# Supplementary material for: Atomistic simulations reveal impacts of missense mutations on the structure and function of SynGAP1
Source: Brief Bioinform. 2024 Sep 23;25(6):bbae458. doi: 10.1093/bib/bbae458 (PMC11418247; doi:10.1093/bib/bbae458)
Supplement: Table_S1_bbae458 [file table_s1_bbae458.xlsx]

## Sheet: Sheet1
Missense Variant (1)	Domain (1)	Clinical Status (2)	FoldX			Rosetta		Structural Annotation
			Prediction (3)	Average ΔΔG (4)	SD (5)	Prediction	ΔΔG (6)	Secondary (7)	Tertiary bonds (8)	Inside-out (9)	GAP-Ras interface (10)	At membrane (11)	No effect (12)	MD alert (13)	Verdict (14)
N199K	PH	VUS	Likely Benign	-0.19	0	Likely Benign	0.02551						X		Uncertain
L200F	PH	VUS	Ambiguous	1	0.5	Ambiguous	1.45034						X		Uncertain
D201E	PH	Benign	Likely Benign	0.42	0.2	Ambiguous	1.98878						X		Uncertain
S204C	PH	VUS	Ambiguous	0.65	0.4	ambiguous	-1.12585	X							Uncertain
E221V	PH	Likely pathogenic	Ambiguous	-0.66	0.2	ambiguous	-0.89252		X						Uncertain
T223A	PH	VUS	Likely Benign	0.3	0.1	Ambiguous	0.77177	X	X						Uncertain
T223S	PH	Benign	Likely Benign	0.26	0.1	Likely Benign	0.49592						X		Uncertain
T224A	PH	VUS	Likely Benign	0.33	0.1	Ambiguous	1.05068	X	X						Uncertain
G227E	PH	Conflicting	Destabilizing	2.56	0.4	Destabilizing	5.35952		X				X		Uncertain
A232T	PH	Benign	Likely Benign	0.47	0.1	Likely Benign	-0.04422						X		Uncertain
C233Y	PH	VUS*	Destabilizing	13.15	4.6	Likely Benign	0.03639	X						X	Potentially Pathogenic
R234W	PH	VUS	Ambiguous	0.96	0.3	Ambiguous	0.69184		X						Potentially Pathogenic
S235P	PH	Likely pathogenic	Destabilizing	4.02	0.1	Destabilizing	6.91463		X						Potentially Pathogenic
A236V	PH	Benign/Likely benign	Ambiguous	0.61	0.2	Ambiguous	1.08061						X		Potentially Benign
E238K	PH	VUS*	Ambiguous	0.56	0.4	Ambiguous	1.83197		X						Potentially Pathogenic
R248P	PH	Likely pathogenic	Destabilizing	3.09	0.6	Destabilizing	8.87245	X	X						Potentially Pathogenic
R248W	PH	VUS	Ambiguous	1.17	0.3	Likely Benign	-0.20306		X						Potentially Pathogenic
A249T	PH	VUS	Ambiguous	1.5	0.6	Ambiguous	1.38537						X		Potentially Benign
K254N	PH	VUS	Ambiguous	0.73	0.2	Ambiguous	1.87449		X						Potentially Pathogenic
R258H	C2	Benign/Likely benign	Ambiguous	1.6	0.6	Ambiguous	1		X						Potentially Pathogenic
R259Q	C2	VUS*	Ambiguous	1.71	0.7	Ambiguous	1.29796	X	X						Potentially Pathogenic
R259W	C2	VUS	Ambiguous	1.95	0.8	Ambiguous	0.5085	X	X					X	Potentially Pathogenic
L264Q	C2	VUS	Destabilizing	3.43	0.1	Destabilizing	2.4085	X		X				X	Potentially Pathogenic
A271D	C2	Pathogenic	Destabilizing	4.71	0.4	Destabilizing	2.66769	X		X	X	X		X	Potentially Pathogenic
R272Q	C2	VUS	Ambiguous	0.73	0.1	Likely Benign	0.15068				X	X			Uncertain
E273D	C2	Benign	Likely Benign	0.26	0.1	Likely Benign	-0.48163					X	X		Potentially Benign
L274Q	C2	VUS	Destabilizing	2.54	0.3	Ambiguous	1.74252	X		X		X		X	Potentially Pathogenic
R279W	C2	VUS	Destabilizing	2	0.8	Ambiguous	1.46701					X			Uncertain
C282R	C2	Pathogenic	Destabilizing	3.13	0.6	Ambiguous	1.58401	X		X				X	Potentially Pathogenic
C282S	C2	VUS	Ambiguous	1.55	0.1	Ambiguous	1.23129						X		Potentially Benign
D287H	C2	Likely pathogenic	Likely Benign	0.48	0.3	Likely Benign	0.31735	X	X						Potentially Pathogenic
D287Y	C2	Likely pathogenic	Likely Benign	0.21	0.2	Likely Benign	0.48129	X	X						Potentially Pathogenic
M289V	C2	Benign	Ambiguous	1.09	0.1	Likely Benign	-0.27211						X		Potentially Benign
Y291C	C2	VUS	Destabilizing	2.9	0.3	Destabilizing	3.50816	X						X	Potentially Pathogenic
R293C	C2	VUS	Ambiguous	1.38	0.1	Ambiguous	0.61633		X		X			X	Potentially Pathogenic
R293P	C2	Likely pathogenic	Destabilizing	3.62	0.4	Destabilizing	9.0551	X	X		X				Potentially Pathogenic
S296A	C2	VUS	Ambiguous	0.5	0.2	Likely Benign	-0.25884		X			X			Potentially Pathogenic
R299C	C2	Conflicting	Ambiguous	1.85	0.3	Ambiguous	0.61497	X	X			X			Potentially Pathogenic
R299H	C2	Conflicting	Destabilizing	3.97	1	Ambiguous	0.94388	X				X			Potentially Pathogenic
S300F	C2	VUS	Likely Benign	-0.29	0.4	Likely Benign	0.16156	X	X			X			Potentially Pathogenic
A301T	C2	VUS	Likely Benign	0.36	0.2	Likely Benign	-0.32653					X			Uncertain
T305A	C2	VUS	Ambiguous	1.3	0.5	Ambiguous	1.55408					X			Uncertain
V306D	C2	VUS	Destabilizing	4.4	0.2	Destabilizing	4.28912	X		X		X		X	Potentially Pathogenic
W308C	C2	Pathogenic/Likely pathogenic	Destabilizing	5.56	0.3	Destabilizing	4.38333					X		X	Potentially Pathogenic
W308R	C2	Pathogenic	Destabilizing	5.4	0.5	Destabilizing	4.26905	X		X		X		X	Potentially Pathogenic
E310D	C2	Likely pathogenic	Ambiguous	1.87	0.5	Destabilizing	2.38673						X		Potentially Benign
E310K	C2	Conflicting	Ambiguous	1.97	1.2	Destabilizing	3.65578		X						Potentially Pathogenic
P318L	C2	VUS	Ambiguous	1.33	0.1	Likely Benign	0.25986						X		Potentially Benign
V320L	C2	VUS	Likely Benign	-0.26	0.2	Ambiguous	1.33027						X		Potentially Benign
R321H	C2	VUS	Likely Benign	0.48	0.1	Likely Benign	-0.35544		X						Potentially Pathogenic
L323P	C2	VUS*	Destabilizing	3.39	0.6	Destabilizing	8.4602	X							Potentially Pathogenic
L323R	C2	Likely pathogenic	Destabilizing	3.75	0.4	Destabilizing	4.46735	X		X				X	Potentially Pathogenic
R324W	C2	VUS	Ambiguous	1.49	0.3	Ambiguous	0.56224		X						Potentially Pathogenic
L327P	C2	Pathogenic	Destabilizing	5.38	0.1	Destabilizing	3.99524	X				X			Potentially Pathogenic
R329H	C2	VUS	Destabilizing	2.53	0.6	Ambiguous	0.71054					X			Uncertain
R335H	C2	VUS	Ambiguous	0.58	0.1	Likely Benign	0.21667					X			Uncertain
Y342C	C2	Conflicting	Destabilizing	2.48	0.1	Destabilizing	2.73027					X			Potentially Pathogenic
Y342S	C2	VUS	Destabilizing	3.03	0.1	Destabilizing	2.86599					X			Potentially Pathogenic
V343I	C2	VUS	Likely Benign	-0.27	0	Likely Benign	-0.04048					X	X		Potentially Benign
G344S	C2	Pathogenic	Destabilizing	9.02	0.7	Destabilizing	6.07687			X		X		X	Potentially Pathogenic
V348M	C2	VUS	Ambiguous	-1.19	0.1	Ambiguous	0.71735						X		Potentially Benign
P349S	C2	VUS	Ambiguous	1.92	0.1	Destabilizing	2.27755	X						X	Potentially Pathogenic
T352N	C2	Likely benign	Likely Benign	0.2	0	Likely Benign	-0.03741		X						Potentially Benign
R356C	C2	Likely benign	Ambiguous	0.76	0	Ambiguous	1.19456		X						Potentially Pathogenic
W362R	C2	Pathogenic	Destabilizing	2.64	0.3	Destabilizing	3.90272	X			X	X		X	Potentially Pathogenic
G370S	C2	VUS	Destabilizing	2.83	2	Ambiguous	1.05102					X			Uncertain
G373V	C2	VUS	Destabilizing	5.32	3.2	Ambiguous	0.81939					X			Uncertain
S374Y	C2	VUS	Ambiguous	0.71	1.2	Ambiguous	0.66259					X			Uncertain
S379L	C2	Benign	Likely Benign	0.39	0.2	Destabilizing	3.37517					X			Uncertain
S379W	C2	VUS	Destabilizing	4.32	3.4	Destabilizing	3.56463					X			Uncertain
G381V	C2	VUS	Destabilizing	7.16	1	Destabilizing	4.10136					X			Uncertain
G384S	C2	VUS	Ambiguous	1.92	0.2	Ambiguous	1.66463					X			Uncertain
S385L	C2	VUS	Likely Benign	0.16	0.1	Likely Benign	0.08163					X			Uncertain
S385P	C2	VUS	Ambiguous	0.91	0.6	ambiguous	-0.8966					X			Uncertain
S385W	C2	Benign	Ambiguous	0.53	0.2	Ambiguous	0.6898					X			Uncertain
G387V	C2	VUS	Destabilizing	5.13	1.8	Destabilizing	6.4449					X			Uncertain
G390E	C2	VUS	Destabilizing	2.61	0.9	Destabilizing	4.27823					X			Uncertain
G391V	C2	VUS	Destabilizing	4.23	1.3	Destabilizing	4.80816					X			Uncertain
P398L	C2	VUS	Ambiguous	1.48	0.2	ambiguous	-0.53912					X		X	Potentially Pathogenic
A399T	C2	Benign	Ambiguous	1.24	0.1	Ambiguous	0.91293		X			X			Potentially Pathogenic
V400E	C2	VUS	Destabilizing	3.7	0.2	Destabilizing	2.45646	X		X		X		X	Potentially Pathogenic
V400L	C2	Benign	Ambiguous	-0.71	0.2	Likely Benign	0.38673					X	X		Potentially Benign
L402R	C2	Likely pathogenic	Destabilizing	4.1	0.2	Destabilizing	3.82041	X		X				X	Potentially Pathogenic
R405C	C2	Conflicting	Ambiguous	0.72	0.1	Ambiguous	1.51463	X	X						Potentially Pathogenic
R405H	C2	Conflicting	Destabilizing	2.79	0.6	Ambiguous	1.84694		X						Potentially Pathogenic
I411V	GAP	Likely benign	Ambiguous	0.74	0	Ambiguous	0.82313						X		Potentially Benign
E419G	GAP	VUS	Ambiguous	1.41	0	Ambiguous	1.94354		X						Potentially Pathogenic
F420L	GAP	VUS	Ambiguous	1.76	0	Ambiguous	1.41327						X		Potentially Benign
F420S	GAP	Likely pathogenic	Destabilizing	5.34	0.1	Destabilizing	5.72585							X	Potentially Pathogenic
R429Q	GAP	VUS	Likely Benign	0.45	0.1	Likely Benign	0.35612		X						Potentially Pathogenic
R429W	GAP	Conflicting	Likely Benign	0.31	0.1	Likely Benign	-0.12653		X						Potentially Pathogenic
L431P	GAP	Likely pathogenic	Destabilizing	6.78	0.3	Destabilizing	11.5874	X							Potentially Pathogenic
A433V	GAP	VUS*	Ambiguous	0.55	0.1	Likely Benign	-0.06531						X		Potentially Benign
V434I	GAP	VUS	Likely Benign	-0.04	0	Likely Benign	0.21667						X		Potentially Benign
L435W	GAP	VUS	Destabilizing	2.11	0.1	Ambiguous	0.69116							X	Potentially Pathogenic
E436K	GAP	VUS	Ambiguous	0.56	0.1	Destabilizing	2.86497	X	X		X				Potentially Pathogenic
A438T	GAP	VUS	Likely Benign	0.21	0	Likely Benign	-0.07245						X		Potentially Benign
V441A	GAP	Conflicting	Likely Benign	-0.14	0	Likely Benign	0.32789				X		X		Uncertain
A450E	GAP	VUS	Destabilizing	3.86	0.2	Destabilizing	5.23333			X				X	Potentially Pathogenic
V452F	GAP	VUS	Destabilizing	9.21	0.1	Likely Benign	0.36633							X	Potentially Pathogenic
F464V	GAP	VUS	Destabilizing	3.61	0.1	Destabilizing	2.89116							X	Potentially Pathogenic
L465P	GAP	Likely pathogenic	Destabilizing	7.18	0.3	Destabilizing	10.8537	X							Potentially Pathogenic
L465V	GAP	VUS	Destabilizing	2.46	0.1	Destabilizing	2.65952						X		Potentially Benign
M468K	GAP	Likely pathogenic	Destabilizing	3.21	0.1	Destabilizing	3.30374			X				X	Potentially Pathogenic
M468T	GAP	VUS	Destabilizing	3.47	0.1	Destabilizing	3.0983							X	Potentially Pathogenic
A469D	GAP	VUS	Destabilizing	5.09	0.2	Destabilizing	4.15612	X		X					Potentially Pathogenic
M470L	GAP	Likely benign	Ambiguous	0.73	0.1	Ambiguous	0.83878						X		Potentially Benign
M470T	GAP	VUS	Destabilizing	3.19	0.1	Destabilizing	2.68027		X					X	Potentially Pathogenic
R475Q	GAP	VUS*	Ambiguous	0.97	0.2	Likely Benign	0.11973	X	X		X				Potentially Pathogenic
R475W	GAP	VUS	Ambiguous	1.44	0.4	ambiguous	-0.92449	X	X		X				Potentially Pathogenic
F476L	GAP	VUS	Ambiguous	1	0.1	Ambiguous	1.03605	X							Potentially Benign
H481Y	GAP	Likely benign	Ambiguous	-0.53	0.1	Likely Benign	-0.45816	X			X				Uncertain
R485C	GAP	VUS	Ambiguous	1	0	Likely Benign	0.26156				X				Uncertain
E486K	GAP	VUS	Likely Benign	0.06	0	Likely Benign	0.36531	X			X				Uncertain
L489F	GAP	VUS	Ambiguous	1.72	0.5	Ambiguous	1.13707						X		Potentially Benign
L489P	GAP	VUS	Destabilizing	2.5	0.1	Destabilizing	4.69116		X						Potentially Pathogenic
I494R	GAP	Likely pathogenic	Destabilizing	6.71	0.3	Destabilizing	3.40136	X	X	X				X	Potentially Pathogenic
I494V	GAP	Conflicting	Ambiguous	1.16	0	Ambiguous	0.70578						X		Potentially Benign
E495D	GAP	VUS	Ambiguous	1.39	0.1	Ambiguous	1.03129		X		X				Uncertain
E496G	GAP	VUS	Ambiguous	1.83	0	Ambiguous	1.75612		X		X				Potentially Pathogenic
Y497C	GAP	VUS	Destabilizing	3.88	0.1	Destabilizing	4.76327		X					X	Potentially Pathogenic
I501T	GAP	VUS	Destabilizing	2.4	0.1	Ambiguous	1.80646							X	Potentially Pathogenic
G502D	GAP	VUS	Destabilizing	3.79	0.9	Destabilizing	5.68878	X		X				X	Potentially Pathogenic
L506P	GAP	Likely pathogenic	Destabilizing	5.48	0.7	Destabilizing	10.1918	X							Potentially Pathogenic
I510S	GAP	Likely pathogenic	Destabilizing	4	0.1	Destabilizing	3.77551							X	Potentially Pathogenic
G511R	GAP	Likely pathogenic	Ambiguous	1.94	0.3	Ambiguous	1.32347			X				X	Potentially Pathogenic
R515H	GAP	VUS	Ambiguous	1.07	0.2	Ambiguous	0.73537		X						Potentially Benign
E519A	GAP	Likely pathogenic	Likely Benign	-0.05	0	Ambiguous	0.55238						X		Potentially Benign
D527Y	GAP	VUS	Ambiguous	-0.77	0.2	Ambiguous	1.88741		X						Potentially Pathogenic
I529T	GAP	VUS	Likely Benign	0.22	0.2	Likely Benign	0.16361						X		Potentially Benign
T532P	GAP	Benign	Likely Benign	-0.3	0.2	Likely Benign	0.06327						X		Potentially Benign
S535T	GAP	Benign	Likely Benign	0.45	0.1	Likely Benign	-0.26531						X		Potentially Benign
L536V	GAP	VUS	Ambiguous	1.25	0.3	Ambiguous	1.21769						X		Potentially Benign
A537V	GAP	Likely benign	Ambiguous	0.54	0	Likely Benign	-0.05034						X		Potentially Benign
A541G	GAP	VUS	Ambiguous	0.67	0	Ambiguous	0.94354	X							Potentially Pathogenic
A541P	GAP	VUS	Destabilizing	2.47	0.3	Destabilizing	7.25544	X							Potentially Pathogenic
N542S	GAP	Likely benign	Ambiguous	0.98	0.1	Ambiguous	0.99456		X						Potentially Pathogenic
R544P	GAP	VUS	Destabilizing	4.7	0.1	Destabilizing	4.1881	X	X						Potentially Pathogenic
C547R	GAP	VUS	Destabilizing	7.76	0.8	Destabilizing	5.83435	X	X	X				X	Potentially Pathogenic
C547Y	GAP	Pathogenic	Destabilizing	8.53	1.8	Destabilizing	6.1983		X	X				X	Potentially Pathogenic
L551M	GAP	VUS	Likely Benign	-0.07	0.1	Likely Benign	0.13367						X		Potentially Benign
L551P	GAP	Likely pathogenic	Destabilizing	6.66	0.1	Destabilizing	6.58197	X							Potentially Pathogenic
K553T	GAP	VUS	Ambiguous	1.06	0.2	Likely Benign	0.48231		X						Potentially Pathogenic
N556S	GAP	VUS	Ambiguous	0.52	0.1	Likely Benign	0.14082						X		Potentially Benign
V560M	GAP	VUS	Likely Benign	-0.33	0.1	Ambiguous	0.87925						X		Potentially Benign
P562L	GAP	Conflicting	Destabilizing	3.54	0.8	Likely Benign	0.16531							X	Potentially Pathogenic
F569S	GAP	Likely pathogenic	Destabilizing	5.7	0.1	Destabilizing	5.37959							X	Potentially Pathogenic
W572G	GAP	VUS	Destabilizing	6.57	0.2	Destabilizing	7.57347							X	Potentially Pathogenic
W572R	GAP	VUS*	Destabilizing	4.84	0.14	Destabilizing	3.37245		X	X					Potentially Pathogenic
W572S	GAP	Pathogenic	Destabilizing	5.78	0.2	Destabilizing	6.19082							X	Potentially Pathogenic
R573L	GAP	Likely pathogenic	Ambiguous	1.3	0.6	Ambiguous	1.11054	X	X						Potentially Pathogenic
R573Q	GAP	Likely pathogenic	Destabilizing	2.28	0.8	Ambiguous	1.93503	X	X						Potentially Pathogenic
R573W	GAP	Conflicting	Destabilizing	2.37	0.7	Ambiguous	0.57143	X	X						Potentially Pathogenic
R575C	GAP	Conflicting	Ambiguous	1.39	0.2	Ambiguous	0.50136		X						Potentially Pathogenic
R575H	GAP	Conflicting	Ambiguous	0.81	0.2	Likely Benign	-0.21599		X						Potentially Pathogenic
A577G	GAP	Conflicting	Ambiguous	0.83	0	Ambiguous	1.01939						X		Potentially Benign
A577T	GAP	Benign	Ambiguous	0.86	0.1	Ambiguous	0.53707						X		Potentially Benign
G580S	GAP	VUS	Destabilizing	2.84	0.2	Ambiguous	0.58707						X		Potentially Benign
R581Q	GAP	Benign	Ambiguous	1.31	0.1	Likely Benign	-0.41735		X						Potentially Pathogenic
R581W	GAP	VUS	Ambiguous	1.32	0.1	Likely Benign	-0.31633	X	X						Potentially Pathogenic
I584M	GAP	VUS	Likely Benign	0.11	0.1	Likely Benign	0.46054						X		Potentially Benign
R587T	GAP	VUS	Ambiguous	1.14	0.2	Ambiguous	0.73844		X						Potentially Pathogenic
L588H	GAP	Likely pathogenic	Destabilizing	4.2	0.2	Destabilizing	3.68912	X	X					X	Potentially Pathogenic
I589M	GAP	VUS	Ambiguous	0.74	0.1	Ambiguous	1.54388						X		Potentially Benign
S590G	GAP	Likely benign	Ambiguous	0.67	0.1	Ambiguous	1.28435		X						Potentially Pathogenic
A591P	GAP	VUS	Destabilizing	3.78	0.3	Destabilizing	7.29184	X							Potentially Pathogenic
A591T	GAP	Conflicting	Ambiguous	1.61	0.2	Ambiguous	1.00272						X		Potentially Benign
L593H	GAP	VUS	Destabilizing	2.52	0.1	Destabilizing	2.32415		X					X	Potentially Pathogenic
R596C	GAP	VUS	Destabilizing	2.94	0	Ambiguous	1.4932		X		X				Potentially Pathogenic
R596H	GAP	Likely benign	Destabilizing	3	0.9	Likely Benign	0.43469		X		X				Potentially Pathogenic
R596L	GAP	VUS	Ambiguous	1.51	0.3	ambiguous	-0.58435		X		X				Potentially Pathogenic
L598V	GAP	VUS	Ambiguous	1.89	0.1	Ambiguous	1.58027						X		Potentially Benign
A601E	GAP	Conflicting	Destabilizing	6.68	0.8	Destabilizing	5.75544		X	X	X			X	Potentially Pathogenic
A601V	GAP	VUS	Ambiguous	1.64	0.1	Likely Benign	0.35				X		X		Potentially Benign
S604L	GAP	VUS	Ambiguous	-0.94	0.1	ambiguous	-1.24422	X			X				Potentially Pathogenic
P605R	GAP	VUS	Destabilizing	8.71	2.5	Destabilizing	6.46156		X	X	X			X	Potentially Pathogenic
P605S	GAP	VUS	Destabilizing	3.4	0.1	Destabilizing	3.3381				X			X	Potentially Pathogenic
L607V	GAP	VUS	Ambiguous	1.04	0.2	Ambiguous	1.3568				X				Potentially Benign
R621Q	GAP	Likely benign	Ambiguous	0.81	0.1	Ambiguous	1.13265		X		X				Potentially Pathogenic
I630V	GAP	Benign/Likely benign	Ambiguous	1.33	0	Ambiguous	0.94252						X		Potentially Benign
L633P	GAP	Pathogenic/Likely pathogenic	Destabilizing	6.6	0.2	Destabilizing	10.1452	X							Potentially Pathogenic
N635S	GAP	Conflicting	Ambiguous	0.8	0.1	Ambiguous	0.66531				X				Uncertain
K642T	GAP	Likely pathogenic	Ambiguous	0.53	0.1	Likely Benign	0.29762				X				Uncertain
M649I	GAP	VUS	Destabilizing	2.42	0.1	Ambiguous	1.95544							X	Potentially Benign
L655Q	GAP	VUS	Likely Benign	-0.01	0	Ambiguous	0.68912						X		Potentially Benign
E656Q	GAP	VUS	Likely Benign	-0.14	0	ambiguous	-0.80986		X						Potentially Benign
G658D	GAP	VUS	Likely Benign	-0.4	0.1	ambiguous	-0.5898						X		Potentially Pathogenic
S659F	GAP	VUS	Ambiguous	-0.81	0.1	Likely Benign	-0.25102						X		Potentially Benign
L664S	GAP	Likely benign	Destabilizing	3.75	0.2	Destabilizing	3.63231						X		Potentially Benign
E666D	GAP	VUS	Ambiguous	0.88	0	Likely Benign	0.37075		X						Potentially Pathogenic
E666G	GAP	Likely benign	Ambiguous	1.57	0.1	Ambiguous	1.4619		X						Potentially Pathogenic
S668F	GAP	VUS	Destabilizing	16.72	5	Destabilizing	11.0745		X	X				X	Potentially Pathogenic
T672A	GAP	Benign	Ambiguous	0.51	0.3	Ambiguous	1.1517		X						Potentially Pathogenic
T672K	GAP	VUS	Likely Benign	0.2	0.5	Ambiguous	1.20952		X				X		Potentially Pathogenic
T672M	GAP	Conflicting	Likely Benign	0.31	0.4	Ambiguous	1.52483		X				X		Potentially Pathogenic
I683V	GAP	VUS	Ambiguous	0.9	0	Ambiguous	0.59898						X		Potentially Benign
S690P	GAP	VUS	Destabilizing	4.84	0.3	Destabilizing	4.3983	X	X						Potentially Pathogenic
T691P	GAP	Likely pathogenic	Destabilizing	5.04	0.4	Destabilizing	6.08946	X	X						Potentially Pathogenic
L692P	GAP	VUS	Destabilizing	9.19	0.1	Destabilizing	13.2003	X							Potentially Pathogenic
L696P	GAP	Likely pathogenic	Destabilizing	6.66	0.2	Destabilizing	10.8422	X							Potentially Pathogenic
W697R	GAP	Likely benign	Ambiguous	1.14	0.1	Ambiguous	1.18231						X		Potentially Benign
V699M	GAP	VUS	Ambiguous	-0.58	0.1	Likely Benign	0.2915						X		Potentially Benign
Q702R	GAP	VUS	Likely Benign	-0.31	0.1	Ambiguous	0.62993		X						Potentially Pathogenic
S704N	GAP	Conflicting	Likely Benign	0.48	0.1	Likely Benign	-0.11735						X		Potentially Benign
S704T	GAP	VUS	Ambiguous	0.8	0	Likely Benign	0.15136						X		Potentially Benign
K705N	GAP	Likely pathogenic	Ambiguous	0.74	0	Likely Benign	0.37381						X		Uncertain
E706K	GAP	VUS	Ambiguous	1.17	0.1	Ambiguous	0.51429						X		Uncertain
P715S	GAP	Likely pathogenic	Destabilizing	3.54	0	Ambiguous	0.80612							X	Uncertain
R716Q	GAP	Pathogenic	Likely Benign	-0.01	0	Likely Benign	0.46599						X		Uncertain
I721S	GAP	VUS	Destabilizing	3.91	0.1	Destabilizing	3.96293							X	Uncertain
T723I	GAP	Likely benign	Likely Benign	-0.39	0	Likely Benign	-0.19864						X		Uncertain
Table S1: Structural annotation of human SynGAP1 missense mutations.
1) The SynGAP variants are colored based on their location in different domains: PH (yellow; residues 150-253), C2 (pink; residues 254-415), Gly-rich Ω loop (blue; residues 366-398), and GAP (green; residues; 415-730) domains (Figure 1A-B).
2) Access date 20/05/2024 for the variant status information from ClinVar or MasterMind.
3) Mutaions were categorized based on with ΔΔG ranges: Stabilizing (ΔΔG<= -2.0), Ambiguous (-2.0 < ΔΔG <= -0.5; 0.5 <= ΔΔG < 2.0), Likely Benign (-0.5 < ΔΔG < 0.5) and Destabilizing (2.0 <= ΔΔG).
4) Foldx average ΔΔG for each variant was calculated by averaging across all 150 frames and then calculating the average for the three replica trajectories.
5) Foldx SD (Standard deviation) for each variant was calculated for the average of the three replica trajectories using the following equation:
		‘x’ is the average of the set of values and ‘n’ is the number of values
6) Rosetta ΔΔG for each variant calculated by modified cartesian ΔΔG protocol
7) Secondary: Missense mutations that lead to changes or disruptions in secondary structure elements are potentially pathogenic. The β-hairpins are considered here as secondary structure elements in addition to β sheets, α helices and loops/turns.
8) Tertiary Bonds: Missense mutations that result in alterations to tertiary structure bonding, particularly the disruption or formation of hydrogen bonds or salt bridges between different secondary structure elements, are potentially pathogenic.
9) Inside-Out: Missense mutations that cause buried residues to become solvent-exposed and/or misplaced, also known as inside-out effects, are potentially pathogenic.
10) GAP-Ras Interface: Missense mutations that may alter or disrupt the association between the GAP domain and RasGTPase are noted but without using it as criterion for assigning pathogenicity.
11) At Membrane: Missense mutations that may alter or disrupt the association between the C2 domain and the membrane are noted but without using it as criterion for assigning pathogenicity.
12) No Effect: Missense mutations, that are not causing or are unlikely to cause detrimental effects on the protein structure based on the variant simulations, are potentially benign.
13) MD alerts: These alerts are given for those missense variants where molecular dynamics (MD) simulation results may not be entirely reliable. In these instances, the mutation shows clearly muted structural effect likely due to a fully folded starting conformation in the simulation.
14) Verdict: The variants are categorized based on the structural effects of the missense mutations into: 1) Potentially Benign: if no apparent negative effect is observed on the structure or folding; 2) Potentially Pathogenic: if a negative effect is observed; and 3) Uncertain: due to the premature truncation of the model or due to their projected effect on the complex formation with either the …
* MASTERMIND database and SynGAP Research Fund (SRF)
