# Supplementary material for: Atomistic simulations reveal impacts of missense mutations on the structure and function of SynGAP1
Source: Brief Bioinform. 2024 Sep 23;25(6):bbae458. doi: 10.1093/bib/bbae458 (PMC11418247; doi:10.1093/bib/bbae458)
Supplement: supplementary_files [file supplementary_files.zip]

Archive with 67 entries (57 files):
- supplementary_files/SI files/
- supplementary_files/SI files/Membrane-simulations/
- supplementary_files/SI files/Membrane-simulations/README.txt
- supplementary_files/SI files/Membrane-simulations/SynGAP-Membrane/
- supplementary_files/SI files/Membrane-simulations/SynGAP-Membrane/150ns_MO.gro
- supplementary_files/SI files/Membrane-simulations/SynGAP-Membrane/300ns_SM.gro
- supplementary_files/SI files/Membrane-simulations/SynGAP-Membrane/charmmgui_gromacs/
- supplementary_files/SI files/Membrane-simulations/SynGAP-Membrane/charmmgui_gromacs/index.ndx
- supplementary_files/SI files/Membrane-simulations/SynGAP-Membrane/charmmgui_gromacs/README
- supplementary_files/SI files/Membrane-simulations/SynGAP-Membrane/charmmgui_gromacs/step5_input.gro
- supplementary_files/SI files/Membrane-simulations/SynGAP-Membrane/charmmgui_gromacs/step6.0_minimization.mdp
- supplementary_files/SI files/Membrane-simulations/SynGAP-Membrane/charmmgui_gromacs/step6.1_equilibration.mdp
- supplementary_files/SI files/Membrane-simulations/SynGAP-Membrane/charmmgui_gromacs/step6.2_equilibration.mdp
- supplementary_files/SI files/Membrane-simulations/SynGAP-Membrane/charmmgui_gromacs/step6.3_equilibration.mdp
- supplementary_files/SI files/Membrane-simulations/SynGAP-Membrane/charmmgui_gromacs/step6.4_equilibration.mdp
- supplementary_files/SI files/Membrane-simulations/SynGAP-Membrane/charmmgui_gromacs/step6.5_equilibration.mdp
- supplementary_files/SI files/Membrane-simulations/SynGAP-Membrane/charmmgui_gromacs/step6.6_equilibration.mdp
- supplementary_files/SI files/Membrane-simulations/SynGAP-Membrane/charmmgui_gromacs/step7_production.mdp
- supplementary_files/SI files/Membrane-simulations/SynGAP-Membrane/charmmgui_gromacs/topol.top
- supplementary_files/SI files/Membrane-simulations/SynGAP-Membrane/charmmgui_gromacs/toppar/
- supplementary_files/SI files/Membrane-simulations/SynGAP-Membrane/charmmgui_gromacs/toppar/DLPC.itp
- supplementary_files/SI files/Membrane-simulations/SynGAP-Membrane/charmmgui_gromacs/toppar/DLPE.itp
- supplementary_files/SI files/Membrane-simulations/SynGAP-Membrane/charmmgui_gromacs/toppar/DLPS.itp
- supplementary_files/SI files/Membrane-simulations/SynGAP-Membrane/charmmgui_gromacs/toppar/forcefield.itp
- supplementary_files/SI files/Membrane-simulations/SynGAP-Membrane/charmmgui_gromacs/toppar/PROA.itp
- supplementary_files/SI files/Membrane-simulations/SynGAP-Membrane/charmmgui_gromacs/toppar/SOD.itp
- supplementary_files/SI files/Membrane-simulations/SynGAP-Membrane/charmmgui_gromacs/toppar/TIP3.itp
- supplementary_files/SI files/Membrane-simulations/SynGAP-Membrane/MO_topol.top
- supplementary_files/SI files/Membrane-simulations/SynGAP-Membrane/SynGAP_model.pdb
- supplementary_files/SI files/Membrane-simulations/SynGAP-Ras-Membrane/
- supplementary_files/SI files/Membrane-simulations/SynGAP-Ras-Membrane/130ns_SRM.gro
- supplementary_files/SI files/Membrane-simulations/SynGAP-Ras-Membrane/charmmgui_gromacs/
- supplementary_files/SI files/Membrane-simulations/SynGAP-Ras-Membrane/charmmgui_gromacs/index.ndx
- supplementary_files/SI files/Membrane-simulations/SynGAP-Ras-Membrane/charmmgui_gromacs/README
- supplementary_files/SI files/Membrane-simulations/SynGAP-Ras-Membrane/charmmgui_gromacs/step5_input.gro
- supplementary_files/SI files/Membrane-simulations/SynGAP-Ras-Membrane/charmmgui_gromacs/step5_input.pdb
- supplementary_files/SI files/Membrane-simulations/SynGAP-Ras-Membrane/charmmgui_gromacs/step6.0_minimization.mdp
- supplementary_files/SI files/Membrane-simulations/SynGAP-Ras-Membrane/charmmgui_gromacs/step6.1_equilibration.mdp
- supplementary_files/SI files/Membrane-simulations/SynGAP-Ras-Membrane/charmmgui_gromacs/step6.2_equilibration.mdp
- supplementary_files/SI files/Membrane-simulations/SynGAP-Ras-Membrane/charmmgui_gromacs/step6.3_equilibration.mdp
- supplementary_files/SI files/Membrane-simulations/SynGAP-Ras-Membrane/charmmgui_gromacs/step6.4_equilibration.mdp
- supplementary_files/SI files/Membrane-simulations/SynGAP-Ras-Membrane/charmmgui_gromacs/step6.5_equilibration.mdp
- supplementary_files/SI files/Membrane-simulations/SynGAP-Ras-Membrane/charmmgui_gromacs/step6.6_equilibration.mdp
- supplementary_files/SI files/Membrane-simulations/SynGAP-Ras-Membrane/charmmgui_gromacs/step7_production.mdp
- supplementary_files/SI files/Membrane-simulations/SynGAP-Ras-Membrane/charmmgui_gromacs/topol.top
- supplementary_files/SI files/Membrane-simulations/SynGAP-Ras-Membrane/Steered_MD/
- supplementary_files/SI files/Membrane-simulations/SynGAP-Ras-Membrane/Steered_MD/50ns_SRM_before_pull.gro
- supplementary_files/SI files/Membrane-simulations/SynGAP-Ras-Membrane/Steered_MD/SRM_after_pull.gro
- supplementary_files/SI files/Membrane-simulations/SynGAP-Ras-Membrane/Steered_MD/steer.mdp
- supplementary_files/SI files/Membrane-simulations/SynGAP-Ras-Membrane/Steered_MD/steer.ndx
- supplementary_files/SI files/Membrane-simulations/SynGAP-Ras-Membrane/SynGAP_Ras_model.pdb
- supplementary_files/SI files/Solvent-simulations/
- supplementary_files/SI files/Solvent-simulations/Amber_input_files/
- supplementary_files/SI files/Solvent-simulations/Amber_input_files/leap.in
- supplementary_files/SI files/Solvent-simulations/Amber_input_files/md1_switch.conf
- supplementary_files/SI files/Solvent-simulations/Amber_input_files/md2_switch.conf
- supplementary_files/SI files/Solvent-simulations/Amber_input_files/md3_switch.conf
- supplementary_files/SI files/Solvent-simulations/Amber_input_files/md4_switch.conf
- supplementary_files/SI files/Solvent-simulations/Amber_input_files/md5_switch.conf
- supplementary_files/SI files/Solvent-simulations/Amber_input_files/md6_switch.conf
- supplementary_files/SI files/Solvent-simulations/Amber_input_files/min1_switch.conf
- supplementary_files/SI files/Solvent-simulations/Amber_input_files/min2_switch.conf
- supplementary_files/SI files/Solvent-simulations/Amber_input_files/min3_switch.conf
- supplementary_files/SI files/Solvent-simulations/Amber_input_files/min4_switch.conf
- supplementary_files/SI files/Solvent-simulations/lowest_energy_WT_model.pdb
- supplementary_files/SI files/Solvent-simulations/model-nondefault.py
- supplementary_files/SI files/Solvent-simulations/README.txt
