# Supplementary material for: Atomistic simulations reveal impacts of missense mutations on the structure and function of SynGAP1
Source: Brief Bioinform. 2024 Sep 23;25(6):bbae458. doi: 10.1093/bib/bbae458 (PMC11418247; doi:10.1093/bib/bbae458)
Supplement: supplementary_files [file supplementary_files.zip › supplementary_files/SI files/Membrane-simulations/README.txt]

# 22.04.2024

# MOLECULAR DYNAMICS SIMULATION PROTOCOL FOR THE SYNGAP-MEMBRANE (SM), THE SYNGAP-RASGTPASE-MEMBRANE (SRM) AND THE MEMBRANE ONLY (MO) SYSTEMS


# SynGAP-Membrane Preparation (SI subfolder; SynGAP-Membrane)
	- The system was built using CHARMM-GUI (https://www.charmm-gui.org/; accessed 08.03.2023) using CHARMM36 ff.
	- The 'SynGAP_model.pdb' was used as the input pdb structure.
	- The PDB orientation was used to orient the protein. 
	- The membrane model was built of DLPC (N = 352), DLPE (N = 480) and DLPS (N = 192) distributed equally between the upper and lower leaflets
	- The length of X and Y dimensions is based on the number of lipids components with an X-Y ratio of 1.
	- The length of Z is based on water thickness (60).
	- NaCl was used as a counter ion to neutralize the system.
	- The system was built using the 'Replacement method'
	- The prepared system, GROMACS input files and the protocol provided by CHARMM-GUI (in the SI subfolder; folder charmmgui-gromacs) were used for minimization,
	  equilibration, and production simulation.
	- The MD simulation was run for 300 ns and the last frame is provided as'300ns_SM.gro'.
	
# Membrane Only 
	- The system was built in a similar manner as the SynGAP-membrane system without a protein input.
	- The prepared system, gromacs input files and the protocol provided by CHARMM-GUI were used for minimization,
	  equilibration and a 150 ns production simulation.
	- The topol.top and the 150 ns frame files (MO_topol.top and 150ns_MO.gro) are provided in the SI.

# SynGAP-Ras-Membrane Preparation (SI subfolder; SynGAP-Ras-Membrane)
	- The system was built in a similar manner as the SynGAP-membrane system using the 'SynGAP_Ras_model.pdb' as the input pdb structure for CHARMM-GUI.
	- The length of Z is based on water thickness (40).
	- Ras was Cys-palmitoylated at residues 181 and 184.
	- The prepared system, gromacs input files and the protocol provided by CHARMM-GUI (in the SI subfolder; charmmgui-gromacs) were used for minimization,
	  equilibration and production simulation.

# SynGAP-Ras-Membrane Steered MD
	- The system was first simulated for 50 ns
	- The gro file of the 50 ns frame '50ns_SRM_before_pull.gro' was used to create a new index file 'steer.ndx'.
	- C16 atoms of the Cys-Palmitoyl groups was used to create the index group 'anchors'. 
	- The 'anchors' were pulled towards the membrane 'MEMB' in a 500ps steered MD simulation using the parameters stated in the
	  molecular dynamics parameter file 'steer.mdp'.
	- The system after the Ras-lipids were pulled into the membrane 'SRM_after_pull.gro' was further MD simulated for an 80 ns 
	  totaling up to a 130 ns production simulation
	- The last frame is provided as'130ns_SRM.gro'.
	  
