# Supplementary material for: Atomistic simulations reveal impacts of missense mutations on the structure and function of SynGAP1
Source: Brief Bioinform. 2024 Sep 23;25(6):bbae458. doi: 10.1093/bib/bbae458 (PMC11418247; doi:10.1093/bib/bbae458)
Supplement: supplementary_files [file supplementary_files.zip › supplementary_files/SI files/Membrane-simulations/SynGAP-Membrane/150ns_MO.gro]

Title
467656
    1DLPE     N    1   5.608   5.192   9.299 -0.8413 -0.1238  0.4021
    1DLPE   HN1    2   5.659   5.116   9.349 -0.4392  0.9687  1.7190
    1DLPE   HN2    3   5.658   5.225   9.215 -1.7514  0.3089  0.0179
    1DLPE   HN3    4   5.510   5.163   9.278 -1.5725  0.6017  2.5720
    1DLPE   C12    5   5.599   5.309   9.392  0.6582  1.0388 -0.5197
    1DLPE  H12A    6   5.542   5.281   9.483  0.2852  0.5992 -0.8805
    1DLPE  H12B    7   5.551   5.389   9.332 -2.8166 -0.7873 -0.4260
    1DLPE   C11    8   5.745   5.345   9.428 -0.2244 -0.0484 -0.8545
    1DLPE  H11A    9   5.772   5.295   9.523 -5.6035 -0.3687  0.8192
    1DLPE  H11B   10   5.736   5.450   9.465 -0.2937 -0.6962  1.0979
    1DLPE     P   11   5.993   5.348   9.356  0.5279  0.1741  0.1074
    1DLPE   O13   12   6.037   5.234   9.439  0.2712  0.4111 -0.5255
    1DLPE   O14   13   6.013   5.477   9.419  0.6622 -0.4820 -0.2166
    1DLPE   O11   14   6.077   5.343   9.221  0.4377 -0.6241 -0.3387
    1DLPE   O12   15   5.839   5.336   9.319 -0.9364  0.1305  0.0022
    1DLPE    C1   16   6.067   5.241   9.127  0.5377 -0.3097  0.2452
    1DLPE    HA   17   6.039   5.148   9.180  0.0216  0.2506  0.9773
    1DLPE    HB   18   6.162   5.226   9.072 -1.0616 -1.0917 -2.5063
    1DLPE    C2   19   5.961   5.278   9.023 -0.3377 -0.1759 -0.3230
    1DLPE    HS   20   5.891   5.348   9.074  0.7039  0.4629  0.2890
    1DLPE   O21   21   5.901   5.157   8.976 -0.2507 -0.5530 -0.1735
    1DLPE   C21   22   5.775   5.152   8.991  0.6335 -0.3159  0.1189
    1DLPE   O22   23   5.700   5.228   9.048  0.7911  0.1761 -0.4495
    1DLPE   C22   24   5.723   5.035   8.906 -0.1812  0.1475 -0.7046
    1DLPE   H2R   25   5.638   4.993   8.963  0.2692  0.8524  0.5405
    1DLPE   H2S   26   5.793   4.949   8.897 -0.5705 -0.1416 -0.9972
    1DLPE    C3   27   6.029   5.351   8.905  0.0377  0.7218  0.4637
    1DLPE    HX   28   6.107   5.287   8.858  0.4527  1.8752 -0.4747
    1DLPE    HY   29   6.087   5.440   8.937 -0.5662  1.3556 -0.1685
    1DLPE   O31   30   5.927   5.380   8.802  0.1367  0.6097  0.0571
    1DLPE   C31   31   5.872   5.497   8.797 -0.5140  0.8378  0.1217
    1DLPE   O32   32   5.893   5.588   8.876 -0.4529  0.1354 -0.2825
    1DLPE   C32   33   5.765   5.506   8.692  0.4668  0.1630  0.4696
    1DLPE   H2X   34   5.699   5.595   8.701 -0.8795 -0.6825 -0.6692
    1DLPE   H2Y   35   5.710   5.411   8.709  3.6048 -2.5363 -2.8227
    1DLPE   C23   36   5.686   5.076   8.758 -0.4303 -0.2936 -0.1545
    1DLPE   H3R   37   5.640   5.177   8.751  1.2454  0.4960 -0.3478
    1DLPE   H3S   38   5.604   5.016   8.713 -0.3280 -2.3868  2.2305
    1DLPE   C24   39   5.805   5.065   8.661 -0.4748 -0.3733 -0.1524
    1DLPE   H4R   40   5.847   4.962   8.659  1.0038  0.2038 -0.4808
    1DLPE   H4S   41   5.879   5.143   8.687 -0.8994  0.3158 -0.9473
    1DLPE   C25   42   5.757   5.086   8.516 -0.2779  0.4610  0.2067
    1DLPE   H5R   43   5.689   5.172   8.535 -0.5481 -0.1896  2.3682
    1DLPE   H5S   44   5.699   5.007   8.462 -0.8305  0.6643  0.4914
    1DLPE   C26   45   5.877   5.126   8.426  0.1301  0.0973 -0.5635
    1DLPE   H6R   46   5.930   5.038   8.385 -3.7646 -1.6904 -2.2377
    1DLPE   H6S   47   5.956   5.177   8.485 -0.2392  0.0725 -0.0317
    1DLPE   C27   48   5.837   5.203   8.305  0.1062  0.7637  0.2156
    1DLPE   H7R   49   5.788   5.299   8.333 -0.2886  1.1093 -1.5498
    1DLPE   H7S   50   5.766   5.150   8.239  0.0935  1.4190 -0.3056
    1DLPE   C28   51   5.956   5.224   8.212 -0.1007  0.0581 -0.5860
    1DLPE   H8R   52   5.998   5.123   8.192 -0.0734  0.2489 -1.5426
    1DLPE   H8S   53   6.026   5.284   8.274 -1.5830  1.3388 -0.0867
    1DLPE   C29   54   5.914   5.299   8.086  0.4572  0.4463  0.2185
    1DLPE   H9R   55   5.887   5.404   8.111  1.6894  0.8280  0.0118
    1DLPE   H9S   56   5.834   5.250   8.026  0.8378  1.3980 -1.1144
    1DLPE  C210   57   6.043   5.304   8.005 -0.1217 -0.0828 -0.0477
    1DLPE  H10R   58   6.098   5.208   7.996  0.6169  0.3954 -0.7438
    1DLPE  H10S   59   6.106   5.378   8.059  0.9333  1.5107 -3.1906
    1DLPE  C211   60   6.013   5.346   7.863 -0.1242 -0.3098  1.0092
    1DLPE  H11R   61   6.112   5.360   7.813  0.5190 -3.0406  1.3969
    1DLPE  H11S   62   5.957   5.442   7.868  2.3110  1.2898 -0.3295
    1DLPE  C212   63   5.945   5.240   7.768 -0.3473 -1.4703 -0.0135
    1DLPE  H12R   64   6.030   5.178   7.732  1.2445  0.1261  0.8386
    1DLPE  H12S   65   5.898   5.289   7.681  2.2033 -0.1605 -0.7652
    1DLPE  H12T   66   5.873   5.172   7.818 -1.1178  0.5526  1.7701
    1DLPE   C33   67   5.831   5.500   8.551  0.1619  0.7242  0.2081
    1DLPE   H3X   68   5.750   5.503   8.475  0.0525  0.7579  0.3265
    1DLPE   H3Y   69   5.885   5.404   8.533  0.6906  1.0789 -0.1297
    1DLPE   C34   70   5.921   5.614   8.519 -0.2950 -1.2446  0.6419
    1DLPE   H4X   71   6.006   5.613   8.591  0.2375  2.2453  0.2287
    1DLPE   H4Y   72   5.874   5.714   8.520  2.8164  0.3413  0.3042
    1DLPE   C35   73   5.975   5.592   8.380 -0.2264 -0.0442  0.2954
    1DLPE   H5X   74   5.892   5.563   8.313  0.1227  1.3083 -0.7878
    1DLPE   H5Y   75   6.050   5.511   8.391  0.1296  0.4083  1.3246
    1DLPE   C36   76   6.042   5.719   8.313 -0.3777  0.3763 -0.4072
    1DLPE   H6X   77   6.129   5.758   8.370  0.2830 -1.4118 -0.1108
    1DLPE   H6Y   78   5.978   5.810   8.312  0.9067  1.3739  1.3597
    1DLPE   C37   79   6.084   5.695   8.171 -1.1852 -0.0907 -0.2114
    1DLPE   H7X   80   5.991   5.675   8.114 -1.2276 -1.4948  0.3114
    1DLPE   H7Y   81   6.141   5.599   8.169  0.3414  0.7893 -1.4164
    1DLPE   C38   82   6.171   5.805   8.107  0.2152 -0.0723 -0.5347
    1DLPE   H8X   83   6.236   5.868   8.172  0.1308  1.8585 -2.2257
    1DLPE   H8Y   84   6.098   5.878   8.065 -0.7613 -0.0036  1.1964
    1DLPE   C39   85   6.253   5.756   7.984 -0.0638  0.4143  0.0534
    1DLPE   H9X   86   6.295   5.846   7.935 -0.9837  1.8067  1.7280
    1DLPE   H9Y   87   6.184   5.707   7.912  0.3031  1.0408 -0.7378
    1DLPE  C310   88   6.368   5.657   8.025  0.2595 -0.5240  0.5258
    1DLPE  H10X   89   6.311   5.567   8.055  1.6885 -1.8450 -0.5590
    1DLPE  H10Y   90   6.414   5.705   8.114  0.6254 -0.6440  0.4025
    1DLPE  C311   91   6.458   5.613   7.909  0.4982  0.1311 -0.6248
    1DLPE  H11X   92   6.387   5.581   7.829 -2.2277  1.3554  1.1404
    1DLPE  H11Y   93   6.518   5.527   7.946 -1.3942 -0.8178  0.4312
    1DLPE  C312   94   6.536   5.726   7.859 -0.3793  0.5419 -0.2840
    1DLPE  H12X   95   6.600   5.691   7.775  2.8784 -0.6298  2.4549
    1DLPE  H12Y   96   6.609   5.768   7.932  2.0647 -2.8885 -0.5336
    1DLPE  H12Z   97   6.463   5.803   7.827 -0.9509  0.2288  0.2503
    2DLPE     N   98   6.851   5.099   8.855  0.0486 -0.2670 -0.2354
    2DLPE   HN1   99   6.757   5.055   8.850  0.1085 -0.3414 -0.8543
    2DLPE   HN2  100   6.918   5.020   8.862  0.5793  0.2267  0.3328
    2DLPE   HN3  101   6.862   5.139   8.759  0.5507  0.7365  0.2293
    2DLPE   C12  102   6.885   5.184   8.968 -0.0159  0.2794 -1.0577
    2DLPE  H12A  103   6.861   5.128   9.061  3.5239  1.3430  0.7065
    2DLPE  H12B  104   6.831   5.281   8.966  0.1377  0.3623 -1.2484
    2DLPE   C11  105   7.035   5.220   8.966 -0.0037  0.7770 -0.5473
    2DLPE  H11A  106   7.067   5.281   9.054 -3.7194 -0.4822  1.9126
    2DLPE  H11B  107   7.048   5.296   8.886  1.6719  1.5647  0.4157
    2DLPE     P  108   7.268   5.110   8.919  0.1479 -0.4790  0.1413
    2DLPE   O13  109   7.327   4.976   8.917 -0.0796 -0.5220  0.0442
    2DLPE   O14  110   7.328   5.204   9.020 -0.6608 -0.1322  0.4287
    2DLPE   O11  111   7.278   5.176   8.769 -0.3741  0.2076 -0.4275
    2DLPE   O12  112   7.116   5.095   8.953 -0.4637 -0.5769  0.0416
    2DLPE    C1  113   7.191   5.125   8.667 -0.2304 -0.3516  0.0466
    2DLPE    HA  114   7.167   5.199   8.587 -1.3610 -2.4080 -1.6190
    2DLPE    HB  115   7.095   5.088   8.709  0.3075 -0.8403  0.8867
    2DLPE    C2  116   7.270   5.012   8.595  1.0969  0.6882 -0.8637
    2DLPE    HS  117   7.297   4.935   8.670  1.4502  0.2352 -1.4481
    2DLPE   O21  118   7.390   5.068   8.541  0.4657  0.5953  0.1026
    2DLPE   C21  119   7.495   4.991   8.532 -0.1308  0.2073 -0.4539
    2DLPE   O22  120   7.505   4.870   8.564 -0.3598 -0.3487 -0.4824
    2DLPE   C22  121   7.607   5.084   8.492  0.6342  0.1486 -0.2077
    2DLPE   H2R  122   7.701   5.029   8.469  1.4735  2.2851 -2.4029
    2DLPE   H2S  123   7.629   5.138   8.586  2.0366  0.5145 -0.7153
    2DLPE    C3  124   7.172   4.944   8.491 -0.7220 -0.0740  0.5471
    2DLPE    HX  125   7.132   5.026   8.427 -2.5879  1.0474  2.9726
    2DLPE    HY  126   7.081   4.898   8.535 -0.8222 -1.6748 -1.2284
    2DLPE   O31  127   7.240   4.845   8.406 -0.2703 -0.1328 -0.7479
    2DLPE   C31  128   7.268   4.732   8.473 -0.3308  0.2461  0.2011
    2DLPE   O32  129   7.230   4.700   8.585  0.0488 -0.3427 -0.9941
    2DLPE   C32  130   7.344   4.642   8.383 -0.2309 -0.0557 -0.7832
    2DLPE   H2X  131   7.281   4.552   8.366 -2.1158  0.8600  0.9112
    2DLPE   H2Y  132   7.430   4.603   8.442  0.3810  1.9921 -0.2493
    2DLPE   C23  133   7.584   5.180   8.371 -0.2585  0.3393 -0.5582
    2DLPE   H3R  134   7.663   5.258   8.363 -1.6864  1.6620 -2.5731
    2DLPE   H3S  135   7.489   5.235   8.389  0.3221  1.4139 -0.6759
    2DLPE   C24  136   7.576   5.096   8.237 -0.5035 -0.3960  0.5703
    2DLPE   H4R  137   7.518   5.002   8.245  2.5778 -2.7720 -1.9133
    2DLPE   H4S  138   7.683   5.072   8.218 -0.2783  0.3930  0.7895
    2DLPE   C25  139   7.523   5.188   8.134  0.3694 -0.5795  0.7390
    2DLPE   H5R  140   7.462   5.270   8.179 -0.6498 -2.5770  3.1937
    2DLPE   H5S  141   7.451   5.130   8.073 -1.7100 -0.1310  2.6521
    2DLPE   C26  142   7.634   5.237   8.036  0.9744  0.8305 -0.4935
    2DLPE   H6R  143   7.715   5.162   8.031  0.9575  0.8807 -2.1079
    2DLPE   H6S  144   7.681   5.328   8.079  0.5274  0.4140  0.9418
    2DLPE   C27  145   7.591   5.263   7.890 -0.1369 -0.7687 -0.5782
    2DLPE   H7R  146   7.493   5.311   7.872  0.0088 -0.8444 -1.5882
    2DLPE   H7S  147   7.579   5.165   7.839  0.1684 -0.0003 -2.1921
    2DLPE   C28  148   7.715   5.319   7.808  1.0322  0.1282 -0.1902
    2DLPE   H8R  149   7.778   5.227   7.813  1.7453  0.5261  5.4564
    2DLPE   H8S  150   7.760   5.409   7.856  1.8178 -0.1442 -0.3918
    2DLPE   C29  151   7.675   5.346   7.661 -0.3136  0.0781 -0.0045
    2DLPE   H9R  152   7.661   5.455   7.647 -0.6993 -0.2658 -2.9511
    2DLPE   H9S  153   7.582   5.285   7.653  0.1041 -0.5222 -0.4070
    2DLPE  C210  154   7.782   5.317   7.550  0.6338  0.0170  0.2166
    2DLPE  H10R  155   7.792   5.207   7.558 -2.0042 -0.2824  0.2858
    2DLPE  H10S  156   7.868   5.382   7.576 -1.5032  3.1255  0.0087
    2DLPE  C211  157   7.746   5.351   7.403  0.6288  0.5778 -0.0424
    2DLPE  H11R  158   7.738   5.454   7.362 -1.3901 -0.3828 -2.3767
    2DLPE  H11S  159   7.643   5.310   7.398  0.0517  2.0717 -1.4488
    2DLPE  C212  160   7.831   5.272   7.310  1.4148 -0.1195  0.7073
    2DLPE  H12R  161   7.791   5.282   7.206  0.9374 -1.6494  0.7114
    2DLPE  H12S  162   7.817   5.164   7.331 -0.0354 -0.1667 -0.3376
    2DLPE  H12T  163   7.936   5.304   7.321  1.2376  0.6112  0.3517
    2DLPE   C33  164   7.386   4.709   8.255  0.4964  0.1206 -0.1029
    2DLPE   H3X  165   7.455   4.792   8.283  0.3588 -0.5434  2.4524
    2DLPE   H3Y  166   7.298   4.742   8.197  0.3315 -1.0709 -0.5501
    2DLPE   C34  167   7.448   4.609   8.152 -0.1032 -0.1234  0.7790
    2DLPE   H4X  168   7.380   4.524   8.130  0.9144 -0.9767  0.8218
    2DLPE   H4Y  169   7.540   4.570   8.202 -0.7955  0.0087  2.2001
    2DLPE   C35  170   7.482   4.673   8.010  0.4260 -0.1160  0.3091
    2DLPE   H5X  171   7.530   4.596   7.947 -1.5306 -0.2633 -1.0977
    2DLPE   H5Y  172   7.547   4.759   8.035 -1.8450  1.6752  0.4181
    2DLPE   C36  173   7.359   4.700   7.923 -0.1701 -0.4666  0.6825
    2DLPE   H6X  174   7.303   4.789   7.961 -2.7028 -0.9561 -1.5655
    2DLPE   H6Y  175   7.290   4.613   7.925  0.6344 -1.2519 -1.7279
    2DLPE   C37  176   7.380   4.738   7.775  1.3306 -0.1064 -1.0460
    2DLPE   H7X  177   7.443   4.651   7.744  1.1181 -0.7633  0.2859
    2DLPE   H7Y  178   7.433   4.835   7.766  0.9504  0.0224 -2.1647
    2DLPE   C38  179   7.243   4.747   7.700  0.3026 -0.1324 -0.1469
    2DLPE   H8X  180   7.180   4.829   7.742 -0.2349 -0.5118 -0.2038
    2DLPE   H8Y  181   7.178   4.658   7.709  0.4806 -0.6970 -3.2845
    2DLPE   C39  182   7.264   4.760   7.551  0.1188  0.4550  0.7980
    2DLPE   H9X  183   7.313   4.859   7.544 -1.7845  1.3793 -0.2051
    2DLPE   H9Y  184   7.168   4.743   7.497  0.4645 -3.4791  1.1115
    2DLPE  C310  185   7.358   4.655   7.500 -0.2585  0.1413 -0.1251
    2DLPE  H10X  186   7.338   4.558   7.550 -1.3490  0.1354 -0.5386
    2DLPE  H10Y  187   7.460   4.694   7.522 -0.5983  0.3102  1.2107
    2DLPE  C311  188   7.332   4.627   7.348 -0.3208  0.1530  0.1808
    2DLPE  H11X  189   7.428   4.586   7.310  1.2811  1.3660  2.6942
    2DLPE  H11Y  190   7.316   4.721   7.291  0.4870  0.8792  1.1106
    2DLPE  C312  191   7.214   4.532   7.317  0.4247 -0.3184  0.3092
    2DLPE  H12X  192   7.213   4.449   7.391  0.3662 -1.5229 -0.9938
    2DLPE  H12Y  193   7.220   4.482   7.218 -0.5732  0.9573 -0.4269
    2DLPE  H12Z  194   7.119   4.589   7.327  0.5024 -0.4555  2.0431
    3DLPE     N  195   6.038  11.478   9.644 -0.1833  0.1867  0.3542
    3DLPE   HN1  196   5.934  11.488   9.638 -0.2509 -0.0328  1.0459
    3DLPE   HN2  197   6.083  11.562   9.601  0.0560 -0.6215 -1.0185
    3DLPE   HN3  198   6.056  11.469   9.746  0.1160 -0.4311  0.2518
    3DLPE   C12  199   6.089  11.365   9.561  0.6706  0.0039 -0.9000
    3DLPE  H12A  200   6.066  11.387   9.454  1.6203  3.0843 -0.5735
    3DLPE  H12B  201   6.032  11.273   9.587  0.2320  0.7111  0.7661
    3DLPE   C11  202   6.236  11.347   9.576 -0.3319 -0.0028 -0.1836
    3DLPE  H11A  203   6.271  11.271   9.503 -0.0756  0.1030 -0.1725
    3DLPE  H11B  204   6.243  11.306   9.679 -0.5766 -3.4177 -1.4008
    3DLPE     P  205   6.345  11.545   9.440 -0.2774 -0.1703 -0.0615
    3DLPE   O13  206   6.466  11.629   9.466 -0.0516 -0.5412 -0.4524
    3DLPE   O14  207   6.221  11.624   9.413  0.3148 -0.0373 -0.0459
    3DLPE   O11  208   6.368  11.433   9.334  0.3927 -0.0878  0.1510
    3DLPE   O12  209   6.311  11.469   9.570  0.0437 -0.3510  0.2598
    3DLPE    C1  210   6.482  11.351   9.354  0.0009 -0.1512  0.1391
    3DLPE    HA  211   6.467  11.282   9.440  0.7202  0.3503  0.6767
    3DLPE    HB  212   6.577  11.408   9.363  0.4699 -0.9542  0.3721
    3DLPE    C2  213   6.512  11.264   9.230 -0.8392 -0.7098  0.5221
    3DLPE    HS  214   6.608  11.215   9.255 -1.1150 -0.5949  1.8699
    3DLPE   O21  215   6.523  11.345   9.113  0.2779 -0.1461  0.1046
    3DLPE   C21  216   6.640  11.425   9.095  0.8305  0.5552  0.4904
    3DLPE   O22  217   6.712  11.464   9.178  0.0137  0.6548  0.2159
    3DLPE   C22  218   6.624  11.477   8.945  0.4026 -0.6469 -0.1485
    3DLPE   H2R  219   6.579  11.393   8.888 -0.0694 -0.6411  0.2030
    3DLPE   H2S  220   6.723  11.504   8.903 -0.1262  1.6961 -0.0229
    3DLPE    C3  221   6.417  11.151   9.205 -0.3625 -0.2169  0.2064
    3DLPE    HX  222   6.313  11.186   9.191 -0.5549 -1.4969 -2.0672
    3DLPE    HY  223   6.401  11.087   9.295 -1.9145  0.7821  0.6793
    3DLPE   O31  224   6.458  11.072   9.088  0.5249  0.3296 -0.1533
    3DLPE   C31  225   6.398  11.098   8.973  0.8560 -0.0899  0.1886
    3DLPE   O32  226   6.304  11.180   8.963  0.0792  0.2285 -0.0732
    3DLPE   C32  227   6.467  11.035   8.856 -0.3133 -0.6683  0.0526
    3DLPE   H2X  228   6.387  10.994   8.791 -0.7262 -0.8063  0.6389
    3DLPE   H2Y  229   6.522  10.949   8.899 -1.1990 -0.3623  1.8822
    3DLPE   C23  230   6.519  11.603   8.929 -0.1022 -0.2897 -0.4120
    3DLPE   H3R  231   6.550  11.696   8.982 -1.3918  1.4266 -2.4877
    3DLPE   H3S  232   6.427  11.573   8.982  0.1667 -0.1445  0.1408
    3DLPE   C24  233   6.477  11.635   8.778 -0.0275 -0.3099 -0.0903
    3DLPE   H4R  234   6.570  11.671   8.729  0.0093 -0.1824  0.0719
    3DLPE   H4S  235   6.398  11.712   8.788 -0.6462 -0.9983  0.3940
    3DLPE   C25  236   6.410  11.519   8.706 -0.4666  0.3909  0.1887
    3DLPE   H5R  237   6.357  11.457   8.782 -0.0331  0.2982  0.4246
    3DLPE   H5S  238   6.493  11.469   8.652 -0.7278 -0.4378  0.5461
    3DLPE   C26  239   6.323  11.569   8.589  0.1603 -0.6364 -0.3529
    3DLPE   H6R  240   6.376  11.643   8.526 -1.4504  0.2937 -0.6742
    3DLPE   H6S  241   6.242  11.627   8.639  2.1692  1.1356  1.0311
    3DLPE   C27  242   6.289  11.451   8.501 -0.1823  0.2030 -0.2281
    3DLPE   H7R  243   6.207  11.389   8.544  1.4232 -2.7811 -1.1127
    3DLPE   H7S  244   6.360  11.367   8.487 -2.2321 -1.6414 -0.1711
    3DLPE   C28  245   6.251  11.505   8.359 -0.4156 -0.5949  0.8539
    3DLPE   H8R  246   6.328  11.581   8.333  0.3485 -0.9339  2.0550
    3DLPE   H8S  247   6.157  11.557   8.387 -1.1713 -1.3088 -0.2614
    3DLPE   C29  248   6.241  11.409   8.243 -0.0409  0.0744 -0.0554
    3DLPE   H9R  249   6.156  11.338   8.258  0.6259 -1.1233 -1.5954
    3DLPE   H9S  250   6.340  11.359   8.243 -0.5811 -1.0707 -1.5053
    3DLPE  C210  251   6.224  11.476   8.100 -0.8828 -0.1086 -0.4102
    3DLPE  H10R  252   6.326  11.516   8.079 -0.8639 -0.9419 -2.0198
    3DLPE  H10S  253   6.151  11.558   8.112  1.5268  2.6013 -2.7565
    3DLPE  C211  254   6.171  11.378   7.996  0.1404  0.9314  0.5647
    3DLPE  H11R  255   6.181  11.427   7.896  1.2664 -2.0666 -0.9107
    3DLPE  H11S  256   6.062  11.359   8.001  0.8040 -4.2042  0.9229
    3DLPE  C212  257   6.238  11.242   7.993  0.0654  0.6930 -0.1585
    3DLPE  H12R  258   6.197  11.174   7.915  1.0421  1.4130 -1.3360
    3DLPE  H12S  259   6.231  11.189   8.090  1.2075  0.5065 -0.1730
    3DLPE  H12T  260   6.346  11.261   7.979  0.8967 -0.7884  3.2254
    3DLPE   C33  261   6.551  11.139   8.780 -0.1336 -0.2598 -0.1417
    3DLPE   H3X  262   6.635  11.155   8.850 -1.8093  1.3504  1.6140
    3DLPE   H3Y  263   6.492  11.231   8.759 -2.1402 -0.7947  2.6263
    3DLPE   C34  264   6.608  11.099   8.648  0.1384 -0.5676 -0.5402
    3DLPE   H4X  265   6.526  11.055   8.588 -1.0601  2.5611 -1.3698
    3DLPE   H4Y  266   6.686  11.028   8.683  1.6293  2.0219  1.8088
    3DLPE   C35  267   6.666  11.213   8.576 -0.3322 -0.0268  0.5842
    3DLPE   H5X  268   6.758  11.255   8.621  0.2802  0.4708 -1.0650
    3DLPE   H5Y  269   6.591  11.294   8.568  0.1955  0.3002 -1.7758
    3DLPE   C36  270   6.710  11.162   8.440  0.0920  0.2479  0.3252
    3DLPE   H6X  271   6.620  11.116   8.393  2.1386 -0.1701 -3.6535
    3DLPE   H6Y  272   6.793  11.091   8.459  0.3480  0.5963  0.5132
    3DLPE   C37  273   6.746  11.281   8.360 -0.1886  0.0797 -0.0872
    3DLPE   H7X  274   6.841  11.316   8.406  0.1438  0.7458 -1.2515
    3DLPE   H7Y  275   6.664  11.355   8.359 -0.6799 -0.4530 -0.0159
    3DLPE   C38  276   6.790  11.252   8.216  0.3109  0.1624  0.1582
    3DLPE   H8X  277   6.834  11.151   8.203  0.7288  0.3489  0.0929
    3DLPE   H8Y  278   6.858  11.331   8.177  2.9475 -0.9995  2.1565
    3DLPE   C39  279   6.658  11.260   8.127 -0.0680  0.4836 -0.5564
    3DLPE   H9X  280   6.606  11.355   8.154 -1.4391 -0.2490 -0.4926
    3DLPE   H9Y  281   6.599  11.177   8.172 -0.6432  0.7254 -0.8419
    3DLPE  C310  282   6.682  11.271   7.974 -0.8968  0.2033  0.5039
    3DLPE  H10X  283   6.654  11.175   7.926 -1.0762 -0.4518  1.8608
    3DLPE  H10Y  284   6.791  11.288   7.959 -0.9737  0.2003 -0.0519
    3DLPE  C311  285   6.599  11.388   7.914  0.1265 -0.1744  0.3814
    3DLPE  H11X  286   6.648  11.486   7.932 -0.1092  0.3455 -1.5269
    3DLPE  H11Y  287   6.502  11.393   7.968  0.7072  2.5906  1.3125
    3DLPE  C312  288   6.571  11.370   7.767 -0.3420  0.4322 -0.2772
    3DLPE  H12X  289   6.526  11.271   7.744  0.2686  0.0778  0.0186
    3DLPE  H12Y  290   6.664  11.368   7.707  0.5483  1.5661  1.0195
    3DLPE  H12Z  291   6.499  11.447   7.731 -0.4686  0.2514 -0.4166
    4DLPE     N  292   7.586   5.423   8.899 -0.7331 -0.0556 -0.5753
    4DLPE   HN1  293   7.543   5.398   8.808 -1.4675 -0.5560 -0.0929
    4DLPE   HN2  294   7.532   5.394   8.983 -0.2425 -0.8191 -0.5151
    4DLPE   HN3  295   7.680   5.380   8.906 -0.7643 -0.1246 -0.5859
    4DLPE   C12  296   7.576   5.572   8.914 -0.5344 -0.9070  0.1644
    4DLPE  H12A  297   7.657   5.623   8.858 -0.3443  0.6741  1.7985
    4DLPE  H12B  298   7.577   5.595   9.023 -3.0467  2.1861 -0.3371
    4DLPE   C11  299   7.444   5.632   8.880  0.4843 -0.1185  0.1933
    4DLPE  H11A  300   7.425   5.620   8.772  1.2561  2.7672 -0.3259
    4DLPE  H11B  301   7.446   5.741   8.902 -0.8566  0.2793 -1.4726
    4DLPE     P  302   7.211   5.641   9.027  0.1883 -0.0281  0.2153
    4DLPE   O13  303   7.273   5.757   9.099  0.5993  0.1406 -0.2566
    4DLPE   O14  304   7.129   5.546   9.105 -0.4834  0.6642  0.0354
    4DLPE   O11  305   7.117   5.691   8.912 -0.7026 -0.2961 -0.9635
    4DLPE   O12  306   7.325   5.567   8.954 -0.1677 -1.2792  0.2976
    4DLPE    C1  307   7.056   5.594   8.828 -0.1901 -0.3171  0.4630
    4DLPE    HA  308   6.975   5.647   8.772  1.0137  1.0219 -0.0589
    4DLPE    HB  309   7.009   5.515   8.891 -1.6670 -0.3185 -0.5730
    4DLPE    C2  310   7.146   5.539   8.717 -0.4445 -0.0483  0.2054
    4DLPE    HS  311   7.221   5.470   8.761  1.3224  1.9412  0.4749
    4DLPE   O21  312   7.210   5.649   8.645 -0.4832  0.3303  0.2440
    4DLPE   C21  313   7.284   5.631   8.539  0.1399  0.0740  0.2967
    4DLPE   O22  314   7.330   5.518   8.502  0.0542  0.2546 -0.0015
    4DLPE   C22  315   7.333   5.770   8.479  0.8456  0.8260  0.3422
    4DLPE   H2R  316   7.444   5.774   8.478  0.9026 -0.3048  0.6994
    4DLPE   H2S  317   7.291   5.853   8.540  0.5289  0.7901  0.1725
    4DLPE    C3  318   7.052   5.462   8.615  0.0577  0.0614 -0.1581
    4DLPE    HX  319   7.004   5.379   8.672  1.3907  0.1070  1.0672
    4DLPE    HY  320   7.115   5.422   8.532 -1.2073 -1.3075 -0.5124
    4DLPE   O31  321   6.947   5.549   8.563  0.4115 -0.1243 -0.1340
    4DLPE   C31  322   6.892   5.497   8.451 -0.0122  0.1617  0.2080
    4DLPE   O32  323   6.910   5.380   8.410 -0.2507  0.4994  0.0579
    4DLPE   C32  324   6.804   5.601   8.386  0.0395  0.0318 -0.6260
    4DLPE   H2X  325   6.833   5.698   8.432  1.7810 -1.1484  0.9308
    4DLPE   H2Y  326   6.704   5.572   8.423 -0.7451 -0.1136 -2.7319
    4DLPE   C23  327   7.264   5.793   8.339 -0.3973  0.0112 -0.5510
    4DLPE   H3R  328   7.302   5.895   8.314 -0.8678  0.1584 -0.6853
    4DLPE   H3S  329   7.154   5.799   8.353 -0.4490 -1.2105 -0.3513
    4DLPE   C24  330   7.304   5.707   8.223 -0.1353  0.1810  0.3241
    4DLPE   H4R  331   7.255   5.737   8.128  1.6591 -0.3440 -0.8322
    4DLPE   H4S  332   7.284   5.599   8.235  2.2785 -0.6034 -1.7249
    4DLPE   C25  333   7.450   5.737   8.184 -0.5034 -0.9825 -0.2223
    4DLPE   H5R  334   7.504   5.732   8.281 -0.7496 -1.1376 -0.0941
    4DLPE   H5S  335   7.471   5.834   8.134  0.6712 -2.0308 -1.9034
    4DLPE   C26  336   7.496   5.612   8.097 -1.2137 -0.2205  0.1112
    4DLPE   H6R  337   7.451   5.525   8.150 -3.2134  0.7616  0.1149
    4DLPE   H6S  338   7.607   5.610   8.092 -1.1579 -0.8728  1.3821
    4DLPE   C27  339   7.449   5.600   7.948  0.6394 -0.0281 -0.3339
    4DLPE   H7R  340   7.342   5.570   7.952 -0.1080  2.4929  0.3510
    4DLPE   H7S  341   7.515   5.518   7.914 -1.8561 -2.2121 -0.2147
    4DLPE   C28  342   7.478   5.715   7.851 -0.5285 -0.0908 -0.2403
    4DLPE   H8R  343   7.588   5.726   7.844 -0.3021 -0.6855  1.7953
    4DLPE   H8S  344   7.438   5.799   7.913  0.3685 -0.8222  1.4078
    4DLPE   C29  345   7.402   5.706   7.716  0.0807  0.0160  0.1667
    4DLPE   H9R  346   7.297   5.685   7.746  0.1119 -0.2585  0.0917
    4DLPE   H9S  347   7.437   5.627   7.646 -1.5603 -0.9303  0.3511
    4DLPE  C210  348   7.393   5.835   7.638 -0.4045 -0.5957  0.7828
    4DLPE  H10R  349   7.493   5.852   7.592 -0.7715  0.5022  0.3485
    4DLPE  H10S  350   7.373   5.925   7.699  0.4647 -0.5808  1.0584
    4DLPE  C211  351   7.286   5.828   7.525 -0.6777 -0.1016  0.0167
    4DLPE  H11R  352   7.314   5.732   7.476  0.2013 -0.8161  1.8431
    4DLPE  H11S  353   7.298   5.911   7.452  1.0031 -1.2546 -1.0940
    4DLPE  C212  354   7.141   5.824   7.567  0.8208  0.7073 -0.6244
    4DLPE  H12R  355   7.084   5.814   7.472 -0.4159 -1.7173  0.2836
    4DLPE  H12S  356   7.094   5.909   7.621 -0.7625 -1.1107  1.0088
    4DLPE  H12T  357   7.120   5.732   7.625  1.6369  0.6962 -0.3355
    4DLPE   C33  358   6.813   5.588   8.230 -0.8150  0.1329 -0.1336
    4DLPE   H3X  359   6.721   5.633   8.186  0.6122  2.0196 -1.3660
    4DLPE   H3Y  360   6.811   5.484   8.190  0.7396 -0.3830  1.0283
    4DLPE   C34  361   6.926   5.681   8.179 -0.0378 -0.1949  0.0853
    4DLPE   H4X  362   7.030   5.642   8.191  0.3879  0.6036 -0.8261
    4DLPE   H4Y  363   6.923   5.780   8.228 -0.0587 -1.1795  2.1924
    4DLPE   C35  364   6.911   5.694   8.025 -0.2784 -1.0443  0.2321
    4DLPE   H5X  365   6.812   5.740   8.006  1.8231  3.1710 -1.9309
    4DLPE   H5Y  366   6.896   5.590   7.989 -2.0126 -0.0373 -2.2123
    4DLPE   C36  367   7.021   5.770   7.956 -1.1197  0.5626 -0.3753
    4DLPE   H6X  368   6.993   5.772   7.848 -1.4380 -0.5295 -0.3178
    4DLPE   H6Y  369   7.113   5.708   7.955 -1.8729 -0.6169 -2.2904
    4DLPE   C37  370   7.050   5.910   8.014  0.4670  0.0910  0.0010
    4DLPE   H7X  371   7.107   5.886   8.106  1.3722  1.5347 -0.1510
    4DLPE   H7Y  372   6.949   5.952   8.033  0.7647  0.9210 -0.1937
    4DLPE   C38  373   7.120   6.004   7.915 -0.1769 -0.1385 -0.0528
    4DLPE   H8X  374   7.060   6.010   7.822 -1.4405 -2.3518  0.5351
    4DLPE   H8Y  375   7.210   5.954   7.875 -1.3680 -1.8629 -0.7169
    4DLPE   C39  376   7.140   6.156   7.956 -0.8269 -0.1139 -0.1396
    4DLPE   H9X  377   7.178   6.172   8.059  0.0166  1.0377 -0.6090
    4DLPE   H9Y  378   7.049   6.215   7.934  0.6162  1.4104 -2.5243
    4DLPE  C310  379   7.250   6.220   7.864 -1.2078  0.3288 -0.1308
    4DLPE  H10X  380   7.341   6.156   7.857 -1.1171  0.6259 -2.2625
    4DLPE  H10Y  381   7.283   6.317   7.907  0.2100  0.8158 -2.1527
    4DLPE  C311  382   7.198   6.260   7.726 -0.0053 -0.3180  0.1426
    4DLPE  H11X  383   7.094   6.298   7.726  0.5500  1.2817  0.2600
    4DLPE  H11Y  384   7.193   6.159   7.681  0.7674 -0.5713  0.6056
    4DLPE  C312  385   7.287   6.358   7.649  0.0391  0.3068  0.2831
    4DLPE  H12X  386   7.227   6.437   7.599  0.2518 -0.9669 -2.1035
    4DLPE  H12Y  387   7.359   6.311   7.579 -1.0819 -0.9171 -0.0690
    4DLPE  H12Z  388   7.353   6.412   7.721  0.0920 -1.5882  1.7536
    5DLPE     N  389   6.775   4.022   9.279 -0.1046 -0.6385  0.0472
    5DLPE   HN1  390   6.683   3.983   9.309  0.1451 -1.7306 -0.5700
    5DLPE   HN2  391   6.769   4.125   9.290  4.0658  0.0066 -1.9164
    5DLPE   HN3  392   6.852   3.985   9.338  0.7721  1.7452  0.5127
    5DLPE   C12  393   6.806   3.977   9.140  0.1571 -0.5912 -0.2465
    5DLPE  H12A  394   6.715   4.004   9.082 -0.0636  0.7472  0.6879
    5DLPE  H12B  395   6.815   3.866   9.149  2.6107 -0.5610 -1.5674
    5DLPE   C11  396   6.928   4.040   9.090 -0.1163 -0.1499  0.3978
    5DLPE  H11A  397   6.932   4.150   9.097 -2.2810  0.1749 -1.9326
    5DLPE  H11B  398   6.936   4.031   8.980  2.2235  1.1106  0.4011
    5DLPE     P  399   7.168   4.044   9.169  0.4438  0.0023  0.1637
    5DLPE   O13  400   7.275   3.950   9.202 -0.1848  0.0260 -0.0054
    5DLPE   O14  401   7.147   4.157   9.262  0.1369 -0.3404  0.1853
    5DLPE   O11  402   7.198   4.109   9.025 -0.5635 -0.5011 -0.0152
    5DLPE   O12  403   7.034   3.965   9.152 -0.0636 -0.4490  0.3099
    5DLPE    C1  404   7.242   4.021   8.926 -0.0730 -0.8395 -0.5547
    5DLPE    HA  405   7.190   3.924   8.941 -1.2700 -0.0756  0.4037
    5DLPE    HB  406   7.350   4.004   8.940 -0.5596 -2.7778  1.2758
    5DLPE    C2  407   7.219   4.077   8.787  0.2691  0.0628 -0.2243
    5DLPE    HS  408   7.285   4.164   8.768 -1.5125  1.8833  1.4949
    5DLPE   O21  409   7.083   4.112   8.764 -0.6500  0.0881  0.3715
    5DLPE   C21  410   7.056   4.244   8.771 -0.0847  0.5762  0.0983
    5DLPE   O22  411   7.137   4.332   8.771 -0.1621  0.0973 -0.0981
    5DLPE   C22  412   6.905   4.272   8.774 -0.2743  0.1104 -0.2402
    5DLPE   H2R  413   6.877   4.267   8.881  0.0909  1.2592 -0.0806
    5DLPE   H2S  414   6.853   4.191   8.718 -1.1100  1.1064 -0.9450
    5DLPE    C3  415   7.251   3.970   8.675 -0.1247  0.0533 -0.3096
    5DLPE    HX  416   7.165   3.900   8.682  0.2133 -0.6609 -2.5105
    5DLPE    HY  417   7.346   3.921   8.707  0.3324  1.0243 -0.1445
    5DLPE   O31  418   7.258   4.034   8.547  0.6666  0.8822 -0.6539
    5DLPE   C31  419   7.174   3.983   8.452 -0.5434 -0.1902  0.0292
    5DLPE   O32  420   7.098   3.890   8.467 -0.5678  0.2179 -0.4319
    5DLPE   C32  421   7.183   4.060   8.323  0.3060  0.2499 -0.0963
    5DLPE   H2X  422   7.104   4.024   8.253  0.4644 -2.5674  1.0458
    5DLPE   H2Y  423   7.282   4.046   8.275 -0.3378  1.4700 -1.8809
    5DLPE   C23  424   6.866   4.416   8.716 -0.0378 -0.3347  0.5836
    5DLPE   H3R  425   6.902   4.496   8.785 -1.3465  1.3782 -0.6227
    5DLPE   H3S  426   6.756   4.427   8.722  0.0423 -0.1838  2.3283
    5DLPE   C24  427   6.906   4.439   8.572  0.1101  0.2189 -0.2513
    5DLPE   H4R  428   6.870   4.345   8.525  0.8142  0.3729 -1.1238
    5DLPE   H4S  429   7.016   4.428   8.576  0.0070 -0.6091  2.8016
    5DLPE   C25  430   6.843   4.560   8.501  1.4778  0.0302 -0.1274
    5DLPE   H5R  431   6.898   4.649   8.539 -1.3732  2.6802 -1.7765
    5DLPE   H5S  432   6.737   4.574   8.529  1.4247 -1.6453  0.6603
    5DLPE   C26  433   6.853   4.552   8.353 -0.6482 -0.4944  0.6618
    5DLPE   H6R  434   6.785   4.484   8.297 -0.4173  0.2811 -0.5960
    5DLPE   H6S  435   6.952   4.504   8.334  0.0701  1.5051 -0.9593
    5DLPE   C27  436   6.870   4.698   8.295  0.1081  0.5812  0.5723
    5DLPE   H7R  437   6.911   4.685   8.193  2.0237 -1.4760  1.5088
    5DLPE   H7S  438   6.946   4.753   8.354  2.2557  0.4370 -1.8750
    5DLPE   C28  439   6.748   4.788   8.310 -0.3943 -0.5369  0.1030
    5DLPE   H8R  440   6.708   4.782   8.413 -0.7101 -1.7929 -0.0755
    5DLPE   H8S  441   6.677   4.754   8.232  0.2772  1.7704 -1.6368
    5DLPE   C29  442   6.787   4.930   8.272 -0.0479  0.2176 -0.1868
    5DLPE   H9R  443   6.848   4.977   8.351 -1.1869  1.7183 -0.1522
    5DLPE   H9S  444   6.697   4.993   8.255  0.0163  0.7529  1.3795
    5DLPE  C210  445   6.875   4.925   8.144  0.7139  1.1571  0.5986
    5DLPE  H10R  446   6.823   4.859   8.071 -0.1149  2.2985  0.1268
    5DLPE  H10S  447   6.974   4.883   8.172 -0.0767  0.8455  3.1837
    5DLPE  C211  448   6.885   5.065   8.076 -0.4399  0.1441  0.5434
    5DLPE  H11R  449   6.933   5.131   8.151  0.5921  0.7727 -0.6328
    5DLPE  H11S  450   6.786   5.107   8.048 -1.1011 -1.2061  0.7512
    5DLPE  C212  451   6.967   5.046   7.947  0.2131 -0.8719 -0.3175
    5DLPE  H12R  452   7.075   5.019   7.953  1.9797  4.7548 -0.6990
    5DLPE  H12S  453   6.960   5.140   7.889 -0.4153 -0.8070 -0.1355
    5DLPE  H12T  454   6.916   4.975   7.878  0.4298  0.1358 -1.5513
    5DLPE   C33  455   7.166   4.210   8.349 -0.6078  0.4327 -0.3400
    5DLPE   H3X  456   7.248   4.243   8.416  0.4387  0.3355 -1.5393
    5DLPE   H3Y  457   7.079   4.244   8.409  0.4350  0.7273  1.0617
    5DLPE   C34  458   7.184   4.297   8.226  0.1953 -0.1364  0.0304
    5DLPE   H4X  459   7.282   4.291   8.176  0.4392  1.1334  0.3268
    5DLPE   H4Y  460   7.169   4.401   8.264 -0.4845  0.1782 -1.0566
    5DLPE   C35  461   7.084   4.282   8.114  0.2628  0.4344  0.3065
    5DLPE   H5X  462   6.989   4.253   8.164  0.5766 -1.5894 -0.1828
    5DLPE   H5Y  463   7.121   4.204   8.043  1.3784  0.6523  0.6270
    5DLPE   C36  464   7.069   4.414   8.034  0.3243 -0.1741 -0.4822
    5DLPE   H6X  465   7.166   4.456   8.000 -0.6339  1.7351 -0.9927
    5DLPE   H6Y  466   7.028   4.488   8.106  1.8636  0.3697 -0.1313
    5DLPE   C37  467   6.972   4.382   7.917  0.2065  0.5175 -0.2282
    5DLPE   H7X  468   6.888   4.320   7.954 -1.5573  3.1764  0.4851
    5DLPE   H7Y  469   7.024   4.317   7.843 -0.5770  0.1330 -0.4521
    5DLPE   C38  470   6.913   4.503   7.844 -0.4407  0.7292  0.3501
    5DLPE   H8X  471   6.991   4.575   7.811  0.9383 -1.6190 -1.8827
    5DLPE   H8Y  472   6.858   4.555   7.925 -1.0671  1.0066 -0.2393
    5DLPE   C39  473   6.831   4.462   7.722 -0.1902 -0.6488 -0.2762
    5DLPE   H9X  474   6.741   4.410   7.760  0.2247 -0.1406  1.5328
    5DLPE   H9Y  475   6.887   4.389   7.659 -1.2553  0.7412 -2.9900
    5DLPE  C310  476   6.793   4.577   7.633 -0.1669  0.1734 -0.0057
    5DLPE  H10X  477   6.754   4.662   7.692  1.5148  0.4778  0.7147
    5DLPE  H10Y  478   6.704   4.555   7.568  0.5110  2.4248 -1.8279
    5DLPE  C311  479   6.908   4.624   7.556 -0.2963  0.0489 -0.3269
    5DLPE  H11X  480   6.958   4.531   7.523 -2.2919 -1.9420  1.8877
    5DLPE  H11Y  481   6.978   4.665   7.631  1.3296 -1.5486 -0.8929
    5DLPE  C312  482   6.869   4.715   7.437  0.3505 -0.4058  0.6046
    5DLPE  H12X  483   6.966   4.736   7.388  1.1899 -1.3030  1.8475
    5DLPE  H12Y  484   6.814   4.803   7.477 -1.4668 -1.4377  0.5270
    5DLPE  H12Z  485   6.802   4.668   7.361  0.1491  1.2154 -0.2683
    6DLPE     N  486   2.674   6.018   9.189  1.0985 -0.1697  0.5296
    6DLPE   HN1  487   2.768   6.045   9.223  1.1320  2.5456 -1.4184
    6DLPE   HN2  488   2.667   5.917   9.212  0.0986  0.0874  1.4121
    6DLPE   HN3  489   2.602   6.069   9.244  0.6815  1.0322 -1.0381
    6DLPE   C12  490   2.692   6.062   9.045 -0.2723  0.2256 -0.9100
    6DLPE  H12A  491   2.703   6.173   9.046  1.0076  0.1205  0.0040
    6DLPE  H12B  492   2.614   6.016   8.981 -0.8771 -0.9700  0.6223
    6DLPE   C11  493   2.828   6.015   8.998 -0.5722 -0.6756 -0.1112
    6DLPE  H11A  494   2.847   6.053   8.895 -1.0791  1.7258  0.6215
    6DLPE  H11B  495   2.834   5.905   8.985  1.5031 -0.4854 -1.1921
    6DLPE     P  496   3.020   6.174   9.082  0.1026 -0.1643  0.4268
    6DLPE   O13  497   3.077   6.198   9.212 -0.3100  0.1005 -0.0985
    6DLPE   O14  498   2.939   6.280   9.018  0.1124 -0.0183 -0.8024
    6DLPE   O11  499   3.131   6.137   8.975 -0.4252 -0.1394  0.0370
    6DLPE   O12  500   2.937   6.049   9.092  0.6774  0.6996  0.0320
    6DLPE    C1  501   3.269   6.130   9.005 -0.0708  0.6408 -0.4507
    6DLPE    HA  502   3.316   6.076   8.920 -0.8760  0.8935 -1.0793
    6DLPE    HB  503   3.296   6.069   9.094 -1.4766  2.8240  1.5784
    6DLPE    C2  504   3.335   6.266   9.020 -0.2104 -0.1909 -0.0465
    6DLPE    HS  505   3.268   6.335   9.076 -0.6985  0.5114 -1.4452
    6DLPE   O21  506   3.359   6.323   8.890  0.4653 -0.4418  0.9294
    6DLPE   C21  507   3.364   6.455   8.868  0.3957 -0.5915  0.0959
    6DLPE   O22  508   3.350   6.540   8.953  0.1948  0.2324 -0.5410
    6DLPE   C22  509   3.375   6.496   8.721  0.1284 -0.4979  0.2510
    6DLPE   H2R  510   3.386   6.607   8.718 -1.0332 -0.3882 -1.1209
    6DLPE   H2S  511   3.276   6.466   8.681  0.7591 -0.0247 -1.8204
    6DLPE    C3  512   3.456   6.259   9.110 -1.0421 -0.0051 -0.6548
    6DLPE    HX  513   3.417   6.230   9.210  1.3305 -1.0365  0.0476
    6DLPE    HY  514   3.491   6.363   9.122 -0.1696 -0.4215  0.7774
    6DLPE   O31  515   3.568   6.167   9.072  0.5194 -0.1391 -0.4943
    6DLPE   C31  516   3.680   6.229   9.011 -0.2095  1.0088  0.0524
    6DLPE   O32  517   3.693   6.347   8.998  0.2618  0.0106 -0.5624
    6DLPE   C32  518   3.758   6.123   8.937 -0.1283 -0.0868 -0.6700
    6DLPE   H2X  519   3.759   6.029   8.996  0.5311  0.3956  0.0959
    6DLPE   H2Y  520   3.860   6.167   8.945 -0.2002 -0.1477  0.6727
    6DLPE   C23  521   3.480   6.422   8.634  0.9271 -0.0849 -0.1189
    6DLPE   H3R  522   3.455   6.315   8.644  0.7925 -0.1101 -0.7334
    6DLPE   H3S  523   3.577   6.441   8.684  0.3280  0.8213  0.7516
    6DLPE   C24  524   3.487   6.457   8.484  0.0796  0.4712  0.1166
    6DLPE   H4R  525   3.383   6.464   8.445 -0.4354 -0.9166  1.1653
    6DLPE   H4S  526   3.550   6.380   8.435  1.3311  0.8889  1.0277
    6DLPE   C25  527   3.548   6.595   8.455  0.6995  0.1737 -0.5283
    6DLPE   H5R  528   3.647   6.604   8.504  1.3258  2.1722 -2.0324
    6DLPE   H5S  529   3.480   6.669   8.503  1.3779  1.7488 -1.8824
    6DLPE   C26  530   3.560   6.618   8.303  0.6421 -0.4525 -0.6873
    6DLPE   H6R  531   3.459   6.635   8.261  0.6342  1.0093 -0.1103
    6DLPE   H6S  532   3.616   6.529   8.267  1.0309 -0.2926 -0.4889
    6DLPE   C27  533   3.633   6.747   8.282 -0.2543 -0.4837  0.1911
    6DLPE   H7R  534   3.737   6.737   8.320 -0.6630 -0.1803  1.4411
    6DLPE   H7S  535   3.589   6.830   8.342  3.0400  1.9455 -0.4816
    6DLPE   C28  536   3.621   6.791   8.134 -0.7182 -0.5733  0.0668
    6DLPE   H8R  537   3.513   6.809   8.117 -1.3805 -3.7448  0.2206
    6DLPE   H8S  538   3.658   6.710   8.068 -1.6558  0.1483 -1.3826
    6DLPE   C29  539   3.684   6.927   8.114 -0.2855  0.0499 -0.4307
    6DLPE   H9R  540   3.636   7.008   8.174  0.7610 -1.3295  2.4917
    6DLPE   H9S  541   3.676   6.966   8.010 -1.7180  2.7661  0.5893
    6DLPE  C210  542   3.837   6.934   8.147 -0.3537  0.0912 -0.0833
    6DLPE  H10R  543   3.885   6.844   8.103 -0.2577 -1.5391  3.0921
    6DLPE  H10S  544   3.858   6.936   8.256 -1.3774  0.5596  0.1209
    6DLPE  C211  545   3.888   7.066   8.079 -1.0579 -0.1491  0.4229
    6DLPE  H11R  546   3.811   7.145   8.081  0.1974  1.2303 -1.6384
    6DLPE  H11S  547   3.920   7.051   7.974  0.6061  0.3920  0.8215
    6DLPE  C212  548   4.021   7.130   8.141  0.8024  0.5299  0.7029
    6DLPE  H12R  549   4.004   7.167   8.245  3.3254  0.3162  1.2483
    6DLPE  H12S  550   4.048   7.223   8.087  3.4654  1.0269  2.6910
    6DLPE  H12T  551   4.104   7.057   8.151 -1.2438 -2.1104 -0.2445
    6DLPE   C33  552   3.722   6.100   8.789  0.2759  0.1162  0.0319
    6DLPE   H3X  553   3.813   6.065   8.734 -0.8399  0.0697 -1.9022
    6DLPE   H3Y  554   3.715   6.189   8.722 -0.4158 -1.9627 -2.8919
    6DLPE   C34  555   3.615   5.991   8.776  0.4111 -0.4067  0.8735
    6DLPE   H4X  556   3.575   5.964   8.876  2.6066 -0.2565  1.8441
    6DLPE   H4Y  557   3.657   5.896   8.737 -2.1717 -0.7508 -1.4335
    6DLPE   C35  558   3.497   6.045   8.690 -0.1629  0.6151  0.6119
    6DLPE   H5X  559   3.539   6.076   8.592 -1.2335 -0.9789 -0.3907
    6DLPE   H5Y  560   3.459   6.138   8.739 -4.8574 -0.5095 -0.4528
    6DLPE   C36  561   3.387   5.944   8.676 -0.2876  0.1998 -0.1200
    6DLPE   H6X  562   3.351   5.921   8.779 -0.9206  0.6955 -0.2290
    6DLPE   H6Y  563   3.418   5.851   8.624  1.2949  1.0671 -0.7891
    6DLPE   C37  564   3.275   6.002   8.590 -1.1002  0.0553  0.2714
    6DLPE   H7X  565   3.259   6.107   8.624  1.0306  0.5967 -0.2134
    6DLPE   H7Y  566   3.182   5.946   8.612 -0.8763  0.2387  1.7953
    6DLPE   C38  567   3.314   6.002   8.440 -0.1342  0.2564 -0.2913
    6DLPE   H8X  568   3.347   5.902   8.406 -1.1647  0.7579 -3.0493
    6DLPE   H8Y  569   3.397   6.073   8.419  0.1624 -0.3939 -1.3715
    6DLPE   C39  570   3.200   6.051   8.355  0.5045 -0.1731 -0.1785
    6DLPE   H9X  571   3.124   5.970   8.343  1.3340 -0.7755 -1.7304
    6DLPE   H9Y  572   3.231   6.070   8.251  0.1368 -0.7024 -0.3935
    6DLPE  C310  573   3.134   6.177   8.415 -0.4490  0.2118 -0.1117
    6DLPE  H10X  574   3.215   6.239   8.460 -2.0069  0.0626  3.2156
    6DLPE  H10Y  575   3.067   6.155   8.501 -0.0397  1.5710  0.5743
    6DLPE  C311  576   3.062   6.254   8.311  0.1010  0.1207  0.7248
    6DLPE  H11X  577   3.121   6.279   8.221 -1.6338 -1.0828 -0.8086
    6DLPE  H11Y  578   3.029   6.347   8.363 -3.1740 -0.3313 -0.2804
    6DLPE  C312  579   2.925   6.192   8.268 -0.0329 -0.0327 -0.1798
    6DLPE  H12X  580   2.947   6.091   8.227  0.0455  0.2285 -0.8054
    6DLPE  H12Y  581   2.877   6.257   8.191  0.1277 -0.8463 -0.9794
    6DLPE  H12Z  582   2.859   6.173   8.355 -2.4084  1.2083 -1.5980
    7DLPE     N  583   7.041   9.168   9.770  0.1668  0.0964 -0.2851
    7DLPE   HN1  584   7.013   9.100   9.696  1.8101 -0.3726 -0.5140
    7DLPE   HN2  585   6.965   9.239   9.773 -0.9425 -1.0245 -0.3853
    7DLPE   HN3  586   7.030   9.129   9.865 -0.3992 -1.6384 -1.0092
    7DLPE   C12  587   7.163   9.234   9.726  0.6735 -0.0263  0.0390
    7DLPE  H12A  588   7.246   9.162   9.742 -1.4973 -2.4290  1.2597
    7DLPE  H12B  589   7.185   9.332   9.774 -1.9245  0.3353  0.6832
    7DLPE   C11  590   7.146   9.263   9.575  0.0896 -0.0919 -0.5659
    7DLPE  H11A  591   7.241   9.299   9.531  1.1414 -0.6893  1.1232
    7DLPE  H11B  592   7.061   9.332   9.555  1.3141  1.9267  0.8380
    7DLPE     P  593   7.154   9.096   9.363 -0.1578  0.0832  0.1577
    7DLPE   O13  594   7.065   8.995   9.311  0.5171  0.2949 -0.0227
    7DLPE   O14  595   7.298   9.061   9.364  0.0737  0.2342  0.1670
    7DLPE   O11  596   7.131   9.231   9.276  0.2324  0.0529 -0.2431
    7DLPE   O12  597   7.117   9.142   9.508  0.4998 -0.2100  0.4534
    7DLPE    C1  598   7.006   9.284   9.232  0.0515  0.4066  0.0964
    7DLPE    HA  599   6.993   9.388   9.268 -0.2159  0.1231  0.8312
    7DLPE    HB  600   6.921   9.226   9.273 -0.4049  1.0806  0.1080
    7DLPE    C2  601   6.998   9.291   9.078 -0.4491 -0.4470 -0.5940
    7DLPE    HS  602   7.026   9.191   9.038  1.1085 -1.1736  2.0938
    7DLPE   O21  603   7.088   9.397   9.025 -0.2503 -0.3745  0.0279
    7DLPE   C21  604   7.209   9.354   9.010 -0.3303 -0.8456  0.0761
    7DLPE   O22  605   7.250   9.241   9.008 -0.3432  0.3708 -0.0728
    7DLPE   C22  606   7.301   9.474   8.972 -0.4733  1.1153 -0.4829
    7DLPE   H2R  607   7.406   9.436   8.971 -0.7135  0.4066  0.0862
    7DLPE   H2S  608   7.298   9.545   9.057 -1.0148 -0.1227  0.5758
    7DLPE    C3  609   6.851   9.325   9.035 -0.0396  0.2039  0.2719
    7DLPE    HX  610   6.832   9.424   9.081  3.0062  0.6461  0.7874
    7DLPE    HY  611   6.784   9.249   9.082  0.5660  0.5558  1.7787
    7DLPE   O31  612   6.836   9.327   8.890 -0.0540 -0.8832 -0.1926
    7DLPE   C31  613   6.835   9.436   8.822 -0.0253  0.3346  0.0261
    7DLPE   O32  614   6.834   9.548   8.862 -0.4144  0.5964  0.5362
    7DLPE   C32  615   6.826   9.387   8.673 -0.5482 -0.5956  0.2557
    7DLPE   H2X  616   6.800   9.279   8.668  0.4054 -0.7906 -0.8441
    7DLPE   H2Y  617   6.932   9.389   8.640 -0.9464 -3.8255 -1.5721
    7DLPE   C23  618   7.281   9.526   8.834  0.5167 -0.7065  0.3672
    7DLPE   H3R  619   7.364   9.590   8.795 -0.2125  1.6376  2.3893
    7DLPE   H3S  620   7.187   9.585   8.826 -0.8259 -2.6340  1.2382
    7DLPE   C24  621   7.276   9.414   8.724  0.3324 -0.5074  0.0651
    7DLPE   H4R  622   7.190   9.344   8.731 -0.4806  0.2432 -1.8163
    7DLPE   H4S  623   7.365   9.348   8.739  0.2708 -0.4119  0.9004
    7DLPE   C25  624   7.280   9.475   8.582 -0.1990 -0.0175 -0.4272
    7DLPE   H5R  625   7.367   9.544   8.574  0.2917 -0.2081  2.1648
    7DLPE   H5S  626   7.195   9.542   8.558  0.1109  1.2677  1.7568
    7DLPE   C26  627   7.294   9.368   8.466  0.2906  0.4899  0.1131
    7DLPE   H6R  628   7.208   9.304   8.495  0.6487 -0.0095  0.0907
    7DLPE   H6S  629   7.383   9.306   8.491  0.5677  1.9092  3.1209
    7DLPE   C27  630   7.288   9.436   8.329  0.7409  0.3620  0.0622
    7DLPE   H7R  631   7.391   9.472   8.310  1.9414 -2.8375 -0.1764
    7DLPE   H7S  632   7.220   9.523   8.333  1.5416  1.0369 -0.6591
    7DLPE   C28  633   7.239   9.347   8.219  0.3556  0.4100  0.0053
    7DLPE   H8R  634   7.150   9.287   8.248 -0.2114  2.2013  2.2245
    7DLPE   H8S  635   7.324   9.274   8.221 -0.0830 -0.1194 -0.4382
    7DLPE   C29  636   7.224   9.409   8.079 -0.1876 -0.1951  0.2284
    7DLPE   H9R  637   7.324   9.455   8.058 -0.2100 -1.0841 -2.1716
    7DLPE   H9S  638   7.160   9.500   8.078  2.0599  1.5321  2.0362
    7DLPE  C210  639   7.177   9.310   7.973 -0.2090 -0.2992  0.3996
    7DLPE  H10R  640   7.066   9.309   7.976 -0.3165  0.3827 -1.9057
    7DLPE  H10S  641   7.219   9.209   7.992 -0.4126 -0.2064  1.3822
    7DLPE  C211  642   7.214   9.356   7.836 -0.8180  0.2429 -0.0540
    7DLPE  H11R  643   7.145   9.439   7.809 -0.1193  2.0644  3.1920
    7DLPE  H11S  644   7.198   9.269   7.769  0.0057  1.0764 -1.3828
    7DLPE  C212  645   7.362   9.386   7.809  0.4044 -0.2059  0.2329
    7DLPE  H12R  646   7.436   9.310   7.841  1.7092  0.5060 -0.9450
    7DLPE  H12S  647   7.375   9.482   7.864 -1.4478 -0.2547  0.8076
    7DLPE  H12T  648   7.375   9.397   7.699 -3.9444  0.7449 -0.3412
    7DLPE   C33  649   6.740   9.476   8.575 -0.0916  0.2303 -0.1949
    7DLPE   H3X  650   6.756   9.582   8.604 -0.0140  0.0598  0.4083
    7DLPE   H3Y  651   6.634   9.442   8.584  0.3413 -2.3694 -3.3248
    7DLPE   C34  652   6.792   9.460   8.434 -0.4515  0.6917 -0.7838
    7DLPE   H4X  653   6.889   9.512   8.419  0.6959 -0.6352  1.5201
    7DLPE   H4Y  654   6.720   9.524   8.378 -0.6500  0.2214 -1.0758
    7DLPE   C35  655   6.808   9.314   8.389  0.2920 -0.2525  0.5548
    7DLPE   H5X  656   6.745   9.244   8.448  2.9642 -4.3666 -0.9564
    7DLPE   H5Y  657   6.905   9.271   8.420 -0.3810 -3.1105 -0.9165
    7DLPE   C36  658   6.772   9.316   8.238  0.0490  0.0037 -0.5654
    7DLPE   H6X  659   6.850   9.366   8.178  1.8523 -2.9882 -0.9442
    7DLPE   H6Y  660   6.673   9.366   8.228  0.4189  0.9147  0.1632
    7DLPE   C37  661   6.753   9.175   8.185 -0.2432 -0.3330  0.6387
    7DLPE   H7X  662   6.656   9.139   8.226  0.1285 -1.5934  0.4731
    7DLPE   H7Y  663   6.823   9.114   8.245 -0.5285 -0.1889  1.1235
    7DLPE   C38  664   6.751   9.159   8.033 -0.0826  0.5473 -0.1330
    7DLPE   H8X  665   6.842   9.200   7.984  2.1320 -1.9961  1.5750
    7DLPE   H8Y  666   6.674   9.234   8.005  0.4349  1.7594  1.5246
    7DLPE   C39  667   6.731   9.009   8.005 -0.4314 -0.9528  0.3018
    7DLPE   H9X  668   6.641   8.964   8.051 -1.4840  1.2129  0.4707
    7DLPE   H9Y  669   6.813   8.951   8.054  0.0272 -0.1652  0.4947
    7DLPE  C310  670   6.730   8.979   7.858 -0.0393 -0.6445 -0.1763
    7DLPE  H10X  671   6.673   9.053   7.798  1.4084  0.6482 -0.0380
    7DLPE  H10Y  672   6.695   8.876   7.840 -0.2306 -1.1246  2.4781
    7DLPE  C311  673   6.874   9.001   7.795 -0.5046  0.5806 -0.1672
    7DLPE  H11X  674   6.944   8.929   7.842 -2.2432 -0.5781  0.7981
    7DLPE  H11Y  675   6.911   9.105   7.800 -0.1580  0.4319  0.4634
    7DLPE  C312  676   6.873   8.975   7.643  0.7102  0.1327  0.0197
    7DLPE  H12X  677   6.979   8.978   7.612  0.7307 -0.9243 -0.0438
    7DLPE  H12Y  678   6.817   9.058   7.595  0.9141 -0.1757 -0.7504
    7DLPE  H12Z  679   6.827   8.877   7.616  0.6095 -0.0535  0.8210
    8DLPE     N  680   3.386   4.902  10.257  0.4579  0.4951  0.0447
    8DLPE   HN1  681   3.440   4.972  10.312  4.4100 -0.6114 -2.0508
    8DLPE   HN2  682   3.429   4.898  10.162  0.6357  0.2312  0.1367
    8DLPE   HN3  683   3.391   4.806  10.296 -0.1962  0.5138  0.1852
    8DLPE   C12  684   3.240   4.929  10.231 -0.3460 -0.4412 -0.1322
    8DLPE  H12A  685   3.227   5.000  10.147 -0.8312  0.0331  0.3399
    8DLPE  H12B  686   3.210   4.974  10.328  3.7077 -0.3233  1.2404
    8DLPE   C11  687   3.150   4.805  10.190 -0.1423  0.2531 -0.7652
    8DLPE  H11A  688   3.047   4.833  10.161  0.2377  1.3135 -1.1743
    8DLPE  H11B  689   3.141   4.739  10.279 -0.9048  0.2061 -0.8768
    8DLPE     P  690   3.180   4.606  10.021 -0.1493  0.3498 -0.1305
    8DLPE   O13  691   3.085   4.539  10.111 -0.2860  0.0191  0.3222
    8DLPE   O14  692   3.301   4.524  10.004 -0.1691 -0.0293 -0.0340
    8DLPE   O11  693   3.105   4.643   9.885  0.2735 -0.0333 -0.2027
    8DLPE   O12  694   3.214   4.745  10.080 -0.1317  0.1346  0.8904
    8DLPE    C1  695   3.070   4.549   9.781  0.0890  0.1762  0.7787
    8DLPE    HA  696   2.965   4.567   9.748 -0.4383 -2.8771  0.4895
    8DLPE    HB  697   3.068   4.443   9.815 -2.9139 -1.6299 -3.8509
    8DLPE    C2  698   3.163   4.550   9.659 -0.1067  0.1677  0.2655
    8DLPE    HS  699   3.267   4.563   9.697  0.0163 -0.3398  0.1133
    8DLPE   O21  700   3.130   4.667   9.590 -0.1149  0.1872 -0.1637
    8DLPE   C21  701   3.204   4.779   9.618 -0.4802  0.1420 -0.3345
    8DLPE   O22  702   3.295   4.790   9.698  0.3879 -0.0934  0.1322
    8DLPE   C22  703   3.147   4.891   9.534  0.2296 -0.3183  0.4602
    8DLPE   H2R  704   3.230   4.960   9.506  0.3319 -1.2622 -1.7520
    8DLPE   H2S  705   3.084   4.948   9.605 -0.5490 -1.4453  0.6942
    8DLPE    C3  706   3.139   4.423   9.568  0.1374 -0.0035  0.5473
    8DLPE    HX  707   3.032   4.397   9.576  0.3743 -1.1038  0.4009
    8DLPE    HY  708   3.198   4.338   9.610  0.8051 -0.5177 -1.3094
    8DLPE   O31  709   3.168   4.442   9.428 -0.2937 -0.2282 -0.0775
    8DLPE   C31  710   3.301   4.448   9.400  0.7368  0.6723  0.5977
    8DLPE   O32  711   3.381   4.455   9.489 -0.5068 -0.4921 -0.3734
    8DLPE   C32  712   3.331   4.435   9.247  0.0687  0.2006 -0.4265
    8DLPE   H2X  713   3.238   4.422   9.189 -2.3699  0.1044  3.1706
    8DLPE   H2Y  714   3.388   4.339   9.247 -0.3359 -0.1130  1.9856
    8DLPE   C23  715   3.090   4.854   9.399  0.6441  0.2141 -0.8515
    8DLPE   H3R  716   3.035   4.947   9.375  0.1609  0.0127 -0.5430
    8DLPE   H3S  717   3.010   4.776   9.408  1.5044 -0.6779 -0.7991
    8DLPE   C24  718   3.208   4.824   9.302  1.2867 -0.0425  0.4442
    8DLPE   H4R  719   3.246   4.729   9.345  0.7299  0.2776  1.6812
    8DLPE   H4S  720   3.289   4.900   9.304  1.2660  0.0393 -0.8033
    8DLPE   C25  721   3.155   4.803   9.166  0.0206 -0.0927  0.2807
    8DLPE   H5R  722   3.234   4.773   9.095 -0.0948 -0.0399  0.1285
    8DLPE   H5S  723   3.104   4.898   9.137 -2.1651 -1.7226 -1.5953
    8DLPE   C26  724   3.050   4.687   9.142  0.5705 -0.3241  0.4248
    8DLPE   H6R  725   2.966   4.698   9.214  1.3741  1.6646  1.1189
    8DLPE   H6S  726   3.112   4.601   9.178  0.7055 -0.7166 -0.7089
    8DLPE   C27  727   3.001   4.671   8.995 -0.3507  0.4003 -0.3629
    8DLPE   H7R  728   2.924   4.591   8.998  1.5171 -1.4871 -0.6490
    8DLPE   H7S  729   3.095   4.633   8.950  1.0737 -3.1963  4.7942
    8DLPE   C28  730   2.942   4.789   8.920  0.2985  0.4452  0.6410
    8DLPE   H8R  731   3.021   4.868   8.913  0.0197  0.5810 -1.3764
    8DLPE   H8S  732   2.855   4.833   8.973 -0.1018  0.6141 -0.1459
    8DLPE   C29  733   2.907   4.754   8.778 -0.3242  0.1671  0.2984
    8DLPE   H9R  734   2.862   4.843   8.730 -0.6001  0.6362  1.3978
    8DLPE   H9S  735   2.833   4.671   8.779 -2.7918  2.2658  1.5654
    8DLPE  C210  736   3.023   4.711   8.688  0.6383  0.7612 -0.3944
    8DLPE  H10R  737   2.973   4.690   8.591 -2.3457  0.0721  1.1746
    8DLPE  H10S  738   3.083   4.624   8.722  1.6858  0.9320 -1.7267
    8DLPE  C211  739   3.130   4.818   8.659 -0.3291 -0.3237  0.7020
    8DLPE  H11R  740   3.228   4.779   8.625  0.5330  2.1239  0.2197
    8DLPE  H11S  741   3.158   4.869   8.754  2.9753  2.2978 -1.4377
    8DLPE  C212  742   3.095   4.921   8.553 -0.2485  0.1574 -0.0274
    8DLPE  H12R  743   3.007   4.977   8.590 -0.4925 -0.4366  0.2839
    8DLPE  H12S  744   3.073   4.874   8.455  0.2156 -0.4174  0.1354
    8DLPE  H12T  745   3.167   5.006   8.541 -0.3474  0.3193  0.5057
    8DLPE   C33  746   3.428   4.547   9.199 -0.2077  0.6848  0.7742
    8DLPE   H3X  747   3.508   4.555   9.275 -0.8847  1.4417  1.4429
    8DLPE   H3Y  748   3.374   4.645   9.202 -0.8402  0.3300  1.2366
    8DLPE   C34  749   3.492   4.506   9.063  0.3797 -0.1358 -0.5047
    8DLPE   H4X  750   3.551   4.414   9.082 -0.2554 -0.9406 -2.1493
    8DLPE   H4Y  751   3.555   4.588   9.023  0.3792  1.5094  2.6401
    8DLPE   C35  752   3.381   4.476   8.960 -0.0619  0.1870 -0.3340
    8DLPE   H5X  753   3.311   4.558   8.931  0.6146  0.6314 -0.7402
    8DLPE   H5Y  754   3.326   4.393   9.009 -1.2285  0.6602 -0.8122
    8DLPE   C36  755   3.436   4.447   8.825 -0.2975 -0.6072 -0.2472
    8DLPE   H6X  756   3.517   4.372   8.841  1.3929  1.3261  0.6309
    8DLPE   H6Y  757   3.474   4.543   8.784 -0.8418 -0.2434  0.0921
    8DLPE   C37  758   3.333   4.398   8.728  0.5094  0.3267 -0.1992
    8DLPE   H7X  759   3.266   4.486   8.713  1.4685  1.0650 -0.2455
    8DLPE   H7Y  760   3.279   4.319   8.784  0.7962 -1.2673 -2.0951
    8DLPE   C38  761   3.385   4.348   8.589 -0.0661 -0.2666 -0.3297
    8DLPE   H8X  762   3.458   4.273   8.628 -0.3703 -0.6762 -0.5335
    8DLPE   H8Y  763   3.436   4.432   8.539 -0.2365 -0.8553 -1.5165
    8DLPE   C39  764   3.290   4.268   8.494 -0.5906 -0.5995  0.8055
    8DLPE   H9X  765   3.229   4.199   8.555 -1.8289  1.0003  1.4555
    8DLPE   H9Y  766   3.354   4.210   8.424 -2.0447 -2.3175  0.8360
    8DLPE  C310  767   3.181   4.353   8.431 -0.1597 -0.5686 -0.5498
    8DLPE  H10X  768   3.119   4.383   8.518 -0.1729 -0.7424 -0.5004
    8DLPE  H10Y  769   3.120   4.291   8.361 -0.2604  0.5891 -1.5278
    8DLPE  C311  770   3.220   4.480   8.352 -0.4810 -0.1770  0.9004
    8DLPE  H11X  771   3.316   4.464   8.298 -0.4181  1.0017  0.6385
    8DLPE  H11Y  772   3.245   4.551   8.435  0.5469 -0.2343  0.6565
    8DLPE  C312  773   3.108   4.539   8.268 -0.1084 -0.0193  0.6289
    8DLPE  H12X  774   3.140   4.606   8.185 -0.1302 -1.0289 -0.2342
    8DLPE  H12Y  775   3.042   4.599   8.333  0.9749  1.5920  0.2803
    8DLPE  H12Z  776   3.047   4.457   8.222  1.4092 -1.7466  1.5620
    9DLPE     N  777   6.742  12.324   9.420  0.4594 -0.0322  0.0913
    9DLPE   HN1  778   6.821  12.317   9.487  0.4802 -0.7440  0.0022
    9DLPE   HN2  779   6.702  12.418   9.435 -2.7009 -1.4157  1.2111
    9DLPE   HN3  780   6.780  12.320   9.323  1.0171 -1.3188  0.3301
    9DLPE   C12  781   6.636  12.222   9.453  0.2758  0.4862 -0.2346
    9DLPE  H12A  782   6.618  12.227   9.563 -0.8109 -0.5331 -0.3439
    9DLPE  H12B  783   6.661  12.114   9.439 -1.3936  0.0508 -0.0101
    9DLPE   C11  784   6.500  12.252   9.388 -0.1566 -0.1556  0.1517
    9DLPE  H11A  785   6.459  12.344   9.435 -0.8101 -1.1498  1.5976
    9DLPE  H11B  786   6.444  12.160   9.413 -0.1824  0.2005  1.5316
    9DLPE     P  787   6.399  12.349   9.167  0.2160 -0.0457  0.3179
    9DLPE   O13  788   6.417  12.493   9.170 -0.0516 -0.3140 -0.6405
    9DLPE   O14  789   6.268  12.296   9.196 -0.0536  0.3853 -0.1325
    9DLPE   O11  790   6.420  12.296   9.021 -0.0868 -0.1162 -0.6980
    9DLPE   O12  791   6.509  12.273   9.244  0.0821 -0.3225  0.1734
    9DLPE    C1  792   6.551  12.278   8.965  0.1532 -0.2889  0.5337
    9DLPE    HA  793   6.641  12.316   9.019  2.4829  0.3640 -3.4123
    9DLPE    HB  794   6.551  12.329   8.866  1.4336 -1.5547 -0.1508
    9DLPE    C2  795   6.582  12.130   8.940 -0.1224  0.4365 -0.2850
    9DLPE    HS  796   6.587  12.085   9.042 -0.9793 -1.9281 -1.2126
    9DLPE   O21  797   6.713  12.117   8.870 -0.5521  0.1133 -0.4071
    9DLPE   C21  798   6.773  12.004   8.892  0.1283  0.0906  0.7376
    9DLPE   O22  799   6.741  11.909   8.963 -0.5368  0.3790  0.2133
    9DLPE   C22  800   6.897  12.012   8.808 -0.3954  0.0220  0.3112
    9DLPE   H2R  801   6.969  11.935   8.842 -0.6183 -0.3561 -0.0626
    9DLPE   H2S  802   6.954  12.107   8.824  2.3986 -1.4173 -0.4574
    9DLPE    C3  803   6.472  12.060   8.854  0.4770 -0.0668  0.7176
    9DLPE    HX  804   6.382  12.050   8.919 -0.2893  0.5075 -0.2321
    9DLPE    HY  805   6.495  11.954   8.829 -0.4062  0.2977 -1.8374
    9DLPE   O31  806   6.440  12.143   8.741 -0.3787 -0.2236  0.3714
    9DLPE   C31  807   6.458  12.090   8.620 -0.1022 -0.1291 -0.4302
    9DLPE   O32  808   6.470  11.972   8.602  0.0579  0.8054  0.3203
    9DLPE   C32  809   6.447  12.201   8.510 -0.4315 -0.2291 -0.2651
    9DLPE   H2X  810   6.346  12.248   8.519 -0.3506 -0.1069  0.0180
    9DLPE   H2Y  811   6.467  12.152   8.413  1.7310  1.7196 -0.9074
    9DLPE   C23  812   6.879  12.004   8.656  0.5038 -0.3076 -0.4265
    9DLPE   H3R  813   6.798  12.077   8.635 -1.7552 -2.0330  1.7574
    9DLPE   H3S  814   6.837  11.904   8.631 -0.7040 -0.0897  0.6266
    9DLPE   C24  815   7.005  12.050   8.585 -1.1035 -0.3487  0.5881
    9DLPE   H4R  816   7.090  11.991   8.626 -2.1535 -1.8429  0.6683
    9DLPE   H4S  817   7.040  12.148   8.626  1.5363 -0.3237 -1.4572
    9DLPE   C25  818   7.005  12.055   8.428 -0.5937 -0.3129  0.4174
    9DLPE   H5R  819   6.984  11.952   8.394 -0.5789 -0.9258  2.1444
    9DLPE   H5S  820   7.103  12.088   8.389 -1.0701 -0.8913 -1.3939
    9DLPE   C26  821   6.886  12.131   8.360 -0.3356 -0.6248  0.7800
    9DLPE   H6R  822   6.896  12.236   8.393  0.1171  0.2347 -1.8320
    9DLPE   H6S  823   6.794  12.092   8.408  0.5011 -2.0904  1.2706
    9DLPE   C27  824   6.861  12.117   8.208  0.8026 -0.2676 -0.4255
    9DLPE   H7R  825   6.762  12.165   8.198  0.1385 -1.6739 -0.9029
    9DLPE   H7S  826   6.860  12.010   8.179 -0.5705  0.0562 -1.7200
    9DLPE   C28  827   6.963  12.205   8.136  0.2052  0.0855  0.1166
    9DLPE   H8R  828   7.062  12.162   8.162  0.3065 -0.2407 -0.7663
    9DLPE   H8S  829   6.962  12.312   8.164 -0.4941  0.6003 -1.6883
    9DLPE   C29  830   6.941  12.193   7.989 -0.3059 -0.0672  1.0296
    9DLPE   H9R  831   6.851  12.252   7.965  0.0735  0.4197  0.7729
    9DLPE   H9S  832   6.918  12.090   7.953 -0.2221  1.0137 -2.6027
    9DLPE  C210  833   7.065  12.250   7.905 -0.6037 -0.0184  0.3361
    9DLPE  H10R  834   7.157  12.196   7.935 -0.1738  1.5137  1.9430
    9DLPE  H10S  835   7.082  12.358   7.927 -1.1066  0.0651  0.3353
    9DLPE  C211  836   7.039  12.220   7.755 -0.2690 -0.0376  0.2397
    9DLPE  H11R  837   6.940  12.262   7.729 -0.8701 -1.2135  0.5793
    9DLPE  H11S  838   7.040  12.116   7.715  1.3891  0.6580 -1.7248
    9DLPE  C212  839   7.147  12.296   7.674 -0.4754 -0.0986 -0.0438
    9DLPE  H12R  840   7.245  12.275   7.724 -2.3036 -2.9403  2.7252
    9DLPE  H12S  841   7.120  12.404   7.672 -0.4580  0.0368  2.6449
    9DLPE  H12T  842   7.160  12.253   7.572 -0.9579 -0.6289  0.1139
    9DLPE   C33  843   6.560  12.314   8.522  0.6559  0.2779  0.2935
    9DLPE   H3X  844   6.659  12.263   8.520  0.5487 -0.0383  1.8891
    9DLPE   H3Y  845   6.572  12.369   8.618  1.4941  0.0678  0.3142
    9DLPE   C34  846   6.548  12.420   8.414 -0.3831  0.6054  0.3693
    9DLPE   H4X  847   6.591  12.515   8.450 -0.2167  0.5200  0.3960
    9DLPE   H4Y  848   6.441  12.441   8.393 -0.5967 -0.3390  0.4448
    9DLPE   C35  849   6.609  12.384   8.286  0.1863 -0.1971 -0.0170
    9DLPE   H5X  850   6.566  12.287   8.255  1.0457 -0.0962 -1.6493
    9DLPE   H5Y  851   6.718  12.370   8.303  0.2418  1.5105  1.2822
    9DLPE   C36  852   6.581  12.496   8.180 -0.2834 -0.1591 -0.1639
    9DLPE   H6X  853   6.620  12.596   8.207  0.2730 -0.2463 -0.6330
    9DLPE   H6Y  854   6.474  12.512   8.152 -0.1066  1.8570  0.1820
    9DLPE   C37  855   6.640  12.451   8.039  0.9618 -0.2476  0.5392
    9DLPE   H7X  856   6.630  12.340   8.039 -0.6676 -0.1359 -0.7884
    9DLPE   H7Y  857   6.745  12.485   8.026  0.1652  2.2986  0.1411
    9DLPE   C38  858   6.552  12.500   7.921 -0.4560  0.0342 -0.3073
    9DLPE   H8X  859   6.536  12.609   7.934  0.0991  0.0239  0.5352
    9DLPE   H8Y  860   6.454  12.448   7.928 -0.0204 -0.6728  0.9387
    9DLPE   C39  861   6.618  12.470   7.782 -0.4601 -0.0456 -0.3513
    9DLPE   H9X  862   6.728  12.484   7.783 -0.3425 -0.7248 -1.5130
    9DLPE   H9Y  863   6.580  12.521   7.691  1.7669  1.8147 -0.3118
    9DLPE  C310  864   6.610  12.319   7.752 -0.1596 -0.3818 -0.0008
    9DLPE  H10X  865   6.503  12.289   7.747 -0.3338  0.4057 -2.6896
    9DLPE  H10Y  866   6.672  12.263   7.825  1.7279 -0.5586 -1.6693
    9DLPE  C311  867   6.657  12.297   7.615  0.7374 -0.1309 -0.1065
    9DLPE  H11X  868   6.757  12.344   7.599  0.3120  1.2416  1.1328
    9DLPE  H11Y  869   6.593  12.354   7.544 -0.3131  0.2379  1.0968
    9DLPE  C312  870   6.664  12.149   7.579 -0.7773  0.6663  0.3783
    9DLPE  H12X  871   6.718  12.138   7.482  0.8151 -0.3049  1.3406
    9DLPE  H12Y  872   6.563  12.104   7.568 -1.1728  1.6387 -0.1232
    9DLPE  H12Z  873   6.717  12.092   7.658 -1.4182  0.3155  0.5642
   10DLPE     N  874   5.245   7.615   9.280  0.4282 -0.2375 -0.4197
   10DLPE   HN1  875   5.216   7.648   9.186 -0.7478  0.9292  0.3131
   10DLPE   HN2  876   5.345   7.586   9.277  0.4958 -0.3431  1.5172
   10DLPE   HN3  877   5.243   7.701   9.339 -0.7713 -1.3979  1.2968
   10DLPE   C12  878   5.150   7.523   9.350 -0.3423 -0.8313 -0.1903
   10DLPE  H12A  879   5.196   7.471   9.437 -4.6236  1.0845  3.6378
   10DLPE  H12B  880   5.121   7.451   9.271 -0.5255  0.9042 -1.7845
   10DLPE   C11  881   5.038   7.613   9.419 -0.0560  0.0074 -0.5959
   10DLPE  H11A  882   5.087   7.680   9.493 -0.4509 -1.2100  0.8140
   10DLPE  H11B  883   4.977   7.542   9.480  2.5407 -0.1910  1.9979
   10DLPE     P  884   4.854   7.786   9.356 -0.2512 -0.0906 -0.3749
   10DLPE   O13  885   4.912   7.893   9.438 -0.0090 -0.1290 -0.3739
   10DLPE   O14  886   4.738   7.708   9.407 -0.2870 -0.1162  0.1051
   10DLPE   O11  887   4.804   7.837   9.217 -0.4998  0.1146  0.7085
   10DLPE   O12  888   4.975   7.694   9.316  0.5295  0.4532  0.0998
   10DLPE    C1  889   4.797   7.744   9.108  0.2785  0.1722  0.0213
   10DLPE    HA  890   4.694   7.744   9.066 -0.4742  0.1693  1.7794
   10DLPE    HB  891   4.801   7.638   9.139 -2.9227 -0.4752 -1.3397
   10DLPE    C2  892   4.911   7.760   9.010  0.4883 -0.6684 -0.1120
   10DLPE    HS  893   4.999   7.756   9.078 -1.4023  0.7283  2.6249
   10DLPE   O21  894   4.913   7.889   8.924  0.0370 -0.1519  0.1649
   10DLPE   C21  895   5.030   7.945   8.901  0.2135  0.7797 -0.4895
   10DLPE   O22  896   5.137   7.902   8.936  0.1056  0.3967 -0.4987
   10DLPE   C22  897   4.993   8.076   8.824  0.5373 -1.0267 -0.2709
   10DLPE   H2R  898   5.082   8.143   8.825 -0.9982  1.1709  1.2954
   10DLPE   H2S  899   4.908   8.124   8.877 -0.5032  0.0657 -2.7699
   10DLPE    C3  900   4.924   7.631   8.915 -0.0722 -0.4724  0.1649
   10DLPE    HX  901   4.828   7.612   8.862 -0.3010  1.9307 -0.3896
   10DLPE    HY  902   4.938   7.548   8.987 -0.9375 -0.2980  0.5453
   10DLPE   O31  903   5.031   7.641   8.821 -0.0604  0.6943  0.0540
   10DLPE   C31  904   5.146   7.609   8.866  0.4264  0.1056  0.0955
   10DLPE   O32  905   5.168   7.557   8.979 -0.2150  0.1727  0.1005
   10DLPE   C32  906   5.242   7.682   8.771  0.4919 -0.2883  0.6952
   10DLPE   H2X  907   5.303   7.751   8.834 -1.7000 -0.0583  2.6989
   10DLPE   H2Y  908   5.189   7.758   8.710  0.8398 -0.7016 -0.1462
   10DLPE   C23  909   4.945   8.045   8.677 -0.2088 -0.1818  0.0150
   10DLPE   H3R  910   4.859   8.113   8.663 -0.5875 -0.5585  0.4645
   10DLPE   H3S  911   4.898   7.946   8.659 -1.8912  0.2027  1.8878
   10DLPE   C24  912   5.052   8.078   8.567 -0.0008 -0.3855  0.0367
   10DLPE   H4R  913   5.126   7.997   8.550  1.2704  0.7691 -0.0717
   10DLPE   H4S  914   5.111   8.167   8.596 -1.1666  0.4503 -0.0611
   10DLPE   C25  915   4.991   8.103   8.422 -0.1344 -0.0917 -0.3938
   10DLPE   H5R  916   5.072   8.120   8.348 -0.2386  0.6107 -0.3467
   10DLPE   H5S  917   4.927   8.193   8.426  0.0404  0.1701 -2.2431
   10DLPE   C26  918   4.908   7.988   8.360 -0.2412 -0.1761 -0.6368
   10DLPE   H6R  919   4.812   7.975   8.415 -0.6277 -1.7015 -1.6038
   10DLPE   H6S  920   4.965   7.893   8.371 -0.4089 -0.1322  0.8141
   10DLPE   C27  921   4.873   8.017   8.211 -0.7045 -0.5050  0.1313
   10DLPE   H7R  922   4.823   8.116   8.199 -0.1943 -0.5505 -3.2644
   10DLPE   H7S  923   4.795   7.948   8.175 -1.8455  1.1702 -0.7464
   10DLPE   C28  924   4.996   8.005   8.117  0.6441 -0.0081 -0.6826
   10DLPE   H8R  925   5.038   7.903   8.135 -1.3093 -0.7876 -0.2529
   10DLPE   H8S  926   5.071   8.082   8.143  0.1990  0.3104 -0.3438
   10DLPE   C29  927   4.960   8.016   7.971 -0.2851  0.2436  0.3919
   10DLPE   H9R  928   4.895   8.101   7.944  0.1606  0.0543 -1.4394
   10DLPE   H9S  929   4.886   7.935   7.952 -0.5806 -0.2361  3.1485
   10DLPE  C210  930   5.091   8.000   7.884 -0.2764 -0.2633  0.3564
   10DLPE  H10R  931   5.133   7.899   7.907  2.4116  0.4558 -0.9682
   10DLPE  H10S  932   5.162   8.082   7.912  0.4127 -1.3543  2.0262
   10DLPE  C211  933   5.067   7.997   7.729 -0.5990  0.5152  0.3928
   10DLPE  H11R  934   4.981   7.931   7.706 -0.2108  0.2736 -0.3671
   10DLPE  H11S  935   5.149   7.957   7.667 -1.3779  1.8065 -1.5748
   10DLPE  C212  936   5.026   8.140   7.675 -1.2622 -0.1487 -0.4075
   10DLPE  H12R  937   5.091   8.225   7.704 -0.6236 -1.0751  0.9962
   10DLPE  H12S  938   4.929   8.164   7.723 -0.0334 -0.5003  2.4587
   10DLPE  H12T  939   5.022   8.144   7.564  3.0621 -0.3116 -0.7335
   10DLPE   C33  940   5.340   7.605   8.673  0.2463  0.1195 -0.0173
   10DLPE   H3X  941   5.398   7.528   8.729  2.1303 -0.0574 -2.1100
   10DLPE   H3Y  942   5.422   7.674   8.646  0.5869 -0.9097 -1.7260
   10DLPE   C34  943   5.275   7.559   8.540  0.5090 -0.4538 -0.9132
   10DLPE   H4X  944   5.188   7.491   8.553  0.8890 -1.1939 -2.0834
   10DLPE   H4Y  945   5.355   7.496   8.495  0.6162 -0.4346 -0.7486
   10DLPE   C35  946   5.226   7.664   8.444 -0.4484  0.0309 -0.1430
   10DLPE   H5X  947   5.308   7.738   8.433 -1.1480  0.8850  0.1639
   10DLPE   H5Y  948   5.160   7.736   8.498 -0.0703 -0.5432  1.1139
   10DLPE   C36  949   5.181   7.606   8.315 -0.6800  0.0209  0.5569
   10DLPE   H6X  950   5.080   7.643   8.288  0.1263  1.0918 -1.2271
   10DLPE   H6Y  951   5.196   7.497   8.298  3.7528  0.2976  1.4109
   10DLPE   C37  952   5.271   7.681   8.205  0.4579  0.1610 -0.2943
   10DLPE   H7X  953   5.375   7.668   8.241  0.3047  0.0367  0.0973
   10DLPE   H7Y  954   5.249   7.790   8.211 -1.3924 -0.1102 -1.2956
   10DLPE   C38  955   5.251   7.638   8.060  0.3366 -0.1680 -0.1288
   10DLPE   H8X  956   5.150   7.671   8.029  0.5206  1.2074  0.6918
   10DLPE   H8Y  957   5.257   7.527   8.062  0.3111 -0.1662  0.0490
   10DLPE   C39  958   5.353   7.706   7.969 -0.6145  0.2776  0.1865
   10DLPE   H9X  959   5.450   7.667   8.006  0.5600  1.9126 -0.9894
   10DLPE   H9Y  960   5.372   7.813   7.993  2.3438 -0.2819  0.7887
   10DLPE  C310  961   5.318   7.700   7.822 -0.3917 -0.0028  0.0615
   10DLPE  H10X  962   5.208   7.708   7.811 -0.4595  1.1891  1.2629
   10DLPE  H10Y  963   5.357   7.603   7.784 -0.3055 -1.4794  3.5561
   10DLPE  C311  964   5.395   7.807   7.743  0.0888  0.2228 -0.4385
   10DLPE  H11X  965   5.503   7.793   7.765 -0.7628 -1.4968  3.3076
   10DLPE  H11Y  966   5.373   7.912   7.773  0.8433  0.8450 -1.9476
   10DLPE  C312  967   5.380   7.794   7.586  0.5563  0.9328 -0.2331
   10DLPE  H12X  968   5.409   7.689   7.563 -0.3501  0.4998  0.5017
   10DLPE  H12Y  969   5.439   7.863   7.523 -0.4535  2.2520  0.2312
   10DLPE  H12Z  970   5.272   7.800   7.561  0.2503 -1.2666  0.3242
   11DLPE     N  971   7.744   5.770   9.330 -0.9629 -0.0280  0.0458
   11DLPE   HN1  972   7.646   5.803   9.325 -0.5464  1.6641  1.8800
   11DLPE   HN2  973   7.759   5.759   9.433 -1.2402 -3.2483 -0.1426
   11DLPE   HN3  974   7.747   5.671   9.298 -1.6798 -1.7901  4.6488
   11DLPE   C12  975   7.852   5.858   9.273  0.2214 -0.2182 -0.7418
   11DLPE  H12A  976   7.951   5.820   9.306  0.9112  1.5937 -0.6038
   11DLPE  H12B  977   7.842   5.957   9.321  2.4108 -1.3710  2.4756
   11DLPE   C11  978   7.849   5.870   9.120  0.2674 -0.4637  0.2967
   11DLPE  H11A  979   7.865   5.772   9.072  1.1947  0.4260 -1.2906
   11DLPE  H11B  980   7.945   5.916   9.088 -0.0489 -1.2135 -1.8917
   11DLPE     P  981   7.710   6.063   9.001 -0.3828  0.1244 -0.3991
   11DLPE   O13  982   7.796   6.168   9.064 -1.3915  0.1165 -0.4011
   11DLPE   O14  983   7.569   6.099   8.983  0.0699  0.0501  0.3818
   11DLPE   O11  984   7.777   6.027   8.866 -0.8040 -0.5794 -0.0954
   11DLPE   O12  985   7.721   5.922   9.079 -0.3641 -0.0597  0.6439
   11DLPE    C1  986   7.743   5.908   8.800 -0.3705  1.0763 -0.6418
   11DLPE    HA  987   7.666   5.850   8.854  0.2001  0.7469 -0.1692
   11DLPE    HB  988   7.835   5.847   8.805 -0.0462  1.6288  3.1137
   11DLPE    C2  989   7.692   5.931   8.658  0.2050 -0.2695  0.2414
   11DLPE    HS  990   7.677   5.832   8.611  1.5297 -0.2642 -0.2304
   11DLPE   O21  991   7.786   6.015   8.582 -0.1105  0.4185  0.0231
   11DLPE   C21  992   7.885   5.947   8.521  0.0273 -0.0073  0.4698
   11DLPE   O22  993   7.906   5.828   8.534  0.2464 -0.6327  0.9077
   11DLPE   C22  994   7.966   6.047   8.434  0.1363  0.7266 -0.2103
   11DLPE   H2R  995   8.031   6.112   8.497  1.0857  1.4287 -1.8300
   11DLPE   H2S  996   7.892   6.111   8.381 -1.9501 -0.9139  0.6089
   11DLPE    C3  997   7.559   6.011   8.654  0.7451  0.7651 -0.2254
   11DLPE    HX  998   7.586   6.103   8.710  2.0316  0.0210  0.4245
   11DLPE    HY  999   7.481   5.949   8.705  0.7116 -1.4072 -2.7292
   11DLPE   O31 1000   7.514   6.034   8.521 -0.7569  0.3275 -0.4065
   11DLPE   C31 1001   7.510   6.155   8.478  0.8493 -0.2574 -0.1320
   11DLPE   O32 1002   7.562   6.252   8.532  1.0692 -0.3877 -0.1603
   11DLPE   C32 1003   7.429   6.163   8.345 -0.2862  0.3908  0.2564
   11DLPE   H2X 1004   7.331   6.113   8.355  0.1330 -0.9954 -1.9486
   11DLPE   H2Y 1005   7.487   6.103   8.272  0.9987 -1.5437  2.7000
   11DLPE   C23 1006   8.051   5.985   8.320  0.4171 -0.0701  0.2866
   11DLPE   H3R 1007   7.997   5.899   8.275 -0.4767  1.2342 -1.2353
   11DLPE   H3S 1008   8.138   5.932   8.365 -0.9823 -2.0445  0.7585
   11DLPE   C24 1009   8.087   6.091   8.208 -0.0790  0.1590  0.0575
   11DLPE   H4R 1010   8.163   6.050   8.138  0.6379  1.2154  0.1778
   11DLPE   H4S 1011   8.141   6.174   8.259  2.2481 -1.9436  1.2649
   11DLPE   C25 1012   7.970   6.154   8.132 -0.2657 -0.0034 -0.3307
   11DLPE   H5R 1013   8.004   6.225   8.054 -2.5185  0.4524 -0.9704
   11DLPE   H5S 1014   7.902   6.207   8.202  1.2050 -0.6434  1.6769
   11DLPE   C26 1015   7.884   6.060   8.051 -0.4268  0.1535  0.6991
   11DLPE   H6R 1016   7.802   6.118   8.005 -0.0028  0.1081 -0.1171
   11DLPE   H6S 1017   7.831   5.982   8.110 -0.8445 -2.5876 -2.9728
   11DLPE   C27 1018   7.953   5.996   7.926 -0.2119  0.3210  0.0204
   11DLPE   H7R 1019   8.026   5.923   7.967  0.0120 -1.1760 -2.7637
   11DLPE   H7S 1020   8.014   6.070   7.871  0.8767 -0.6396 -0.1149
   11DLPE   C28 1021   7.855   5.927   7.823  0.0130 -0.0571  0.0619
   11DLPE   H8R 1022   7.792   6.007   7.778 -2.3545 -1.5524  0.5067
   11DLPE   H8S 1023   7.789   5.859   7.881  0.0356 -0.0033  0.1513
   11DLPE   C29 1024   7.929   5.841   7.721  0.4379  0.3001  0.7123
   11DLPE   H9R 1025   7.940   5.739   7.764 -0.6576 -0.7345 -1.3227
   11DLPE   H9S 1026   8.027   5.885   7.693 -1.0605  2.1647 -2.0700
   11DLPE  C210 1027   7.851   5.819   7.592 -0.1763  0.2229  0.0579
   11DLPE  H10R 1028   7.743   5.821   7.618  0.3174 -1.1277  2.4597
   11DLPE  H10S 1029   7.882   5.724   7.544  2.5719  1.0042  0.1713
   11DLPE  C211 1030   7.890   5.928   7.491 -0.2480  0.3110 -0.4930
   11DLPE  H11R 1031   8.001   5.928   7.491 -0.1888 -2.4150 -0.0984
   11DLPE  H11S 1032   7.869   6.027   7.536  2.2365 -0.1941  2.0560
   11DLPE  C212 1033   7.829   5.904   7.355  0.0455 -0.4908 -0.3110
   11DLPE  H12R 1034   7.720   5.882   7.361 -0.1209  0.4323  0.3735
   11DLPE  H12S 1035   7.879   5.817   7.310  0.5789 -0.7078  0.6777
   11DLPE  H12T 1036   7.839   5.982   7.277 -1.3249 -0.4375 -0.4632
   11DLPE   C33 1037   7.407   6.313   8.301 -0.0738  0.7748  0.4932
   11DLPE   H3X 1038   7.363   6.369   8.387 -1.5201  0.8069 -0.2455
   11DLPE   H3Y 1039   7.327   6.314   8.225 -0.9827  2.0392  1.4217
   11DLPE   C34 1040   7.529   6.392   8.237  0.0099  0.2612 -0.7811
   11DLPE   H4X 1041   7.599   6.320   8.188  0.3026 -0.2915  0.4073
   11DLPE   H4Y 1042   7.580   6.441   8.323  0.4433 -0.9996 -0.2838
   11DLPE   C35 1043   7.488   6.484   8.127 -0.0893  0.1279  0.1973
   11DLPE   H5X 1044   7.389   6.533   8.140 -0.2274 -0.6467  2.5573
   11DLPE   H5Y 1045   7.480   6.428   8.032  0.6385  0.9182 -0.3445
   11DLPE   C36 1046   7.600   6.578   8.091 -0.4870  0.0108 -0.2826
   11DLPE   H6X 1047   7.696   6.522   8.083  0.9674  1.9901  2.0973
   11DLPE   H6Y 1048   7.630   6.658   8.162  1.3476 -0.0884 -0.9034
   11DLPE   C37 1049   7.576   6.649   7.956 -1.0177  0.2916  0.2241
   11DLPE   H7X 1050   7.566   6.569   7.880 -3.4102 -0.9594  1.7305
   11DLPE   H7Y 1051   7.660   6.711   7.918 -1.0246  0.4621  0.4876
   11DLPE   C38 1052   7.446   6.734   7.942  0.6412 -0.3529  0.3703
   11DLPE   H8X 1053   7.450   6.822   8.010 -0.2052  1.9652 -2.3881
   11DLPE   H8Y 1054   7.365   6.665   7.975 -2.9604  3.2517 -0.2126
   11DLPE   C39 1055   7.418   6.803   7.802  0.3391 -0.9900 -0.0979
   11DLPE   H9X 1056   7.500   6.872   7.773 -1.7262  1.5997 -0.1303
   11DLPE   H9Y 1057   7.330   6.867   7.825 -0.5967 -3.1315  2.9785
   11DLPE  C310 1058   7.397   6.704   7.691  0.2151 -0.0909  0.2001
   11DLPE  H10X 1059   7.325   6.623   7.714 -0.1327  0.2637  0.3574
   11DLPE  H10Y 1060   7.495   6.656   7.669  0.6376  1.1437 -0.7284
   11DLPE  C311 1061   7.334   6.762   7.563 -0.1072  0.1963  0.0420
   11DLPE  H11X 1062   7.323   6.688   7.481 -0.3366 -0.4681  0.6527
   11DLPE  H11Y 1063   7.395   6.846   7.525  0.5156 -0.1958  0.1627
   11DLPE  C312 1064   7.195   6.816   7.584  0.1654 -0.1352  0.1702
   11DLPE  H12X 1065   7.173   6.897   7.658  0.2246 -0.5749  0.6729
   11DLPE  H12Y 1066   7.119   6.735   7.590 -0.6718  0.4506 -1.8652
   11DLPE  H12Z 1067   7.166   6.865   7.488 -1.1002  0.5591  0.8790
   12DLPE     N 1068   7.230  10.325   9.353 -0.1699 -0.8305  0.2066
   12DLPE   HN1 1069   7.306  10.391   9.327  0.1878  0.0115  3.0994
   12DLPE   HN2 1070   7.215  10.248   9.284 -2.0997  0.0745 -0.4567
   12DLPE   HN3 1071   7.255  10.285   9.446 -1.1416  2.4773  2.0384
   12DLPE   C12 1072   7.096  10.386   9.375 -0.3259 -0.0578 -0.2598
   12DLPE  H12A 1073   7.067  10.447   9.287 -0.6166 -2.1262 -1.6612
   12DLPE  H12B 1074   7.109  10.454   9.462 -0.7500  1.4550 -1.3341
   12DLPE   C11 1075   6.981  10.291   9.409  0.4303  0.3844 -0.0815
   12DLPE  H11A 1076   6.889  10.323   9.355  0.0680 -0.8502 -0.2099
   12DLPE  H11B 1077   6.962  10.299   9.518 -0.0971  2.2264 -0.2744
   12DLPE     P 1078   6.918  10.041   9.351 -0.2623 -0.1486  0.1577
   12DLPE   O13 1079   6.825  10.033   9.466  0.6167  0.5534 -0.2636
   12DLPE   O14 1080   6.998   9.922   9.314 -0.0360 -0.3444 -0.2875
   12DLPE   O11 1081   6.844  10.095   9.216 -0.0141  0.0625 -0.8635
   12DLPE   O12 1082   7.015  10.159   9.373  0.1697  0.0040 -0.7049
   12DLPE    C1 1083   6.923  10.159   9.116 -0.3560  0.2461 -0.1020
   12DLPE    HA 1084   7.032  10.139   9.123 -0.7476 -2.5786 -0.9718
   12DLPE    HB 1085   6.898  10.267   9.109 -0.9054  0.0392 -3.9291
   12DLPE    C2 1086   6.892  10.090   8.983  0.2602  0.2983 -0.3365
   12DLPE    HS 1087   6.952  10.148   8.910 -0.9727  0.8305 -0.9627
   12DLPE   O21 1088   6.753  10.084   8.952 -0.3508  1.0857 -0.2302
   12DLPE   C21 1089   6.699  10.196   8.901 -0.4276  0.1421  0.0462
   12DLPE   O22 1090   6.763  10.299   8.887 -0.2940  0.0787 -0.5003
   12DLPE   C22 1091   6.561  10.169   8.858  0.5897  0.2223  0.4829
   12DLPE   H2R 1092   6.499  10.155   8.950  0.3389 -0.3907  0.2308
   12DLPE   H2S 1093   6.571  10.070   8.808  2.4661 -1.2110  3.4383
   12DLPE    C3 1094   6.944   9.946   8.967 -0.1980  0.7267 -0.9078
   12DLPE    HX 1095   6.873   9.893   9.033 -0.2556  1.2542 -0.5479
   12DLPE    HY 1096   7.050   9.948   9.002 -0.7018  1.1259  0.6386
   12DLPE   O31 1097   6.927   9.894   8.833 -0.0967  0.2845 -0.4067
   12DLPE   C31 1098   7.032   9.836   8.781  0.7138  0.8941  0.3834
   12DLPE   O32 1099   7.138   9.815   8.836  0.2016  0.3610 -0.1856
   12DLPE   C32 1100   6.990   9.799   8.632 -0.4947  0.3465 -0.8797
   12DLPE   H2X 1101   6.918   9.717   8.654  0.5841 -0.3805  0.0651
   12DLPE   H2Y 1102   7.076   9.750   8.581  0.0455 -0.9853  1.1659
   12DLPE   C23 1103   6.504  10.280   8.773 -0.0790  0.6638 -0.3144
   12DLPE   H3R 1104   6.534  10.381   8.809 -2.7540  1.3912  0.0266
   12DLPE   H3S 1105   6.397  10.288   8.801  0.7870  1.5177  3.3358
   12DLPE   C24 1106   6.529  10.261   8.626 -0.2909  0.6128  0.2616
   12DLPE   H4R 1107   6.459  10.328   8.572 -0.0897 -1.7034 -3.2344
   12DLPE   H4S 1108   6.483  10.160   8.613 -0.2974  0.1268  3.3800
   12DLPE   C25 1109   6.677  10.243   8.573  0.2031  0.2252  0.8341
   12DLPE   H5R 1110   6.736  10.167   8.630  0.2311 -2.2757 -2.2572
   12DLPE   H5S 1111   6.732  10.338   8.594 -1.9771  1.5594  0.7994
   12DLPE   C26 1112   6.697  10.193   8.429 -0.0313  0.1887  0.9658
   12DLPE   H6R 1113   6.633  10.104   8.406  0.5417 -0.2072  0.8786
   12DLPE   H6S 1114   6.795  10.151   8.400 -1.4158 -1.7404 -1.4227
   12DLPE   C27 1115   6.669  10.314   8.333 -0.8064 -0.4131  0.4727
   12DLPE   H7R 1116   6.751  10.388   8.345  1.3629 -2.0672 -2.7329
   12DLPE   H7S 1117   6.573  10.360   8.364 -0.1601  1.2512  0.1305
   12DLPE   C28 1118   6.661  10.262   8.191  0.3984  0.4039  0.3180
   12DLPE   H8R 1119   6.619  10.160   8.188 -0.6475  0.8501 -0.6069
   12DLPE   H8S 1120   6.760  10.258   8.141 -0.8718  2.5705 -2.6576
   12DLPE   C29 1121   6.565  10.348   8.099 -0.8511 -0.0042 -0.0715
   12DLPE   H9R 1122   6.599  10.453   8.088  0.6385 -0.6571 -2.5332
   12DLPE   H9S 1123   6.465  10.348   8.147 -1.2001 -1.4583 -0.7169
   12DLPE  C210 1124   6.571  10.302   7.948  0.8746  0.3920  0.3286
   12DLPE  H10R 1125   6.679  10.287   7.926  1.0290  0.9432  0.6620
   12DLPE  H10S 1126   6.521  10.380   7.887  1.1269 -0.1246 -0.5534
   12DLPE  C211 1127   6.502  10.174   7.916  0.0174  0.5867  0.6822
   12DLPE  H11R 1128   6.399  10.180   7.958 -0.5770 -1.0522 -0.4267
   12DLPE  H11S 1129   6.563  10.089   7.953 -0.8871 -1.5847 -2.3648
   12DLPE  C212 1130   6.482  10.148   7.763 -0.4189 -0.2983  0.0699
   12DLPE  H12R 1131   6.386  10.100   7.733 -1.3410  1.4972 -0.0175
   12DLPE  H12S 1132   6.557  10.073   7.731 -0.9754 -0.4403 -0.9483
   12DLPE  H12T 1133   6.499  10.245   7.711  0.7916 -1.2940 -1.4736
   12DLPE   C33 1134   6.931   9.910   8.550 -0.8947 -0.2859  0.4566
   12DLPE   H3X 1135   7.009   9.986   8.530  0.1765 -0.8302  2.3632
   12DLPE   H3Y 1136   6.858   9.957   8.619 -1.6555 -0.0974 -0.4472
   12DLPE   C34 1137   6.853   9.860   8.426 -0.5479  0.0194 -1.2996
   12DLPE   H4X 1138   6.810   9.949   8.376  0.4030  1.7211  0.7554
   12DLPE   H4Y 1139   6.773   9.788   8.454 -0.0842  0.5472  1.6564
   12DLPE   C35 1140   6.930   9.794   8.306  0.5793 -0.3896 -0.4240
   12DLPE   H5X 1141   6.979   9.705   8.351 -0.1196 -1.0920 -1.0264
   12DLPE   H5Y 1142   7.004   9.870   8.272  1.6059  0.2726  2.9113
   12DLPE   C36 1143   6.829   9.752   8.193 -0.7256  0.1171 -0.1841
   12DLPE   H6X 1144   6.784   9.842   8.144  0.0383  0.0425 -1.0504
   12DLPE   H6Y 1145   6.741   9.703   8.239 -0.5508  0.3937  0.4554
   12DLPE   C37 1146   6.896   9.661   8.087  0.0796 -0.1861  0.1884
   12DLPE   H7X 1147   6.949   9.579   8.140  0.4868 -0.6771 -0.9499
   12DLPE   H7Y 1148   6.967   9.720   8.024  2.7032 -3.2524  0.0479
   12DLPE   C38 1149   6.791   9.602   7.992  0.3315 -0.4777  0.2734
   12DLPE   H8X 1150   6.734   9.688   7.951  1.3433  0.5649  0.9895
   12DLPE   H8Y 1151   6.720   9.537   8.047  1.6143 -2.1174  0.0452
   12DLPE   C39 1152   6.853   9.523   7.873 -0.0681 -0.4031 -0.5227
   12DLPE   H9X 1153   6.907   9.435   7.916  0.9616  1.0660  1.3913
   12DLPE   H9Y 1154   6.923   9.596   7.827 -0.3523  0.8821  1.0023
   12DLPE  C310 1155   6.740   9.487   7.786 -0.4543 -0.1449 -0.4676
   12DLPE  H10X 1156   6.688   9.581   7.755 -0.6648 -0.2096 -0.3138
   12DLPE  H10Y 1157   6.674   9.434   7.858  1.2151 -3.0062 -0.9168
   12DLPE  C311 1158   6.782   9.396   7.665  0.5837  0.1543 -0.4486
   12DLPE  H11X 1159   6.697   9.334   7.631 -0.2962  1.8323 -1.4250
   12DLPE  H11Y 1160   6.867   9.330   7.692  1.5088  0.4329 -2.4832
   12DLPE  C312 1161   6.828   9.482   7.545  0.2450  0.1441 -0.0985
   12DLPE  H12X 1162   6.763   9.569   7.523 -0.5203 -0.4310 -0.1424
   12DLPE  H12Y 1163   6.837   9.420   7.453  0.8032  0.5609 -0.3264
   12DLPE  H12Z 1164   6.923   9.534   7.570 -1.4482  2.2401  2.5544
   13DLPE     N 1165   7.482   6.769   9.076 -0.1268 -0.5522 -0.8294
   13DLPE   HN1 1166   7.537   6.847   9.116  0.1161 -0.4274 -1.3910
   13DLPE   HN2 1167   7.552   6.695   9.053  1.5963  1.2005 -1.4821
   13DLPE   HN3 1168   7.412   6.732   9.144 -1.5202 -0.5497 -2.2068
   13DLPE   C12 1169   7.414   6.825   8.954  0.9559 -0.5473 -0.1263
   13DLPE  H12A 1170   7.324   6.876   8.993 -0.5977 -1.9785 -1.6741
   13DLPE  H12B 1171   7.380   6.748   8.882 -0.6472  0.1244 -0.1159
   13DLPE   C11 1172   7.510   6.924   8.891 -0.9178 -0.1437  0.3850
   13DLPE  H11A 1173   7.476   6.943   8.786 -0.3796 -0.9175  0.0610
   13DLPE  H11B 1174   7.610   6.880   8.871 -0.3419 -0.1268  2.9508
   13DLPE     P 1175   7.432   7.174   8.942 -0.2833 -0.7080 -0.6146
   13DLPE   O13 1176   7.440   7.273   9.054  0.6191  0.1123 -0.1270
   13DLPE   O14 1177   7.297   7.134   8.899 -0.3525  0.5003 -0.3926
   13DLPE   O11 1178   7.523   7.237   8.824 -0.1695 -0.4248  0.3283
   13DLPE   O12 1179   7.525   7.048   8.967  0.1788  0.3600 -0.3594
   13DLPE    C1 1180   7.511   7.225   8.680 -0.0618 -0.7405  0.7365
   13DLPE    HA 1181   7.476   7.123   8.654  0.4712 -0.4558 -1.2822
   13DLPE    HB 1182   7.612   7.231   8.635  0.3453 -2.1144  1.4282
   13DLPE    C2 1183   7.411   7.335   8.622 -0.5034  0.7253 -0.0931
   13DLPE    HS 1184   7.309   7.308   8.659  0.4796 -2.1266  0.8144
   13DLPE   O21 1185   7.431   7.353   8.481 -0.5237 -0.3383  0.1198
   13DLPE   C21 1186   7.364   7.265   8.411  0.2922 -0.1135  0.1456
   13DLPE   O22 1187   7.285   7.184   8.456  0.3461  0.0756 -0.1254
   13DLPE   C22 1188   7.395   7.283   8.261  0.4393 -0.3516 -1.0439
   13DLPE   H2R 1189   7.298   7.319   8.219 -2.4426 -1.4725  3.8170
   13DLPE   H2S 1190   7.404   7.184   8.212  0.0268  0.4353 -2.7990
   13DLPE    C3 1191   7.448   7.475   8.690  0.0544 -0.0607  0.2511
   13DLPE    HX 1192   7.553   7.500   8.662 -0.5376  1.1710 -0.9721
   13DLPE    HY 1193   7.436   7.462   8.799 -1.6408 -0.2229  0.0681
   13DLPE   O31 1194   7.365   7.578   8.634 -0.2711 -0.0562 -0.2383
   13DLPE   C31 1195   7.420   7.695   8.601  0.0783 -0.1550  0.2485
   13DLPE   O32 1196   7.539   7.728   8.627  1.5339 -0.2610  0.4013
   13DLPE   C32 1197   7.318   7.789   8.539 -0.7777 -1.3244 -0.6749
   13DLPE   H2X 1198   7.379   7.881   8.528 -1.2220 -0.5836  2.2363
   13DLPE   H2Y 1199   7.230   7.801   8.605 -0.9933 -1.0831 -1.0013
   13DLPE   C23 1200   7.511   7.374   8.225 -0.0009  0.8647  0.1182
   13DLPE   H3R 1201   7.597   7.324   8.274 -0.2402  0.4381  0.1081
   13DLPE   H3S 1202   7.496   7.471   8.277 -0.2727  2.1320 -2.1661
   13DLPE   C24 1203   7.517   7.409   8.073 -0.4437 -0.3089 -0.3226
   13DLPE   H4R 1204   7.452   7.344   8.010 -1.4439  0.9675 -0.6533
   13DLPE   H4S 1205   7.621   7.392   8.038  0.2126 -0.8456  1.7421
   13DLPE   C25 1206   7.475   7.550   8.048 -0.1509  0.3101 -0.0522
   13DLPE   H5R 1207   7.539   7.623   8.103 -0.5904  1.3459 -0.8894
   13DLPE   H5S 1208   7.377   7.565   8.098  0.3224  2.3086  0.3634
   13DLPE   C26 1209   7.472   7.581   7.898 -0.1489 -0.7284 -0.3599
   13DLPE   H6R 1210   7.397   7.520   7.844 -0.9301  0.3107 -0.4896
   13DLPE   H6S 1211   7.573   7.573   7.853  0.5206 -1.7129  1.2298
   13DLPE   C27 1212   7.410   7.721   7.871  0.1268 -0.2815 -0.4758
   13DLPE   H7R 1213   7.473   7.801   7.915 -0.2173  0.2080 -0.8538
   13DLPE   H7S 1214   7.313   7.721   7.925 -1.6004 -3.1695 -3.1813
   13DLPE   C28 1215   7.408   7.748   7.718  0.5168 -0.3104  0.3043
   13DLPE   H8R 1216   7.372   7.658   7.664 -0.5862  1.1443 -1.5010
   13DLPE   H8S 1217   7.512   7.772   7.689  0.6086  0.1795  1.0012
   13DLPE   C29 1218   7.303   7.858   7.680 -0.7869  0.2758  0.0044
   13DLPE   H9R 1219   7.329   7.943   7.746  2.0753 -0.1814 -0.3924
   13DLPE   H9S 1220   7.209   7.801   7.699  0.9180 -2.7237  0.0762
   13DLPE  C210 1221   7.314   7.910   7.532  0.7268  0.3261  0.5925
   13DLPE  H10R 1222   7.231   7.984   7.537  1.5029  1.2500  0.0996
   13DLPE  H10S 1223   7.287   7.825   7.466  1.1693  1.4190 -1.0628
   13DLPE  C211 1224   7.447   7.964   7.479  0.5833 -0.0954 -0.3504
   13DLPE  H11R 1225   7.521   7.882   7.485 -0.3132 -1.2170 -3.0951
   13DLPE  H11S 1226   7.474   8.055   7.536 -0.2499  0.0579 -0.1774
   13DLPE  C212 1227   7.430   8.004   7.335 -0.0432 -0.5156  0.2065
   13DLPE  H12R 1228   7.511   8.072   7.300 -0.6720  0.8331  1.2506
   13DLPE  H12S 1229   7.334   8.055   7.314 -0.5074 -0.9753  1.1652
   13DLPE  H12T 1230   7.434   7.917   7.266  1.4726 -0.0508 -0.3323
   13DLPE   C33 1231   7.272   7.753   8.398 -0.7773  0.4555 -0.5950
   13DLPE   H3X 1232   7.232   7.649   8.396  0.1459  0.0844 -0.4641
   13DLPE   H3Y 1233   7.364   7.757   8.336  0.8771  4.2162  1.7275
   13DLPE   C34 1234   7.172   7.843   8.335  0.7599 -0.1909  0.5289
   13DLPE   H4X 1235   7.208   7.945   8.359 -1.5043  0.4333  1.5842
   13DLPE   H4Y 1236   7.074   7.826   8.385  0.4182 -0.2174 -0.1270
   13DLPE   C35 1237   7.168   7.824   8.177  0.5735  0.4752 -0.3234
   13DLPE   H5X 1238   7.122   7.725   8.153 -0.5813  1.5636 -3.0386
   13DLPE   H5Y 1239   7.273   7.822   8.141  0.6395  1.3715 -0.1881
   13DLPE   C36 1240   7.104   7.947   8.122 -0.3657  0.0695  0.1042
   13DLPE   H6X 1241   7.142   8.031   8.184  1.0938 -0.2284 -0.3398
   13DLPE   H6Y 1242   6.994   7.950   8.132 -0.3507  1.0423  0.0796
   13DLPE   C37 1243   7.143   7.987   7.975 -0.4091  0.0986  0.5041
   13DLPE   H7X 1244   7.072   7.941   7.903  0.6283 -0.4946 -0.1690
   13DLPE   H7Y 1245   7.240   7.945   7.940 -0.7783 -0.3122 -0.0438
   13DLPE   C38 1246   7.124   8.141   7.953 -0.4610 -0.7435  0.2895
   13DLPE   H8X 1247   7.207   8.187   8.011  1.8897 -1.4266 -2.3220
   13DLPE   H8Y 1248   7.024   8.162   7.996 -0.8783 -0.5162 -0.7535
   13DLPE   C39 1249   7.134   8.185   7.806 -0.5073 -0.0269  0.0767
   13DLPE   H9X 1250   7.223   8.136   7.763 -0.1134  0.9437 -0.2331
   13DLPE   H9Y 1251   7.168   8.291   7.815 -0.2116 -0.0414 -0.7653
   13DLPE  C310 1252   7.006   8.178   7.710  0.5948 -0.4108 -0.1871
   13DLPE  H10X 1253   6.926   8.231   7.766 -0.3068 -1.4729 -0.4375
   13DLPE  H10Y 1254   6.984   8.070   7.697  0.8892 -0.2408 -2.3801
   13DLPE  C311 1255   7.033   8.252   7.577 -0.4304 -0.0623 -0.3939
   13DLPE  H11X 1256   7.135   8.222   7.543 -0.0082 -2.2298  2.3981
   13DLPE  H11Y 1257   7.029   8.362   7.588 -1.5786 -0.0814 -0.5587
   13DLPE  C312 1258   6.936   8.209   7.476 -0.1895 -0.2159  0.1385
   13DLPE  H12X 1259   6.947   8.099   7.462  2.9548 -0.0303  0.4963
   13DLPE  H12Y 1260   6.955   8.267   7.383  0.2888  0.8071  0.8664
   13DLPE  H12Z 1261   6.832   8.239   7.503 -0.0374 -0.1963  0.7125
   14DLPE     N 1262   7.625   4.100   9.131 -0.0060 -0.5599 -0.3372
   14DLPE   HN1 1263   7.542   4.162   9.119 -0.3479 -1.1630 -1.1648
   14DLPE   HN2 1264   7.703   4.134   9.070  0.6559 -0.5270  0.5038
   14DLPE   HN3 1265   7.646   4.115   9.232 -1.1944 -1.4906  0.0703
   14DLPE   C12 1266   7.596   3.953   9.107 -0.1270 -0.5597  0.0370
   14DLPE  H12A 1267   7.548   3.944   9.007  3.4052 -1.4013 -1.7493
   14DLPE  H12B 1268   7.523   3.917   9.183 -0.2702 -1.3734 -0.4663
   14DLPE   C11 1269   7.724   3.864   9.117 -1.0480 -0.6146  0.6222
   14DLPE  H11A 1270   7.769   3.875   9.217 -2.5915 -3.3648  1.7394
   14DLPE  H11B 1271   7.800   3.907   9.049 -0.5148  0.5464  1.9138
   14DLPE     P 1272   7.674   3.617   9.184  0.1233  0.0282 -0.0282
   14DLPE   O13 1273   7.558   3.656   9.269 -0.2834 -0.2660  0.2661
   14DLPE   O14 1274   7.801   3.594   9.260  0.0186  0.4798 -0.0942
   14DLPE   O11 1275   7.636   3.486   9.103 -0.2136 -0.3357  0.3173
   14DLPE   O12 1276   7.704   3.727   9.078  0.6267  0.0225  0.6499
   14DLPE    C1 1277   7.718   3.436   9.005 -1.0014 -0.3895  0.3094
   14DLPE    HA 1278   7.723   3.327   9.020 -1.2270 -0.2980  1.0695
   14DLPE    HB 1279   7.820   3.478   9.013 -1.3794  1.1059 -1.6873
   14DLPE    C2 1280   7.666   3.457   8.856 -0.1973  0.1829  0.3565
   14DLPE    HS 1281   7.728   3.400   8.783 -0.2921  2.1345 -1.3559
   14DLPE   O21 1282   7.664   3.596   8.825 -0.3983 -0.6260 -0.7478
   14DLPE   C21 1283   7.786   3.649   8.801  0.2146  0.3250  0.9526
   14DLPE   O22 1284   7.892   3.589   8.807 -0.0273  0.4771  0.0798
   14DLPE   C22 1285   7.761   3.792   8.744  0.1912 -0.0938  0.5755
   14DLPE   H2R 1286   7.864   3.823   8.714  1.2073 -4.3588 -0.9959
   14DLPE   H2S 1287   7.735   3.852   8.834  0.9282  0.7666  0.2374
   14DLPE    C3 1288   7.526   3.392   8.831  1.1141  0.0435 -0.2279
   14DLPE    HX 1289   7.445   3.447   8.883  1.0027  0.4642 -0.8415
   14DLPE    HY 1290   7.542   3.294   8.880  0.5517  0.1838  0.2521
   14DLPE   O31 1291   7.499   3.369   8.689 -0.1169  0.2552  0.3796
   14DLPE   C31 1292   7.410   3.444   8.639 -0.3569 -0.0660  1.0907
   14DLPE   O32 1293   7.351   3.537   8.691 -0.4035 -0.4064 -0.3213
   14DLPE   C32 1294   7.392   3.412   8.491  0.5417 -0.5762  0.0904
   14DLPE   H2X 1295   7.357   3.306   8.486  0.7607 -0.6085 -1.3304
   14DLPE   H2Y 1296   7.492   3.406   8.443 -0.3903 -0.0426 -2.0541
   14DLPE   C23 1297   7.637   3.808   8.654  0.2722  0.5170 -0.9862
   14DLPE   H3R 1298   7.615   3.917   8.654  1.7857  0.8548 -0.4419
   14DLPE   H3S 1299   7.554   3.761   8.711  0.6248  0.0170 -0.8835
   14DLPE   C24 1300   7.664   3.749   8.516 -0.1171  0.2647 -0.8000
   14DLPE   H4R 1301   7.680   3.639   8.519 -0.0526  0.1723 -2.9502
   14DLPE   H4S 1302   7.760   3.788   8.476 -1.2100  2.2678 -1.6251
   14DLPE   C25 1303   7.557   3.787   8.410 -0.1199 -0.3118 -0.4246
   14DLPE   H5R 1304   7.557   3.897   8.396  1.6569 -0.3766 -1.1625
   14DLPE   H5S 1305   7.456   3.763   8.450  0.6019 -3.2012 -0.0823
   14DLPE   C26 1306   7.590   3.743   8.269  0.7066  0.0152  0.0028
   14DLPE   H6R 1307   7.548   3.820   8.200  1.9716  1.2813  0.5978
   14DLPE   H6S 1308   7.537   3.648   8.246  0.8847  0.2316 -1.3652
   14DLPE   C27 1309   7.741   3.731   8.226  0.6544  0.1979 -0.2850
   14DLPE   H7R 1310   7.793   3.649   8.280  0.1153 -0.6009 -0.9530
   14DLPE   H7S 1311   7.787   3.832   8.229  1.5558 -0.2317  0.6772
   14DLPE   C28 1312   7.765   3.703   8.070  0.3747 -0.1215 -1.0837
   14DLPE   H8R 1313   7.759   3.599   8.033  2.9588 -0.6199 -0.2856
   14DLPE   H8S 1314   7.873   3.726   8.078 -0.0959  2.3148 -0.6462
   14DLPE   C29 1315   7.711   3.808   7.974 -0.1040 -0.1322  0.1390
   14DLPE   H9R 1316   7.707   3.913   8.013  0.6021 -0.0650  0.0436
   14DLPE   H9S 1317   7.607   3.789   7.938  0.1034 -0.4055 -0.3229
   14DLPE  C210 1318   7.806   3.822   7.853 -0.0975 -0.2198  0.1489
   14DLPE  H10R 1319   7.793   3.731   7.790 -2.5539  0.4216 -0.3959
   14DLPE  H10S 1320   7.914   3.824   7.879 -0.1450  0.1493  0.3171
   14DLPE  C211 1321   7.795   3.947   7.775 -0.1960  0.2653  0.1291
   14DLPE  H11R 1322   7.857   4.023   7.828 -0.2419  0.0350  0.5161
   14DLPE  H11S 1323   7.690   3.983   7.774 -0.3624 -0.2154 -0.7023
   14DLPE  C212 1324   7.855   3.945   7.630 -0.0302 -0.5989  0.1010
   14DLPE  H12R 1325   7.965   3.931   7.625  0.2829  1.6053 -0.1264
   14DLPE  H12S 1326   7.833   4.043   7.582  0.2820 -1.2562 -1.4328
   14DLPE  H12T 1327   7.803   3.867   7.571  0.5715 -0.8244 -0.1357
   14DLPE   C33 1328   7.291   3.502   8.408  0.4052  0.6262 -0.4415
   14DLPE   H3X 1329   7.305   3.610   8.427  0.0145  0.6410 -0.2205
   14DLPE   H3Y 1330   7.191   3.479   8.451  0.5153  0.4027 -0.3037
   14DLPE   C34 1331   7.275   3.460   8.261  0.1931 -0.4200 -0.4144
   14DLPE   H4X 1332   7.237   3.356   8.259  0.8002 -0.6502 -2.4225
   14DLPE   H4Y 1333   7.379   3.469   8.222  0.0106 -1.3009 -1.1266
   14DLPE   C35 1334   7.181   3.560   8.186  0.2468  0.1864  1.1209
   14DLPE   H5X 1335   7.206   3.666   8.209  0.1835  1.0748 -2.3970
   14DLPE   H5Y 1336   7.075   3.541   8.213  0.0945  1.5637  1.5536
   14DLPE   C36 1337   7.200   3.537   8.026 -0.1816  0.4202 -0.3789
   14DLPE   H6X 1338   7.169   3.434   8.001 -2.7326  0.8894  0.5397
   14DLPE   H6Y 1339   7.310   3.552   8.016 -0.0643  0.8387  1.2820
   14DLPE   C37 1340   7.112   3.631   7.949 -0.1209 -1.0437 -0.2629
   14DLPE   H7X 1341   7.142   3.731   7.987  2.9150 -1.9910  0.0910
   14DLPE   H7Y 1342   7.002   3.625   7.965 -0.0252 -0.2925  0.7626
   14DLPE   C38 1343   7.136   3.624   7.798  1.0271 -1.1322 -0.3050
   14DLPE   H8X 1344   7.055   3.671   7.737  1.7083  1.0141  0.3814
   14DLPE   H8Y 1345   7.147   3.517   7.770 -0.4305 -0.8828 -2.0083
   14DLPE   C39 1346   7.251   3.716   7.762 -0.6293 -0.0082  0.3287
   14DLPE   H9X 1347   7.342   3.697   7.824 -0.0754  0.1607 -0.4208
   14DLPE   H9Y 1348   7.226   3.822   7.784 -0.2529  0.0174  0.6589
   14DLPE  C310 1349   7.288   3.725   7.619  0.7490  0.3910 -0.0026
   14DLPE  H10X 1350   7.189   3.737   7.570  0.0053  0.2668  1.3984
   14DLPE  H10Y 1351   7.342   3.636   7.580 -0.6319 -0.4897  0.0509
   14DLPE  C311 1352   7.379   3.843   7.593 -0.7324 -1.3375 -0.6202
   14DLPE  H11X 1353   7.453   3.815   7.515  0.5653 -1.8462  0.7355
   14DLPE  H11Y 1354   7.448   3.866   7.677 -0.6028 -2.2449 -0.4705
   14DLPE  C312 1355   7.305   3.963   7.537  0.1971  0.1396 -0.3906
   14DLPE  H12X 1356   7.381   4.025   7.486 -0.2545 -1.7360 -3.6024
   14DLPE  H12Y 1357   7.256   4.027   7.614 -1.2132 -0.4311 -0.7848
   14DLPE  H12Z 1358   7.231   3.940   7.458  0.0401 -2.8918  0.5015
   15DLPE     N 1359   8.895   5.372   8.869  0.6046 -0.0381  0.3227
   15DLPE   HN1 1360   8.985   5.357   8.820  1.8629  3.0334  1.4189
   15DLPE   HN2 1361   8.900   5.305   8.949 -0.2416  1.4201  1.6555
   15DLPE   HN3 1362   8.907   5.464   8.916  1.6001  0.1227 -0.2235
   15DLPE   C12 1363   8.756   5.359   8.805 -0.1645 -0.4594 -0.3356
   15DLPE  H12A 1364   8.684   5.345   8.888 -1.9244  1.1813 -1.4928
   15DLPE  H12B 1365   8.762   5.269   8.740  1.3527 -0.1796 -0.6191
   15DLPE   C11 1366   8.718   5.484   8.724  0.5979  0.0511  0.9727
   15DLPE  H11A 1367   8.622   5.476   8.670 -0.4425  3.4961  2.0770
   15DLPE  H11B 1368   8.795   5.491   8.645 -0.6634  1.3852 -0.1831
   15DLPE     P 1369   8.817   5.716   8.797 -0.2558 -0.1960 -0.2986
   15DLPE   O13 1370   8.953   5.655   8.812  0.2297 -0.6633  0.3835
   15DLPE   O14 1371   8.795   5.820   8.904  0.5086 -0.3062 -0.2395
   15DLPE   O11 1372   8.807   5.792   8.666  0.1857  0.5088 -0.1955
   15DLPE   O12 1373   8.707   5.606   8.799  0.4055 -0.4665  0.1855
   15DLPE    C1 1374   8.683   5.863   8.625 -0.5394  0.5891  0.6138
   15DLPE    HA 1375   8.715   5.956   8.574  0.6305 -0.0815  0.0791
   15DLPE    HB 1376   8.616   5.891   8.709 -0.6412  1.2865  0.3038
   15DLPE    C2 1377   8.607   5.773   8.523 -0.7377  0.3395  0.5505
   15DLPE    HS 1378   8.577   5.683   8.580 -0.1041  0.4910  1.1357
   15DLPE   O21 1379   8.699   5.758   8.413 -0.7380  0.2268 -0.0262
   15DLPE   C21 1380   8.706   5.629   8.383 -0.2078  0.2876  0.1483
   15DLPE   O22 1381   8.641   5.540   8.430 -0.0439  0.2324  0.1559
   15DLPE   C22 1382   8.799   5.615   8.268 -0.4347 -0.0388  0.8490
   15DLPE   H2R 1383   8.899   5.647   8.304 -0.0315  0.4644 -0.6663
   15DLPE   H2S 1384   8.767   5.681   8.185 -3.0849 -0.4377  1.4487
   15DLPE    C3 1385   8.475   5.850   8.467 -0.3238  1.3066  0.0424
   15DLPE    HX 1386   8.510   5.947   8.425  1.9413  1.4908  2.1353
   15DLPE    HY 1387   8.407   5.862   8.553  1.1113 -0.3863  1.4944
   15DLPE   O31 1388   8.414   5.772   8.360 -0.2375  0.1052  0.6506
   15DLPE   C31 1389   8.348   5.668   8.397 -0.1335  0.9455  0.2510
   15DLPE   O32 1390   8.332   5.631   8.512  0.5183 -0.1988  0.1187
   15DLPE   C32 1391   8.297   5.587   8.277 -0.2178  0.8314  0.3627
   15DLPE   H2X 1392   8.310   5.476   8.282  1.0371  0.9847  0.6320
   15DLPE   H2Y 1393   8.346   5.620   8.183  1.9300  0.2387  1.2263
   15DLPE   C23 1394   8.808   5.475   8.195  0.0691 -0.2422 -0.3516
   15DLPE   H3R 1395   8.731   5.455   8.118 -0.7642 -2.4403  0.9909
   15DLPE   H3S 1396   8.794   5.407   8.282  0.1320 -0.3371 -0.4160
   15DLPE   C24 1397   8.952   5.436   8.137  0.2942  0.3309  0.6740
   15DLPE   H4R 1398   9.028   5.443   8.218  1.2425  1.1166 -0.2391
   15DLPE   H4S 1399   8.980   5.504   8.053  0.0554 -0.5723 -0.1456
   15DLPE   C25 1400   8.965   5.292   8.097 -0.8192  0.0319  0.3127
   15DLPE   H5R 1401   9.047   5.281   8.023  0.7353 -0.7627  2.0743
   15DLPE   H5S 1402   8.870   5.272   8.043 -1.0139  0.5500  0.4593
   15DLPE   C26 1403   8.993   5.198   8.218 -0.3482 -0.4744  0.1182
   15DLPE   H6R 1404   8.908   5.202   8.290 -1.7901  2.2089 -1.5719
   15DLPE   H6S 1405   9.087   5.237   8.261  0.8585 -1.7201 -1.3034
   15DLPE   C27 1406   9.010   5.057   8.179 -0.5477 -0.0101  0.1314
   15DLPE   H7R 1407   9.093   5.054   8.105 -0.8853  0.9726 -0.2987
   15DLPE   H7S 1408   8.915   5.033   8.128 -0.3365  1.1078 -0.8340
   15DLPE   C28 1409   9.043   4.958   8.300 -0.4897 -0.7066 -0.3572
   15DLPE   H8R 1410   8.956   4.965   8.369 -0.0256 -1.3457  0.3054
   15DLPE   H8S 1411   9.136   5.001   8.343 -1.5300  0.8256  0.4947
   15DLPE   C29 1412   9.052   4.807   8.262  0.2982 -0.1289  0.5757
   15DLPE   H9R 1413   9.136   4.812   8.190  0.0984  0.8211  0.3831
   15DLPE   H9S 1414   8.978   4.766   8.190  0.4794  0.1374  0.2321
   15DLPE  C210 1415   9.079   4.715   8.376 -0.3149  0.0136 -0.0304
   15DLPE  H10R 1416   9.158   4.758   8.440 -1.0558 -1.5449  2.0540
   15DLPE  H10S 1417   9.121   4.619   8.339  1.3484  0.7977 -0.2740
   15DLPE  C211 1418   8.951   4.686   8.462  0.2190  0.7470  0.8160
   15DLPE  H11R 1419   8.882   4.643   8.386  2.5291  2.2464 -2.3869
   15DLPE  H11S 1420   8.896   4.779   8.486 -0.9136  0.8112 -1.7354
   15DLPE  C212 1421   8.962   4.591   8.584 -0.6270  0.4257 -0.3696
   15DLPE  H12R 1422   8.866   4.589   8.640  0.3883  1.4966  1.5463
   15DLPE  H12S 1423   9.045   4.618   8.654  0.1043 -2.0527 -0.1844
   15DLPE  H12T 1424   8.982   4.487   8.550  0.3941  1.0141 -1.6540
   15DLPE   C33 1425   8.142   5.603   8.251  0.3839  0.1518  0.5357
   15DLPE   H3X 1426   8.117   5.703   8.210  0.9995 -0.6308 -1.8779
   15DLPE   H3Y 1427   8.088   5.597   8.348 -1.1461  2.3529 -0.1042
   15DLPE   C34 1428   8.085   5.492   8.163  0.0050  0.2822  0.0729
   15DLPE   H4X 1429   7.980   5.519   8.143  0.1491  0.9592  0.2232
   15DLPE   H4Y 1430   8.087   5.401   8.228  0.6597 -0.4999 -0.9979
   15DLPE   C35 1431   8.147   5.470   8.028  0.3223 -0.2695  0.0837
   15DLPE   H5X 1432   8.256   5.452   8.041 -0.1314 -2.9573  0.9386
   15DLPE   H5Y 1433   8.118   5.558   7.967  0.3453 -0.3752 -0.0786
   15DLPE   C36 1434   8.099   5.347   7.939  0.5036  0.1080 -0.6954
   15DLPE   H6X 1435   7.990   5.332   7.923  0.3514  0.6829 -0.2347
   15DLPE   H6Y 1436   8.151   5.258   7.980  1.9990  1.8855  1.5481
   15DLPE   C37 1437   8.159   5.352   7.800  0.4066  0.3718 -0.0071
   15DLPE   H7X 1438   8.270   5.355   7.805  0.3835 -0.1448  0.9249
   15DLPE   H7Y 1439   8.109   5.440   7.755 -0.2018 -0.3894 -0.8486
   15DLPE   C38 1440   8.104   5.230   7.720 -0.2460  0.5743  0.6329
   15DLPE   H8X 1441   7.994   5.227   7.701  0.0633  0.6651 -1.3496
   15DLPE   H8Y 1442   8.128   5.138   7.776 -0.1500 -0.5317 -1.1609
   15DLPE   C39 1443   8.185   5.231   7.592 -0.1793  0.6564  0.1105
   15DLPE   H9X 1444   8.294   5.215   7.607 -0.1922 -1.2614 -1.4161
   15DLPE   H9Y 1445   8.173   5.335   7.555 -0.4443  0.5632 -0.0671
   15DLPE  C310 1446   8.137   5.127   7.498 -0.0712  0.0259  0.7028
   15DLPE  H10X 1447   8.031   5.154   7.479 -0.5008 -1.2293  1.2200
   15DLPE  H10Y 1448   8.153   5.032   7.553  0.7931  0.2633  0.8758
   15DLPE  C311 1449   8.209   5.129   7.353  0.0898 -0.4796 -0.0133
   15DLPE  H11X 1450   8.318   5.106   7.361 -0.0636 -2.2330 -2.0532
   15DLPE  H11Y 1451   8.214   5.233   7.315 -0.0489 -1.3041 -2.4590
   15DLPE  C312 1452   8.150   5.027   7.248 -0.3527  0.4355  0.0350
   15DLPE  H12X 1453   8.165   4.921   7.279 -1.5579 -0.1474 -1.2767
   15DLPE  H12Y 1454   8.195   5.041   7.147 -1.6312 -1.1651 -0.7949
   15DLPE  H12Z 1455   8.040   5.033   7.234 -0.4001 -0.9142 -0.2897
   16DLPE     N 1456   5.719  11.021   9.566 -0.7036  0.2885 -0.4271
   16DLPE   HN1 1457   5.667  10.990   9.650 -0.6279 -1.3535 -0.9521
   16DLPE   HN2 1458   5.663  10.982   9.487 -1.0734  0.9726 -0.5190
   16DLPE   HN3 1459   5.704  11.124   9.567 -0.3994  0.3310  1.1430
   16DLPE   C12 1460   5.855  10.975   9.554 -0.6701  0.5107 -0.2532
   16DLPE  H12A 1461   5.889  10.982   9.660 -3.4319  2.3787  0.6345
   16DLPE  H12B 1462   5.923  11.047   9.504  0.8245 -0.7905 -0.1675
   16DLPE   C11 1463   5.848  10.833   9.489  0.8195 -0.4160  0.4084
   16DLPE  H11A 1464   5.807  10.769   9.570 -0.4016  0.4969  0.5364
   16DLPE  H11B 1465   5.953  10.808   9.460  0.0628 -1.3938 -1.6871
   16DLPE     P 1466   5.749  10.700   9.289 -0.0665 -0.1590 -0.0693
   16DLPE   O13 1467   5.609  10.693   9.254  0.3429  0.1461  0.1064
   16DLPE   O14 1468   5.804  10.589   9.364 -0.4542  0.2151  0.1712
   16DLPE   O11 1469   5.834  10.725   9.162 -0.2450  0.5894  0.6789
   16DLPE   O12 1470   5.762  10.837   9.374 -0.4787 -0.6724 -0.2577
   16DLPE    C1 1471   5.828  10.848   9.086  0.1698  0.0787 -0.3382
   16DLPE    HA 1472   5.895  10.922   9.135  1.1760 -1.7413  1.1598
   16DLPE    HB 1473   5.724  10.886   9.075  0.1069 -0.3461 -1.2912
   16DLPE    C2 1474   5.879  10.810   8.943  0.0108 -0.1949  0.6592
   16DLPE    HS 1475   5.976  10.756   8.944 -0.1839 -0.5874 -0.4816
   16DLPE   O21 1476   5.903  10.934   8.876 -0.1637 -0.3800 -0.4919
   16DLPE   C21 1477   6.020  10.996   8.899 -0.1968 -0.8119 -0.1122
   16DLPE   O22 1478   6.110  10.945   8.964  0.5433  0.4504  0.4681
   16DLPE   C22 1479   6.027  11.128   8.825 -0.2052  0.0373 -0.0712
   16DLPE   H2R 1480   6.090  11.196   8.886 -0.4089 -1.4785  1.9230
   16DLPE   H2S 1481   5.922  11.165   8.822 -1.1674 -2.5447 -0.0868
   16DLPE    C3 1482   5.794  10.720   8.856 -0.4904 -0.1529  0.0984
   16DLPE    HX 1483   5.711  10.775   8.806 -0.4937  0.8703  1.2076
   16DLPE    HY 1484   5.755  10.650   8.933 -1.0080 -0.3153 -0.3028
   16DLPE   O31 1485   5.880  10.651   8.756  0.3494  0.3534 -0.2977
   16DLPE   C31 1486   5.955  10.542   8.805  0.2778 -0.2078  0.6707
   16DLPE   O32 1487   5.944  10.488   8.913 -0.7324 -0.9008  0.1729
   16DLPE   C32 1488   6.043  10.488   8.693  0.4262  0.0655  0.1561
   16DLPE   H2X 1489   6.013  10.545   8.602 -1.9035  0.6002  1.1964
   16DLPE   H2Y 1490   6.010  10.383   8.677 -0.3074  0.4310 -0.8951
   16DLPE   C23 1491   6.098  11.120   8.684 -0.1762 -0.0651 -0.6747
   16DLPE   H3R 1492   6.201  11.079   8.693  0.9675  2.2450 -2.1824
   16DLPE   H3S 1493   6.122  11.211   8.624  0.7856  0.9125  1.1088
   16DLPE   C24 1494   6.011  11.040   8.588  0.2752  0.1656 -0.3369
   16DLPE   H4R 1495   5.917  11.097   8.572 -0.5184 -1.1263 -0.4150
   16DLPE   H4S 1496   5.983  10.939   8.625 -2.6106  0.4035 -1.5787
   16DLPE   C25 1497   6.082  11.025   8.454  0.0405 -0.0602 -0.2419
   16DLPE   H5R 1498   6.121  11.120   8.410  1.9963 -0.7526 -0.0919
   16DLPE   H5S 1499   6.001  11.002   8.381  1.6175  1.1918 -2.5237
   16DLPE   C26 1500   6.198  10.930   8.444  0.0504 -0.4568  0.0662
   16DLPE   H6R 1501   6.181  10.831   8.493 -0.1859 -0.1162  0.6762
   16DLPE   H6S 1502   6.285  10.978   8.494  0.6487  0.6524 -1.9409
   16DLPE   C27 1503   6.209  10.873   8.303 -0.3392  0.0409  0.0427
   16DLPE   H7R 1504   6.228  10.958   8.233 -3.2371 -0.9288 -2.1217
   16DLPE   H7S 1505   6.116  10.835   8.257 -1.9779  1.3745  2.0854
   16DLPE   C28 1506   6.313  10.758   8.282  0.2620  0.0926 -0.1235
   16DLPE   H8R 1507   6.291  10.665   8.339  1.6680 -0.3397 -0.2552
   16DLPE   H8S 1508   6.410  10.796   8.322  0.1946 -0.1301  0.2588
   16DLPE   C29 1509   6.336  10.720   8.132  0.2494  0.1175 -0.0014
   16DLPE   H9R 1510   6.245  10.692   8.074  0.4961 -1.1891  0.2188
   16DLPE   H9S 1511   6.398  10.628   8.123 -0.3166 -0.0917 -2.2861
   16DLPE  C210 1512   6.422  10.818   8.060  0.3029 -0.6885  0.2354
   16DLPE  H10R 1513   6.519  10.808   8.113 -0.1703  0.0704  1.2874
   16DLPE  H10S 1514   6.392  10.925   8.067 -0.2722 -0.9398  2.3711
   16DLPE  C211 1515   6.446  10.790   7.910 -0.0435 -0.2062  0.7986
   16DLPE  H11R 1516   6.351  10.804   7.855  0.6028 -0.4794 -0.4413
   16DLPE  H11S 1517   6.469  10.682   7.903  1.5547  0.1858 -1.2535
   16DLPE  C212 1518   6.557  10.868   7.836 -0.3190 -0.0846 -1.4982
   16DLPE  H12R 1519   6.564  10.848   7.727 -0.5541 -3.1930 -1.0519
   16DLPE  H12S 1520   6.654  10.858   7.889 -1.5888 -1.5189  0.7127
   16DLPE  H12T 1521   6.546  10.978   7.838  1.2143  0.0982 -1.7450
   16DLPE   C33 1522   6.186  10.506   8.727  0.6988  0.5671  0.0225
   16DLPE   H3X 1523   6.237  10.479   8.633 -0.1141 -0.6095 -0.1098
   16DLPE   H3Y 1524   6.218  10.431   8.802  0.4935 -0.2063 -0.6559
   16DLPE   C34 1525   6.229  10.647   8.779 -0.0183 -0.1414 -0.2667
   16DLPE   H4X 1526   6.202  10.657   8.886  2.6403 -0.6404  0.5282
   16DLPE   H4Y 1527   6.175  10.724   8.720  1.7282  0.4857 -1.1221
   16DLPE   C35 1528   6.377  10.662   8.777  0.2459 -0.4910 -1.0655
   16DLPE   H5X 1529   6.412  10.564   8.816  1.8924 -0.4960 -2.4425
   16DLPE   H5Y 1530   6.430  10.724   8.852 -1.9467  1.1974 -0.8197
   16DLPE   C36 1531   6.430  10.693   8.635  0.4566 -0.0075  0.8751
   16DLPE   H6X 1532   6.421  10.803   8.625  2.5109  0.0562 -1.3519
   16DLPE   H6Y 1533   6.375  10.639   8.555 -0.2028  0.2126  1.1818
   16DLPE   C37 1534   6.578  10.660   8.626 -0.2639 -1.1122 -0.0621
   16DLPE   H7X 1535   6.599  10.552   8.639 -2.3150 -1.4036  1.4555
   16DLPE   H7Y 1536   6.616  10.708   8.719 -1.1614 -0.3315 -0.0730
   16DLPE   C38 1537   6.637  10.730   8.498 -0.5577  0.0107  0.8224
   16DLPE   H8X 1538   6.601  10.834   8.486  0.0808  0.2992  1.3251
   16DLPE   H8Y 1539   6.597  10.685   8.405  0.0311 -0.7273  0.9180
   16DLPE   C39 1540   6.790  10.705   8.494 -0.5660  0.3607  0.3932
   16DLPE   H9X 1541   6.828  10.605   8.524 -2.0261 -0.5651 -0.7747
   16DLPE   H9Y 1542   6.840  10.790   8.547 -1.6320  1.9500 -1.0437
   16DLPE  C310 1543   6.842  10.720   8.350  0.0374  0.3300  0.0646
   16DLPE  H10X 1544   6.811  10.821   8.317 -1.4729 -0.9015 -2.6011
   16DLPE  H10Y 1545   6.781  10.648   8.293 -1.4689 -0.0944  2.0941
   16DLPE  C311 1546   6.989  10.703   8.339 -0.5003 -0.4221 -0.5664
   16DLPE  H11X 1547   7.013  10.719   8.231 -0.0296 -1.6386 -0.6628
   16DLPE  H11Y 1548   7.011  10.595   8.357 -1.2220 -0.3132  1.1467
   16DLPE  C312 1549   7.080  10.782   8.436  0.0830 -0.1231  0.4679
   16DLPE  H12X 1550   7.076  10.735   8.536 -1.2184 -2.1793 -0.4736
   16DLPE  H12Y 1551   7.053  10.890   8.436 -1.4274 -0.3944  3.5618
   16DLPE  H12Z 1552   7.188  10.773   8.412 -0.3561  0.2566 -1.9744
   17DLPE     N 1553   4.551   5.270   9.679  0.2037 -0.2753 -0.4046
   17DLPE   HN1 1554   4.566   5.171   9.709 -1.6338 -0.3460  0.4105
   17DLPE   HN2 1555   4.470   5.296   9.739  0.5108  2.0096 -0.8867
   17DLPE   HN3 1556   4.628   5.338   9.695  0.6214 -1.2119  1.9948
   17DLPE   C12 1557   4.511   5.268   9.535  0.1739 -0.1943 -0.0251
   17DLPE  H12A 1558   4.441   5.183   9.524  0.5150 -0.2736 -1.9148
   17DLPE  H12B 1559   4.607   5.239   9.487  0.9604  1.9938  0.0832
   17DLPE   C11 1560   4.459   5.401   9.481 -0.4470 -0.0661  0.0796
   17DLPE  H11A 1561   4.423   5.408   9.376  0.3961  2.1666 -0.1097
   17DLPE  H11B 1562   4.544   5.471   9.493 -0.2537  0.2911 -2.6550
   17DLPE     P 1563   4.214   5.397   9.573  0.1908 -0.3238  0.2923
   17DLPE   O13 1564   4.119   5.506   9.606 -0.4114 -0.1217  0.3031
   17DLPE   O14 1565   4.215   5.283   9.666  0.0157  0.5614  0.4915
   17DLPE   O11 1566   4.188   5.363   9.425 -0.1275  0.0199 -0.1902
   17DLPE   O12 1567   4.358   5.451   9.568 -0.0826 -0.0673 -0.6070
   17DLPE    C1 1568   4.144   5.450   9.322  0.6923 -0.3820  0.1425
   17DLPE    HA 1569   4.187   5.415   9.226  1.3349  1.7665 -0.4096
   17DLPE    HB 1570   4.180   5.555   9.334 -2.9519  0.9323  0.9368
   17DLPE    C2 1571   3.987   5.455   9.294 -0.4683 -0.0746 -0.2252
   17DLPE    HS 1572   3.928   5.446   9.387 -1.6157 -1.5116 -1.0406
   17DLPE   O21 1573   3.966   5.332   9.220  0.4512  0.7501  0.1519
   17DLPE   C21 1574   3.837   5.305   9.228  0.3214  0.5890 -0.1390
   17DLPE   O22 1575   3.748   5.372   9.284 -0.0680  0.1323  0.3476
   17DLPE   C22 1576   3.806   5.173   9.149 -0.0613 -0.2725 -0.3680
   17DLPE   H2R 1577   3.831   5.089   9.217  2.5992  2.0955  1.8171
   17DLPE   H2S 1578   3.881   5.173   9.067  2.1560  0.2744  1.5450
   17DLPE    C3 1579   3.944   5.595   9.233 -0.1468  0.5668 -0.3085
   17DLPE    HX 1580   3.965   5.670   9.312  0.0267  1.9403 -1.6126
   17DLPE    HY 1581   3.835   5.602   9.212 -0.3547  1.5740  1.0042
   17DLPE   O31 1582   4.021   5.622   9.112  0.2560 -0.3689  0.0161
   17DLPE   C31 1583   3.998   5.742   9.064 -0.0081 -0.0625 -0.7384
   17DLPE   O32 1584   3.935   5.828   9.120  0.1887  0.2124  0.0317
   17DLPE   C32 1585   4.076   5.756   8.928 -0.3019  0.7468 -0.6406
   17DLPE   H2X 1586   4.042   5.671   8.865 -1.4243  1.7894 -1.5129
   17DLPE   H2Y 1587   4.185   5.765   8.945 -0.3075  4.1046 -1.5718
   17DLPE   C23 1588   3.663   5.158   9.103 -0.0427  0.3277  0.2926
   17DLPE   H3R 1589   3.633   5.258   9.064  0.2125  1.0196  1.7956
   17DLPE   H3S 1590   3.601   5.123   9.188  0.6846  0.8180  1.0405
   17DLPE   C24 1591   3.652   5.064   8.979  0.8615  0.2682 -0.1842
   17DLPE   H4R 1592   3.693   4.963   9.000 -1.3775 -0.4162  1.2429
   17DLPE   H4S 1593   3.703   5.117   8.895  0.2205  0.6141 -0.3591
   17DLPE   C25 1594   3.506   5.028   8.947 -0.1869 -0.2918  0.0885
   17DLPE   H5R 1595   3.457   5.123   8.918  2.8902  0.8296 -2.0175
   17DLPE   H5S 1596   3.459   4.998   9.043 -3.5044  2.3838 -0.4941
   17DLPE   C26 1597   3.473   4.904   8.852 -0.0333  0.2002  0.3122
   17DLPE   H6R 1598   3.363   4.913   8.848 -0.0016  0.1516 -1.1325
   17DLPE   H6S 1599   3.499   4.812   8.909 -3.7181 -0.0596  1.8606
   17DLPE   C27 1600   3.530   4.916   8.715 -0.3845  0.1061 -0.9363
   17DLPE   H7R 1601   3.519   4.818   8.663 -0.3788 -0.9668  0.9994
   17DLPE   H7S 1602   3.638   4.935   8.730 -0.3957 -0.8510  0.6133
   17DLPE   C28 1603   3.460   5.022   8.627  0.3025 -0.1802 -0.0422
   17DLPE   H8R 1604   3.471   5.121   8.678 -0.6925 -1.0448  1.9898
   17DLPE   H8S 1605   3.350   5.010   8.629  0.0907  1.3969  2.3542
   17DLPE   C29 1606   3.499   5.006   8.480  0.2260  0.6398  0.1915
   17DLPE   H9R 1607   3.457   4.916   8.430 -0.1567  0.8387  0.1478
   17DLPE   H9S 1608   3.609   4.999   8.470  0.0474  1.2439 -3.7408
   17DLPE  C210 1609   3.447   5.132   8.405 -0.6051 -0.3174 -0.8429
   17DLPE  H10R 1610   3.481   5.221   8.463 -1.1044  0.0616 -1.1185
   17DLPE  H10S 1611   3.336   5.132   8.408 -0.6211 -1.2648 -1.2888
   17DLPE  C211 1612   3.480   5.126   8.258  0.1644  0.3815  0.3658
   17DLPE  H11R 1613   3.588   5.102   8.261  0.0408 -0.2708 -0.1423
   17DLPE  H11S 1614   3.463   5.223   8.206 -0.6623 -0.2997 -0.6791
   17DLPE  C212 1615   3.410   5.011   8.175 -0.7176  0.2509 -0.2976
   17DLPE  H12R 1616   3.427   4.913   8.225  2.1055  0.9908  0.4068
   17DLPE  H12S 1617   3.468   4.999   8.080  0.1002  2.6756 -0.1694
   17DLPE  H12T 1618   3.302   5.033   8.161 -1.1540 -0.3048  1.8653
   17DLPE   C33 1619   4.036   5.884   8.852 -0.2147 -0.1886 -0.7058
   17DLPE   H3X 1620   4.055   5.967   8.924  1.7759 -0.4319 -0.9111
   17DLPE   H3Y 1621   3.928   5.884   8.827 -0.4849  0.4977  0.3646
   17DLPE   C34 1622   4.114   5.901   8.718  0.2860 -0.4370  0.3878
   17DLPE   H4X 1623   4.086   5.815   8.653 -1.5901  0.2000  0.2925
   17DLPE   H4Y 1624   4.222   5.883   8.736  0.6395  1.9359  0.9857
   17DLPE   C35 1625   4.092   6.036   8.639  0.4239  0.1238  0.1421
   17DLPE   H5X 1626   4.100   6.116   8.715  0.7921 -0.2402  0.4938
   17DLPE   H5Y 1627   3.989   6.028   8.597  0.1507 -0.9623  0.9733
   17DLPE   C36 1628   4.175   6.065   8.507 -0.4474  0.5527 -0.1399
   17DLPE   H6X 1629   4.274   6.106   8.536  1.4152 -2.0231 -2.3189
   17DLPE   H6Y 1630   4.125   6.145   8.448  0.1905  1.9020  1.0800
   17DLPE   C37 1631   4.204   5.942   8.423  0.5221 -0.0280  0.3212
   17DLPE   H7X 1632   4.109   5.891   8.396 -0.7585  2.9044 -1.2778
   17DLPE   H7Y 1633   4.264   5.870   8.482  0.1347  1.1689  2.2853
   17DLPE   C38 1634   4.276   5.985   8.298 -0.5844 -0.4625 -0.6234
   17DLPE   H8X 1635   4.371   6.026   8.339 -1.0609  0.1200 -0.0789
   17DLPE   H8Y 1636   4.227   6.070   8.245 -1.3713 -0.6306 -0.1750
   17DLPE   C39 1637   4.316   5.866   8.214 -0.0987 -0.2143  0.7008
   17DLPE   H9X 1638   4.226   5.807   8.187 -2.1272  1.2800  3.7023
   17DLPE   H9Y 1639   4.379   5.799   8.277  1.2642 -0.2791 -0.6689
   17DLPE  C310 1640   4.404   5.890   8.087 -0.7538 -0.4778  0.6376
   17DLPE  H10X 1641   4.443   5.793   8.050 -0.3668  0.1129 -0.5927
   17DLPE  H10Y 1642   4.490   5.958   8.105 -0.8737 -0.4703  1.1787
   17DLPE  C311 1643   4.327   5.965   7.971 -0.6149  0.1478  0.4016
   17DLPE  H11X 1644   4.288   6.065   7.999 -1.5263 -0.4418  1.3238
   17DLPE  H11Y 1645   4.232   5.910   7.956 -0.3176 -0.6087  1.1789
   17DLPE  C312 1646   4.406   5.970   7.838  0.5020 -0.5786 -1.1806
   17DLPE  H12X 1647   4.490   6.042   7.846 -0.2072  0.1223  0.3790
   17DLPE  H12Y 1648   4.350   6.011   7.751 -0.8224 -2.0213 -1.0515
   17DLPE  H12Z 1649   4.436   5.866   7.814  1.5958 -0.2527 -1.2716
   18DLPE     N 1650   7.965   9.047   9.051  0.2497 -0.4252  0.2203
   18DLPE   HN1 1651   8.027   9.061   8.969  3.6031 -1.6543  2.3534
   18DLPE   HN2 1652   7.867   9.077   9.030  0.3459  0.5074  1.0271
   18DLPE   HN3 1653   7.968   8.953   9.096 -1.0468 -0.3835  0.4469
   18DLPE   C12 1654   8.018   9.147   9.148 -0.0721  0.2458 -0.3487
   18DLPE  H12A 1655   8.126   9.140   9.122 -0.4766 -1.6337 -1.7162
   18DLPE  H12B 1656   7.996   9.118   9.253 -0.0116 -0.1973 -0.4550
   18DLPE   C11 1657   7.943   9.278   9.118 -0.7297 -0.5861  0.4242
   18DLPE  H11A 1658   7.986   9.317   9.024  1.6548  2.7937  2.7163
   18DLPE  H11B 1659   7.975   9.352   9.195  2.3117  0.4110 -1.6160
   18DLPE     P 1660   7.711   9.383   9.119 -0.1078 -0.1997  0.3515
   18DLPE   O13 1661   7.772   9.469   9.216  0.0288  0.6103 -0.4436
   18DLPE   O14 1662   7.570   9.337   9.141  0.1111  0.1138 -0.9166
   18DLPE   O11 1663   7.722   9.455   8.975 -0.7039 -0.3165  0.0765
   18DLPE   O12 1664   7.809   9.254   9.103  0.2164 -0.6070  0.2589
   18DLPE    C1 1665   7.705   9.379   8.853  0.1559  0.7677  0.9855
   18DLPE    HA 1666   7.600   9.359   8.823  0.5622 -2.8727  1.5614
   18DLPE    HB 1667   7.753   9.279   8.865 -2.6007 -0.6140  1.3541
   18DLPE    C2 1668   7.776   9.448   8.730 -0.2105  0.0005 -0.5702
   18DLPE    HS 1669   7.879   9.450   8.773 -1.5223 -1.4899  2.9849
   18DLPE   O21 1670   7.731   9.578   8.701  0.6829 -0.6666  0.0177
   18DLPE   C21 1671   7.811   9.664   8.637 -0.2495 -0.4407 -0.0407
   18DLPE   O22 1672   7.931   9.645   8.631 -0.0820 -0.4601  0.0764
   18DLPE   C22 1673   7.738   9.776   8.570 -0.1570  0.6852  0.6423
   18DLPE   H2R 1674   7.817   9.849   8.541  0.2562 -0.0268 -0.0659
   18DLPE   H2S 1675   7.688   9.840   8.646 -1.3179  1.7868 -0.9688
   18DLPE    C3 1676   7.764   9.365   8.602 -0.0089  1.1791  0.5498
   18DLPE    HX 1677   7.660   9.356   8.564  0.7438 -0.0131 -1.4110
   18DLPE    HY 1678   7.778   9.263   8.644 -1.2782  0.5161 -0.5595
   18DLPE   O31 1679   7.859   9.389   8.488 -0.0370  0.2351  0.1136
   18DLPE   C31 1680   7.980   9.368   8.523  1.0999  0.1867 -0.0678
   18DLPE   O32 1681   8.014   9.322   8.631  0.1337  0.1304 -0.6736
   18DLPE   C32 1682   8.066   9.399   8.403  0.1831  0.7051  0.6704
   18DLPE   H2X 1683   8.121   9.494   8.421  0.1950  0.7714  0.2928
   18DLPE   H2Y 1684   8.010   9.391   8.307  1.5848  0.5656 -0.1663
   18DLPE   C23 1685   7.649   9.733   8.446 -0.5082 -0.0872  0.4838
   18DLPE   H3R 1686   7.594   9.825   8.418  0.7246 -0.0535 -2.1756
   18DLPE   H3S 1687   7.578   9.648   8.461 -2.2742  1.3295  0.4945
   18DLPE   C24 1688   7.741   9.706   8.327 -0.1958  0.4758  0.0099
   18DLPE   H4R 1689   7.816   9.628   8.350  1.5218  2.3235  0.8968
   18DLPE   H4S 1690   7.801   9.797   8.306  2.5271 -1.2330 -0.0925
   18DLPE   C25 1691   7.666   9.684   8.198 -0.1049  0.0544 -0.1694
   18DLPE   H5R 1692   7.610   9.771   8.157  2.5207  0.8509 -2.3602
   18DLPE   H5S 1693   7.600   9.595   8.196  0.7270 -0.5712 -1.1129
   18DLPE   C26 1694   7.762   9.652   8.072  0.2733 -0.5267  0.4112
   18DLPE   H6R 1695   7.829   9.573   8.110  1.5987  1.2274  1.9194
   18DLPE   H6S 1696   7.826   9.742   8.061  1.0234 -0.9330  1.3111
   18DLPE   C27 1697   7.676   9.617   7.952 -0.0188  0.2353 -0.3287
   18DLPE   H7R 1698   7.597   9.694   7.942  0.3687  0.5769 -0.8048
   18DLPE   H7S 1699   7.618   9.522   7.958 -0.4632  0.3286 -2.4159
   18DLPE   C28 1700   7.767   9.602   7.828  0.6885  0.3383 -0.0036
   18DLPE   H8R 1701   7.821   9.699   7.823 -2.1194  1.9575 -3.3522
   18DLPE   H8S 1702   7.711   9.580   7.735  0.1360  2.9165 -0.3436
   18DLPE   C29 1703   7.871   9.489   7.846  0.2978  0.2636  0.1327
   18DLPE   H9R 1704   7.829   9.387   7.853  1.0398  0.0334  1.9562
   18DLPE   H9S 1705   7.932   9.504   7.938  0.4404 -1.3494  0.3161
   18DLPE  C210 1706   7.972   9.479   7.729  0.0239 -0.2314  0.2053
   18DLPE  H10R 1707   8.040   9.392   7.743 -0.2536 -0.4517  0.1749
   18DLPE  H10S 1708   8.041   9.566   7.738 -0.7664  0.2769  1.7776
   18DLPE  C211 1709   7.923   9.455   7.592  0.1249  0.2259 -0.8100
   18DLPE  H11R 1710   7.882   9.548   7.547  2.1437  1.0662 -0.9772
   18DLPE  H11S 1711   7.839   9.382   7.601 -0.4409  0.9555 -0.0252
   18DLPE  C212 1712   8.028   9.398   7.499 -0.7667 -0.2441  0.2189
   18DLPE  H12R 1713   7.980   9.348   7.412 -0.5662 -2.3275  1.2547
   18DLPE  H12S 1714   8.084   9.323   7.558 -0.7405 -1.2079 -0.9837
   18DLPE  H12T 1715   8.103   9.473   7.467  0.3246 -1.1018  0.7115
   18DLPE   C33 1716   8.184   9.291   8.388  0.5549  0.1948  0.0163
   18DLPE   H3X 1717   8.131   9.195   8.376 -1.6316  1.2747  0.4642
   18DLPE   H3Y 1718   8.236   9.282   8.486 -0.8117  1.6185  0.9343
   18DLPE   C34 1719   8.296   9.329   8.286  0.1107 -0.1832 -0.0285
   18DLPE   H4X 1720   8.373   9.250   8.286  0.9322  0.5697 -1.9127
   18DLPE   H4Y 1721   8.337   9.430   8.310 -0.4800  0.4644 -1.6413
   18DLPE   C35 1722   8.233   9.343   8.150 -0.0644 -1.0139 -0.3008
   18DLPE   H5X 1723   8.154   9.420   8.161 -0.2227 -1.3694  1.1602
   18DLPE   H5Y 1724   8.186   9.251   8.109 -1.1217 -0.6509  0.0739
   18DLPE   C36 1725   8.325   9.390   8.048 -0.1893 -0.1942  0.4292
   18DLPE   H6X 1726   8.407   9.317   8.039 -0.0275  0.1374 -0.9316
   18DLPE   H6Y 1727   8.372   9.487   8.077 -3.1631  1.8948 -1.1536
   18DLPE   C37 1728   8.247   9.404   7.916  0.0707 -0.8545  0.2489
   18DLPE   H7X 1729   8.158   9.467   7.934  1.6729  1.6415 -0.0159
   18DLPE   H7Y 1730   8.221   9.307   7.868  3.1570 -1.3555 -0.6779
   18DLPE   C38 1731   8.340   9.475   7.815  0.2741 -1.0139 -0.2487
   18DLPE   H8X 1732   8.370   9.574   7.853 -0.7080 -0.5082 -0.7460
   18DLPE   H8Y 1733   8.281   9.482   7.720 -0.3763  0.8900  0.2505
   18DLPE   C39 1734   8.474   9.405   7.768 -0.2534  0.3182  0.3317
   18DLPE   H9X 1735   8.447   9.318   7.705 -2.6348  2.3350 -1.6620
   18DLPE   H9Y 1736   8.533   9.379   7.859 -0.8540  0.1703  0.6828
   18DLPE  C310 1737   8.546   9.495   7.663 -0.3915 -0.0019 -0.4778
   18DLPE  H10X 1738   8.654   9.469   7.658  0.3790  2.6895  0.2187
   18DLPE  H10Y 1739   8.531   9.605   7.673 -2.6513 -0.1142 -1.9424
   18DLPE  C311 1740   8.470   9.487   7.522  0.1146  0.4294  0.5269
   18DLPE  H11X 1741   8.359   9.497   7.523 -0.1889 -1.9730 -0.4048
   18DLPE  H11Y 1742   8.481   9.381   7.490  3.0114  1.0801 -1.0190
   18DLPE  C312 1743   8.527   9.579   7.409 -0.3267 -0.3271 -0.2535
   18DLPE  H12X 1744   8.482   9.559   7.309  0.4072 -1.2515 -0.4160
   18DLPE  H12Y 1745   8.636   9.559   7.405 -0.5773 -1.6858 -1.0221
   18DLPE  H12Z 1746   8.498   9.683   7.434  0.0907 -0.5797  1.3999
   19DLPE     N 1747   7.296   3.685   9.217 -0.2576 -0.4898  0.1641
   19DLPE   HN1 1748   7.280   3.786   9.204 -0.1161 -0.7632 -2.7025
   19DLPE   HN2 1749   7.299   3.650   9.119  0.3851 -0.7288  0.2617
   19DLPE   HN3 1750   7.393   3.669   9.252  1.3909  1.7211 -2.9424
   19DLPE   C12 1751   7.176   3.633   9.290  0.4204  1.1040 -0.3221
   19DLPE  H12A 1752   7.192   3.525   9.309 -0.3172  0.7943 -1.3938
   19DLPE  H12B 1753   7.084   3.642   9.228  0.0180 -2.0265 -0.3006
   19DLPE   C11 1754   7.155   3.704   9.424 -0.1435  0.4956 -0.6187
   19DLPE  H11A 1755   7.163   3.814   9.420 -1.4678  0.6396  0.1903
   19DLPE  H11B 1756   7.243   3.674   9.486 -1.0706  3.4979  2.4779
   19DLPE     P 1757   6.904   3.735   9.467 -0.5543 -0.1291  0.0552
   19DLPE   O13 1758   6.915   3.886   9.476 -0.4307 -0.3519 -0.2924
   19DLPE   O14 1759   6.807   3.678   9.563 -0.3550  0.2967 -0.0432
   19DLPE   O11 1760   6.863   3.700   9.316  0.2740  0.5048  0.4503
   19DLPE   O12 1761   7.040   3.652   9.493 -0.3209  0.1712  0.5961
   19DLPE    C1 1762   6.776   3.587   9.298  0.8241  0.1832  0.5554
   19DLPE    HA 1763   6.671   3.614   9.324  0.9139  2.2132 -0.9889
   19DLPE    HB 1764   6.797   3.510   9.376  2.3925  0.3547  0.3282
   19DLPE    C2 1765   6.799   3.526   9.159 -0.2459 -0.4489  0.8790
   19DLPE    HS 1766   6.897   3.473   9.166  1.1725  1.7828 -0.6847
   19DLPE   O21 1767   6.798   3.631   9.056  0.3713  0.0183 -0.2165
   19DLPE   C21 1768   6.910   3.648   8.988 -0.4734  0.4388 -0.8055
   19DLPE   O22 1769   7.014   3.586   9.007 -0.0363  0.3518 -0.0515
   19DLPE   C22 1770   6.903   3.751   8.886  0.4479 -0.4639 -0.6610
   19DLPE   H2R 1771   6.972   3.835   8.913 -1.9653  1.7102 -0.8752
   19DLPE   H2S 1772   6.801   3.794   8.878  0.5236  0.3968  1.8812
   19DLPE    C3 1773   6.698   3.411   9.126 -0.1821  0.0923 -0.1165
   19DLPE    HX 1774   6.596   3.449   9.106 -0.7404 -0.5395  1.4018
   19DLPE    HY 1775   6.699   3.352   9.221  1.9015  0.2605  0.0250
   19DLPE   O31 1776   6.763   3.328   9.021 -0.0462  0.1250 -0.0202
   19DLPE   C31 1777   6.676   3.237   8.973 -0.2881 -0.2644 -0.4289
   19DLPE   O32 1778   6.565   3.208   9.017  0.1890  0.0922 -0.8142
   19DLPE   C32 1779   6.734   3.188   8.836  0.6390 -0.0905 -0.0244
   19DLPE   H2X 1780   6.776   3.086   8.854  0.4079 -0.3158 -0.7636
   19DLPE   H2Y 1781   6.812   3.258   8.797  0.6295 -1.1733 -2.1343
   19DLPE   C23 1782   6.932   3.695   8.750 -0.1698 -0.3069  0.1314
   19DLPE   H3R 1783   7.028   3.640   8.748  0.4417  0.7223  0.2278
   19DLPE   H3S 1784   6.934   3.772   8.670  0.9084 -0.5426 -0.0828
   19DLPE   C24 1785   6.826   3.589   8.711 -0.1336  0.5972  1.3654
   19DLPE   H4R 1786   6.724   3.631   8.717 -0.2003  0.4355  1.3597
   19DLPE   H4S 1787   6.828   3.497   8.772 -1.7799  0.5372  1.3555
   19DLPE   C25 1788   6.832   3.543   8.559  0.2177 -0.8103 -0.7050
   19DLPE   H5R 1789   6.903   3.459   8.541  1.5553 -0.2868  1.7538
   19DLPE   H5S 1790   6.875   3.635   8.514  1.7304 -0.7367  0.7953
   19DLPE   C26 1791   6.694   3.524   8.487  0.0742 -0.2863 -0.3340
   19DLPE   H6R 1792   6.613   3.589   8.527 -0.2253 -0.8013 -0.0980
   19DLPE   H6S 1793   6.654   3.420   8.489 -1.3628  0.1694 -2.1981
   19DLPE   C27 1794   6.703   3.548   8.332  0.9708  0.1454 -0.2083
   19DLPE   H7R 1795   6.787   3.484   8.298  0.3330 -1.2371  0.7574
   19DLPE   H7S 1796   6.727   3.655   8.315 -1.7651  0.6445 -1.5120
   19DLPE   C28 1797   6.571   3.528   8.260 -0.1788  0.5637  0.1334
   19DLPE   H8R 1798   6.493   3.597   8.297 -3.1726 -0.4377 -3.5990
   19DLPE   H8S 1799   6.517   3.438   8.297 -0.3301  0.0691 -1.2277
   19DLPE   C29 1800   6.565   3.534   8.109  0.7804  0.0072 -0.1736
   19DLPE   H9R 1801   6.459   3.522   8.078 -0.0732  0.8050  2.2301
   19DLPE   H9S 1802   6.619   3.443   8.073 -0.5064 -0.5122 -0.8631
   19DLPE  C210 1803   6.612   3.662   8.046  0.1547 -0.5764 -0.2522
   19DLPE  H10R 1804   6.709   3.696   8.088  1.1463 -0.1032 -2.7969
   19DLPE  H10S 1805   6.534   3.732   8.080 -0.1407 -1.2880  0.5904
   19DLPE  C211 1806   6.619   3.661   7.891  0.7412  0.2291  1.0358
   19DLPE  H11R 1807   6.648   3.561   7.851  0.5788  1.3613 -2.2165
   19DLPE  H11S 1808   6.698   3.731   7.859  0.9747  0.7360  2.6486
   19DLPE  C212 1809   6.495   3.711   7.822  0.4632 -0.6114  0.0342
   19DLPE  H12R 1810   6.419   3.633   7.799  1.4827 -1.3806 -0.8555
   19DLPE  H12S 1811   6.524   3.753   7.723  1.0805 -1.0058  0.0417
   19DLPE  H12T 1812   6.450   3.795   7.878 -0.7479 -0.7843 -0.6357
   19DLPE   C33 1813   6.630   3.163   8.726  0.2484  0.4779 -0.1737
   19DLPE   H3X 1814   6.555   3.245   8.724 -2.2018 -1.6330 -1.1583
   19DLPE   H3Y 1815   6.565   3.079   8.757  0.3610  0.2344 -0.5840
   19DLPE   C34 1816   6.701   3.133   8.594 -0.3133 -0.2764 -0.3179
   19DLPE   H4X 1817   6.759   3.042   8.621 -0.5026 -0.8389 -1.7240
   19DLPE   H4Y 1818   6.771   3.214   8.564 -0.5911 -0.1586 -0.6477
   19DLPE   C35 1819   6.609   3.106   8.484  0.2355 -0.5569  0.3154
   19DLPE   H5X 1820   6.565   3.201   8.447  4.3200  1.3174 -0.2886
   19DLPE   H5Y 1821   6.525   3.035   8.504 -1.1075  0.6182 -0.8882
   19DLPE   C36 1822   6.683   3.058   8.352  0.0378  0.1023 -0.5139
   19DLPE   H6X 1823   6.609   3.001   8.291 -1.2733  0.3345  0.7918
   19DLPE   H6Y 1824   6.756   2.981   8.386 -1.5603 -1.1224  0.2752
   19DLPE   C37 1825   6.746   3.171   8.276  0.5159  0.2110 -0.3192
   19DLPE   H7X 1826   6.834   3.215   8.329 -0.5280  2.2107 -0.1421
   19DLPE   H7Y 1827   6.668   3.248   8.256  0.9922  0.6681 -0.4715
   19DLPE   C38 1828   6.806   3.132   8.138  0.3313  0.4524  0.3246
   19DLPE   H8X 1829   6.723   3.121   8.064  1.5896 -2.2047 -0.7975
   19DLPE   H8Y 1830   6.850   3.031   8.143  0.9098  0.6934  0.1665
   19DLPE   C39 1831   6.914   3.222   8.087  0.4131  0.1121 -0.0206
   19DLPE   H9X 1832   7.002   3.204   8.153  0.6728 -0.9460 -0.6267
   19DLPE   H9Y 1833   6.878   3.326   8.096 -1.9375 -0.3772 -2.5617
   19DLPE  C310 1834   6.958   3.191   7.942  0.0707  0.2625 -0.1129
   19DLPE  H10X 1835   7.008   3.093   7.927 -1.1714 -0.1539 -1.7548
   19DLPE  H10Y 1836   7.028   3.271   7.909  0.4094 -0.5843 -1.5365
   19DLPE  C311 1837   6.837   3.208   7.857  0.8992 -0.3490 -0.1173
   19DLPE  H11X 1838   6.772   3.285   7.904  0.5216 -1.8591  2.0059
   19DLPE  H11Y 1839   6.781   3.113   7.846  2.3936 -1.2177 -0.4764
   19DLPE  C312 1840   6.859   3.255   7.712  0.0538  0.2976 -0.0034
   19DLPE  H12X 1841   6.940   3.332   7.718  0.6458 -0.3039 -0.1718
   19DLPE  H12Y 1842   6.762   3.276   7.661 -0.5541 -0.6474  0.7476
   19DLPE  H12Z 1843   6.903   3.169   7.658 -2.1897 -0.3457 -0.8978
   20DLPE     N 1844   1.796   5.322  10.175  0.2459 -0.2353 -0.0817
   20DLPE   HN1 1845   1.701   5.301  10.138  0.2270  1.3551 -1.0467
   20DLPE   HN2 1846   1.818   5.416  10.134 -1.7881 -1.1856 -3.7865
   20DLPE   HN3 1847   1.793   5.319  10.278 -1.1810  0.3235 -0.0848
   20DLPE   C12 1848   1.897   5.230  10.113 -0.2267 -0.6562 -0.8166
   20DLPE  H12A 1849   1.902   5.251  10.004 -0.0767 -0.7841 -0.8345
   20DLPE  H12B 1850   1.870   5.125  10.133  1.0515 -0.9245 -0.4229
   20DLPE   C11 1851   2.042   5.253  10.173  0.1409 -0.6259 -0.2739
   20DLPE  H11A 1852   2.113   5.182  10.125 -1.5619 -1.2475 -1.9646
   20DLPE  H11B 1853   2.023   5.224  10.279 -0.6283 -1.5928 -0.6528
   20DLPE     P 1854   2.194   5.420  10.052 -0.4883 -0.5320 -0.3579
   20DLPE   O13 1855   2.308   5.328  10.060  0.3915  0.1138 -0.0541
   20DLPE   O14 1856   2.216   5.565  10.060  0.4556  0.0084  0.2308
   20DLPE   O11 1857   2.107   5.382   9.926  0.3696  0.2521 -0.1572
   20DLPE   O12 1858   2.094   5.381  10.164  0.1554 -0.4034 -0.3048
   20DLPE    C1 1859   2.102   5.448   9.799 -0.2709 -0.8492 -0.7107
   20DLPE    HA 1860   2.142   5.552   9.794  0.8849 -1.2570 -0.1580
   20DLPE    HB 1861   1.994   5.459   9.773 -0.5054 -1.1533  0.1074
   20DLPE    C2 1862   2.170   5.372   9.687 -0.2037 -0.3228 -0.3145
   20DLPE    HS 1863   2.274   5.412   9.683 -0.6800  0.8713 -1.2971
   20DLPE   O21 1864   2.113   5.398   9.562  0.4221  0.7333  0.7621
   20DLPE   C21 1865   2.142   5.506   9.492 -0.6814  0.0771 -0.0347
   20DLPE   O22 1866   2.217   5.596   9.533  0.0840  0.1178 -0.1019
   20DLPE   C22 1867   2.062   5.515   9.371 -0.3842  0.3971 -0.7833
   20DLPE   H2R 1868   2.056   5.620   9.335  0.2076  0.8427  0.3831
   20DLPE   H2S 1869   1.960   5.478   9.395 -0.7646  2.3601  0.8870
   20DLPE    C3 1870   2.176   5.217   9.705 -0.0472  0.4179 -0.1676
   20DLPE    HX 1871   2.069   5.190   9.711  0.2319 -0.4836  1.0934
   20DLPE    HY 1872   2.222   5.202   9.805 -1.6461 -1.2983  0.3731
   20DLPE   O31 1873   2.242   5.157   9.592  0.0339  0.1477  0.0752
   20DLPE   C31 1874   2.195   5.033   9.556 -0.0668 -0.1072  0.7280
   20DLPE   O32 1875   2.131   4.962   9.629 -0.3141 -0.3886 -0.4994
   20DLPE   C32 1876   2.237   5.004   9.411 -0.4142  0.1237 -0.0742
   20DLPE   H2X 1877   2.294   4.909   9.415  2.5405  1.7598 -0.6275
   20DLPE   H2Y 1878   2.319   5.076   9.391 -0.3582  0.5107  1.4536
   20DLPE   C23 1879   2.124   5.424   9.268  0.2019  0.2936  0.7332
   20DLPE   H3R 1880   2.082   5.325   9.296  1.3359 -0.4637 -0.1656
   20DLPE   H3S 1881   2.235   5.429   9.268  0.3543 -2.1048  0.3830
   20DLPE   C24 1882   2.090   5.459   9.126 -0.5591 -0.3726  0.3675
   20DLPE   H4R 1883   2.113   5.566   9.108  2.1094 -0.2293  3.5607
   20DLPE   H4S 1884   1.982   5.445   9.108 -0.1614  0.2695 -3.3288
   20DLPE   C25 1885   2.183   5.387   9.022 -0.6303  0.4894  0.0277
   20DLPE   H5R 1886   2.180   5.277   9.040  4.2868  0.0325 -0.5492
   20DLPE   H5S 1887   2.291   5.405   9.043  0.0492 -2.8727  0.0841
   20DLPE   C26 1888   2.141   5.409   8.872 -0.4974 -0.1797  0.2454
   20DLPE   H6R 1889   2.045   5.463   8.853 -0.8222 -1.4871 -2.2151
   20DLPE   H6S 1890   2.113   5.311   8.828 -0.0708 -0.0338 -0.3642
   20DLPE   C27 1891   2.242   5.474   8.775  0.0873 -1.2268  0.1564
   20DLPE   H7R 1892   2.340   5.422   8.778 -1.4142 -4.4291 -1.6630
   20DLPE   H7S 1893   2.248   5.582   8.803  0.0068 -1.0964 -0.3326
   20DLPE   C28 1894   2.196   5.453   8.629  0.1470 -0.1910  0.5986
   20DLPE   H8R 1895   2.088   5.478   8.618 -0.0055 -1.2806 -0.6019
   20DLPE   H8S 1896   2.205   5.346   8.601  1.5396 -0.1829  0.9483
   20DLPE   C29 1897   2.274   5.525   8.526 -0.8106 -0.9959  0.4595
   20DLPE   H9R 1898   2.282   5.624   8.575 -1.1250  0.2319 -1.8495
   20DLPE   H9S 1899   2.221   5.544   8.431  1.4179  3.4110 -0.1574
   20DLPE  C210 1900   2.417   5.482   8.499  0.0004  0.2649 -0.2250
   20DLPE  H10R 1901   2.421   5.372   8.484  0.9674  0.1333  0.8072
   20DLPE  H10S 1902   2.480   5.507   8.588 -1.0043 -0.7525  0.8088
   20DLPE  C211 1903   2.477   5.538   8.375  0.4856  0.1040 -0.0114
   20DLPE  H11R 1904   2.586   5.517   8.369  0.5941  0.0519  1.6679
   20DLPE  H11S 1905   2.464   5.648   8.379  0.6213  0.0741  2.0187
   20DLPE  C212 1906   2.417   5.474   8.246  0.2911 -0.5289 -0.1078
   20DLPE  H12R 1907   2.478   5.525   8.169  1.3632 -1.0934  0.3537
   20DLPE  H12S 1908   2.309   5.495   8.228  0.3521 -0.7110 -0.6915
   20DLPE  H12T 1909   2.434   5.364   8.254  2.9643 -0.0586  2.3694
   20DLPE   C33 1910   2.120   5.013   9.313  0.5934 -0.0878 -0.3981
   20DLPE   H3X 1911   2.045   5.090   9.340  0.0987 -0.3269 -1.0657
   20DLPE   H3Y 1912   2.063   4.918   9.323  0.3777  0.2697  2.4874
   20DLPE   C34 1913   2.166   5.060   9.177  0.6943  0.3116 -0.1984
   20DLPE   H4X 1914   2.221   5.156   9.190  1.1929 -0.0038  0.0645
   20DLPE   H4Y 1915   2.069   5.081   9.126  0.1524 -1.0507  0.2250
   20DLPE   C35 1916   2.239   4.954   9.094  0.0024 -0.3343  0.5159
   20DLPE   H5X 1917   2.171   4.867   9.080  0.4035 -0.3123 -2.0601
   20DLPE   H5Y 1918   2.335   4.925   9.140 -0.2647 -1.0251  0.6582
   20DLPE   C36 1919   2.263   4.997   8.951  0.5878  0.4671  0.4068
   20DLPE   H6X 1920   2.320   5.091   8.935 -1.5469  1.8517  0.4434
   20DLPE   H6Y 1921   2.165   5.013   8.901  2.6543  2.3383 -3.5137
   20DLPE   C37 1922   2.344   4.893   8.861  0.5819 -0.3700 -0.3033
   20DLPE   H7X 1923   2.326   4.785   8.879 -0.0585 -0.0341  1.2853
   20DLPE   H7Y 1924   2.450   4.893   8.893  0.4966 -2.2984  0.0930
   20DLPE   C38 1925   2.314   4.904   8.710 -0.6069  0.8415  0.2623
   20DLPE   H8X 1926   2.381   4.979   8.663  2.9091 -1.3822  1.4110
   20DLPE   H8Y 1927   2.204   4.921   8.701 -0.5303  1.7628  0.9495
   20DLPE   C39 1928   2.346   4.771   8.647  0.3278  0.6049  0.3501
   20DLPE   H9X 1929   2.301   4.678   8.688  1.6639  0.1229  0.7573
   20DLPE   H9Y 1930   2.455   4.753   8.652 -0.0408 -1.7179  1.0010
   20DLPE  C310 1931   2.299   4.774   8.500  0.6531  0.0577 -0.0117
   20DLPE  H10X 1932   2.338   4.866   8.451 -1.1512  1.3816  0.8979
   20DLPE  H10Y 1933   2.190   4.790   8.489  0.7003  1.2569  1.0143
   20DLPE  C311 1934   2.349   4.661   8.418 -0.6201  0.5000  0.0477
   20DLPE  H11X 1935   2.295   4.569   8.449 -0.1246  0.7885  1.9005
   20DLPE  H11Y 1936   2.457   4.657   8.444 -0.6518  2.2688  0.5745
   20DLPE  C312 1937   2.325   4.675   8.267  0.6772  0.0570 -0.1737
   20DLPE  H12X 1938   2.217   4.684   8.240  0.5290 -2.2708 -0.5760
   20DLPE  H12Y 1939   2.361   4.593   8.201  0.6151 -0.6491  0.6474
   20DLPE  H12Z 1940   2.380   4.766   8.235 -0.0424  0.8592  0.8064
   21DLPE     N 1941   7.848   7.091   9.056 -0.3835  0.1314 -0.8290
   21DLPE   HN1 1942   7.899   7.160   9.115  1.8688 -1.2125 -1.0787
   21DLPE   HN2 1943   7.914   7.012   9.043  0.5798  0.7762 -0.0276
   21DLPE   HN3 1944   7.775   7.049   9.117  0.4563  2.2029  1.7530
   21DLPE   C12 1945   7.794   7.168   8.951  0.2787  0.8144 -0.8092
   21DLPE  H12A 1946   7.744   7.258   8.992 -1.3269 -0.6637  0.6045
   21DLPE  H12B 1947   7.721   7.103   8.898  0.3052  0.1475 -0.0395
   21DLPE   C11 1948   7.898   7.226   8.851  0.6492  0.5418  0.6192
   21DLPE  H11A 1949   7.835   7.286   8.782 -1.2250  1.0454  2.6864
   21DLPE  H11B 1950   7.946   7.139   8.801 -0.6686 -1.0045  1.9487
   21DLPE     P 1951   7.992   7.449   8.959 -0.0008  0.3433  0.0928
   21DLPE   O13 1952   8.115   7.483   9.030 -0.3985 -0.2205 -0.4884
   21DLPE   O14 1953   7.863   7.474   9.024 -0.1388  0.4458 -0.3897
   21DLPE   O11 1954   7.986   7.520   8.819  0.5173  0.1427  0.5083
   21DLPE   O12 1955   8.003   7.298   8.922  0.2474  0.6857  0.0281
   21DLPE    C1 1956   8.113   7.527   8.737  0.3963  0.0794  0.0421
   21DLPE    HA 1957   8.138   7.423   8.705  1.4965  1.2512 -3.3228
   21DLPE    HB 1958   8.206   7.560   8.788  0.3349  0.3542 -0.0207
   21DLPE    C2 1959   8.095   7.620   8.612 -0.0759  0.1991  0.4063
   21DLPE    HS 1960   8.073   7.716   8.663  2.1655  0.8186  0.3073
   21DLPE   O21 1961   7.991   7.586   8.529 -0.4192  0.3401 -0.1428
   21DLPE   C21 1962   7.919   7.679   8.470 -0.2399 -0.1706  0.5827
   21DLPE   O22 1963   7.937   7.797   8.484  0.0543 -0.6920 -0.3395
   21DLPE   C22 1964   7.814   7.617   8.373 -0.0448 -0.6224 -0.0543
   21DLPE   H2R 1965   7.745   7.697   8.338  0.2090  0.2280  1.2803
   21DLPE   H2S 1966   7.756   7.538   8.425 -0.4195 -0.5508 -0.3581
   21DLPE    C3 1967   8.229   7.645   8.536  0.9702  0.9154  0.6610
   21DLPE    HX 1968   8.316   7.645   8.605  0.8078 -0.0941  0.8676
   21DLPE    HY 1969   8.231   7.744   8.485 -0.9727  1.0997  0.8829
   21DLPE   O31 1970   8.234   7.550   8.430 -0.1611 -0.1084  0.5347
   21DLPE   C31 1971   8.289   7.438   8.460 -0.8868 -1.1361  0.6335
   21DLPE   O32 1972   8.357   7.415   8.558  0.4259 -0.4834  0.2904
   21DLPE   C32 1973   8.285   7.351   8.336 -0.4207  0.4110 -0.6115
   21DLPE   H2X 1974   8.388   7.347   8.294 -0.4600  0.2385 -0.6934
   21DLPE   H2Y 1975   8.212   7.390   8.262 -1.3161 -2.9888 -1.7079
   21DLPE   C23 1976   7.894   7.552   8.261 -0.0438 -0.5185  0.0283
   21DLPE   H3R 1977   7.830   7.512   8.180  0.1477 -0.1161 -0.3244
   21DLPE   H3S 1978   7.941   7.454   8.286  1.5876  0.4472  0.9115
   21DLPE   C24 1979   8.000   7.634   8.191  0.1514 -0.6544 -0.3514
   21DLPE   H4R 1980   8.091   7.653   8.251  0.2217  0.3547 -0.7619
   21DLPE   H4S 1981   7.961   7.738   8.188  0.2203 -0.5959  0.5243
   21DLPE   C25 1982   8.039   7.580   8.057  0.1038 -0.2015 -0.1252
   21DLPE   H5R 1983   8.076   7.476   8.070 -0.0348 -0.0553  1.6440
   21DLPE   H5S 1984   8.129   7.639   8.028 -0.8014  0.9696 -0.6387
   21DLPE   C26 1985   7.945   7.582   7.935 -0.7836 -0.0643  0.0248
   21DLPE   H6R 1986   7.894   7.681   7.938 -1.1089 -0.2382  0.3754
   21DLPE   H6S 1987   7.860   7.511   7.947  0.0374 -1.2166 -0.8110
   21DLPE   C27 1988   8.013   7.564   7.798  0.7332  0.4097  0.2682
   21DLPE   H7R 1989   7.936   7.585   7.722 -0.3320  0.9573  1.4723
   21DLPE   H7S 1990   8.031   7.456   7.779 -0.0542  0.4319 -0.6784
   21DLPE   C28 1991   8.136   7.656   7.783  0.2377 -0.2006  0.1957
   21DLPE   H8R 1992   8.217   7.623   7.852  1.2865  2.2395  0.2257
   21DLPE   H8S 1993   8.104   7.755   7.820 -0.5069 -0.7641  1.1186
   21DLPE   C29 1994   8.189   7.655   7.640  0.8348 -0.2353  0.3980
   21DLPE   H9R 1995   8.102   7.676   7.575  2.2002 -0.9372 -1.8007
   21DLPE   H9S 1996   8.227   7.556   7.607 -1.3285 -0.7707 -0.6757
   21DLPE  C210 1997   8.302   7.751   7.623  0.5695 -0.0876 -0.0297
   21DLPE  H10R 1998   8.402   7.720   7.661  1.1064 -0.2963 -1.5445
   21DLPE  H10S 1999   8.276   7.845   7.676 -0.5186  0.7916 -1.9838
   21DLPE  C211 2000   8.325   7.781   7.473 -0.7937  0.7074  0.5804
   21DLPE  H11R 2001   8.237   7.842   7.444 -2.2927 -1.0500  1.2480
   21DLPE  H11S 2002   8.338   7.684   7.419  0.6117  0.7864  0.7224
   21DLPE  C212 2003   8.447   7.874   7.434  0.1638 -0.5020  0.1277
   21DLPE  H12R 2004   8.541   7.829   7.471 -0.7306  0.2363  3.5928
   21DLPE  H12S 2005   8.441   7.972   7.486  1.4927 -0.6997  0.6881
   21DLPE  H12T 2006   8.450   7.897   7.325 -1.5998  1.1473  0.3717
   21DLPE   C33 2007   8.231   7.209   8.374  0.4164  0.3168  0.0250
   21DLPE   H3X 2008   8.130   7.228   8.417  1.0132  2.6392  0.5485
   21DLPE   H3Y 2009   8.305   7.174   8.449  0.2813 -0.9064 -0.3921
   21DLPE   C34 2010   8.217   7.109   8.256  0.2351  0.4120 -0.2123
   21DLPE   H4X 2011   8.127   7.136   8.197 -1.0818 -2.2317  0.4186
   21DLPE   H4Y 2012   8.195   7.007   8.294  0.0448  0.4843 -0.1255
   21DLPE   C35 2013   8.335   7.096   8.163 -0.5392  0.0231  0.4926
   21DLPE   H5X 2014   8.426   7.087   8.226  0.2693  1.8509 -0.3416
   21DLPE   H5Y 2015   8.339   7.199   8.120 -0.5698 -0.1978 -0.0558
   21DLPE   C36 2016   8.313   6.982   8.062 -0.2638 -0.1732  0.4966
   21DLPE   H6X 2017   8.222   6.998   8.001  1.1242  1.0582 -1.3505
   21DLPE   H6Y 2018   8.296   6.889   8.122  0.2601 -0.6988 -0.1573
   21DLPE   C37 2019   8.432   6.976   7.966 -0.0264  0.9215  1.0534
   21DLPE   H7X 2020   8.530   6.966   8.018  0.9694 -0.5683 -0.9645
   21DLPE   H7Y 2021   8.444   7.073   7.913  0.3898  0.2431 -0.1245
   21DLPE   C38 2022   8.426   6.856   7.871 -0.4562  0.5104  0.7534
   21DLPE   H8X 2023   8.340   6.877   7.803 -0.4285 -2.2415 -0.2721
   21DLPE   H8Y 2024   8.393   6.763   7.921  1.2161 -0.8698 -0.5539
   21DLPE   C39 2025   8.549   6.827   7.782 -0.6308  0.0056 -0.1398
   21DLPE   H9X 2026   8.637   6.837   7.849  0.8008 -2.6966 -1.4531
   21DLPE   H9Y 2027   8.552   6.913   7.712  0.3332 -1.2890 -1.7706
   21DLPE  C310 2028   8.534   6.694   7.721  0.5757 -0.4456  0.0567
   21DLPE  H10X 2029   8.436   6.694   7.669  0.2383 -2.3279  0.6080
   21DLPE  H10Y 2030   8.558   6.627   7.807  0.7303  0.2752  0.5846
   21DLPE  C311 2031   8.641   6.651   7.620  0.4386 -0.7433 -0.1496
   21DLPE  H11X 2032   8.742   6.658   7.666 -0.0154 -0.2066  0.7857
   21DLPE  H11Y 2033   8.637   6.720   7.532 -1.4059  1.9367  1.8596
   21DLPE  C312 2034   8.615   6.511   7.570  0.4655  0.3397 -0.2895
   21DLPE  H12X 2035   8.689   6.475   7.496 -2.0760  0.6196 -3.1566
   21DLPE  H12Y 2036   8.520   6.488   7.517  1.5019 -1.7263 -1.3549
   21DLPE  H12Z 2037   8.624   6.436   7.653  0.9073 -0.8592 -1.3856
   22DLPE     N 2038   8.008   9.765   8.991 -0.6983 -0.1098 -0.2942
   22DLPE   HN1 2039   8.084   9.752   8.921  0.6025 -0.1482  1.0703
   22DLPE   HN2 2040   8.020   9.859   9.034 -0.8210 -1.0189  1.8406
   22DLPE   HN3 2041   7.914   9.749   8.950  0.4295 -0.4235 -2.9836
   22DLPE   C12 2042   8.030   9.658   9.091 -0.3157  0.3551 -0.2671
   22DLPE  H12A 2043   8.000   9.565   9.039 -0.4845 -0.9991  2.1065
   22DLPE  H12B 2044   7.956   9.671   9.173 -0.9741  3.1874 -1.2155
   22DLPE   C11 2045   8.173   9.660   9.145 -0.4856  0.1601 -0.1456
   22DLPE  H11A 2046   8.241   9.640   9.060 -0.3590  0.0414 -0.0169
   22DLPE  H11B 2047   8.174   9.573   9.214  0.7978  0.3583  0.1071
   22DLPE     P 2048   8.319   9.808   9.296  0.3124 -0.1877 -0.2944
   22DLPE   O13 2049   8.353   9.691   9.373 -0.1206  0.7612  0.0524
   22DLPE   O14 2050   8.296   9.932   9.379 -0.5984  0.0569  0.2202
   22DLPE   O11 2051   8.438   9.844   9.199 -0.1797 -0.3104 -0.2260
   22DLPE   O12 2052   8.194   9.788   9.205 -0.2791 -0.2910 -0.1662
   22DLPE    C1 2053   8.469   9.978   9.149 -0.4037 -0.1780 -0.2076
   22DLPE    HA 2054   8.579   9.991   9.142 -0.6062  1.0206 -1.9083
   22DLPE    HB 2055   8.415  10.060   9.202 -1.8637  0.3011 -2.2888
   22DLPE    C2 2056   8.388   9.999   9.014 -0.2071  0.0657  0.0247
   22DLPE    HS 2057   8.284   9.993   9.051 -0.0751 -0.1400  0.3642
   22DLPE   O21 2058   8.415   9.898   8.914  0.4025 -0.3284 -0.2912
   22DLPE   C21 2059   8.313   9.869   8.833  0.3012  0.4387 -0.5659
   22DLPE   O22 2060   8.199   9.913   8.848 -0.5468  0.3568  0.1317
   22DLPE   C22 2061   8.356   9.789   8.710 -0.1145  0.3522  0.1308
   22DLPE   H2R 2062   8.334   9.680   8.712 -0.8757  0.4561 -1.1218
   22DLPE   H2S 2063   8.467   9.784   8.712 -0.1598 -0.5037  1.4092
   22DLPE    C3 2064   8.418  10.144   8.963 -0.4153  0.3211 -0.6224
   22DLPE    HX 2065   8.528  10.146   8.947 -0.3560  1.7140 -0.1697
   22DLPE    HY 2066   8.390  10.223   9.035 -0.4506 -1.0648  0.9424
   22DLPE   O31 2067   8.361  10.175   8.834 -0.6189  0.3743 -0.0595
   22DLPE   C31 2068   8.244  10.235   8.842 -0.7418  0.0663  0.3447
   22DLPE   O32 2069   8.182  10.269   8.941 -0.1447  0.1014 -0.3954
   22DLPE   C32 2070   8.193  10.247   8.697  0.0649 -0.6360  0.0929
   22DLPE   H2X 2071   8.098  10.195   8.672  0.0834 -1.0381  0.8201
   22DLPE   H2Y 2072   8.272  10.210   8.629  0.6927 -0.1654  0.5515
   22DLPE   C23 2073   8.312   9.850   8.579  0.2391 -0.7487  0.1809
   22DLPE   H3R 2074   8.389   9.827   8.502 -1.1626 -1.6899 -1.0157
   22DLPE   H3S 2075   8.302   9.959   8.561  1.8410 -0.5981  0.1323
   22DLPE   C24 2076   8.172   9.794   8.533  0.2836 -0.2098  0.4795
   22DLPE   H4R 2077   8.086   9.837   8.589  1.7126  1.0422  1.8053
   22DLPE   H4S 2078   8.171   9.683   8.538 -2.0008 -0.4712 -2.7461
   22DLPE   C25 2079   8.131   9.827   8.383 -0.3051  0.3351  0.3253
   22DLPE   H5R 2080   8.039   9.764   8.379  0.6918 -1.1449 -0.1845
   22DLPE   H5S 2081   8.209   9.775   8.324 -0.3498  0.3664  0.2394
   22DLPE   C26 2082   8.114   9.974   8.355  0.7055 -0.7098 -0.1090
   22DLPE   H6R 2083   8.214  10.022   8.359  0.2923  0.1638 -0.2093
   22DLPE   H6S 2084   8.060  10.015   8.443  0.0539  0.9732 -1.2632
   22DLPE   C27 2085   8.058  10.019   8.223 -0.0164 -0.1494  1.2875
   22DLPE   H7R 2086   8.058  10.130   8.209 -3.1220 -0.2249 -0.2344
   22DLPE   H7S 2087   7.951   9.991   8.218 -0.2527  0.4158  2.8158
   22DLPE   C28 2088   8.147   9.962   8.103 -0.1242 -0.2558 -0.3723
   22DLPE   H8R 2089   8.131   9.854   8.081 -3.8063  0.3465 -1.1634
   22DLPE   H8S 2090   8.257   9.978   8.115 -0.0407  0.5083 -1.8626
   22DLPE   C29 2091   8.125  10.036   7.966  0.5589  0.4899 -0.7577
   22DLPE   H9R 2092   8.130  10.146   7.984  0.5550  0.9507 -3.1623
   22DLPE   H9S 2093   8.023  10.015   7.928  0.4680 -1.1945  0.3434
   22DLPE  C210 2094   8.224   9.995   7.846 -0.6988 -0.2288 -0.5270
   22DLPE  H10R 2095   8.206   9.887   7.826  1.8589 -1.0756  1.3398
   22DLPE  H10S 2096   8.328   9.996   7.883 -0.9025  0.7739  0.0389
   22DLPE  C211 2097   8.221  10.095   7.730 -0.2145 -0.0141 -0.1961
   22DLPE  H11R 2098   8.241  10.200   7.759  0.7955  0.1732 -1.4787
   22DLPE  H11S 2099   8.121  10.110   7.685 -0.0795 -1.0481 -0.8881
   22DLPE  C212 2100   8.326  10.071   7.617 -0.4061  0.3275 -0.4966
   22DLPE  H12R 2101   8.428  10.060   7.662 -1.5743  0.0961  2.3075
   22DLPE  H12S 2102   8.319  10.157   7.548  0.5702  1.7959  1.1480
   22DLPE  H12T 2103   8.298   9.980   7.559 -0.0698  0.8131 -1.4321
   22DLPE   C33 2104   8.148  10.392   8.672 -0.2769 -0.9194 -0.3085
   22DLPE   H3X 2105   8.244  10.447   8.684  0.5671 -2.2253 -0.8760
   22DLPE   H3Y 2106   8.073  10.424   8.747 -1.0261 -1.3598 -0.8522
   22DLPE   C34 2107   8.101  10.407   8.533 -0.0253 -0.2147 -0.2319
   22DLPE   H4X 2108   8.016  10.336   8.522  0.9632 -1.3147 -1.0115
   22DLPE   H4Y 2109   8.178  10.371   8.461  0.5684 -0.4534  0.5136
   22DLPE   C35 2110   8.072  10.552   8.493 -0.7543 -0.1643 -0.3028
   22DLPE   H5X 2111   8.162  10.610   8.523 -1.2537  0.0275  0.8832
   22DLPE   H5Y 2112   7.995  10.590   8.564  2.8272  4.5829  1.6355
   22DLPE   C36 2113   8.039  10.595   8.351 -0.3601 -0.5019 -0.6565
   22DLPE   H6X 2114   8.006  10.701   8.350  0.2365 -0.3017 -0.0031
   22DLPE   H6Y 2115   7.948  10.536   8.325 -3.4168  2.3061  2.5633
   22DLPE   C37 2116   8.158  10.593   8.259 -0.3881 -0.4575 -0.0493
   22DLPE   H7X 2117   8.196  10.488   8.268 -1.1549 -0.6192  1.5980
   22DLPE   H7Y 2118   8.246  10.659   8.274 -0.7396  0.4948 -1.8979
   22DLPE   C38 2119   8.110  10.636   8.117 -0.6249  0.5900  0.4767
   22DLPE   H8X 2120   8.080  10.742   8.105  0.7757  0.9838  0.2155
   22DLPE   H8Y 2121   8.037  10.567   8.070  0.9937  0.2743 -1.7337
   22DLPE   C39 2122   8.221  10.626   8.005  0.5933  0.5187  0.3971
   22DLPE   H9X 2123   8.253  10.520   7.991  0.9576  0.9455 -2.4721
   22DLPE   H9Y 2124   8.307  10.692   8.026  1.0052  0.4912 -1.0826
   22DLPE  C310 2125   8.175  10.676   7.866 -0.4805  0.1520  0.0293
   22DLPE  H10X 2126   8.262  10.711   7.806 -0.4948 -0.8661 -0.6169
   22DLPE  H10Y 2127   8.115  10.767   7.885  0.8689  1.1887 -0.5060
   22DLPE  C311 2128   8.089  10.579   7.781 -0.3806  0.0059  0.7449
   22DLPE  H11X 2129   8.136  10.484   7.747  1.5827  1.0579  0.3678
   22DLPE  H11Y 2130   8.077  10.633   7.685 -3.2592  0.8126  1.4676
   22DLPE  C312 2131   7.947  10.540   7.825 -0.6198 -1.0633 -0.3276
   22DLPE  H12X 2132   7.902  10.627   7.879  1.1374 -0.4767  0.2597
   22DLPE  H12Y 2133   7.950  10.448   7.887 -1.7515 -0.5482  0.5222
   22DLPE  H12Z 2134   7.876  10.510   7.745  0.6515 -0.2506 -1.8368
   23DLPE     N 2135  12.444   8.233   9.172  0.0897 -0.1247  0.8312
   23DLPE   HN1 2136  12.491   8.318   9.211 -0.4549  0.6224 -0.0776
   23DLPE   HN2 2137  12.422   8.236   9.071 -0.5512 -3.5168  0.7768
   23DLPE   HN3 2138  12.499   8.146   9.182  0.9948  0.3345  0.0071
   23DLPE   C12 2139  12.309   8.224   9.248 -0.9761  0.5161 -0.1397
   23DLPE  H12A 2140  12.264   8.326   9.246  0.4399  1.1468 -0.6205
   23DLPE  H12B 2141  12.335   8.179   9.346  0.5449 -0.1213 -0.8017
   23DLPE   C11 2142  12.208   8.125   9.178 -0.0668  0.1509  0.3519
   23DLPE  H11A 2143  12.246   8.021   9.169 -0.0199  0.1195  0.8936
   23DLPE  H11B 2144  12.196   8.167   9.076 -2.4340  1.9657  1.2943
   23DLPE     P 2145  11.968   8.052   9.183 -0.1550 -0.0885 -0.0348
   23DLPE   O13 2146  11.852   8.058   9.280  0.1775 -0.4679  0.0106
   23DLPE   O14 2147  12.013   7.917   9.139  0.1220 -0.4417  0.5286
   23DLPE   O11 2148  11.940   8.139   9.056  0.7390  0.1391 -0.0149
   23DLPE   O12 2149  12.089   8.130   9.251  0.2443  0.3259  0.1963
   23DLPE    C1 2150  11.888   8.271   9.089  0.4330 -0.7137  0.6470
   23DLPE    HA 2151  11.955   8.338   9.146  0.7152  0.2415 -0.7483
   23DLPE    HB 2152  11.786   8.257   9.131 -0.4921 -0.6287 -1.4507
   23DLPE    C2 2153  11.857   8.363   8.960  0.0395 -0.0425  0.8979
   23DLPE    HS 2154  11.846   8.464   9.004  0.3468  0.7532 -0.7904
   23DLPE   O21 2155  11.733   8.316   8.897 -0.4512 -0.2474  0.1597
   23DLPE   C21 2156  11.641   8.408   8.904  0.1074 -0.2135  0.4149
   23DLPE   O22 2157  11.654   8.520   8.945  0.1388  0.2189  0.6781
   23DLPE   C22 2158  11.506   8.358   8.843 -0.3286  0.4476  0.1176
   23DLPE   H2R 2159  11.435   8.380   8.926  0.5687  2.2364  0.4575
   23DLPE   H2S 2160  11.520   8.248   8.830  0.9508  0.5965  0.0931
   23DLPE    C3 2161  11.976   8.362   8.857 -0.3170 -0.2910  0.6552
   23DLPE    HX 2162  11.991   8.255   8.833 -0.8287 -0.1875 -0.1298
   23DLPE    HY 2163  12.068   8.398   8.909 -0.9773  2.1285  0.2914
   23DLPE   O31 2164  11.946   8.431   8.729 -0.6514 -0.3092 -0.3027
   23DLPE   C31 2165  12.052   8.446   8.647  0.7614 -0.6351 -1.1301
   23DLPE   O32 2166  12.167   8.415   8.671  0.3307  0.1772 -0.8057
   23DLPE   C32 2167  11.989   8.510   8.520  0.2490  0.5286 -0.3193
   23DLPE   H2X 2168  11.916   8.591   8.540 -0.0601 -0.4640  3.3672
   23DLPE   H2Y 2169  11.922   8.427   8.489  0.4828 -0.2386  1.1116
   23DLPE   C23 2170  11.484   8.429   8.710  0.5491  0.5291 -0.4925
   23DLPE   H3R 2171  11.493   8.538   8.729  1.0924  0.1378  1.8733
   23DLPE   H3S 2172  11.378   8.411   8.680  0.4728 -0.3792  0.2845
   23DLPE   C24 2173  11.588   8.398   8.599  0.3440  0.2496  0.0721
   23DLPE   H4R 2174  11.602   8.288   8.596  0.4713  0.2753 -0.4583
   23DLPE   H4S 2175  11.684   8.451   8.619  0.3685  0.7682 -1.2805
   23DLPE   C25 2176  11.546   8.446   8.456 -0.2189 -0.5723 -0.5214
   23DLPE   H5R 2177  11.550   8.557   8.449 -1.3586 -0.5647 -1.3177
   23DLPE   H5S 2178  11.447   8.404   8.426 -0.9201 -0.8516  2.0073
   23DLPE   C26 2179  11.642   8.406   8.339  0.1444  0.0873 -0.1204
   23DLPE   H6R 2180  11.636   8.296   8.325 -3.4247 -0.5044  3.9525
   23DLPE   H6S 2181  11.745   8.434   8.368  0.8681 -2.2279 -0.2905
   23DLPE   C27 2182  11.606   8.477   8.217 -0.9464  0.6615  0.2742
   23DLPE   H7R 2183  11.631   8.585   8.220  0.0497  0.5633 -2.2610
   23DLPE   H7S 2184  11.499   8.474   8.187 -1.3242 -0.1540  1.5722
   23DLPE   C28 2185  11.679   8.430   8.086  0.3285 -0.1779 -0.2920
   23DLPE   H8R 2186  11.661   8.320   8.080  1.2002 -0.4996  1.8133
   23DLPE   H8S 2187  11.790   8.422   8.081  0.4142 -0.1247  1.0931
   23DLPE   C29 2188  11.620   8.499   7.961  0.6216 -0.2634 -0.4635
   23DLPE   H9R 2189  11.647   8.606   7.970  0.1465 -0.1843  0.1146
   23DLPE   H9S 2190  11.509   8.488   7.954  0.6867 -1.8425  0.3819
   23DLPE  C210 2191  11.663   8.448   7.824 -0.6736  0.0819  0.3142
   23DLPE  H10R 2192  11.655   8.337   7.817 -0.7766  0.1133 -0.0469
   23DLPE  H10S 2193  11.770   8.479   7.820 -0.1807 -1.6587 -1.4799
   23DLPE  C211 2194  11.577   8.511   7.710  0.2695  0.6704  0.6235
   23DLPE  H11R 2195  11.594   8.621   7.707  0.1959  0.6527 -0.8479
   23DLPE  H11S 2196  11.468   8.497   7.727  0.4352 -1.6343  0.0475
   23DLPE  C212 2197  11.613   8.466   7.564  0.1850  0.7034 -0.4101
   23DLPE  H12R 2198  11.722   8.446   7.561  0.4169  1.9833 -1.8586
   23DLPE  H12S 2199  11.592   8.546   7.488 -0.2127  0.6082 -0.4061
   23DLPE  H12T 2200  11.549   8.376   7.548  1.8225 -0.8975  1.5557
   23DLPE   C33 2201  12.097   8.539   8.410  0.7287  0.2653 -0.2142
   23DLPE   H3X 2202  12.137   8.439   8.385 -0.0832 -0.2017  0.3231
   23DLPE   H3Y 2203  12.184   8.599   8.446 -0.1271  0.8990  0.8523
   23DLPE   C34 2204  12.035   8.590   8.285 -0.8973  0.2996  0.6126
   23DLPE   H4X 2205  11.965   8.675   8.299 -1.2109  0.0737  0.4319
   23DLPE   H4Y 2206  11.967   8.508   8.253  0.2296 -1.1735  1.8061
   23DLPE   C35 2207  12.131   8.619   8.166 -0.1556  1.3539 -0.9804
   23DLPE   H5X 2208  12.211   8.542   8.174 -1.3375  0.2618  0.8853
   23DLPE   H5Y 2209  12.180   8.718   8.168 -3.9868  3.4891 -2.2952
   23DLPE   C36 2210  12.068   8.594   8.035 -0.0824  0.0340  0.4662
   23DLPE   H6X 2211  12.036   8.698   8.014 -2.3711 -0.2751  2.0117
   23DLPE   H6Y 2212  11.979   8.530   8.052 -0.3661  0.0789 -0.7282
   23DLPE   C37 2213  12.152   8.546   7.918  0.2830  0.4187 -0.2733
   23DLPE   H7X 2214  12.083   8.505   7.841 -0.2366 -1.7522  1.2493
   23DLPE   H7Y 2215  12.211   8.462   7.960 -0.7954 -0.1251  0.1836
   23DLPE   C38 2216  12.251   8.647   7.872  0.4454 -0.6151  1.0220
   23DLPE   H8X 2217  12.279   8.723   7.948 -2.2596  1.2172  0.2966
   23DLPE   H8Y 2218  12.210   8.703   7.786 -0.0407 -0.4412  1.3644
   23DLPE   C39 2219  12.374   8.586   7.806 -0.2274 -0.1782  0.0386
   23DLPE   H9X 2220  12.343   8.501   7.742  0.6602 -0.6106  0.1695
   23DLPE   H9Y 2221  12.438   8.542   7.885 -2.1234  1.0922  2.4129
   23DLPE  C310 2222  12.454   8.683   7.716  0.5244 -0.7572  0.1796
   23DLPE  H10X 2223  12.493   8.775   7.763 -0.6265  0.1422 -0.5691
   23DLPE  H10Y 2224  12.387   8.719   7.635  0.5149  0.2553  0.6306
   23DLPE  C311 2225  12.591   8.623   7.656 -0.2884 -0.1662  0.0778
   23DLPE  H11X 2226  12.620   8.696   7.579 -0.6930  1.6894  1.6113
   23DLPE  H11Y 2227  12.564   8.527   7.607  1.8927 -1.5724  1.4186
   23DLPE  C312 2228  12.690   8.593   7.773 -0.3533  0.0423  0.4808
   23DLPE  H12X 2229  12.699   8.671   7.852 -1.6062 -0.1524  0.8433
   23DLPE  H12Y 2230  12.792   8.560   7.744 -0.9042 -0.1892 -1.2784
   23DLPE  H12Z 2231  12.667   8.497   7.825  1.9632 -0.2078  1.1743
   24DLPE     N 2232   6.108   9.367   9.759  0.6943 -0.2436 -0.1258
   24DLPE   HN1 2233   6.005   9.379   9.758 -0.0256 -4.6978 -0.4597
   24DLPE   HN2 2234   6.156   9.450   9.798 -1.9628  0.8815  0.9867
   24DLPE   HN3 2235   6.128   9.281   9.815  0.3424 -0.1092  0.2103
   24DLPE   C12 2236   6.132   9.349   9.608  0.0720  0.1946  0.0386
   24DLPE  H12A 2237   6.242   9.344   9.589  0.2412 -0.4674  1.0940
   24DLPE  H12B 2238   6.091   9.432   9.545  0.9034 -0.2437 -1.1094
   24DLPE   C11 2239   6.067   9.220   9.556  1.0249  0.4875  0.7307
   24DLPE  H11A 2240   6.106   9.135   9.617 -0.8682  0.0252  1.3783
   24DLPE  H11B 2241   6.093   9.210   9.449  2.2699  0.5684  1.0030
   24DLPE     P 2242   5.822   9.121   9.513  0.0921  0.2649 -0.0053
   24DLPE   O13 2243   5.682   9.175   9.531  0.2065  0.3025  0.1467
   24DLPE   O14 2244   5.848   8.979   9.557  0.2280 -0.0471 -0.3707
   24DLPE   O11 2245   5.861   9.134   9.356 -0.3677 -0.2229  0.1075
   24DLPE   O12 2246   5.929   9.227   9.574 -0.1551 -0.8064 -0.1971
   24DLPE    C1 2247   5.787   9.059   9.258 -0.5004  0.4037  0.2373
   24DLPE    HA 2248   5.727   9.130   9.197  2.8670  2.0962 -1.3970
   24DLPE    HB 2249   5.712   8.995   9.307 -0.7831  1.1281  0.7779
   24DLPE    C2 2250   5.879   8.970   9.171  0.2270 -0.4498  0.4112
   24DLPE    HS 2251   5.931   8.898   9.238  0.5452 -1.2074 -0.6314
   24DLPE   O21 2252   5.966   9.051   9.091 -0.0226  0.1967  0.1417
   24DLPE   C21 2253   6.063   8.989   9.028  0.4872  1.1031  0.0231
   24DLPE   O22 2254   6.106   8.878   9.056  0.3413 -0.0844 -0.1586
   24DLPE   C22 2255   6.117   9.066   8.907  0.2921  0.0182  0.0555
   24DLPE   H2R 2256   6.209   9.012   8.875 -0.5334 -2.2084  1.2282
   24DLPE   H2S 2257   6.144   9.166   8.946 -0.3657  1.2174 -2.3983
   24DLPE    C3 2258   5.797   8.882   9.081 -0.4296  0.2319  0.5616
   24DLPE    HX 2259   5.721   8.833   9.145 -0.0784 -1.1252 -0.0309
   24DLPE    HY 2260   5.863   8.810   9.028  0.7355  1.9749 -0.4833
   24DLPE   O31 2261   5.731   8.962   8.976  0.3918  0.3587 -0.5010
   24DLPE   C31 2262   5.641   8.888   8.907 -0.6250  0.4298  0.1099
   24DLPE   O32 2263   5.630   8.768   8.914  0.5458  0.4292 -0.6999
   24DLPE   C32 2264   5.584   8.976   8.798  0.5839 -0.2417  0.0112
   24DLPE   H2X 2265   5.655   8.963   8.713  1.4569  0.6873  0.5741
   24DLPE   H2Y 2266   5.588   9.085   8.819  1.0382 -0.3783  0.6434
   24DLPE   C23 2267   6.018   9.071   8.788 -0.2431  0.4578 -0.5692
   24DLPE   H3R 2268   6.053   9.145   8.713 -1.7104  2.5568  0.7241
   24DLPE   H3S 2269   5.915   9.100   8.815  0.4114 -0.1764  3.1442
   24DLPE   C24 2270   6.016   8.933   8.721  0.0910 -0.1793 -0.0232
   24DLPE   H4R 2271   5.942   8.864   8.766  0.7413 -2.6666 -2.5195
   24DLPE   H4S 2272   6.113   8.879   8.728  0.5392 -0.2018 -4.2248
   24DLPE   C25 2273   6.004   8.951   8.568  0.9385 -0.8459  0.2523
   24DLPE   H5R 2274   6.020   8.852   8.519 -2.7824 -2.0212  1.1392
   24DLPE   H5S 2275   6.072   9.025   8.518 -0.9249  0.2341 -0.7889
   24DLPE   C26 2276   5.858   9.002   8.528 -0.2901 -0.1087 -0.6551
   24DLPE   H6R 2277   5.824   9.087   8.591 -0.5524 -0.7121  0.0293
   24DLPE   H6S 2278   5.794   8.915   8.554 -0.1367  0.3093  1.2014
   24DLPE   C27 2279   5.851   9.042   8.381  0.2224 -0.0894  1.0144
   24DLPE   H7R 2280   5.902   9.139   8.360 -0.0437 -0.1434  0.0178
   24DLPE   H7S 2281   5.748   9.057   8.340  0.8172 -0.5048 -0.7270
   24DLPE   C28 2282   5.928   8.938   8.290  0.5647  0.5042 -0.2419
   24DLPE   H8R 2283   5.898   8.838   8.327  0.9842  0.8855  1.2011
   24DLPE   H8S 2284   6.037   8.944   8.310  0.5001 -2.6499  1.7707
   24DLPE   C29 2285   5.904   8.952   8.140  0.6940 -0.1717 -0.4070
   24DLPE   H9R 2286   5.960   9.037   8.097  1.1182 -0.8046 -1.1398
   24DLPE   H9S 2287   5.795   8.962   8.123  0.6489 -2.0973 -1.5760
   24DLPE  C210 2288   5.949   8.832   8.053 -0.3294 -0.5777 -1.0534
   24DLPE  H10R 2289   5.876   8.755   8.086  0.8721 -1.5986 -0.7259
   24DLPE  H10S 2290   6.041   8.781   8.088  0.1509  0.2549 -1.0720
   24DLPE  C211 2291   5.946   8.867   7.904 -0.4486  0.0845  0.1707
   24DLPE  H11R 2292   5.996   8.965   7.890 -0.6823 -0.0116 -1.5294
   24DLPE  H11S 2293   5.840   8.885   7.877 -1.0124  2.1196  3.2710
   24DLPE  C212 2294   6.010   8.766   7.816  0.2005  0.5532  0.1199
   24DLPE  H12R 2295   6.118   8.743   7.828  0.1412  0.4695  0.4802
   24DLPE  H12S 2296   5.987   8.797   7.712 -2.0132  1.2594  0.7674
   24DLPE  H12T 2297   5.965   8.665   7.827 -0.7794  0.7963 -1.2837
   24DLPE   C33 2298   5.447   8.935   8.744 -0.5308 -0.7198 -0.2551
   24DLPE   H3X 2299   5.370   8.936   8.825 -0.6562 -1.6137 -0.3506
   24DLPE   H3Y 2300   5.453   8.829   8.711  1.2464 -0.4365 -0.9267
   24DLPE   C34 2301   5.412   9.024   8.624 -0.2335  0.3333 -0.0565
   24DLPE   H4X 2302   5.418   9.130   8.658  1.2698 -0.2681  1.6726
   24DLPE   H4Y 2303   5.307   8.998   8.597 -0.9807  3.2745 -0.3348
   24DLPE   C35 2304   5.485   8.999   8.487  0.3490 -0.1591  0.2184
   24DLPE   H5X 2305   5.594   8.987   8.508 -0.0683  1.4466  3.9873
   24DLPE   H5Y 2306   5.466   9.088   8.424  0.9509 -0.2671 -0.1316
   24DLPE   C36 2307   5.431   8.882   8.406 -0.4396  0.2456 -0.4341
   24DLPE   H6X 2308   5.326   8.901   8.377 -0.6814  0.8784  0.7609
   24DLPE   H6Y 2309   5.430   8.792   8.471 -0.8644 -0.0348 -0.8257
   24DLPE   C37 2310   5.523   8.851   8.292 -0.2831  0.7941 -0.8756
   24DLPE   H7X 2311   5.617   8.806   8.331  0.6884  2.9297 -0.6248
   24DLPE   H7Y 2312   5.554   8.951   8.255  1.0910  0.2370 -1.2693
   24DLPE   C38 2313   5.464   8.764   8.180 -0.0728  0.2281  0.0170
   24DLPE   H8X 2314   5.404   8.688   8.235 -1.5499  0.6330 -0.9585
   24DLPE   H8Y 2315   5.547   8.716   8.124  1.1157  0.6107  1.4002
   24DLPE   C39 2316   5.372   8.842   8.080 -0.3500  0.0565 -0.1220
   24DLPE   H9X 2317   5.278   8.867   8.132  0.8479  0.6362  1.8684
   24DLPE   H9Y 2318   5.351   8.783   7.988 -2.5263  2.1282 -1.0752
   24DLPE  C310 2319   5.435   8.983   8.038 -0.0463 -0.8369  0.0542
   24DLPE  H10X 2320   5.546   8.978   8.041 -0.0067 -0.2809 -0.2690
   24DLPE  H10Y 2321   5.393   9.063   8.103 -0.4176  0.2905 -1.5139
   24DLPE  C311 2322   5.393   9.035   7.896 -0.4076 -0.4731  0.2504
   24DLPE  H11X 2323   5.460   8.967   7.840  1.4757  0.8445  0.7976
   24DLPE  H11Y 2324   5.438   9.135   7.878 -1.7490 -0.2930 -2.5390
   24DLPE  C312 2325   5.253   9.024   7.859  0.2220  0.3500  0.4359
   24DLPE  H12X 2326   5.189   9.076   7.934  1.6618  0.0997  1.8951
   24DLPE  H12Y 2327   5.215   8.920   7.864  0.9582 -0.0253 -1.0377
   24DLPE  H12Z 2328   5.246   9.056   7.753  0.1103  0.5536  0.5028
   25DLPE     N 2329   9.135   7.673   9.150 -0.2465 -0.0246 -0.2473
   25DLPE   HN1 2330   9.099   7.735   9.226  2.5973 -0.5453  1.6961
   25DLPE   HN2 2331   9.227   7.696   9.107 -0.2294 -2.8188 -1.9535
   25DLPE   HN3 2332   9.139   7.573   9.178  0.7288  0.0819  0.0514
   25DLPE   C12 2333   9.050   7.686   9.030 -0.1989 -0.1085 -0.7601
   25DLPE  H12A 2334   9.045   7.793   8.999 -0.2424 -0.6683 -2.8429
   25DLPE  H12B 2335   8.953   7.639   9.053  0.7168 -1.1239  1.3237
   25DLPE   C11 2336   9.127   7.631   8.904 -0.2671  0.1049  1.0177
   25DLPE  H11A 2337   9.079   7.671   8.811  1.2727 -1.5489 -0.5770
   25DLPE  H11B 2338   9.112   7.521   8.901  0.3299  0.0379 -0.3749
   25DLPE     P 2339   9.354   7.661   8.771 -0.0016  0.5158 -0.1343
   25DLPE   O13 2340   9.370   7.520   8.737 -0.0821 -0.3523 -0.7283
   25DLPE   O14 2341   9.478   7.741   8.789 -1.0563 -0.3324  0.0687
   25DLPE   O11 2342   9.255   7.720   8.659  0.0502  0.3043 -0.6528
   25DLPE   O12 2343   9.267   7.661   8.907  0.1529 -0.2500 -0.3499
   25DLPE    C1 2344   9.204   7.857   8.668 -0.3369 -0.9566  0.1785
   25DLPE    HA 2345   9.259   7.923   8.738  0.0845 -1.1747  0.0541
   25DLPE    HB 2346   9.099   7.854   8.705 -0.6308  0.0932 -0.4928
   25DLPE    C2 2347   9.221   7.936   8.536  0.0400 -0.6437  1.2357
   25DLPE    HS 2348   9.166   8.031   8.554  0.3895 -0.4726  1.3976
   25DLPE   O21 2349   9.174   7.864   8.427  0.1318 -0.2217  0.3027
   25DLPE   C21 2350   9.035   7.854   8.435  0.0356  0.0578  0.0921
   25DLPE   O22 2351   8.959   7.916   8.510  0.2472  0.1267  0.1004
   25DLPE   C22 2352   8.988   7.771   8.315  0.5141  0.2748  0.0754
   25DLPE   H2R 2353   8.910   7.709   8.364 -0.8935  0.4741 -1.8189
   25DLPE   H2S 2354   9.071   7.706   8.281 -0.3590 -0.1182 -1.3546
   25DLPE    C3 2355   9.371   7.959   8.512 -0.3787 -0.1539 -0.7076
   25DLPE    HX 2356   9.413   7.858   8.534 -0.3993 -0.1069 -0.4552
   25DLPE    HY 2357   9.399   8.029   8.594 -2.1172  1.9453 -1.8085
   25DLPE   O31 2358   9.408   8.005   8.378  0.0470 -0.2332  0.0487
   25DLPE   C31 2359   9.388   8.132   8.350 -0.0927  1.0183  0.1059
   25DLPE   O32 2360   9.348   8.221   8.423  0.1561  0.3330 -0.4356
   25DLPE   C32 2361   9.448   8.159   8.205  0.3359  0.8266  0.5317
   25DLPE   H2X 2362   9.377   8.125   8.126 -0.7647  2.3341  0.8057
   25DLPE   H2Y 2363   9.545   8.110   8.185  0.2472  0.9638 -0.2512
   25DLPE   C23 2364   8.939   7.852   8.196 -0.6593 -0.7058  0.4512
   25DLPE   H3R 2365   9.026   7.913   8.162 -0.7296 -1.4319 -1.0953
   25DLPE   H3S 2366   8.848   7.914   8.213  0.9224  2.3368 -1.3180
   25DLPE   C24 2367   8.895   7.758   8.083 -0.0093 -0.9597 -0.1385
   25DLPE   H4R 2368   8.797   7.718   8.116 -2.1326  3.5101 -0.2683
   25DLPE   H4S 2369   8.971   7.677   8.076 -2.2846 -3.1909 -0.3908
   25DLPE   C25 2370   8.878   7.842   7.957  0.3572 -0.0606  0.0653
   25DLPE   H5R 2371   8.875   7.787   7.861  1.7455  0.3081 -0.2056
   25DLPE   H5S 2372   8.962   7.914   7.946  1.4833 -1.2489  0.6526
   25DLPE   C26 2373   8.748   7.931   7.969  0.4277  0.4309  0.1405
   25DLPE   H6R 2374   8.780   8.018   8.030  0.3762 -0.3649  1.3291
   25DLPE   H6S 2375   8.678   7.877   8.035 -0.4890  1.4250  0.0125
   25DLPE   C27 2376   8.678   7.981   7.835 -0.9928 -0.4517  0.0022
   25DLPE   H7R 2377   8.637   7.893   7.781  0.7298  0.3961 -2.8962
   25DLPE   H7S 2378   8.765   8.017   7.777 -0.6742 -1.7082 -0.3372
   25DLPE   C28 2379   8.578   8.085   7.868 -0.0774 -0.5161 -0.3410
   25DLPE   H8R 2380   8.626   8.167   7.925 -0.1192  0.2651 -1.3953
   25DLPE   H8S 2381   8.500   8.031   7.925  3.2902 -1.6592  3.7217
   25DLPE   C29 2382   8.521   8.157   7.742  0.1423  1.0297  0.1095
   25DLPE   H9R 2383   8.486   8.070   7.682 -0.0681  2.2134 -1.5410
   25DLPE   H9S 2384   8.603   8.208   7.689  0.7543 -1.0905 -1.0679
   25DLPE  C210 2385   8.398   8.246   7.771 -0.2655  0.1711  0.2316
   25DLPE  H10R 2386   8.416   8.311   7.859 -0.4774 -1.4566  1.5375
   25DLPE  H10S 2387   8.309   8.182   7.791 -0.6325  0.8322  0.7599
   25DLPE  C211 2388   8.372   8.332   7.648  0.0087 -0.2136 -0.6516
   25DLPE  H11R 2389   8.344   8.261   7.567  1.5271  0.0459 -1.4293
   25DLPE  H11S 2390   8.459   8.387   7.608 -1.5282  2.1198 -1.0137
   25DLPE  C212 2391   8.258   8.430   7.671  0.9470  0.1284 -0.3554
   25DLPE  H12R 2392   8.226   8.486   7.581 -0.2003 -1.7655 -1.1859
   25DLPE  H12S 2393   8.281   8.511   7.744 -2.6402  1.3217 -0.3301
   25DLPE  H12T 2394   8.177   8.380   7.729 -0.0423  2.3569  0.3063
   25DLPE   C33 2395   9.485   8.305   8.176  0.0518  0.3148  0.1728
   25DLPE   H3X 2396   9.562   8.342   8.248  1.0334 -1.1697 -0.0651
   25DLPE   H3Y 2397   9.396   8.369   8.192 -0.1919  0.0355 -0.0503
   25DLPE   C34 2398   9.533   8.319   8.031 -0.0902  0.2997 -0.4620
   25DLPE   H4X 2399   9.478   8.241   7.974  0.3594 -1.7238  1.7293
   25DLPE   H4Y 2400   9.635   8.275   8.023 -1.0980 -2.0235 -1.5462
   25DLPE   C35 2401   9.548   8.462   7.974  0.5698  0.6200  0.1397
   25DLPE   H5X 2402   9.647   8.505   8.002  1.2332 -0.2541 -0.7590
   25DLPE   H5Y 2403   9.464   8.528   8.004 -0.9188 -0.0183 -2.3609
   25DLPE   C36 2404   9.542   8.453   7.822  0.6098  0.6533 -0.4976
   25DLPE   H6X 2405   9.461   8.379   7.805  0.2038  0.2324  2.7662
   25DLPE   H6Y 2406   9.638   8.440   7.768  1.2850 -0.1389  0.8396
   25DLPE   C37 2407   9.486   8.588   7.762  0.1262  0.2418 -0.7080
   25DLPE   H7X 2408   9.552   8.673   7.789 -1.7918  2.0722 -1.5592
   25DLPE   H7Y 2409   9.386   8.604   7.808  0.8503 -1.6047  1.7715
   25DLPE   C38 2410   9.476   8.581   7.611 -0.4854 -0.2817  0.0216
   25DLPE   H8X 2411   9.438   8.484   7.571 -1.1387 -0.3512  0.7664
   25DLPE   H8Y 2412   9.579   8.579   7.570 -0.3636  0.7993  0.2451
   25DLPE   C39 2413   9.377   8.680   7.550  0.0415  0.6683 -0.6864
   25DLPE   H9X 2414   9.275   8.636   7.548  1.1412 -2.0373 -3.1173
   25DLPE   H9Y 2415   9.403   8.697   7.444 -2.5984 -2.9323 -2.1132
   25DLPE  C310 2416   9.371   8.811   7.623  0.6769  0.2373 -0.3400
   25DLPE  H10X 2417   9.473   8.857   7.623  1.4119 -1.3283 -0.3146
   25DLPE  H10Y 2418   9.336   8.796   7.727 -0.8458 -1.9510 -1.1083
   25DLPE  C311 2419   9.278   8.913   7.545  0.5081 -1.6052 -0.2757
   25DLPE  H11X 2420   9.310   8.919   7.438  1.3084 -1.1338 -0.0144
   25DLPE  H11Y 2421   9.289   9.014   7.589  2.5705 -1.9427  0.0831
   25DLPE  C312 2422   9.134   8.872   7.549  0.8195 -0.1312  0.6714
   25DLPE  H12X 2423   9.099   8.846   7.651 -1.0563  0.1134  0.1207
   25DLPE  H12Y 2424   9.118   8.770   7.506 -1.1417  0.1282  0.7161
   25DLPE  H12Z 2425   9.065   8.947   7.505 -1.3476 -2.8358 -0.9168
   26DLPE     N 2426   6.738   7.409   9.631 -0.0534 -0.1607 -0.4228
   26DLPE   HN1 2427   6.705   7.369   9.721  2.0417  1.4535  1.1794
   26DLPE   HN2 2428   6.806   7.486   9.649 -0.4511 -0.4341  2.8000
   26DLPE   HN3 2429   6.780   7.337   9.568  1.0416  0.0903  0.0008
   26DLPE   C12 2430   6.610   7.458   9.562  0.7332 -0.0504  0.4233
   26DLPE  H12A 2431   6.550   7.514   9.636  0.9069 -3.4610  3.4096
   26DLPE  H12B 2432   6.551   7.366   9.540  0.8047 -0.1603  0.6935
   26DLPE   C11 2433   6.631   7.555   9.443 -0.6037 -0.0718  0.2975
   26DLPE  H11A 2434   6.529   7.591   9.420 -1.0416 -0.8107  1.0009
   26DLPE  H11B 2435   6.664   7.486   9.362 -1.0693 -1.4671  1.2548
   26DLPE     P 2436   6.744   7.782   9.379  0.1024  0.0999  0.0377
   26DLPE   O13 2437   6.879   7.824   9.391 -0.2810 -0.6839  0.8268
   26DLPE   O14 2438   6.642   7.888   9.398 -0.3117  0.0562 -0.3575
   26DLPE   O11 2439   6.719   7.703   9.243 -0.3838 -0.0822  0.2485
   26DLPE   O12 2440   6.717   7.663   9.478  0.5590 -0.1955 -1.2195
   26DLPE    C1 2441   6.604   7.736   9.165 -0.0175 -0.6385  0.2025
   26DLPE    HA 2442   6.519   7.758   9.232  0.2008  2.4699 -0.4163
   26DLPE    HB 2443   6.576   7.652   9.097  0.6202 -1.2279  0.6563
   26DLPE    C2 2444   6.637   7.855   9.068 -0.1270  0.3383  0.0429
   26DLPE    HS 2445   6.629   7.949   9.127 -2.3329 -0.0944  0.5226
   26DLPE   O21 2446   6.533   7.866   8.973 -0.0149  0.0316 -0.1585
   26DLPE   C21 2447   6.506   7.979   8.915 -0.7374 -0.3155  0.2673
   26DLPE   O22 2448   6.576   8.079   8.919 -0.0485  0.0051 -0.7871
   26DLPE   C22 2449   6.375   7.971   8.828  0.0529 -0.2594  0.3163
   26DLPE   H2R 2450   6.356   8.075   8.793  0.6931 -0.0908  0.4587
   26DLPE   H2S 2451   6.297   7.950   8.904  0.8194 -1.8083  0.7137
   26DLPE    C3 2452   6.771   7.858   8.992 -0.4886 -0.2333  0.2587
   26DLPE    HX 2453   6.852   7.875   9.065  2.3414  0.5226 -2.8080
   26DLPE    HY 2454   6.793   7.951   8.936  0.6448  0.7502  2.2383
   26DLPE   O31 2455   6.806   7.738   8.913 -0.1749 -0.1211  0.3178
   26DLPE   C31 2456   6.768   7.744   8.786  0.0222  0.3853  0.7921
   26DLPE   O32 2457   6.714   7.837   8.728  0.2967  0.4870 -0.2673
   26DLPE   C32 2458   6.811   7.617   8.711  0.1929 -0.4344  0.2021
   26DLPE   H2X 2459   6.749   7.598   8.621  3.7878 -0.5583 -2.4929
   26DLPE   H2Y 2460   6.793   7.534   8.783 -0.1706  1.1458  1.9986
   26DLPE   C23 2461   6.385   7.867   8.720 -0.1602 -0.1161 -0.2089
   26DLPE   H3R 2462   6.380   7.772   8.778  1.8746  0.6886  1.3857
   26DLPE   H3S 2463   6.479   7.872   8.662  0.4471  0.9164  0.8177
   26DLPE   C24 2464   6.266   7.866   8.613  0.0831  0.0484 -0.9772
   26DLPE   H4R 2465   6.276   7.964   8.562 -0.2316 -0.7079 -2.5472
   26DLPE   H4S 2466   6.168   7.871   8.665  0.0940  0.5815 -0.9999
   26DLPE   C25 2467   6.281   7.759   8.513 -0.2449 -0.2027  0.2268
   26DLPE   H5R 2468   6.205   7.768   8.432  1.4546  1.1710 -1.3000
   26DLPE   H5S 2469   6.259   7.664   8.567 -2.6101 -0.5174 -1.1279
   26DLPE   C26 2470   6.420   7.766   8.439  0.3223  0.2009  0.7604
   26DLPE   H6R 2471   6.504   7.742   8.507  0.9495  2.1122  0.6938
   26DLPE   H6S 2472   6.437   7.866   8.394 -0.8276 -0.0530 -0.3136
   26DLPE   C27 2473   6.428   7.664   8.324  0.9726 -0.1585  0.9723
   26DLPE   H7R 2474   6.394   7.562   8.354  1.4949 -0.5998  0.1006
   26DLPE   H7S 2475   6.532   7.637   8.297  0.2196 -1.4829 -0.8316
   26DLPE   C28 2476   6.349   7.692   8.194 -0.2085 -0.3846  0.0604
   26DLPE   H8R 2477   6.368   7.793   8.152  0.3018 -0.7266 -0.5284
   26DLPE   H8S 2478   6.240   7.698   8.215 -0.5804 -0.9288 -1.5828
   26DLPE   C29 2479   6.376   7.577   8.099  0.0731  0.6127  0.5074
   26DLPE   H9R 2480   6.325   7.493   8.151  0.7752  1.8512  3.3451
   26DLPE   H9S 2481   6.483   7.550   8.104  0.5212  1.5403 -2.2548
   26DLPE  C210 2482   6.321   7.606   7.956 -0.3894  0.0512 -0.0495
   26DLPE  H10R 2483   6.382   7.690   7.916  0.4857 -1.4901 -2.1715
   26DLPE  H10S 2484   6.218   7.641   7.977 -0.8839 -0.5027 -1.4416
   26DLPE  C211 2485   6.326   7.480   7.867 -0.2347 -0.0244  0.2385
   26DLPE  H11R 2486   6.245   7.471   7.792 -0.8427 -0.3543  0.9185
   26DLPE  H11S 2487   6.300   7.394   7.933 -0.5307  0.6122  0.9659
   26DLPE  C212 2488   6.462   7.453   7.806 -0.2016  0.1403  0.2111
   26DLPE  H12R 2489   6.479   7.530   7.727  0.2187  1.7598  1.8069
   26DLPE  H12S 2490   6.464   7.354   7.756  1.1566  0.5284 -0.5576
   26DLPE  H12T 2491   6.537   7.444   7.888 -1.3128 -0.6802  1.1764
   26DLPE   C33 2492   6.955   7.613   8.648 -0.2806  0.0231 -0.4040
   26DLPE   H3X 2493   7.028   7.648   8.725  0.8886 -0.9516 -1.0442
   26DLPE   H3Y 2494   6.954   7.691   8.569 -2.3048  0.1004 -0.3605
   26DLPE   C34 2495   6.986   7.480   8.580  0.4977  1.1475  0.8431
   26DLPE   H4X 2496   6.996   7.394   8.650 -1.2890 -0.7978 -1.1539
   26DLPE   H4Y 2497   7.084   7.477   8.529  0.7404 -2.1586  1.2999
   26DLPE   C35 2498   6.881   7.420   8.473 -0.9024 -0.1819  0.1248
   26DLPE   H5X 2499   6.784   7.402   8.524 -0.5337  0.8289  1.2181
   26DLPE   H5Y 2500   6.899   7.316   8.438 -1.0872  0.7365 -3.0238
   26DLPE   C36 2501   6.860   7.511   8.351  0.0116  0.2829  0.5161
   26DLPE   H6X 2502   6.873   7.618   8.379  0.9216 -0.2866  2.4288
   26DLPE   H6Y 2503   6.750   7.504   8.333  0.1526 -1.8744  0.2246
   26DLPE   C37 2504   6.932   7.472   8.226 -0.7135  0.4993  0.4708
   26DLPE   H7X 2505   6.932   7.361   8.226 -0.2387  0.4829  1.7818
   26DLPE   H7Y 2506   7.038   7.502   8.236 -1.2755  2.3880  1.2591
   26DLPE   C38 2507   6.875   7.515   8.087  0.5237 -0.3565  0.2386
   26DLPE   H8X 2508   6.854   7.624   8.092 -0.6684 -0.5357 -0.5085
   26DLPE   H8Y 2509   6.779   7.460   8.075  1.0214 -1.3392  0.6827
   26DLPE   C39 2510   6.967   7.486   7.970  0.1741  0.5826 -0.8690
   26DLPE   H9X 2511   7.055   7.553   7.964  2.1037 -1.5976  1.4637
   26DLPE   H9Y 2512   6.899   7.481   7.882 -0.3615  1.6492 -0.5370
   26DLPE  C310 2513   7.035   7.348   7.970 -0.0164  0.3309  0.4324
   26DLPE  H10X 2514   6.959   7.269   7.990  2.4135 -2.0626  0.7702
   26DLPE  H10Y 2515   7.117   7.337   8.045  0.6218 -0.9058 -0.4184
   26DLPE  C311 2516   7.095   7.317   7.841 -0.4396 -0.0657  0.2373
   26DLPE  H11X 2517   7.137   7.413   7.803  1.1484 -0.4570  0.9314
   26DLPE  H11Y 2518   7.021   7.278   7.767  0.1836  2.2167 -1.7414
   26DLPE  C312 2519   7.218   7.220   7.849 -0.3100 -0.2355 -0.2451
   26DLPE  H12X 2520   7.286   7.250   7.931 -0.6261  1.3615 -0.5409
   26DLPE  H12Y 2521   7.265   7.202   7.750 -1.9034 -1.2050 -0.8754
   26DLPE  H12Z 2522   7.176   7.119   7.874  0.7073 -0.8741 -1.0383
   27DLPE     N 2523  14.497  11.046   9.487 -0.0023  0.1476  0.5537
   27DLPE   HN1 2524  14.430  10.969   9.507 -1.2944  1.3372  0.9682
   27DLPE   HN2 2525  14.479  11.063   9.386  0.3644  1.1275  0.6464
   27DLPE   HN3 2526  14.464  11.128   9.541 -0.2616  1.5854 -1.6350
   27DLPE   C12 2527  14.643  11.007   9.506  0.3588  0.6769 -0.7743
   27DLPE  H12A 2528  14.670  10.917   9.447 -1.0559 -0.8154  0.7606
   27DLPE  H12B 2529  14.640  10.970   9.611 -2.7690 -0.8320 -1.2800
   27DLPE   C11 2530  14.726  11.131   9.485 -0.4896 -0.0076  0.1062
   27DLPE  H11A 2531  14.750  11.165   9.382  2.1112 -2.0517 -0.0721
   27DLPE  H11B 2532  14.826  11.100   9.524 -0.1340 -1.5987 -1.8753
   27DLPE     P 2533  14.766  11.337   9.646 -0.1312 -0.1496  0.0598
   27DLPE   O13 2534  14.853  11.246   9.724  0.1483 -0.0175  0.2346
   27DLPE   O14 2535  14.684  11.437   9.717  0.2898  0.4324  0.2584
   27DLPE   O11 2536  14.852  11.403   9.530  0.3889 -0.1942  0.2379
   27DLPE   O12 2537  14.676  11.234   9.567  0.1737 -0.1972  0.1908
   27DLPE    C1 2538  14.786  11.506   9.445  0.1397 -0.0818 -0.4218
   27DLPE    HA 2539  14.754  11.599   9.497 -0.8635 -0.4620 -0.3409
   27DLPE    HB 2540  14.689  11.467   9.406 -0.3791 -1.2376  1.8838
   27DLPE    C2 2541  14.885  11.546   9.326  0.2099  1.0468  0.3310
   27DLPE    HS 2542  14.971  11.593   9.377 -0.2395  0.3925  1.7484
   27DLPE   O21 2543  14.814  11.635   9.235  0.3932  0.0458 -0.8099
   27DLPE   C21 2544  14.805  11.760   9.272 -1.6218 -0.2378 -0.3677
   27DLPE   O22 2545  14.841  11.800   9.382 -0.0229 -0.4181 -0.1977
   27DLPE   C22 2546  14.751  11.849   9.162  0.8085  0.1956  0.1411
   27DLPE   H2R 2547  14.666  11.903   9.211  1.1746 -0.5353  1.6551
   27DLPE   H2S 2548  14.699  11.791   9.083 -1.4594  0.3409  1.4224
   27DLPE    C3 2549  14.931  11.426   9.249  0.4941  0.4048  0.7011
   27DLPE    HX 2550  14.844  11.399   9.185 -0.6715 -0.5763  2.5964
   27DLPE    HY 2551  14.962  11.343   9.316  0.7319 -0.2371 -0.1805
   27DLPE   O31 2552  15.039  11.462   9.157  0.0113  0.2691  0.5332
   27DLPE   C31 2553  15.162  11.412   9.186  0.4900 -0.7137  0.5016
   27DLPE   O32 2554  15.196  11.343   9.283 -0.0743 -0.3029  0.0829
   27DLPE   C32 2555  15.248  11.476   9.081 -0.0599  0.0971 -0.1926
   27DLPE   H2X 2556  15.263  11.586   9.086  1.1385 -0.0131 -0.8665
   27DLPE   H2Y 2557  15.213  11.436   8.983 -1.2540 -0.9709  0.6409
   27DLPE   C23 2558  14.848  11.948   9.100 -0.7818 -0.0410  0.1887
   27DLPE   H3R 2559  14.926  11.990   9.168 -0.6084  0.5402 -0.3625
   27DLPE   H3S 2560  14.791  12.032   9.058 -1.0589 -0.7288 -0.8304
   27DLPE   C24 2561  14.938  11.889   8.985  0.4295  0.2309  0.1320
   27DLPE   H4R 2562  14.868  11.848   8.909  1.5838  0.4649 -1.0816
   27DLPE   H4S 2563  14.993  11.804   9.030 -0.6778 -1.5288 -1.6754
   27DLPE   C25 2564  15.035  11.989   8.923 -0.1655  0.1116  0.4650
   27DLPE   H5R 2565  15.074  12.048   9.009 -0.4112  1.4129 -0.2946
   27DLPE   H5S 2566  14.979  12.069   8.870  0.6354  1.4772  1.6163
   27DLPE   C26 2567  15.142  11.936   8.826 -0.2672  0.4743  0.2685
   27DLPE   H6R 2568  15.103  11.906   8.726 -0.6162  1.0679  0.2198
   27DLPE   H6S 2569  15.184  11.862   8.896 -0.4931 -1.2025 -1.2901
   27DLPE   C27 2570  15.246  12.043   8.781  0.5511  0.2113 -0.4434
   27DLPE   H7R 2571  15.308  12.000   8.699 -0.0019  1.4212 -1.5307
   27DLPE   H7S 2572  15.311  12.076   8.865 -0.0616  1.0347 -0.2840
   27DLPE   C28 2573  15.185  12.161   8.709  0.2295 -0.0142  0.1341
   27DLPE   H8R 2574  15.118  12.219   8.776 -1.2279  1.0383 -2.1032
   27DLPE   H8S 2575  15.121  12.117   8.629 -0.9258  0.0873  0.9836
   27DLPE   C29 2576  15.302  12.255   8.660 -0.0378 -0.0832  1.0186
   27DLPE   H9R 2577  15.382  12.213   8.596  0.1493  1.5441  0.1606
   27DLPE   H9S 2578  15.352  12.268   8.758  0.2722 -2.9823  1.3500
   27DLPE  C210 2579  15.246  12.393   8.614  0.4547  0.1484  0.6177
   27DLPE  H10R 2580  15.171  12.434   8.685  0.8806  0.4061  0.9247
   27DLPE  H10S 2581  15.191  12.379   8.519 -2.0660  1.0611  1.8707
   27DLPE  C211 2582  15.357  12.489   8.559  0.5419  0.3814 -0.0102
   27DLPE  H11R 2583  15.426  12.500   8.646  1.8448  0.8787 -1.0808
   27DLPE  H11S 2584  15.307  12.585   8.534 -3.8954 -1.4339  0.8707
   27DLPE  C212 2585  15.431  12.442   8.441 -0.0947  0.4123  0.2449
   27DLPE  H12R 2586  15.523  12.502   8.423  1.8072 -2.7541 -1.6281
   27DLPE  H12S 2587  15.366  12.445   8.351  1.1620  0.4224 -0.6905
   27DLPE  H12T 2588  15.472  12.339   8.454 -0.2678  0.1768 -0.9090
   27DLPE   C33 2589  15.392  11.414   9.096  0.0996 -0.2641 -1.5567
   27DLPE   H3X 2590  15.376  11.308   9.069 -4.1617  0.0268 -0.7676
   27DLPE   H3Y 2591  15.427  11.406   9.201 -0.0357 -0.0643 -1.4946
   27DLPE   C34 2592  15.507  11.470   9.005 -0.2180 -0.3542  1.1761
   27DLPE   H4X 2593  15.592  11.400   9.014  1.7773  1.8375  0.4820
   27DLPE   H4Y 2594  15.541  11.573   9.031  1.7355 -0.4018 -0.8989
   27DLPE   C35 2595  15.457  11.472   8.862  0.2643 -0.1395  0.3419
   27DLPE   H5X 2596  15.371  11.543   8.855 -0.0970 -0.5857  0.2103
   27DLPE   H5Y 2597  15.412  11.372   8.845 -0.2192  0.3698 -1.5029
   27DLPE   C36 2598  15.551  11.498   8.755 -0.4045  0.1090  0.5830
   27DLPE   H6X 2599  15.500  11.507   8.657  1.0376  1.1682 -0.0907
   27DLPE   H6Y 2600  15.629  11.419   8.764  0.8343  0.8808 -2.3623
   27DLPE   C37 2601  15.623  11.637   8.750  0.6625 -0.2570  0.2591
   27DLPE   H7X 2602  15.706  11.639   8.824  0.9203 -1.4355  0.0345
   27DLPE   H7Y 2603  15.540  11.710   8.759  0.0544 -1.0134  0.9975
   27DLPE   C38 2604  15.686  11.666   8.609  0.8617  0.2209 -0.1710
   27DLPE   H8X 2605  15.615  11.641   8.527 -1.0992 -0.6633  1.7097
   27DLPE   H8Y 2606  15.780  11.606   8.601  0.5434 -0.1510 -1.4197
   27DLPE   C39 2607  15.711  11.817   8.606 -1.2445  0.3921  0.8442
   27DLPE   H9X 2608  15.783  11.838   8.689  1.1334 -1.5854 -0.5741
   27DLPE   H9Y 2609  15.618  11.874   8.625 -0.1454  2.3978  0.5853
   27DLPE  C310 2610  15.766  11.870   8.468 -0.3740 -0.0200  0.2500
   27DLPE  H10X 2611  15.687  11.854   8.391 -0.5421  1.7957 -0.0205
   27DLPE  H10Y 2612  15.856  11.814   8.437 -1.3479 -0.3981 -2.2069
   27DLPE  C311 2613  15.787  12.024   8.489  0.3675  0.2468 -0.8284
   27DLPE  H11X 2614  15.873  12.042   8.556  0.5718 -1.4394 -0.6173
   27DLPE  H11Y 2615  15.699  12.064   8.544 -1.6622 -2.1618 -2.1436
   27DLPE  C312 2616  15.802  12.107   8.363 -0.2287  0.7055 -0.5813
   27DLPE  H12X 2617  15.793  12.216   8.383 -0.3176  0.4996  0.5642
   27DLPE  H12Y 2618  15.728  12.079   8.284 -0.9614 -0.0248  0.3419
   27DLPE  H12Z 2619  15.907  12.103   8.327 -0.2481  1.3571 -0.7182
   28DLPE     N 2620   4.898   5.889   9.591 -0.1427 -0.4444  0.5506
   28DLPE   HN1 2621   4.975   5.837   9.636  2.2196  1.3305 -1.1314
   28DLPE   HN2 2622   4.828   5.908   9.665 -2.4065 -1.7270 -1.1356
   28DLPE   HN3 2623   4.943   5.976   9.554 -0.8196 -0.8298 -1.3144
   28DLPE   C12 2624   4.811   5.811   9.485 -0.9846 -0.3297 -0.3773
   28DLPE  H12A 2625   4.883   5.809   9.401  0.5162 -1.6874  0.8657
   28DLPE  H12B 2626   4.734   5.886   9.458  2.6770  3.5318 -1.0570
   28DLPE   C11 2627   4.775   5.671   9.532 -0.0494 -0.2251  0.0900
   28DLPE  H11A 2628   4.735   5.612   9.448  0.3465 -1.5624  0.8089
   28DLPE  H11B 2629   4.689   5.664   9.601  0.5676 -1.1597  0.8016
   28DLPE     P 2630   4.901   5.473   9.654  0.1013 -0.0157 -0.3911
   28DLPE   O13 2631   4.772   5.445   9.721  0.1621 -0.1216  0.5529
   28DLPE   O14 2632   5.010   5.481   9.751 -0.3823 -0.4375  0.6646
   28DLPE   O11 2633   4.925   5.363   9.544  0.1652  0.0094  0.2953
   28DLPE   O12 2634   4.889   5.605   9.576  0.2025  0.3173  0.4095
   28DLPE    C1 2635   4.954   5.408   9.405 -0.0391  0.2490  0.3591
   28DLPE    HA 2636   5.058   5.379   9.381 -0.5348 -0.3835 -1.1541
   28DLPE    HB 2637   4.952   5.517   9.382 -1.3267 -0.2309 -2.1770
   28DLPE    C2 2638   4.870   5.336   9.299 -0.0278  0.0234 -0.1483
   28DLPE    HS 2639   4.932   5.352   9.208  0.0545  2.2717  0.2506
   28DLPE   O21 2640   4.735   5.386   9.294 -0.4419  0.0264  0.3610
   28DLPE   C21 2641   4.712   5.447   9.177  0.2095  0.1273 -0.0754
   28DLPE   O22 2642   4.795   5.476   9.092 -0.2036 -0.0694  0.6789
   28DLPE   C22 2643   4.568   5.470   9.177  0.3446 -0.3598 -0.6683
   28DLPE   H2R 2644   4.540   5.535   9.262 -0.2955 -1.5402  0.0644
   28DLPE   H2S 2645   4.518   5.371   9.175  2.0110 -1.2743  0.2697
   28DLPE    C3 2646   4.854   5.186   9.324  0.2943 -0.6087 -0.2483
   28DLPE    HX 2647   4.786   5.154   9.406 -1.8275  0.3389 -1.5578
   28DLPE    HY 2648   4.957   5.156   9.353  0.5199  0.2488 -0.1384
   28DLPE   O31 2649   4.822   5.121   9.197 -0.3900  0.3015 -0.5807
   28DLPE   C31 2650   4.692   5.110   9.170 -0.0666  0.3576  0.4996
   28DLPE   O32 2651   4.603   5.131   9.251 -0.0780  0.1519 -0.0448
   28DLPE   C32 2652   4.673   5.072   9.024  0.5938  0.3963 -0.1976
   28DLPE   H2X 2653   4.744   4.987   9.016  1.0600  0.7708 -0.0739
   28DLPE   H2Y 2654   4.702   5.164   8.969  0.0028  0.0989 -1.0143
   28DLPE   C23 2655   4.536   5.546   9.046  0.0779  0.8926 -0.1899
   28DLPE   H3R 2656   4.616   5.617   9.018  0.3503  0.5842 -0.1968
   28DLPE   H3S 2657   4.447   5.612   9.058  0.8477  1.8090  0.6801
   28DLPE   C24 2658   4.499   5.453   8.939  0.7982  0.6171 -0.1390
   28DLPE   H4R 2659   4.434   5.382   8.995  2.1699  0.4096  1.2734
   28DLPE   H4S 2660   4.588   5.397   8.904 -1.1564 -2.1971 -1.0017
   28DLPE   C25 2661   4.429   5.533   8.830 -0.1801 -0.4333  0.0834
   28DLPE   H5R 2662   4.508   5.593   8.779  2.0572 -3.3417 -0.1405
   28DLPE   H5S 2663   4.356   5.605   8.873  1.8899  2.4003 -0.8011
   28DLPE   C26 2664   4.356   5.450   8.725  0.4338 -0.4952  0.0982
   28DLPE   H6R 2665   4.297   5.369   8.773 -0.8564 -1.5961 -3.0483
   28DLPE   H6S 2666   4.432   5.408   8.656 -0.8310  0.8934 -2.2530
   28DLPE   C27 2667   4.269   5.534   8.633  0.3879 -0.2065  0.5794
   28DLPE   H7R 2668   4.335   5.613   8.592  1.7570 -1.7288 -0.2845
   28DLPE   H7S 2669   4.189   5.584   8.692  1.4307 -0.3646  2.1882
   28DLPE   C28 2670   4.215   5.456   8.512  0.8129  0.5415 -0.3538
   28DLPE   H8R 2671   4.121   5.412   8.552  2.3553 -1.7712  0.9141
   28DLPE   H8S 2672   4.275   5.368   8.483 -0.8558 -0.4426 -0.9797
   28DLPE   C29 2673   4.168   5.532   8.387  0.0930 -0.0347  0.2244
   28DLPE   H9R 2674   4.243   5.603   8.347 -0.9679 -0.8622 -3.6398
   28DLPE   H9S 2675   4.079   5.597   8.404  0.1383  0.6252 -1.8417
   28DLPE  C210 2676   4.132   5.439   8.273 -0.5189 -0.3358 -0.7486
   28DLPE  H10R 2677   4.050   5.368   8.297 -0.9406  0.5481  0.5270
   28DLPE  H10S 2678   4.225   5.379   8.255 -0.0775  0.4061 -0.9827
   28DLPE  C211 2679   4.086   5.521   8.151  0.6255  0.2682  0.4149
   28DLPE  H11R 2680   4.105   5.455   8.064 -3.1902 -0.5444  0.0530
   28DLPE  H11S 2681   4.147   5.614   8.139 -0.5581  1.1809  1.1790
   28DLPE  C212 2682   3.939   5.555   8.152 -0.6567 -0.5215 -0.4370
   28DLPE  H12R 2683   3.903   5.624   8.073 -1.1379 -0.4229 -0.1338
   28DLPE  H12S 2684   3.924   5.614   8.245 -1.6771  1.0800 -1.5615
   28DLPE  H12T 2685   3.879   5.461   8.145  0.3571 -1.1668 -0.7168
   28DLPE   C33 2686   4.524   5.037   8.986  0.0852  0.4022 -0.3985
   28DLPE   H3X 2687   4.460   5.127   8.999 -0.1184  0.0904  0.8569
   28DLPE   H3Y 2688   4.472   4.992   9.073 -1.9353  2.5717 -0.3830
   28DLPE   C34 2689   4.485   4.974   8.853  0.0679 -0.3821 -0.1413
   28DLPE   H4X 2690   4.383   4.930   8.864  0.0785 -0.6618 -1.0192
   28DLPE   H4Y 2691   4.559   4.893   8.835  1.8346  1.4429 -1.4553
   28DLPE   C35 2692   4.488   5.084   8.741  0.5618 -0.7448 -0.6281
   28DLPE   H5X 2693   4.582   5.143   8.751  0.1523 -0.4958  3.5936
   28DLPE   H5Y 2694   4.398   5.149   8.747  1.4897  0.5350 -0.0848
   28DLPE   C36 2695   4.482   5.018   8.602  0.2708  0.4329 -0.2160
   28DLPE   H6X 2696   4.553   4.932   8.600 -1.1033 -0.7390 -0.4112
   28DLPE   H6Y 2697   4.517   5.100   8.537 -0.8665 -0.2060 -1.6807
   28DLPE   C37 2698   4.345   4.954   8.572  0.2491 -0.7362 -0.4660
   28DLPE   H7X 2699   4.267   5.030   8.591  1.2362  0.5697 -1.4535
   28DLPE   H7Y 2700   4.331   4.874   8.648 -1.9045  0.4495  0.4862
   28DLPE   C38 2701   4.318   4.895   8.437  0.0255  0.1062  0.4224
   28DLPE   H8X 2702   4.232   4.826   8.448  1.6578 -1.7960  2.1389
   28DLPE   H8Y 2703   4.395   4.820   8.409 -1.0920 -1.2743  0.9255
   28DLPE   C39 2704   4.322   5.009   8.334 -0.1394  0.9303  0.6982
   28DLPE   H9X 2705   4.370   5.097   8.383  0.1373  1.4577 -0.4741
   28DLPE   H9Y 2706   4.226   5.041   8.287  1.0601  1.2412 -1.7202
   28DLPE  C310 2707   4.416   4.972   8.215 -0.0600  0.7063  0.0591
   28DLPE  H10X 2708   4.365   4.893   8.156 -0.2083  0.0006  1.1025
   28DLPE  H10Y 2709   4.511   4.932   8.257  0.8591  1.8882 -0.7965
   28DLPE  C311 2710   4.461   5.103   8.138  0.2317  0.0482 -0.3059
   28DLPE  H11X 2711   4.506   5.182   8.203 -0.7280  0.4191 -0.0754
   28DLPE  H11Y 2712   4.370   5.144   8.090 -0.4496 -1.0197  0.0431
   28DLPE  C312 2713   4.557   5.066   8.026 -0.2984 -0.1919 -0.2127
   28DLPE  H12X 2714   4.577   5.153   7.960  0.6840 -0.4126 -0.2175
   28DLPE  H12Y 2715   4.525   4.971   7.978 -2.0890 -0.1351  0.7645
   28DLPE  H12Z 2716   4.657   5.048   8.069  0.6114  2.0241 -1.2031
   29DLPE     N 2717  11.029   4.667   9.070 -0.5309  0.5091  0.4664
   29DLPE   HN1 2718  11.015   4.762   9.110 -1.4159  1.9029 -2.7914
   29DLPE   HN2 2719  11.126   4.640   9.095 -0.6230  1.3931  1.9137
   29DLPE   HN3 2720  10.962   4.600   9.113 -1.8462  0.6129 -1.2883
   29DLPE   C12 2721  10.988   4.680   8.929 -0.4240  0.6848  0.0335
   29DLPE  H12A 2722  10.976   4.579   8.884  2.5998  0.7950 -1.3088
   29DLPE  H12B 2723  11.072   4.735   8.881 -0.7508  2.4197  1.3389
   29DLPE   C11 2724  10.867   4.775   8.930 -0.3054  0.3551  0.8998
   29DLPE  H11A 2725  10.815   4.759   8.833 -0.0716 -0.3041  0.8820
   29DLPE  H11B 2726  10.909   4.878   8.933 -2.2114  1.1901  0.2870
   29DLPE     P 2727  10.672   4.840   9.087  0.0580 -0.4831  0.1062
   29DLPE   O13 2728  10.726   4.975   9.068  0.6304 -0.1679 -0.6655
   29DLPE   O14 2729  10.624   4.799   9.220  0.1593  0.5400  0.0547
   29DLPE   O11 2730  10.547   4.819   8.981 -0.2889  0.4617  0.0657
   29DLPE   O12 2731  10.775   4.739   9.035 -0.6979  0.1720  0.4257
   29DLPE    C1 2732  10.454   4.712   8.998  0.1875 -0.0848 -0.0324
   29DLPE    HA 2733  10.441   4.690   9.106 -4.5479 -0.0657 -0.3915
   29DLPE    HB 2734  10.504   4.625   8.951 -0.0525 -0.3159  0.1432
   29DLPE    C2 2735  10.323   4.741   8.935  0.0754  0.6629  0.5480
   29DLPE    HS 2736  10.243   4.672   8.970 -2.7429  2.1595 -2.4460
   29DLPE   O21 2737  10.335   4.725   8.794  0.5102  0.4812  0.0855
   29DLPE   C21 2738  10.329   4.605   8.750 -0.0656 -0.0284  0.4327
   29DLPE   O22 2739  10.313   4.501   8.815  0.3430  0.0441  0.4142
   29DLPE   C22 2740  10.331   4.612   8.593  0.1653  0.5569  0.3611
   29DLPE   H2R 2741  10.413   4.676   8.554  1.6153 -1.6796 -0.4053
   29DLPE   H2S 2742  10.231   4.652   8.566 -0.5545 -2.0887 -1.2659
   29DLPE    C3 2743  10.275   4.886   8.967 -0.7408 -0.0262 -0.1685
   29DLPE    HX 2744  10.359   4.958   8.958  0.0113 -1.0926 -2.1977
   29DLPE    HY 2745  10.241   4.896   9.073  3.8656 -0.2135  1.5443
   29DLPE   O31 2746  10.177   4.925   8.866 -0.2465 -0.2379 -0.1333
   29DLPE   C31 2747  10.053   4.912   8.903 -0.0125  0.4355  0.3643
   29DLPE   O32 2748  10.014   4.898   9.022 -0.0918  0.2216  0.5936
   29DLPE   C32 2749   9.955   4.906   8.780 -0.1745 -0.2218 -0.6936
   29DLPE   H2X 2750   9.928   5.012   8.761  0.0615  0.2854  1.5409
   29DLPE   H2Y 2751   9.865   4.865   8.830  1.1957 -1.2029  1.0942
   29DLPE   C23 2752  10.347   4.467   8.541  0.9886  0.2890  0.2771
   29DLPE   H3R 2753  10.277   4.407   8.603  1.2947 -1.4369 -0.9874
   29DLPE   H3S 2754  10.449   4.432   8.563  1.2368  0.3055 -0.8088
   29DLPE   C24 2755  10.311   4.461   8.394  0.1308  0.1864  0.3874
   29DLPE   H4R 2756  10.234   4.536   8.366 -2.3434 -2.2737  0.1419
   29DLPE   H4S 2757  10.270   4.359   8.377  3.8374 -1.1362 -1.9079
   29DLPE   C25 2758  10.432   4.482   8.309 -0.0103  0.4085 -0.2406
   29DLPE   H5R 2759  10.520   4.423   8.342 -0.1155  0.7523  0.6937
   29DLPE   H5S 2760  10.461   4.587   8.329  1.2862  0.2118 -0.9994
   29DLPE   C26 2761  10.401   4.478   8.157 -0.0809  0.1529 -0.4210
   29DLPE   H6R 2762  10.320   4.552   8.143 -1.5133 -1.0677  1.0584
   29DLPE   H6S 2763  10.356   4.379   8.136  0.5014 -0.2313  0.0864
   29DLPE   C27 2764  10.524   4.502   8.061 -0.3125 -0.3859  0.0679
   29DLPE   H7R 2765  10.558   4.608   8.067 -0.2522 -0.4050  0.0682
   29DLPE   H7S 2766  10.483   4.491   7.958 -0.2038 -0.9327  0.0822
   29DLPE   C28 2767  10.638   4.402   8.085  0.4588 -0.3173  1.0688
   29DLPE   H8R 2768  10.586   4.305   8.096  1.3798 -1.0801 -0.8072
   29DLPE   H8S 2769  10.703   4.427   8.172  2.7050 -1.0585 -0.3108
   29DLPE   C29 2770  10.729   4.383   7.963 -0.4697  0.7453 -0.1383
   29DLPE   H9R 2771  10.819   4.324   7.991 -1.0204  0.9287  2.3187
   29DLPE   H9S 2772  10.759   4.483   7.927 -0.0856  0.9202  0.6301
   29DLPE  C210 2773  10.665   4.308   7.845  0.4375 -0.8109  0.5169
   29DLPE  H10R 2774  10.566   4.348   7.816 -0.8456 -2.2354  2.7251
   29DLPE  H10S 2775  10.634   4.207   7.877  0.9041 -1.2168 -0.2615
   29DLPE  C211 2776  10.762   4.316   7.727 -1.0823  0.5954 -0.1388
   29DLPE  H11R 2777  10.768   4.222   7.668  1.2583  0.2829  0.4688
   29DLPE  H11S 2778  10.864   4.335   7.768 -1.3542  0.9596  0.3851
   29DLPE  C212 2779  10.755   4.426   7.616  0.5704  0.0495  0.2248
   29DLPE  H12R 2780  10.758   4.519   7.675 -1.8428 -0.8564  1.8902
   29DLPE  H12S 2781  10.659   4.426   7.561 -0.1140 -1.3029  1.3558
   29DLPE  H12T 2782  10.845   4.415   7.550  1.7404 -0.0062  1.7717
   29DLPE   C33 2783   9.988   4.817   8.663  0.3321  0.2739 -0.1464
   29DLPE   H3X 2784  10.053   4.735   8.699  1.7389  0.6874 -1.6173
   29DLPE   H3Y 2785  10.043   4.862   8.577 -0.7605 -0.2410 -1.1409
   29DLPE   C34 2786   9.863   4.761   8.594 -0.6437  0.1599  0.0652
   29DLPE   H4X 2787   9.791   4.835   8.552  1.1910  1.1108 -1.5572
   29DLPE   H4Y 2788   9.797   4.708   8.666 -1.9618  0.0604 -1.1662
   29DLPE   C35 2789   9.906   4.658   8.484 -0.1825 -0.2134 -0.0589
   29DLPE   H5X 2790   9.984   4.584   8.512  0.7475  0.3644 -1.0318
   29DLPE   H5Y 2791   9.954   4.718   8.404  3.4544 -0.1296  1.9800
   29DLPE   C36 2792   9.787   4.581   8.428 -0.5915  0.3386  0.0227
   29DLPE   H6X 2793   9.719   4.650   8.373 -0.2579  1.5041  1.0167
   29DLPE   H6Y 2794   9.722   4.555   8.515 -1.5772  1.9163 -0.1966
   29DLPE   C37 2795   9.827   4.448   8.349 -0.1802  0.7373 -0.3425
   29DLPE   H7X 2796   9.734   4.398   8.314  0.0375 -0.3947  0.6276
   29DLPE   H7Y 2797   9.881   4.381   8.420 -0.9757  2.0970  1.6592
   29DLPE   C38 2798   9.915   4.490   8.224  0.1315  0.2004 -0.0075
   29DLPE   H8X 2799  10.009   4.542   8.254 -0.5659  1.0652  0.7482
   29DLPE   H8Y 2800   9.853   4.568   8.174 -0.1896  0.7114  1.1427
   29DLPE   C39 2801   9.939   4.370   8.128  0.2648 -0.0199 -0.1996
   29DLPE   H9X 2802   9.857   4.295   8.123  0.3442 -0.1672  0.5468
   29DLPE   H9Y 2803  10.032   4.331   8.176 -1.0207 -1.9226  0.8780
   29DLPE  C310 2804   9.978   4.415   7.987 -0.2390 -0.0279  0.0462
   29DLPE  H10X 2805  10.032   4.511   8.003 -1.6885  0.4203  2.9137
   29DLPE  H10Y 2806   9.885   4.446   7.934 -0.8889 -0.5619  0.8392
   29DLPE  C311 2807  10.051   4.303   7.912  0.3739 -0.1769 -0.7160
   29DLPE  H11X 2808   9.984   4.214   7.915 -1.2680  1.0179 -0.6161
   29DLPE  H11Y 2809  10.145   4.269   7.961 -0.0429 -2.4403 -1.3393
   29DLPE  C312 2810  10.083   4.350   7.771  0.1547  0.5483 -0.0224
   29DLPE  H12X 2811   9.986   4.388   7.732 -0.9891 -0.2650  1.8791
   29DLPE  H12Y 2812  10.120   4.262   7.714 -2.5932 -1.0756  0.5575
   29DLPE  H12Z 2813  10.156   4.434   7.773 -1.2320  1.7638  1.3187
   30DLPE     N 2814   4.774   7.637   9.837 -0.1506  0.1582  0.2569
   30DLPE   HN1 2815   4.834   7.636   9.923 -1.3932  1.5763  1.1901
   30DLPE   HN2 2816   4.682   7.617   9.880 -1.0459 -1.2796 -2.1312
   30DLPE   HN3 2817   4.769   7.735   9.804 -1.5032 -0.3307 -1.0947
   30DLPE   C12 2818   4.816   7.528   9.752  0.0056  0.0937 -0.4581
   30DLPE  H12A 2819   4.922   7.548   9.724  0.1195 -1.2868 -1.1274
   30DLPE  H12B 2820   4.758   7.532   9.657  1.1734  0.8908 -1.1629
   30DLPE   C11 2821   4.816   7.394   9.827  0.2119 -0.3278 -0.1805
   30DLPE  H11A 2822   4.728   7.384   9.895 -0.2572  1.1303 -0.5227
   30DLPE  H11B 2823   4.902   7.385   9.896  1.0168 -0.6360 -1.2056
   30DLPE     P 2824   4.704   7.230   9.642 -0.1619  0.0703 -0.4383
   30DLPE   O13 2825   4.564   7.257   9.698 -0.1875 -0.4605 -0.2884
   30DLPE   O14 2826   4.736   7.090   9.606 -0.3287  0.2425  0.1868
   30DLPE   O11 2827   4.730   7.313   9.511 -0.4974  0.0802 -0.1090
   30DLPE   O12 2828   4.821   7.283   9.737 -0.3183 -0.0923  0.2895
   30DLPE    C1 2829   4.842   7.290   9.419  0.3140  0.1944  0.1619
   30DLPE    HA 2830   4.929   7.235   9.460  0.5864  0.9633  0.6442
   30DLPE    HB 2831   4.874   7.395   9.398 -0.9771  0.6641  0.4353
   30DLPE    C2 2832   4.795   7.236   9.275  0.0540 -0.0472 -0.1694
   30DLPE    HS 2833   4.749   7.137   9.292  0.4965  0.2240  3.4012
   30DLPE   O21 2834   4.908   7.227   9.186 -0.2603 -0.5965  0.6389
   30DLPE   C21 2835   4.993   7.129   9.208 -0.1237 -0.0299 -0.3494
   30DLPE   O22 2836   4.982   7.040   9.289 -0.5951  0.6843 -0.3939
   30DLPE   C22 2837   5.101   7.150   9.111 -0.8947 -0.4071 -0.0299
   30DLPE   H2R 2838   5.172   7.068   9.137 -0.6048 -0.0117  0.4306
   30DLPE   H2S 2839   5.155   7.245   9.131 -0.1422 -1.2215  2.1164
   30DLPE    C3 2840   4.690   7.328   9.204 -0.2885  0.8063 -0.9825
   30DLPE    HX 2841   4.725   7.434   9.201  0.9873  0.6630  2.7954
   30DLPE    HY 2842   4.598   7.322   9.267  0.5373 -0.4414  0.1827
   30DLPE   O31 2843   4.645   7.286   9.075 -0.7139  0.9104  0.7469
   30DLPE   C31 2844   4.607   7.376   8.992 -0.6379  0.0772  1.0023
   30DLPE   O32 2845   4.618   7.497   9.004  0.7650  0.2358  0.1120
   30DLPE   C32 2846   4.586   7.305   8.858  0.5798 -0.1424  0.1991
   30DLPE   H2X 2847   4.629   7.203   8.864 -1.5779 -1.0340  2.3781
   30DLPE   H2Y 2848   4.650   7.360   8.787  0.8077 -0.2309  0.3357
   30DLPE   C23 2849   5.059   7.130   8.964  0.3129  0.5881  0.3401
   30DLPE   H3R 2850   4.978   7.053   8.959 -0.7657  1.6865  0.3603
   30DLPE   H3S 2851   5.147   7.091   8.909  0.0163 -0.9354  0.8815
   30DLPE   C24 2852   5.007   7.253   8.894  0.2737 -0.3378 -0.2378
   30DLPE   H4R 2853   5.082   7.332   8.916  0.4878 -0.6130  0.0247
   30DLPE   H4S 2854   4.908   7.277   8.940  0.2476  0.5617 -0.7365
   30DLPE   C25 2855   4.994   7.220   8.750 -0.0933 -0.6048  0.4216
   30DLPE   H5R 2856   4.925   7.135   8.734 -0.4071 -0.3259  0.2850
   30DLPE   H5S 2857   5.090   7.195   8.701 -1.5656 -0.9826 -2.4675
   30DLPE   C26 2858   4.954   7.347   8.669  0.0980  0.3453 -0.5743
   30DLPE   H6R 2859   5.016   7.436   8.695 -1.4762  1.0065  1.1058
   30DLPE   H6S 2860   4.858   7.383   8.713 -0.0526 -0.0980 -0.5414
   30DLPE   C27 2861   4.940   7.326   8.515 -0.0588 -0.0423 -0.3964
   30DLPE   H7R 2862   4.929   7.427   8.469 -2.4379 -0.0971 -0.0484
   30DLPE   H7S 2863   4.844   7.274   8.495 -1.0806  0.9068  1.7842
   30DLPE   C28 2864   5.059   7.258   8.443  0.6152 -0.0157  0.3142
   30DLPE   H8R 2865   5.066   7.156   8.488 -0.8608 -1.3104 -2.1189
   30DLPE   H8S 2866   5.156   7.309   8.452  1.9903 -2.3713 -0.2248
   30DLPE   C29 2867   5.040   7.250   8.288  0.1702  0.6613  0.3481
   30DLPE   H9R 2868   5.033   7.349   8.239 -1.0073 -1.0116 -3.2823
   30DLPE   H9S 2869   4.945   7.198   8.262 -0.5999  1.2957  1.8079
   30DLPE  C210 2870   5.143   7.178   8.211 -0.3357 -0.2042  0.7889
   30DLPE  H10R 2871   5.160   7.070   8.231 -0.8084  0.0619  2.9397
   30DLPE  H10S 2872   5.241   7.229   8.220  0.7910 -1.5808 -2.2230
   30DLPE  C211 2873   5.113   7.199   8.061 -0.0334 -0.1771  0.7726
   30DLPE  H11R 2874   5.058   7.293   8.038  3.0659  1.5131 -0.2784
   30DLPE  H11S 2875   5.035   7.123   8.039 -0.3467  0.0373  1.1151
   30DLPE  C212 2876   5.223   7.174   7.954  0.4694 -0.4812 -0.5107
   30DLPE  H12R 2877   5.239   7.065   7.966 -1.4214 -0.6919  0.5336
   30DLPE  H12S 2878   5.315   7.227   7.986 -0.2419  0.5817 -0.1395
   30DLPE  H12T 2879   5.188   7.202   7.853  1.0727 -1.0493 -0.8855
   30DLPE   C33 2880   4.438   7.303   8.794 -0.6518 -0.1238  0.5574
   30DLPE   H3X 2881   4.414   7.412   8.789  1.4438  0.4764  2.0434
   30DLPE   H3Y 2882   4.370   7.264   8.873  1.0129 -1.0992  1.5796
   30DLPE   C34 2883   4.419   7.219   8.672 -0.8140 -0.8048  0.3427
   30DLPE   H4X 2884   4.315   7.197   8.641 -0.6023 -1.0802 -0.1843
   30DLPE   H4Y 2885   4.464   7.123   8.704  1.5537  0.3386  0.6780
   30DLPE   C35 2886   4.489   7.276   8.542 -0.2228  0.4353  0.4591
   30DLPE   H5X 2887   4.598   7.270   8.563 -0.2594  0.1564  0.5772
   30DLPE   H5Y 2888   4.454   7.381   8.536  0.0586  0.4696 -0.9577
   30DLPE   C36 2889   4.461   7.200   8.412  0.5395  0.3227 -0.5735
   30DLPE   H6X 2890   4.355   7.212   8.383  1.0984  1.9379 -2.1273
   30DLPE   H6Y 2891   4.492   7.094   8.426 -1.3028  0.0753  2.7087
   30DLPE   C37 2892   4.535   7.245   8.287 -0.3648 -0.2555 -0.3620
   30DLPE   H7X 2893   4.642   7.223   8.302 -0.5320 -0.8019  0.0667
   30DLPE   H7Y 2894   4.522   7.355   8.289 -0.2871 -0.2405 -0.6510
   30DLPE   C38 2895   4.492   7.181   8.153 -0.3243 -0.8542 -0.4919
   30DLPE   H8X 2896   4.382   7.178   8.140 -1.2746  1.6162  4.4362
   30DLPE   H8Y 2897   4.535   7.079   8.148  0.9715 -0.4229  0.8046
   30DLPE   C39 2898   4.555   7.261   8.034 -1.3646 -0.3148  0.9218
   30DLPE   H9X 2899   4.666   7.252   8.035 -0.9179  2.4354 -2.6863
   30DLPE   H9Y 2900   4.542   7.371   8.045  0.3822 -0.1942  2.2222
   30DLPE  C310 2901   4.510   7.209   7.895 -0.4454  0.8414  0.3605
   30DLPE  H10X 2902   4.413   7.251   7.863 -1.0684 -0.8613 -0.1215
   30DLPE  H10Y 2903   4.498   7.098   7.903  3.1065  0.4493  2.6091
   30DLPE  C311 2904   4.616   7.253   7.789 -0.3672 -0.0584 -0.5990
   30DLPE  H11X 2905   4.710   7.209   7.828 -0.9047  0.4210  1.3292
   30DLPE  H11Y 2906   4.624   7.363   7.795  0.9587 -0.0650 -1.7199
   30DLPE  C312 2907   4.584   7.195   7.651  0.5998  0.3519 -0.2546
   30DLPE  H12X 2908   4.578   7.084   7.650 -0.3519  0.3767  0.6338
   30DLPE  H12Y 2909   4.669   7.233   7.591  0.8512 -1.2085 -0.9344
   30DLPE  H12Z 2910   4.491   7.240   7.610  0.6936  0.5854 -0.2144
   31DLPE     N 2911   8.841  11.397   9.274  0.2137 -0.0139 -0.0523
   31DLPE   HN1 2912   8.794  11.489   9.292  1.0514  0.2491  0.8626
   31DLPE   HN2 2913   8.769  11.323   9.278 -0.1606  0.3968  1.1917
   31DLPE   HN3 2914   8.876  11.387   9.176 -1.5320  1.7877 -0.9403
   31DLPE   C12 2915   8.946  11.374   9.375  0.0169  0.1435 -0.7612
   31DLPE  H12A 2916   9.009  11.286   9.350  1.4965  1.0929 -0.4869
   31DLPE  H12B 2917   8.897  11.349   9.471  1.0472  0.9608  0.0003
   31DLPE   C11 2918   9.035  11.502   9.399 -0.3961  0.7426  0.3556
   31DLPE  H11A 2919   9.105  11.472   9.479  0.3294  1.7146  0.1069
   31DLPE  H11B 2920   8.967  11.582   9.437 -1.7843  0.2202 -0.9230
   31DLPE     P 2921   9.181  11.684   9.297  0.1617  0.5805 -0.0741
   31DLPE   O13 2922   9.315  11.640   9.335 -0.2371  0.3831  0.1576
   31DLPE   O14 2923   9.110  11.776   9.386 -0.0460  0.7660 -0.0791
   31DLPE   O11 2924   9.190  11.738   9.150  0.1189 -0.3910  0.4466
   31DLPE   O12 2925   9.108  11.546   9.278  0.6673 -0.3540 -0.1446
   31DLPE    C1 2926   9.087  11.701   9.055  1.0648 -0.0931  1.3345
   31DLPE    HA 2927   8.988  11.691   9.103  1.0786 -3.0290  0.9524
   31DLPE    HB 2928   9.104  11.600   9.012  1.7009 -0.2354  1.9058
   31DLPE    C2 2929   9.081  11.810   8.954 -0.3875  0.8839 -0.2305
   31DLPE    HS 2930   9.125  11.904   8.992  0.5041  0.2705  0.2896
   31DLPE   O21 2931   8.940  11.822   8.913  0.2128  0.3546  0.3798
   31DLPE   C21 2932   8.884  11.911   8.996 -0.1802  0.2339  0.5950
   31DLPE   O22 2933   8.939  11.963   9.087 -0.1816 -0.2420  0.2872
   31DLPE   C22 2934   8.742  11.929   8.971 -0.2528  0.1927 -0.4132
   31DLPE   H2R 2935   8.699  12.009   9.036  0.2875  0.7626 -0.7475
   31DLPE   H2S 2936   8.695  11.832   8.998 -2.1223  1.2918  0.4668
   31DLPE    C3 2937   9.179  11.783   8.834  0.0017  0.3497 -0.2514
   31DLPE    HX 2938   9.150  11.691   8.777  3.0816 -0.2673 -1.0032
   31DLPE    HY 2939   9.278  11.761   8.879 -1.0132  0.0175  1.9602
   31DLPE   O31 2940   9.178  11.895   8.733 -0.2188  0.1715 -0.3335
   31DLPE   C31 2941   9.292  11.893   8.661  0.0308 -0.4341 -0.4304
   31DLPE   O32 2942   9.384  11.813   8.677 -0.1663  0.4711  0.6497
   31DLPE   C32 2943   9.302  12.013   8.570 -0.3189  0.2852 -0.5797
   31DLPE   H2X 2944   9.400  12.061   8.589  0.6884 -1.9974  0.3205
   31DLPE   H2Y 2945   9.228  12.085   8.611  1.0713  0.5234  1.7067
   31DLPE   C23 2946   8.715  11.966   8.824  0.3047 -0.4212 -0.6635
   31DLPE   H3R 2947   8.606  11.983   8.812  0.4850  0.6828 -0.8451
   31DLPE   H3S 2948   8.716  11.877   8.757  1.4898  0.4476 -1.8495
   31DLPE   C24 2949   8.789  12.084   8.764 -0.2668  0.1572 -0.2290
   31DLPE   H4R 2950   8.897  12.060   8.755 -0.6050 -0.6860 -2.6806
   31DLPE   H4S 2951   8.766  12.174   8.825 -0.7514  0.4370 -0.8101
   31DLPE   C25 2952   8.749  12.113   8.614 -0.7919  0.3609  0.0412
   31DLPE   H5R 2953   8.818  12.191   8.576 -2.5668  0.5390 -3.1197
   31DLPE   H5S 2954   8.641  12.137   8.604 -0.9199 -0.2065  0.0286
   31DLPE   C26 2955   8.790  11.993   8.526  0.1511 -0.2401  0.1525
   31DLPE   H6R 2956   8.731  11.901   8.542 -0.8442  0.4793  0.7330
   31DLPE   H6S 2957   8.886  11.951   8.562  0.3690  0.0545 -0.0758
   31DLPE   C27 2958   8.800  12.019   8.373  0.4377 -0.5135  0.0047
   31DLPE   H7R 2959   8.705  12.059   8.331  1.2065 -1.7142 -3.1634
   31DLPE   H7S 2960   8.816  11.920   8.326 -1.5796 -2.4637  3.1105
   31DLPE   C28 2961   8.913  12.115   8.323 -0.3342 -0.3996  0.4030
   31DLPE   H8R 2962   9.009  12.072   8.357  0.7287  0.4997 -1.3243
   31DLPE   H8S 2963   8.904  12.209   8.381  0.4655 -0.5557  0.8039
   31DLPE   C29 2964   8.898  12.149   8.177 -0.2044  0.1308  0.6946
   31DLPE   H9R 2965   8.979  12.221   8.155  1.1328 -1.9673 -1.7358
   31DLPE   H9S 2966   8.797  12.195   8.163 -0.8939 -1.6133 -0.5113
   31DLPE  C210 2967   8.893  12.027   8.076  0.2896  0.1471  0.0093
   31DLPE  H10R 2968   8.890  12.053   7.968 -2.1330 -2.1681 -0.5799
   31DLPE  H10S 2969   8.811  11.960   8.108  1.6058 -0.7258  1.7152
   31DLPE  C211 2970   9.022  11.948   8.093 -0.9312 -0.2262  0.1415
   31DLPE  H11R 2971   9.046  11.912   8.196  3.3383 -1.1570 -0.9992
   31DLPE  H11S 2972   9.105  12.017   8.067  2.2835 -4.1657 -1.0617
   31DLPE  C212 2973   9.027  11.831   7.992  0.2195 -0.8733 -0.4081
   31DLPE  H12R 2974   8.962  11.751   8.033 -2.4780  0.3873 -1.9503
   31DLPE  H12S 2975   9.136  11.816   7.975  0.5527 -0.6685  1.3680
   31DLPE  H12T 2976   8.988  11.861   7.892 -0.4014  1.7821  0.5618
   31DLPE   C33 2977   9.283  11.980   8.421 -0.0506  0.1920  0.1686
   31DLPE   H3X 2978   9.181  11.941   8.403 -0.3174  1.0154 -0.1477
   31DLPE   H3Y 2979   9.354  11.897   8.401  1.0941  1.0885  0.3948
   31DLPE   C34 2980   9.315  12.094   8.323 -0.0009  0.4677  0.4683
   31DLPE   H4X 2981   9.264  12.181   8.368 -0.4492  0.5054 -0.0992
   31DLPE   H4Y 2982   9.275  12.074   8.221  1.6261 -1.6355  0.1567
   31DLPE   C35 2983   9.464  12.119   8.289  0.2538  0.2780  0.6067
   31DLPE   H5X 2984   9.494  12.055   8.203 -0.7121  2.2658 -1.2872
   31DLPE   H5Y 2985   9.527  12.104   8.379 -1.6304 -1.3835  1.7350
   31DLPE   C36 2986   9.489  12.260   8.227  0.2343  0.3063  0.4540
   31DLPE   H6X 2987   9.464  12.336   8.303 -2.1914 -0.8073  0.8699
   31DLPE   H6Y 2988   9.425  12.274   8.137 -1.1896 -2.0697  0.9800
   31DLPE   C37 2989   9.630  12.284   8.178  0.1975  0.4423 -0.3494
   31DLPE   H7X 2990   9.658  12.226   8.087 -1.8407  1.7284 -1.8610
   31DLPE   H7Y 2991   9.697  12.247   8.259  1.8516  0.2624 -1.7314
   31DLPE   C38 2992   9.661  12.431   8.159 -0.0374 -0.2032  0.3550
   31DLPE   H8X 2993   9.586  12.477   8.091  0.6330 -1.2597 -1.1354
   31DLPE   H8Y 2994   9.761  12.443   8.111 -0.4551  0.0751 -0.4548
   31DLPE   C39 2995   9.655  12.514   8.284 -0.1305  0.2679 -0.6629
   31DLPE   H9X 2996   9.703  12.455   8.366 -0.7766 -0.2370 -0.6432
   31DLPE   H9Y 2997   9.547  12.526   8.308 -0.6525 -3.9847 -0.1081
   31DLPE  C310 2998   9.727  12.653   8.277 -0.1360 -0.7763 -0.1324
   31DLPE  H10X 2999   9.827  12.633   8.232  0.4299 -2.2685  1.6516
   31DLPE  H10Y 3000   9.744  12.692   8.380  0.4669  0.2798 -0.6183
   31DLPE  C311 3001   9.642  12.752   8.188  0.0750  0.2223 -0.7588
   31DLPE  H11X 3002   9.544  12.761   8.239 -0.1165 -3.7087 -0.0933
   31DLPE  H11Y 3003   9.637  12.708   8.085  0.4906 -0.3409 -0.5459
   31DLPE  C312 3004   9.718  12.886   8.169 -0.3032  0.1129 -0.3275
   31DLPE  H12X 3005   9.650  12.959   8.122 -2.3707 -0.7767  1.1272
   31DLPE  H12Y 3006   9.807  12.877   8.103  0.7791  1.2188  0.9359
   31DLPE  H12Z 3007   9.750  12.937   8.262 -0.4956  0.8669 -0.6708
   32DLPE     N 3008   4.509   8.697   8.994 -0.1282  0.1080  0.0215
   32DLPE   HN1 3009   4.443   8.772   9.023 -1.1021  0.1342 -2.1215
   32DLPE   HN2 3010   4.503   8.612   9.055  1.3947  0.8113  1.2509
   32DLPE   HN3 3011   4.462   8.662   8.909  0.7970 -0.9152 -0.1008
   32DLPE   C12 3012   4.648   8.748   8.992 -0.9796 -0.0058  0.0998
   32DLPE  H12A 3013   4.658   8.853   8.957  1.1157 -0.5647 -1.1444
   32DLPE  H12B 3014   4.720   8.697   8.925  0.2947  0.9207  0.7143
   32DLPE   C11 3015   4.689   8.758   9.140 -0.1124  0.0043  0.6977
   32DLPE  H11A 3016   4.643   8.848   9.187  1.3009  0.3693  1.4256
   32DLPE  H11B 3017   4.796   8.787   9.138  0.3094 -1.3172  2.2442
   32DLPE     P 3018   4.770   8.596   9.313 -0.1749  0.0814 -0.1287
   32DLPE   O13 3019   4.721   8.475   9.370 -0.2758  0.4219  0.3045
   32DLPE   O14 3020   4.801   8.711   9.401 -0.3586  0.1623  0.4797
   32DLPE   O11 3021   4.893   8.565   9.216  0.1471  0.5112  0.0665
   32DLPE   O12 3022   4.665   8.638   9.210 -0.2279  0.0467  0.2037
   32DLPE    C1 3023   4.934   8.434   9.173 -0.5584  0.4740  0.6838
   32DLPE    HA 3024   4.905   8.356   9.246 -1.3845  0.0657 -0.0578
   32DLPE    HB 3025   5.044   8.426   9.184 -0.4583  0.9401  0.0457
   32DLPE    C2 3026   4.893   8.392   9.026  0.2224  0.6962 -1.2704
   32DLPE    HS 3027   4.946   8.296   9.006  0.4392  0.8397 -1.3900
   32DLPE   O21 3028   4.928   8.502   8.938 -0.6957 -0.2376  0.4857
   32DLPE   C21 3029   5.062   8.494   8.901  0.3186 -0.0671  0.0888
   32DLPE   O22 3030   5.130   8.396   8.927  0.1946  0.2652 -0.1601
   32DLPE   C22 3031   5.122   8.615   8.838 -0.3898 -0.0551 -0.4127
   32DLPE   H2R 3032   5.202   8.651   8.906  1.7245 -1.2314 -2.1839
   32DLPE   H2S 3033   5.044   8.693   8.821 -1.2789 -1.3682 -2.7588
   32DLPE    C3 3034   4.741   8.363   9.016  0.4140 -0.5511 -0.1864
   32DLPE    HX 3035   4.694   8.463   9.024  1.8024  0.6328 -4.4627
   32DLPE    HY 3036   4.703   8.292   9.093 -0.7452  0.1017 -0.1430
   32DLPE   O31 3037   4.730   8.316   8.885 -0.3692  0.2676 -0.0353
   32DLPE   C31 3038   4.673   8.396   8.791  0.2269 -0.0859  0.4553
   32DLPE   O32 3039   4.631   8.508   8.809 -0.0096 -0.6200  0.2707
   32DLPE   C32 3040   4.671   8.318   8.652  0.1454 -0.1218 -1.0704
   32DLPE   H2X 3041   4.634   8.213   8.663  2.1152 -0.7360  0.3142
   32DLPE   H2Y 3042   4.774   8.300   8.616 -0.2685 -2.9444 -1.0923
   32DLPE   C23 3043   5.189   8.599   8.703 -0.4120  0.4408  0.5494
   32DLPE   H3R 3044   5.276   8.531   8.710 -0.2627  0.1801 -2.3526
   32DLPE   H3S 3045   5.224   8.698   8.666 -2.1387  0.0782 -2.3491
   32DLPE   C24 3046   5.093   8.541   8.604 -0.5801 -0.4011  0.4692
   32DLPE   H4R 3047   5.004   8.608   8.600 -0.2973  0.0732  1.7176
   32DLPE   H4S 3048   5.065   8.440   8.639  2.3364 -1.4769 -0.0221
   32DLPE   C25 3049   5.154   8.523   8.464  0.8351  0.0519 -0.0163
   32DLPE   H5R 3050   5.195   8.623   8.438  1.4857 -0.1351  0.2695
   32DLPE   H5S 3051   5.074   8.495   8.392  1.2492  0.6804 -0.7398
   32DLPE   C26 3052   5.252   8.408   8.460 -0.3458 -0.4198  0.0960
   32DLPE   H6R 3053   5.190   8.318   8.478 -1.5889  0.3536 -0.2227
   32DLPE   H6S 3054   5.329   8.422   8.539  1.1564  2.4467 -1.6993
   32DLPE   C27 3055   5.315   8.385   8.324 -0.2273  0.5572  0.4526
   32DLPE   H7R 3056   5.349   8.484   8.286  1.3393  1.3450  3.5195
   32DLPE   H7S 3057   5.239   8.348   8.252 -0.5810  2.2172 -0.0577
   32DLPE   C28 3058   5.439   8.294   8.317  0.1186  0.3906 -0.1705
   32DLPE   H8R 3059   5.517   8.359   8.363  0.4399 -0.4154  0.4456
   32DLPE   H8S 3060   5.478   8.270   8.216  1.0404 -0.3885  0.3559
   32DLPE   C29 3061   5.421   8.177   8.403  0.2421  0.3441  0.4037
   32DLPE   H9R 3062   5.340   8.103   8.384  1.0948 -0.1888 -1.3552
   32DLPE   H9S 3063   5.402   8.209   8.507 -0.4963 -0.0551  0.4014
   32DLPE  C210 3064   5.551   8.084   8.407 -0.3874 -0.2890  0.5768
   32DLPE  H10R 3065   5.639   8.146   8.435 -1.1379  1.1602 -0.1545
   32DLPE  H10S 3066   5.573   8.035   8.309 -0.0822 -1.7451  1.3470
   32DLPE  C211 3067   5.542   7.968   8.512  0.3450 -0.8703 -0.2825
   32DLPE  H11R 3068   5.456   7.899   8.502 -1.2557  1.2220 -1.6470
   32DLPE  H11S 3069   5.518   8.027   8.603 -2.1585  1.1123 -2.0772
   32DLPE  C212 3070   5.672   7.897   8.517  0.2629  0.0177  0.9720
   32DLPE  H12R 3071   5.680   7.817   8.594 -0.2903 -3.5874 -2.3550
   32DLPE  H12S 3072   5.750   7.974   8.531 -0.9342  1.4318  0.1720
   32DLPE  H12T 3073   5.686   7.840   8.422  2.2639  2.0606 -0.0538
   32DLPE   C33 3074   4.605   8.381   8.525 -0.2329 -0.3766 -0.0738
   32DLPE   H3X 3075   4.647   8.481   8.501 -0.5292 -0.2049  0.1076
   32DLPE   H3Y 3076   4.498   8.401   8.547  0.0176  1.3451 -0.3290
   32DLPE   C34 3077   4.619   8.305   8.398 -0.2308  0.4338 -1.0959
   32DLPE   H4X 3078   4.629   8.202   8.437 -0.6348  1.1094  0.8882
   32DLPE   H4Y 3079   4.717   8.335   8.355  0.9933 -1.9806 -0.2011
   32DLPE   C35 3080   4.508   8.329   8.297 -0.0050 -0.3742  0.1150
   32DLPE   H5X 3081   4.418   8.367   8.350 -1.1078 -2.7090  0.0253
   32DLPE   H5Y 3082   4.475   8.233   8.252 -0.4388 -0.2704  0.2018
   32DLPE   C36 3083   4.541   8.435   8.190  0.0606  0.6339  0.3868
   32DLPE   H6X 3084   4.590   8.372   8.111 -1.2699 -0.6370  0.5306
   32DLPE   H6Y 3085   4.608   8.511   8.234 -1.4225  0.5595  2.9874
   32DLPE   C37 3086   4.414   8.494   8.127 -0.1303  0.1064  0.7998
   32DLPE   H7X 3087   4.359   8.539   8.213 -3.2077  0.8230 -1.3912
   32DLPE   H7Y 3088   4.348   8.417   8.083  0.5765 -0.0507 -0.0130
   32DLPE   C38 3089   4.457   8.603   8.024 -0.0656  0.4073  0.2271
   32DLPE   H8X 3090   4.530   8.674   8.068 -1.0232  2.0107 -0.6854
   32DLPE   H8Y 3091   4.362   8.655   7.998 -0.2141  1.3000  2.3185
   32DLPE   C39 3092   4.532   8.543   7.904 -0.1923 -0.2177  0.2169
   32DLPE   H9X 3093   4.475   8.461   7.854 -0.3265  0.7275 -1.2364
   32DLPE   H9Y 3094   4.627   8.507   7.949  0.9378  2.2697 -0.0246
   32DLPE  C310 3095   4.554   8.640   7.793  0.7629 -0.8171 -0.1194
   32DLPE  H10X 3096   4.603   8.731   7.834 -2.2985  0.3219  1.3409
   32DLPE  H10Y 3097   4.453   8.668   7.756  0.9622  1.8777  1.1241
   32DLPE  C311 3098   4.637   8.593   7.667 -0.0086  0.6362  0.0371
   32DLPE  H11X 3099   4.571   8.528   7.606 -0.3081 -0.2335  1.2377
   32DLPE  H11Y 3100   4.720   8.540   7.719 -0.4752  0.0965  0.2409
   32DLPE  C312 3101   4.696   8.706   7.585  0.0580  0.2249 -0.0873
   32DLPE  H12X 3102   4.728   8.657   7.491  0.4183  0.4591 -0.0882
   32DLPE  H12Y 3103   4.776   8.758   7.641  0.9366 -1.0854 -0.0984
   32DLPE  H12Z 3104   4.616   8.779   7.557 -2.4296 -1.4474  2.1468
   33DLPE     N 3105   9.427   9.615   9.393 -0.0029 -0.6707 -0.2386
   33DLPE   HN1 3106   9.349   9.571   9.446  0.9179 -0.4267  1.3733
   33DLPE   HN2 3107   9.511   9.584   9.446  0.3449 -0.1918 -0.5077
   33DLPE   HN3 3108   9.432   9.568   9.301 -0.0818 -1.0433 -0.0553
   33DLPE   C12 3109   9.436   9.774   9.376  0.1135  0.2180 -0.8604
   33DLPE  H12A 3110   9.541   9.790   9.343  0.2870 -2.5721 -1.9148
   33DLPE  H12B 3111   9.427   9.814   9.479  4.4816 -2.2733  0.7474
   33DLPE   C11 3112   9.339   9.823   9.273  0.2363 -0.1542  0.1268
   33DLPE  H11A 3113   9.357   9.766   9.179  0.2879  0.9533 -0.5495
   33DLPE  H11B 3114   9.362   9.926   9.240 -0.5451  0.5883  1.8084
   33DLPE     P 3115   9.122   9.910   9.377  0.0853 -0.3133 -0.5263
   33DLPE   O13 3116   9.224   9.994   9.450  0.4555  0.1996 -0.7124
   33DLPE   O14 3117   9.021   9.831   9.450  0.2547  0.2649  0.0115
   33DLPE   O11 3118   9.040  10.004   9.278 -0.2704  0.2651  0.3028
   33DLPE   O12 3119   9.204   9.794   9.297 -0.0171 -0.3027 -0.3427
   33DLPE    C1 3120   8.980   9.939   9.166  0.7302  0.2277  0.1732
   33DLPE    HA 3121   8.897  10.001   9.126  0.2366 -0.7919 -0.4178
   33DLPE    HB 3122   8.932   9.846   9.201 -2.3074  2.1548  1.5283
   33DLPE    C2 3123   9.078   9.911   9.047  0.0942 -0.5626  0.7877
   33DLPE    HS 3124   9.174   9.868   9.083  0.9403  0.3628 -0.2684
   33DLPE   O21 3125   9.116  10.038   8.983  0.0014  0.2750 -0.5070
   33DLPE   C21 3126   9.235  10.063   8.956 -0.2298 -0.6361 -0.3093
   33DLPE   O22 3127   9.333  10.003   9.004 -0.3024 -0.4253 -0.1709
   33DLPE   C22 3128   9.243  10.177   8.849  0.0158  0.0729  0.5208
   33DLPE   H2R 3129   9.331  10.240   8.877 -0.0626  0.9118 -0.9727
   33DLPE   H2S 3130   9.151  10.239   8.853 -0.7446 -0.9718 -0.1865
   33DLPE    C3 3131   9.029   9.792   8.951 -0.1595  0.3345 -0.6628
   33DLPE    HX 3132   8.935   9.827   8.904 -1.2097  0.1647  1.2405
   33DLPE    HY 3133   9.012   9.699   9.010  3.9032 -0.8910 -1.1056
   33DLPE   O31 3134   9.115   9.774   8.844 -0.2708 -0.2381 -0.1894
   33DLPE   C31 3135   9.219   9.691   8.871 -0.6636 -1.0781  0.5712
   33DLPE   O32 3136   9.239   9.650   8.983 -0.7601 -0.1695 -0.0617
   33DLPE   C32 3137   9.314   9.665   8.757 -0.2831  0.1497 -0.6878
   33DLPE   H2X 3138   9.274   9.705   8.661 -0.3304 -1.5588 -1.4212
   33DLPE   H2Y 3139   9.323   9.559   8.725  0.6896  0.6601 -2.2459
   33DLPE   C23 3140   9.272  10.118   8.709 -0.6540 -0.3451  0.1949
   33DLPE   H3R 3141   9.186  10.055   8.679  0.9280 -0.9509 -3.7028
   33DLPE   H3S 3142   9.369  10.064   8.698 -0.3623 -0.0049  1.0042
   33DLPE   C24 3143   9.279  10.249   8.617  0.1951  0.2224  0.5172
   33DLPE   H4R 3144   9.362  10.312   8.654  0.0959  1.2592 -0.9512
   33DLPE   H4S 3145   9.190  10.314   8.634  0.2476 -0.2347  2.9362
   33DLPE   C25 3146   9.315  10.221   8.476 -0.0824  0.1164 -0.6475
   33DLPE   H5R 3147   9.236  10.151   8.442  0.4901 -0.3848 -0.9670
   33DLPE   H5S 3148   9.408  10.160   8.477  0.0066  0.2425  0.9439
   33DLPE   C26 3149   9.330  10.343   8.386  0.4411  0.4860 -0.4689
   33DLPE   H6R 3150   9.375  10.316   8.288  1.2910 -0.1187  0.0723
   33DLPE   H6S 3151   9.413  10.401   8.431 -0.3146  0.9600  0.3242
   33DLPE   C27 3152   9.200  10.424   8.368 -0.2239 -0.3860 -0.4823
   33DLPE   H7R 3153   9.145  10.427   8.464 -1.4812 -0.3796 -1.1842
   33DLPE   H7S 3154   9.134  10.358   8.308  0.0579  0.7189 -2.0832
   33DLPE   C28 3155   9.222  10.553   8.289 -0.4811 -0.6091  0.3139
   33DLPE   H8R 3156   9.283  10.628   8.344 -1.6435  0.7755 -0.2291
   33DLPE   H8S 3157   9.129  10.612   8.277  1.0747  1.9267 -0.2364
   33DLPE   C29 3158   9.282  10.543   8.146  0.3437  0.0318  0.0589
   33DLPE   H9R 3159   9.384  10.498   8.150  0.0734 -0.7966 -1.5371
   33DLPE   H9S 3160   9.289  10.648   8.110  1.6939 -0.0024  0.1633
   33DLPE  C210 3161   9.191  10.456   8.054 -0.6448  0.3753 -0.2343
   33DLPE  H10R 3162   9.092  10.501   8.029  0.3531  2.2253 -1.0639
   33DLPE  H10S 3163   9.164  10.353   8.084  1.8102 -0.6950 -1.3915
   33DLPE  C211 3164   9.255  10.435   7.911 -0.3936 -0.6241 -0.2106
   33DLPE  H11R 3165   9.356  10.392   7.923  0.4314  0.8208 -1.5146
   33DLPE  H11S 3166   9.284  10.538   7.881 -2.0822 -0.2753 -0.7703
   33DLPE  C212 3167   9.162  10.384   7.807 -0.4171  0.3267 -0.8198
   33DLPE  H12R 3168   9.073  10.450   7.814  0.7432  1.7726  1.1330
   33DLPE  H12S 3169   9.135  10.278   7.829  1.8715 -0.0054  0.7779
   33DLPE  H12T 3170   9.198  10.397   7.703 -0.4788 -0.2506 -0.9178
   33DLPE   C33 3171   9.453   9.734   8.775 -0.0233  0.3802  0.2361
   33DLPE   H3X 3172   9.530   9.677   8.833  1.4363  0.4400 -1.5478
   33DLPE   H3Y 3173   9.447   9.830   8.831  1.5281  1.3770 -1.2041
   33DLPE   C34 3174   9.510   9.776   8.645  0.4420 -0.0531  0.4931
   33DLPE   H4X 3175   9.614   9.810   8.662  0.2639 -0.0356  1.6439
   33DLPE   H4Y 3176   9.444   9.850   8.595 -1.0431 -0.3537  1.9172
   33DLPE   C35 3177   9.527   9.654   8.558  0.4728  0.0624  0.3216
   33DLPE   H5X 3178   9.427   9.609   8.542  0.4378  0.9683 -2.5583
   33DLPE   H5Y 3179   9.597   9.586   8.611 -0.5203 -1.7115 -0.5838
   33DLPE   C36 3180   9.597   9.675   8.424  0.2579 -0.2271  0.0211
   33DLPE   H6X 3181   9.612   9.578   8.372  0.8287  0.2237 -0.6751
   33DLPE   H6Y 3182   9.695   9.722   8.445 -0.5223  0.6916  1.8295
   33DLPE   C37 3183   9.519   9.764   8.329  0.2433 -0.4246  0.3460
   33DLPE   H7X 3184   9.458   9.834   8.389  0.3125 -0.2343  0.1932
   33DLPE   H7Y 3185   9.461   9.700   8.259 -0.2943  2.4183 -2.0064
   33DLPE   C38 3186   9.612   9.854   8.250 -0.2120 -0.5156 -0.1087
   33DLPE   H8X 3187   9.704   9.801   8.217 -0.8718 -1.3877 -0.5946
   33DLPE   H8Y 3188   9.650   9.922   8.330 -2.8799 -0.3360  1.1162
   33DLPE   C39 3189   9.549   9.920   8.133  0.1682  0.5022 -0.3319
   33DLPE   H9X 3190   9.623   9.993   8.094  0.5305 -0.3489 -1.2753
   33DLPE   H9Y 3191   9.473   9.990   8.174  2.4546  1.4865  2.5851
   33DLPE  C310 3192   9.496   9.835   8.011 -0.0521  0.2463 -0.0508
   33DLPE  H10X 3193   9.470   9.905   7.929 -0.1905 -0.7169 -0.8373
   33DLPE  H10Y 3194   9.403   9.782   8.040  1.9701 -1.9002  3.1515
   33DLPE  C311 3195   9.606   9.732   7.956  0.4301  0.5389 -0.2532
   33DLPE  H11X 3196   9.552   9.682   7.872 -0.9870 -0.1671  1.0240
   33DLPE  H11Y 3197   9.629   9.648   8.024  0.1644  2.7374  2.7455
   33DLPE  C312 3198   9.732   9.801   7.924 -0.1714 -0.3096  0.0842
   33DLPE  H12X 3199   9.701   9.878   7.850 -0.5163 -1.7664 -1.3432
   33DLPE  H12Y 3200   9.804   9.728   7.882 -0.2712  0.2966 -1.2054
   33DLPE  H12Z 3201   9.789   9.861   7.998  1.4773 -1.5474 -0.1260
   34DLPE     N 3202   7.515  11.053   9.595 -0.2608  0.2462  0.1788
   34DLPE   HN1 3203   7.421  11.012   9.615 -0.2730 -1.2692 -2.4993
   34DLPE   HN2 3204   7.504  11.124   9.520 -0.5786  0.8495  0.7903
   34DLPE   HN3 3205   7.564  11.094   9.677  0.1577 -2.4251  1.3851
   34DLPE   C12 3206   7.615  10.956   9.528  1.0801  0.4185  0.9226
   34DLPE  H12A 3207   7.631  10.868   9.594 -2.8067 -0.6801  0.6284
   34DLPE  H12B 3208   7.708  11.014   9.509  0.3920  0.4436 -3.6802
   34DLPE   C11 3209   7.552  10.905   9.400  0.0164 -0.3782 -0.2799
   34DLPE  H11A 3210   7.623  10.831   9.356 -1.6142 -0.0574 -3.8785
   34DLPE  H11B 3211   7.537  10.982   9.321 -1.5131 -0.7054 -0.3370
   34DLPE     P 3212   7.281  10.868   9.430  0.2493 -0.4765 -0.2927
   34DLPE   O13 3213   7.277  10.986   9.522 -0.1885 -0.4116 -0.0862
   34DLPE   O14 3214   7.195  10.751   9.457 -0.5021  0.3302  0.1474
   34DLPE   O11 3215   7.247  10.915   9.285  0.5388  0.1139  0.2032
   34DLPE   O12 3216   7.432  10.821   9.427 -0.3566 -0.4921 -0.3439
   34DLPE    C1 3217   7.321  10.868   9.169  0.9054  0.3456 -0.4153
   34DLPE    HA 3218   7.367  10.769   9.186 -0.2479  0.1759  2.1559
   34DLPE    HB 3219   7.408  10.933   9.145  2.6960 -2.1546 -1.0474
   34DLPE    C2 3220   7.224  10.843   9.046  0.4660 -0.1750 -1.0202
   34DLPE    HS 3221   7.277  10.783   8.969 -0.2778 -2.9586  0.5307
   34DLPE   O21 3222   7.180  10.966   8.990  0.0330 -0.0908  0.2875
   34DLPE   C21 3223   7.154  10.969   8.857 -0.3291  0.1104  0.1720
   34DLPE   O22 3224   7.187  10.877   8.782  0.4777  0.2019 -0.8414
   34DLPE   C22 3225   7.091  11.110   8.822  0.0664 -0.3319  0.1029
   34DLPE   H2R 3226   7.092  11.170   8.915 -1.6812  0.0364 -0.0684
   34DLPE   H2S 3227   6.982  11.089   8.807  0.4689 -1.5759 -1.3497
   34DLPE    C3 3228   7.099  10.753   9.096 -0.2112  0.1696 -0.6238
   34DLPE    HX 3229   7.018  10.810   9.145 -3.3285 -4.5577  0.4438
   34DLPE    HY 3230   7.137  10.682   9.173 -0.3601 -0.0279 -0.7326
   34DLPE   O31 3231   7.045  10.675   8.980  0.5470  0.0432 -0.1940
   34DLPE   C31 3232   7.107  10.566   8.948  1.1755  0.5908  0.5003
   34DLPE   O32 3233   7.195  10.513   9.011  0.3187 -0.1697  0.1649
   34DLPE   C32 3234   7.041  10.494   8.824  0.3826  0.5449  0.2804
   34DLPE   H2X 3235   6.959  10.563   8.793  1.2109  1.4239 -0.0190
   34DLPE   H2Y 3236   7.002  10.404   8.875  0.3953 -0.7907 -1.9544
   34DLPE   C23 3237   7.150  11.195   8.708 -0.5865  0.6634  0.0776
   34DLPE   H3R 3238   7.261  11.195   8.712 -0.4575 -3.3621  1.2010
   34DLPE   H3S 3239   7.125  11.301   8.732 -1.8773  0.4456 -0.2248
   34DLPE   C24 3240   7.102  11.165   8.566  0.4164 -0.6176  0.2832
   34DLPE   H4R 3241   6.995  11.196   8.556  1.2609  2.4541 -0.2830
   34DLPE   H4S 3242   7.113  11.055   8.564 -0.9923 -0.7883  0.5292
   34DLPE   C25 3243   7.185  11.229   8.457 -0.4264  0.2623 -0.3170
   34DLPE   H5R 3244   7.290  11.203   8.480 -1.4984 -4.1780  0.5731
   34DLPE   H5S 3245   7.177  11.340   8.458 -0.0986  0.3382 -2.3568
   34DLPE   C26 3246   7.152  11.179   8.313  0.0585 -0.1633  0.0850
   34DLPE   H6R 3247   7.077  11.249   8.270  1.3270  1.3088  0.1873
   34DLPE   H6S 3248   7.106  11.078   8.310  0.2470 -0.2527  0.1837
   34DLPE   C27 3249   7.275  11.161   8.224 -0.0849  0.1861  0.8551
   34DLPE   H7R 3250   7.353  11.103   8.279  0.3917  0.3243  0.3352
   34DLPE   H7S 3251   7.330  11.250   8.188 -0.2615  0.0653  0.2731
   34DLPE   C28 3252   7.240  11.089   8.094 -0.5997  0.2585 -0.6937
   34DLPE   H8R 3253   7.173  11.000   8.099  3.3233 -2.9352  0.7626
   34DLPE   H8S 3254   7.335  11.052   8.051 -0.5991 -0.0539 -0.4314
   34DLPE   C29 3255   7.191  11.187   7.988  0.5961 -1.0566  0.3320
   34DLPE   H9R 3256   7.270  11.243   7.933 -1.0876  0.7051 -0.4013
   34DLPE   H9S 3257   7.131  11.260   8.046 -0.2550 -1.3544 -0.1590
   34DLPE  C210 3258   7.086  11.116   7.892 -0.9514  0.2044 -0.2333
   34DLPE  H10R 3259   7.003  11.078   7.955 -0.2867 -0.9829 -0.0299
   34DLPE  H10S 3260   7.138  11.024   7.856 -0.1793  0.3706  0.4241
   34DLPE  C211 3261   7.042  11.194   7.774 -0.2583 -0.1694  0.3430
   34DLPE  H11R 3262   7.120  11.199   7.695 -0.0020 -0.2128  0.5926
   34DLPE  H11S 3263   7.002  11.288   7.818 -0.5583 -0.5850  0.9751
   34DLPE  C212 3264   6.925  11.132   7.703  0.0811  0.3594 -0.1043
   34DLPE  H12R 3265   6.880  11.178   7.612 -0.0530 -1.2525 -0.8908
   34DLPE  H12S 3266   6.832  11.129   7.764 -0.0738 -0.1616 -0.3601
   34DLPE  H12T 3267   6.944  11.024   7.689 -5.2555 -1.0389  1.1204
   34DLPE   C33 3268   7.141  10.463   8.709 -0.0638 -0.0218 -0.4406
   34DLPE   H3X 3269   7.224  10.406   8.757  0.2378  1.2231  0.5611
   34DLPE   H3Y 3270   7.187  10.558   8.675  0.1244  0.8106  1.9470
   34DLPE   C34 3271   7.090  10.380   8.597 -0.2797  0.4414  0.5713
   34DLPE   H4X 3272   7.013  10.445   8.551 -1.0080 -1.2536 -0.6838
   34DLPE   H4Y 3273   7.047  10.286   8.637 -1.1634  0.6299  0.0870
   34DLPE   C35 3274   7.168  10.350   8.469 -0.1132  0.6411 -0.4531
   34DLPE   H5X 3275   7.267  10.305   8.493  0.3324  1.6230 -0.4253
   34DLPE   H5Y 3276   7.209  10.441   8.421 -0.6538  0.7218 -0.7621
   34DLPE   C36 3277   7.082  10.282   8.348 -0.9893  0.2044 -0.5193
   34DLPE   H6X 3278   7.008  10.363   8.331  1.0086  1.9387 -1.3917
   34DLPE   H6Y 3279   7.019  10.206   8.399 -2.8702  1.5445 -0.7596
   34DLPE   C37 3280   7.160  10.230   8.232  0.2476  0.0398  0.4119
   34DLPE   H7X 3281   7.196  10.306   8.160  0.6506  0.5305  1.1186
   34DLPE   H7Y 3282   7.089  10.167   8.175  0.7725  0.3084 -0.5503
   34DLPE   C38 3283   7.276  10.130   8.272  0.1780 -1.0376 -0.1155
   34DLPE   H8X 3284   7.234  10.051   8.339 -0.0318 -1.6161 -0.9150
   34DLPE   H8Y 3285   7.342  10.184   8.343 -0.7930 -1.7964  1.4252
   34DLPE   C39 3286   7.359  10.079   8.155  0.0073  0.8445 -0.2991
   34DLPE   H9X 3287   7.454  10.031   8.188  0.3584  2.7677  1.7530
   34DLPE   H9Y 3288   7.400  10.168   8.105  0.9984  0.0621 -0.9072
   34DLPE  C310 3289   7.276   9.991   8.058  0.0370 -0.0860 -0.1421
   34DLPE  H10X 3290   7.216  10.052   7.987 -1.1592 -0.9918  0.0593
   34DLPE  H10Y 3291   7.217   9.912   8.109  0.3590 -1.5893 -1.9898
   34DLPE  C311 3292   7.368   9.902   7.965  0.1583 -0.3549  0.0536
   34DLPE  H11X 3293   7.459   9.879   8.024 -0.0296 -1.0676  0.0761
   34DLPE  H11Y 3294   7.396   9.963   7.877 -2.4482 -0.5153 -0.9949
   34DLPE  C312 3295   7.322   9.765   7.921  0.3306  0.1197  0.4989
   34DLPE  H12X 3296   7.401   9.720   7.857 -0.1648  0.6487 -0.5115
   34DLPE  H12Y 3297   7.231   9.774   7.858  0.5021  1.1361  0.3762
   34DLPE  H12Z 3298   7.300   9.698   8.007 -0.7698  1.0909  1.0131
   35DLPE     N 3299  12.235  11.365   9.305  0.6367  0.7746  0.0514
   35DLPE   HN1 3300  12.242  11.271   9.262  1.9126  0.2427  1.3283
   35DLPE   HN2 3301  12.139  11.393   9.334  0.1760 -0.1312 -0.5627
   35DLPE   HN3 3302  12.297  11.370   9.389 -0.2474  2.1381  0.6666
   35DLPE   C12 3303  12.288  11.471   9.215  0.6295  1.1965 -0.8667
   35DLPE  H12A 3304  12.228  11.477   9.122  2.1403 -0.8379 -2.0491
   35DLPE  H12B 3305  12.391  11.438   9.192  1.3443  1.4873  1.5773
   35DLPE   C11 3306  12.301  11.602   9.291 -0.0594 -1.2665 -1.2539
   35DLPE  H11A 3307  12.197  11.633   9.312  0.7943  0.2278  1.2132
   35DLPE  H11B 3308  12.337  11.686   9.229 -1.8121  0.8711  0.4693
   35DLPE     P 3309  12.534  11.634   9.412 -0.4235  0.2008 -0.3517
   35DLPE   O13 3310  12.601  11.517   9.477 -0.3797 -0.6364 -0.6542
   35DLPE   O14 3311  12.545  11.764   9.481  0.6468 -0.1800  0.0248
   35DLPE   O11 3312  12.572  11.643   9.258  0.2946 -0.1177  0.1905
   35DLPE   O12 3313  12.380  11.596   9.410  0.0358 -0.3301 -0.5039
   35DLPE    C1 3314  12.641  11.759   9.209  0.2491 -0.2334 -0.3478
   35DLPE    HA 3315  12.748  11.734   9.195  0.1102 -0.1849 -1.6570
   35DLPE    HB 3316  12.653  11.842   9.281  0.2265 -1.1524  0.7393
   35DLPE    C2 3317  12.585  11.813   9.075  0.1313 -0.4579 -0.3494
   35DLPE    HS 3318  12.489  11.865   9.096  0.1316 -0.5771 -0.0389
   35DLPE   O21 3319  12.570  11.711   8.978 -0.2235  0.0856 -0.5958
   35DLPE   C21 3320  12.447  11.699   8.928 -0.0791 -0.3316 -0.4547
   35DLPE   O22 3321  12.350  11.754   8.975 -0.0311  0.4928 -0.0428
   35DLPE   C22 3322  12.446  11.588   8.824  0.1541  0.5842  0.3339
   35DLPE   H2R 3323  12.349  11.537   8.838  0.1752 -0.2595 -2.1283
   35DLPE   H2S 3324  12.520  11.515   8.863  1.1983  0.6077 -1.5257
   35DLPE    C3 3325  12.671  11.923   9.018 -0.6790 -0.1604 -0.1695
   35DLPE    HX 3326  12.771  11.877   9.004  0.7698  1.2538  3.9527
   35DLPE    HY 3327  12.677  11.996   9.102  2.1807 -1.7564  1.1713
   35DLPE   O31 3328  12.609  11.972   8.902 -0.0541  0.0516  0.0951
   35DLPE   C31 3329  12.691  12.027   8.816 -0.3636  0.4251  0.4856
   35DLPE   O32 3330  12.812  12.032   8.819  0.0376 -0.5171  0.1318
   35DLPE   C32 3331  12.619  12.086   8.688  0.0160 -0.1666 -0.2341
   35DLPE   H2X 3332  12.699  12.090   8.611  0.9780 -1.8228  0.6200
   35DLPE   H2Y 3333  12.600  12.192   8.715 -1.9908 -0.3311 -0.8380
   35DLPE   C23 3334  12.496  11.615   8.678 -0.0698 -0.1566 -0.0252
   35DLPE   H3R 3335  12.523  11.517   8.631 -0.4524  1.0885 -3.1285
   35DLPE   H3S 3336  12.589  11.675   8.688 -1.0109  1.0202  1.9944
   35DLPE   C24 3337  12.384  11.670   8.594  1.1587 -0.7362 -0.0578
   35DLPE   H4R 3338  12.340  11.764   8.633  2.7294  0.3298 -0.7185
   35DLPE   H4S 3339  12.296  11.603   8.586 -0.5374  1.2216  1.2660
   35DLPE   C25 3340  12.431  11.702   8.454 -0.1369  0.5460  0.0558
   35DLPE   H5R 3341  12.491  11.616   8.417  1.0059  1.2567  0.1809
   35DLPE   H5S 3342  12.502  11.788   8.458 -0.3436  0.6554  1.6715
   35DLPE   C26 3343  12.318  11.734   8.350 -0.1937  0.4758 -0.5835
   35DLPE   H6R 3344  12.265  11.822   8.392 -2.9805 -1.1368 -0.5188
   35DLPE   H6S 3345  12.252  11.647   8.327 -0.4199  1.0356 -2.1361
   35DLPE   C27 3346  12.372  11.781   8.215 -0.3278 -0.2768  0.7691
   35DLPE   H7R 3347  12.437  11.701   8.175  1.3971  1.2820  0.3127
   35DLPE   H7S 3348  12.432  11.874   8.222 -0.8416  0.1988 -0.8806
   35DLPE   C28 3349  12.261  11.809   8.117  0.5334  0.2320  0.4950
   35DLPE   H8R 3350  12.209  11.904   8.143  0.4710  0.3504 -0.0540
   35DLPE   H8S 3351  12.192  11.724   8.134 -0.8329  0.4900 -2.9719
   35DLPE   C29 3352  12.297  11.825   7.964 -0.4501  0.5270 -0.5031
   35DLPE   H9R 3353  12.385  11.764   7.934 -1.0629 -0.4102 -0.4427
   35DLPE   H9S 3354  12.335  11.929   7.960  1.2830  0.0733  1.5369
   35DLPE  C210 3355  12.181  11.810   7.858  0.7279 -0.5668 -0.0886
   35DLPE  H10R 3356  12.100  11.882   7.881 -2.0991 -2.5620 -2.8830
   35DLPE  H10S 3357  12.137  11.710   7.876  0.8020 -0.6587 -0.4040
   35DLPE  C211 3358  12.210  11.829   7.712 -0.0381 -0.2900 -0.5877
   35DLPE  H11R 3359  12.110  11.825   7.664 -1.2117 -0.8455  1.7844
   35DLPE  H11S 3360  12.249  11.733   7.672  0.8762  0.4986 -1.6483
   35DLPE  C212 3361  12.294  11.950   7.662 -0.4544  0.6712 -0.8204
   35DLPE  H12R 3362  12.397  11.938   7.700 -0.9361 -1.4766 -0.0402
   35DLPE  H12S 3363  12.246  12.042   7.703  0.3827  0.9802 -0.5207
   35DLPE  H12T 3364  12.296  11.961   7.552  0.0232 -1.7248 -1.0966
   35DLPE   C33 3365  12.501  12.003   8.632 -0.4524 -0.1707  0.0316
   35DLPE   H3X 3366  12.407  12.026   8.686  0.2428  1.7813  0.4895
   35DLPE   H3Y 3367  12.519  11.895   8.650  3.5856  0.7185  2.5219
   35DLPE   C34 3368  12.486  12.034   8.481  0.1691  0.0746 -0.1070
   35DLPE   H4X 3369  12.405  11.967   8.445  2.3355 -1.9151 -1.6579
   35DLPE   H4Y 3370  12.585  12.014   8.433  1.2979  0.9351  1.7394
   35DLPE   C35 3371  12.444  12.175   8.451  0.0803  0.2256 -0.1103
   35DLPE   H5X 3372  12.525  12.245   8.479 -0.9984  1.2310  0.5991
   35DLPE   H5Y 3373  12.354  12.201   8.511 -1.1730 -0.0271 -1.7888
   35DLPE   C36 3374  12.420  12.208   8.297  0.2547  0.5110 -0.6510
   35DLPE   H6X 3375  12.381  12.311   8.282 -1.4590 -0.0574 -0.3647
   35DLPE   H6Y 3376  12.348  12.133   8.256 -0.9504  1.5435 -0.5099
   35DLPE   C37 3377  12.546  12.185   8.215  0.0715 -0.3208  0.2013
   35DLPE   H7X 3378  12.607  12.101   8.256  1.1419 -0.6926 -1.9693
   35DLPE   H7Y 3379  12.613  12.273   8.225 -0.3724  0.1943 -1.1570
   35DLPE   C38 3380  12.512  12.168   8.069  0.1532 -0.3536 -0.7344
   35DLPE   H8X 3381  12.452  12.258   8.045 -0.6395 -0.4749  0.7134
   35DLPE   H8Y 3382  12.450  12.081   8.037  0.6801 -0.3909 -1.6814
   35DLPE   C39 3383  12.644  12.164   7.985 -0.2520 -0.1218 -0.7212
   35DLPE   H9X 3384  12.708  12.246   8.024 -1.7180  0.9495 -0.4849
   35DLPE   H9Y 3385  12.616  12.196   7.883  1.6042  0.6508 -1.0121
   35DLPE  C310 3386  12.715  12.026   8.007  0.0489 -0.1817 -0.5318
   35DLPE  H10X 3387  12.678  11.979   8.101 -0.6270  0.3504 -0.5222
   35DLPE  H10Y 3388  12.825  12.036   8.015  0.2123 -2.4331  1.0749
   35DLPE  C311 3389  12.683  11.927   7.894  0.2205  0.3437  0.0792
   35DLPE  H11X 3390  12.721  11.968   7.798  0.6420 -0.2032  0.0060
   35DLPE  H11Y 3391  12.572  11.926   7.885  0.1266 -2.7961  0.5060
   35DLPE  C312 3392  12.748  11.793   7.930 -0.4503  0.0429 -0.3759
   35DLPE  H12X 3393  12.858  11.788   7.919 -0.6227 -2.1501 -1.6224
   35DLPE  H12Y 3394  12.725  11.714   7.855  3.5264 -1.0287 -0.6853
   35DLPE  H12Z 3395  12.739  11.760   8.036 -0.8414 -1.0523 -0.7370
   36DLPE     N 3396   3.106  11.339   9.537 -0.2906 -0.0039 -0.5018
   36DLPE   HN1 3397   3.159  11.314   9.451 -1.8641 -1.1439 -1.1881
   36DLPE   HN2 3398   3.066  11.434   9.522  0.2090  0.2604 -0.1818
   36DLPE   HN3 3399   3.017  11.287   9.547 -0.9527  1.3905  1.3185
   36DLPE   C12 3400   3.189  11.326   9.660  0.0026 -0.3143 -0.0774
   36DLPE  H12A 3401   3.218  11.220   9.675  1.8142  0.3278  1.2634
   36DLPE  H12B 3402   3.117  11.359   9.738 -0.5598  0.5757 -0.9439
   36DLPE   C11 3403   3.304  11.420   9.659 -0.4973 -0.8897 -0.1610
   36DLPE  H11A 3404   3.355  11.409   9.757 -0.2332 -1.0090 -0.3071
   36DLPE  H11B 3405   3.278  11.526   9.636 -0.3376 -1.2958 -2.5088
   36DLPE     P 3406   3.527  11.439   9.539 -0.4770  0.0834 -0.0487
   36DLPE   O13 3407   3.588  11.434   9.669 -0.3369 -0.1097 -0.3189
   36DLPE   O14 3408   3.511  11.571   9.474 -0.0837 -0.6078  0.0443
   36DLPE   O11 3409   3.593  11.333   9.449 -0.4641  0.3423 -0.4679
   36DLPE   O12 3410   3.386  11.376   9.556 -0.0827 -0.7084  0.5622
   36DLPE    C1 3411   3.518  11.239   9.373  0.0356  0.0445  0.0904
   36DLPE    HA 3412   3.447  11.176   9.430  0.9393 -0.2339  0.9325
   36DLPE    HB 3413   3.587  11.166   9.325 -0.0557 -0.4381  0.6888
   36DLPE    C2 3414   3.460  11.292   9.244  0.7897  0.1832  0.0362
   36DLPE    HS 3415   3.406  11.388   9.256  0.2695 -0.1379  0.3006
   36DLPE   O21 3416   3.387  11.193   9.175  0.5727  0.2686  0.0149
   36DLPE   C21 3417   3.258  11.190   9.211  0.7133 -0.0758  0.5797
   36DLPE   O22 3418   3.215  11.259   9.301 -0.0668  0.7243 -0.3534
   36DLPE   C22 3419   3.178  11.106   9.107  0.2289 -0.1230  0.4018
   36DLPE   H2R 3420   3.076  11.090   9.147  0.9713  1.0607  3.0113
   36DLPE   H2S 3421   3.227  11.007   9.109  0.0859 -0.1847  1.1227
   36DLPE    C3 3422   3.575  11.344   9.152  0.3656  0.3672  0.1796
   36DLPE    HX 3423   3.633  11.250   9.139 -3.9108 -2.3388 -1.4367
   36DLPE    HY 3424   3.632  11.423   9.205  0.2494  0.8501 -0.4111
   36DLPE   O31 3425   3.533  11.385   9.014  0.1126  0.3670 -0.1723
   36DLPE   C31 3426   3.522  11.512   8.998 -0.1035  0.1061  0.4192
   36DLPE   O32 3427   3.534  11.601   9.085 -0.3463  0.3280  0.2559
   36DLPE   C32 3428   3.483  11.543   8.849 -0.2243 -0.1931 -0.0665
   36DLPE   H2X 3429   3.530  11.640   8.825  1.2378 -0.1583  2.6003
   36DLPE   H2Y 3430   3.375  11.570   8.843  0.0974  0.8534 -2.3976
   36DLPE   C23 3431   3.182  11.164   8.962  0.2962  0.0948 -0.8259
   36DLPE   H3R 3432   3.286  11.158   8.925  0.5138 -1.8474 -0.0352
   36DLPE   H3S 3433   3.151  11.270   8.952  2.0916  0.7460  0.1602
   36DLPE   C24 3434   3.105  11.074   8.870  0.6162  0.0466 -0.1681
   36DLPE   H4R 3435   3.004  11.049   8.907 -0.3456  1.1025 -1.9117
   36DLPE   H4S 3436   3.160  10.978   8.867 -0.0170 -0.3531  0.8023
   36DLPE   C25 3437   3.088  11.138   8.726 -0.3430  0.2533  0.5838
   36DLPE   H5R 3438   3.069  11.060   8.649  0.7903  1.5687 -1.0846
   36DLPE   H5S 3439   3.180  11.190   8.693 -1.6728  1.9018 -0.7291
   36DLPE   C26 3440   2.961  11.238   8.721 -0.2164  0.2702 -0.3290
   36DLPE   H6R 3441   2.986  11.316   8.797  0.5067  0.9215 -1.2055
   36DLPE   H6S 3442   2.870  11.182   8.750  0.2741 -1.6790 -2.3191
   36DLPE   C27 3443   2.938  11.310   8.584 -0.2604 -0.7672  0.4881
   36DLPE   H7R 3444   2.831  11.332   8.564  0.1717  2.4890  1.2472
   36DLPE   H7S 3445   2.968  11.243   8.500 -0.8916  0.8113 -1.0452
   36DLPE   C28 3446   3.017  11.447   8.559  0.1213 -0.0045 -0.6448
   36DLPE   H8R 3447   3.009  11.489   8.456  0.5808 -1.3935 -1.2678
   36DLPE   H8S 3448   3.123  11.421   8.582 -0.9894 -3.5631  1.1567
   36DLPE   C29 3449   2.975  11.550   8.665 -0.1088 -0.7357  0.1268
   36DLPE   H9R 3450   2.974  11.499   8.764  1.4613  0.3946  0.7749
   36DLPE   H9S 3451   2.877  11.597   8.643 -0.0939 -1.3323 -1.3504
   36DLPE  C210 3452   3.076  11.664   8.679 -0.1285  0.3937 -0.2988
   36DLPE  H10R 3453   3.171  11.629   8.724  0.5489  1.8526 -0.5122
   36DLPE  H10S 3454   3.033  11.737   8.751  0.1014 -1.2416  1.5620
   36DLPE  C211 3455   3.117  11.731   8.541  0.1610  0.2573  0.5974
   36DLPE  H11R 3456   3.029  11.769   8.484  1.0873  3.3655  1.0160
   36DLPE  H11S 3457   3.176  11.660   8.481  1.2405 -1.3275  3.3638
   36DLPE  C212 3458   3.194  11.857   8.564  0.5220 -0.2864  0.6056
   36DLPE  H12R 3459   3.135  11.907   8.644  2.1579 -0.7216  2.1743
   36DLPE  H12S 3460   3.214  11.911   8.470 -0.0417  1.4528  1.4356
   36DLPE  H12T 3461   3.286  11.838   8.623  0.3500 -1.1577  0.5978
   36DLPE   C33 3462   3.517  11.426   8.752 -0.2930 -0.1170 -0.2330
   36DLPE   H3X 3463   3.479  11.326   8.782 -1.6909  0.8384  1.3352
   36DLPE   H3Y 3464   3.627  11.417   8.760  0.0637  3.0554 -0.2720
   36DLPE   C34 3465   3.477  11.453   8.601 -0.1756 -0.0051 -0.4671
   36DLPE   H4X 3466   3.543  11.535   8.566  0.6821 -2.0636 -4.1035
   36DLPE   H4Y 3467   3.368  11.474   8.587  0.2221  1.7383 -1.1959
   36DLPE   C35 3468   3.488  11.327   8.511 -0.2000  0.5209 -0.4725
   36DLPE   H5X 3469   3.411  11.252   8.539  0.5524 -0.1057 -0.0443
   36DLPE   H5Y 3470   3.589  11.291   8.541 -1.1489 -2.6582 -0.6736
   36DLPE   C36 3471   3.477  11.370   8.366 -0.0489  0.0498  0.0855
   36DLPE   H6X 3472   3.575  11.411   8.334 -0.0096  0.5531  0.8294
   36DLPE   H6Y 3473   3.398  11.447   8.357  0.5354  0.8500  1.5189
   36DLPE   C37 3474   3.446  11.254   8.268 -0.0265  0.8863  0.0109
   36DLPE   H7X 3475   3.343  11.215   8.278  0.0708  0.7244  0.4115
   36DLPE   H7Y 3476   3.523  11.173   8.264 -0.6536  0.2945 -3.1298
   36DLPE   C38 3477   3.470  11.301   8.118  0.2453  0.3650  0.3144
   36DLPE   H8X 3478   3.558  11.367   8.108 -0.1147  0.8696  0.4540
   36DLPE   H8Y 3479   3.378  11.356   8.089  0.1434  1.3238  2.2915
   36DLPE   C39 3480   3.513  11.184   8.018 -0.0572 -0.4869 -0.5709
   36DLPE   H9X 3481   3.449  11.093   8.015  1.8931 -1.9588  0.4818
   36DLPE   H9Y 3482   3.610  11.152   8.061  1.0264  2.3593 -0.6856
   36DLPE  C310 3483   3.542  11.225   7.875  0.6612  0.1431  0.2752
   36DLPE  H10X 3484   3.635  11.284   7.864  0.2450  0.4355 -2.2659
   36DLPE  H10Y 3485   3.456  11.284   7.835  2.2671  2.2913 -0.1824
   36DLPE  C311 3486   3.556  11.111   7.779  0.2239  0.1098  0.5690
   36DLPE  H11X 3487   3.458  11.060   7.764  0.7325  0.0866 -4.2842
   36DLPE  H11Y 3488   3.633  11.046   7.827  1.0602 -1.2087 -2.3525
   36DLPE  C312 3489   3.601  11.139   7.638  0.1354  0.5224 -0.3290
   36DLPE  H12X 3490   3.620  11.039   7.594  1.6585  0.6336  0.0380
   36DLPE  H12Y 3491   3.694  11.200   7.639  1.0463 -0.7914 -1.4531
   36DLPE  H12Z 3492   3.519  11.190   7.582 -0.6159 -0.9789 -0.6411
   37DLPE     N 3493   9.848   9.188   9.533  0.1129  0.3148 -0.2016
   37DLPE   HN1 3494   9.906   9.259   9.581 -0.7801 -0.2719  1.8552
   37DLPE   HN2 3495   9.896   9.139   9.454  0.4798 -1.0797  0.8593
   37DLPE   HN3 3496   9.813   9.117   9.600 -1.7686 -0.8918 -2.2925
   37DLPE   C12 3497   9.730   9.259   9.477  0.0858  0.0605 -0.1697
   37DLPE  H12A 3498   9.775   9.357   9.447 -1.1930  0.0290 -2.3440
   37DLPE  H12B 3499   9.648   9.265   9.551 -0.3109 -1.1329 -0.4957
   37DLPE   C11 3500   9.675   9.189   9.349  0.1257  0.3367 -0.8449
   37DLPE  H11A 3501   9.587   9.246   9.315 -1.0811 -0.5120  0.7367
   37DLPE  H11B 3502   9.642   9.086   9.375  0.5716  0.3849 -0.0440
   37DLPE     P 3503   9.741   9.127   9.108  0.0262 -0.5855 -0.0343
   37DLPE   O13 3504   9.601   9.077   9.102 -0.6711  0.4907 -0.6124
   37DLPE   O14 3505   9.848   9.031   9.092 -0.6259 -0.1935 -0.5204
   37DLPE   O11 3506   9.762   9.234   8.999  0.5113 -0.4438 -0.1029
   37DLPE   O12 3507   9.764   9.204   9.242 -0.4095 -0.1573  0.1965
   37DLPE    C1 3508   9.723   9.372   8.995 -0.6373 -0.1576 -0.7222
   37DLPE    HA 3509   9.794   9.424   9.063 -0.1561  1.1931 -2.1874
   37DLPE    HB 3510   9.616   9.393   9.013 -0.9031  0.2760 -2.5782
   37DLPE    C2 3511   9.750   9.426   8.849 -0.2529 -0.0142 -0.4986
   37DLPE    HS 3512   9.706   9.525   8.828  2.5770  1.6144  0.6889
   37DLPE   O21 3513   9.721   9.330   8.748  0.4320  0.2575  0.7279
   37DLPE   C21 3514   9.605   9.264   8.733  0.1536 -1.2024  0.0456
   37DLPE   O22 3515   9.506   9.283   8.802  0.0284  0.3139  0.5046
   37DLPE   C22 3516   9.607   9.175   8.617 -0.9178  0.6165  0.3916
   37DLPE   H2R 3517   9.569   9.216   8.520 -1.9888  0.0628  0.5667
   37DLPE   H2S 3518   9.534   9.093   8.634 -1.2183  0.2712 -2.1866
   37DLPE    C3 3519   9.903   9.463   8.851  0.0687 -0.4816  0.5722
   37DLPE    HX 3520   9.955   9.394   8.921  0.8523  0.4860  0.9688
   37DLPE    HY 3521   9.919   9.563   8.896 -0.7635 -0.4423  0.7969
   37DLPE   O31 3522   9.970   9.453   8.720 -0.5414  0.0700 -0.3573
   37DLPE   C31 3523   9.973   9.562   8.649 -1.2822  0.8085 -0.4236
   37DLPE   O32 3524   9.921   9.667   8.685 -0.8997  0.3283 -0.5987
   37DLPE   C32 3525  10.049   9.537   8.523  0.3495 -1.1290  0.1830
   37DLPE   H2X 3526  10.014   9.442   8.479 -0.2335 -1.4330  1.2634
   37DLPE   H2Y 3527  10.158   9.535   8.544  0.4305  0.1363 -0.0061
   37DLPE   C23 3528   9.742   9.093   8.593 -0.3221 -0.6242 -0.5157
   37DLPE   H3R 3529   9.713   8.998   8.545  0.3528 -0.4458 -1.2826
   37DLPE   H3S 3530   9.774   9.070   8.697 -0.0264 -1.0604 -0.7035
   37DLPE   C24 3531   9.849   9.166   8.513  0.2363  0.0994 -0.4742
   37DLPE   H4R 3532   9.937   9.099   8.525  0.0352 -0.4697 -1.9006
   37DLPE   H4S 3533   9.883   9.265   8.551  2.0922 -0.6166 -0.1251
   37DLPE   C25 3534   9.806   9.186   8.365 -0.0309 -0.5139 -0.6234
   37DLPE   H5R 3535   9.717   9.253   8.366 -0.1765 -0.7127 -0.1496
   37DLPE   H5S 3536   9.763   9.091   8.326 -2.1537  0.0255  0.2433
   37DLPE   C26 3537   9.910   9.235   8.264  0.1813  0.0230  0.3555
   37DLPE   H6R 3538   9.999   9.168   8.257  0.2568 -0.0179  1.5280
   37DLPE   H6S 3539   9.955   9.327   8.307 -0.1068  0.4145 -0.1710
   37DLPE   C27 3540   9.847   9.255   8.124  0.2503  0.6276 -0.1136
   37DLPE   H7R 3541   9.745   9.293   8.147 -0.6849 -1.7835  0.0152
   37DLPE   H7S 3542   9.832   9.160   8.068 -1.3283  0.6445  0.2405
   37DLPE   C28 3543   9.913   9.361   8.034  0.4578  0.2389  0.2340
   37DLPE   H8R 3544  10.021   9.346   8.010  0.4534 -0.0293  0.3729
   37DLPE   H8S 3545   9.920   9.459   8.087 -1.6922  0.2671  0.5596
   37DLPE   C29 3546   9.840   9.383   7.900  0.2983 -0.4528 -0.0548
   37DLPE   H9R 3547   9.884   9.470   7.848 -0.7799  0.8703  1.1575
   37DLPE   H9S 3548   9.732   9.402   7.916 -0.1779  0.1816 -3.3138
   37DLPE  C210 3549   9.847   9.267   7.802  0.3467 -0.1736  0.4027
   37DLPE  H10R 3550   9.800   9.170   7.829 -1.4038  0.4208 -0.3485
   37DLPE  H10S 3551   9.954   9.241   7.791  0.6930  1.9120 -2.7871
   37DLPE  C211 3552   9.802   9.312   7.653 -0.7204  0.0637  1.0862
   37DLPE  H11R 3553   9.863   9.401   7.627  1.5735 -2.0085 -1.1027
   37DLPE  H11S 3554   9.696   9.347   7.651 -0.8388 -0.1955 -2.0690
   37DLPE  C212 3555   9.828   9.206   7.549  0.5774  0.6632  0.2033
   37DLPE  H12R 3556   9.813   9.240   7.444  1.7530  1.0185  0.1397
   37DLPE  H12S 3557   9.743   9.136   7.565  1.4011 -0.4993 -0.3320
   37DLPE  H12T 3558   9.931   9.165   7.559  0.8629  1.0718 -0.9060
   37DLPE   C33 3559  10.031   9.662   8.430  0.3839  0.3593  0.5087
   37DLPE   H3X 3560  10.080   9.755   8.468  1.1734  0.8611 -1.6018
   37DLPE   H3Y 3561   9.924   9.684   8.414  0.2370  0.0932  1.0899
   37DLPE   C34 3562  10.093   9.645   8.289  0.1477  0.5960 -0.1591
   37DLPE   H4X 3563  10.055   9.546   8.256  2.7796 -0.8157  0.7708
   37DLPE   H4Y 3564  10.203   9.636   8.290  0.3066  1.7411  2.2416
   37DLPE   C35 3565  10.055   9.753   8.189  0.2022  0.1205 -1.0153
   37DLPE   H5X 3566   9.946   9.774   8.199  0.1879 -0.5472  0.4916
   37DLPE   H5Y 3567  10.082   9.722   8.086  1.9139 -0.7119 -0.3627
   37DLPE   C36 3568  10.124   9.887   8.224 -0.0887  0.4782 -0.3459
   37DLPE   H6X 3569  10.216   9.863   8.280 -2.0241 -1.0483  2.4382
   37DLPE   H6Y 3570  10.053   9.942   8.289 -0.9000 -3.0071  2.0067
   37DLPE   C37 3571  10.178   9.971   8.106  0.0811 -0.0400  0.1329
   37DLPE   H7X 3572  10.276   9.936   8.067  0.6074 -0.6629  1.8999
   37DLPE   H7Y 3573  10.201  10.071   8.150 -1.7050  0.0536  0.9298
   37DLPE   C38 3574  10.077   9.984   7.995 -0.3096 -0.5529 -0.0124
   37DLPE   H8X 3575   9.989  10.044   8.026 -1.8451 -1.6435 -2.0586
   37DLPE   H8Y 3576  10.045   9.884   7.959  0.0735 -0.6339 -0.1340
   37DLPE   C39 3577  10.129  10.053   7.871 -0.3435 -0.0437 -0.6047
   37DLPE   H9X 3578  10.220   9.998   7.840  1.3283 -0.0273  3.5742
   37DLPE   H9Y 3579  10.159  10.156   7.897  0.3288 -0.4101  0.1034
   37DLPE  C310 3580  10.025  10.072   7.757 -0.0376  0.6031  0.3374
   37DLPE  H10X 3581   9.921  10.055   7.794  0.1937  0.3526  0.8882
   37DLPE  H10Y 3582  10.043   9.988   7.686  0.5171 -0.3874  1.5962
   37DLPE  C311 3583  10.031  10.203   7.679 -0.8110 -0.2504 -0.3199
   37DLPE  H11X 3584  10.036  10.289   7.749  1.3147 -0.2406 -0.4190
   37DLPE  H11Y 3585   9.935  10.211   7.624 -1.1614  0.7574  0.4129
   37DLPE  C312 3586  10.150  10.219   7.577  0.3212 -0.0538  0.0255
   37DLPE  H12X 3587  10.243  10.227   7.636 -0.0459  1.4916  0.4260
   37DLPE  H12Y 3588  10.145  10.314   7.519  0.3185 -1.6001 -2.6867
   37DLPE  H12Z 3589  10.157  10.139   7.500 -1.5861 -0.0173 -0.2463
   38DLPE     N 3590   8.246   7.188   8.880 -0.4824 -0.0196 -0.2007
   38DLPE   HN1 3591   8.157   7.241   8.889  0.6719  2.0466 -0.2082
   38DLPE   HN2 3592   8.264   7.129   8.964 -0.7356  0.0202 -0.1164
   38DLPE   HN3 3593   8.240   7.124   8.799  0.9277  0.1390 -0.4566
   38DLPE   C12 3594   8.348   7.289   8.862 -0.3471 -0.3297  0.1852
   38DLPE  H12A 3595   8.377   7.339   8.957 -1.0716  1.1904 -0.3506
   38DLPE  H12B 3596   8.305   7.365   8.794 -0.2844  1.2874  1.8572
   38DLPE   C11 3597   8.467   7.218   8.800  0.6147  0.1232 -0.0303
   38DLPE  H11A 3598   8.549   7.289   8.776 -0.4509  1.1969 -0.5734
   38DLPE  H11B 3599   8.431   7.176   8.703 -1.2036  4.2072 -1.3337
   38DLPE     P 3600   8.641   7.024   8.830  0.6155 -0.1565  0.0261
   38DLPE   O13 3601   8.654   6.906   8.931  0.1916 -0.3096 -0.0241
   38DLPE   O14 3602   8.759   7.103   8.816  0.0487 -0.7043  0.6368
   38DLPE   O11 3603   8.589   6.969   8.688  0.7663  0.3025 -0.8578
   38DLPE   O12 3604   8.518   7.119   8.887 -0.8196  0.0790 -0.5342
   38DLPE    C1 3605   8.683   6.900   8.609 -0.3654 -0.2871  0.3064
   38DLPE    HA 3606   8.674   6.790   8.617 -1.3605 -0.2028  0.4184
   38DLPE    HB 3607   8.792   6.923   8.616 -0.2426  0.7415 -3.1923
   38DLPE    C2 3608   8.654   6.940   8.459  0.6311 -0.5828 -0.2867
   38DLPE    HS 3609   8.740   6.913   8.395  2.7994 -0.6927  2.4506
   38DLPE   O21 3610   8.624   7.077   8.458 -0.3604 -0.2595 -0.0153
   38DLPE   C21 3611   8.732   7.164   8.488 -0.3980 -0.1552  0.0408
   38DLPE   O22 3612   8.845   7.126   8.518  0.0394  0.5403  0.6872
   38DLPE   C22 3613   8.689   7.302   8.464  0.3220 -0.7438  0.8197
   38DLPE   H2R 3614   8.754   7.360   8.534  0.0913 -2.8766  2.9576
   38DLPE   H2S 3615   8.579   7.314   8.475  0.2609 -1.2275  0.7742
   38DLPE    C3 3616   8.531   6.868   8.390 -0.2353  0.1402  0.0695
   38DLPE    HX 3617   8.451   6.942   8.367  0.0147  0.3049 -0.2777
   38DLPE    HY 3618   8.503   6.787   8.461  2.5673  0.0202  1.1751
   38DLPE   O31 3619   8.575   6.823   8.256  0.1099 -0.0513  0.4740
   38DLPE   C31 3620   8.653   6.708   8.259 -0.0914 -0.0534  0.4036
   38DLPE   O32 3621   8.691   6.654   8.360  0.3421  0.6169  0.4145
   38DLPE   C32 3622   8.680   6.651   8.119  0.0554  0.1248 -0.1243
   38DLPE   H2X 3623   8.767   6.690   8.062 -1.1506  0.4025 -1.8904
   38DLPE   H2Y 3624   8.583   6.669   8.067 -0.6678 -1.6176  0.5254
   38DLPE   C23 3625   8.726   7.342   8.318  0.0334 -0.1340 -0.9981
   38DLPE   H3R 3626   8.672   7.437   8.299  0.1088 -0.3770 -2.5337
   38DLPE   H3S 3627   8.706   7.261   8.246  0.1528 -1.6873  0.6427
   38DLPE   C24 3628   8.867   7.376   8.293  0.4507  0.4847 -0.5892
   38DLPE   H4R 3629   8.927   7.306   8.355 -0.9416 -0.2951 -0.0952
   38DLPE   H4S 3630   8.905   7.476   8.324  0.1682  1.2195 -2.4421
   38DLPE   C25 3631   8.916   7.340   8.154  0.5729  0.2969 -0.0980
   38DLPE   H5R 3632   8.843   7.378   8.079 -0.6421 -0.3076  0.7323
   38DLPE   H5S 3633   8.907   7.230   8.142 -0.3549  0.2217  1.0757
   38DLPE   C26 3634   9.062   7.392   8.138  0.2839 -0.3779 -0.2544
   38DLPE   H6R 3635   9.129   7.373   8.225  0.9969  3.4314  0.2104
   38DLPE   H6S 3636   9.063   7.503   8.141  1.3705 -0.2400 -2.8554
   38DLPE   C27 3637   9.145   7.349   8.017  0.1320  0.0997  0.4472
   38DLPE   H7R 3638   9.151   7.238   8.011 -1.3882  0.0524 -0.6989
   38DLPE   H7S 3639   9.244   7.395   8.035 -0.4835  1.6472  0.0403
   38DLPE   C28 3640   9.091   7.409   7.886 -0.6524  0.6092  0.0298
   38DLPE   H8R 3641   9.096   7.520   7.890 -0.0090  0.6430 -1.1447
   38DLPE   H8S 3642   8.980   7.402   7.884 -0.6657  0.4028 -2.9130
   38DLPE   C29 3643   9.164   7.354   7.762 -0.2512  0.2314  0.0269
   38DLPE   H9R 3644   9.167   7.243   7.767 -1.6472  0.1446 -0.4932
   38DLPE   H9S 3645   9.268   7.392   7.758 -0.8189  1.9906  1.0372
   38DLPE  C210 3646   9.102   7.398   7.629  0.4716 -0.4002 -0.2784
   38DLPE  H10R 3647   9.091   7.507   7.611  0.8825 -0.4578 -0.9353
   38DLPE  H10S 3648   9.002   7.350   7.622  0.1308  0.4704 -1.8977
   38DLPE  C211 3649   9.196   7.366   7.511  0.5577  0.1544  0.0361
   38DLPE  H11R 3650   9.233   7.261   7.512  0.9911  0.1856 -3.1989
   38DLPE  H11S 3651   9.289   7.427   7.518 -0.5894  2.0767 -0.6986
   38DLPE  C212 3652   9.114   7.394   7.378 -0.1162 -0.1078 -0.5459
   38DLPE  H12R 3653   9.180   7.361   7.296 -0.1583 -1.0797 -0.2032
   38DLPE  H12S 3654   9.088   7.502   7.381 -0.0099 -0.0977  0.8277
   38DLPE  H12T 3655   9.014   7.345   7.384 -0.0300 -0.6479 -2.6648
   38DLPE   C33 3656   8.709   6.499   8.125 -0.0558 -0.1387  0.3262
   38DLPE   H3X 3657   8.774   6.486   8.215  1.2513  2.2796 -0.1956
   38DLPE   H3Y 3658   8.766   6.472   8.034 -0.6846  0.0902 -0.1382
   38DLPE   C34 3659   8.581   6.417   8.142 -0.6667 -0.6159  0.4849
   38DLPE   H4X 3660   8.611   6.316   8.177 -0.5563 -0.6691  0.2367
   38DLPE   H4Y 3661   8.539   6.465   8.233 -0.6796  1.0347 -0.3568
   38DLPE   C35 3662   8.486   6.417   8.027 -0.1244 -0.1524 -0.3187
   38DLPE   H5X 3663   8.549   6.374   7.946  0.0392 -0.3568 -0.0835
   38DLPE   H5Y 3664   8.458   6.523   8.007  1.2194  0.0916 -1.0353
   38DLPE   C36 3665   8.367   6.321   8.025 -0.3470 -0.0480 -0.0697
   38DLPE   H6X 3666   8.290   6.350   8.099  1.3000  1.0531  1.2729
   38DLPE   H6Y 3667   8.394   6.217   8.054 -1.0120 -0.3487 -0.4985
   38DLPE   C37 3668   8.304   6.296   7.884  0.0216  0.1813 -0.6653
   38DLPE   H7X 3669   8.371   6.228   7.827  1.1725  0.9263 -0.2645
   38DLPE   H7Y 3670   8.210   6.239   7.896  0.5562 -0.4914  0.5634
   38DLPE   C38 3671   8.272   6.418   7.802 -0.1621 -0.6897  0.3095
   38DLPE   H8X 3672   8.366   6.468   7.772 -0.4179 -0.8847 -0.9015
   38DLPE   H8Y 3673   8.209   6.491   7.856 -0.2980 -0.2395 -0.4402
   38DLPE   C39 3674   8.206   6.381   7.666 -0.0987  0.4621 -0.0186
   38DLPE   H9X 3675   8.284   6.327   7.608 -0.9120 -0.1229 -0.5795
   38DLPE   H9Y 3676   8.187   6.475   7.610  0.5729  0.1572 -0.7735
   38DLPE  C310 3677   8.076   6.299   7.679 -0.2315  0.2229 -0.9310
   38DLPE  H10X 3678   8.024   6.326   7.774 -1.0980 -0.1557 -1.2796
   38DLPE  H10Y 3679   8.089   6.189   7.688  1.1832  0.4889  0.7551
   38DLPE  C311 3680   7.976   6.318   7.567 -0.3997 -0.1639  0.1149
   38DLPE  H11X 3681   7.958   6.428   7.559  0.6322 -0.1316 -3.6671
   38DLPE  H11Y 3682   7.874   6.279   7.588 -0.2083 -1.1830 -0.7509
   38DLPE  C312 3683   8.038   6.275   7.436 -0.5951  0.6652 -0.1769
   38DLPE  H12X 3684   8.113   6.347   7.398  0.1262 -0.3900 -0.8114
   38DLPE  H12Y 3685   7.959   6.289   7.358  1.0692 -0.9928 -2.3089
   38DLPE  H12Z 3686   8.070   6.168   7.436  1.6416  1.2572  1.9720
   39DLPE     N 3687   5.180   4.506   9.718 -0.1097 -0.1316  0.6541
   39DLPE   HN1 3688   5.178   4.417   9.772 -0.2629  0.1278  1.0806
   39DLPE   HN2 3689   5.199   4.468   9.623 -0.4768 -0.3328  0.6627
   39DLPE   HN3 3690   5.090   4.556   9.715  0.3307  0.6386 -0.2847
   39DLPE   C12 3691   5.300   4.573   9.774 -0.1630  0.1105  0.8493
   39DLPE  H12A 3692   5.385   4.504   9.754  0.1024 -0.1155  2.6101
   39DLPE  H12B 3693   5.276   4.566   9.882  1.8109  0.4073  1.3416
   39DLPE   C11 3694   5.310   4.718   9.728  0.0695  0.1193 -0.1202
   39DLPE  H11A 3695   5.381   4.771   9.795 -0.5429 -0.9785  1.4658
   39DLPE  H11B 3696   5.215   4.774   9.742  0.8133  2.1978 -2.5667
   39DLPE     P 3697   5.400   4.862   9.529  0.3593  0.0026  0.3497
   39DLPE   O13 3698   5.478   4.946   9.631 -0.3111 -0.6012 -0.2188
   39DLPE   O14 3699   5.295   4.940   9.455 -0.2433 -0.1739  0.1086
   39DLPE   O11 3700   5.508   4.823   9.427 -0.4691  0.2688 -0.6869
   39DLPE   O12 3701   5.344   4.734   9.590  0.2472  0.2054  0.2155
   39DLPE    C1 3702   5.498   4.695   9.357 -0.6363 -0.6999  0.0454
   39DLPE    HA 3703   5.411   4.630   9.379 -1.6801 -0.4275 -2.8573
   39DLPE    HB 3704   5.589   4.635   9.378  0.2858  0.7696  0.3886
   39DLPE    C2 3705   5.489   4.729   9.212  0.1297 -1.2339 -0.4319
   39DLPE    HS 3706   5.574   4.793   9.182 -1.0141  0.5325 -0.0047
   39DLPE   O21 3707   5.357   4.778   9.184 -0.2349  0.0083 -0.4941
   39DLPE   C21 3708   5.348   4.905   9.148 -0.7697 -0.7812 -0.1461
   39DLPE   O22 3709   5.436   4.987   9.142  0.1945  0.5796 -0.3838
   39DLPE   C22 3710   5.205   4.932   9.116  0.1855  0.3464 -0.3447
   39DLPE   H2R 3711   5.183   5.040   9.133 -0.4464  0.1197  0.3553
   39DLPE   H2S 3712   5.145   4.880   9.193 -0.0507  0.6995 -0.2843
   39DLPE    C3 3713   5.513   4.593   9.136 -0.0637  0.3136 -0.7624
   39DLPE    HX 3714   5.438   4.518   9.170 -0.6764  0.3357 -2.0290
   39DLPE    HY 3715   5.614   4.574   9.178 -1.3256  0.1623  2.5107
   39DLPE   O31 3716   5.501   4.615   8.990  0.0757  0.1543  0.0521
   39DLPE   C31 3717   5.612   4.644   8.927  0.6164 -0.4604  0.2778
   39DLPE   O32 3718   5.723   4.646   8.975  0.4604  0.1320 -0.3164
   39DLPE   C32 3719   5.585   4.667   8.778 -0.3917 -0.3471 -0.3965
   39DLPE   H2X 3720   5.669   4.618   8.724  0.6675  1.1291 -0.1653
   39DLPE   H2Y 3721   5.587   4.776   8.758  1.7675 -0.1318  0.6511
   39DLPE   C23 3722   5.175   4.896   8.968 -0.4695  0.0305 -0.8306
   39DLPE   H3R 3723   5.064   4.906   8.970 -0.3586  1.5626 -1.3826
   39DLPE   H3S 3724   5.197   4.787   8.956  2.2176  0.1460  1.8637
   39DLPE   C24 3725   5.226   4.988   8.860  0.3058  0.5333  0.8304
   39DLPE   H4R 3726   5.337   4.982   8.860  0.2481 -1.3096  0.3598
   39DLPE   H4S 3727   5.188   5.090   8.879 -2.2160  0.3910 -2.4191
   39DLPE   C25 3728   5.167   4.952   8.724  0.0832  0.3309  0.3237
   39DLPE   H5R 3729   5.057   4.969   8.734  0.3184  0.7416  2.8356
   39DLPE   H5S 3730   5.177   4.845   8.696  1.9884  0.6097 -0.2180
   39DLPE   C26 3731   5.219   5.042   8.618  0.2109 -0.8622 -0.5467
   39DLPE   H6R 3732   5.330   5.032   8.619  0.5010  1.6543  0.0778
   39DLPE   H6S 3733   5.219   5.150   8.645  4.2767 -1.0457  0.9471
   39DLPE   C27 3734   5.159   5.014   8.483 -0.0665  0.3184  0.0791
   39DLPE   H7R 3735   5.050   5.035   8.495  0.2276  1.3704  1.1767
   39DLPE   H7S 3736   5.178   4.908   8.458 -0.1910  0.1582  0.6598
   39DLPE   C28 3737   5.217   5.104   8.369  0.3821 -0.1251  0.0875
   39DLPE   H8R 3738   5.327   5.120   8.372  0.4408 -0.6029  0.7416
   39DLPE   H8S 3739   5.172   5.201   8.397  1.0698  0.1661  0.2054
   39DLPE   C29 3740   5.169   5.055   8.229  0.3523 -0.2932  0.6364
   39DLPE   H9R 3741   5.060   5.045   8.248  0.3276 -2.8816 -0.4474
   39DLPE   H9S 3742   5.218   4.963   8.192  0.4699  0.4278 -1.1122
   39DLPE  C210 3743   5.171   5.165   8.118 -0.4894  0.5825 -0.8045
   39DLPE  H10R 3744   5.275   5.185   8.083 -0.7970  0.0511 -2.0967
   39DLPE  H10S 3745   5.125   5.254   8.165  2.6568  1.4060  1.0120
   39DLPE  C211 3746   5.091   5.123   8.000  0.1357 -0.1943  0.2351
   39DLPE  H11R 3747   4.991   5.099   8.043 -1.8016  1.3627 -3.0180
   39DLPE  H11S 3748   5.125   5.026   7.957 -0.3548  0.8750 -2.7976
   39DLPE  C212 3749   5.078   5.240   7.899  0.3301 -0.4528 -0.1426
   39DLPE  H12R 3750   5.042   5.338   7.936  0.8865 -0.2776 -0.0481
   39DLPE  H12S 3751   5.019   5.214   7.809 -1.2979 -1.7381  1.2365
   39DLPE  H12T 3752   5.182   5.263   7.866  0.3071  1.7677  1.1185
   39DLPE   C33 3753   5.453   4.614   8.730  0.0857  0.1340 -0.6315
   39DLPE   H3X 3754   5.375   4.640   8.804  0.5902 -2.0280  0.7598
   39DLPE   H3Y 3755   5.444   4.503   8.724 -2.9688  0.2947 -0.4381
   39DLPE   C34 3756   5.428   4.668   8.586  0.4847 -0.6948  0.2614
   39DLPE   H4X 3757   5.518   4.649   8.523 -1.1769  0.2703 -2.5889
   39DLPE   H4Y 3758   5.419   4.778   8.584  3.0468 -0.4127 -0.8575
   39DLPE   C35 3759   5.312   4.599   8.510 -0.8679 -0.0125 -0.4228
   39DLPE   H5X 3760   5.219   4.612   8.568 -0.9327 -1.8060 -0.0742
   39DLPE   H5Y 3761   5.324   4.488   8.509 -1.5770 -0.1280  1.0718
   39DLPE   C36 3762   5.305   4.646   8.369  0.1765 -0.4130  1.1649
   39DLPE   H6X 3763   5.405   4.628   8.323  0.3912  2.7043  0.1388
   39DLPE   H6Y 3764   5.295   4.757   8.377 -0.1227 -0.4074  0.7459
   39DLPE   C37 3765   5.198   4.581   8.290  0.2404  0.3344 -0.3214
   39DLPE   H7X 3766   5.095   4.582   8.331 -0.2246  1.6731 -1.4272
   39DLPE   H7Y 3767   5.217   4.473   8.274 -2.1041 -0.1692 -0.0025
   39DLPE   C38 3768   5.189   4.645   8.151  0.1392 -0.4093 -0.5840
   39DLPE   H8X 3769   5.283   4.646   8.093  0.1504 -0.9813 -0.5776
   39DLPE   H8Y 3770   5.159   4.751   8.164  0.6258 -0.0133 -2.4595
   39DLPE   C39 3771   5.094   4.572   8.063  0.0027 -0.2226 -0.7239
   39DLPE   H9X 3772   5.005   4.538   8.122  0.1441 -0.1369 -0.4579
   39DLPE   H9Y 3773   5.135   4.472   8.040 -1.3365 -0.7943 -0.7000
   39DLPE  C310 3774   5.063   4.652   7.942 -0.0190 -0.1097 -0.2541
   39DLPE  H10X 3775   5.034   4.586   7.857  0.2421 -2.2908  1.2910
   39DLPE  H10Y 3776   5.155   4.696   7.898 -0.6206  0.8292 -0.6186
   39DLPE  C311 3777   4.956   4.762   7.963  0.2928  0.0778  0.6645
   39DLPE  H11X 3778   5.001   4.833   8.035 -0.0118  1.3628 -0.3875
   39DLPE  H11Y 3779   4.882   4.705   8.023  2.2995 -2.0624  1.2775
   39DLPE  C312 3780   4.904   4.843   7.844 -0.3931 -0.8360  0.1691
   39DLPE  H12X 3781   4.868   4.795   7.750 -3.1659  2.0460 -0.4213
   39DLPE  H12Y 3782   4.986   4.906   7.804 -1.3770 -1.1303 -2.5380
   39DLPE  H12Z 3783   4.820   4.908   7.876 -1.3389 -0.5039 -2.6414
   40DLPE     N 3784  10.059  12.025   9.314  0.6248 -0.3715 -0.2321
   40DLPE   HN1 3785  10.072  11.931   9.356  0.2090 -0.8737 -1.2013
   40DLPE   HN2 3786   9.991  12.075   9.375  1.4714 -1.6173  1.8313
   40DLPE   HN3 3787  10.157  12.061   9.317  1.3857 -2.3513  0.1548
   40DLPE   C12 3788  10.015  11.997   9.175 -0.6383 -0.7754 -0.8682
   40DLPE  H12A 3789  10.096  11.939   9.125  0.4253 -0.1486  0.0670
   40DLPE  H12B 3790   9.992  12.093   9.126 -0.7138 -0.7823 -0.8470
   40DLPE   C11 3791   9.889  11.910   9.167 -0.0487 -0.6149 -0.1462
   40DLPE  H11A 3792   9.872  11.879   9.061  2.0617 -0.5185 -0.5651
   40DLPE  H11B 3793   9.805  11.977   9.198 -0.2181 -0.1595 -1.4958
   40DLPE     P 3794   9.790  11.697   9.268  0.3846 -0.2662 -0.2584
   40DLPE   O13 3795   9.756  11.673   9.411 -0.2520  0.1263  0.2673
   40DLPE   O14 3796   9.838  11.577   9.197  1.0423 -0.1004 -0.1160
   40DLPE   O11 3797   9.659  11.747   9.194  0.3971 -0.3965  0.5317
   40DLPE   O12 3798   9.903  11.806   9.254  0.5093 -0.6728  0.0739
   40DLPE    C1 3799   9.561  11.655   9.150  0.7785 -0.0853  0.2554
   40DLPE    HA 3800   9.465  11.711   9.149 -0.6845 -2.3467  2.0163
   40DLPE    HB 3801   9.544  11.561   9.207  1.3525 -0.9131 -0.9001
   40DLPE    C2 3802   9.594  11.604   9.009 -0.3309  0.4264  0.2969
   40DLPE    HS 3803   9.688  11.547   9.027  0.1876  1.6888  1.8513
   40DLPE   O21 3804   9.623  11.717   8.929  0.2614  0.7885  0.2530
   40DLPE   C21 3805   9.737  11.714   8.860  0.8403 -0.5443 -0.2003
   40DLPE   O22 3806   9.820  11.625   8.845 -0.4652  0.4235 -0.1620
   40DLPE   C22 3807   9.734  11.845   8.768 -0.0308 -0.1851 -0.6311
   40DLPE   H2R 3808   9.827  11.902   8.792 -0.3861 -0.5425  1.8456
   40DLPE   H2S 3809   9.651  11.911   8.800  0.0131  0.1992 -1.2915
   40DLPE    C3 3810   9.489  11.522   8.948 -0.2484 -0.0186 -0.1688
   40DLPE    HX 3811   9.396  11.583   8.946 -0.6848 -0.6702 -0.1329
   40DLPE    HY 3812   9.457  11.429   9.000 -3.6337  0.7330 -0.6743
   40DLPE   O31 3813   9.535  11.491   8.805  0.1838  0.9054  0.2035
   40DLPE   C31 3814   9.432  11.432   8.742 -0.5774 -0.3527  0.1562
   40DLPE   O32 3815   9.328  11.404   8.796  0.6344  0.3601 -0.0879
   40DLPE   C32 3816   9.467  11.418   8.592  0.0721 -0.5390 -0.2290
   40DLPE   H2X 3817   9.417  11.324   8.563 -0.1489 -0.6807  0.5850
   40DLPE   H2Y 3818   9.575  11.399   8.582  0.7577  1.9620  1.4406
   40DLPE   C23 3819   9.730  11.825   8.614  0.7419  0.2335 -0.3980
   40DLPE   H3R 3820   9.691  11.924   8.582  0.8301  0.3485 -0.1543
   40DLPE   H3S 3821   9.665  11.744   8.574 -1.2463  2.0788 -1.0962
   40DLPE   C24 3822   9.872  11.810   8.560  0.8181  0.7892 -0.1573
   40DLPE   H4R 3823   9.904  11.714   8.607 -1.3242 -0.3994 -0.9632
   40DLPE   H4S 3824   9.934  11.893   8.599  0.0688  1.6106 -0.6617
   40DLPE   C25 3825   9.885  11.807   8.407  0.0551  0.2075  0.4753
   40DLPE   H5R 3826   9.993  11.802   8.383  0.3019 -0.2936  1.6168
   40DLPE   H5S 3827   9.855  11.906   8.367  0.9527  0.1414 -0.4025
   40DLPE   C26 3828   9.819  11.674   8.347 -0.0621 -0.8949 -0.5316
   40DLPE   H6R 3829   9.807  11.705   8.241  1.1646 -0.2195 -0.4912
   40DLPE   H6S 3830   9.718  11.651   8.386  0.4846 -2.1255  0.2369
   40DLPE   C27 3831   9.899  11.545   8.372 -0.5311 -0.0887 -0.0090
   40DLPE   H7R 3832   9.831  11.462   8.343 -0.8973  0.8774 -2.0845
   40DLPE   H7S 3833   9.923  11.523   8.478  3.6287 -1.2707 -1.0087
   40DLPE   C28 3834  10.039  11.539   8.296 -0.5117  0.1479  0.3217
   40DLPE   H8R 3835  10.087  11.441   8.313  0.2458  0.6215  0.9841
   40DLPE   H8S 3836  10.107  11.603   8.357  0.7397 -0.9009  0.0639
   40DLPE   C29 3837  10.033  11.580   8.143 -0.0435 -0.0669 -1.1121
   40DLPE   H9R 3838   9.984  11.680   8.132 -0.5192 -0.2012 -0.3130
   40DLPE   H9S 3839   9.982  11.511   8.072  2.3782 -1.1301 -1.9160
   40DLPE  C210 3840  10.173  11.601   8.079  0.2252 -0.1253  0.3190
   40DLPE  H10R 3841  10.234  11.511   8.102 -1.1075 -0.9324  0.8225
   40DLPE  H10S 3842  10.224  11.689   8.124 -3.2321  1.5926  1.2092
   40DLPE  C211 3843  10.175  11.595   7.918 -0.0399 -0.0910 -0.8468
   40DLPE  H11R 3844  10.104  11.674   7.887  1.9418  1.8369 -0.7350
   40DLPE  H11S 3845  10.135  11.497   7.883  1.3483 -0.8117 -0.4918
   40DLPE  C212 3846  10.305  11.628   7.849 -0.3175 -0.2968 -0.1894
   40DLPE  H12R 3847  10.300  11.613   7.739 -0.0210 -1.3783 -0.0656
   40DLPE  H12S 3848  10.377  11.556   7.892 -0.3461 -0.4062 -0.3254
   40DLPE  H12T 3849  10.351  11.726   7.875 -2.1261  0.6497 -0.3830
   40DLPE   C33 3850   9.413  11.528   8.492  0.0204 -0.0511 -0.3590
   40DLPE   H3X 3851   9.481  11.611   8.521  1.9198 -2.3236  2.2432
   40DLPE   H3Y 3852   9.310  11.554   8.525  0.2038  2.6003 -1.5708
   40DLPE   C34 3853   9.425  11.501   8.346 -0.0901 -0.3616 -0.0314
   40DLPE   H4X 3854   9.353  11.421   8.319  0.7969 -0.9105 -0.8339
   40DLPE   H4Y 3855   9.525  11.466   8.314  0.3882 -0.6235  1.6708
   40DLPE   C35 3856   9.379  11.617   8.253 -0.1949  0.3513  0.3735
   40DLPE   H5X 3857   9.456  11.694   8.276  0.6464 -0.4698  0.3960
   40DLPE   H5Y 3858   9.276  11.645   8.284 -0.6838 -1.0218  0.0593
   40DLPE   C36 3859   9.378  11.585   8.102  0.3601  0.2294 -0.5873
   40DLPE   H6X 3860   9.482  11.568   8.066  0.0056 -0.5886 -1.2495
   40DLPE   H6Y 3861   9.337  11.674   8.050  1.3495  0.6045 -0.7539
   40DLPE   C37 3862   9.299  11.461   8.067  0.3254 -0.4421  0.4663
   40DLPE   H7X 3863   9.197  11.470   8.109  0.5138  1.2149  0.6274
   40DLPE   H7Y 3864   9.352  11.379   8.120  1.6516 -1.1729 -1.8509
   40DLPE   C38 3865   9.288  11.424   7.922  0.2443  0.4343  0.2214
   40DLPE   H8X 3866   9.389  11.456   7.890  1.7545 -1.8318  2.3495
   40DLPE   H8Y 3867   9.208  11.483   7.873 -0.2830 -0.6299 -0.2290
   40DLPE   C39 3868   9.278  11.276   7.898  0.2355  0.0999 -0.1975
   40DLPE   H9X 3869   9.202  11.219   7.955 -0.3179  1.2315  0.2222
   40DLPE   H9Y 3870   9.379  11.238   7.927  0.1490 -0.2293 -0.3224
   40DLPE  C310 3871   9.260  11.242   7.750 -0.3270  0.4687 -0.4240
   40DLPE  H10X 3872   9.277  11.133   7.737 -1.0722  0.6523 -3.6785
   40DLPE  H10Y 3873   9.354  11.283   7.708  2.4235 -5.8796 -1.5858
   40DLPE  C311 3874   9.135  11.286   7.678 -0.0736  0.1595 -0.3308
   40DLPE  H11X 3875   9.154  11.255   7.573 -0.8914  0.8757 -0.7086
   40DLPE  H11Y 3876   9.140  11.397   7.670 -1.7232  0.3352  0.6517
   40DLPE  C312 3877   8.994  11.229   7.722 -0.1027  0.1311 -0.0579
   40DLPE  H12X 3878   8.905  11.273   7.672  0.0428 -0.2180 -0.6418
   40DLPE  H12Y 3879   8.981  11.232   7.832 -0.2428 -2.5611  0.0650
   40DLPE  H12Z 3880   9.002  11.122   7.692  0.2159  0.2368 -0.3648
   41DLPE     N 3881   7.794  14.742   9.918  0.4126 -0.0084 -0.0806
   41DLPE   HN1 3882   7.811  14.652   9.968  0.1827  0.3965  0.7428
   41DLPE   HN2 3883   7.694  14.771   9.926  0.4589 -0.2925  2.1729
   41DLPE   HN3 3884   7.850  14.817   9.963  1.4457  0.1097 -1.4939
   41DLPE   C12 3885   7.839  14.717   9.770  0.3239  0.1067 -0.8815
   41DLPE  H12A 3886   7.842  14.817   9.721 -1.4036  0.6684  0.0816
   41DLPE  H12B 3887   7.767  14.650   9.718 -1.1606  0.2908  0.8298
   41DLPE   C11 3888   7.980  14.656   9.771  0.1643  0.0256  0.3077
   41DLPE  H11A 3889   8.049  14.727   9.823 -0.9078 -0.6261  2.7822
   41DLPE  H11B 3890   8.024  14.638   9.671 -1.0549 -2.5248  0.1644
   41DLPE     P 3891   8.082  14.485   9.944 -0.5052  0.1370 -0.1530
   41DLPE   O13 3892   8.034  14.362  10.003 -0.0459 -0.2694 -0.4449
   41DLPE   O14 3893   8.103  14.593  10.036 -0.2339  0.1852  0.4255
   41DLPE   O11 3894   8.220  14.468   9.860  0.0078  0.5759 -0.0537
   41DLPE   O12 3895   7.979  14.529   9.839 -0.5355 -0.2007 -0.1088
   41DLPE    C1 3896   8.228  14.364   9.767  1.3843 -0.7267 -0.2285
   41DLPE    HA 3897   8.133  14.349   9.712  0.4998  1.9957  0.3810
   41DLPE    HB 3898   8.268  14.282   9.830  1.0454  1.3525  2.9085
   41DLPE    C2 3899   8.325  14.384   9.649  0.3884 -0.1468 -0.2599
   41DLPE    HS 3900   8.349  14.285   9.606  0.5248 -0.6672  0.9623
   41DLPE   O21 3901   8.440  14.456   9.696 -0.6980 -0.0034  0.2798
   41DLPE   C21 3902   8.539  14.381   9.745 -0.0074 -0.2218 -0.6105
   41DLPE   O22 3903   8.554  14.262   9.720 -0.4674 -0.6198  0.1650
   41DLPE   C22 3904   8.622  14.460   9.851  0.6542  0.6098  0.6699
   41DLPE   H2R 3905   8.654  14.412   9.946  0.1980  2.0022  1.5628
   41DLPE   H2S 3906   8.549  14.538   9.882  0.7450  1.2520 -0.6888
   41DLPE    C3 3907   8.256  14.455   9.525 -0.9707 -0.7985 -0.6809
   41DLPE    HX 3908   8.216  14.546   9.575  1.4486  0.8616 -1.5978
   41DLPE    HY 3909   8.177  14.388   9.484 -0.6261 -0.4594 -1.9283
   41DLPE   O31 3910   8.352  14.492   9.422 -0.1225 -0.7675 -0.0504
   41DLPE   C31 3911   8.398  14.617   9.431 -0.3170  0.4582  0.1820
   41DLPE   O32 3912   8.353  14.705   9.500 -0.0177 -0.0407 -0.2268
   41DLPE   C32 3913   8.521  14.630   9.337  0.8553 -0.4586 -0.2179
   41DLPE   H2X 3914   8.594  14.697   9.388 -1.0076  0.8523  0.8436
   41DLPE   H2Y 3915   8.478  14.684   9.250  1.9493  0.8246  0.0054
   41DLPE   C23 3916   8.739  14.532   9.787  0.5743  0.4664 -0.3461
   41DLPE   H3R 3917   8.784  14.601   9.862 -1.0091  0.8906  0.2493
   41DLPE   H3S 3918   8.690  14.599   9.713  1.0911  0.7728 -0.4166
   41DLPE   C24 3919   8.851  14.438   9.724  0.7491 -0.4490  0.3652
   41DLPE   H4R 3920   8.792  14.375   9.655 -0.4640 -1.1243  1.9640
   41DLPE   H4S 3921   8.894  14.374   9.804  1.5779 -2.3756 -1.5346
   41DLPE   C25 3922   8.961  14.522   9.656 -0.1859  0.6807 -0.0781
   41DLPE   H5R 3923   9.013  14.582   9.734 -1.1596  0.8710  0.4501
   41DLPE   H5S 3924   8.916  14.599   9.589 -1.3584 -0.7996 -1.0694
   41DLPE   C26 3925   9.068  14.448   9.576 -0.8460  0.5429 -0.0645
   41DLPE   H6R 3926   9.107  14.375   9.650  2.6658  1.2283 -1.0245
   41DLPE   H6S 3927   9.155  14.512   9.546 -0.6382  0.7253  0.8895
   41DLPE   C27 3928   9.028  14.355   9.457 -0.0607 -0.3434  0.1096
   41DLPE   H7R 3929   8.976  14.408   9.375  1.1362 -0.4984 -0.7811
   41DLPE   H7S 3930   8.953  14.287   9.502 -1.4254  0.7643 -0.4082
   41DLPE   C28 3931   9.146  14.277   9.403  0.0282  0.2810 -0.3385
   41DLPE   H8R 3932   9.129  14.193   9.333 -1.1990 -1.5075  1.9487
   41DLPE   H8S 3933   9.195  14.221   9.486  1.4156 -0.5745 -1.6971
   41DLPE   C29 3934   9.250  14.367   9.326  0.3662  0.1473  0.0640
   41DLPE   H9R 3935   9.346  14.311   9.325 -0.3699 -1.2065 -2.4706
   41DLPE   H9S 3936   9.256  14.467   9.374  1.4981 -0.3102  0.9415
   41DLPE  C210 3937   9.215  14.397   9.177  0.6315  0.0934 -0.2788
   41DLPE  H10R 3938   9.140  14.478   9.184 -0.2886 -0.7538  0.0086
   41DLPE  H10S 3939   9.162  14.318   9.119 -0.7076  0.9676 -0.2834
   41DLPE  C211 3940   9.334  14.439   9.095  0.0759 -0.0724  0.2552
   41DLPE  H11R 3941   9.409  14.359   9.082  2.3958  2.2264 -1.8080
   41DLPE  H11S 3942   9.380  14.528   9.143 -1.5096 -0.9803  3.6922
   41DLPE  C212 3943   9.291  14.473   8.952  0.0777 -0.4770 -0.2398
   41DLPE  H12R 3944   9.218  14.557   8.949  0.2921 -0.3155 -2.1536
   41DLPE  H12S 3945   9.249  14.381   8.907  1.0018 -1.9405  1.7607
   41DLPE  H12T 3946   9.372  14.495   8.880 -0.1096  0.0550 -0.2973
   41DLPE   C33 3947   8.596  14.503   9.296 -0.1161  0.2955 -0.3986
   41DLPE   H3X 3948   8.521  14.433   9.254 -0.4251  1.2260 -1.4400
   41DLPE   H3Y 3949   8.642  14.455   9.385 -2.7626  0.2552  1.0442
   41DLPE   C34 3950   8.693  14.533   9.180 -0.5430  0.3425  0.1031
   41DLPE   H4X 3951   8.769  14.453   9.164 -1.1626 -0.3638  0.6137
   41DLPE   H4Y 3952   8.764  14.606   9.223  1.9967 -2.4422  0.9816
   41DLPE   C35 3953   8.622  14.566   9.049  0.0471 -0.2293  0.4501
   41DLPE   H5X 3954   8.538  14.637   9.066 -0.2016  0.0118 -1.6145
   41DLPE   H5Y 3955   8.568  14.475   9.019 -0.7595 -0.2768  1.9505
   41DLPE   C36 3956   8.710  14.625   8.938  0.4113 -0.6531 -0.0685
   41DLPE   H6X 3957   8.785  14.690   8.988 -1.8097  1.0668  1.2438
   41DLPE   H6Y 3958   8.645  14.693   8.879  0.8775 -0.2769 -0.1568
   41DLPE   C37 3959   8.778  14.523   8.849  0.7130  0.7725 -0.1268
   41DLPE   H7X 3960   8.702  14.469   8.789  1.3752 -1.8886  1.2568
   41DLPE   H7Y 3961   8.824  14.440   8.907 -0.4551 -0.2283 -0.6012
   41DLPE   C38 3962   8.884  14.593   8.753  0.0720  0.0364  0.8792
   41DLPE   H8X 3963   8.960  14.635   8.822  1.0079  0.1324 -0.1913
   41DLPE   H8Y 3964   8.832  14.672   8.695 -1.5260 -1.3819  0.2836
   41DLPE   C39 3965   8.951  14.502   8.658 -0.4391  1.2448 -0.1823
   41DLPE   H9X 3966   8.869  14.446   8.607  1.2495 -1.1781 -0.3644
   41DLPE   H9Y 3967   9.008  14.420   8.705 -0.9002  0.8413 -0.3155
   41DLPE  C310 3968   9.042  14.571   8.552 -0.0643 -0.4415  0.3896
   41DLPE  H10X 3969   8.990  14.657   8.503  0.8992 -0.1326 -0.1114
   41DLPE  H10Y 3970   9.073  14.502   8.471  1.1578  1.2562 -0.6488
   41DLPE  C311 3971   9.163  14.640   8.616  0.6260  0.1031 -0.3644
   41DLPE  H11X 3972   9.227  14.564   8.666  0.0176 -0.5785 -0.5943
   41DLPE  H11Y 3973   9.119  14.711   8.689 -0.7794 -0.5981 -0.4888
   41DLPE  C312 3974   9.251  14.714   8.512  0.4663  1.0981  0.0723
   41DLPE  H12X 3975   9.208  14.794   8.448  3.3511  2.0819 -0.8442
   41DLPE  H12Y 3976   9.307  14.639   8.452 -0.5149  0.0528  0.4424
   41DLPE  H12Z 3977   9.324  14.774   8.571  0.7243  1.2016 -0.3398
   42DLPE     N 3978   6.060   8.056   9.760  0.4232 -0.2408 -0.3248
   42DLPE   HN1 3979   6.059   8.151   9.802  2.2451 -0.5357  0.4991
   42DLPE   HN2 3980   6.150   8.059   9.708  0.2597  0.5383 -0.5635
   42DLPE   HN3 3981   6.065   7.980   9.832 -1.2260 -0.2674 -0.2043
   42DLPE   C12 3982   5.938   8.044   9.671  0.3401 -0.0771  0.2280
   42DLPE  H12A 3983   5.956   7.977   9.584  1.4975 -0.7307  0.9453
   42DLPE  H12B 3984   5.907   8.146   9.638 -3.2944 -1.1004 -0.0053
   42DLPE   C11 3985   5.815   7.998   9.752 -0.1263  0.1196 -0.1070
   42DLPE  H11A 3986   5.718   8.017   9.700 -1.1130  2.3083  2.2858
   42DLPE  H11B 3987   5.808   8.064   9.841 -0.2824  0.4375 -0.3540
   42DLPE     P 3988   5.709   7.778   9.840  0.1989 -0.5748 -0.6179
   42DLPE   O13 3989   5.584   7.855   9.827 -0.0467  0.3846  0.6881
   42DLPE   O14 3990   5.737   7.713   9.965  0.4251  0.2026  0.2185
   42DLPE   O11 3991   5.687   7.675   9.732 -0.3988 -0.5613  0.2584
   42DLPE   O12 3992   5.839   7.864   9.804  0.4163 -0.0872  0.4920
   42DLPE    C1 3993   5.728   7.714   9.599  0.3761  0.0627 -0.3788
   42DLPE    HA 3994   5.835   7.740   9.589  0.1874  1.2016  0.4511
   42DLPE    HB 3995   5.677   7.805   9.562  1.6604  1.0988  0.3165
   42DLPE    C2 3996   5.711   7.591   9.506  0.2491  0.2372 -0.2019
   42DLPE    HS 3997   5.608   7.550   9.503 -0.5222  1.8740  1.7851
   42DLPE   O21 3998   5.809   7.491   9.535 -0.0838 -0.3008  0.4150
   42DLPE   C21 3999   5.801   7.379   9.468 -0.5254  0.1817  0.0187
   42DLPE   O22 4000   5.704   7.334   9.410 -0.4870 -0.2139 -0.1985
   42DLPE   C22 4001   5.943   7.315   9.457  0.3544  0.5549  0.1795
   42DLPE   H2R 4002   5.953   7.234   9.532 -0.4976  1.5797  1.4645
   42DLPE   H2S 4003   6.014   7.398   9.477 -1.4782  2.4434 -0.7424
   42DLPE    C3 4004   5.730   7.646   9.359  0.0590 -0.2991 -0.2118
   42DLPE    HX 4005   5.830   7.695   9.353  0.3329 -0.6946  0.9167
   42DLPE    HY 4006   5.657   7.726   9.333  0.3800  0.0814  0.0591
   42DLPE   O31 4007   5.728   7.546   9.255  0.3050  0.1327 -0.1184
   42DLPE   C31 4008   5.609   7.494   9.215 -0.3437  0.2170  0.4380
   42DLPE   O32 4009   5.502   7.527   9.264 -0.4542 -0.1201  0.3759
   42DLPE   C32 4010   5.631   7.400   9.100 -0.0643  0.4413  0.1397
   42DLPE   H2X 4011   5.650   7.305   9.154 -5.4384 -0.8477  0.3755
   42DLPE   H2Y 4012   5.719   7.430   9.039 -0.7224 -2.2080 -2.3225
   42DLPE   C23 4013   5.965   7.261   9.310 -0.3956 -0.3836  0.3676
   42DLPE   H3R 4014   5.865   7.232   9.270 -1.0380  2.6705 -0.5630
   42DLPE   H3S 4015   6.030   7.172   9.321  1.1900  0.8155  1.2241
   42DLPE   C24 4016   6.029   7.366   9.216 -0.1087 -0.0165 -0.6182
   42DLPE   H4R 4017   6.117   7.404   9.272 -1.2660  3.7437 -1.0837
   42DLPE   H4S 4018   5.968   7.454   9.186  0.8695  0.2440 -1.8932
   42DLPE   C25 4019   6.084   7.299   9.086  0.3793 -0.5649 -0.0814
   42DLPE   H5R 4020   6.119   7.199   9.121  0.1661 -0.7254 -0.3236
   42DLPE   H5S 4021   6.179   7.346   9.052 -0.7195 -0.7586 -3.8049
   42DLPE   C26 4022   5.985   7.267   8.978 -0.1001  0.0544  0.2810
   42DLPE   H6R 4023   5.939   7.358   8.933  1.5942  0.8867  0.1501
   42DLPE   H6S 4024   5.904   7.207   9.024  0.3198  0.1221  1.1322
   42DLPE   C27 4025   6.055   7.203   8.858  0.0324  0.9732 -0.2956
   42DLPE   H7R 4026   6.108   7.114   8.898 -1.9295  0.2314  0.7877
   42DLPE   H7S 4027   6.137   7.265   8.815  0.2456  0.6335 -0.3775
   42DLPE   C28 4028   5.960   7.157   8.746 -0.1418  0.2652  0.0587
   42DLPE   H8R 4029   5.911   7.246   8.703  0.3932  0.0329 -1.0692
   42DLPE   H8S 4030   5.880   7.091   8.786 -0.0763  0.0346 -0.1849
   42DLPE   C29 4031   6.028   7.072   8.640  0.5615 -0.1984  0.9433
   42DLPE   H9R 4032   6.086   6.985   8.676 -0.2910 -1.3238 -0.3004
   42DLPE   H9S 4033   6.104   7.135   8.588 -0.1940  0.9743  1.2148
   42DLPE  C210 4034   5.931   7.017   8.538  0.5790 -0.0912  0.0321
   42DLPE  H10R 4035   5.875   7.103   8.496  1.9550  1.2049  0.7697
   42DLPE  H10S 4036   5.857   6.945   8.580  1.0384 -0.5913 -0.0129
   42DLPE  C211 4037   6.007   6.937   8.431 -0.0567  0.8163 -0.8321
   42DLPE  H11R 4038   6.070   7.004   8.368  0.5055  0.6041 -0.5034
   42DLPE  H11S 4039   5.923   6.896   8.372 -1.3217  0.2010  1.2889
   42DLPE  C212 4040   6.091   6.819   8.483 -0.3474 -0.0618 -0.4053
   42DLPE  H12R 4041   6.030   6.755   8.549 -0.0678 -1.2632 -1.2839
   42DLPE  H12S 4042   6.181   6.851   8.541 -1.4798  0.4209  1.1610
   42DLPE  H12T 4043   6.135   6.750   8.408  0.1228  0.4316 -0.5930
   42DLPE   C33 4044   5.507   7.368   9.008  0.1249  0.2623 -0.0047
   42DLPE   H3X 4045   5.470   7.460   8.958 -1.4564  0.0672  0.7544
   42DLPE   H3Y 4046   5.431   7.321   9.074 -0.9066  0.1550 -1.2405
   42DLPE   C34 4047   5.550   7.274   8.896  0.1794  0.0379 -0.5001
   42DLPE   H4X 4048   5.591   7.180   8.938  2.0490  0.3968 -1.4420
   42DLPE   H4Y 4049   5.634   7.314   8.836  0.6040 -1.4362 -0.9486
   42DLPE   C35 4050   5.430   7.220   8.811  0.2102 -0.1438 -0.7704
   42DLPE   H5X 4051   5.389   7.298   8.743  3.9379  1.8183 -1.0939
   42DLPE   H5Y 4052   5.351   7.182   8.878  0.5888  0.0403 -0.2100
   42DLPE   C36 4053   5.473   7.107   8.714 -0.0874 -0.5209  0.2169
   42DLPE   H6X 4054   5.389   7.055   8.663  0.5418  0.7116 -2.2282
   42DLPE   H6Y 4055   5.532   7.037   8.776  0.6137  1.9296  2.4638
   42DLPE   C37 4056   5.572   7.145   8.609 -0.1017  0.4634  0.5465
   42DLPE   H7X 4057   5.597   7.053   8.552 -0.1539  0.7861 -0.0050
   42DLPE   H7Y 4058   5.674   7.179   8.639 -0.1115  0.7818  0.2334
   42DLPE   C38 4059   5.520   7.248   8.501  0.4762  0.4229 -0.5621
   42DLPE   H8X 4060   5.548   7.351   8.534 -0.2369 -0.0183  1.5835
   42DLPE   H8Y 4061   5.411   7.237   8.485  0.4828 -0.4021 -0.0636
   42DLPE   C39 4062   5.587   7.228   8.365  0.1823  0.4627 -0.3966
   42DLPE   H9X 4063   5.566   7.124   8.332 -2.3167  0.4287  1.0192
   42DLPE   H9Y 4064   5.696   7.237   8.387  0.0385 -0.0205  0.6022
   42DLPE  C310 4065   5.556   7.325   8.251  0.2663 -0.0884  0.3973
   42DLPE  H10X 4066   5.565   7.431   8.286  3.6551  0.3595 -1.4038
   42DLPE  H10Y 4067   5.453   7.317   8.211  1.2821 -1.2622 -2.1821
   42DLPE  C311 4068   5.648   7.316   8.137 -0.7423  0.6980 -0.3993
   42DLPE  H11X 4069   5.631   7.212   8.100  0.4779  0.3324  0.0119
   42DLPE  H11Y 4070   5.753   7.316   8.173 -1.1181 -2.0155  1.0174
   42DLPE  C312 4071   5.624   7.406   8.022  0.6227 -0.6613 -0.1150
   42DLPE  H12X 4072   5.527   7.381   7.973  0.0053  1.3722 -0.0216
   42DLPE  H12Y 4073   5.713   7.409   7.956  2.5455  1.2736  2.3679
   42DLPE  H12Z 4074   5.619   7.511   8.058 -0.5192 -0.7553  0.0480
   43DLPE     N 4075   8.125  10.287   9.232  0.0488 -0.4496 -0.4673
   43DLPE   HN1 4076   8.069  10.374   9.239 -0.0887 -0.2181 -3.1372
   43DLPE   HN2 4077   8.127  10.267   9.130  3.0637 -3.8953  0.0720
   43DLPE   HN3 4078   8.220  10.315   9.262 -0.2710  2.4532 -1.8018
   43DLPE   C12 4079   8.062  10.179   9.312  0.1951 -0.7807 -0.4035
   43DLPE  H12A 4080   8.093  10.177   9.419  0.8334 -2.0765 -0.5868
   43DLPE  H12B 4081   8.093  10.080   9.272  0.0206 -0.2162 -1.9820
   43DLPE   C11 4082   7.904  10.197   9.316 -0.6362 -0.1391 -0.0249
   43DLPE  H11A 4083   7.897  10.295   9.368 -0.1334 -0.0241 -0.1740
   43DLPE  H11B 4084   7.852  10.118   9.376  0.0554  0.1190  0.9459
   43DLPE     P 4085   7.807  10.082   9.109  0.1976  0.6899 -0.2017
   43DLPE   O13 4086   7.716   9.997   9.185  0.3682  0.1278  0.6151
   43DLPE   O14 4087   7.933  10.017   9.064 -0.5869  0.0023 -0.1969
   43DLPE   O11 4088   7.735  10.138   8.982  0.5546 -0.1824  0.7672
   43DLPE   O12 4089   7.838  10.206   9.187  0.0011 -0.2376 -0.0458
   43DLPE    C1 4090   7.653  10.253   8.981  0.4240  0.0508  0.2021
   43DLPE    HA 4091   7.661  10.324   9.066 -1.4102  1.6587 -0.8820
   43DLPE    HB 4092   7.546  10.223   8.978 -0.1648  1.9689  0.5422
   43DLPE    C2 4093   7.679  10.355   8.861  0.3485 -0.0542 -0.3196
   43DLPE    HS 4094   7.600  10.433   8.861  0.2556 -0.1515  0.1654
   43DLPE   O21 4095   7.672  10.289   8.736 -0.2722  0.0224  0.0647
   43DLPE   C21 4096   7.556  10.258   8.688  0.4502  0.1892  0.0355
   43DLPE   O22 4097   7.446  10.272   8.743  0.4708 -0.1032  0.1103
   43DLPE   C22 4098   7.583  10.184   8.558 -0.4527  0.0820  0.1903
   43DLPE   H2R 4099   7.487  10.173   8.503 -0.5585 -1.4642  0.6321
   43DLPE   H2S 4100   7.623  10.083   8.579 -0.9716 -0.2097 -0.1906
   43DLPE    C3 4101   7.815  10.429   8.876  0.1097 -0.0422  0.0820
   43DLPE    HX 4102   7.890  10.348   8.868  0.2534  0.1002 -0.0033
   43DLPE    HY 4103   7.849  10.470   8.974 -0.7791 -0.1037  0.4304
   43DLPE   O31 4104   7.829  10.524   8.770 -0.6166  0.3676 -0.2971
   43DLPE   C31 4105   7.786  10.644   8.793 -0.1566  0.4821 -0.4704
   43DLPE   O32 4106   7.761  10.693   8.905  0.5101  0.0978  0.0552
   43DLPE   C32 4107   7.762  10.726   8.666  0.1511  0.1789 -0.1683
   43DLPE   H2X 4108   7.807  10.679   8.576 -2.7594 -0.2675 -1.5017
   43DLPE   H2Y 4109   7.801  10.829   8.682  2.5034 -0.5711 -0.6892
   43DLPE   C23 4110   7.690  10.263   8.472 -0.0383  0.7909 -0.5062
   43DLPE   H3R 4111   7.789  10.247   8.520 -2.2339 -2.4782  3.5940
   43DLPE   H3S 4112   7.669  10.372   8.468 -0.0941  0.8856  1.4849
   43DLPE   C24 4113   7.688  10.236   8.317 -0.1819  0.2142  0.0396
   43DLPE   H4R 4114   7.586  10.226   8.275 -0.5583  0.3759  0.8805
   43DLPE   H4S 4115   7.717  10.129   8.322 -2.1693 -0.3615  0.1890
   43DLPE   C25 4116   7.787  10.320   8.242  0.1105 -0.0409  0.5606
   43DLPE   H5R 4117   7.881  10.282   8.287 -0.5573 -0.8438  1.2913
   43DLPE   H5S 4118   7.780  10.430   8.259  1.4954  0.1082  0.3194
   43DLPE   C26 4119   7.788  10.308   8.094 -0.6982 -0.2700  0.5057
   43DLPE   H6R 4120   7.884  10.350   8.056 -0.6908 -0.9541 -0.2776
   43DLPE   H6S 4121   7.705  10.373   8.060  0.0239  0.8573  0.8665
   43DLPE   C27 4122   7.791  10.166   8.036 -0.5075  0.2171  0.2239
   43DLPE   H7R 4123   7.715  10.092   8.071  0.6347 -0.1142  2.1939
   43DLPE   H7S 4124   7.893  10.131   8.063 -0.3926  1.2421  1.1860
   43DLPE   C28 4125   7.776  10.170   7.883  0.3848  0.4201 -0.5827
   43DLPE   H8R 4126   7.868  10.223   7.850 -0.0476  1.3208 -0.3802
   43DLPE   H8S 4127   7.688  10.231   7.855  0.2041  0.1171 -0.6878
   43DLPE   C29 4128   7.766  10.029   7.829  0.2861 -0.3556  0.1363
   43DLPE   H9R 4129   7.662   9.996   7.851  0.6122 -0.7219  1.2161
   43DLPE   H9S 4130   7.832   9.957   7.881  1.5416  1.1417  0.6787
   43DLPE  C210 4131   7.778  10.017   7.677 -0.0212  0.7392  0.0144
   43DLPE  H10R 4132   7.759   9.914   7.641 -1.1028  1.4309 -1.5312
   43DLPE  H10S 4133   7.880  10.058   7.657 -0.4179  2.4044  1.1741
   43DLPE  C211 4134   7.694  10.118   7.599  0.2928 -0.9852  0.2029
   43DLPE  H11R 4135   7.719  10.220   7.634  1.9146 -0.6810 -1.6335
   43DLPE  H11S 4136   7.587  10.097   7.620  0.1341  1.6876  2.6771
   43DLPE  C212 4137   7.710  10.110   7.442  0.6641  0.3205 -0.6160
   43DLPE  H12R 4138   7.667  10.012   7.410 -2.0385  1.7894 -1.8041
   43DLPE  H12S 4139   7.820  10.104   7.424  0.4728 -1.6485 -1.4182
   43DLPE  H12T 4140   7.662  10.190   7.382 -0.2900 -0.9239 -1.5662
   43DLPE   C33 4141   7.605  10.738   8.638  0.1116 -0.3822  0.3635
   43DLPE   H3X 4142   7.563  10.772   8.735  1.8644  1.4781  0.5457
   43DLPE   H3Y 4143   7.566  10.635   8.620  0.6596 -1.1349  2.9788
   43DLPE   C34 4144   7.573  10.844   8.533 -0.3506  0.0256 -0.0138
   43DLPE   H4X 4145   7.607  10.945   8.564  0.3830 -0.0002 -0.7037
   43DLPE   H4Y 4146   7.463  10.847   8.518 -0.2290  3.3197 -0.9548
   43DLPE   C35 4147   7.636  10.817   8.389 -0.3849 -0.3907 -0.3618
   43DLPE   H5X 4148   7.744  10.827   8.412 -0.9113  1.4367  1.6065
   43DLPE   H5Y 4149   7.602  10.902   8.326 -2.1334  0.8768  2.1259
   43DLPE   C36 4150   7.604  10.689   8.316 -0.1232  0.4869  0.1605
   43DLPE   H6X 4151   7.651  10.603   8.368 -1.3808  0.2029  0.8550
   43DLPE   H6Y 4152   7.677  10.680   8.233 -0.8715  0.2771 -0.4910
   43DLPE   C37 4153   7.456  10.665   8.276  0.8656  0.0222 -0.6113
   43DLPE   H7X 4154   7.401  10.733   8.345  1.6724  0.0419  0.0293
   43DLPE   H7Y 4155   7.424  10.561   8.300 -1.1600 -0.2134 -3.8264
   43DLPE   C38 4156   7.433  10.700   8.134  0.1990 -0.4243  0.0733
   43DLPE   H8X 4157   7.484  10.798   8.118  0.8532 -0.7372  0.2448
   43DLPE   H8Y 4158   7.324  10.702   8.112  0.4271 -0.7265 -1.2024
   43DLPE   C39 4159   7.497  10.593   8.033  0.0046  0.1599 -1.2223
   43DLPE   H9X 4160   7.466  10.494   8.073 -0.3285  0.5836 -0.4289
   43DLPE   H9Y 4161   7.608  10.590   8.036 -0.0088 -1.5711 -1.4685
   43DLPE  C310 4162   7.460  10.604   7.882 -0.2952 -0.2733  0.5952
   43DLPE  H10X 4163   7.469  10.708   7.843 -0.2996 -0.3004  0.5207
   43DLPE  H10Y 4164   7.363  10.555   7.859  1.7956 -2.5025 -5.9372
   43DLPE  C311 4165   7.545  10.507   7.799 -0.4025  0.0875 -0.0652
   43DLPE  H11X 4166   7.517  10.406   7.836  0.7423 -0.2237 -0.0388
   43DLPE  H11Y 4167   7.650  10.516   7.832  0.5663 -4.3467 -1.3116
   43DLPE  C312 4168   7.527  10.499   7.652  0.1989  0.3034 -0.1364
   43DLPE  H12X 4169   7.539  10.595   7.597  0.6602 -0.2166 -0.9698
   43DLPE  H12Y 4170   7.432  10.452   7.618 -0.8193  1.0784  1.5221
   43DLPE  H12Z 4171   7.603  10.424   7.619 -0.9395 -1.0278  0.1479
   44DLPE     N 4172  11.217   2.631   9.413 -0.1310  0.4280  0.4815
   44DLPE   HN1 4173  11.223   2.550   9.478  1.0523  0.1629  0.0575
   44DLPE   HN2 4174  11.175   2.709   9.468  0.3532  0.4244  0.8637
   44DLPE   HN3 4175  11.308   2.656   9.369 -0.9309  3.3199  0.2508
   44DLPE   C12 4176  11.119   2.596   9.299 -0.4333  0.2008  1.1302
   44DLPE  H12A 4177  11.041   2.524   9.331 -0.0698 -0.9518 -0.4769
   44DLPE  H12B 4178  11.173   2.539   9.220 -1.5305  1.8246 -0.8773
   44DLPE   C11 4179  11.067   2.725   9.239 -0.7219 -0.3868 -0.4699
   44DLPE  H11A 4180  11.033   2.787   9.324 -1.0104 -1.0035 -0.1232
   44DLPE  H11B 4181  10.980   2.718   9.170 -1.8756 -0.3974  0.9344
   44DLPE     P 4182  11.176   2.939   9.125 -0.4884 -0.3469 -0.1492
   44DLPE   O13 4183  11.289   3.015   9.185 -0.4924 -0.5378  0.1969
   44DLPE   O14 4184  11.036   2.995   9.135 -0.2515  0.2975  0.4334
   44DLPE   O11 4185  11.209   2.920   8.979  0.2510  0.1595 -0.2598
   44DLPE   O12 4186  11.181   2.791   9.173  0.1091  0.3686 -0.0369
   44DLPE    C1 4187  11.135   2.827   8.893  0.2755  0.4231 -0.0522
   44DLPE    HA 4188  11.028   2.855   8.898 -0.3195 -1.8188  1.0359
   44DLPE    HB 4189  11.145   2.720   8.921 -3.7929  0.2628  1.4030
   44DLPE    C2 4190  11.177   2.849   8.748  1.0533  0.2946  0.6690
   44DLPE    HS 4191  11.126   2.775   8.683  1.9804 -0.0568  0.3282
   44DLPE   O21 4192  11.320   2.839   8.734  0.1694  0.0848 -0.1397
   44DLPE   C21 4193  11.359   2.713   8.729 -0.1645  0.1131 -0.3960
   44DLPE   O22 4194  11.293   2.615   8.751  0.8109 -0.5317  0.3840
   44DLPE   C22 4195  11.501   2.710   8.685 -1.1140  0.1535  0.0679
   44DLPE   H2R 4196  11.553   2.713   8.783 -0.4013  1.0520 -0.3266
   44DLPE   H2S 4197  11.528   2.807   8.639 -1.4152 -0.2390 -0.9623
   44DLPE    C3 4198  11.135   2.996   8.704  0.2297 -0.3695 -1.0983
   44DLPE    HX 4199  11.199   3.071   8.755 -0.1222 -0.1020 -1.0445
   44DLPE    HY 4200  11.038   3.018   8.754  1.9782 -0.6749  2.7934
   44DLPE   O31 4201  11.129   3.014   8.566 -0.5355  0.1053  0.2742
   44DLPE   C31 4202  11.255   3.054   8.517  0.5206  0.5494 -0.5193
   44DLPE   O32 4203  11.356   3.053   8.581  0.0012  0.1281  0.9631
   44DLPE   C32 4204  11.247   3.080   8.364 -0.3916 -0.0708 -0.1392
   44DLPE   H2X 4205  11.180   3.167   8.348 -1.7491 -1.1984 -0.7988
   44DLPE   H2Y 4206  11.200   2.993   8.313 -0.7700 -0.5784  1.0265
   44DLPE   C23 4207  11.543   2.597   8.586  0.3294 -0.1382  0.3393
   44DLPE   H3R 4208  11.524   2.495   8.625 -3.0746  0.4682  0.5490
   44DLPE   H3S 4209  11.652   2.602   8.564  1.3974 -3.7807  3.6590
   44DLPE   C24 4210  11.472   2.607   8.449  0.3349  0.1360  0.7621
   44DLPE   H4R 4211  11.477   2.711   8.410  0.5950 -0.4921 -0.9756
   44DLPE   H4S 4212  11.363   2.595   8.463  0.1370 -1.0453 -1.3661
   44DLPE   C25 4213  11.534   2.509   8.346  0.6963  0.0487  0.4859
   44DLPE   H5R 4214  11.480   2.411   8.354 -0.0248  0.2347 -1.5981
   44DLPE   H5S 4215  11.642   2.496   8.365  0.4957 -0.0701  1.6263
   44DLPE   C26 4216  11.511   2.562   8.204 -0.0457  0.5110 -0.2319
   44DLPE   H6R 4217  11.410   2.607   8.198  0.0663  0.8893  0.5949
   44DLPE   H6S 4218  11.507   2.470   8.142 -0.7665  1.0922 -1.0745
   44DLPE   C27 4219  11.628   2.655   8.153 -1.0634  0.0292 -0.2320
   44DLPE   H7R 4220  11.727   2.606   8.166  0.1010  1.9937 -1.3386
   44DLPE   H7S 4221  11.632   2.751   8.209 -0.7315 -1.2002  1.9574
   44DLPE   C28 4222  11.618   2.683   8.001  0.6021 -0.4008  0.0214
   44DLPE   H8R 4223  11.513   2.707   7.974  0.3094 -2.8799 -1.4125
   44DLPE   H8S 4224  11.645   2.587   7.952 -1.9158 -0.2852 -1.7609
   44DLPE   C29 4225  11.723   2.781   7.947  0.1574  0.2375 -0.0077
   44DLPE   H9R 4226  11.814   2.783   8.010  0.0302  3.5472  0.2270
   44DLPE   H9S 4227  11.679   2.882   7.944 -2.3207 -0.7973 -0.8230
   44DLPE  C210 4228  11.750   2.746   7.801  0.0494  0.4845 -0.1780
   44DLPE  H10R 4229  11.669   2.687   7.752 -0.3144 -0.4419  1.4742
   44DLPE  H10S 4230  11.838   2.678   7.804  1.2429  1.9662 -0.2218
   44DLPE  C211 4231  11.778   2.867   7.709 -0.0296  0.6148  0.4234
   44DLPE  H11R 4232  11.859   2.923   7.762  1.4740 -0.7623 -0.3392
   44DLPE  H11S 4233  11.688   2.932   7.706 -2.6717 -2.6929  2.2154
   44DLPE  C212 4234  11.825   2.845   7.562  0.6840 -0.2067  0.1950
   44DLPE  H12R 4235  11.779   2.930   7.508 -0.8769 -0.6606  0.7683
   44DLPE  H12S 4236  11.776   2.759   7.513  0.3383 -0.0093  0.1897
   44DLPE  H12T 4237  11.936   2.845   7.562  0.7253 -0.5514 -1.7502
   44DLPE   C33 4238  11.381   3.107   8.301 -0.1775 -0.4151 -0.2540
   44DLPE   H3X 4239  11.438   3.012   8.303 -2.1511 -1.6978 -1.6950
   44DLPE   H3Y 4240  11.440   3.186   8.352 -1.1835 -0.3430  0.8581
   44DLPE   C34 4241  11.371   3.151   8.155  0.0622  0.4145 -0.4209
   44DLPE   H4X 4242  11.471   3.157   8.107  0.6718 -1.6060  0.4784
   44DLPE   H4Y 4243  11.330   3.254   8.149 -1.9654 -0.3198 -0.0356
   44DLPE   C35 4244  11.280   3.053   8.073 -0.1564  0.9292 -0.3405
   44DLPE   H5X 4245  11.170   3.064   8.083 -0.0877  0.5615  1.0905
   44DLPE   H5Y 4246  11.309   2.953   8.111 -1.1120  0.3883 -0.9845
   44DLPE   C36 4247  11.324   3.054   7.930 -0.4685  0.1759 -0.5316
   44DLPE   H6X 4248  11.431   3.031   7.948 -0.7814  0.3087  1.8114
   44DLPE   H6Y 4249  11.314   3.158   7.891  0.8027  0.7638  0.6242
   44DLPE   C37 4250  11.265   2.947   7.841  0.0751 -0.5180 -0.8281
   44DLPE   H7X 4251  11.160   2.957   7.805 -0.9725 -0.6988  1.9329
   44DLPE   H7Y 4252  11.282   2.857   7.903  0.5491  0.8770  1.1692
   44DLPE   C38 4253  11.348   2.939   7.715  0.4901  0.1064 -0.0542
   44DLPE   H8X 4254  11.456   2.931   7.741  0.6492 -0.7512 -0.9152
   44DLPE   H8Y 4255  11.327   3.029   7.654 -1.1321 -0.3472 -0.2139
   44DLPE   C39 4256  11.344   2.819   7.627  0.0396  0.3571 -0.1990
   44DLPE   H9X 4257  11.250   2.835   7.569 -1.2957  0.9418  1.9837
   44DLPE   H9Y 4258  11.337   2.722   7.681 -3.4689  0.3113 -0.4746
   44DLPE  C310 4259  11.459   2.819   7.525 -0.0372  0.3034  0.5725
   44DLPE  H10X 4260  11.551   2.784   7.575  1.4560  0.2840 -1.9913
   44DLPE  H10Y 4261  11.466   2.927   7.501  1.5427  0.3554  1.1318
   44DLPE  C311 4262  11.437   2.735   7.391  0.1434  0.0996  0.0770
   44DLPE  H11X 4263  11.475   2.797   7.307 -2.4949  0.9862 -0.5784
   44DLPE  H11Y 4264  11.328   2.717   7.375  0.5537 -1.6645 -1.0930
   44DLPE  C312 4265  11.498   2.596   7.403  0.0737  0.4718 -0.8388
   44DLPE  H12X 4266  11.526   2.563   7.301  0.4973  0.7556 -0.8182
   44DLPE  H12Y 4267  11.413   2.529   7.428  0.6279 -0.8483 -2.2834
   44DLPE  H12Z 4268  11.585   2.572   7.467  0.6764 -1.1179 -2.1785
   45DLPE     N 4269  11.570  11.442   9.219  0.3049 -0.8523  0.3497
   45DLPE   HN1 4270  11.642  11.368   9.231 -0.7372 -1.7326  1.3534
   45DLPE   HN2 4271  11.478  11.403   9.246 -0.7314  0.5663 -0.9877
   45DLPE   HN3 4272  11.594  11.525   9.277 -1.0797  0.3910 -0.7781
   45DLPE   C12 4273  11.563  11.482   9.070  0.3268  0.1885  0.5980
   45DLPE  H12A 4274  11.497  11.405   9.024  0.0340  0.5349  0.4337
   45DLPE  H12B 4275  11.659  11.468   9.016 -0.4625 -1.6591 -0.4278
   45DLPE   C11 4276  11.510  11.625   9.050  0.0025  0.4326  0.5914
   45DLPE  H11A 4277  11.403  11.629   9.080 -0.3302 -0.9141 -0.2938
   45DLPE  H11B 4278  11.509  11.637   8.939 -0.3995 -3.9139 -0.0568
   45DLPE     P 4279  11.565  11.827   9.209  0.1315 -0.4220 -0.4970
   45DLPE   O13 4280  11.682  11.914   9.237  0.3987 -0.3372  1.0024
   45DLPE   O14 4281  11.493  11.768   9.324 -0.3174 -0.0074 -0.1004
   45DLPE   O11 4282  11.459  11.911   9.132 -0.0054 -0.2399  0.2905
   45DLPE   O12 4283  11.600  11.717   9.105  0.3641  0.0800  0.2120
   45DLPE    C1 4284  11.469  11.938   8.991 -0.3182 -0.5756  0.6457
   45DLPE    HA 4285  11.387  11.880   8.942 -0.3880 -0.3055  0.4416
   45DLPE    HB 4286  11.567  11.907   8.950 -0.5959  1.5493 -1.8961
   45DLPE    C2 4287  11.463  12.095   8.953 -0.6163 -0.1382 -0.0090
   45DLPE    HS 4288  11.369  12.129   9.001  0.0792  0.7856  0.7567
   45DLPE   O21 4289  11.459  12.105   8.807  0.0382  0.2218 -0.2003
   45DLPE   C21 4290  11.389  12.206   8.757  0.2887 -1.3322 -0.5870
   45DLPE   O22 4291  11.321  12.281   8.824 -0.2589  0.2539  0.1357
   45DLPE   C22 4292  11.410  12.221   8.608  0.0674  0.2814  0.2268
   45DLPE   H2R 4293  11.461  12.318   8.590 -1.4262  0.9151 -0.8725
   45DLPE   H2S 4294  11.308  12.235   8.566  0.4010 -1.4499 -1.2530
   45DLPE    C3 4295  11.594  12.172   9.005  0.5300  0.3975  0.2122
   45DLPE    HX 4296  11.667  12.103   8.957  0.3397  1.2911 -1.4247
   45DLPE    HY 4297  11.610  12.173   9.115 -0.6901  0.7862  0.3982
   45DLPE   O31 4298  11.611  12.307   8.948 -0.2510  0.8808 -0.5930
   45DLPE   C31 4299  11.537  12.389   9.022  0.3122  0.0158 -0.0177
   45DLPE   O32 4300  11.474  12.361   9.120  0.2971  0.3495  0.2378
   45DLPE   C32 4301  11.566  12.536   8.985  0.8417  0.0945 -0.0657
   45DLPE   H2X 4302  11.674  12.543   9.009  1.4809 -2.5084 -1.7682
   45DLPE   H2Y 4303  11.514  12.597   9.063  0.2532 -1.1822  0.5721
   45DLPE   C23 4304  11.465  12.098   8.535  0.5223 -0.1132  0.1308
   45DLPE   H3R 4305  11.410  12.017   8.588 -1.6726  1.4527  0.3980
   45DLPE   H3S 4306  11.571  12.078   8.560  0.5278 -1.0129 -0.6003
   45DLPE   C24 4307  11.425  12.094   8.392 -0.4528 -0.3441 -0.1245
   45DLPE   H4R 4308  11.499  12.141   8.323 -0.9744  0.6205 -0.0512
   45DLPE   H4S 4309  11.325  12.143   8.384 -1.1380 -1.8356 -1.2414
   45DLPE   C25 4310  11.410  11.951   8.335  0.1409 -0.5754 -0.4589
   45DLPE   H5R 4311  11.332  11.897   8.393 -0.8727  0.5522 -0.7296
   45DLPE   H5S 4312  11.509  11.902   8.345  0.4723  0.0927 -0.3427
   45DLPE   C26 4313  11.373  11.955   8.183  0.7128 -0.0761 -0.0661
   45DLPE   H6R 4314  11.463  11.975   8.121 -0.2559  0.6545 -1.2890
   45DLPE   H6S 4315  11.301  12.039   8.172 -2.8100 -2.5061  2.4057
   45DLPE   C27 4316  11.316  11.833   8.131 -0.1904 -0.2282 -0.2723
   45DLPE   H7R 4317  11.232  11.799   8.195  0.7183  0.3650  1.2959
   45DLPE   H7S 4318  11.394  11.754   8.136  0.3282  0.1445 -1.8701
   45DLPE   C28 4319  11.272  11.849   7.987  0.5368 -0.0700 -0.3490
   45DLPE   H8R 4320  11.357  11.856   7.915 -0.0526  0.8292 -0.9788
   45DLPE   H8S 4321  11.200  11.933   7.981  2.0160  1.1689 -1.6464
   45DLPE   C29 4322  11.203  11.716   7.933  0.2111 -0.2614  0.7950
   45DLPE   H9R 4323  11.095  11.711   7.962 -0.3088  0.3566 -0.9268
   45DLPE   H9S 4324  11.265  11.637   7.979  1.9112  0.1872 -0.6354
   45DLPE  C210 4325  11.213  11.704   7.781  0.4603 -0.4711  0.5111
   45DLPE  H10R 4326  11.213  11.595   7.758 -2.5999 -0.5252  0.3128
   45DLPE  H10S 4327  11.306  11.744   7.736  1.6230 -1.4994  1.9060
   45DLPE  C211 4328  11.097  11.775   7.704 -0.5544 -0.0555 -0.6456
   45DLPE  H11R 4329  11.082  11.881   7.732  0.6855  0.4512 -1.7736
   45DLPE  H11S 4330  11.003  11.721   7.728 -0.1555 -0.0145  1.1477
   45DLPE  C212 4331  11.109  11.760   7.552  0.7206 -0.0580 -0.1671
   45DLPE  H12R 4332  11.011  11.789   7.508  0.8040  0.2211 -0.1752
   45DLPE  H12S 4333  11.122  11.654   7.523 -0.9086 -0.4919  0.5573
   45DLPE  H12T 4334  11.184  11.826   7.503  1.2927 -0.2052  0.4856
   45DLPE   C33 4335  11.525  12.578   8.837 -0.4466  0.5641  0.5683
   45DLPE   H3X 4336  11.541  12.688   8.839  1.1786  0.5441 -3.2495
   45DLPE   H3Y 4337  11.414  12.567   8.834 -0.3795 -0.3555  1.1260
   45DLPE   C34 4338  11.604  12.526   8.724  0.1817  0.6296  0.5446
   45DLPE   H4X 4339  11.576  12.419   8.716  2.1212  0.0725  0.5690
   45DLPE   H4Y 4340  11.712  12.538   8.749  0.5367 -2.0963  0.6335
   45DLPE   C35 4341  11.556  12.584   8.590 -0.0972  0.4928  0.0161
   45DLPE   H5X 4342  11.571  12.691   8.615 -0.8683  0.3339  1.2024
   45DLPE   H5Y 4343  11.448  12.563   8.579  0.2339 -1.2976 -0.1577
   45DLPE   C36 4344  11.642  12.547   8.467 -0.1478  1.3708 -0.3293
   45DLPE   H6X 4345  11.647  12.439   8.439 -0.5247  1.2021  0.2307
   45DLPE   H6Y 4346  11.747  12.580   8.486  0.3135  0.7415 -1.6877
   45DLPE   C37 4347  11.591  12.624   8.349 -0.0834 -0.7472  0.1235
   45DLPE   H7X 4348  11.591  12.734   8.363  0.3897 -0.9836  2.4053
   45DLPE   H7Y 4349  11.486  12.592   8.332 -0.4790  0.6361 -0.1516
   45DLPE   C38 4350  11.684  12.612   8.225 -0.1345 -0.2082  0.3655
   45DLPE   H8X 4351  11.686  12.504   8.203 -0.2065 -0.6377  2.3042
   45DLPE   H8Y 4352  11.789  12.633   8.257  0.3832 -1.2588 -0.5698
   45DLPE   C39 4353  11.627  12.694   8.106  0.6058  0.7400 -0.4334
   45DLPE   H9X 4354  11.604  12.798   8.139 -1.2771  0.1568  0.2140
   45DLPE   H9Y 4355  11.527  12.653   8.080 -0.5736  1.3705  2.6482
   45DLPE  C310 4356  11.711  12.678   7.982 -0.3996 -0.5901  0.2784
   45DLPE  H10X 4357  11.661  12.702   7.886  0.3506 -1.5264 -0.3626
   45DLPE  H10Y 4358  11.736  12.572   7.959 -0.9926 -0.9077  1.0566
   45DLPE  C311 4359  11.838  12.769   7.982  0.4964  0.2012  0.3144
   45DLPE  H11X 4360  11.907  12.726   8.058  0.5246 -0.3497 -0.0179
   45DLPE  H11Y 4361  11.801  12.870   8.008 -0.9101 -0.3528  0.5512
   45DLPE  C312 4362  11.907  12.765   7.844 -0.3057 -0.2694  0.1600
   45DLPE  H12X 4363  11.840  12.789   7.759  0.0733 -0.3196 -0.1555
   45DLPE  H12Y 4364  11.949  12.663   7.832  1.9070  0.7441 -1.4732
   45DLPE  H12Z 4365  11.981  12.848   7.848 -1.5601  0.8789  0.3008
   46DLPE     N 4366   9.988   5.755   8.938  0.4896 -0.0094  0.2733
   46DLPE   HN1 4367   9.903   5.696   8.928 -1.0790  1.9259  1.4679
   46DLPE   HN2 4368   9.992   5.824   8.860 -1.4454 -1.7462 -1.4920
   46DLPE   HN3 4369   9.957   5.813   9.018  1.5911 -1.0326  1.4724
   46DLPE   C12 4370  10.111   5.676   8.979 -0.0709  0.0924  0.2684
   46DLPE  H12A 4371  10.099   5.626   9.078 -1.0687  0.3336  0.2784
   46DLPE  H12B 4372  10.191   5.753   8.985 -0.4343  0.3641  2.5600
   46DLPE   C11 4373  10.139   5.580   8.867 -0.2844 -0.5988 -0.2931
   46DLPE  H11A 4374  10.246   5.551   8.881 -0.6213 -0.6885  2.6095
   46DLPE  H11B 4375  10.120   5.623   8.766 -2.6222 -2.1281 -0.5746
   46DLPE     P 4376  10.114   5.326   8.895  0.1045  0.3650  0.4347
   46DLPE   O13 4377   9.996   5.233   8.870 -0.2278  0.0805  0.2525
   46DLPE   O14 4378  10.182   5.315   9.028  0.0450  0.2135 -0.1257
   46DLPE   O11 4379  10.216   5.320   8.780  0.0537 -0.2333 -0.3248
   46DLPE   O12 4380  10.048   5.476   8.882 -0.1940 -0.1080 -0.2620
   46DLPE    C1 4381  10.164   5.352   8.646  0.0664  0.0926  0.2777
   46DLPE    HA 4382  10.200   5.452   8.614 -2.6381  0.5685 -1.7113
   46DLPE    HB 4383  10.053   5.360   8.639  0.2210  2.3376 -0.2006
   46DLPE    C2 4384  10.213   5.247   8.540 -0.3183  0.5279 -0.3470
   46DLPE    HS 4385  10.324   5.243   8.536 -0.2497 -0.7135  1.5251
   46DLPE   O21 4386  10.162   5.287   8.411  0.3091 -0.4129  0.1068
   46DLPE   C21 4387  10.239   5.269   8.308 -0.0968 -0.2335  0.4523
   46DLPE   O22 4388  10.341   5.204   8.300  0.3964 -0.4727  0.2025
   46DLPE   C22 4389  10.180   5.334   8.181 -0.6780 -0.1540 -0.0477
   46DLPE   H2R 4390  10.267   5.379   8.130  0.1855  0.9766  2.2769
   46DLPE   H2S 4391  10.104   5.409   8.212  0.6399  1.0285  0.4405
   46DLPE    C3 4392  10.174   5.099   8.574 -0.0866 -0.0549  0.6853
   46DLPE    HX 4393  10.064   5.091   8.588 -0.3693 -0.6724 -1.5154
   46DLPE    HY 4394  10.221   5.080   8.673 -0.2582  0.1000  0.7977
   46DLPE   O31 4395  10.208   5.010   8.470 -0.5595  0.2480 -0.5101
   46DLPE   C31 4396  10.323   4.949   8.474 -0.2683  0.2755 -0.3165
   46DLPE   O32 4397  10.397   4.939   8.567 -0.1402  0.2577 -0.8173
   46DLPE   C32 4398  10.351   4.879   8.348 -0.2945 -0.1346 -0.0063
   46DLPE   H2X 4399  10.330   4.771   8.363  1.3935 -0.2685  1.7613
   46DLPE   H2Y 4400  10.461   4.872   8.335 -0.3136 -0.9289  0.1693
   46DLPE   C23 4401  10.117   5.224   8.097  0.2833 -0.2106  0.3339
   46DLPE   H3R 4402  10.045   5.166   8.158 -1.1580  0.6415 -0.5001
   46DLPE   H3S 4403  10.183   5.146   8.055  0.6688  0.1993  0.1666
   46DLPE   C24 4404  10.030   5.279   7.980  0.4548  0.4520 -0.9526
   46DLPE   H4R 4405  10.083   5.350   7.913 -0.9032  1.2931 -1.1751
   46DLPE   H4S 4406   9.945   5.337   8.023 -1.8820 -3.4245  0.1781
   46DLPE   C25 4407   9.978   5.168   7.892  0.3142 -0.2256  0.3306
   46DLPE   H5R 4408   9.913   5.092   7.940 -1.8086  0.4602 -1.2891
   46DLPE   H5S 4409  10.058   5.102   7.850 -0.4041 -1.3423  0.6593
   46DLPE   C26 4410   9.905   5.229   7.769 -0.2452  0.2611 -0.0521
   46DLPE   H6R 4411   9.968   5.299   7.710 -0.8080  1.7389  1.0422
   46DLPE   H6S 4412   9.820   5.289   7.808  0.2214  0.4695  0.6696
   46DLPE   C27 4413   9.844   5.120   7.678 -0.1676 -0.0166 -1.0698
   46DLPE   H7R 4414   9.749   5.080   7.720 -1.2914 -1.2894 -4.4876
   46DLPE   H7S 4415   9.902   5.025   7.669 -0.7786 -0.7082  1.4215
   46DLPE   C28 4416   9.813   5.174   7.534  0.0758 -0.0200 -0.1785
   46DLPE   H8R 4417   9.916   5.194   7.497  0.4941 -0.2920  0.7992
   46DLPE   H8S 4418   9.748   5.264   7.536 -0.2820 -0.2441  2.5461
   46DLPE   C29 4419   9.764   5.062   7.443  0.4869 -0.3143  0.2998
   46DLPE   H9R 4420   9.660   5.036   7.471 -0.0976 -0.9022 -2.1454
   46DLPE   H9S 4421   9.831   4.974   7.454 -0.2793 -1.3121 -2.2640
   46DLPE  C210 4422   9.758   5.095   7.293 -1.3439  0.0218  0.4618
   46DLPE  H10R 4423   9.735   5.001   7.239  0.5953 -0.1662 -0.1376
   46DLPE  H10S 4424   9.861   5.132   7.273 -1.7403  1.3785  0.7897
   46DLPE  C211 4425   9.640   5.197   7.267 -0.5449 -0.4949 -0.1731
   46DLPE  H11R 4426   9.666   5.292   7.318 -0.3530  1.6413 -3.8992
   46DLPE  H11S 4427   9.552   5.151   7.318 -0.5383 -0.6119 -0.2649
   46DLPE  C212 4428   9.596   5.220   7.127 -0.5573  0.3539 -0.3126
   46DLPE  H12R 4429   9.611   5.123   7.074 -1.5018 -0.1756  0.3536
   46DLPE  H12S 4430   9.668   5.287   7.077 -1.0674  0.2902 -1.1434
   46DLPE  H12T 4431   9.489   5.245   7.117 -1.3332 -0.5181  3.8680
   46DLPE   C33 4432  10.261   4.909   8.227  0.5389  0.0050  0.2537
   46DLPE   H3X 4433  10.289   5.001   8.170  1.5708 -0.0980  0.5811
   46DLPE   H3Y 4434  10.154   4.915   8.255  0.0720  0.2123 -1.4304
   46DLPE   C34 4435  10.255   4.804   8.117  0.5410 -0.8052  0.0914
   46DLPE   H4X 4436  10.179   4.729   8.149 -1.0594  1.1260  1.1135
   46DLPE   H4Y 4437  10.356   4.760   8.110  0.3574 -0.9633 -1.9237
   46DLPE   C35 4438  10.207   4.859   7.982 -0.0114 -0.0066 -1.1204
   46DLPE   H5X 4439  10.278   4.936   7.945  0.6258 -0.3009 -0.5400
   46DLPE   H5Y 4440  10.119   4.920   8.012  1.8882  3.5832 -2.2342
   46DLPE   C36 4441  10.175   4.747   7.887  0.3012 -0.8344 -0.6775
   46DLPE   H6X 4442  10.103   4.682   7.940 -1.7395  3.0817  1.8289
   46DLPE   H6Y 4443  10.270   4.693   7.869  1.8747  1.4351  0.3069
   46DLPE   C37 4444  10.118   4.793   7.760 -0.2117 -0.2178  0.3076
   46DLPE   H7X 4445  10.202   4.841   7.705  0.2338 -1.4613 -0.1289
   46DLPE   H7Y 4446  10.042   4.873   7.776  0.2286  0.2468  0.1343
   46DLPE   C38 4447  10.056   4.685   7.679 -0.3657  0.9163 -0.1854
   46DLPE   H8X 4448  10.001   4.618   7.748 -0.8750 -1.5093 -2.7913
   46DLPE   H8Y 4449  10.139   4.627   7.633  0.7275 -0.8753  3.6306
   46DLPE   C39 4450   9.954   4.726   7.570 -0.3259 -0.1297 -0.5203
   46DLPE   H9X 4451  10.001   4.806   7.509 -1.3691  1.6072  0.8704
   46DLPE   H9Y 4452   9.859   4.766   7.611 -0.3563 -0.4192 -0.3081
   46DLPE  C310 4453   9.917   4.605   7.480  0.1297 -0.1838  0.6272
   46DLPE  H10X 4454   9.885   4.525   7.550 -0.3859  1.2960  2.1664
   46DLPE  H10Y 4455  10.007   4.574   7.424 -1.5358 -1.3286 -1.5837
   46DLPE  C311 4456   9.796   4.620   7.382 -0.1578  0.3185  0.5499
   46DLPE  H11X 4457   9.824   4.710   7.323 -0.1324  0.2787  0.5015
   46DLPE  H11Y 4458   9.701   4.654   7.429  0.2907 -0.1837  1.8419
   46DLPE  C312 4459   9.780   4.506   7.285  0.4549  0.7867 -0.3003
   46DLPE  H12X 4460   9.859   4.489   7.209  0.7731  0.5383  0.0824
   46DLPE  H12Y 4461   9.688   4.519   7.223  0.0596 -2.2250 -0.5199
   46DLPE  H12Z 4462   9.766   4.417   7.351  1.0303  0.7881 -0.1697
   47DLPE     N 4463   9.794  11.104   9.237  0.7042 -0.6003  0.0670
   47DLPE   HN1 4464   9.854  11.020   9.245 -0.9214 -1.7553  0.5769
   47DLPE   HN2 4465   9.708  11.093   9.294 -1.3677  0.8575 -2.5585
   47DLPE   HN3 4466   9.849  11.190   9.262  0.1669 -0.8572  2.4154
   47DLPE   C12 4467   9.746  11.132   9.091 -0.5917  0.4370 -0.6372
   47DLPE  H12A 4468   9.836  11.168   9.037 -0.1207  2.4519  1.3439
   47DLPE  H12B 4469   9.682  11.222   9.103  1.2217  2.0379 -2.3123
   47DLPE   C11 4470   9.673  11.009   9.043  1.1367 -0.1853  0.4740
   47DLPE  H11A 4471   9.733  10.918   9.068 -0.0391 -1.4363 -1.0708
   47DLPE  H11B 4472   9.659  11.009   8.933  3.8658  0.2646  0.0501
   47DLPE     P 4473   9.466  10.862   9.102  0.2845 -0.2195 -0.2644
   47DLPE   O13 4474   9.328  10.872   9.148  0.0757  0.0424 -0.4024
   47DLPE   O14 4475   9.550  10.746   9.149 -0.1211 -0.7015  0.3207
   47DLPE   O11 4476   9.471  10.852   8.948  0.4193  0.4543 -0.3083
   47DLPE   O12 4477   9.548  10.995   9.122 -0.0376  0.2003 -0.1741
   47DLPE    C1 4478   9.377  10.774   8.871 -0.3972 -0.3808  0.2285
   47DLPE    HA 4479   9.372  10.828   8.774  0.8375 -1.1469 -0.2813
   47DLPE    HB 4480   9.277  10.775   8.918 -0.2231 -0.7279  0.6108
   47DLPE    C2 4481   9.436  10.632   8.836  0.4400 -0.5535 -0.4541
   47DLPE    HS 4482   9.510  10.605   8.914 -0.2752 -2.1330 -0.2833
   47DLPE   O21 4483   9.509  10.645   8.709  0.4241 -0.2955 -0.3056
   47DLPE   C21 4484   9.596  10.554   8.685  0.0782  0.5761  0.3395
   47DLPE   O22 4485   9.599  10.448   8.741  0.0973  0.3919 -0.1407
   47DLPE   C22 4486   9.704  10.600   8.588  0.0887 -0.2826  0.1680
   47DLPE   H2R 4487   9.787  10.527   8.595 -1.1123 -1.6656  0.5203
   47DLPE   H2S 4488   9.736  10.703   8.614  0.8323 -0.3182 -0.5607
   47DLPE    C3 4489   9.317  10.527   8.822 -0.4714  0.6153 -0.6524
   47DLPE    HX 4490   9.273  10.515   8.923  5.6124  0.0775  2.4052
   47DLPE    HY 4491   9.361  10.426   8.813 -0.1898  0.5367  1.1696
   47DLPE   O31 4492   9.225  10.560   8.717 -0.4383 -0.1191 -0.0361
   47DLPE   C31 4493   9.108  10.607   8.753  0.2409 -0.1827  0.7532
   47DLPE   O32 4494   9.071  10.639   8.862 -0.4394 -0.1339 -0.8110
   47DLPE   C32 4495   9.017  10.638   8.632 -0.0690  0.5290 -0.2128
   47DLPE   H2X 4496   8.933  10.566   8.624  1.0476 -0.9770  1.1324
   47DLPE   H2Y 4497   9.068  10.631   8.534  0.6746  1.4997  0.0904
   47DLPE   C23 4498   9.648  10.602   8.440  0.1571  0.3773  0.4161
   47DLPE   H3R 4499   9.538  10.623   8.440  0.0627 -0.1149  0.2264
   47DLPE   H3S 4500   9.667  10.497   8.410  1.1060  0.4399  0.7969
   47DLPE   C24 4501   9.713  10.720   8.370 -0.5051  0.7863 -0.3827
   47DLPE   H4R 4502   9.820  10.726   8.397 -0.2293  2.2124 -1.6701
   47DLPE   H4S 4503   9.675  10.819   8.404  0.6980  1.2855 -0.4355
   47DLPE   C25 4504   9.708  10.726   8.218  0.1124  0.0205 -0.4175
   47DLPE   H5R 4505   9.780  10.668   8.157  0.1731  0.6977 -0.9974
   47DLPE   H5S 4506   9.719  10.831   8.183 -1.1391 -0.6162 -2.9962
   47DLPE   C26 4507   9.568  10.694   8.158 -0.1101 -0.4265  0.2354
   47DLPE   H6R 4508   9.489  10.745   8.219 -0.4155  0.2522 -0.7058
   47DLPE   H6S 4509   9.551  10.584   8.156  2.1277 -0.7978 -1.0636
   47DLPE   C27 4510   9.553  10.760   8.019  0.0591 -0.2955  0.5278
   47DLPE   H7R 4511   9.550  10.870   8.037 -0.2710 -0.4940  1.7387
   47DLPE   H7S 4512   9.454  10.744   7.970  0.2928  0.0576 -0.0729
   47DLPE   C28 4513   9.663  10.725   7.912 -0.3513 -0.4393  0.0333
   47DLPE   H8R 4514   9.663  10.615   7.904  1.0740 -0.5190  0.8452
   47DLPE   H8S 4515   9.760  10.765   7.949 -0.0033 -0.0798 -1.2291
   47DLPE   C29 4516   9.649  10.790   7.773 -0.4160  0.2413  0.9480
   47DLPE   H9R 4517   9.601  10.888   7.792  0.1163  0.7551 -0.2446
   47DLPE   H9S 4518   9.569  10.746   7.709  1.2139  2.8372 -3.3020
   47DLPE  C210 4519   9.779  10.807   7.691 -0.6464 -0.5055  0.2188
   47DLPE  H10R 4520   9.758  10.811   7.582  2.3602  0.6851 -0.4373
   47DLPE  H10S 4521   9.852  10.723   7.701  0.2143  0.2222  0.1792
   47DLPE  C211 4522   9.840  10.944   7.721 -0.3449 -0.8440 -0.6046
   47DLPE  H11R 4523   9.879  10.952   7.825  0.2493  0.2437 -0.8981
   47DLPE  H11S 4524   9.753  11.014   7.722 -1.6241 -2.2107  3.5305
   47DLPE  C212 4525   9.942  11.005   7.624  0.0474  0.7728  0.2657
   47DLPE  H12R 4526   9.910  11.021   7.519  1.0838  1.5333  0.0435
   47DLPE  H12S 4527  10.021  10.927   7.629 -0.8210 -0.0534  1.8182
   47DLPE  H12T 4528   9.974  11.108   7.652  1.7346 -0.0237  1.4420
   47DLPE   C33 4529   8.956  10.787   8.643 -0.1024  0.1834  0.2699
   47DLPE   H3X 4530   8.892  10.804   8.733 -0.0403  0.8651  0.1914
   47DLPE   H3Y 4531   8.902  10.806   8.548  0.0994 -0.3917  0.0393
   47DLPE   C34 4532   9.071  10.894   8.635 -0.0669 -0.0564 -0.2033
   47DLPE   H4X 4533   9.121  10.910   8.733  2.0671  0.2016 -1.2817
   47DLPE   H4Y 4534   9.021  10.988   8.604 -2.0239 -1.6789 -2.3510
   47DLPE   C35 4535   9.181  10.866   8.537  0.1656  0.4856 -0.1319
   47DLPE   H5X 4536   9.130  10.808   8.457 -1.3190  1.4088  0.1084
   47DLPE   H5Y 4537   9.252  10.787   8.571 -0.6471  0.8941  2.8006
   47DLPE   C36 4538   9.262  10.990   8.489 -0.1557  0.1690 -0.2528
   47DLPE   H6X 4539   9.324  11.030   8.571  0.1391 -1.8413  0.5544
   47DLPE   H6Y 4540   9.183  11.065   8.468 -2.0125 -1.5118  0.4063
   47DLPE   C37 4541   9.346  10.968   8.373 -0.3687  0.1650  0.4243
   47DLPE   H7X 4542   9.287  10.945   8.282  1.2672 -0.1513 -0.6106
   47DLPE   H7Y 4543   9.422  10.888   8.390  0.8335  1.1073 -0.3150
   47DLPE   C38 4544   9.419  11.105   8.337  0.3430  0.1174 -0.0958
   47DLPE   H8X 4545   9.471  11.140   8.429 -2.3655  0.8431  1.2491
   47DLPE   H8Y 4546   9.352  11.191   8.313 -1.1359 -1.0198 -0.1633
   47DLPE   C39 4547   9.521  11.077   8.225 -0.5432 -0.0889 -0.1010
   47DLPE   H9X 4548   9.476  11.074   8.123 -0.9090 -3.0988  0.0464
   47DLPE   H9Y 4549   9.574  10.981   8.240 -2.0960 -1.3193 -1.9496
   47DLPE  C310 4550   9.630  11.188   8.212  0.1071  0.1955 -0.4180
   47DLPE  H10X 4551   9.680  11.208   8.310  0.7543  0.4906 -0.7996
   47DLPE  H10Y 4552   9.583  11.285   8.184  1.7932  0.3103 -3.1696
   47DLPE  C311 4553   9.721  11.163   8.090 -0.5670 -0.1057  0.0808
   47DLPE  H11X 4554   9.651  11.149   8.005 -0.7072  0.4157  0.1066
   47DLPE  H11Y 4555   9.801  11.088   8.109  1.1424  2.2023  2.8676
   47DLPE  C312 4556   9.812  11.285   8.063  1.2968  0.0114 -0.2355
   47DLPE  H12X 4557   9.756  11.378   8.084  1.9480  0.4589 -0.4335
   47DLPE  H12Y 4558   9.850  11.289   7.958  4.1412  0.4646  0.7270
   47DLPE  H12Z 4559   9.902  11.280   8.128  1.2500  0.6796 -0.1151
   48DLPE     N 4560   9.955   8.831   8.952  0.1384  0.1624 -0.4646
   48DLPE   HN1 4561   9.891   8.891   9.008  1.1371  1.0475 -0.2457
   48DLPE   HN2 4562   9.912   8.785   8.869  0.9095  0.5083 -1.0715
   48DLPE   HN3 4563  10.026   8.892   8.907  0.5818 -0.9947 -1.3849
   48DLPE   C12 4564  10.026   8.735   9.049 -0.2950 -0.9737  0.0746
   48DLPE  H12A 4565   9.961   8.653   9.086  0.9257 -1.7415  0.5790
   48DLPE  H12B 4566  10.061   8.786   9.141 -2.9891 -1.2445  1.3659
   48DLPE   C11 4567  10.133   8.660   8.966 -0.6303  0.0302  0.2954
   48DLPE  H11A 4568  10.172   8.571   9.019 -0.4559  0.2551  0.5449
   48DLPE  H11B 4569  10.223   8.725   8.963  1.0508 -2.1844 -1.5801
   48DLPE     P 4570  10.167   8.509   8.738  0.0665  0.5178  0.2113
   48DLPE   O13 4571  10.071   8.406   8.696  0.1700 -0.1137  0.4134
   48DLPE   O14 4572  10.286   8.456   8.812  0.5136 -0.3813 -0.0367
   48DLPE   O11 4573  10.214   8.593   8.610  0.3516 -0.5197  0.2735
   48DLPE   O12 4574  10.094   8.628   8.826  0.4618 -0.1831  0.1586
   48DLPE    C1 4575  10.111   8.676   8.551 -0.5617 -0.8098  0.6735
   48DLPE    HA 4576  10.148   8.781   8.561  0.3581 -0.8761 -1.4130
   48DLPE    HB 4577  10.011   8.666   8.598 -0.4395  0.5690  1.2793
   48DLPE    C2 4578  10.109   8.662   8.393 -0.4678 -0.7769  0.2446
   48DLPE    HS 4579  10.068   8.562   8.368 -0.0908 -1.1992  1.2840
   48DLPE   O21 4580  10.244   8.676   8.335 -0.3597  0.1284 -0.0401
   48DLPE   C21 4581  10.315   8.569   8.349 -0.0877  0.7278  0.0741
   48DLPE   O22 4582  10.269   8.456   8.337 -0.3429  0.5408  0.2040
   48DLPE   C22 4583  10.466   8.602   8.361 -0.1738 -0.6475 -0.6973
   48DLPE   H2R 4584  10.524   8.517   8.403  0.3388 -0.2172 -0.5384
   48DLPE   H2S 4585  10.480   8.687   8.431 -0.2571 -1.1594 -0.0520
   48DLPE    C3 4586  10.008   8.764   8.321 -0.4670  0.1863  0.3219
   48DLPE    HX 4587  10.027   8.760   8.212 -0.9321 -0.5722  0.2544
   48DLPE    HY 4588  10.042   8.864   8.353  0.3910  0.1770 -0.5421
   48DLPE   O31 4589   9.873   8.754   8.363 -0.1975 -0.4733 -0.0791
   48DLPE   C31 4590   9.807   8.653   8.306  0.1761  0.2019  0.2263
   48DLPE   O32 4591   9.863   8.568   8.231 -0.5019 -0.7388 -0.3768
   48DLPE   C32 4592   9.660   8.647   8.339  0.3302 -0.6456 -0.3483
   48DLPE   H2X 4593   9.653   8.716   8.426 -0.6918 -0.9018 -0.2117
   48DLPE   H2Y 4594   9.637   8.544   8.373 -0.3780 -0.4310 -0.1569
   48DLPE   C23 4595  10.511   8.636   8.218 -0.5379 -0.0551 -0.5740
   48DLPE   H3R 4596  10.458   8.731   8.196 -0.5879  0.0984  0.1655
   48DLPE   H3S 4597  10.482   8.564   8.139  0.0701  0.6185 -1.4234
   48DLPE   C24 4598  10.666   8.654   8.200  0.4134  0.3728  0.4194
   48DLPE   H4R 4599  10.726   8.563   8.219 -0.7135 -0.5658 -0.3703
   48DLPE   H4S 4600  10.689   8.709   8.294 -1.3926  0.9099  0.5937
   48DLPE   C25 4601  10.706   8.721   8.068 -0.2765  0.2792 -0.1691
   48DLPE   H5R 4602  10.815   8.742   8.066 -0.4795  1.3919 -0.8128
   48DLPE   H5S 4603  10.646   8.814   8.051  0.6870  1.0573  0.5446
   48DLPE   C26 4604  10.685   8.625   7.939  0.3408  0.1312  0.3930
   48DLPE   H6R 4605  10.628   8.686   7.866 -0.3997  0.4893  1.2496
   48DLPE   H6S 4606  10.622   8.536   7.962 -0.3542  0.3487 -0.5997
   48DLPE   C27 4607  10.816   8.580   7.875  0.4872  0.1747  0.1720
   48DLPE   H7R 4608  10.898   8.550   7.944  2.6157 -0.2406 -2.3671
   48DLPE   H7S 4609  10.854   8.672   7.825  0.3458 -0.8264 -1.8975
   48DLPE   C28 4610  10.799   8.463   7.772 -0.0410 -0.0827  1.4923
   48DLPE   H8R 4611  10.731   8.500   7.693  1.9682 -0.2186 -0.4019
   48DLPE   H8S 4612  10.748   8.380   7.826 -0.6877  0.5246  1.8242
   48DLPE   C29 4613  10.931   8.433   7.704 -0.2987  0.2854  0.4826
   48DLPE   H9R 4614  11.001   8.428   7.790 -1.2604  2.4690  1.4658
   48DLPE   H9S 4615  10.969   8.517   7.641 -0.3939  0.2558  0.3853
   48DLPE  C210 4616  10.944   8.305   7.615  0.0713 -0.3870  0.3267
   48DLPE  H10R 4617  11.045   8.290   7.573 -0.1722 -1.2264  0.0165
   48DLPE  H10S 4618  10.917   8.213   7.672 -2.1059  0.1271  0.2075
   48DLPE  C211 4619  10.833   8.302   7.503  0.1566  0.2090 -0.3999
   48DLPE  H11R 4620  10.735   8.338   7.540  0.1263 -0.8768  0.6248
   48DLPE  H11S 4621  10.826   8.193   7.483 -0.2429  0.2652 -0.5678
   48DLPE  C212 4622  10.865   8.381   7.383 -0.4056  0.1728 -1.2360
   48DLPE  H12R 4623  10.947   8.332   7.326 -0.2852 -0.2628 -0.6889
   48DLPE  H12S 4624  10.893   8.484   7.414 -3.4030 -0.0655  3.1270
   48DLPE  H12T 4625  10.782   8.396   7.311 -0.1318  0.2728 -1.5399
   48DLPE   C33 4626   9.562   8.717   8.235  0.0441  0.0486 -1.0267
   48DLPE   H3X 4627   9.456   8.700   8.266  0.7420 -1.9993  0.5065
   48DLPE   H3Y 4628   9.583   8.656   8.144  1.0312  0.6579 -1.2174
   48DLPE   C34 4629   9.597   8.863   8.209  0.2642  0.3520 -0.3817
   48DLPE   H4X 4630   9.703   8.870   8.178  0.5812  0.9216  0.7756
   48DLPE   H4Y 4631   9.579   8.908   8.309  1.7686  0.2649 -0.0578
   48DLPE   C35 4632   9.499   8.907   8.102 -0.9837  0.1768  0.3740
   48DLPE   H5X 4633   9.400   8.870   8.137 -0.4120 -2.2331 -0.3857
   48DLPE   H5Y 4634   9.533   8.855   8.010 -2.6197  1.2439 -0.8605
   48DLPE   C36 4635   9.509   9.060   8.075  0.3114 -1.0059 -0.0414
   48DLPE   H6X 4636   9.618   9.067   8.056  0.4592 -1.8743  0.4516
   48DLPE   H6Y 4637   9.477   9.118   8.165  0.3456 -1.4790  0.2796
   48DLPE   C37 4638   9.423   9.103   7.955  0.2786 -0.5562  0.1128
   48DLPE   H7X 4639   9.321   9.062   7.971  0.1932 -0.1785  0.5738
   48DLPE   H7Y 4640   9.469   9.059   7.864 -0.6992 -0.2994 -0.5202
   48DLPE   C38 4641   9.418   9.252   7.936  1.0168 -0.4670  0.3301
   48DLPE   H8X 4642   9.519   9.296   7.923  1.6414 -1.3653  1.8469
   48DLPE   H8Y 4643   9.374   9.300   8.026 -0.1754 -0.6620 -0.1323
   48DLPE   C39 4644   9.341   9.298   7.810 -0.1921 -0.4724  0.6814
   48DLPE   H9X 4645   9.237   9.261   7.799 -0.3305  0.4859 -1.7062
   48DLPE   H9Y 4646   9.401   9.264   7.723  2.8838  2.1643  1.5589
   48DLPE  C310 4647   9.331   9.452   7.811  0.5600 -0.2579  0.4998
   48DLPE  H10X 4648   9.429   9.494   7.841  1.2368 -0.1584 -1.6956
   48DLPE  H10Y 4649   9.263   9.486   7.892 -1.6300  0.2250 -1.4075
   48DLPE  C311 4650   9.297   9.513   7.675  0.0834 -0.1473 -0.5559
   48DLPE  H11X 4651   9.196   9.480   7.643 -0.8490  0.3177  1.6673
   48DLPE  H11Y 4652   9.367   9.464   7.603  1.8562  1.8173 -0.2724
   48DLPE  C312 4653   9.310   9.667   7.670 -0.6203  0.9561 -0.2616
   48DLPE  H12X 4654   9.293   9.716   7.572  0.7191  0.7411 -0.6236
   48DLPE  H12Y 4655   9.414   9.687   7.705  0.0609 -0.3348 -1.4452
   48DLPE  H12Z 4656   9.246   9.719   7.745  1.9426  1.4881  1.6906
   49DLPE     N 4657  11.803   2.103   9.140  0.4490  0.6063  0.5440
   49DLPE   HN1 4658  11.783   2.205   9.146 -0.0335  0.4993  0.7669
   49DLPE   HN2 4659  11.856   2.090   9.051 -3.4127  0.1139 -1.9258
   49DLPE   HN3 4660  11.858   2.080   9.225 -0.5192 -1.7598  0.6053
   49DLPE   C12 4661  11.679   2.015   9.130 -0.0134 -0.5634 -0.0401
   49DLPE  H12A 4662  11.713   1.909   9.138  0.9943 -0.1647  1.3480
   49DLPE  H12B 4663  11.632   2.026   9.030 -0.8152 -1.1522  0.2555
   49DLPE   C11 4664  11.576   2.063   9.238 -0.0144  0.1263  0.0474
   49DLPE  H11A 4665  11.618   2.038   9.338 -2.1553  0.2559  1.0337
   49DLPE  H11B 4666  11.487   1.995   9.232  0.9187 -1.0828 -0.6589
   49DLPE     P 4667  11.405   2.243   9.277  0.0939 -0.1791 -0.0545
   49DLPE   O13 4668  11.406   2.376   9.336 -0.3306  0.1274 -0.3092
   49DLPE   O14 4669  11.341   2.142   9.369 -0.9203  0.4343 -0.0006
   49DLPE   O11 4670  11.329   2.249   9.141  0.0606  0.1404 -0.1929
   49DLPE   O12 4671  11.552   2.199   9.226  0.4449  0.1380  0.0873
   49DLPE    C1 4672  11.345   2.349   9.039  0.6046  0.6429  0.3715
   49DLPE    HA 4673  11.387   2.447   9.071  1.0652  0.3091  0.8081
   49DLPE    HB 4674  11.247   2.368   8.990  1.0914  0.3825 -0.7424
   49DLPE    C2 4675  11.441   2.317   8.915  0.4269 -0.9703  0.1500
   49DLPE    HS 4676  11.397   2.357   8.822 -1.1101 -0.2900  1.1317
   49DLPE   O21 4677  11.451   2.179   8.899 -0.1154 -0.3111  0.0245
   49DLPE   C21 4678  11.359   2.115   8.830  0.0475  1.1008 -0.7581
   49DLPE   O22 4679  11.260   2.162   8.779  0.5510  0.6332 -0.0199
   49DLPE   C22 4680  11.398   1.969   8.821  0.4421 -0.0367 -0.5904
   49DLPE   H2R 4681  11.407   1.925   8.923  0.2957  1.0554 -0.0896
   49DLPE   H2S 4682  11.502   1.972   8.784  0.5892  0.5759 -0.1397
   49DLPE    C3 4683  11.581   2.384   8.927 -0.3972 -0.6476  0.1204
   49DLPE    HX 4684  11.637   2.341   9.013 -1.6006 -1.5580  0.4804
   49DLPE    HY 4685  11.568   2.493   8.947 -0.4930 -0.7961  0.8898
   49DLPE   O31 4686  11.646   2.380   8.804  0.1953 -0.2334  0.1146
   49DLPE   C31 4687  11.742   2.289   8.785  0.6088  1.0520 -0.3903
   49DLPE   O32 4688  11.773   2.205   8.867  0.0590 -0.0506 -0.2502
   49DLPE   C32 4689  11.818   2.309   8.652 -0.4548 -0.3607  0.2197
   49DLPE   H2X 4690  11.915   2.255   8.657 -0.5831 -0.5150  1.2803
   49DLPE   H2Y 4691  11.840   2.417   8.639 -1.0544 -0.2450  0.1176
   49DLPE   C23 4692  11.311   1.877   8.732 -0.0765 -0.3315 -0.0985
   49DLPE   H3R 4693  11.312   1.910   8.626  2.8635 -0.5639 -0.2290
   49DLPE   H3S 4694  11.207   1.875   8.772 -1.2283 -1.6723 -2.8200
   49DLPE   C24 4695  11.361   1.730   8.734  0.0043  0.4385 -0.6521
   49DLPE   H4R 4696  11.280   1.660   8.705 -1.9527  1.0688  2.7488
   49DLPE   H4S 4697  11.401   1.704   8.835  0.5518 -2.6318 -1.5606
   49DLPE   C25 4698  11.476   1.716   8.632 -0.3625  0.0311  0.5156
   49DLPE   H5R 4699  11.548   1.636   8.657 -0.4412  0.5253  2.4213
   49DLPE   H5S 4700  11.538   1.807   8.638  2.0149 -1.4279 -0.6558
   49DLPE   C26 4701  11.421   1.696   8.487  0.3285 -0.1617  0.1699
   49DLPE   H6R 4702  11.374   1.786   8.442 -0.4968 -0.9013 -0.4619
   49DLPE   H6S 4703  11.344   1.617   8.490 -0.4198  0.5108 -0.7037
   49DLPE   C27 4704  11.524   1.632   8.389 -0.3714  0.4577 -0.5422
   49DLPE   H7R 4705  11.542   1.526   8.418  0.3263  0.6756 -0.1752
   49DLPE   H7S 4706  11.622   1.682   8.397  0.5777 -1.5947  1.6588
   49DLPE   C28 4707  11.481   1.651   8.249  0.1250  0.1671 -0.5537
   49DLPE   H8R 4708  11.486   1.758   8.220 -1.7731  0.3900 -0.1778
   49DLPE   H8S 4709  11.375   1.619   8.239  0.2895 -1.1948  1.6079
   49DLPE   C29 4710  11.566   1.572   8.151  0.1518  0.1817  0.4520
   49DLPE   H9R 4711  11.549   1.466   8.176 -1.5703  0.3501  0.0980
   49DLPE   H9S 4712  11.674   1.596   8.165  0.0954 -0.6100  2.6481
   49DLPE  C210 4713  11.513   1.608   8.015  0.6611  0.2646 -0.7410
   49DLPE  H10R 4714  11.518   1.716   7.987  0.0618  0.5458  0.1967
   49DLPE  H10S 4715  11.404   1.588   8.000  0.7295 -0.6199 -0.1269
   49DLPE  C211 4716  11.585   1.527   7.906 -0.2728 -0.8417 -0.3282
   49DLPE  H11R 4717  11.690   1.506   7.938  0.4510  2.8553  0.2361
   49DLPE  H11S 4718  11.604   1.593   7.818 -0.3711  1.2283  1.1240
   49DLPE  C212 4719  11.521   1.394   7.871 -0.1998  0.1698  0.5901
   49DLPE  H12R 4720  11.411   1.398   7.852  0.0131 -2.3073 -1.6566
   49DLPE  H12S 4721  11.540   1.324   7.955  3.3624  1.2732  0.8461
   49DLPE  H12T 4722  11.576   1.356   7.783  0.4491  2.2163  0.0492
   49DLPE   C33 4723  11.737   2.264   8.529  0.4321 -0.7909 -0.1417
   49DLPE   H3X 4724  11.797   2.281   8.437  1.4224 -2.6290  0.1276
   49DLPE   H3Y 4725  11.655   2.338   8.510  2.6281  1.2597 -2.4314
   49DLPE   C34 4726  11.696   2.120   8.534  0.2627  0.0101  0.1422
   49DLPE   H4X 4727  11.616   2.117   8.612  0.1716  1.4327  0.1357
   49DLPE   H4Y 4728  11.780   2.060   8.574 -0.6272  0.4937  3.0344
   49DLPE   C35 4729  11.639   2.053   8.407 -0.4031 -0.2083 -0.1714
   49DLPE   H5X 4730  11.538   2.096   8.390 -0.6356  0.1171  1.8143
   49DLPE   H5Y 4731  11.618   1.948   8.438  0.0366  0.0848  1.2032
   49DLPE   C36 4732  11.740   2.055   8.300 -0.5551 -0.0083  0.5760
   49DLPE   H6X 4733  11.828   2.002   8.341 -1.0458 -1.5870 -0.3070
   49DLPE   H6Y 4734  11.755   2.160   8.268  1.6638 -0.4798 -0.0487
   49DLPE   C37 4735  11.692   1.982   8.171 -0.7924 -0.5304  0.9765
   49DLPE   H7X 4736  11.585   1.997   8.143 -0.0544  1.2672 -1.1009
   49DLPE   H7Y 4737  11.711   1.873   8.179 -1.8329 -0.7406  0.7692
   49DLPE   C38 4738  11.769   2.043   8.051 -0.1353  0.6734  0.2469
   49DLPE   H8X 4739  11.879   2.028   8.059 -0.5407 -3.6508  0.1366
   49DLPE   H8Y 4740  11.745   2.152   8.045 -1.0811  0.4319 -0.7136
   49DLPE   C39 4741  11.734   1.965   7.926  0.1096 -0.3848  0.3785
   49DLPE   H9X 4742  11.624   1.969   7.908  0.3415 -1.6124 -1.5066
   49DLPE   H9Y 4743  11.764   1.860   7.943 -1.0895 -0.9769 -0.9617
   49DLPE  C310 4744  11.811   2.015   7.794  0.7319 -0.2002 -0.5680
   49DLPE  H10X 4745  11.921   2.012   7.807  0.6235  2.4563  1.9070
   49DLPE  H10Y 4746  11.775   2.119   7.781  2.4177  0.2272 -2.2752
   49DLPE  C311 4747  11.782   1.938   7.672 -0.0440  0.1311  0.9081
   49DLPE  H11X 4748  11.830   1.988   7.585 -0.7482 -3.2518 -1.6933
   49DLPE  H11Y 4749  11.673   1.948   7.656  0.0140 -1.4136 -0.9271
   49DLPE  C312 4750  11.836   1.797   7.668 -0.2182  0.8984  0.0971
   49DLPE  H12X 4751  11.842   1.754   7.566 -0.9393 -0.6814  0.6862
   49DLPE  H12Y 4752  11.780   1.724   7.730  2.3529 -1.1162  0.2279
   49DLPE  H12Z 4753  11.942   1.798   7.701 -0.2204  2.1258  0.1280
   50DLPE     N 4754   3.689  13.530   9.995  0.3512 -0.7189 -0.3850
   50DLPE   HN1 4755   3.605  13.577  10.034  1.3409  0.4405  0.3924
   50DLPE   HN2 4756   3.774  13.567  10.043 -0.3237  0.5712 -0.1428
   50DLPE   HN3 4757   3.681  13.427  10.006 -0.9820 -0.5034  0.8526
   50DLPE   C12 4758   3.699  13.557   9.850  0.1476  0.3042 -0.2082
   50DLPE  H12A 4759   3.726  13.665   9.842  3.2705 -0.4039 -0.5213
   50DLPE  H12B 4760   3.606  13.544   9.791 -1.8517 -1.9016  3.1536
   50DLPE   C11 4761   3.814  13.485   9.786 -0.2122  0.8477  0.1585
   50DLPE  H11A 4762   3.817  13.516   9.679 -1.5719  0.5581  0.0170
   50DLPE  H11B 4763   3.800  13.375   9.796 -0.4218  1.0101  2.0134
   50DLPE     P 4764   4.065  13.468   9.770  0.0369  0.1905  0.1611
   50DLPE   O13 4765   4.064  13.319   9.748 -0.0053 -0.3276  0.0848
   50DLPE   O14 4766   4.181  13.518   9.847 -0.3629  0.3637 -0.3381
   50DLPE   O11 4767   4.054  13.536   9.628  0.1934 -0.4030 -0.1355
   50DLPE   O12 4768   3.939  13.519   9.846  0.6596  0.0471  0.2892
   50DLPE    C1 4769   4.073  13.680   9.618  0.1816 -0.1256  0.3800
   50DLPE    HA 4770   4.179  13.694   9.588 -0.0481 -1.3508 -1.1349
   50DLPE    HB 4771   4.064  13.725   9.719 -1.5995  0.2033  0.1105
   50DLPE    C2 4772   3.976  13.749   9.523 -0.5047  0.2458 -0.0531
   50DLPE    HS 4773   3.874  13.723   9.559 -0.5469 -1.5979 -1.3363
   50DLPE   O21 4774   3.998  13.694   9.388  0.2505 -0.4799  0.4844
   50DLPE   C21 4775   3.887  13.678   9.315  0.0929 -0.3387  0.0520
   50DLPE   O22 4776   3.776  13.713   9.356 -0.7459 -0.6278 -0.2926
   50DLPE   C22 4777   3.914  13.603   9.184  0.1746  0.0835  0.4534
   50DLPE   H2R 4778   3.989  13.529   9.219  0.7642  1.4772  2.2845
   50DLPE   H2S 4779   3.964  13.679   9.120 -0.1040 -2.4540 -3.0925
   50DLPE    C3 4780   3.981  13.903   9.534 -0.3921 -0.6946  0.2458
   50DLPE    HX 4781   4.079  13.924   9.487 -1.1431  0.2789 -0.9675
   50DLPE    HY 4782   3.979  13.934   9.640 -0.4180 -0.2320  0.1172
   50DLPE   O31 4783   3.879  13.975   9.455 -0.2302  0.3583  0.8444
   50DLPE   C31 4784   3.759  13.990   9.509 -0.4227  0.3157 -1.2157
   50DLPE   O32 4785   3.723  13.951   9.620 -0.6286  0.1729  0.5371
   50DLPE   C32 4786   3.660  14.071   9.422  0.0351  0.1804 -0.1100
   50DLPE   H2X 4787   3.564  14.075   9.478 -0.0865  1.7406 -0.3871
   50DLPE   H2Y 4788   3.654  14.011   9.329  1.3510 -0.5564  0.2502
   50DLPE   C23 4789   3.785  13.551   9.115 -0.7957  0.3806 -0.3442
   50DLPE   H3R 4790   3.806  13.540   9.007 -2.9628 -0.1412 -0.7593
   50DLPE   H3S 4791   3.706  13.628   9.128 -0.0047  1.2507 -0.6124
   50DLPE   C24 4792   3.743  13.415   9.165  0.5729 -0.0937 -0.6402
   50DLPE   H4R 4793   3.729  13.419   9.275 -0.4873  1.7633 -0.7840
   50DLPE   H4S 4794   3.821  13.338   9.150 -0.2832 -1.8434  2.7872
   50DLPE   C25 4795   3.616  13.360   9.101 -0.1113 -0.3761  0.3528
   50DLPE   H5R 4796   3.631  13.331   8.994  0.6307 -0.0900  0.3721
   50DLPE   H5S 4797   3.542  13.443   9.098  0.4316  0.1339 -2.3903
   50DLPE   C26 4798   3.563  13.228   9.165  0.5831  0.1533  0.4497
   50DLPE   H6R 4799   3.548  13.254   9.271 -0.4545 -1.8989  0.8595
   50DLPE   H6S 4800   3.655  13.165   9.166  2.7361  3.0935 -0.1138
   50DLPE   C27 4801   3.456  13.157   9.082  0.1855  0.8992 -0.2484
   50DLPE   H7R 4802   3.503  13.146   8.982  0.8721 -2.6497  0.3171
   50DLPE   H7S 4803   3.358  13.208   9.071 -0.9322 -1.2402 -0.8855
   50DLPE   C28 4804   3.423  13.019   9.138 -0.0516  0.5683  0.3733
   50DLPE   H8R 4805   3.374  13.034   9.236 -0.8635  1.0466 -0.0980
   50DLPE   H8S 4806   3.518  12.964   9.159  0.8183  2.1730  0.7767
   50DLPE   C29 4807   3.344  12.930   9.047 -0.7622  0.0346  0.5558
   50DLPE   H9R 4808   3.409  12.902   8.961  1.2011  1.4128  1.4961
   50DLPE   H9S 4809   3.266  12.982   8.989 -0.0661 -1.7302 -2.1662
   50DLPE  C210 4810   3.276  12.813   9.118  0.2882  1.1267 -0.3806
   50DLPE  H10R 4811   3.233  12.860   9.209  0.1247  3.8774 -1.7480
   50DLPE  H10S 4812   3.347  12.731   9.140  0.0646  1.0219 -0.0409
   50DLPE  C211 4813   3.155  12.756   9.033 -0.1106 -0.6162  0.0694
   50DLPE  H11R 4814   3.202  12.724   8.937  0.0291  0.1646 -0.1331
   50DLPE  H11S 4815   3.083  12.832   8.995  0.9342 -0.0233 -0.8085
   50DLPE  C212 4816   3.085  12.628   9.080 -0.0491 -0.0547 -0.4448
   50DLPE  H12R 4817   3.157  12.545   9.096  0.2961 -0.2351 -2.5509
   50DLPE  H12S 4818   3.006  12.598   9.007  0.0742  0.8322 -0.9617
   50DLPE  H12T 4819   3.033  12.643   9.177  0.1695  0.1223 -0.3549
   50DLPE   C33 4820   3.709  14.217   9.398 -0.3377  0.1740  0.2385
   50DLPE   H3X 4821   3.764  14.265   9.482  0.4588  1.3584 -0.9205
   50DLPE   H3Y 4822   3.620  14.275   9.366  0.5510  0.5539 -1.6638
   50DLPE   C34 4823   3.788  14.227   9.259  0.1335  0.1016 -0.2448
   50DLPE   H4X 4824   3.730  14.177   9.179  0.3656 -0.2900 -0.1665
   50DLPE   H4Y 4825   3.880  14.170   9.279  0.3406  0.1046 -1.1544
   50DLPE   C35 4826   3.824  14.376   9.239 -0.5545  0.2633  0.0330
   50DLPE   H5X 4827   3.934  14.386   9.236 -0.6179  1.3986 -3.7829
   50DLPE   H5Y 4828   3.800  14.430   9.333  0.3626  0.0618  0.3892
   50DLPE   C36 4829   3.734  14.452   9.136 -0.3482  0.0381 -0.4754
   50DLPE   H6X 4830   3.665  14.515   9.196  0.0028 -0.6051  0.6490
   50DLPE   H6Y 4831   3.662  14.387   9.082  0.2559  1.7022 -3.5069
   50DLPE   C37 4832   3.818  14.540   9.040 -0.3957 -0.6568  0.0614
   50DLPE   H7X 4833   3.912  14.492   9.004  0.0695  1.2777 -1.4952
   50DLPE   H7Y 4834   3.837  14.642   9.081  1.2807 -0.0368 -2.0696
   50DLPE   C38 4835   3.754  14.563   8.906 -0.3132  0.0675 -0.7500
   50DLPE   H8X 4836   3.650  14.597   8.920 -1.1137 -1.5014 -2.4693
   50DLPE   H8Y 4837   3.742  14.462   8.863  2.7434 -0.4574 -0.6160
   50DLPE   C39 4838   3.836  14.652   8.808 -0.2797  0.2481  0.2406
   50DLPE   H9X 4839   3.924  14.609   8.756  0.7121  2.4101  0.0342
   50DLPE   H9Y 4840   3.876  14.736   8.869 -1.8602  0.3495  1.1986
   50DLPE  C310 4841   3.751  14.708   8.695 -0.5229  0.6334  0.5141
   50DLPE  H10X 4842   3.818  14.775   8.637 -0.3912 -0.0132 -0.0941
   50DLPE  H10Y 4843   3.661  14.757   8.738 -2.1650 -4.2749  3.5406
   50DLPE  C311 4844   3.696  14.594   8.598 -0.1817  0.3180 -0.1204
   50DLPE  H11X 4845   3.618  14.530   8.645  1.7389 -0.0715  2.8661
   50DLPE  H11Y 4846   3.779  14.521   8.587  0.6413  1.0685  0.8536
   50DLPE  C312 4847   3.654  14.653   8.461 -0.3572 -0.3432  0.1893
   50DLPE  H12X 4848   3.567  14.721   8.479  0.6346  0.6936  1.2713
   50DLPE  H12Y 4849   3.616  14.573   8.394 -2.4777  2.3686 -2.1259
   50DLPE  H12Z 4850   3.741  14.702   8.413  0.8087  1.7303  3.9704
   51DLPE     N 4851   5.620   6.615   9.387  0.1624 -0.1480 -0.0916
   51DLPE   HN1 4852   5.672   6.644   9.301 -0.0888  0.1361 -0.1499
   51DLPE   HN2 4853   5.593   6.698   9.444  0.0062 -1.4153  1.7817
   51DLPE   HN3 4854   5.539   6.560   9.352  2.0159 -1.7167 -2.2282
   51DLPE   C12 4855   5.717   6.540   9.469 -0.1828  0.4292 -0.4111
   51DLPE  H12A 4856   5.750   6.458   9.402 -0.0498 -0.3734  0.6134
   51DLPE  H12B 4857   5.654   6.509   9.555  2.5213 -1.0714  1.1679
   51DLPE   C11 4858   5.840   6.618   9.515 -0.5412  0.8966 -0.3957
   51DLPE  H11A 4859   5.903   6.652   9.430  0.0148 -1.8372 -1.2110
   51DLPE  H11B 4860   5.898   6.558   9.589 -3.4655  0.0497  1.4212
   51DLPE     P 4861   5.793   6.870   9.544  0.3832 -0.3637  0.0962
   51DLPE   O13 4862   5.928   6.927   9.544 -0.2321  1.0073 -0.5324
   51DLPE   O14 4863   5.690   6.944   9.619 -0.2687 -0.3850  0.6442
   51DLPE   O11 4864   5.750   6.861   9.393  0.1714  0.4208 -0.3767
   51DLPE   O12 4865   5.803   6.725   9.595 -0.0586  0.5693 -0.1846
   51DLPE    C1 4866   5.732   6.980   9.315  0.3715 -0.0270 -0.7411
   51DLPE    HA 4867   5.833   7.022   9.298  0.3508  0.1891 -0.3401
   51DLPE    HB 4868   5.660   7.054   9.356 -0.9274  0.1570 -3.1609
   51DLPE    C2 4869   5.682   6.935   9.175 -0.3724  0.0651  0.5677
   51DLPE    HS 4870   5.654   7.018   9.107 -3.4533 -1.3444 -0.0735
   51DLPE   O21 4871   5.560   6.851   9.186 -0.5879 -0.2227 -0.4135
   51DLPE   C21 4872   5.447   6.918   9.191 -1.0447 -0.0104  0.7022
   51DLPE   O22 4873   5.431   7.039   9.193 -0.2675 -0.3069  0.0711
   51DLPE   C22 4874   5.332   6.811   9.196 -1.0526 -0.1910 -0.1675
   51DLPE   H2R 4875   5.235   6.863   9.209 -0.8369 -0.0735  1.0474
   51DLPE   H2S 4876   5.348   6.732   9.273  0.7990 -0.6194 -0.9221
   51DLPE    C3 4877   5.792   6.857   9.097 -0.0313 -0.9599  0.3538
   51DLPE    HX 4878   5.822   6.758   9.139 -0.3206 -1.2474 -0.1079
   51DLPE    HY 4879   5.883   6.920   9.096 -2.1942  2.4083 -1.3083
   51DLPE   O31 4880   5.755   6.848   8.958 -0.3064  0.2629  0.1010
   51DLPE   C31 4881   5.771   6.728   8.898  0.0817 -0.2668 -0.6888
   51DLPE   O32 4882   5.825   6.637   8.955 -0.5762 -0.2284  0.0334
   51DLPE   C32 4883   5.716   6.727   8.754  0.0402 -0.1479  0.3122
   51DLPE   H2X 4884   5.779   6.803   8.703 -0.5122  0.0130 -0.1499
   51DLPE   H2Y 4885   5.612   6.766   8.757  0.4126  0.9257 -0.2347
   51DLPE   C23 4886   5.313   6.734   9.063 -0.2908 -0.5856 -0.8459
   51DLPE   H3R 4887   5.235   6.655   9.072  0.0811 -0.9783 -1.0069
   51DLPE   H3S 4888   5.413   6.686   9.048  0.9216  1.4723  0.2559
   51DLPE   C24 4889   5.287   6.819   8.934 -0.1376  0.6029  0.4133
   51DLPE   H4R 4890   5.383   6.841   8.883  0.0257  0.7070  0.7658
   51DLPE   H4S 4891   5.250   6.920   8.961 -0.0439  1.1636 -1.4103
   51DLPE   C25 4892   5.188   6.745   8.843 -0.5007  0.5777 -0.3882
   51DLPE   H5R 4893   5.086   6.737   8.886 -0.5601  0.6487 -0.5144
   51DLPE   H5S 4894   5.223   6.640   8.828  0.2857  1.1076 -2.7483
   51DLPE   C26 4895   5.173   6.795   8.698 -0.7372  0.3233 -0.4106
   51DLPE   H6R 4896   5.146   6.903   8.701 -1.3596  0.2041 -1.2342
   51DLPE   H6S 4897   5.088   6.746   8.645 -2.2624  1.9032  0.4493
   51DLPE   C27 4898   5.299   6.781   8.608  0.4665 -0.5052  0.5044
   51DLPE   H7R 4899   5.316   6.672   8.600  0.5012 -0.4306 -0.6302
   51DLPE   H7S 4900   5.388   6.826   8.657  0.1631  2.2243 -1.2690
   51DLPE   C28 4901   5.290   6.838   8.458  0.6466 -0.4630  0.4835
   51DLPE   H8R 4902   5.272   6.948   8.464  2.3501  0.0565 -2.2426
   51DLPE   H8S 4903   5.197   6.805   8.406  0.3928 -0.9892  1.2552
   51DLPE   C29 4904   5.406   6.811   8.364 -0.5048  0.2566  0.0927
   51DLPE   H9R 4905   5.443   6.709   8.391 -0.4447  0.0458 -0.7823
   51DLPE   H9S 4906   5.490   6.882   8.376 -0.1874  0.1166 -1.2302
   51DLPE  C210 4907   5.374   6.807   8.211  0.1041 -0.4347 -0.4084
   51DLPE  H10R 4908   5.322   6.902   8.188  0.5632  0.1808  1.0446
   51DLPE  H10S 4909   5.303   6.722   8.202 -0.3841  0.0446 -1.1952
   51DLPE  C211 4910   5.499   6.784   8.120 -0.1287 -0.0687 -0.2742
   51DLPE  H11R 4911   5.461   6.758   8.019  0.7346 -1.2210 -0.3180
   51DLPE  H11S 4912   5.550   6.696   8.164 -0.1554 -1.0098 -2.0715
   51DLPE  C212 4913   5.583   6.905   8.118  0.3936 -0.5359  0.4840
   51DLPE  H12R 4914   5.635   6.915   8.020  1.8363  2.3505  1.4273
   51DLPE  H12S 4915   5.665   6.906   8.193  1.4381 -0.0972 -0.6296
   51DLPE  H12T 4916   5.525   6.998   8.138 -1.7963 -1.2641 -1.9661
   51DLPE   C33 4917   5.717   6.595   8.685 -0.3978  0.1081  0.0597
   51DLPE   H3X 4918   5.640   6.526   8.726 -0.2114  0.2114  0.5984
   51DLPE   H3Y 4919   5.816   6.545   8.693 -0.2745  0.3587  0.1005
   51DLPE   C34 4920   5.712   6.612   8.532 -0.3062 -0.1197 -0.2652
   51DLPE   H4X 4921   5.799   6.669   8.492  0.8371  0.9600  3.3145
   51DLPE   H4Y 4922   5.620   6.672   8.517  1.3135  2.5578 -0.1797
   51DLPE   C35 4923   5.705   6.477   8.457 -0.0570 -0.0388  0.9451
   51DLPE   H5X 4924   5.640   6.487   8.368  0.3199 -0.2850  0.6397
   51DLPE   H5Y 4925   5.642   6.406   8.514 -1.4780 -0.3192 -0.9053
   51DLPE   C36 4926   5.839   6.422   8.416 -0.1039 -0.2917  0.6967
   51DLPE   H6X 4927   5.911   6.447   8.497  1.4135  3.6194 -1.6232
   51DLPE   H6Y 4928   5.875   6.478   8.327  0.0604 -2.4566 -0.6698
   51DLPE   C37 4929   5.829   6.271   8.385  1.0650  0.0614  0.1019
   51DLPE   H7X 4930   5.736   6.248   8.328  1.7603 -0.4311 -0.8592
   51DLPE   H7Y 4931   5.814   6.214   8.479 -3.1778  2.6434  1.2558
   51DLPE   C38 4932   5.943   6.203   8.319  0.8766  0.3785 -0.0865
   51DLPE   H8X 4933   5.926   6.094   8.305  1.5600  0.3290 -0.5731
   51DLPE   H8Y 4934   6.033   6.220   8.383  2.1296 -3.4458 -0.5471
   51DLPE   C39 4935   5.981   6.256   8.184 -0.9286 -0.4211  0.4252
   51DLPE   H9X 4936   6.011   6.361   8.203 -1.5864 -0.1971  0.2693
   51DLPE   H9Y 4937   5.889   6.250   8.121 -0.3687 -2.8575 -0.3067
   51DLPE  C310 4938   6.092   6.174   8.118 -0.5748 -0.1158 -0.7010
   51DLPE  H10X 4939   6.090   6.184   8.008 -0.2302 -0.8514 -0.7852
   51DLPE  H10Y 4940   6.059   6.069   8.134 -4.1825  0.9100 -0.7024
   51DLPE  C311 4941   6.237   6.179   8.181 -0.5783  0.0811 -1.2096
   51DLPE  H11X 4942   6.308   6.134   8.108 -0.6994  1.0028 -1.9225
   51DLPE  H11Y 4943   6.243   6.118   8.273  1.9319  1.4492 -0.3911
   51DLPE  C312 4944   6.294   6.326   8.201  0.7000  0.2912 -0.2738
   51DLPE  H12X 4945   6.242   6.380   8.283  0.4805 -0.9405  0.4319
   51DLPE  H12Y 4946   6.280   6.377   8.103  0.7716 -1.5195 -1.2698
   51DLPE  H12Z 4947   6.401   6.325   8.232  0.1782  2.0691  1.8954
   52DLPE     N 4948  12.824   9.601   9.670  0.2376 -0.4292 -0.5581
   52DLPE   HN1 4949  12.758   9.525   9.698  0.2277 -0.2907 -0.1979
   52DLPE   HN2 4950  12.812   9.630   9.571 -0.8938  1.2722  0.0206
   52DLPE   HN3 4951  12.812   9.680   9.737 -0.2835  0.8548 -2.1063
   52DLPE   C12 4952  12.952   9.526   9.694  0.2577 -0.2566 -0.3599
   52DLPE  H12A 4953  12.953   9.491   9.800 -0.5048 -1.7367 -0.8202
   52DLPE  H12B 4954  13.036   9.597   9.675 -0.5814  0.5427 -1.1706
   52DLPE   C11 4955  12.962   9.396   9.613 -0.8275 -0.0227  0.2489
   52DLPE  H11A 4956  12.873   9.331   9.619 -1.2190  0.5356  0.5044
   52DLPE  H11B 4957  13.051   9.349   9.661 -0.6864 -0.5286 -0.4949
   52DLPE     P 4958  13.127   9.416   9.407 -0.2508  0.4601  0.3814
   52DLPE   O13 4959  13.189   9.287   9.450  0.8051  0.3373 -0.0960
   52DLPE   O14 4960  13.206   9.537   9.431  0.4023 -0.6249  0.7845
   52DLPE   O11 4961  13.091   9.400   9.255  0.3285  0.0726  0.6334
   52DLPE   O12 4962  12.988   9.428   9.473  0.1510 -0.7098  0.5600
   52DLPE    C1 4963  13.021   9.491   9.172  0.7402 -0.6918 -0.4818
   52DLPE    HA 4964  12.973   9.572   9.232 -3.0485 -0.0820 -3.9248
   52DLPE    HB 4965  12.933   9.435   9.136 -0.7146 -0.7606  2.8063
   52DLPE    C2 4966  13.110   9.553   9.066  0.2315  0.2075  0.9054
   52DLPE    HS 4967  13.044   9.609   8.996 -0.1649  1.0747  1.9344
   52DLPE   O21 4968  13.178   9.450   8.987  0.4373  0.0029  0.3682
   52DLPE   C21 4969  13.121   9.335   8.946  0.4407 -0.7131  0.7228
   52DLPE   O22 4970  13.006   9.300   8.947  0.1043 -0.0773 -0.5079
   52DLPE   C22 4971  13.229   9.264   8.868  0.5559 -0.2789 -0.9098
   52DLPE   H2R 4972  13.195   9.160   8.851 -0.0193  0.2136 -3.0550
   52DLPE   H2S 4973  13.325   9.267   8.925 -0.3572 -0.2465  0.6954
   52DLPE    C3 4974  13.211   9.653   9.125 -0.3678  0.0262  0.0273
   52DLPE    HX 4975  13.279   9.601   9.196 -1.0493  2.0358  2.2742
   52DLPE    HY 4976  13.153   9.719   9.193  0.1039 -0.3655  0.8293
   52DLPE   O31 4977  13.281   9.720   9.013 -0.3507  1.2452  0.1862
   52DLPE   C31 4978  13.342   9.827   9.054 -0.1511 -0.0343 -0.6670
   52DLPE   O32 4979  13.350   9.863   9.173 -0.0589  0.0129 -0.3457
   52DLPE   C32 4980  13.392   9.906   8.939  0.3015  0.3037 -0.2832
   52DLPE   H2X 4981  13.503   9.905   8.937  0.3233  1.7131 -1.4583
   52DLPE   H2Y 4982  13.369  10.011   8.967  1.1918  0.0964  1.3357
   52DLPE   C23 4983  13.264   9.323   8.730 -0.2025 -0.0934 -0.7438
   52DLPE   H3R 4984  13.365   9.286   8.700  0.4159 -0.8867  2.0182
   52DLPE   H3S 4985  13.272   9.434   8.727 -1.6918  0.1324  1.3487
   52DLPE   C24 4986  13.184   9.264   8.612  0.2924  0.0132  0.7116
   52DLPE   H4R 4987  13.081   9.248   8.650  0.1539  2.0484  1.3133
   52DLPE   H4S 4988  13.228   9.164   8.594  0.4003  0.0856  0.5664
   52DLPE   C25 4989  13.192   9.350   8.484 -0.0100 -0.4806 -0.2780
   52DLPE   H5R 4990  13.176   9.458   8.507 -1.9554 -0.8510  0.2934
   52DLPE   H5S 4991  13.109   9.312   8.421 -0.7701  2.5372 -1.3158
   52DLPE   C26 4992  13.323   9.341   8.403 -0.0239  0.2466  0.2689
   52DLPE   H6R 4993  13.345   9.234   8.417 -2.6956 -0.6245 -1.3720
   52DLPE   H6S 4994  13.397   9.399   8.463  0.3327  0.2391 -0.1536
   52DLPE   C27 4995  13.301   9.377   8.259  0.1599  0.4843  0.5249
   52DLPE   H7R 4996  13.196   9.348   8.235 -0.8521  1.0537  3.8539
   52DLPE   H7S 4997  13.353   9.312   8.185 -2.0882 -1.1087  0.2582
   52DLPE   C28 4998  13.332   9.520   8.237  0.0499 -0.3689 -0.6383
   52DLPE   H8R 4999  13.437   9.544   8.265 -0.3242  0.2592  0.2526
   52DLPE   H8S 5000  13.277   9.572   8.318 -0.1217 -0.0111 -0.9810
   52DLPE   C29 5001  13.295   9.580   8.100 -0.2493 -0.3202 -0.6655
   52DLPE   H9R 5002  13.245   9.676   8.127 -0.1066 -0.1867 -0.8725
   52DLPE   H9S 5003  13.231   9.513   8.039 -0.4027 -1.3846  0.6246
   52DLPE  C210 5004  13.416   9.610   8.017 -0.1793  0.3877 -0.1302
   52DLPE  H10R 5005  13.485   9.522   8.014 -0.2709  0.2354  1.3956
   52DLPE  H10S 5006  13.473   9.694   8.063 -0.7238  0.4052  0.5312
   52DLPE  C211 5007  13.374   9.647   7.873 -0.5154  0.1442  0.4030
   52DLPE  H11R 5008  13.292   9.720   7.888 -0.3898 -0.1346  2.8298
   52DLPE  H11S 5009  13.326   9.559   7.825 -0.0625  0.1207 -0.0193
   52DLPE  C212 5010  13.492   9.697   7.791  0.7196  0.1841  0.1433
   52DLPE  H12R 5011  13.457   9.718   7.688  0.6339 -2.1196 -0.3608
   52DLPE  H12S 5012  13.574   9.622   7.783 -0.6082 -1.2000 -1.1958
   52DLPE  H12T 5013  13.553   9.785   7.820  1.0079  1.8066 -4.6350
   52DLPE   C33 5014  13.331   9.850   8.805  0.0983  0.1763  0.0041
   52DLPE   H3X 5015  13.220   9.843   8.796  0.1678 -1.5166  0.2898
   52DLPE   H3Y 5016  13.373   9.748   8.794  0.1913  0.1720  0.3983
   52DLPE   C34 5017  13.379   9.939   8.689 -0.7659  0.1794 -0.4068
   52DLPE   H4X 5018  13.486   9.970   8.695 -0.5725 -0.5848  0.2212
   52DLPE   H4Y 5019  13.327  10.037   8.699  1.6438  1.4582  0.3100
   52DLPE   C35 5020  13.343   9.885   8.547 -0.0201  0.1459 -0.4051
   52DLPE   H5X 5021  13.234   9.910   8.551 -0.2944 -1.1293  1.2061
   52DLPE   H5Y 5022  13.340   9.776   8.529  0.6944 -0.5022  2.8537
   52DLPE   C36 5023  13.420   9.961   8.441 -0.4874  0.6706  0.3609
   52DLPE   H6X 5024  13.530   9.947   8.450 -0.6425 -1.0216 -0.1400
   52DLPE   H6Y 5025  13.401  10.069   8.458  0.6478  1.5700 -3.2117
   52DLPE   C37 5026  13.382   9.935   8.296  0.3857 -0.3610 -0.4952
   52DLPE   H7X 5027  13.277   9.962   8.270  0.7043  0.1679 -1.2891
   52DLPE   H7Y 5028  13.400   9.834   8.254  2.3984  0.2643 -1.2353
   52DLPE   C38 5029  13.476  10.019   8.209 -0.1163 -0.0171 -0.0207
   52DLPE   H8X 5030  13.582  10.002   8.237 -0.5637  1.0772  2.7399
   52DLPE   H8Y 5031  13.464  10.128   8.229  0.2110  0.0941 -0.4208
   52DLPE   C39 5032  13.463  10.008   8.061 -0.3851 -0.3972  0.4232
   52DLPE   H9X 5033  13.362  10.032   8.021  0.9058  2.2257 -1.5985
   52DLPE   H9Y 5034  13.475   9.899   8.045  2.4369 -0.1446  0.4281
   52DLPE  C310 5035  13.582  10.065   7.973  0.7341 -0.1180 -0.2006
   52DLPE  H10X 5036  13.570  10.031   7.868  1.1065  0.2829 -0.3796
   52DLPE  H10Y 5037  13.670  10.006   8.007 -0.5968 -1.9067  0.3104
   52DLPE  C311 5038  13.592  10.213   7.977  0.0021  0.2504  0.2918
   52DLPE  H11X 5039  13.576  10.239   8.084  1.0419  1.5618  0.1630
   52DLPE  H11Y 5040  13.508  10.256   7.919  1.5538  1.7395 -0.9790
   52DLPE  C312 5041  13.723  10.280   7.933 -0.1138 -0.1225  0.2349
   52DLPE  H12X 5042  13.802  10.236   7.998 -0.8811  0.8739  1.9060
   52DLPE  H12Y 5043  13.715  10.386   7.964 -0.3784 -0.3036  0.8076
   52DLPE  H12Z 5044  13.743  10.282   7.824  0.6286 -2.2218  0.2745
   53DLPE     N 5045  10.535   8.476   8.915  0.8819 -0.4130  0.1485
   53DLPE   HN1 5046  10.580   8.383   8.914 -1.2820 -1.5336 -0.6175
   53DLPE   HN2 5047  10.446   8.470   8.861 -0.5580 -0.7873  2.4278
   53DLPE   HN3 5048  10.505   8.494   9.013 -2.5164 -0.7500 -0.6868
   53DLPE   C12 5049  10.619   8.584   8.862  0.9561  0.4138  0.6009
   53DLPE  H12A 5050  10.575   8.683   8.883 -1.5614 -0.8192  1.4970
   53DLPE  H12B 5051  10.632   8.562   8.753 -1.2002 -1.6614  0.6785
   53DLPE   C11 5052  10.754   8.570   8.931 -0.1310 -0.0647  0.6744
   53DLPE  H11A 5053  10.829   8.634   8.881 -0.3638 -0.9151 -0.8230
   53DLPE  H11B 5054  10.789   8.468   8.906  0.3789  0.3755 -0.4719
   53DLPE     P 5055  10.806   8.727   9.142  0.0332  0.3942  0.3123
   53DLPE   O13 5056  10.793   8.718   9.287 -0.0297 -0.2303 -0.1515
   53DLPE   O14 5057  10.730   8.836   9.078  0.2502  0.3974 -0.3508
   53DLPE   O11 5058  10.965   8.735   9.108 -0.2080  0.1654  0.6553
   53DLPE   O12 5059  10.758   8.587   9.073 -0.1096  0.0424  0.4385
   53DLPE    C1 5060  11.037   8.858   9.081  0.8814  0.5141 -0.0554
   53DLPE    HA 5061  11.105   8.894   9.161  1.3673  1.7027 -0.9718
   53DLPE    HB 5062  10.962   8.937   9.059 -1.0433 -0.9002  1.0862
   53DLPE    C2 5063  11.146   8.829   8.975 -0.5946 -0.3316  0.4052
   53DLPE    HS 5064  11.213   8.749   9.014 -0.2154 -0.1768  0.0869
   53DLPE   O21 5065  11.212   8.959   8.947  0.0486 -0.7798 -0.2639
   53DLPE   C21 5066  11.345   8.954   8.952 -0.6569  0.2239 -0.3145
   53DLPE   O22 5067  11.422   8.865   8.978  0.3804 -0.0105 -0.5142
   53DLPE   C22 5068  11.383   9.097   8.913 -0.6578  0.4096 -0.0573
   53DLPE   H2R 5069  11.350   9.155   9.002 -0.3376 -0.8890  0.9502
   53DLPE   H2S 5070  11.317   9.123   8.828 -0.4848 -0.6874 -0.5502
   53DLPE    C3 5071  11.088   8.780   8.840  0.0314  0.6085 -0.1910
   53DLPE    HX 5072  11.005   8.848   8.812 -0.6260  0.4484  1.3010
   53DLPE    HY 5073  11.040   8.684   8.868 -0.6119  1.3348  1.3348
   53DLPE   O31 5074  11.189   8.756   8.745 -0.7486  0.3110 -0.3653
   53DLPE   C31 5075  11.155   8.758   8.620 -0.0909  0.2434 -0.1184
   53DLPE   O32 5076  11.045   8.788   8.581  0.4823  0.4693 -0.9930
   53DLPE   C32 5077  11.284   8.736   8.540 -0.0553  0.4505  0.0799
   53DLPE   H2X 5078  11.305   8.627   8.538  1.3288  0.6948  0.0328
   53DLPE   H2Y 5079  11.367   8.796   8.583 -1.9996  2.3858  1.2871
   53DLPE   C23 5080  11.538   9.125   8.895  0.1736 -0.1908  0.2751
   53DLPE   H3R 5081  11.590   9.091   8.987 -0.7757 -1.8860  0.2343
   53DLPE   H3S 5082  11.558   9.234   8.892  1.1758 -0.3857 -0.6487
   53DLPE   C24 5083  11.602   9.052   8.775  0.9328 -1.2562  0.0425
   53DLPE   H4R 5084  11.594   8.943   8.794  0.2062 -1.1317  0.4655
   53DLPE   H4S 5085  11.711   9.073   8.779  0.6220  0.4754  0.2234
   53DLPE   C25 5086  11.552   9.087   8.645 -0.2774  0.2923  0.1860
   53DLPE   H5R 5087  11.551   9.196   8.621 -2.8407  0.9246  2.5720
   53DLPE   H5S 5088  11.447   9.052   8.644 -0.5040  0.9333  0.5829
   53DLPE   C26 5089  11.638   9.014   8.544 -0.1436 -0.0419  0.5038
   53DLPE   H6R 5090  11.640   8.905   8.565 -2.9890  0.4306  4.2302
   53DLPE   H6S 5091  11.739   9.057   8.531 -0.5705  0.4437 -1.6954
   53DLPE   C27 5092  11.578   9.022   8.400 -0.5294 -0.4789  0.4276
   53DLPE   H7R 5093  11.556   9.127   8.370 -2.5138 -1.0058 -0.1181
   53DLPE   H7S 5094  11.474   8.985   8.414 -0.9662  1.5362  3.6782
   53DLPE   C28 5095  11.665   8.944   8.296 -0.2196 -0.0609 -0.0577
   53DLPE   H8R 5096  11.648   8.835   8.315 -2.0863  0.3922  1.1316
   53DLPE   H8S 5097  11.773   8.969   8.300 -0.1054 -0.5687  0.0948
   53DLPE   C29 5098  11.620   8.969   8.153  0.7574 -0.4444  0.1316
   53DLPE   H9R 5099  11.633   9.076   8.127  1.5287 -0.4322  0.5426
   53DLPE   H9S 5100  11.510   8.955   8.150  0.4751  0.7917  2.4355
   53DLPE  C210 5101  11.701   8.873   8.069 -1.7109 -0.7156 -0.5185
   53DLPE  H10R 5102  11.690   8.772   8.114 -1.1659  0.5711  2.7376
   53DLPE  H10S 5103  11.806   8.900   8.089 -2.3126  0.1771  1.6437
   53DLPE  C211 5104  11.658   8.866   7.917 -0.6522 -0.8263 -0.2327
   53DLPE  H11R 5105  11.554   8.828   7.910  0.0955 -2.8139 -1.2960
   53DLPE  H11S 5106  11.714   8.782   7.870  0.5402 -1.3420  2.0151
   53DLPE  C212 5107  11.660   8.999   7.844 -0.1205 -0.6240 -0.0780
   53DLPE  H12R 5108  11.621   9.086   7.903  0.8254 -1.7926  2.4027
   53DLPE  H12S 5109  11.604   8.987   7.749  1.4828 -1.1797 -0.9749
   53DLPE  H12T 5110  11.762   9.032   7.815 -0.2731 -0.2634 -0.2083
   53DLPE   C33 5111  11.269   8.787   8.390 -0.5565 -1.7070 -0.3780
   53DLPE   H3X 5112  11.365   8.781   8.335 -0.4553 -3.8907 -0.0628
   53DLPE   H3Y 5113  11.258   8.898   8.390  1.7999 -1.4128  0.6878
   53DLPE   C34 5114  11.164   8.721   8.311 -0.6871  0.7055 -0.6267
   53DLPE   H4X 5115  11.066   8.724   8.362  1.3401  0.0873  3.7858
   53DLPE   H4Y 5116  11.197   8.615   8.299  2.5563  1.2257  2.1348
   53DLPE   C35 5117  11.145   8.780   8.168 -0.8678  0.3316  0.3110
   53DLPE   H5X 5118  11.130   8.890   8.173 -3.3288  0.2090 -1.8363
   53DLPE   H5Y 5119  11.051   8.742   8.122 -0.9847 -1.6919  2.0674
   53DLPE   C36 5120  11.262   8.730   8.070 -0.2208 -0.0130 -0.2894
   53DLPE   H6X 5121  11.276   8.621   8.086 -0.3890 -0.0130 -0.1398
   53DLPE   H6Y 5122  11.353   8.783   8.104  1.2764 -1.5580 -1.7000
   53DLPE   C37 5123  11.238   8.750   7.925  0.4617 -0.0367 -0.1601
   53DLPE   H7X 5124  11.154   8.682   7.897  2.5174 -3.7784  1.8382
   53DLPE   H7Y 5125  11.329   8.718   7.870  1.3262  0.2532  1.0457
   53DLPE   C38 5126  11.203   8.894   7.890  0.0093 -0.1740  0.2640
   53DLPE   H8X 5127  11.251   8.963   7.962 -2.4710  0.4964  1.3720
   53DLPE   H8Y 5128  11.094   8.912   7.894  0.1526  1.0674 -0.8869
   53DLPE   C39 5129  11.261   8.939   7.753  0.6315 -0.4349 -0.8083
   53DLPE   H9X 5130  11.371   8.930   7.768  0.7568  0.4271 -1.1425
   53DLPE   H9Y 5131  11.219   9.042   7.752 -2.0655 -1.3904  1.2690
   53DLPE  C310 5132  11.214   8.860   7.621  0.6198  0.0176  0.0502
   53DLPE  H10X 5133  11.218   8.940   7.544  1.3797 -0.3780 -0.3340
   53DLPE  H10Y 5134  11.111   8.820   7.629 -0.1984  1.9497 -0.2958
   53DLPE  C311 5135  11.310   8.755   7.565 -0.3754  0.2879  0.3464
   53DLPE  H11X 5136  11.337   8.670   7.631  3.9055  0.7300 -0.5336
   53DLPE  H11Y 5137  11.409   8.805   7.556 -0.2286 -0.2610 -1.2325
   53DLPE  C312 5138  11.281   8.685   7.423  0.4330 -0.1487 -0.1176
   53DLPE  H12X 5139  11.300   8.754   7.338 -0.7395  2.3000  1.4658
   53DLPE  H12Y 5140  11.177   8.646   7.423 -0.1548  1.2419  1.8567
   53DLPE  H12Z 5141  11.342   8.593   7.411 -0.3721 -0.5094 -1.6161
   54DLPE     N 5142   5.989   9.316   9.195  0.1823  0.3261  0.1072
   54DLPE   HN1 5143   5.909   9.264   9.235  0.8564  0.1776  1.3122
   54DLPE   HN2 5144   6.003   9.401   9.254  0.3471  0.3628  0.0170
   54DLPE   HN3 5145   6.071   9.253   9.202  1.2837  1.5253 -1.2413
   54DLPE   C12 5146   5.950   9.366   9.054 -0.6383 -0.5974  0.3400
   54DLPE  H12A 5147   5.922   9.281   8.988  1.7983 -1.0140 -0.2377
   54DLPE  H12B 5148   6.045   9.403   9.011 -1.1618  2.5715  1.6546
   54DLPE   C11 5149   5.846   9.476   9.057 -0.2336  0.5051 -0.4802
   54DLPE  H11A 5150   5.846   9.525   8.958  1.7108  1.5802  0.0069
   54DLPE  H11B 5151   5.883   9.556   9.124 -0.0436  1.0994 -1.2830
   54DLPE     P 5152   5.641   9.470   9.229 -0.2546  0.1049  0.2335
   54DLPE   O13 5153   5.735   9.488   9.342 -0.1008 -0.3441 -0.2636
   54DLPE   O14 5154   5.524   9.381   9.251 -0.1629  0.4569 -0.3177
   54DLPE   O11 5155   5.590   9.618   9.199  0.5112 -0.2910  0.2167
   54DLPE   O12 5156   5.728   9.420   9.104 -0.4617 -0.1301 -0.3400
   54DLPE    C1 5157   5.491   9.671   9.112 -0.6591 -0.2649  0.2424
   54DLPE    HA 5158   5.385   9.652   9.139 -0.5259 -0.0467  0.9448
   54DLPE    HB 5159   5.516   9.633   9.011  1.4609 -0.4240  0.7681
   54DLPE    C2 5160   5.513   9.820   9.097 -0.0471 -0.2148  0.1454
   54DLPE    HS 5161   5.492   9.868   9.194 -2.1799 -1.7470  0.5269
   54DLPE   O21 5162   5.430   9.882   8.999  0.2800 -0.8551  0.2485
   54DLPE   C21 5163   5.305   9.884   9.010  0.7261  0.8063 -0.2770
   54DLPE   O22 5164   5.238   9.866   9.113  0.3259 -0.0477 -0.1629
   54DLPE   C22 5165   5.237   9.890   8.870 -0.6343 -0.0090 -0.1945
   54DLPE   H2R 5166   5.238  10.000   8.854  1.0888  0.1211  0.5575
   54DLPE   H2S 5167   5.135   9.850   8.888  0.0170 -1.3086  0.8595
   54DLPE    C3 5168   5.658   9.847   9.058 -0.8043  1.1668 -0.3546
   54DLPE    HX 5169   5.723   9.826   9.145  0.7027 -0.2078 -1.7303
   54DLPE    HY 5170   5.662   9.957   9.041 -0.8626  0.9639 -1.8411
   54DLPE   O31 5171   5.693   9.769   8.941 -0.0394 -0.1121  1.1086
   54DLPE   C31 5172   5.691   9.839   8.833  0.6797 -0.0896  0.7775
   54DLPE   O32 5173   5.674   9.957   8.816  0.3620  0.4958 -0.1929
   54DLPE   C32 5174   5.726   9.747   8.704  1.2123  0.1915 -0.1471
   54DLPE   H2X 5175   5.628   9.699   8.683 -1.0195  2.6667  3.3689
   54DLPE   H2Y 5176   5.807   9.676   8.732  2.8798  1.0718 -2.4437
   54DLPE   C23 5177   5.315   9.826   8.752 -0.2173 -0.1898  0.2547
   54DLPE   H3R 5178   5.336   9.720   8.775 -0.5642 -0.8397 -2.1325
   54DLPE   H3S 5179   5.416   9.869   8.733  0.8654 -1.9913  1.5856
   54DLPE   C24 5180   5.235   9.849   8.625 -0.1227  1.0070 -0.0154
   54DLPE   H4R 5181   5.192   9.950   8.612 -0.6834  0.8682  0.6639
   54DLPE   H4S 5182   5.147   9.782   8.632  0.1131  0.6087 -0.7239
   54DLPE   C25 5183   5.327   9.814   8.508  0.3557 -0.4404 -0.4596
   54DLPE   H5R 5184   5.385   9.725   8.539  3.3843  2.0305  1.5948
   54DLPE   H5S 5185   5.401   9.895   8.492  1.6499 -0.9913  2.1550
   54DLPE   C26 5186   5.251   9.782   8.377  0.9708 -0.4339  0.3248
   54DLPE   H6R 5187   5.180   9.863   8.350 -1.0813 -1.6611  1.8030
   54DLPE   H6S 5188   5.178   9.705   8.407  0.0239  0.7429  1.1252
   54DLPE   C27 5189   5.345   9.725   8.267  0.2893 -0.7913  0.5860
   54DLPE   H7R 5190   5.282   9.722   8.176  0.5577  1.4144  0.2835
   54DLPE   H7S 5191   5.366   9.623   8.305  0.7233 -1.0826 -0.4055
   54DLPE   C28 5192   5.471   9.806   8.231 -0.9263  0.2262 -0.3387
   54DLPE   H8R 5193   5.545   9.751   8.168  1.1416  0.3859  1.8154
   54DLPE   H8S 5194   5.535   9.820   8.320 -1.6774  0.4322  0.1752
   54DLPE   C29 5195   5.442   9.953   8.172  0.2672  0.0470  0.2969
   54DLPE   H9R 5196   5.373  10.007   8.240 -2.2607 -0.7685 -1.4663
   54DLPE   H9S 5197   5.370   9.934   8.089 -0.9725 -0.2758  1.3954
   54DLPE  C210 5198   5.560  10.031   8.154 -0.1357 -0.6870 -0.8153
   54DLPE  H10R 5199   5.637   9.983   8.091  0.9400  0.6208 -0.5419
   54DLPE  H10S 5200   5.614  10.050   8.249 -0.6453  0.1049 -0.6749
   54DLPE  C211 5201   5.543  10.176   8.091  0.0107 -0.1091 -0.1016
   54DLPE  H11R 5202   5.499  10.155   7.992  1.2166 -3.3412 -0.0653
   54DLPE  H11S 5203   5.644  10.219   8.078  0.3641 -0.5673  1.0169
   54DLPE  C212 5204   5.454  10.272   8.175  0.3731  0.0269 -0.8045
   54DLPE  H12R 5205   5.424  10.360   8.115  1.5606  0.5845 -0.6068
   54DLPE  H12S 5206   5.506  10.304   8.268  0.5322  0.0353 -0.8944
   54DLPE  H12T 5207   5.359  10.228   8.210  0.0177  1.8431  0.6228
   54DLPE   C33 5208   5.754   9.830   8.572  1.0683 -0.1107 -0.2417
   54DLPE   H3X 5209   5.766   9.938   8.598  0.2267 -0.3670  1.2584
   54DLPE   H3Y 5210   5.671   9.821   8.499  0.1828  2.7375  0.2738
   54DLPE   C34 5211   5.887   9.797   8.500 -0.2116 -0.3266  0.9049
   54DLPE   H4X 5212   5.873   9.689   8.475 -1.3304  0.2417 -1.1882
   54DLPE   H4Y 5213   5.981   9.823   8.553 -0.3878  2.7228 -0.1151
   54DLPE   C35 5214   5.896   9.865   8.356  0.0786 -0.3287  0.7882
   54DLPE   H5X 5215   5.897   9.975   8.375  0.5948  0.3418 -2.4693
   54DLPE   H5Y 5216   5.810   9.840   8.290  1.4745 -1.2882 -0.7379
   54DLPE   C36 5217   6.022   9.830   8.276 -0.8282  0.1534 -0.3014
   54DLPE   H6X 5218   6.041   9.721   8.272 -0.3368  0.2780 -1.8933
   54DLPE   H6Y 5219   6.110   9.868   8.333  0.4602 -1.2780 -1.2589
   54DLPE   C37 5220   6.026   9.888   8.132 -0.1164  0.1174  0.3027
   54DLPE   H7X 5221   6.132   9.894   8.098 -0.7923  0.2113 -1.9876
   54DLPE   H7Y 5222   5.986   9.991   8.138 -2.1352 -0.4056 -2.3437
   54DLPE   C38 5223   5.940   9.813   8.035  0.5600 -0.1999  0.2356
   54DLPE   H8X 5224   5.878   9.881   7.973 -0.2740 -3.8421 -3.4060
   54DLPE   H8Y 5225   5.884   9.731   8.084  0.8949 -1.8125 -1.9183
   54DLPE   C39 5226   6.023   9.730   7.941  0.0505  0.7100  0.2713
   54DLPE   H9X 5227   6.086   9.671   8.010 -0.8063  1.0168  1.3347
   54DLPE   H9Y 5228   6.083   9.791   7.869 -0.9826  2.7995  1.1016
   54DLPE  C310 5229   5.935   9.638   7.857 -0.3186  0.7394 -0.1264
   54DLPE  H10X 5230   5.916   9.688   7.760 -0.0642 -0.2383 -0.6968
   54DLPE  H10Y 5231   5.834   9.632   7.902 -1.6263 -0.2023 -2.9615
   54DLPE  C311 5232   5.997   9.502   7.829  0.2172  0.8704 -0.2644
   54DLPE  H11X 5233   6.043   9.457   7.919 -0.9811 -0.8570 -0.4652
   54DLPE  H11Y 5234   6.072   9.520   7.749  0.2406  1.1074 -0.1912
   54DLPE  C312 5235   5.901   9.398   7.766  0.9663 -0.0610 -0.4499
   54DLPE  H12X 5236   5.812   9.380   7.830  0.7034 -1.1332 -1.1075
   54DLPE  H12Y 5237   5.946   9.297   7.757  1.3439  0.2227 -2.0085
   54DLPE  H12Z 5238   5.870   9.421   7.662 -1.2424 -2.6846 -0.4690
   55DLPE     N 5239  10.337  14.072   9.967  0.1508  0.6667 -0.0635
   55DLPE   HN1 5240  10.426  14.030   9.936  0.0105 -0.2579  0.7615
   55DLPE   HN2 5241  10.345  14.069  10.070  2.3364 -1.3108 -0.2240
   55DLPE   HN3 5242  10.332  14.171   9.934  0.3614  1.1489  1.3266
   55DLPE   C12 5243  10.220  14.002   9.901 -0.1349 -0.3210  0.1269
   55DLPE  H12A 5244  10.204  14.054   9.804 -2.0126 -1.5322 -0.2463
   55DLPE  H12B 5245  10.133  14.003   9.970 -0.5133  0.7642 -0.3394
   55DLPE   C11 5246  10.262  13.857   9.883  0.3012 -0.1377  0.0022
   55DLPE  H11A 5247  10.189  13.819   9.809 -0.0287 -1.4839  0.9798
   55DLPE  H11B 5248  10.243  13.792   9.971 -0.4752 -0.6234 -0.5162
   55DLPE     P 5249  10.457  13.723   9.776 -0.3706 -0.1984 -0.0614
   55DLPE   O13 5250  10.404  13.615   9.860  0.2915  0.2448  1.0131
   55DLPE   O14 5251  10.600  13.730   9.749 -0.4263  0.2221  0.5433
   55DLPE   O11 5252  10.383  13.725   9.643 -0.4011  0.3175 -0.3307
   55DLPE   O12 5253  10.401  13.854   9.840  0.2905  0.0569  0.2198
   55DLPE    C1 5254  10.365  13.844   9.560 -0.0555 -0.1524 -0.1418
   55DLPE    HA 5255  10.441  13.921   9.582  0.5649 -0.8011  0.0361
   55DLPE    HB 5256  10.265  13.888   9.578  0.2666  1.2932 -1.6631
   55DLPE    C2 5257  10.384  13.806   9.414 -0.2094  0.1748  0.3181
   55DLPE    HS 5258  10.462  13.866   9.362  0.4687  0.5309  1.7144
   55DLPE   O21 5259  10.252  13.806   9.346 -0.2105  0.2176  0.5149
   55DLPE   C21 5260  10.225  13.932   9.307 -0.2844 -0.0952 -0.8420
   55DLPE   O22 5261  10.294  14.029   9.328 -0.0348  0.1042 -0.2599
   55DLPE   C22 5262  10.091  13.932   9.222 -0.0402 -0.0243 -0.5424
   55DLPE   H2R 5263  10.010  13.954   9.295 -1.2434  0.2997 -1.9385
   55DLPE   H2S 5264  10.076  13.839   9.164  2.1579  0.5804 -2.2461
   55DLPE    C3 5265  10.445  13.662   9.400 -0.5913  0.0798 -0.2693
   55DLPE    HX 5266  10.371  13.592   9.445 -1.1368  0.3496 -0.7336
   55DLPE    HY 5267  10.528  13.658   9.474 -2.1932 -2.5020  1.5910
   55DLPE   O31 5268  10.479  13.627   9.263 -0.4533 -0.1831  0.2699
   55DLPE   C31 5269  10.585  13.692   9.219 -0.4360  0.5599 -0.1395
   55DLPE   O32 5270  10.650  13.776   9.277  0.3162 -0.1687 -0.2381
   55DLPE   C32 5271  10.628  13.652   9.080 -0.2463  1.1466 -0.0532
   55DLPE   H2X 5272  10.549  13.577   9.059 -0.0894  0.5171  1.4550
   55DLPE   H2Y 5273  10.728  13.606   9.089 -0.2122  1.1355 -0.4796
   55DLPE   C23 5274  10.077  14.055   9.126 -0.1284 -0.7315 -0.4671
   55DLPE   H3R 5275  10.109  14.142   9.187  0.3951 -0.0428 -1.7033
   55DLPE   H3S 5276   9.974  14.074   9.088  0.2327  0.1339 -1.0499
   55DLPE   C24 5277  10.168  14.043   8.997  0.9236  0.3347 -0.2616
   55DLPE   H4R 5278  10.145  13.946   8.950 -1.5334  1.5267 -1.7150
   55DLPE   H4S 5279  10.270  14.054   9.042 -0.1966  0.7948  2.3799
   55DLPE   C25 5280  10.130  14.150   8.893  0.2233  0.0167 -0.2431
   55DLPE   H5R 5281  10.143  14.248   8.943  0.7303  0.9818 -2.1813
   55DLPE   H5S 5282  10.027  14.132   8.857  0.9646 -0.5475 -2.2127
   55DLPE   C26 5283  10.226  14.164   8.777  0.0483  0.2611  0.3950
   55DLPE   H6R 5284  10.217  14.073   8.713  1.7561  0.7771 -0.6446
   55DLPE   H6S 5285  10.332  14.168   8.811 -0.1591  0.0363  1.0813
   55DLPE   C27 5286  10.177  14.281   8.688 -0.6663  0.0732 -0.0499
   55DLPE   H7R 5287  10.202  14.380   8.731 -0.0077 -0.1853  0.1772
   55DLPE   H7S 5288  10.068  14.265   8.680 -0.8051 -0.7852  2.4722
   55DLPE   C28 5289  10.228  14.270   8.544  0.0546  0.4093 -0.4073
   55DLPE   H8R 5290  10.210  14.166   8.508  0.2691  0.0696  0.4444
   55DLPE   H8S 5291  10.339  14.273   8.550 -0.0196  3.0685  0.6010
   55DLPE   C29 5292  10.165  14.378   8.452  0.1702  0.9772 -0.5752
   55DLPE   H9R 5293  10.174  14.478   8.500 -2.4802 -0.6565  4.0262
   55DLPE   H9S 5294  10.056  14.357   8.455 -0.0157  1.5996 -2.1657
   55DLPE  C210 5295  10.219  14.366   8.311 -0.1814  0.4613 -0.9558
   55DLPE  H10R 5296  10.205  14.261   8.279  0.2472  0.2037 -0.3260
   55DLPE  H10S 5297  10.328  14.383   8.327  0.1161 -1.9945 -0.0253
   55DLPE  C211 5298  10.149  14.473   8.223 -0.6217  0.6847 -0.1712
   55DLPE  H11R 5299  10.141  14.570   8.277  0.4886  1.5749 -1.5525
   55DLPE  H11S 5300  10.044  14.441   8.205 -1.0286  0.2727  2.4473
   55DLPE  C212 5301  10.231  14.474   8.099 -0.2048  0.6078  0.3346
   55DLPE  H12R 5302  10.291  14.568   8.105  1.2037 -0.3028  1.1043
   55DLPE  H12S 5303  10.193  14.482   7.995 -0.4077 -0.5596  0.3053
   55DLPE  H12T 5304  10.307  14.393   8.101 -0.9373 -0.0514  1.7420
   55DLPE   C33 5305  10.610  13.778   8.989  0.0405 -0.0934  0.3822
   55DLPE   H3X 5306  10.705  13.833   9.005  0.1638 -0.4846  1.0062
   55DLPE   H3Y 5307  10.526  13.839   9.028  0.2075  0.9891 -0.8755
   55DLPE   C34 5308  10.585  13.754   8.837  0.0889 -0.0891 -0.5257
   55DLPE   H4X 5309  10.506  13.678   8.819  0.6543 -0.3875 -1.8835
   55DLPE   H4Y 5310  10.679  13.712   8.797  1.2645  0.9088  1.0397
   55DLPE   C35 5311  10.556  13.873   8.749  0.8751 -0.3342 -0.1430
   55DLPE   H5X 5312  10.625  13.956   8.778 -0.0345  0.1284  0.7649
   55DLPE   H5Y 5313  10.451  13.900   8.772  0.9687  2.6719 -2.6303
   55DLPE   C36 5314  10.568  13.849   8.596 -0.2699  0.0608  0.3541
   55DLPE   H6X 5315  10.487  13.779   8.567 -1.0491  0.7861  0.7357
   55DLPE   H6Y 5316  10.670  13.811   8.572 -0.0241  0.4822  0.6971
   55DLPE   C37 5317  10.563  13.980   8.524  0.2235  0.2333  0.1293
   55DLPE   H7X 5318  10.650  14.042   8.554 -0.9729  2.5091 -0.8857
   55DLPE   H7Y 5319  10.472  14.038   8.549 -1.0187 -1.9169  0.8460
   55DLPE   C38 5320  10.582  13.961   8.371 -0.4639 -0.4518 -0.3583
   55DLPE   H8X 5321  10.494  13.914   8.322 -0.7366  0.6090 -0.9225
   55DLPE   H8Y 5322  10.664  13.890   8.346 -1.3391 -0.8909 -2.1387
   55DLPE   C39 5323  10.608  14.093   8.301 -0.2277 -0.7398  0.2478
   55DLPE   H9X 5324  10.704  14.139   8.333 -1.8095  1.6685  1.7766
   55DLPE   H9Y 5325  10.534  14.171   8.326  1.2690  0.5906  0.7125
   55DLPE  C310 5326  10.614  14.075   8.149  0.3817 -0.1759  0.3460
   55DLPE  H10X 5327  10.510  14.062   8.112  0.8364 -1.7322 -0.4543
   55DLPE  H10Y 5328  10.672  13.985   8.119  1.0109 -0.2858  1.8022
   55DLPE  C311 5329  10.674  14.193   8.067 -0.6385 -0.5838 -0.4141
   55DLPE  H11X 5330  10.616  14.287   8.083  0.4536 -0.0072  0.2219
   55DLPE  H11Y 5331  10.653  14.180   7.958 -0.9984  1.3836 -0.6239
   55DLPE  C312 5332  10.827  14.228   8.082 -0.6787  0.3574  0.2039
   55DLPE  H12X 5333  10.879  14.134   8.054  0.0412  0.7864  0.0802
   55DLPE  H12Y 5334  10.853  14.259   8.186  1.6275 -0.6227 -0.0361
   55DLPE  H12Z 5335  10.864  14.312   8.019  1.3540 -1.6450 -1.4271
   56DLPE     N 5336   2.426   7.775   9.725  0.9064  0.7457  0.4563
   56DLPE   HN1 5337   2.494   7.808   9.653  2.2808 -2.3606  0.1628
   56DLPE   HN2 5338   2.473   7.765   9.817  0.9285  0.0033  0.3697
   56DLPE   HN3 5339   2.351   7.847   9.727 -1.7408 -1.7182 -1.8725
   56DLPE   C12 5340   2.359   7.650   9.666 -0.2159  0.1391 -0.2181
   56DLPE  H12A 5341   2.326   7.677   9.564  1.5336  1.2431 -0.5349
   56DLPE  H12B 5342   2.271   7.625   9.729 -0.5496 -0.2698 -0.8486
   56DLPE   C11 5343   2.465   7.534   9.646  0.8424 -0.1215  0.4113
   56DLPE  H11A 5344   2.411   7.453   9.592  2.1907 -0.7818  0.0089
   56DLPE  H11B 5345   2.491   7.481   9.740  0.0066 -1.6216 -0.1678
   56DLPE     P 5346   2.597   7.532   9.415 -0.0772  0.1183  0.0287
   56DLPE   O13 5347   2.610   7.387   9.420 -0.8505  0.2254  0.0203
   56DLPE   O14 5348   2.702   7.608   9.350 -0.3675 -0.3643  0.4792
   56DLPE   O11 5349   2.457   7.575   9.354 -0.0204  0.2939  0.6972
   56DLPE   O12 5350   2.581   7.570   9.567  0.1601 -0.4203 -0.2596
   56DLPE    C1 5351   2.429   7.704   9.318  0.4829 -0.1182  0.6888
   56DLPE    HA 5352   2.493   7.787   9.354  4.4767 -1.1952 -3.0622
   56DLPE    HB 5353   2.333   7.736   9.363  0.2383  1.0082 -0.5660
   56DLPE    C2 5354   2.415   7.724   9.162 -0.1616 -0.1789  0.3996
   56DLPE    HS 5355   2.340   7.807   9.157 -1.2858 -1.2176 -1.6673
   56DLPE   O21 5356   2.365   7.601   9.094 -0.3824  0.4094 -0.5525
   56DLPE   C21 5357   2.235   7.599   9.096  0.0623 -0.2409  0.3144
   56DLPE   O22 5358   2.157   7.688   9.136 -0.8909  0.0107  0.6389
   56DLPE   C22 5359   2.188   7.462   9.044  0.0302  0.1771  0.6327
   56DLPE   H2R 5360   2.180   7.403   9.137  2.0490  0.1344  0.8127
   56DLPE   H2S 5361   2.262   7.432   8.967 -0.6680 -1.8825  0.7081
   56DLPE    C3 5362   2.548   7.766   9.094 -0.3497  0.4155 -0.0094
   56DLPE    HX 5363   2.620   7.685   9.118  0.5418  1.3482  0.5613
   56DLPE    HY 5364   2.580   7.851   9.157  0.5827 -2.1319  3.2550
   56DLPE   O31 5365   2.541   7.798   8.954 -0.0466 -0.1771 -0.8604
   56DLPE   C31 5366   2.638   7.873   8.917  0.4042  0.5121 -0.1420
   56DLPE   O32 5367   2.740   7.889   8.978 -0.1400  0.1516  0.5013
   56DLPE   C32 5368   2.610   7.929   8.781 -0.1801  0.2385  0.4559
   56DLPE   H2X 5369   2.552   8.022   8.797  1.4970  1.7198 -1.5123
   56DLPE   H2Y 5370   2.560   7.857   8.713  0.4281 -0.5431  0.8195
   56DLPE   C23 5371   2.043   7.459   8.986 -0.1298  0.7721  0.0525
   56DLPE   H3R 5372   1.966   7.479   9.064 -0.5020 -0.4501  0.0206
   56DLPE   H3S 5373   2.023   7.354   8.955  0.6846  0.7673 -0.4844
   56DLPE   C24 5374   2.025   7.558   8.864 -0.2839  0.7547  0.2289
   56DLPE   H4R 5375   2.101   7.537   8.785 -0.1138 -0.7012  0.7471
   56DLPE   H4S 5376   2.029   7.662   8.904 -1.1263  0.2668  1.6118
   56DLPE   C25 5377   1.888   7.538   8.803 -0.0852  0.4562 -0.2982
   56DLPE   H5R 5378   1.813   7.562   8.882  0.7565 -0.0483  0.6776
   56DLPE   H5S 5379   1.875   7.432   8.772  2.0722  0.5205 -1.5983
   56DLPE   C26 5380   1.859   7.618   8.675 -0.0744  0.5533  0.2648
   56DLPE   H6R 5381   1.940   7.608   8.599 -1.7723 -0.7860 -1.4747
   56DLPE   H6S 5382   1.852   7.726   8.698 -0.2446  0.3901  0.9926
   56DLPE   C27 5383   1.733   7.567   8.598 -0.3359 -0.5179  0.2732
   56DLPE   H7R 5384   1.641   7.597   8.654 -0.9394  0.0918 -1.0114
   56DLPE   H7S 5385   1.742   7.456   8.589 -1.8013 -0.6247 -0.0882
   56DLPE   C28 5386   1.721   7.632   8.454 -0.5763  0.7269 -0.2990
   56DLPE   H8R 5387   1.818   7.619   8.401  0.1048  0.5080  0.9751
   56DLPE   H8S 5388   1.710   7.742   8.464  1.2401  0.9749 -0.7721
   56DLPE   C29 5389   1.610   7.563   8.375  0.1634  0.3558  0.0606
   56DLPE   H9R 5390   1.524   7.553   8.445  0.1852  1.3405  0.2393
   56DLPE   H9S 5391   1.651   7.462   8.358 -1.6371 -0.2355 -1.0931
   56DLPE  C210 5392   1.584   7.624   8.235  0.1856  0.1417  0.2000
   56DLPE  H10R 5393   1.509   7.569   8.174  2.0326 -0.9216 -1.2217
   56DLPE  H10S 5394   1.683   7.616   8.185 -0.2214 -1.5911 -0.3818
   56DLPE  C211 5395   1.534   7.771   8.236 -0.3156 -0.2263  0.4510
   56DLPE  H11R 5396   1.613   7.840   8.272 -2.3430  1.2120  2.4323
   56DLPE  H11S 5397   1.461   7.765   8.320  2.5052 -2.3815  2.9999
   56DLPE  C212 5398   1.483   7.824   8.103  0.0001 -0.1763  0.0056
   56DLPE  H12R 5399   1.568   7.827   8.032  0.0915  0.7743  0.1355
   56DLPE  H12S 5400   1.436   7.925   8.109 -0.2702 -0.1811 -1.5998
   56DLPE  H12T 5401   1.398   7.761   8.069 -2.2274  1.5921  1.9018
   56DLPE   C33 5402   2.747   7.966   8.716  0.5322 -0.2037  0.8684
   56DLPE   H3X 5403   2.797   7.876   8.676 -0.8149 -1.6379  2.2858
   56DLPE   H3Y 5404   2.816   8.018   8.786  1.7484 -0.8092  0.1513
   56DLPE   C34 5405   2.731   8.075   8.599 -0.7371  0.6558 -0.4537
   56DLPE   H4X 5406   2.693   8.166   8.650 -5.4278 -1.1795 -0.1370
   56DLPE   H4Y 5407   2.653   8.042   8.526  0.4850  1.3328 -2.1429
   56DLPE   C35 5408   2.855   8.103   8.519 -0.1880 -0.5709  0.8004
   56DLPE   H5X 5409   2.894   8.005   8.484 -0.8176 -0.4312 -0.3419
   56DLPE   H5Y 5410   2.932   8.153   8.583 -0.3586  0.1835  0.4261
   56DLPE   C36 5411   2.842   8.201   8.398  0.5585  0.3448 -0.1384
   56DLPE   H6X 5412   2.941   8.199   8.349  1.3779  0.1673  1.4538
   56DLPE   H6Y 5413   2.822   8.302   8.442 -1.0661  0.4194 -0.9555
   56DLPE   C37 5414   2.725   8.159   8.299  0.4093 -0.3690 -0.3905
   56DLPE   H7X 5415   2.720   8.230   8.214  2.0150 -0.6325 -0.7469
   56DLPE   H7Y 5416   2.626   8.154   8.349  1.4918 -0.4551  1.8930
   56DLPE   C38 5417   2.736   8.017   8.244  0.1451 -0.8562  0.2586
   56DLPE   H8X 5418   2.731   7.936   8.319  0.1500 -1.0878  0.0082
   56DLPE   H8Y 5419   2.831   8.017   8.186 -0.0675 -0.7613 -0.0973
   56DLPE   C39 5420   2.628   7.988   8.137 -0.2179 -0.0613 -0.1986
   56DLPE   H9X 5421   2.629   8.070   8.062  1.9307 -1.2547 -1.5678
   56DLPE   H9Y 5422   2.533   8.005   8.192  0.0992 -0.2382  0.4162
   56DLPE  C310 5423   2.629   7.852   8.065  0.0148 -0.6332  0.7123
   56DLPE  H10X 5424   2.730   7.834   8.024 -0.5996 -0.3127 -1.0468
   56DLPE  H10Y 5425   2.562   7.855   7.976 -0.7050 -2.2191  1.1633
   56DLPE  C311 5426   2.585   7.738   8.156  0.3801  0.4558 -0.4686
   56DLPE  H11X 5427   2.664   7.692   8.220 -0.8316  0.8826  1.4067
   56DLPE  H11Y 5428   2.569   7.655   8.083 -3.6030  0.1741  0.5024
   56DLPE  C312 5429   2.457   7.754   8.225  0.4026 -0.1376  0.4609
   56DLPE  H12X 5430   2.385   7.799   8.154  1.7616  1.7566  0.1979
   56DLPE  H12Y 5431   2.471   7.828   8.306  0.7981  1.9048 -1.3729
   56DLPE  H12Z 5432   2.431   7.653   8.264  0.0433  0.5729  2.1627
   57DLPE     N 5433   5.416   9.279   9.453  0.7444 -0.1291  0.1216
   57DLPE   HN1 5434   5.372   9.189   9.426  2.4460 -0.2778 -2.5044
   57DLPE   HN2 5435   5.492   9.257   9.520 -0.5923  1.3234  2.2424
   57DLPE   HN3 5436   5.461   9.309   9.364  0.4894 -1.2586 -0.3979
   57DLPE   C12 5437   5.331   9.395   9.513 -0.0854 -0.4016 -0.2526
   57DLPE  H12A 5438   5.397   9.484   9.517  0.5121 -0.7624 -1.4287
   57DLPE  H12B 5439   5.304   9.359   9.615 -2.9177  0.6229 -0.5613
   57DLPE   C11 5440   5.210   9.420   9.419  0.0724 -0.1186 -0.2322
   57DLPE  H11A 5441   5.252   9.466   9.328  0.4327  0.3575  0.1687
   57DLPE  H11B 5442   5.146   9.505   9.450  0.4971  1.1264 -2.5873
   57DLPE     P 5443   5.059   9.206   9.477  0.6947 -0.0789  0.3111
   57DLPE   O13 5444   4.942   9.267   9.547 -0.4863 -0.2838  0.2587
   57DLPE   O14 5445   5.166   9.144   9.557 -0.0567 -0.3219 -0.9416
   57DLPE   O11 5446   4.998   9.105   9.367  0.3946 -0.0885 -0.1315
   57DLPE   O12 5447   5.133   9.307   9.386  0.6023 -0.6880  0.1728
   57DLPE    C1 5448   4.910   9.161   9.266 -0.2939  0.0081  0.5240
   57DLPE    HA 5449   4.891   9.270   9.279  1.0611  0.2040  0.9663
   57DLPE    HB 5450   4.818   9.099   9.259  0.4534 -1.1146  0.4602
   57DLPE    C2 5451   4.972   9.153   9.120  0.7713 -0.3254  0.4886
   57DLPE    HS 5452   5.034   9.061   9.117  0.8634 -0.2522  0.1515
   57DLPE   O21 5453   5.054   9.267   9.082  0.1462 -0.0328 -0.4255
   57DLPE   C21 5454   5.155   9.231   8.999  0.3027 -0.3001 -0.1970
   57DLPE   O22 5455   5.169   9.119   8.954  0.2328  0.2048  0.4629
   57DLPE   C22 5456   5.253   9.343   8.969 -0.1457  0.4526  0.4385
   57DLPE   H2R 5457   5.316   9.340   9.061  1.8726  0.6522 -0.8703
   57DLPE   H2S 5458   5.193   9.437   8.969 -0.1294  0.4637  0.5573
   57DLPE    C3 5459   4.853   9.153   9.016  0.3637 -0.3496  0.5001
   57DLPE    HX 5460   4.802   9.249   9.041 -0.6914 -0.5456 -0.8045
   57DLPE    HY 5461   4.782   9.073   9.045 -0.1696  0.3098  1.0765
   57DLPE   O31 5462   4.905   9.150   8.879 -0.2816 -0.4916 -0.1191
   57DLPE   C31 5463   4.916   9.031   8.836  1.0632 -0.5562  0.3367
   57DLPE   O32 5464   4.888   8.931   8.890  0.0022  0.0965  0.1111
   57DLPE   C32 5465   4.974   9.033   8.694 -0.2997  0.4675 -0.0971
   57DLPE   H2X 5466   5.081   9.062   8.707  0.0416 -0.2890 -1.1079
   57DLPE   H2Y 5467   4.918   9.113   8.642  1.3325  1.5748 -0.2147
   57DLPE   C23 5468   5.341   9.317   8.840  0.1210  0.1569  0.9450
   57DLPE   H3R 5469   5.289   9.349   8.747  1.6142 -0.2214 -0.0568
   57DLPE   H3S 5470   5.366   9.209   8.840 -1.5600 -0.2721  1.7345
   57DLPE   C24 5471   5.480   9.388   8.852 -0.3505  0.0786 -0.1837
   57DLPE   H4R 5472   5.529   9.367   8.950 -1.2486  1.9673  0.7280
   57DLPE   H4S 5473   5.451   9.496   8.853 -1.6272 -0.2507 -0.7721
   57DLPE   C25 5474   5.579   9.369   8.742 -0.1506 -0.4155  0.1808
   57DLPE   H5R 5475   5.631   9.271   8.739  0.4845 -0.0943 -3.1585
   57DLPE   H5S 5476   5.669   9.433   8.756 -0.4116  0.4001 -1.5998
   57DLPE   C26 5477   5.530   9.399   8.602  0.6180 -0.4774  0.2875
   57DLPE   H6R 5478   5.493   9.504   8.605  0.5252 -0.5263  1.0577
   57DLPE   H6S 5479   5.440   9.336   8.584  0.3422  0.4056 -1.6034
   57DLPE   C27 5480   5.637   9.386   8.490  0.1753  0.0592 -0.0688
   57DLPE   H7R 5481   5.670   9.279   8.485  0.3269 -0.0509  2.2555
   57DLPE   H7S 5482   5.726   9.441   8.526 -0.1576 -0.3118  1.3811
   57DLPE   C28 5483   5.593   9.437   8.344 -0.1205  0.0861 -0.4637
   57DLPE   H8R 5484   5.623   9.543   8.335  0.2152 -0.0163 -0.5681
   57DLPE   H8S 5485   5.486   9.412   8.327 -0.8604  0.5420  2.8672
   57DLPE   C29 5486   5.675   9.361   8.229  0.8028 -0.0344 -0.8008
   57DLPE   H9R 5487   5.633   9.259   8.226  0.0537  0.0270  2.8799
   57DLPE   H9S 5488   5.781   9.368   8.262  0.8467  1.4555 -1.1781
   57DLPE  C210 5489   5.640   9.408   8.089  0.7112 -0.7648  0.7973
   57DLPE  H10R 5490   5.707   9.344   8.027  1.2038  0.7659 -0.3213
   57DLPE  H10S 5491   5.682   9.507   8.060 -1.3905 -0.6963 -2.4796
   57DLPE  C211 5492   5.493   9.400   8.045 -0.3566 -0.1167 -0.2220
   57DLPE  H11R 5493   5.438   9.461   8.119  0.8887  1.0216 -0.2109
   57DLPE  H11S 5494   5.450   9.297   8.038  0.4688 -0.4525 -0.4679
   57DLPE  C212 5495   5.474   9.468   7.908 -0.4919  0.1832 -0.7520
   57DLPE  H12R 5496   5.368   9.472   7.877 -0.1800 -1.9183 -2.3461
   57DLPE  H12S 5497   5.531   9.423   7.824 -1.5529 -1.4942 -0.6031
   57DLPE  H12T 5498   5.509   9.573   7.919  0.3172 -0.3065  2.0098
   57DLPE   C33 5499   4.958   8.905   8.610  0.6266  0.1743  0.8183
   57DLPE   H3X 5500   4.890   8.834   8.661 -2.1518  1.0158 -1.5050
   57DLPE   H3Y 5501   5.061   8.865   8.599  0.6868 -0.5464  3.3638
   57DLPE   C34 5502   4.907   8.936   8.472 -0.5972  0.1411 -0.5147
   57DLPE   H4X 5503   4.972   9.012   8.426 -3.0472  1.5123 -1.9209
   57DLPE   H4Y 5504   4.813   8.995   8.475  0.1358  1.3078 -0.3334
   57DLPE   C35 5505   4.888   8.809   8.388  0.3461  0.0438 -0.8485
   57DLPE   H5X 5506   4.821   8.745   8.449  1.2338  1.7667  2.1930
   57DLPE   H5Y 5507   4.983   8.757   8.362 -0.5198 -0.9691 -2.0723
   57DLPE   C36 5508   4.834   8.842   8.250  0.7637  0.1517  0.0349
   57DLPE   H6X 5509   4.909   8.918   8.217 -0.3209  0.6227 -1.4609
   57DLPE   H6Y 5510   4.739   8.899   8.254  1.4968  1.3524  1.8539
   57DLPE   C37 5511   4.834   8.730   8.149  0.5915  0.8168  0.1156
   57DLPE   H7X 5512   4.764   8.759   8.068 -0.3599  2.2006  1.3872
   57DLPE   H7Y 5513   4.785   8.637   8.186  0.1510  0.9635 -0.0973
   57DLPE   C38 5514   4.975   8.702   8.097 -0.7242  0.0486  0.0084
   57DLPE   H8X 5515   5.026   8.633   8.168  1.8135  1.0880 -0.6818
   57DLPE   H8Y 5516   5.036   8.794   8.083 -0.2735 -0.3431 -0.6035
   57DLPE   C39 5517   4.964   8.640   7.958 -0.5420 -0.1541  0.2164
   57DLPE   H9X 5518   5.062   8.661   7.910 -1.3393  2.2331 -0.4999
   57DLPE   H9Y 5519   4.883   8.696   7.908 -0.8014 -0.7824 -0.0856
   57DLPE  C310 5520   4.928   8.493   7.954 -0.7719  0.0149 -0.8852
   57DLPE  H10X 5521   4.905   8.454   7.852  0.4394 -1.3279 -0.6768
   57DLPE  H10Y 5522   4.830   8.485   8.006 -0.9583 -1.7215 -1.4445
   57DLPE  C311 5523   5.038   8.398   8.015  1.3907 -0.1128  0.5982
   57DLPE  H11X 5524   4.997   8.299   7.986 -2.4801  1.6769 -0.5938
   57DLPE  H11Y 5525   5.027   8.403   8.125 -3.0241  0.3915  0.2982
   57DLPE  C312 5526   5.177   8.427   7.968 -0.1872 -0.2923  0.0732
   57DLPE  H12X 5527   5.246   8.340   7.971  1.2327  0.8151  0.5649
   57DLPE  H12Y 5528   5.223   8.509   8.027  0.7729 -0.9801  0.2984
   57DLPE  H12Z 5529   5.169   8.450   7.859 -0.5302  1.6383  0.4573
   58DLPE     N 5530  10.190  12.469   9.723 -0.7594  0.6786 -0.0434
   58DLPE   HN1 5531  10.246  12.498   9.806 -0.4469 -1.8872  0.7203
   58DLPE   HN2 5532  10.188  12.366   9.709 -1.5294  0.8568 -1.3972
   58DLPE   HN3 5533  10.094  12.501   9.748 -0.7454  0.9539 -0.3280
   58DLPE   C12 5534  10.225  12.538   9.595 -0.5755  0.1132  0.0399
   58DLPE  H12A 5535  10.316  12.493   9.549  0.3727  0.7731  1.2073
   58DLPE  H12B 5536  10.262  12.640   9.616 -0.3107 -0.3485  2.0323
   58DLPE   C11 5537  10.111  12.525   9.489  0.4011 -0.1708  0.1578
   58DLPE  H11A 5538  10.092  12.418   9.467 -2.2227  0.0760  0.8469
   58DLPE  H11B 5539  10.146  12.575   9.397  1.5868  1.0514  1.2238
   58DLPE     P 5540   9.865  12.567   9.466 -0.1057 -0.3212  0.1612
   58DLPE   O13 5541   9.759  12.612   9.558 -0.1276  0.2734  0.1123
   58DLPE   O14 5542   9.851  12.430   9.410  0.0519 -0.2535  0.5028
   58DLPE   O11 5543   9.868  12.674   9.351  0.2023  0.3290 -0.5066
   58DLPE   O12 5544   9.997  12.591   9.540 -0.1284  0.0153 -0.0509
   58DLPE    C1 5545   9.923  12.800   9.357 -0.0596 -0.7213 -0.8694
   58DLPE    HA 5546  10.026  12.805   9.316  0.6890 -0.4557  0.9692
   58DLPE    HB 5547   9.924  12.841   9.460  0.5106 -0.3002 -1.0366
   58DLPE    C2 5548   9.836  12.885   9.262  0.4305 -0.1337  0.4363
   58DLPE    HS 5549   9.730  12.874   9.294 -0.6670  2.3859 -1.9073
   58DLPE   O21 5550   9.841  12.841   9.124 -0.2997 -0.2968  0.0209
   58DLPE   C21 5551   9.752  12.760   9.076  0.7621 -0.1479  0.3384
   58DLPE   O22 5552   9.638  12.750   9.128 -0.2312  0.0346  0.4130
   58DLPE   C22 5553   9.805  12.670   8.966  0.1731  0.0755  0.4737
   58DLPE   H2R 5554   9.840  12.575   9.011 -2.6277 -1.3106 -0.0244
   58DLPE   H2S 5555   9.884  12.724   8.910  1.8480 -1.8213  0.8670
   58DLPE    C3 5556   9.872  13.039   9.286 -0.5513 -0.5299 -0.2429
   58DLPE    HX 5557   9.980  13.063   9.297 -0.8338  1.2716 -1.0939
   58DLPE    HY 5558   9.827  13.056   9.386 -0.8619 -1.1381 -0.2785
   58DLPE   O31 5559   9.810  13.138   9.202  0.0320 -0.2125 -0.1898
   58DLPE   C31 5560   9.681  13.180   9.213  0.0478 -0.1700  0.1725
   58DLPE   O32 5561   9.597  13.133   9.292  0.0875  0.0213 -0.3211
   58DLPE   C32 5562   9.663  13.303   9.116 -0.5978 -0.7746 -0.0197
   58DLPE   H2X 5563   9.730  13.386   9.147 -1.3337 -0.1700 -0.0179
   58DLPE   H2Y 5564   9.556  13.330   9.123 -0.4184  0.3629 -1.1469
   58DLPE   C23 5565   9.685  12.643   8.854  0.3124 -0.9629  0.4449
   58DLPE   H3R 5566   9.595  12.596   8.899  0.0279 -1.9963 -1.1225
   58DLPE   H3S 5567   9.739  12.574   8.785  4.1842 -0.8756  3.0653
   58DLPE   C24 5568   9.639  12.767   8.777 -0.2051 -0.2099  0.1130
   58DLPE   H4R 5569   9.725  12.815   8.724 -0.9762 -1.1171 -2.0782
   58DLPE   H4S 5570   9.607  12.852   8.841 -0.1140 -0.1003  0.0167
   58DLPE   C25 5571   9.538  12.738   8.674  0.1572  0.2705 -0.2505
   58DLPE   H5R 5572   9.460  12.675   8.721 -0.9066  1.2694 -0.6108
   58DLPE   H5S 5573   9.579  12.683   8.586 -0.3028 -0.4618 -0.0215
   58DLPE   C26 5574   9.471  12.861   8.610 -0.0555 -0.2952  0.6254
   58DLPE   H6R 5575   9.555  12.921   8.569  0.0468 -1.4901 -1.0204
   58DLPE   H6S 5576   9.418  12.927   8.683 -2.5481 -0.7190 -0.6931
   58DLPE   C27 5577   9.382  12.836   8.487 -0.1452  0.3642  1.0020
   58DLPE   H7R 5578   9.286  12.784   8.504  0.0746 -0.9338 -1.3205
   58DLPE   H7S 5579   9.439  12.781   8.410 -2.5535  1.2837 -1.6192
   58DLPE   C28 5580   9.334  12.963   8.406 -0.3803 -0.0061  0.3273
   58DLPE   H8R 5581   9.417  13.000   8.341  0.7375 -2.8132  0.0174
   58DLPE   H8S 5582   9.300  13.042   8.475 -0.1953  1.6192 -1.3623
   58DLPE   C29 5583   9.204  12.934   8.321 -0.0135  0.2223  0.1473
   58DLPE   H9R 5584   9.142  12.862   8.378  1.9980 -2.0276 -0.3770
   58DLPE   H9S 5585   9.240  12.885   8.228  1.2506  1.2677  0.0415
   58DLPE  C210 5586   9.124  13.062   8.279  0.1237 -0.2735 -0.2923
   58DLPE  H10R 5587   9.094  13.113   8.373 -0.4674 -0.4562 -0.3791
   58DLPE  H10S 5588   9.033  13.028   8.226 -0.9569  1.2848  0.5030
   58DLPE  C211 5589   9.196  13.159   8.185 -0.8589  0.4707 -0.1754
   58DLPE  H11R 5590   9.191  13.121   8.081 -1.5588 -0.8226  0.2997
   58DLPE  H11S 5591   9.302  13.180   8.212 -1.0631  0.5666  0.5739
   58DLPE  C212 5592   9.129  13.300   8.187  0.0791 -0.2378 -0.1386
   58DLPE  H12R 5593   9.021  13.283   8.167  0.1705  1.0460 -1.9537
   58DLPE  H12S 5594   9.173  13.359   8.104 -0.9698 -1.2707 -1.4806
   58DLPE  H12T 5595   9.137  13.366   8.276  0.9351  0.4987 -0.7530
   58DLPE   C33 5596   9.685  13.266   8.973  0.6218  0.5382  0.7009
   58DLPE   H3X 5597   9.596  13.205   8.946  0.2282  1.2296  0.4024
   58DLPE   H3Y 5598   9.776  13.203   8.970 -0.8702 -1.6959 -0.0581
   58DLPE   C34 5599   9.692  13.382   8.871 -0.2180 -0.0545  0.2519
   58DLPE   H4X 5600   9.750  13.464   8.917 -2.1805  1.8480 -0.4997
   58DLPE   H4Y 5601   9.591  13.426   8.857  0.0486  0.2377 -0.8842
   58DLPE   C35 5602   9.770  13.334   8.740  0.3823  0.1881 -0.0151
   58DLPE   H5X 5603   9.741  13.230   8.713 -1.0764  0.9563 -1.5849
   58DLPE   H5Y 5604   9.879  13.317   8.758  0.2489  0.2307  0.8827
   58DLPE   C36 5605   9.769  13.428   8.622 -0.4015 -0.8360 -0.2377
   58DLPE   H6X 5606   9.814  13.522   8.659  0.3205 -1.7242  1.2338
   58DLPE   H6Y 5607   9.664  13.450   8.591 -0.3357 -0.9837 -0.5642
   58DLPE   C37 5608   9.846  13.379   8.502 -0.7171 -0.1285  0.8733
   58DLPE   H7X 5609   9.940  13.328   8.529 -0.1923 -0.0141 -0.6127
   58DLPE   H7Y 5610   9.877  13.475   8.453  0.4652  0.4194  2.6123
   58DLPE   C38 5611   9.767  13.297   8.402  0.1871  0.4519  0.2998
   58DLPE   H8X 5612   9.723  13.215   8.462  1.1964  0.6453  1.3340
   58DLPE   H8Y 5613   9.835  13.251   8.327 -0.4760 -0.5477  0.2888
   58DLPE   C39 5614   9.652  13.370   8.331 -0.3650 -0.3710 -0.3352
   58DLPE   H9X 5615   9.579  13.420   8.398  0.6413  3.0037 -1.5467
   58DLPE   H9Y 5616   9.594  13.295   8.274 -0.4853  0.9270 -2.0149
   58DLPE  C310 5617   9.697  13.471   8.221  0.1230  0.2948 -0.3290
   58DLPE  H10X 5618   9.765  13.420   8.150 -0.2827  0.7163 -1.0333
   58DLPE  H10Y 5619   9.763  13.551   8.261  0.7043 -1.1564  1.8267
   58DLPE  C311 5620   9.576  13.533   8.143  0.0517  0.7502  0.1866
   58DLPE  H11X 5621   9.614  13.614   8.077 -3.0730  1.5135 -0.8603
   58DLPE  H11Y 5622   9.502  13.577   8.213  0.1694  0.1675  0.6856
   58DLPE  C312 5623   9.491  13.449   8.043  0.1017  0.4694 -0.2877
   58DLPE  H12X 5624   9.431  13.516   7.977 -0.9060  1.4773  1.5522
   58DLPE  H12Y 5625   9.421  13.372   8.083  0.1754  0.2052 -0.6737
   58DLPE  H12Z 5626   9.560  13.386   7.984 -1.1336 -0.5451 -0.7069
   59DLPE     N 5627   5.761  12.415   9.206  0.0163  0.1050 -0.0846
   59DLPE   HN1 5628   5.774  12.434   9.307  4.9834 -2.8301  0.1417
   59DLPE   HN2 5629   5.664  12.416   9.169 -0.0550  3.2293 -0.1119
   59DLPE   HN3 5630   5.819  12.489   9.161  0.0616  0.3301  0.3387
   59DLPE   C12 5631   5.845  12.299   9.167  0.6014 -0.0629  0.3176
   59DLPE  H12A 5632   5.946  12.322   9.206  1.2990 -0.2508 -1.3087
   59DLPE  H12B 5633   5.845  12.284   9.057  2.4076 -0.8179  0.3996
   59DLPE   C11 5634   5.790  12.181   9.238  0.3157 -0.6746  0.1471
   59DLPE  H11A 5635   5.812  12.203   9.345  0.8804  0.8199 -0.2539
   59DLPE  H11B 5636   5.847  12.093   9.202  1.8218  1.1114 -2.1143
   59DLPE     P 5637   5.570  12.028   9.247 -0.1415 -0.1930 -0.3945
   59DLPE   O13 5638   5.441  12.075   9.304  0.1531 -0.6072 -0.4360
   59DLPE   O14 5639   5.654  11.948   9.337 -0.6759 -0.2104 -0.0968
   59DLPE   O11 5640   5.542  11.939   9.118 -0.9956 -0.5852  0.2988
   59DLPE   O12 5641   5.649  12.162   9.205 -0.4670  0.0552 -0.3143
   59DLPE    C1 5642   5.489  11.989   8.997 -0.3078  0.0855 -0.6455
   59DLPE    HA 5643   5.477  12.099   9.003  0.3019  0.0686  1.5553
   59DLPE    HB 5644   5.385  11.951   8.986 -0.2274 -0.2986 -0.0808
   59DLPE    C2 5645   5.582  11.955   8.871  0.0615  0.0697  0.5458
   59DLPE    HS 5646   5.569  12.024   8.785  2.3605  0.5701  0.5336
   59DLPE   O21 5647   5.563  11.826   8.816 -0.0453 -0.6879  0.3666
   59DLPE   C21 5648   5.441  11.802   8.772  0.1751  0.2875 -0.1418
   59DLPE   O22 5649   5.356  11.883   8.745 -0.0958 -0.1006 -0.5704
   59DLPE   C22 5650   5.420  11.649   8.754 -0.2350  0.7117  0.3446
   59DLPE   H2R 5651   5.395  11.622   8.859 -0.1517  0.5767  0.3296
   59DLPE   H2S 5652   5.509  11.592   8.720  1.0133  2.6546  0.1665
   59DLPE    C3 5653   5.735  11.972   8.906  0.0452  0.1145 -0.2360
   59DLPE    HX 5654   5.761  11.876   8.956  1.6805 -0.1202 -1.4427
   59DLPE    HY 5655   5.760  12.054   8.976  0.9971 -0.4992  0.1612
   59DLPE   O31 5656   5.810  11.988   8.782  0.3034 -0.5646  0.0264
   59DLPE   C31 5657   5.939  11.959   8.803 -0.3271  0.0764  1.3213
   59DLPE   O32 5658   5.987  11.908   8.905  0.1945  0.5105  0.4986
   59DLPE   C32 5659   6.015  12.006   8.686  0.6914  0.0830 -0.4842
   59DLPE   H2X 5660   6.119  11.999   8.723 -0.0152 -2.4490  1.3172
   59DLPE   H2Y 5661   5.987  12.113   8.677  0.9159  0.3937  1.8579
   59DLPE   C23 5662   5.295  11.619   8.657  0.6102  0.1496 -0.3484
   59DLPE   H3R 5663   5.331  11.646   8.555 -1.7522 -1.7585 -1.8103
   59DLPE   H3S 5664   5.202  11.678   8.674  0.5959  1.0458 -2.9828
   59DLPE   C24 5665   5.261  11.470   8.657 -0.1349 -0.4870 -0.4134
   59DLPE   H4R 5666   5.253  11.443   8.765 -1.4211  2.5826  0.3732
   59DLPE   H4S 5667   5.341  11.407   8.614 -1.4421 -2.0991 -0.5757
   59DLPE   C25 5668   5.131  11.445   8.570 -0.5463 -0.2063 -0.4029
   59DLPE   H5R 5669   5.056  11.511   8.619  0.2531  1.6716 -1.6012
   59DLPE   H5S 5670   5.091  11.341   8.572 -1.0430 -0.0198 -0.6895
   59DLPE   C26 5671   5.147  11.494   8.425 -0.0203 -0.1022 -0.0482
   59DLPE   H6R 5672   5.189  11.597   8.417 -1.1977  0.6197  2.3656
   59DLPE   H6S 5673   5.042  11.491   8.389  0.3480 -0.6918 -1.1235
   59DLPE   C27 5674   5.225  11.392   8.338 -0.1240  0.0547 -0.1429
   59DLPE   H7R 5675   5.206  11.285   8.357  0.5569  0.3534  2.8940
   59DLPE   H7S 5676   5.329  11.399   8.378  0.5570 -0.2527 -1.7834
   59DLPE   C28 5677   5.229  11.420   8.186 -0.5092  0.1769 -0.6955
   59DLPE   H8R 5678   5.238  11.528   8.161  2.4809 -0.4552 -2.8480
   59DLPE   H8S 5679   5.132  11.370   8.164 -0.6308 -0.4298  1.0259
   59DLPE   C29 5680   5.354  11.355   8.126  0.0351 -0.1143 -0.6733
   59DLPE   H9R 5681   5.447  11.396   8.173 -1.3681  1.2720  1.0480
   59DLPE   H9S 5682   5.361  11.396   8.023  0.7183 -2.6551 -1.7074
   59DLPE  C210 5683   5.336  11.208   8.103 -0.1775 -0.1270 -0.1111
   59DLPE  H10R 5684   5.230  11.177   8.104 -0.5156  0.9840  0.6592
   59DLPE  H10S 5685   5.366  11.161   8.199  0.9780 -0.2743 -0.5163
   59DLPE  C211 5686   5.409  11.134   7.991  0.8890  0.1293 -0.0343
   59DLPE  H11R 5687   5.382  11.026   8.002 -1.1289  0.5078 -0.7738
   59DLPE  H11S 5688   5.519  11.142   8.001  0.6971  0.9800  1.6905
   59DLPE  C212 5689   5.367  11.173   7.853  0.1824 -0.2742  0.2784
   59DLPE  H12R 5690   5.437  11.129   7.778 -0.9631 -0.0482 -0.9666
   59DLPE  H12S 5691   5.368  11.284   7.849  0.4088 -0.2555  0.8046
   59DLPE  H12T 5692   5.265  11.143   7.821  0.7290 -0.2159 -1.6481
   59DLPE   C33 5693   5.992  11.918   8.553  0.3529 -0.3622  0.1994
   59DLPE   H3X 5694   5.882  11.908   8.535  0.1802 -0.2950  1.1718
   59DLPE   H3Y 5695   6.018  11.811   8.569  4.4607  0.7835  2.5980
   59DLPE   C34 5696   6.071  11.978   8.440 -0.1474  0.8216 -0.0186
   59DLPE   H4X 5697   6.177  11.954   8.467 -0.0176  1.4061 -0.0099
   59DLPE   H4Y 5698   6.061  12.088   8.433  1.2731  0.9024 -1.1939
   59DLPE   C35 5699   6.060  11.905   8.299  0.8560  0.1962  0.0041
   59DLPE   H5X 5700   6.080  11.796   8.300  0.2746  0.0170 -2.1930
   59DLPE   H5Y 5701   6.138  11.939   8.228  0.4883 -1.0204 -1.0172
   59DLPE   C36 5702   5.921  11.921   8.233  0.2523  0.4555  0.0571
   59DLPE   H6X 5703   5.913  12.023   8.190  4.2905  0.4015 -1.2924
   59DLPE   H6Y 5704   5.846  11.900   8.312 -1.0870 -3.8855 -2.0492
   59DLPE   C37 5705   5.901  11.810   8.119  0.4409 -0.1067  0.3557
   59DLPE   H7X 5706   5.795  11.780   8.125 -0.6185  3.2944  1.2884
   59DLPE   H7Y 5707   5.974  11.730   8.145  1.7517  0.7313 -0.5949
   59DLPE   C38 5708   5.940  11.869   7.984 -0.8943 -0.1305  0.0727
   59DLPE   H8X 5709   6.026  11.939   7.983 -2.2354  1.6180 -1.1603
   59DLPE   H8Y 5710   5.851  11.931   7.957 -2.3176 -0.4541  3.5341
   59DLPE   C39 5711   5.950  11.750   7.883  0.2524 -0.2012  0.0089
   59DLPE   H9X 5712   5.855  11.692   7.884 -0.6577  1.2527  0.4405
   59DLPE   H9Y 5713   6.033  11.686   7.918  0.8493  1.3974  1.6894
   59DLPE  C310 5714   5.975  11.802   7.746  0.0059 -0.8025  0.3158
   59DLPE  H10X 5715   6.016  11.905   7.753 -0.9613 -0.3820 -0.0314
   59DLPE  H10Y 5716   5.876  11.811   7.697 -0.8903  1.0440  2.3032
   59DLPE  C311 5717   6.071  11.710   7.654  1.0177 -0.5263  0.1861
   59DLPE  H11X 5718   6.040  11.605   7.671 -0.4239  0.1021  1.7177
   59DLPE  H11Y 5719   6.175  11.732   7.688  0.7633  3.6316 -1.1633
   59DLPE  C312 5720   6.070  11.741   7.505  0.3696  0.0554  0.6045
   59DLPE  H12X 5721   6.146  11.674   7.461 -0.6863 -0.9970  0.3263
   59DLPE  H12Y 5722   6.094  11.846   7.479  0.0400 -0.1469 -0.5600
   59DLPE  H12Z 5723   5.971  11.710   7.466  0.9068 -0.5724 -0.2859
   60DLPE     N 5724   5.651   3.356   9.863  0.9869 -1.0162  0.6532
   60DLPE   HN1 5725   5.591   3.276   9.889  1.7056 -1.4942  0.8805
   60DLPE   HN2 5726   5.646   3.426   9.940 -0.8565  0.1617 -0.4564
   60DLPE   HN3 5727   5.742   3.313   9.838  1.2855  0.3498 -0.7829
   60DLPE   C12 5728   5.583   3.421   9.744  0.4483  0.2211  0.4488
   60DLPE  H12A 5729   5.615   3.527   9.743 -1.5487  0.8909  1.7687
   60DLPE  H12B 5730   5.476   3.419   9.772  0.0771 -4.0988 -0.4476
   60DLPE   C11 5731   5.601   3.341   9.612  1.2091 -0.2625 -0.1379
   60DLPE  H11A 5732   5.529   3.387   9.542 -0.1847  0.6881  1.8509
   60DLPE  H11B 5733   5.585   3.231   9.618 -0.5884 -0.0202 -0.0288
   60DLPE     P 5734   5.804   3.461   9.489 -0.3688 -0.1021 -0.1487
   60DLPE   O13 5735   5.913   3.510   9.572  0.1998  0.0420 -0.7232
   60DLPE   O14 5736   5.710   3.570   9.453  0.3310 -0.1691 -0.0513
   60DLPE   O11 5737   5.862   3.388   9.361 -0.6835 -0.1292 -0.3669
   60DLPE   O12 5738   5.739   3.347   9.576  0.7508  0.0320 -0.6307
   60DLPE    C1 5739   5.777   3.309   9.272 -0.0459  0.5356 -0.6170
   60DLPE    HA 5740   5.736   3.364   9.184 -2.2587  0.4511  0.2752
   60DLPE    HB 5741   5.682   3.275   9.318  1.5237 -2.4981  0.6382
   60DLPE    C2 5742   5.844   3.180   9.228 -0.2327 -0.2757 -0.5064
   60DLPE    HS 5743   5.890   3.137   9.319 -0.9346  0.4148  0.1828
   60DLPE   O21 5744   5.937   3.215   9.129 -0.6789  0.3798  0.0571
   60DLPE   C21 5745   6.013   3.125   9.065 -0.1992 -0.7651 -0.4202
   60DLPE   O22 5746   6.046   3.015   9.107 -0.2628 -0.0047  0.0216
   60DLPE   C22 5747   6.040   3.179   8.924  0.3492 -0.2538  0.1557
   60DLPE   H2R 5748   6.070   3.286   8.930  0.7806 -0.3010 -0.9643
   60DLPE   H2S 5749   5.941   3.165   8.876  0.8394 -0.2302 -0.9022
   60DLPE    C3 5750   5.750   3.078   9.165  0.5436 -0.1790 -0.1782
   60DLPE    HX 5751   5.682   3.049   9.248  0.2643  0.3248 -0.2242
   60DLPE    HY 5752   5.806   2.987   9.136  0.5858  0.0156 -0.7241
   60DLPE   O31 5753   5.677   3.129   9.047 -0.3636 -0.0051 -0.2597
   60DLPE   C31 5754   5.584   3.041   9.010 -0.4329 -0.6399 -0.0734
   60DLPE   O32 5755   5.553   2.940   9.070 -0.2880  0.6666 -0.2989
   60DLPE   C32 5756   5.513   3.109   8.896 -0.2328  0.6804 -0.1098
   60DLPE   H2X 5757   5.528   3.219   8.906 -1.2633  0.9560 -1.4747
   60DLPE   H2Y 5758   5.405   3.082   8.895  0.1708 -1.3249  1.6880
   60DLPE   C23 5759   6.148   3.104   8.844  0.7916  0.0508 -0.3210
   60DLPE   H3R 5760   6.098   3.005   8.830  2.1543 -0.6805 -0.1519
   60DLPE   H3S 5761   6.244   3.086   8.898 -0.0765  0.7771  1.5629
   60DLPE   C24 5762   6.175   3.153   8.701  0.2523  0.3107 -0.0823
   60DLPE   H4R 5763   6.254   3.086   8.660 -0.4576  0.7781 -2.4039
   60DLPE   H4S 5764   6.223   3.253   8.706  3.1655 -0.6972 -3.4318
   60DLPE   C25 5765   6.046   3.160   8.617 -0.3269 -0.5923  0.0567
   60DLPE   H5R 5766   5.977   3.239   8.655 -0.6820 -1.6960  1.8413
   60DLPE   H5S 5767   5.997   3.063   8.640  1.2655 -0.7832  3.0257
   60DLPE   C26 5768   6.064   3.171   8.465 -0.2347  0.1496 -0.9181
   60DLPE   H6R 5769   5.976   3.139   8.405 -1.3733  0.4342  0.5248
   60DLPE   H6S 5770   6.139   3.094   8.437 -0.3639 -0.8890  1.3221
   60DLPE   C27 5771   6.128   3.303   8.431 -0.1270  0.3051  0.3297
   60DLPE   H7R 5772   6.224   3.308   8.487  0.8121 -0.7052 -1.1313
   60DLPE   H7S 5773   6.064   3.390   8.457 -0.7916 -0.4813  1.4173
   60DLPE   C28 5774   6.173   3.295   8.282 -0.8228 -0.1316  0.7434
   60DLPE   H8R 5775   6.212   3.193   8.262 -0.1271 -0.0105  1.4656
   60DLPE   H8S 5776   6.250   3.371   8.257  0.6217 -1.8793 -0.3401
   60DLPE   C29 5777   6.053   3.317   8.189  0.1941 -0.1147 -0.2276
   60DLPE   H9R 5778   6.003   3.415   8.207  1.1017  0.6077 -1.4751
   60DLPE   H9S 5779   5.973   3.244   8.213 -0.1583  0.9371  2.0828
   60DLPE  C210 5780   6.100   3.314   8.036  0.3341 -0.5070 -0.0251
   60DLPE  H10R 5781   6.149   3.216   8.022  0.1594 -0.3220 -2.2311
   60DLPE  H10S 5782   6.173   3.398   8.025 -0.0637 -0.2545 -0.8149
   60DLPE  C211 5783   5.996   3.340   7.924 -0.5885 -0.8206 -0.0518
   60DLPE  H11R 5784   5.955   3.443   7.923  0.5178 -0.3690  0.1954
   60DLPE  H11S 5785   5.909   3.274   7.946 -1.7092  0.7109  0.3097
   60DLPE  C212 5786   6.059   3.311   7.785 -0.5095 -0.4186 -0.2033
   60DLPE  H12R 5787   6.158   3.357   7.769 -1.1640  2.0786  2.2255
   60DLPE  H12S 5788   5.998   3.332   7.695 -1.1262 -0.3879  0.2129
   60DLPE  H12T 5789   6.091   3.205   7.786 -0.8340 -0.5262 -0.8303
   60DLPE   C33 5790   5.564   3.058   8.757  0.5699 -0.0498 -0.4718
   60DLPE   H3X 5791   5.671   3.029   8.772  0.9994  0.2792 -2.5430
   60DLPE   H3Y 5792   5.559   3.143   8.685 -2.4757 -0.9431 -1.4736
   60DLPE   C34 5793   5.497   2.933   8.717 -0.0559  0.3218  0.0972
   60DLPE   H4X 5794   5.403   2.962   8.664 -1.1258 -1.0623  1.1508
   60DLPE   H4Y 5795   5.474   2.869   8.805 -0.4916 -0.8742 -0.8685
   60DLPE   C35 5796   5.579   2.853   8.611 -0.1471 -0.0298  0.1419
[truncated: 31,868,372 more chars]
