# Supplementary material for: Atomistic simulations reveal impacts of missense mutations on the structure and function of SynGAP1
Source: Brief Bioinform. 2024 Sep 23;25(6):bbae458. doi: 10.1093/bib/bbae458 (PMC11418247; doi:10.1093/bib/bbae458)
Supplement: supplementary_files [file supplementary_files.zip › supplementary_files/SI files/Membrane-simulations/SynGAP-Membrane/300ns_SM.gro]

Title
683370
  198LEU      N    1   4.036   9.196   5.581 -0.6316 -0.2379 -0.4622
  198LEU    HT1    2   4.074   9.273   5.530  2.8564  0.5692  2.8447
  198LEU    HT2    3   3.944   9.172   5.550 -0.2665 -0.2390 -1.5738
  198LEU     CA    4   4.013   9.251   5.718 -1.0046 -0.1450  0.1103
  198LEU     HA    5   4.093   9.321   5.739  0.2041 -1.3240 -0.3787
  198LEU     CB    6   3.868   9.309   5.741  0.1320 -0.4264 -0.1596
  198LEU    HB1    7   3.862   9.347   5.845 -3.3252  0.1925 -0.4724
  198LEU    HB2    8   3.790   9.231   5.734  1.4433 -1.9845  1.6800
  198LEU     CG    9   3.823   9.427   5.649  0.2363  0.0291 -0.0765
  198LEU     HG   10   3.815   9.392   5.544  3.5519  0.3114 -0.5286
  198LEU    CD1   11   3.684   9.473   5.703  0.6502  0.2200 -0.3213
  198LEU   HD11   12   3.694   9.497   5.811 -0.9855 -1.2710  0.2023
  198LEU   HD12   13   3.609   9.391   5.701  0.7860  0.0948 -1.9622
  198LEU   HD13   14   3.641   9.558   5.646  0.2031 -0.2146 -0.6365
  198LEU    CD2   15   3.918   9.546   5.647 -0.7874  0.2248 -0.0627
  198LEU   HD21   16   3.921   9.604   5.742 -1.5437 -1.2692  0.9169
  198LEU   HD22   17   3.889   9.620   5.569  0.0740  1.6065  0.8820
  198LEU   HD23   18   4.023   9.516   5.628 -0.0021  2.5508  0.2052
  198LEU      C   19   4.050   9.142   5.823  0.6405 -0.7917  0.5952
  198LEU      O   20   4.116   9.163   5.932  0.1386  0.5602  0.5159
  199ASN      N   21   4.005   9.016   5.802 -0.3327  0.1505 -0.0822
  199ASN     HN   22   3.974   8.997   5.710  1.1177 -1.2387 -0.3322
  199ASN     CA   23   4.024   8.910   5.893 -0.3797 -0.6190 -0.2656
  199ASN     HA   24   4.020   8.955   5.991 -1.9598 -0.6402 -0.2973
  199ASN     CB   25   3.921   8.795   5.883  0.7514  0.4205 -0.2761
  199ASN    HB1   26   3.948   8.740   5.975  2.5678 -2.5148 -2.3590
  199ASN    HB2   27   3.935   8.732   5.792  0.3082 -1.2653  0.7867
  199ASN     CG   28   3.770   8.841   5.879 -0.3111 -0.0424 -0.1897
  199ASN    OD1   29   3.683   8.777   5.818  0.3373 -0.0207  0.2615
  199ASN    ND2   30   3.749   8.957   5.940  0.5505 -0.3708 -0.1307
  199ASN   HD21   31   3.653   8.975   5.960 -0.0124 -4.0102  1.2618
  199ASN   HD22   32   3.830   9.000   5.981  1.9068 -3.6482  0.9572
  199ASN      C   33   4.160   8.851   5.869 -0.1067  0.3285  0.2076
  199ASN      O   34   4.215   8.861   5.758 -0.6015 -0.1735  0.0610
  200LEU      N   35   4.223   8.788   5.976 -0.4798 -0.0948  0.7100
  200LEU     HN   36   4.188   8.784   6.069  1.7242 -3.3494  1.5908
  200LEU     CA   37   4.358   8.732   5.958  0.0984 -0.5543  0.3712
  200LEU     HA   38   4.389   8.705   6.058  1.6963  0.4234  0.1853
  200LEU     CB   39   4.374   8.597   5.878  0.2604  0.6418  0.2215
  200LEU    HB1   40   4.472   8.551   5.904 -0.1284 -1.2536 -1.4914
  200LEU    HB2   41   4.353   8.607   5.770 -0.8985 -2.0836  0.1091
  200LEU     CG   42   4.262   8.486   5.911 -0.8670 -0.1191  0.0213
  200LEU     HG   43   4.166   8.541   5.910 -0.3371  0.9092  1.8392
  200LEU    CD1   44   4.271   8.371   5.810 -0.3691  0.0344  0.4134
  200LEU   HD11   45   4.192   8.299   5.843 -0.8292 -0.8862 -2.4010
  200LEU   HD12   46   4.368   8.318   5.817  1.0573  2.1517 -1.6963
  200LEU   HD13   47   4.261   8.393   5.701  4.8410  2.1845  0.1006
  200LEU    CD2   48   4.279   8.424   6.054 -0.1122 -0.6746 -0.0533
  200LEU   HD21   49   4.197   8.352   6.070 -1.4965  0.8190 -0.1882
  200LEU   HD22   50   4.260   8.499   6.134 -0.5194 -0.1438 -0.6413
  200LEU   HD23   51   4.380   8.382   6.076  0.2124  0.5268  0.9023
  200LEU      C   52   4.466   8.830   5.912 -0.9769 -0.0873  0.6111
  200LEU      O   53   4.440   8.949   5.911  0.1740 -0.3464 -0.1442
  201ASP      N   54   4.583   8.778   5.872 -0.3238 -0.2277 -0.0058
  201ASP     HN   55   4.598   8.680   5.875  3.4544  0.1954 -0.9468
  201ASP     CA   56   4.686   8.855   5.808  0.1516 -0.6944 -0.1586
  201ASP     HA   57   4.635   8.906   5.728  1.6910 -2.7291 -2.5886
  201ASP     CB   58   4.759   8.957   5.900 -0.3446  0.1586 -0.4410
  201ASP    HB1   59   4.685   9.036   5.923 -0.0220  0.7382 -1.3227
  201ASP    HB2   60   4.845   9.000   5.844 -0.6396  0.2082 -0.8628
  201ASP     CG   61   4.818   8.906   6.035  0.4075 -0.0145 -0.3806
  201ASP    OD1   62   4.868   8.992   6.111 -0.6298  0.1069 -0.0663
  201ASP    OD2   63   4.825   8.788   6.068 -0.0517  0.4106 -0.3513
  201ASP      C   64   4.787   8.769   5.732  0.0077  0.8714  0.1771
  201ASP      O   65   4.796   8.653   5.753  0.3977  0.3396  0.5736
  202GLU      N   66   4.865   8.835   5.646  1.0544  0.2558  0.4495
  202GLU     HN   67   4.846   8.932   5.633 -2.2658 -0.3025  0.2839
  202GLU     CA   68   4.964   8.776   5.560  0.6499 -0.1705  0.2573
  202GLU     HA   69   4.916   8.689   5.519  0.3008 -0.3271  0.9785
  202GLU     CB   70   5.006   8.877   5.449  0.4715  0.1494 -0.0292
  202GLU    HB1   71   5.047   8.969   5.497 -1.6642  1.0003  0.2891
  202GLU    HB2   72   4.916   8.904   5.391  0.4970 -0.7490 -0.5014
  202GLU     CG   73   5.117   8.822   5.356 -0.4390  0.2758 -0.2097
  202GLU    HG1   74   5.084   8.719   5.330  4.0878 -1.4957  0.1185
  202GLU    HG2   75   5.215   8.824   5.409 -0.0051  2.0770 -0.9985
  202GLU     CD   76   5.140   8.906   5.240 -0.4271  0.3859  0.4045
  202GLU    OE1   77   5.043   8.953   5.176  0.2565  0.2231 -0.0021
  202GLU    OE2   78   5.261   8.935   5.213 -0.2686  0.0766  0.3871
  202GLU      C   79   5.084   8.718   5.628 -0.7052 -0.6393 -0.1460
  202GLU      O   80   5.147   8.623   5.579 -0.1426  0.4751 -0.2390
  203ASP      N   81   5.125   8.774   5.748 -0.2067 -0.3936  0.3089
  203ASP     HN   82   5.080   8.856   5.783  0.6780  0.9708 -1.5885
  203ASP     CA   83   5.231   8.726   5.839 -0.0228 -0.3530  0.6206
  203ASP     HA   84   5.305   8.685   5.771  0.8525  2.9546 -0.5774
  203ASP     CB   85   5.307   8.839   5.911 -0.1466 -0.2206  0.0499
  203ASP    HB1   86   5.359   8.788   5.995 -0.7378  1.9747  1.8291
  203ASP    HB2   87   5.236   8.915   5.949 -0.8231 -1.3254  1.0596
  203ASP     CG   88   5.419   8.897   5.830  1.1212 -0.2754 -0.1390
  203ASP    OD1   89   5.453   8.845   5.723 -0.9619 -0.0942 -0.0736
  203ASP    OD2   90   5.467   9.005   5.872  0.0805  1.0927  0.7850
  203ASP      C   91   5.181   8.617   5.934  0.3446  0.2441 -0.6200
  203ASP      O   92   5.260   8.559   6.005  0.6584  0.1614 -0.4538
  204SER      N   93   5.057   8.574   5.930  0.3075  0.3295  0.2854
  204SER     HN   94   4.997   8.616   5.863  0.3702  0.4946  0.3328
  204SER     CA   95   5.000   8.468   6.009  0.1273  0.6642 -0.2434
  204SER     HA   96   5.001   8.511   6.108 -1.0710  2.2584 -0.8994
  204SER     CB   97   4.854   8.427   5.978  0.4128 -0.3595  0.2003
  204SER    HB1   98   4.793   8.517   6.001 -0.4326 -0.3043 -2.0301
  204SER    HB2   99   4.809   8.344   6.036  0.3889 -0.7432 -0.3611
  204SER     OG  100   4.835   8.406   5.838  0.0231  0.0445 -0.2709
  204SER    HG1  101   4.809   8.492   5.806  0.6188  0.0243 -0.8336
  204SER      C  102   5.080   8.341   6.017  0.4862  0.1506  0.0367
  204SER      O  103   5.132   8.299   5.914  0.3945 -0.5407 -0.0591
  205ILE      N  104   5.093   8.288   6.130 -0.5816  0.3623 -0.3972
  205ILE     HN  105   5.093   8.347   6.210  0.8314 -3.4899  2.8322
  205ILE     CA  106   5.164   8.150   6.146  0.0916 -0.1000  0.1105
  205ILE     HA  107   5.213   8.128   6.051 -1.1414  0.8105 -0.7686
  205ILE     CB  108   5.269   8.152   6.256  0.1335  0.7795  0.2959
  205ILE     HB  109   5.214   8.179   6.349 -1.3498 -1.1799  0.0625
  205ILE    CG2  110   5.346   8.014   6.265 -0.1116  0.2026  0.2824
  205ILE   HG21  111   5.428   8.009   6.340  0.1831 -0.9573 -0.0941
  205ILE   HG22  112   5.387   7.993   6.164  0.0812  1.5396  0.0638
  205ILE   HG23  113   5.272   7.933   6.279 -1.1588  1.0431 -0.2401
  205ILE    CG1  114   5.369   8.265   6.245 -0.7514  0.2633  0.1222
  205ILE   HG11  115   5.439   8.275   6.331 -0.7472  2.3217 -0.0735
  205ILE   HG12  116   5.322   8.366   6.239 -2.0800  0.0400  3.9810
  205ILE     CD  117   5.466   8.240   6.115  0.1618  0.3275 -0.8910
  205ILE    HD1  118   5.400   8.242   6.026 -0.5999  0.6362 -0.3252
  205ILE    HD2  119   5.525   8.145   6.114  0.8571  0.7435 -0.1127
  205ILE    HD3  120   5.543   8.320   6.116 -1.8862  2.3759  0.1702
  205ILE      C  121   5.060   8.036   6.171 -0.2791 -0.2754  0.4778
  205ILE      O  122   4.971   8.050   6.250 -0.2149 -0.3143 -0.4179
  206ILE      N  123   5.069   7.927   6.094 -0.0301  0.1654 -0.5983
  206ILE     HN  124   5.138   7.925   6.022 -1.0993  0.0314 -1.6553
  206ILE     CA  125   4.965   7.822   6.086 -0.2427  0.2919  0.7026
  206ILE     HA  126   4.900   7.831   6.172 -0.7855  0.4346  0.2865
  206ILE     CB  127   4.877   7.827   5.960 -0.4637  0.4188 -0.3521
  206ILE     HB  128   4.945   7.806   5.875 -1.1013 -0.4133 -0.6610
  206ILE    CG2  129   4.770   7.718   5.962 -0.0938  0.2828 -0.1408
  206ILE   HG21  130   4.690   7.733   5.887  0.7328  0.4779 -1.0131
  206ILE   HG22  131   4.705   7.710   6.052 -1.1833  0.9366 -0.8440
  206ILE   HG23  132   4.826   7.624   5.944  0.2355  0.7202 -1.4872
  206ILE    CG1  133   4.805   7.961   5.935 -0.0527  0.2123 -0.4741
  206ILE   HG11  134   4.803   8.017   6.031 -0.1127  0.2772 -0.5138
  206ILE   HG12  135   4.696   7.945   5.918 -0.1850  1.1590 -0.5648
  206ILE     CD  136   4.857   8.037   5.815  0.6299 -0.3012  0.6235
  206ILE    HD1  137   4.789   8.121   5.792 -0.5427 -0.8222  2.0701
  206ILE    HD2  138   4.855   7.964   5.731 -0.8737  0.4128  0.0089
  206ILE    HD3  139   4.957   8.080   5.837 -0.6264  2.3225  1.5679
  206ILE      C  140   5.023   7.681   6.105 -0.0350 -0.7852  0.3754
  206ILE      O  141   5.124   7.649   6.041 -0.3374 -0.1960  0.3811
  207LYS      N  142   4.963   7.593   6.194 -0.2138 -0.2958  0.1297
  207LYS     HN  143   4.882   7.624   6.243  0.4647  0.3189  0.8958
  207LYS     CA  144   5.009   7.457   6.201 -0.0620  0.2476 -0.1615
  207LYS     HA  145   5.013   7.424   6.098 -0.5152  0.7664 -0.3549
  207LYS     CB  146   5.140   7.438   6.280 -0.4707 -0.5212 -0.0421
  207LYS    HB1  147   5.215   7.512   6.247 -2.5681  1.2303 -1.1580
  207LYS    HB2  148   5.184   7.337   6.266  2.4794  0.1881  3.0156
  207LYS     CG  149   5.125   7.441   6.441 -0.7219  0.2744 -0.1824
  207LYS    HG1  150   5.218   7.412   6.494 -2.0670  0.6183  2.5454
  207LYS    HG2  151   5.051   7.366   6.477  0.4256 -0.5638  0.5139
  207LYS     CD  152   5.078   7.575   6.503  0.0070 -0.6468  0.1465
  207LYS    HD1  153   4.988   7.612   6.450  1.4783  0.6188 -1.6010
  207LYS    HD2  154   5.153   7.653   6.478 -0.5484  0.0898  0.6984
  207LYS     CE  155   5.062   7.577   6.660  0.1724  0.2327  0.7028
  207LYS    HE1  156   5.160   7.546   6.701  0.0112 -0.4873  0.5632
  207LYS    HE2  157   4.987   7.507   6.704  0.1664  0.6438  1.3559
  207LYS     NZ  158   5.018   7.713   6.701  0.3897  0.0580 -0.8901
  207LYS    HZ1  159   4.938   7.719   6.767 -1.2290 -1.0893 -2.6279
  207LYS    HZ2  160   5.002   7.781   6.623  1.2648  0.6839 -0.5465
  207LYS    HZ3  161   5.103   7.753   6.746  1.2482 -2.1637 -0.4353
  207LYS      C  162   4.899   7.362   6.256 -0.2886 -0.7513  0.3707
  207LYS      O  163   4.801   7.405   6.317  1.0913 -0.5716 -0.0767
  208PRO      N  164   4.911   7.232   6.229  0.2871  0.0095 -0.5723
  208PRO     CD  165   4.992   7.164   6.130 -0.2096  0.1119 -0.0467
  208PRO    HD1  166   5.090   7.148   6.179  1.0252  1.2425 -2.0031
  208PRO    HD2  167   5.025   7.232   6.048 -1.4351  1.0567  0.2008
  208PRO     CA  168   4.829   7.130   6.301 -0.1219  0.3481 -0.1803
  208PRO     HA  169   4.727   7.161   6.284 -0.4840 -0.9989 -0.5593
  208PRO     CB  170   4.866   6.990   6.233  1.1000 -0.3525 -0.5065
  208PRO    HB1  171   4.769   6.937   6.237  0.3988  0.8520  3.5902
  208PRO    HB2  172   4.946   6.934   6.286  1.1642  0.6469  0.5085
  208PRO     CG  173   4.917   7.037   6.089 -0.6770  0.0688 -0.3986
  208PRO    HG1  174   4.978   6.960   6.038 -0.7102  0.2248 -0.6760
  208PRO    HG2  175   4.835   7.062   6.018 -1.5667 -0.4986  0.3983
  208PRO      C  176   4.858   7.134   6.449  0.2981  0.0394 -0.3858
  208PRO      O  177   4.973   7.135   6.496 -0.4434 -0.5434  1.2726
  209VAL      N  178   4.748   7.124   6.535  0.3603  0.1607  0.4676
  209VAL     HN  179   4.654   7.116   6.502  0.8770 -1.2585 -0.7663
  209VAL     CA  180   4.760   7.116   6.675  0.1943  0.3317  0.4458
  209VAL     HA  181   4.863   7.131   6.706  0.4492  0.1680 -0.3204
  209VAL     CB  182   4.680   7.213   6.755 -0.2327  0.6795 -0.1430
  209VAL     HB  183   4.573   7.201   6.725 -0.5245  1.3080  0.6067
  209VAL    CG1  184   4.694   7.197   6.907  0.2833  0.2515 -0.3107
  209VAL   HG11  185   4.636   7.108   6.939  0.3485  1.0065  2.1503
  209VAL   HG12  186   4.655   7.281   6.967  0.4855 -1.7990  2.9640
  209VAL   HG13  187   4.799   7.177   6.937  0.4448 -0.0103 -1.0352
  209VAL    CG2  188   4.741   7.346   6.719 -0.4276 -0.1663  0.6497
  209VAL   HG21  189   4.849   7.350   6.741  0.0293  0.5416 -1.5063
  209VAL   HG22  190   4.690   7.430   6.771 -0.2934  0.5691 -0.3935
  209VAL   HG23  191   4.722   7.361   6.611  1.8786 -1.5988 -0.0172
  209VAL      C  192   4.719   6.978   6.722 -0.2416  0.6224  0.0599
  209VAL      O  193   4.610   6.927   6.691  0.1791 -0.1010 -0.7539
  210HSE      N  194   4.807   6.915   6.799  0.0114  0.3438  0.0353
  210HSE     HN  195   4.887   6.969   6.824 -0.2238  0.3917  0.6858
  210HSE     CA  196   4.801   6.787   6.866 -0.2979  0.4325  0.0185
  210HSE     HA  197   4.763   6.724   6.787 -0.6508 -0.0789  0.5856
  210HSE     CB  198   4.944   6.727   6.916 -0.9367 -0.4828  0.4894
  210HSE    HB1  199   4.956   6.766   7.019  0.1337  0.0717  0.1641
  210HSE    HB2  200   5.026   6.766   6.851 -1.6239  0.7178  0.3233
  210HSE    ND1  201   4.881   6.508   6.974  0.7337  0.0146 -0.2571
  210HSE     CG  202   4.953   6.583   6.891 -0.4587 -0.0935 -0.2090
  210HSE    CE1  203   4.895   6.383   6.936 -0.2884  0.3696  0.0127
  210HSE    HE1  204   4.875   6.296   6.999 -1.2401 -0.6309 -1.5891
  210HSE    NE2  205   4.970   6.382   6.822 -0.5554 -0.2735 -0.2869
  210HSE    HE2  206   5.001   6.308   6.762 -0.9428 -1.0926  0.4970
  210HSE    CD2  207   5.012   6.511   6.797 -0.7797 -0.0358 -0.3804
  210HSE    HD2  208   5.085   6.534   6.721 -1.0520 -1.0246 -0.9629
  210HSE      C  209   4.696   6.772   6.982 -0.5225 -0.5407  0.5432
  210HSE      O  210   4.695   6.861   7.066 -0.1939 -0.2921 -0.5169
  211SER      N  211   4.618   6.665   6.985 -0.3906 -0.1041  0.0119
  211SER     HN  212   4.624   6.607   6.904 -1.0937 -0.2488  0.0560
  211SER     CA  213   4.512   6.648   7.080 -0.3624  0.4160 -0.0967
  211SER     HA  214   4.461   6.743   7.078  2.0603  1.8471 -3.2569
  211SER     CB  215   4.409   6.532   7.051 -0.3409 -0.4242 -0.0064
  211SER    HB1  216   4.362   6.545   6.951  2.8089  1.1876 -1.4063
  211SER    HB2  217   4.323   6.543   7.120  1.2070 -0.7290  2.0563
  211SER     OG  218   4.465   6.398   7.066  0.2132 -0.7495 -0.4539
  211SER    HG1  219   4.448   6.381   7.158  0.2468  2.6976  0.3159
  211SER      C  220   4.555   6.621   7.217  0.5507 -0.0554  0.2894
  211SER      O  221   4.488   6.644   7.311 -0.8705 -0.5936 -0.0548
  212SER      N  222   4.686   6.576   7.229  0.6335 -0.3177  0.1506
  212SER     HN  223   4.745   6.551   7.152  1.6949  0.5086  0.6633
  212SER     CA  224   4.757   6.544   7.354 -0.4359  0.3726  0.1229
  212SER     HA  225   4.710   6.458   7.401  0.5028 -0.5248 -0.5207
  212SER     CB  226   4.907   6.494   7.340  0.2304 -0.3671  0.1282
  212SER    HB1  227   4.913   6.393   7.296  1.8691  0.4915 -1.7402
  212SER    HB2  228   4.958   6.482   7.439  1.5517 -0.9223 -0.5954
  212SER     OG  229   4.989   6.577   7.252 -0.5855 -0.3020 -0.0795
  212SER    HG1  230   4.959   6.560   7.162 -0.7071 -3.1150  0.3970
  212SER      C  231   4.760   6.664   7.450 -0.9243 -1.0257  0.1375
  212SER      O  232   4.728   6.657   7.566 -0.1671  0.2313 -0.5719
  213ILE      N  233   4.790   6.779   7.397  0.0309 -0.1974 -0.1853
  213ILE     HN  234   4.801   6.794   7.299 -1.7776  0.3697 -0.3417
  213ILE     CA  235   4.803   6.900   7.477 -0.2325 -0.1566  0.0211
  213ILE     HA  236   4.806   6.882   7.584  0.1177  4.2678  0.9899
  213ILE     CB  237   4.928   6.982   7.443  0.0946 -1.0311 -0.1042
  213ILE     HB  238   4.939   7.067   7.513  0.4799 -0.3009 -1.0343
  213ILE    CG2  239   5.054   6.897   7.460 -0.3753 -0.1054  0.3603
  213ILE   HG21  240   5.094   6.900   7.564 -4.0113 -1.4871  1.9912
  213ILE   HG22  241   5.136   6.947   7.403 -0.3702  1.2734  1.5009
  213ILE   HG23  242   5.043   6.790   7.432  2.7403 -0.1275 -1.1488
  213ILE    CG1  243   4.919   7.034   7.293  0.1659 -0.7523 -0.4482
  213ILE   HG11  244   4.814   7.055   7.261  0.1997  1.0854  0.5368
  213ILE   HG12  245   4.945   6.954   7.220  0.5527 -0.2564 -0.8577
  213ILE     CD  246   5.016   7.154   7.265 -0.8285 -0.3301  0.6303
  213ILE    HD1  247   4.993   7.185   7.161 -0.0512  0.2238  0.6136
  213ILE    HD2  248   5.120   7.113   7.268  0.0199  1.6576  0.0831
  213ILE    HD3  249   4.999   7.237   7.337  1.0469 -1.4800  2.5251
  213ILE      C  250   4.679   6.988   7.462 -0.3301 -0.8022  0.7470
  213ILE      O  251   4.666   7.086   7.533 -0.4940  0.0276 -0.1677
  214LEU      N  252   4.581   6.945   7.382 -0.5963  0.0721 -0.2512
  214LEU     HN  253   4.579   6.855   7.339  1.6925 -0.3925  0.4409
  214LEU     CA  254   4.463   7.031   7.373  0.2491  0.0289 -0.8746
  214LEU     HA  255   4.468   7.115   7.440  0.2368 -1.0913  0.5883
  214LEU     CB  256   4.470   7.093   7.231  0.6313 -0.0090  0.0794
  214LEU    HB1  257   4.498   7.014   7.156  2.2271  0.9550 -0.3914
  214LEU    HB2  258   4.555   7.164   7.226  1.1311 -0.6757 -2.0656
  214LEU     CG  259   4.354   7.170   7.168  0.5647 -0.4536  0.2299
  214LEU     HG  260   4.275   7.092   7.174  1.8137 -1.7864 -0.1460
  214LEU    CD1  261   4.317   7.298   7.242  0.2255 -0.0111  0.2160
  214LEU   HD11  262   4.230   7.347   7.195 -0.2882 -0.9330  0.1677
  214LEU   HD12  263   4.400   7.369   7.263  1.9106 -2.1181  1.1895
  214LEU   HD13  264   4.291   7.262   7.344 -0.5032  1.5130  0.5920
  214LEU    CD2  265   4.355   7.192   7.023 -0.7338  0.0644  0.4590
  214LEU   HD21  266   4.439   7.259   6.993  0.2414 -1.4893 -0.4031
  214LEU   HD22  267   4.255   7.235   7.001 -0.2114  3.3553  3.6783
  214LEU   HD23  268   4.365   7.092   6.975 -0.5121  0.2910  0.0213
  214LEU      C  269   4.327   6.962   7.404 -0.0261 -0.2939  0.3824
  214LEU      O  270   4.221   7.029   7.414 -0.1374  0.1283  0.0914
  215GLY      N  271   4.324   6.824   7.421 -0.0270  0.0733 -0.9875
  215GLY     HN  272   4.404   6.766   7.408  0.7328  1.1341 -1.2492
  215GLY     CA  273   4.205   6.751   7.458  0.1946  1.1552 -0.8679
  215GLY    HA1  274   4.157   6.803   7.539 -0.6783 -0.2434 -0.4629
  215GLY    HA2  275   4.239   6.650   7.477  0.2518  1.0691 -1.4139
  215GLY      C  276   4.099   6.735   7.349  0.3062  1.3429  0.7050
  215GLY      O  277   3.983   6.701   7.380  0.6412 -0.1126  0.3625
  216GLN      N  278   4.133   6.757   7.225 -0.0834  0.5662  0.1019
  216GLN     HN  279   4.229   6.774   7.201  0.4975  0.9751  2.4786
  216GLN     CA  280   4.027   6.748   7.122 -0.5722  0.4633  0.0717
  216GLN     HA  281   3.976   6.654   7.135  2.1784 -1.8790 -3.7862
  216GLN     CB  282   3.955   6.883   7.118  0.2428 -0.7340  0.7441
  216GLN    HB1  283   4.027   6.964   7.092  0.8963 -1.2484  0.9206
  216GLN    HB2  284   3.916   6.902   7.220  2.3323  2.0261  1.1446
  216GLN     CG  285   3.836   6.899   7.012  0.0556  0.2555 -0.0749
  216GLN    HG1  286   3.884   6.906   6.912  1.5973  3.3288  0.7475
  216GLN    HG2  287   3.791   7.000   7.027  0.9477  1.3830 -3.8582
  216GLN     CD  288   3.731   6.789   7.026  0.1130  0.0107  0.6320
  216GLN    OE1  289   3.636   6.802   7.100 -0.1795 -0.2133 -0.7636
  216GLN    NE2  290   3.741   6.686   6.940 -0.2747  0.5481  0.8028
  216GLN   HE21  291   3.697   6.603   6.973  0.2969  0.6508  1.8511
  216GLN   HE22  292   3.749   6.700   6.841  2.0929 -1.6331  0.5772
  216GLN      C  293   4.104   6.716   6.992  0.3694 -0.1535 -0.0839
  216GLN      O  294   4.210   6.775   6.969  0.1532  0.2114 -0.6655
  217GLU      N  295   4.054   6.626   6.911 -0.0037 -0.2025  0.0114
  217GLU     HN  296   3.958   6.601   6.909 -0.3101  0.9514 -0.0065
  217GLU     CA  297   4.130   6.578   6.794  0.5511 -0.3878 -0.6578
  217GLU     HA  298   4.235   6.568   6.817  0.1461  1.7958  2.8695
  217GLU     CB  299   4.088   6.434   6.747  0.2096  0.1191 -0.6604
  217GLU    HB1  300   4.137   6.408   6.650  0.2327  1.2660 -0.9752
  217GLU    HB2  301   3.978   6.438   6.732  0.2026  0.4111 -0.5336
  217GLU     CG  302   4.129   6.316   6.840  0.0525 -0.6565 -0.2410
  217GLU    HG1  303   4.133   6.346   6.947  0.4101 -2.0456  0.1623
  217GLU    HG2  304   4.237   6.293   6.824 -0.0218 -0.8385 -0.4888
  217GLU     CD  305   4.045   6.195   6.824 -0.1112 -0.0395 -0.6651
  217GLU    OE1  306   4.099   6.080   6.796  0.4833  0.6569 -0.4999
  217GLU    OE2  307   3.924   6.202   6.855 -0.3705  0.0136  0.6236
  217GLU      C  308   4.125   6.668   6.666  0.2057  0.7526  0.4912
  217GLU      O  309   4.032   6.747   6.650  0.8824 -0.3990  0.2597
  218PHE      N  310   4.223   6.650   6.571 -0.4054 -0.4129  0.1234
  218PHE     HN  311   4.300   6.594   6.601  0.7016  2.2039  2.5599
  218PHE     CA  312   4.226   6.707   6.441 -0.0125  0.8028  0.7702
  218PHE     HA  313   4.321   6.694   6.392 -1.0282 -1.9749 -0.6510
  218PHE     CB  314   4.114   6.637   6.354 -0.4650 -0.0522 -0.3836
  218PHE    HB1  315   4.122   6.671   6.249 -0.5656 -0.8353 -0.6551
  218PHE    HB2  316   4.012   6.673   6.379 -1.2621 -1.6407 -1.1563
  218PHE     CG  317   4.113   6.480   6.372 -0.6033  0.1800  0.1601
  218PHE    CD1  318   4.226   6.396   6.345 -0.1256  0.5555 -0.0668
  218PHE    HD1  319   4.319   6.447   6.322  1.2264 -0.8008  2.1111
  218PHE    CE1  320   4.220   6.255   6.358 -0.5088  0.3276 -0.3669
  218PHE    HE1  321   4.302   6.191   6.327  0.7001  1.6614 -0.0530
  218PHE     CZ  322   4.091   6.199   6.397  0.1836 -0.5872  0.7620
  218PHE     HZ  323   4.073   6.093   6.401  1.4614 -0.9694 -1.8341
  218PHE    CD2  324   3.991   6.424   6.409 -0.5033 -0.6672 -0.2450
  218PHE    HD2  325   3.909   6.492   6.428 -0.8912 -1.1472 -0.1933
  218PHE    CE2  326   3.986   6.289   6.422 -0.5371  0.0765 -0.1181
  218PHE    HE2  327   3.891   6.240   6.438 -0.1602 -1.3063 -1.8602
  218PHE      C  328   4.203   6.854   6.443 -0.2284  0.1363  0.2549
  218PHE      O  329   4.148   6.908   6.347 -0.2621 -0.0513  0.4275
  219CYS      N  330   4.255   6.919   6.553  0.2035  0.0794  0.2013
  219CYS     HN  331   4.296   6.868   6.628  1.5257  0.3993 -0.2722
  219CYS     CA  332   4.266   7.068   6.559  0.2304 -0.1239 -0.1242
  219CYS     HA  333   4.175   7.104   6.514  0.1885 -1.2281 -0.9725
  219CYS     CB  334   4.260   7.126   6.703 -0.2029  0.2153  0.1157
  219CYS    HB1  335   4.235   7.234   6.705 -0.2701  0.1918  1.1307
  219CYS    HB2  336   4.362   7.122   6.747 -0.5990  0.8454  1.1309
  219CYS     SG  337   4.131   7.042   6.805 -0.0808  0.0449  0.1217
  219CYS    HG1  338   4.225   6.967   6.862 -0.0829  0.5136  0.7599
  219CYS      C  339   4.374   7.134   6.479  0.2521  0.0264 -0.3820
  219CYS      O  340   4.472   7.076   6.457 -0.1389  0.3522  0.0354
  220PHE      N  341   4.362   7.257   6.441 -0.0466 -0.0480 -0.3910
  220PHE     HN  342   4.277   7.308   6.445  1.0038  1.7257  1.7023
  220PHE     CA  343   4.472   7.344   6.385  0.0778 -0.3200  0.0030
  220PHE     HA  344   4.567   7.301   6.415  0.0533  0.6322  1.5684
  220PHE     CB  345   4.478   7.352   6.224  0.2315 -0.2212  0.9235
  220PHE    HB1  346   4.473   7.245   6.194 -1.2137 -0.0925  0.6036
  220PHE    HB2  347   4.574   7.398   6.191  0.0769 -0.7983 -0.4103
  220PHE     CG  348   4.371   7.428   6.155  0.6481  0.2321 -0.1328
  220PHE    CD1  349   4.255   7.368   6.116  0.2113  0.2825  0.3766
  220PHE    HD1  350   4.237   7.269   6.154  1.7761  0.2909  1.2187
  220PHE    CE1  351   4.153   7.435   6.049  0.3759  0.0303  0.3936
  220PHE    HE1  352   4.061   7.387   6.019  1.1891 -0.8040 -0.8832
  220PHE     CZ  353   4.176   7.566   6.008 -0.5126  0.3058  0.1458
  220PHE     HZ  354   4.109   7.628   5.951  0.6304 -1.2299 -3.0898
  220PHE    CD2  355   4.391   7.561   6.120  0.6202  0.2458 -0.1169
  220PHE    HD2  356   4.483   7.615   6.138  0.7038 -0.4074  1.5419
  220PHE    CE2  357   4.297   7.628   6.041 -0.6053 -0.3343  0.0602
  220PHE    HE2  358   4.324   7.731   6.026  2.2226 -0.7755  1.4938
  220PHE      C  359   4.460   7.482   6.444 -0.2084 -0.5793 -0.2319
  220PHE      O  360   4.355   7.527   6.493 -0.1149 -0.3071 -0.4119
  221GLU      N  361   4.582   7.547   6.453  0.7360 -0.0963 -0.9895
  221GLU     HN  362   4.668   7.505   6.426 -0.8240 -2.8367 -2.0379
  221GLU     CA  363   4.594   7.673   6.517 -0.1397 -0.4027  0.2315
  221GLU     HA  364   4.500   7.709   6.557 -0.6731 -1.2547 -0.2224
  221GLU     CB  365   4.669   7.662   6.660 -0.3469 -0.3399  0.4977
  221GLU    HB1  366   4.762   7.603   6.645 -1.2531 -2.3519  2.2128
  221GLU    HB2  367   4.596   7.598   6.715 -0.2897 -0.1868  0.7575
  221GLU     CG  368   4.685   7.792   6.737  1.0033 -0.1259 -0.3288
  221GLU    HG1  369   4.579   7.823   6.747  1.3775  1.3557 -0.7972
  221GLU    HG2  370   4.738   7.877   6.690 -0.3050  1.3363  0.7477
  221GLU     CD  371   4.738   7.768   6.879 -1.0189 -0.5322 -0.1593
  221GLU    OE1  372   4.663   7.791   6.974  0.6088 -0.2229 -0.8261
  221GLU    OE2  373   4.850   7.718   6.891 -0.6757  0.0928 -0.4041
  221GLU      C  374   4.659   7.784   6.422 -0.1210  0.1007 -0.3835
  221GLU      O  375   4.766   7.765   6.361  0.0812  0.4198  0.3153
  222VAL      N  376   4.590   7.900   6.411 -0.1292  0.2815 -0.4219
  222VAL     HN  377   4.516   7.921   6.474  0.4226 -0.1883  0.4158
  222VAL     CA  378   4.628   8.017   6.326 -0.0263  1.0222  0.0645
  222VAL     HA  379   4.706   7.990   6.256 -2.1991 -1.8049 -1.4784
  222VAL     CB  380   4.511   8.062   6.233  0.7281 -0.5150 -0.5753
  222VAL     HB  381   4.417   8.097   6.280  1.5437 -0.2773  0.9393
  222VAL    CG1  382   4.560   8.181   6.157  0.4254 -0.1232 -0.7425
  222VAL   HG11  383   4.515   8.189   6.056 -0.4745 -2.7412 -0.6129
  222VAL   HG12  384   4.667   8.177   6.130  0.4385  2.5823 -1.4423
  222VAL   HG13  385   4.549   8.280   6.208  2.8237 -1.0765  1.9207
  222VAL    CG2  386   4.489   7.949   6.143  0.4748  0.3969 -0.1434
  222VAL   HG21  387   4.452   7.865   6.205 -2.6518 -0.1239 -2.4489
  222VAL   HG22  388   4.580   7.917   6.088 -1.5390 -2.0348 -2.3213
  222VAL   HG23  389   4.412   7.983   6.071 -1.3863  2.0957  2.4692
  222VAL      C  390   4.663   8.134   6.419 -0.1795  0.1311 -0.1886
  222VAL      O  391   4.580   8.197   6.490  0.1625  0.2386  0.5098
  223THR      N  392   4.787   8.173   6.427  0.1398 -0.0844  0.1018
  223THR     HN  393   4.857   8.131   6.369 -0.9648 -0.6653 -0.8434
  223THR     CA  394   4.837   8.289   6.504 -0.1943  0.1059 -0.6616
  223THR     HA  395   4.761   8.307   6.578 -0.6915 -0.9235 -0.9051
  223THR     CB  396   4.966   8.273   6.575 -0.5201  0.0921 -0.5222
  223THR     HB  397   5.048   8.238   6.508  0.1062 -2.0731  1.2254
  223THR    OG1  398   4.958   8.175   6.674  0.3048  0.3714  0.6191
  223THR    HG1  399   4.900   8.213   6.741 -0.5290 -0.3160  0.3091
  223THR    CG2  400   5.004   8.405   6.645  0.3773  0.2047 -0.3277
  223THR   HG21  401   4.919   8.461   6.691 -0.8942 -2.8806  1.4159
  223THR   HG22  402   5.032   8.476   6.564 -1.9425  1.9913  0.3225
  223THR   HG23  403   5.094   8.391   6.708  0.1022  1.7575  0.4443
  223THR      C  404   4.828   8.413   6.413  0.5057  0.4478 -0.2393
  223THR      O  405   4.887   8.412   6.303 -0.3521 -0.3381 -0.0411
  224THR      N  406   4.752   8.517   6.455 -0.1046 -0.4676 -0.9146
  224THR     HN  407   4.720   8.531   6.548 -0.5967 -1.2511 -0.9528
  224THR     CA  408   4.736   8.643   6.375  0.9192  0.5114  0.1315
  224THR     HA  409   4.828   8.657   6.320  0.5536 -0.2413 -0.7008
  224THR     CB  410   4.608   8.644   6.283  0.2849 -0.3279  0.5010
  224THR     HB  411   4.604   8.563   6.207  1.6895  1.1728 -1.2793
  224THR    OG1  412   4.597   8.766   6.207  0.3209  0.1499  0.5112
  224THR    HG1  413   4.666   8.769   6.141 -1.9837  0.5538 -2.0499
  224THR    CG2  414   4.473   8.637   6.372  0.2499 -0.5207 -0.5540
  224THR   HG21  415   4.478   8.545   6.433 -1.4586 -0.1473  0.2043
  224THR   HG22  416   4.386   8.642   6.303 -0.0571  0.3622 -0.1253
  224THR   HG23  417   4.473   8.728   6.435  0.1136  0.4997 -1.9705
  224THR      C  418   4.734   8.755   6.479  0.2391 -0.2006  0.8617
  224THR      O  419   4.741   8.725   6.599 -0.5443  0.0598 -0.2300
  225SER      N  420   4.750   8.879   6.435  0.5136  1.2152 -0.0722
  225SER     HN  421   4.752   8.885   6.336 -0.6034  0.0650 -0.1956
  225SER     CA  422   4.772   8.998   6.514  0.2846  0.4930  0.2132
  225SER     HA  423   4.852   8.986   6.585 -2.1647 -3.6253  2.6995
  225SER     CB  424   4.808   9.123   6.418 -1.2402  1.0769 -0.3267
  225SER    HB1  425   4.914   9.106   6.393 -0.7455 -0.7851  2.6213
  225SER    HB2  426   4.807   9.216   6.480 -1.8826  2.5933 -2.4633
  225SER     OG  427   4.721   9.128   6.306  0.2146 -0.1898 -0.3240
  225SER    HG1  428   4.768   9.078   6.239 -0.5690 -2.5522  0.7942
  225SER      C  429   4.648   9.038   6.598 -0.3251 -0.6882  0.2002
  225SER      O  430   4.661   9.107   6.698  0.4132  0.0927  0.3057
  226SER      N  431   4.526   9.006   6.563  0.0993 -0.5358 -0.3000
  226SER     HN  432   4.505   8.978   6.470  1.0931  1.9122 -1.3313
  226SER     CA  433   4.417   9.005   6.657 -0.4046  0.2231  0.2412
  226SER     HA  434   4.422   9.098   6.712  1.7577 -0.7370  1.8386
  226SER     CB  435   4.283   9.000   6.583 -0.7713  0.0352 -0.1694
  226SER    HB1  436   4.277   9.090   6.517  2.0225  0.0179 -0.5715
  226SER    HB2  437   4.195   9.004   6.651 -0.5714 -0.7596  0.1460
  226SER     OG  438   4.282   8.884   6.505 -0.1407 -0.1399  0.3409
  226SER    HG1  439   4.343   8.894   6.431 -0.0743  2.8477  0.6640
  226SER      C  440   4.426   8.903   6.764  0.2820 -0.2289 -0.8689
  226SER      O  441   4.382   8.938   6.872 -0.2944 -0.4946 -0.1764
  227GLY      N  442   4.491   8.786   6.756 -0.8325 -0.6332  0.2178
  227GLY     HN  443   4.557   8.764   6.684 -0.8273  0.0033  0.0161
  227GLY     CA  444   4.495   8.696   6.860  0.1981 -0.7302 -0.2724
  227GLY    HA1  445   4.407   8.701   6.923  1.0876  0.9052  0.9092
  227GLY    HA2  446   4.587   8.696   6.915 -0.6557 -3.0795  1.2973
  227GLY      C  447   4.479   8.569   6.800 -0.1611 -0.0057  0.6273
  227GLY      O  448   4.422   8.561   6.694  0.7407  0.0007 -0.2873
  228THR      N  449   4.533   8.464   6.863 -0.0571  0.0509 -0.6535
  228THR     HN  450   4.568   8.483   6.954  0.9599  0.2643 -1.0825
  228THR     CA  451   4.546   8.323   6.817 -0.3270  0.0804  0.1566
  228THR     HA  452   4.577   8.340   6.714 -1.5615 -1.8074 -0.5817
  228THR     CB  453   4.660   8.252   6.893 -0.4144  0.1968  0.0909
  228THR     HB  454   4.635   8.250   7.001  1.2416 -1.3456  0.4985
  228THR    OG1  455   4.785   8.320   6.864 -0.1196  0.4217 -0.2235
  228THR    HG1  456   4.840   8.280   6.932 -0.0910 -0.2378 -0.6237
  228THR    CG2  457   4.672   8.107   6.843 -0.3992 -0.1605 -0.2155
  228THR   HG21  458   4.762   8.058   6.885 -0.0372  1.9595  1.7149
  228THR   HG22  459   4.675   8.116   6.732 -1.6199  0.8239 -0.1885
  228THR   HG23  460   4.589   8.040   6.875  0.6781 -0.9687  0.9725
  228THR      C  461   4.417   8.238   6.822  0.0188 -0.3125 -0.2503
  228THR      O  462   4.346   8.245   6.926  0.0794 -0.4526 -0.7853
  229LYS      N  463   4.388   8.166   6.713  0.6578 -0.0926 -0.1791
  229LYS     HN  464   4.441   8.174   6.629 -0.1674 -2.3050 -1.0018
  229LYS     CA  465   4.254   8.110   6.683 -0.5690 -0.7670 -0.0069
  229LYS     HA  466   4.183   8.135   6.760 -1.6842 -0.2831 -1.1627
  229LYS     CB  467   4.200   8.160   6.543  0.4569 -0.4350 -0.3972
  229LYS    HB1  468   4.098   8.119   6.529 -0.1200  0.2293  1.5540
  229LYS    HB2  469   4.260   8.126   6.456 -0.6659 -0.0581 -1.3596
  229LYS     CG  470   4.199   8.313   6.523  0.3203 -0.0803  0.5237
  229LYS    HG1  471   4.161   8.330   6.419 -1.3053 -0.0737  1.0911
  229LYS    HG2  472   4.299   8.357   6.543  0.6287 -1.2346  1.6568
  229LYS     CD  473   4.089   8.375   6.612 -0.2970 -0.8270 -0.0273
  229LYS    HD1  474   4.126   8.385   6.716 -1.3032 -0.1474  0.2830
  229LYS    HD2  475   3.989   8.327   6.611 -0.8473  0.1910 -2.7569
  229LYS     CE  476   4.070   8.521   6.553  0.6035 -0.3034  0.7684
  229LYS    HE1  477   3.968   8.550   6.587 -0.0173 -0.4672 -0.8463
  229LYS    HE2  478   4.071   8.523   6.442 -2.0874  1.3841  0.6669
  229LYS     NZ  479   4.165   8.623   6.605 -0.2393  0.6012  0.1191
  229LYS    HZ1  480   4.134   8.662   6.696 -1.1191  1.0470 -0.3606
  229LYS    HZ2  481   4.185   8.705   6.544  0.5369 -0.6660 -1.4202
  229LYS    HZ3  482   4.254   8.577   6.631 -1.1533 -1.3448 -0.0084
  229LYS      C  483   4.282   7.969   6.664  0.7139 -0.9544  0.2772
  229LYS      O  484   4.370   7.931   6.587  0.3875  0.3947  0.6149
  230CYS      N  485   4.205   7.884   6.732 -0.2761  0.4035 -0.2659
  230CYS     HN  486   4.138   7.907   6.803 -0.5296  1.4967 -0.8414
  230CYS     CA  487   4.215   7.740   6.714  0.1670  0.1647  0.0486
  230CYS     HA  488   4.293   7.721   6.642 -0.2925  0.3459 -0.5059
  230CYS     CB  489   4.252   7.677   6.849 -0.4863  0.3193 -0.1636
  230CYS    HB1  490   4.180   7.712   6.925  0.2177 -2.5228  1.9973
  230CYS    HB2  491   4.360   7.697   6.869  0.0087 -1.8524 -0.3198
  230CYS     SG  492   4.248   7.496   6.871  0.2020 -0.1614  0.4807
  230CYS    HG1  493   4.121   7.472   6.841  0.4822 -0.6360 -0.3695
  230CYS      C  494   4.074   7.686   6.659 -0.6062  0.4853 -0.0022
  230CYS      O  495   3.970   7.732   6.703 -0.5480  0.1460  0.2901
  231PHE      N  496   4.081   7.589   6.570  0.0910  0.7149  0.8824
  231PHE     HN  497   4.170   7.565   6.532 -1.1845  0.2983 -2.1630
  231PHE     CA  498   3.964   7.528   6.501  0.1138  0.4240  0.0727
  231PHE     HA  499   3.873   7.576   6.533  0.1819  0.3641  0.3643
  231PHE     CB  500   3.983   7.545   6.350 -0.0946  0.3326 -0.1174
  231PHE    HB1  501   3.898   7.490   6.303 -1.4282  1.7738  0.5242
  231PHE    HB2  502   4.078   7.493   6.330 -1.7033 -2.8782  0.0089
  231PHE     CG  503   3.975   7.690   6.305  0.8979 -0.2879 -0.3465
  231PHE    CD1  504   3.872   7.748   6.223  0.1770  0.8573 -0.8667
  231PHE    HD1  505   3.782   7.691   6.203  0.3618 -0.0442  0.7080
  231PHE    CE1  506   3.887   7.880   6.181 -0.0583 -0.7709 -0.0524
  231PHE    HE1  507   3.803   7.925   6.129  1.2345  1.3618 -0.4394
  231PHE     CZ  508   4.007   7.952   6.206  1.4214  0.0062 -0.1086
  231PHE     HZ  509   4.017   8.056   6.180 -0.0173 -0.3364 -2.2832
  231PHE    CD2  510   4.099   7.760   6.319 -0.5422  0.0061  0.0025
  231PHE    HD2  511   4.178   7.699   6.362 -3.3863 -1.2749  3.9229
  231PHE    CE2  512   4.116   7.891   6.275  0.3884 -0.1055 -0.0839
  231PHE    HE2  513   4.210   7.939   6.292  0.9954 -0.8767 -1.1318
  231PHE      C  514   3.967   7.381   6.532 -0.2453 -0.4855  0.4286
  231PHE      O  515   4.072   7.321   6.535  0.2939 -0.3516  0.4319
  232ALA      N  516   3.842   7.322   6.557 -0.1584 -0.1495  0.5100
  232ALA     HN  517   3.760   7.377   6.569 -0.4861 -0.3452 -0.7120
  232ALA     CA  518   3.835   7.181   6.576 -0.4162  0.2637 -1.3274
  232ALA     HA  519   3.933   7.139   6.558  0.0941  0.4823  0.6991
  232ALA     CB  520   3.777   7.146   6.714  0.0687  0.3161 -0.0364
  232ALA    HB1  521   3.673   7.183   6.729  0.3013  0.9406  0.0815
  232ALA    HB2  522   3.847   7.179   6.794 -1.3178 -0.3288  1.4965
  232ALA    HB3  523   3.773   7.035   6.722  4.3875 -0.2309 -2.2876
  232ALA      C  524   3.755   7.107   6.462  0.5437 -0.7271  0.0181
  232ALA      O  525   3.635   7.110   6.461 -0.3027  0.2048  0.6930
  233CYS      N  526   3.835   7.042   6.372 -0.5412  0.4119 -0.0885
  233CYS     HN  527   3.932   7.023   6.385 -0.9313 -1.7587  0.1138
  233CYS     CA  528   3.783   6.964   6.258 -0.0287 -0.3995 -0.2457
  233CYS     HA  529   3.696   7.016   6.219  0.6506  0.6410 -0.4279
  233CYS     CB  530   3.881   6.963   6.141  0.0691  0.1300  0.2875
  233CYS    HB1  531   3.837   6.915   6.051 -0.5383  1.6432 -0.2521
  233CYS    HB2  532   3.977   6.915   6.169  0.6085  1.2503  0.4448
  233CYS     SG  533   3.925   7.131   6.086 -0.1288 -0.3147  0.1517
  233CYS    HG1  534   4.029   7.169   6.159 -0.2620  0.6249 -0.1317
  233CYS      C  535   3.747   6.823   6.298 -0.0184 -0.1963 -0.1490
  233CYS      O  536   3.796   6.773   6.397  0.6869  0.4737 -0.3288
  234ARG      N  537   3.667   6.750   6.219 -0.3066 -0.3053  0.4728
  234ARG     HN  538   3.613   6.800   6.152 -3.3577 -1.4845  1.8874
  234ARG     CA  539   3.621   6.617   6.245 -0.4537 -0.4652 -0.3359
  234ARG     HA  540   3.626   6.597   6.351 -2.6602 -0.7554 -0.2350
  234ARG     CB  541   3.475   6.627   6.213 -0.2352  0.8295  0.5244
  234ARG    HB1  542   3.430   6.526   6.228 -0.8139  0.8088 -1.0680
  234ARG    HB2  543   3.463   6.632   6.102  0.9692 -1.1194  0.2475
  234ARG     CG  544   3.385   6.728   6.286 -0.3267  0.1104  0.0826
  234ARG    HG1  545   3.287   6.729   6.232 -0.0415 -0.7268 -0.4737
  234ARG    HG2  546   3.413   6.834   6.269 -1.4943  0.5030  0.5016
  234ARG     CD  547   3.375   6.700   6.434  0.0320 -0.3667 -0.3553
  234ARG    HD1  548   3.466   6.715   6.496 -0.6407  2.5457  0.0497
  234ARG    HD2  549   3.329   6.601   6.458 -1.8354  0.4876 -0.1871
  234ARG     NE  550   3.278   6.803   6.482 -0.6791 -0.3793 -0.2137
  234ARG     HE  551   3.252   6.874   6.416  0.0428  0.1606  0.0613
  234ARG     CZ  552   3.227   6.816   6.610 -0.0404  0.6939  0.1021
  234ARG    NH1  553   3.240   6.724   6.706 -0.6126  0.0840 -0.2614
  234ARG   HH11  554   3.306   6.650   6.688  1.4997  1.2205  2.2113
  234ARG   HH12  555   3.225   6.752   6.800  0.0691 -0.7413  0.1125
  234ARG    NH2  556   3.144   6.909   6.647 -0.0258 -0.5403 -0.1339
  234ARG   HH21  557   3.116   6.977   6.579  0.1205 -0.5581 -0.2118
  234ARG   HH22  558   3.082   6.887   6.723  0.7964 -2.3335  0.0653
  234ARG      C  559   3.700   6.505   6.185  0.0916  0.0962 -0.1334
  234ARG      O  560   3.674   6.385   6.204  0.7564 -0.4813  0.0515
  235SER      N  561   3.803   6.537   6.102  0.6317 -0.0106  1.0629
  235SER     HN  562   3.835   6.629   6.080 -0.4028  0.0791 -0.2054
  235SER     CA  563   3.892   6.437   6.043 -0.0363  0.0238  0.5899
  235SER     HA  564   3.910   6.357   6.113 -1.0692 -0.7715 -0.0118
  235SER     CB  565   3.844   6.353   5.917  0.1152 -0.0379 -0.5156
  235SER    HB1  566   3.757   6.291   5.947  0.6934 -0.8870 -0.5538
  235SER    HB2  567   3.918   6.273   5.895  1.6116  1.2747 -0.4515
  235SER     OG  568   3.802   6.428   5.805  0.3717 -0.5555 -0.2340
  235SER    HG1  569   3.725   6.476   5.836 -0.7747 -1.4913 -1.4864
  235SER      C  570   4.025   6.506   6.011 -0.4128 -0.4392  0.4406
  235SER      O  571   4.027   6.628   5.989 -0.2064 -0.1595 -0.4473
  236ALA      N  572   4.141   6.437   5.999  0.2474 -0.5162 -0.6242
  236ALA     HN  573   4.138   6.340   6.022  0.4800 -0.5156 -0.5916
  236ALA     CA  574   4.268   6.483   5.951 -0.1546 -0.0093 -0.2113
  236ALA     HA  575   4.298   6.574   6.000 -0.0223 -1.0840  1.8051
  236ALA     CB  576   4.377   6.372   5.973  0.0518  0.0535 -0.2012
  236ALA    HB1  577   4.387   6.335   6.078  0.2450  0.5412 -0.0436
  236ALA    HB2  578   4.478   6.405   5.941 -0.2324  0.5744 -0.5762
  236ALA    HB3  579   4.358   6.284   5.908 -0.0549  0.4214 -0.6699
  236ALA      C  580   4.252   6.520   5.805  0.0500 -0.8719 -0.7657
  236ALA      O  581   4.309   6.620   5.771 -0.0758 -0.1074  0.2543
  237ALA      N  582   4.179   6.449   5.717  0.8795 -0.2751  0.4080
  237ALA     HN  583   4.131   6.365   5.741  0.1493  0.6477  2.4063
  237ALA     CA  584   4.148   6.498   5.583 -0.7521  0.2304  0.5851
  237ALA     HA  585   4.242   6.527   5.539 -0.6054  1.3933  1.5995
  237ALA     CB  586   4.090   6.380   5.502 -0.4754 -0.5207  0.5033
  237ALA    HB1  587   4.092   6.403   5.393  3.1781  0.4395  0.6343
  237ALA    HB2  588   3.995   6.342   5.545 -1.1622 -0.7104 -1.1109
  237ALA    HB3  589   4.161   6.297   5.523 -0.3970 -0.4377  0.5643
  237ALA      C  590   4.074   6.638   5.579 -0.6644  0.1305 -0.1689
  237ALA      O  591   4.116   6.726   5.508  0.4142 -0.5618  0.1718
  238GLU      N  592   3.972   6.661   5.663 -0.3824  0.8209  0.0368
  238GLU     HN  593   3.938   6.578   5.707  0.6711 -0.7740 -1.9965
  238GLU     CA  594   3.908   6.787   5.689  0.0062  0.0718  0.4258
  238GLU     HA  595   3.859   6.827   5.602  2.2786 -1.2860 -1.6185
  238GLU     CB  596   3.788   6.767   5.789  0.8264  0.4131 -0.3490
  238GLU    HB1  597   3.756   6.864   5.832  0.6648  0.2137 -0.0142
  238GLU    HB2  598   3.826   6.711   5.877 -3.0298 -0.1402  1.1687
  238GLU     CG  599   3.667   6.706   5.714 -0.1295  0.6815 -0.1508
  238GLU    HG1  600   3.701   6.618   5.655  0.1089  0.5975  0.1129
  238GLU    HG2  601   3.631   6.781   5.639 -2.1358  0.1710  0.2551
  238GLU     CD  602   3.549   6.666   5.791  0.0162  0.1191  0.5587
  238GLU    OE1  603   3.528   6.546   5.818  0.0784 -0.2531 -0.0126
  238GLU    OE2  604   3.462   6.754   5.825  0.2667  0.3961  0.0867
  238GLU      C  605   4.006   6.892   5.735  0.3198  0.3038 -0.1828
  238GLU      O  606   4.002   7.009   5.697  0.4861 -0.1177  0.3993
  239ARG      N  607   4.103   6.859   5.826 -0.6195  0.1913 -0.8544
  239ARG     HN  608   4.101   6.770   5.870  0.9384 -0.2005 -1.5188
  239ARG     CA  609   4.194   6.953   5.888 -0.1598  0.6350  0.4335
  239ARG     HA  610   4.131   7.031   5.929 -2.4202 -0.7646 -0.1865
  239ARG     CB  611   4.275   6.876   5.997  0.5838  0.1227  0.2883
  239ARG    HB1  612   4.323   6.792   5.943 -0.5386 -0.9490  0.9247
  239ARG    HB2  613   4.188   6.838   6.054 -0.4359 -0.6033 -1.6626
  239ARG     CG  614   4.370   6.955   6.085 -0.2997  0.4566 -0.5264
  239ARG    HG1  615   4.319   7.009   6.167  0.3215  0.5249 -0.1857
  239ARG    HG2  616   4.421   7.027   6.018 -1.5913  0.6243 -1.3689
  239ARG     CD  617   4.483   6.879   6.153 -0.6501  0.2785 -0.1299
  239ARG    HD1  618   4.438   6.803   6.221  1.6879 -2.4836 -1.4171
  239ARG    HD2  619   4.540   6.949   6.217 -0.8008 -0.2073  0.5510
  239ARG     NE  620   4.566   6.807   6.054 -0.4190  0.6993  0.0679
  239ARG     HE  621   4.580   6.839   5.960  2.2587  3.4111  1.2020
  239ARG     CZ  622   4.618   6.684   6.073  0.1966 -0.3210  0.2333
  239ARG    NH1  623   4.621   6.627   6.190 -0.7155  0.1612  0.2117
  239ARG   HH11  624   4.614   6.681   6.274  1.0676  0.0663  0.4463
  239ARG   HH12  625   4.665   6.538   6.195 -2.6810 -0.9811 -1.3239
  239ARG    NH2  626   4.668   6.624   5.976 -0.0006 -0.2449 -0.0211
  239ARG   HH21  627   4.667   6.674   5.889 -1.0461 -0.4392 -0.1437
  239ARG   HH22  628   4.724   6.542   5.988  1.6516  0.4043 -2.4533
  239ARG      C  629   4.289   7.010   5.790 -0.0702 -0.2591 -0.2944
  239ARG      O  630   4.304   7.132   5.773  0.1591 -0.3192  0.7253
  240ASP      N  631   4.354   6.909   5.722  0.3491 -0.4497  0.8628
  240ASP     HN  632   4.338   6.816   5.752 -0.4833  0.2165  2.6233
  240ASP     CA  633   4.444   6.949   5.621 -0.3780  0.4152 -0.0031
  240ASP     HA  634   4.516   7.014   5.668 -0.4443  2.4840 -2.5470
  240ASP     CB  635   4.530   6.831   5.561 -0.1667 -0.5710 -0.0250
  240ASP    HB1  636   4.596   6.864   5.478  1.0848  2.9829  2.1815
  240ASP    HB2  637   4.459   6.759   5.515 -0.5781  0.3962 -0.9466
  240ASP     CG  638   4.612   6.763   5.666  0.4196 -0.2141  0.2398
  240ASP    OD1  639   4.616   6.808   5.780 -0.2279  0.7569 -0.1622
  240ASP    OD2  640   4.685   6.667   5.632  0.5079 -0.2993 -0.4681
  240ASP      C  641   4.381   7.026   5.500 -0.0485  0.0177 -0.4895
  240ASP      O  642   4.436   7.123   5.455 -0.1195 -0.1799  0.3661
  241LYS      N  643   4.254   6.996   5.456 -0.0921  0.3205 -0.2485
  241LYS     HN  644   4.217   6.908   5.481  0.7640 -0.2030 -0.7731
  241LYS     CA  645   4.177   7.083   5.369  0.3697 -0.3265 -0.3133
  241LYS     HA  646   4.243   7.093   5.284  2.3173 -0.1337  1.1497
  241LYS     CB  647   4.041   7.014   5.334 -0.1820 -0.2288 -0.2738
  241LYS    HB1  648   3.976   7.089   5.286  2.4379  1.7616 -0.9174
  241LYS    HB2  649   4.007   6.981   5.435  0.7828  1.8719  0.7964
  241LYS     CG  650   4.063   6.899   5.232 -0.2901 -0.1653  0.5645
  241LYS    HG1  651   4.135   6.824   5.271  2.3033  1.8651 -0.0906
  241LYS    HG2  652   4.095   6.947   5.137  1.2805 -1.3023  0.4686
  241LYS     CD  653   3.928   6.832   5.186 -0.1065  0.0649 -0.4000
  241LYS    HD1  654   3.938   6.795   5.082 -0.1574 -2.1757  0.3395
  241LYS    HD2  655   3.866   6.924   5.190 -0.2736 -0.0667  3.0554
  241LYS     CE  656   3.875   6.727   5.290  0.0751 -0.3000 -0.0816
  241LYS    HE1  657   3.873   6.784   5.386 -0.1930 -0.9210  0.2859
  241LYS    HE2  658   3.942   6.640   5.302 -1.3755 -1.5640 -0.8118
  241LYS     NZ  659   3.740   6.678   5.254 -0.3235  0.5919  0.2938
  241LYS    HZ1  660   3.664   6.743   5.282 -0.2162  0.9194 -0.1686
  241LYS    HZ2  661   3.732   6.588   5.306 -1.2082  0.0986 -0.6623
  241LYS    HZ3  662   3.723   6.649   5.155  1.6417  1.4007 -0.3422
  241LYS      C  663   4.149   7.219   5.418 -0.4174 -0.0398 -0.4817
  241LYS      O  664   4.147   7.318   5.343  0.1720 -0.1247 -0.5097
  242TRP      N  665   4.112   7.232   5.548  0.4225 -0.3936  0.6473
  242TRP     HN  666   4.100   7.146   5.597  0.4140 -2.2661 -2.4001
  242TRP     CA  667   4.093   7.366   5.616  0.1214  0.1562 -0.3824
  242TRP     HA  668   4.036   7.428   5.548  1.1015  0.5300 -0.8891
  242TRP     CB  669   4.003   7.353   5.744 -0.4339  0.0156  0.1385
  242TRP    HB1  670   4.014   7.458   5.778 -1.8463  0.4759 -0.7372
  242TRP    HB2  671   4.047   7.272   5.805 -2.0293 -1.2429 -0.3133
  242TRP     CG  672   3.857   7.329   5.709  0.3186  0.2767  0.7189
  242TRP    CD1  673   3.779   7.219   5.749  0.3496  0.0969  0.0895
  242TRP    HD1  674   3.810   7.151   5.827  1.6464  0.8633  0.2791
  242TRP    NE1  675   3.661   7.226   5.695  0.6518  0.1313 -0.2785
  242TRP    HE1  676   3.589   7.166   5.720 -0.0707  1.8234  2.1955
  242TRP    CE2  677   3.647   7.340   5.620 -0.6072  0.1568 -0.4757
  242TRP    CD2  678   3.769   7.402   5.624 -0.1075 -0.9050  0.9113
  242TRP    CE3  679   3.783   7.520   5.540  0.8410 -0.0707  0.0016
  242TRP    HE3  680   3.877   7.573   5.534  0.9195 -0.1527  0.4411
  242TRP    CZ3  681   3.674   7.562   5.460 -0.1453  0.1990  0.2977
  242TRP    HZ3  682   3.692   7.644   5.391 -1.0408 -1.0524 -1.5092
  242TRP    CZ2  683   3.539   7.384   5.557  0.3455  0.2436  0.6247
  242TRP    HZ2  684   3.437   7.349   5.565  0.4333  0.3340  2.5965
  242TRP    CH2  685   3.556   7.493   5.467  0.2004  0.0430 -0.0754
  242TRP    HH2  686   3.474   7.523   5.404  0.5688  3.0635  0.7534
  242TRP      C  687   4.220   7.453   5.634 -0.6029 -0.3042 -0.5068
  242TRP      O  688   4.218   7.578   5.631  0.6742  0.1241 -0.6260
  243ILE      N  689   4.332   7.388   5.665  0.5095 -0.3235  0.0543
  243ILE     HN  690   4.318   7.290   5.672  2.3521 -0.6939 -0.9046
  243ILE     CA  691   4.471   7.449   5.660  0.0126 -0.3193 -1.0762
  243ILE     HA  692   4.471   7.538   5.720  2.1876 -0.8389 -0.2309
  243ILE     CB  693   4.578   7.357   5.720  0.1252 -0.1973 -0.6416
  243ILE     HB  694   4.579   7.255   5.678 -1.9710 -0.7595  0.5279
  243ILE    CG2  695   4.720   7.426   5.696  0.2949  0.3735  0.2479
  243ILE   HG21  696   4.722   7.523   5.750  2.3485 -1.1873  3.2685
  243ILE   HG22  697   4.742   7.422   5.587  0.8893  0.0921  0.3747
  243ILE   HG23  698   4.799   7.363   5.743  0.6391  0.2212 -0.5198
  243ILE    CG1  699   4.562   7.340   5.874 -0.5622 -0.2591 -0.2436
  243ILE   HG11  700   4.456   7.316   5.895 -0.3553 -0.7509  0.2433
  243ILE   HG12  701   4.573   7.439   5.924  0.1845  0.6213 -2.0644
  243ILE     CD  702   4.652   7.238   5.936 -0.7563  0.0593 -0.3507
  243ILE    HD1  703   4.754   7.276   5.959 -0.2765 -1.0164 -0.6625
  243ILE    HD2  704   4.664   7.149   5.871 -4.0629  0.0544 -1.1335
  243ILE    HD3  705   4.615   7.203   6.035  2.8422 -2.6310  0.2259
  243ILE      C  706   4.510   7.488   5.519  0.3735  0.7036  0.6002
  243ILE      O  707   4.569   7.595   5.498  0.2212 -0.5098 -0.5891
  244GLU      N  708   4.465   7.410   5.412  0.1159 -0.0190 -0.1830
  244GLU     HN  709   4.410   7.329   5.429 -1.6609  0.8700 -1.4270
  244GLU     CA  710   4.478   7.434   5.270 -0.3650 -0.1199 -0.4941
  244GLU     HA  711   4.583   7.457   5.258  0.3691 -1.0205  3.1758
  244GLU     CB  712   4.457   7.303   5.178  0.2335 -0.7427  0.1449
  244GLU    HB1  713   4.366   7.253   5.220  0.8693 -1.1529  1.0731
  244GLU    HB2  714   4.534   7.225   5.194 -0.8403 -1.7099  0.7293
  244GLU     CG  715   4.442   7.341   5.034 -0.7559 -0.0654  0.3034
  244GLU    HG1  716   4.519   7.413   5.000 -1.3815  0.1719 -0.6362
  244GLU    HG2  717   4.350   7.402   5.019 -2.0806 -1.7652  1.1963
  244GLU     CD  718   4.439   7.217   4.944  0.6490 -0.5850  0.3643
  244GLU    OE1  719   4.542   7.161   4.911 -0.1173  0.1434 -0.3679
  244GLU    OE2  720   4.328   7.187   4.889  0.2661 -0.4711  0.0407
  244GLU      C  721   4.400   7.555   5.226 -0.1711  0.5864  0.0320
  244GLU      O  722   4.449   7.641   5.149  0.7668  0.2009 -0.5303
  245ASN      N  723   4.273   7.565   5.283  0.0041  0.0441  0.0949
  245ASN     HN  724   4.242   7.481   5.327  1.2717 -0.9242 -0.7850
  245ASN     CA  725   4.187   7.678   5.253  0.3276  0.2123  0.0141
  245ASN     HA  726   4.182   7.693   5.146 -1.3629 -1.8495 -0.2657
  245ASN     CB  727   4.043   7.646   5.305 -0.0289 -0.3919  0.7832
  245ASN    HB1  728   4.041   7.666   5.415  0.3375  2.3567  0.3497
  245ASN    HB2  729   4.018   7.540   5.282 -0.8184 -0.1356  0.4270
  245ASN     CG  730   3.941   7.738   5.237  0.8251  0.3140  0.6941
  245ASN    OD1  731   3.882   7.835   5.290 -0.0152 -0.5921  0.4156
  245ASN    ND2  732   3.902   7.698   5.112 -0.1292 -0.1689  0.0766
  245ASN   HD21  733   3.950   7.630   5.057  2.4928 -0.7579  2.8885
  245ASN   HD22  734   3.816   7.736   5.076  0.5509  0.8418 -0.5319
  245ASN      C  735   4.234   7.812   5.312 -0.7203  0.1214 -0.0346
  245ASN      O  736   4.241   7.913   5.241  0.1968  0.0337 -0.7919
  246LEU      N  737   4.292   7.805   5.432  0.5298  0.2691  0.7433
  246LEU     HN  738   4.292   7.711   5.466  3.1352  0.2842  0.9921
  246LEU     CA  739   4.370   7.905   5.499  0.1836 -0.3855  0.3818
  246LEU     HA  740   4.302   7.986   5.519  2.3305  1.5000  0.4829
  246LEU     CB  741   4.410   7.856   5.637  0.6007  0.7498  0.7165
  246LEU    HB1  742   4.509   7.807   5.625 -0.2302 -0.9078  0.1322
  246LEU    HB2  743   4.332   7.782   5.667 -0.3085  0.2922 -2.4320
  246LEU     CG  744   4.408   7.949   5.762 -0.0440 -0.2007  0.4735
  246LEU     HG  745   4.460   7.897   5.845 -1.5292  0.9950  2.2334
  246LEU    CD1  746   4.482   8.081   5.737  0.0935 -0.0305  0.2154
  246LEU   HD11  747   4.436   8.145   5.659 -3.0347 -1.1114  1.0468
  246LEU   HD12  748   4.584   8.052   5.704  0.3193  2.2776 -1.3943
  246LEU   HD13  749   4.482   8.147   5.826  1.7745  0.6627 -0.2608
  246LEU    CD2  750   4.261   7.983   5.813  0.2275 -0.4079  0.0514
  246LEU   HD21  751   4.205   8.033   5.732 -1.0920 -1.5116  0.2565
  246LEU   HD22  752   4.257   8.049   5.903 -0.1840  1.3133 -1.1852
  246LEU   HD23  753   4.208   7.889   5.841 -1.8109  0.8770  0.7153
  246LEU      C  754   4.485   7.966   5.415  0.6013 -0.0771 -0.0061
  246LEU      O  755   4.498   8.085   5.397 -0.8915 -1.0480  0.3934
  247GLN      N  756   4.566   7.877   5.361 -0.4496 -0.3443  0.4415
  247GLN     HN  757   4.560   7.780   5.383  1.1949 -0.4153  0.7144
  247GLN     CA  758   4.675   7.917   5.268  0.1317 -0.1667  0.6947
  247GLN     HA  759   4.742   7.980   5.325  0.2823 -0.8924  1.3476
  247GLN     CB  760   4.757   7.788   5.232 -0.2759 -0.6439 -0.4904
  247GLN    HB1  761   4.843   7.812   5.166  0.5640 -2.3952 -0.0923
  247GLN    HB2  762   4.696   7.714   5.176 -2.8207  2.0007 -1.5102
  247GLN     CG  763   4.825   7.697   5.337  0.3371 -0.5084 -0.6489
  247GLN    HG1  764   4.915   7.651   5.291  0.7683  0.0117 -0.3343
  247GLN    HG2  765   4.764   7.608   5.363 -1.2203  0.7114  0.0714
  247GLN     CD  766   4.855   7.776   5.463 -0.2362  0.1310  0.3113
  247GLN    OE1  767   4.949   7.858   5.463  0.1804 -0.3446 -0.0853
  247GLN    NE2  768   4.779   7.741   5.571 -0.2241 -0.4679 -0.2446
  247GLN   HE21  769   4.702   7.677   5.567 -1.2033  0.5098  1.7160
  247GLN   HE22  770   4.815   7.770   5.659  0.3865  0.4600 -0.7927
  247GLN      C  771   4.631   7.992   5.150 -0.1765 -0.1828 -0.7205
  247GLN      O  772   4.695   8.077   5.099  0.0133 -0.4475 -0.3277
  248ARG      N  773   4.518   7.956   5.097  0.3359 -0.6203  0.0463
  248ARG     HN  774   4.464   7.897   5.157  1.4013 -0.9462  0.7054
  248ARG     CA  775   4.456   8.018   4.981 -0.1295  0.1081 -0.2081
  248ARG     HA  776   4.536   8.019   4.909 -1.0986 -1.4092 -1.3579
  248ARG     CB  777   4.345   7.927   4.927 -0.0183 -1.0282 -0.2828
  248ARG    HB1  778   4.294   7.974   4.841  1.5998 -1.0964 -1.3362
  248ARG    HB2  779   4.278   7.894   5.009  0.8287 -0.3180  0.7281
  248ARG     CG  780   4.406   7.802   4.860 -0.2267  0.3824 -0.7501
  248ARG    HG1  781   4.465   7.735   4.926 -1.3412 -1.8083 -1.8718
  248ARG    HG2  782   4.455   7.828   4.764  1.4496 -1.6240 -0.5123
  248ARG     CD  783   4.300   7.700   4.817 -0.3976  0.2993  0.0188
  248ARG    HD1  784   4.238   7.679   4.907 -0.7999 -0.9748 -0.5330
  248ARG    HD2  785   4.339   7.599   4.797 -0.1019  0.1708  1.1825
  248ARG     NE  786   4.214   7.765   4.705 -0.0869 -0.4480 -0.2101
  248ARG     HE  787   4.246   7.838   4.645 -0.9050  0.4529  0.4173
  248ARG     CZ  788   4.083   7.794   4.722  0.1242  0.0806 -0.0993
  248ARG    NH1  789   3.997   7.729   4.802  0.5885  0.1945  0.3707
  248ARG   HH11  790   4.012   7.640   4.844  0.9629  0.0838  0.0106
  248ARG   HH12  791   3.902   7.753   4.785  1.0154  1.3351 -0.5577
  248ARG    NH2  792   4.033   7.885   4.644 -0.0074  0.0602 -0.0809
  248ARG   HH21  793   3.941   7.923   4.647 -0.8163 -1.5408 -1.8999
  248ARG   HH22  794   4.098   7.915   4.574  1.0025 -0.9946  0.3631
  248ARG      C  795   4.409   8.157   5.017 -0.5090 -0.1739  0.1481
  248ARG      O  796   4.433   8.244   4.926 -0.4642  0.7614 -0.6546
  249ALA      N  797   4.353   8.177   5.132 -0.1787 -0.1635 -0.5411
  249ALA     HN  798   4.332   8.098   5.190  1.2570 -0.0279  0.2185
  249ALA     CA  799   4.310   8.298   5.197  0.4043 -0.0388 -0.1097
  249ALA     HA  800   4.241   8.350   5.132  1.7685  0.6011 -1.0985
  249ALA     CB  801   4.234   8.263   5.327 -0.0768  0.4236 -0.3045
  249ALA    HB1  802   4.220   8.348   5.396  0.0704 -1.2173  1.8506
  249ALA    HB2  803   4.285   8.190   5.393  0.3016  0.7251 -0.2655
  249ALA    HB3  804   4.126   8.238   5.312 -0.4546 -0.1560  2.7742
  249ALA      C  805   4.419   8.398   5.224  0.7265 -0.0329 -0.0533
  249ALA      O  806   4.387   8.515   5.199 -0.6651 -0.3799 -0.4016
  250VAL      N  807   4.541   8.358   5.272 -0.2141  0.1660 -0.1421
  250VAL     HN  808   4.569   8.263   5.278  0.3754  0.4135  1.5113
  250VAL     CA  809   4.631   8.457   5.332 -0.2717  0.0031  0.7855
  250VAL     HA  810   4.580   8.551   5.334 -0.1531  0.0951 -0.2075
  250VAL     CB  811   4.670   8.413   5.479 -0.4247  0.0789 -0.0285
  250VAL     HB  812   4.726   8.496   5.528  1.4655 -1.0542 -0.1929
  250VAL    CG1  813   4.546   8.405   5.569 -0.4184 -0.1578  0.5194
  250VAL   HG11  814   4.480   8.492   5.550  0.8790  0.2040 -3.0759
  250VAL   HG12  815   4.578   8.412   5.675  3.1324  1.7153 -0.5047
  250VAL   HG13  816   4.484   8.314   5.552 -1.2216  0.1219  1.8585
  250VAL    CG2  817   4.756   8.284   5.489 -0.1100 -0.6072 -0.1645
  250VAL   HG21  818   4.704   8.191   5.454  0.7681 -1.6335  1.1579
  250VAL   HG22  819   4.793   8.270   5.592 -0.0056  0.0084 -0.1157
  250VAL   HG23  820   4.851   8.293   5.433 -0.1339 -0.7304 -0.2266
  250VAL      C  821   4.764   8.479   5.262 -0.2862  0.7522  1.0684
  250VAL      O  822   4.857   8.552   5.301 -0.5301  0.4676 -0.5047
  251LYS      N  823   4.775   8.424   5.141  0.3770 -0.1135  0.3789
  251LYS     HN  824   4.692   8.391   5.097 -0.2387 -0.5428  1.8147
  251LYS     CA  825   4.894   8.417   5.052 -0.3159 -0.2752  0.1180
  251LYS     HA  826   4.933   8.518   5.047 -0.4412 -0.2906 -2.5496
  251LYS     CB  827   5.001   8.324   5.111  0.1337  0.1709 -0.0420
  251LYS    HB1  828   5.050   8.373   5.198  3.1552 -0.0307 -1.4943
  251LYS    HB2  829   5.085   8.326   5.038 -0.8894 -0.8958 -1.2813
  251LYS     CG  830   4.973   8.177   5.131  0.6019  0.1365 -0.3722
  251LYS    HG1  831   4.951   8.120   5.038  0.8199  1.2948 -1.1487
  251LYS    HG2  832   4.889   8.173   5.203  1.0543 -0.3094  0.1488
  251LYS     CD  833   5.086   8.097   5.191 -0.0965  0.5999  0.5704
  251LYS    HD1  834   5.177   8.098   5.128  0.5255 -0.4378  1.4089
  251LYS    HD2  835   5.059   7.989   5.198  0.5974  0.3468 -0.4017
  251LYS     CE  836   5.121   8.128   5.335 -0.1163 -0.4575 -0.0193
  251LYS    HE1  837   5.041   8.107   5.409  0.4265  0.2431  0.7799
  251LYS    HE2  838   5.147   8.236   5.342 -1.8661 -0.0231  0.4392
  251LYS     NZ  839   5.233   8.050   5.380  0.1447  0.4944  0.0507
  251LYS    HZ1  840   5.216   8.039   5.482  0.2363  0.0508  0.0200
  251LYS    HZ2  841   5.318   8.110   5.373 -0.3532  1.2127  0.0151
  251LYS    HZ3  842   5.260   7.960   5.335  0.8734  1.6672 -2.0091
  251LYS      C  843   4.847   8.383   4.915 -0.6859 -0.1107  0.0280
  251LYS      O  844   4.729   8.345   4.894  0.0454  0.5661 -0.0291
  252PRO      N  845   4.922   8.389   4.809  0.4155  0.3205  0.2958
  252PRO     CD  846   5.051   8.461   4.795  0.2431 -0.2111  0.1224
  252PRO    HD1  847   5.128   8.415   4.860 -1.1719 -1.2282  1.1605
  252PRO    HD2  848   5.030   8.567   4.821  0.1509  0.1893 -1.5109
  252PRO     CA  849   4.857   8.377   4.678  0.0699  0.6796  0.2110
  252PRO     HA  850   4.755   8.412   4.683 -1.7622 -4.0779  1.9006
  252PRO     CB  851   4.950   8.455   4.578  0.3135  0.1533 -0.1445
  252PRO    HB1  852   4.917   8.561   4.580  0.9591  0.3559  1.7359
  252PRO    HB2  853   4.937   8.424   4.472 -2.5812  0.0746  0.1626
  252PRO     CG  854   5.085   8.452   4.645 -0.4893 -0.2285  0.6415
  252PRO    HG1  855   5.139   8.356   4.636  1.1655  0.4086  2.7810
  252PRO    HG2  856   5.152   8.534   4.611 -0.7871 -0.4583 -0.5399
  252PRO      C  857   4.858   8.223   4.632  0.2939 -0.6044  0.5228
  252PRO      O  858   4.924   8.179   4.536 -0.0182  0.0748 -0.3968
  253ASN      N  859   4.783   8.143   4.712 -0.1679 -0.5156  0.7436
  253ASN     HN  860   4.737   8.186   4.790 -1.9042 -1.1222  0.1084
  253ASN     CA  861   4.761   8.006   4.681 -0.1146  0.6864 -0.3340
  253ASN     HA  862   4.701   7.973   4.765  0.0834 -1.7420 -1.0643
  253ASN     CB  863   4.679   7.979   4.554 -0.0782 -0.6744  0.3985
  253ASN    HB1  864   4.724   8.023   4.463  0.5083  1.5967  1.6887
  253ASN    HB2  865   4.587   8.036   4.584  1.1397  1.0847  0.9825
  253ASN     CG  866   4.642   7.826   4.534  0.0552  0.2407  1.1069
  253ASN    OD1  867   4.669   7.739   4.616 -0.3819 -0.1948 -0.0631
  253ASN    ND2  868   4.560   7.802   4.429  0.3874  0.1397 -0.1822
  253ASN   HD21  869   4.521   7.711   4.424  0.6814  0.0357 -0.6251
  253ASN   HD22  870   4.537   7.871   4.360  3.6964  4.8112  2.7533
  253ASN      C  871   4.884   7.912   4.706  0.1036  0.5302 -0.3822
  253ASN      O  872   4.990   7.931   4.650  0.2191 -0.3485 -0.1502
  254LYS      N  873   4.880   7.816   4.800  0.3260  0.7772 -1.1836
  254LYS     HN  874   4.798   7.795   4.852  1.6052 -1.1375  0.1846
  254LYS     CA  875   4.983   7.719   4.831 -0.5908  0.2752  0.6435
  254LYS     HA  876   5.071   7.770   4.865  0.3799 -1.7138  1.2815
  254LYS     CB  877   4.941   7.619   4.942  0.4671  0.2566 -0.3064
  254LYS    HB1  878   4.954   7.678   5.035  0.2962  2.3550 -1.5509
  254LYS    HB2  879   5.014   7.536   4.945  0.2065  0.0596  1.1385
  254LYS     CG  880   4.805   7.560   4.932  0.0931  0.7440 -0.5072
  254LYS    HG1  881   4.762   7.543   4.831 -1.2949  1.1162  0.0007
  254LYS    HG2  882   4.737   7.635   4.978 -0.0408 -1.6808  3.7032
  254LYS     CD  883   4.812   7.433   5.022 -0.5182  0.2686  0.0443
  254LYS    HD1  884   4.715   7.401   5.066  0.5641  0.0389  2.4071
  254LYS    HD2  885   4.873   7.469   5.107 -2.8332  3.1343  0.6638
  254LYS     CE  886   4.872   7.315   4.955 -1.0346 -0.1486 -0.0851
  254LYS    HE1  887   4.903   7.245   5.035 -0.3549  0.7049  0.4080
  254LYS    HE2  888   4.954   7.339   4.884 -0.8686 -1.1783 -0.2563
  254LYS     NZ  889   4.782   7.238   4.870  0.8757  0.1608  0.0746
  254LYS    HZ1  890   4.683   7.220   4.897  0.7571  0.6371 -0.0239
  254LYS    HZ2  891   4.823   7.143   4.859  1.8990  0.2574  2.3956
  254LYS    HZ3  892   4.779   7.281   4.775  1.5738 -0.3120 -0.1764
  254LYS      C  893   5.022   7.638   4.711 -0.1364  0.3664 -0.5445
  254LYS      O  894   5.131   7.579   4.713 -0.0486  0.3045 -0.0028
  255ASP      N  895   4.930   7.610   4.621 -0.6093 -0.0593 -0.1790
  255ASP     HN  896   4.834   7.634   4.625 -0.9439 -1.4444  0.8672
  255ASP     CA  897   4.967   7.531   4.507  0.2202  0.4425 -0.4592
  255ASP     HA  898   5.049   7.464   4.528 -1.0750 -1.7255 -1.9213
  255ASP     CB  899   4.842   7.455   4.469 -0.1033  0.0811 -0.2849
  255ASP    HB1  900   4.852   7.397   4.375  1.0576  0.2087 -0.2539
  255ASP    HB2  901   4.748   7.512   4.452 -0.8856 -0.2030  2.6300
  255ASP     CG  902   4.822   7.355   4.581  0.3779 -0.1165  0.4894
  255ASP    OD1  903   4.913   7.294   4.639 -0.1793  0.5594  0.4261
  255ASP    OD2  904   4.703   7.328   4.607 -0.0009 -0.9062  0.2206
  255ASP      C  905   5.027   7.601   4.388 -0.1849 -0.6502  0.5783
  255ASP      O  906   5.087   7.536   4.302 -0.0635 -0.1792 -0.4815
  256ASN      N  907   5.010   7.741   4.387 -0.2743  0.2258  0.2623
  256ASN     HN  908   4.960   7.786   4.461 -0.5425 -1.3128  1.0518
  256ASN     CA  909   5.077   7.822   4.285  0.4939  0.2106  0.4884
  256ASN     HA  910   5.101   7.754   4.206 -1.0715 -0.2739  0.4073
  256ASN     CB  911   4.996   7.947   4.225 -0.2140 -0.4181  0.6157
  256ASN    HB1  912   5.048   7.986   4.135  0.3293  1.0706  1.5331
  256ASN    HB2  913   4.982   8.016   4.311 -0.6975 -2.0490  1.8955
  256ASN     CG  914   4.857   7.893   4.180 -0.3855 -0.9625 -0.4416
  256ASN    OD1  915   4.827   7.774   4.171 -0.4297  0.4665 -0.1377
  256ASN    ND2  916   4.759   7.982   4.165  0.2325 -0.1870 -0.5814
  256ASN   HD21  917   4.666   7.953   4.143 -0.0246 -0.5747  0.9467
  256ASN   HD22  918   4.783   8.079   4.174  1.5310 -0.5361 -0.0600
  256ASN      C  919   5.205   7.891   4.350 -0.0554  0.3110  0.1793
  256ASN      O  920   5.229   8.001   4.305 -0.1261 -0.3585 -0.2543
  257SER      N  921   5.272   7.831   4.454  0.5438  0.5239  0.0197
  257SER     HN  922   5.233   7.747   4.489 -0.0089  0.2152 -1.2739
  257SER     CA  923   5.383   7.897   4.514  0.4599 -0.5192 -0.3521
  257SER     HA  924   5.435   7.954   4.439  0.7245 -0.8382 -0.4171
  257SER     CB  925   5.328   7.999   4.625  0.0367 -0.0610 -0.1520
  257SER    HB1  926   5.258   8.071   4.578 -0.8496 -1.5338 -1.1960
  257SER    HB2  927   5.398   8.069   4.675 -0.6135  0.1769  0.4597
  257SER     OG  928   5.255   7.935   4.733  0.4474 -0.4447  0.5246
  257SER    HG1  929   5.170   7.910   4.695  1.2855  0.3585 -2.0909
  257SER      C  930   5.487   7.810   4.569  0.5048  0.5190 -0.1330
  257SER      O  931   5.472   7.687   4.571 -0.6458 -0.0667  0.1776
  258ARG      N  932   5.607   7.863   4.595  0.1194 -0.5043  0.1849
  258ARG     HN  933   5.629   7.959   4.575  1.8480 -0.5090  1.7004
  258ARG     CA  934   5.719   7.796   4.674  0.6477 -0.3040  0.3860
  258ARG     HA  935   5.725   7.692   4.647 -1.4552 -0.2988 -0.2831
  258ARG     CB  936   5.861   7.865   4.671 -0.1508  0.6829  1.1356
  258ARG    HB1  937   5.931   7.815   4.742  0.6203 -0.3264 -0.2863
  258ARG    HB2  938   5.856   7.974   4.691 -1.2715  0.8257  0.2116
  258ARG     CG  939   5.931   7.847   4.535 -0.0954 -0.6798 -0.0359
  258ARG    HG1  940   5.882   7.913   4.459  1.0782  0.7940  0.4451
  258ARG    HG2  941   5.916   7.745   4.492 -0.8314 -0.1749 -1.0358
  258ARG     CD  942   6.090   7.871   4.547 -0.1817 -0.3215 -0.0264
  258ARG    HD1  943   6.118   7.966   4.596 -1.3392  1.8196 -3.1917
  258ARG    HD2  944   6.134   7.874   4.444  1.1861  1.1004  0.5643
  258ARG     NE  945   6.151   7.759   4.630  0.4932 -0.1393 -0.2764
  258ARG     HE  946   6.097   7.719   4.703  1.0013 -0.5428 -0.1213
  258ARG     CZ  947   6.275   7.708   4.632  0.1900 -0.1664 -0.0037
  258ARG    NH1  948   6.366   7.742   4.540  0.9207  0.3837  0.3224
  258ARG   HH11  949   6.340   7.798   4.461  0.9501  2.1619  1.5055
  258ARG   HH12  950   6.464   7.730   4.556  0.7788 -0.2544  0.7214
  258ARG    NH2  951   6.306   7.627   4.731  0.5699  0.9355  0.2984
  258ARG   HH21  952   6.234   7.607   4.797 -1.7805  3.0914 -1.4230
  258ARG   HH22  953   6.400   7.592   4.737 -0.0763 -1.4639 -1.8544
  258ARG      C  954   5.680   7.786   4.821  0.6582  0.7297  0.0316
  258ARG      O  955   5.656   7.884   4.889  0.3913 -0.2680  0.2126
  259ARG      N  956   5.685   7.662   4.876  0.2391 -0.3515  0.5579
  259ARG     HN  957   5.686   7.588   4.809  2.4866  1.6347 -1.8368
  259ARG     CA  958   5.691   7.652   5.016 -0.6910 -0.5300 -0.3607
  259ARG     HA  959   5.746   7.742   5.042  1.3084 -2.1821  1.4734
  259ARG     CB  960   5.548   7.636   5.081 -0.5365  0.2466  0.0916
  259ARG    HB1  961   5.477   7.687   5.013 -1.8948 -1.5872  0.0435
  259ARG    HB2  962   5.546   7.692   5.177 -1.2472  0.9990 -0.3512
  259ARG     CG  963   5.492   7.496   5.104  0.7462  0.4764  0.4048
  259ARG    HG1  964   5.561   7.439   5.170  1.3756 -0.9823 -1.4216
  259ARG    HG2  965   5.498   7.440   5.008  1.1659  1.3558 -0.0952
  259ARG     CD  966   5.357   7.480   5.166  0.5447 -0.5377 -0.8024
  259ARG    HD1  967   5.278   7.542   5.119  0.1650 -1.4755 -1.4194
  259ARG    HD2  968   5.361   7.508   5.273  1.2046  0.1521 -0.9947
  259ARG     NE  969   5.323   7.335   5.158 -0.5595 -0.6480  0.5448
  259ARG     HE  970   5.342   7.272   5.233  0.0001 -0.9791  0.1290
  259ARG     CZ  971   5.273   7.279   5.047 -0.5095 -0.0293 -0.5676
  259ARG    NH1  972   5.244   7.344   4.936 -0.6137  0.1299  0.0189
  259ARG   HH11  973   5.292   7.432   4.942  0.4076 -0.5239  2.5401
  259ARG   HH12  974   5.218   7.300   4.850  0.6044 -0.0450 -0.2827
  259ARG    NH2  975   5.252   7.150   5.056  0.0908 -0.2402  0.2187
  259ARG   HH21  976   5.168   7.114   5.015  0.8852 -2.7994  0.6559
  259ARG   HH22  977   5.286   7.106   5.139  0.4958 -0.4146 -0.0369
  259ARG      C  978   5.773   7.528   5.051  0.0120  0.2798 -0.3705
  259ARG      O  979   5.791   7.434   4.968 -0.2405  0.0258 -0.0057
  260VAL      N  980   5.821   7.524   5.177 -0.1519 -0.0928 -0.0357
  260VAL     HN  981   5.812   7.601   5.240  0.6786  0.7965 -0.9802
  260VAL     CA  982   5.880   7.406   5.226 -0.0269 -0.3556 -0.1802
  260VAL     HA  983   5.880   7.330   5.149 -0.6533  0.6706 -1.2205
  260VAL     CB  984   6.021   7.415   5.291 -0.9793  0.1206  0.0781
  260VAL     HB  985   6.007   7.470   5.386  1.9611 -1.7912  1.7503
  260VAL    CG1  986   6.077   7.275   5.328  0.0181 -0.5771 -0.2374
  260VAL   HG11  987   6.020   7.231   5.413 -1.5105  1.3676 -0.1849
  260VAL   HG12  988   6.184   7.286   5.356 -0.1798 -0.3730  0.4639
  260VAL   HG13  989   6.064   7.198   5.249  0.8947 -0.4483 -0.5202
  260VAL    CG2  990   6.122   7.487   5.202 -0.5787 -0.1164 -0.2695
  260VAL   HG21  991   6.224   7.499   5.245 -0.9044 -1.4554  0.9489
  260VAL   HG22  992   6.073   7.586   5.188  0.1450 -0.1329 -3.9938
  260VAL   HG23  993   6.133   7.448   5.099 -1.4750  1.5744 -1.0333
  260VAL      C  994   5.779   7.346   5.324  1.0108  0.7169  0.0685
  260VAL      O  995   5.740   7.410   5.425 -0.1611  0.1217  0.1658
  261ASP      N  996   5.753   7.213   5.310  0.1202  0.1916 -0.1324
  261ASP     HN  997   5.793   7.154   5.241  0.6711 -0.6338  0.8597
  261ASP     CA  998   5.691   7.124   5.414  0.8126 -0.4281 -0.3737
  261ASP     HA  999   5.652   7.194   5.487 -0.0093  0.2250 -1.3929
  261ASP     CB 1000   5.581   7.027   5.364 -0.4205  0.6596  0.5623
  261ASP    HB1 1001   5.567   6.943   5.435 -1.0315 -0.0277 -0.3551
  261ASP    HB2 1002   5.620   6.987   5.268  2.4942  1.5059  1.2836
  261ASP     CG 1003   5.451   7.098   5.336 -0.4606  1.1125 -0.0021
  261ASP    OD1 1004   5.439   7.217   5.369  0.2609  0.1819 -0.4215
  261ASP    OD2 1005   5.350   7.041   5.287  0.3170 -0.2041  0.2716
  261ASP      C 1006   5.800   7.049   5.484  1.0747 -0.6078 -0.1019
  261ASP      O 1007   5.886   6.990   5.415  0.6373 -0.0994 -0.4277
  262ASN      N 1008   5.809   7.054   5.616  0.7373 -0.1780  0.1669
  262ASN     HN 1009   5.736   7.102   5.664 -0.3781  0.3143 -1.8770
  262ASN     CA 1010   5.904   6.995   5.697  0.2937  0.2444  0.4731
  262ASN     HA 1011   5.974   6.938   5.638 -1.0001  0.4004 -1.2757
  262ASN     CB 1012   5.978   7.108   5.772  0.3092 -0.2032  0.9111
  262ASN    HB1 1013   6.050   7.069   5.848 -0.9398 -0.5474  1.9597
  262ASN    HB2 1014   5.902   7.160   5.834 -0.1337 -0.5572  0.6690
  262ASN     CG 1015   6.064   7.188   5.682 -0.0090  0.0331 -0.0925
  262ASN    OD1 1016   6.140   7.140   5.599  0.2093  0.2610 -0.5803
  262ASN    ND2 1017   6.067   7.320   5.695  0.7770 -0.9817 -0.4656
  262ASN   HD21 1018   6.031   7.365   5.777  3.2235 -1.2414  0.8630
  262ASN   HD22 1019   6.137   7.377   5.653  0.5933  1.2084  1.9600
  262ASN      C 1020   5.829   6.905   5.787  0.0008  0.0084  0.2013
  262ASN      O 1021   5.765   6.943   5.881 -0.4057 -0.9020 -0.3140
  263VAL      N 1022   5.837   6.774   5.763 -0.7761  0.5030  0.1385
  263VAL     HN 1023   5.913   6.745   5.707 -0.2639  0.5571  0.7907
  263VAL     CA 1024   5.747   6.670   5.816  0.0650 -0.7087  0.3033
  263VAL     HA 1025   5.677   6.716   5.884  1.5541  2.6185 -0.1827
  263VAL     CB 1026   5.677   6.591   5.700 -0.4183 -0.0418 -0.3063
  263VAL     HB 1027   5.751   6.541   5.634 -1.6326 -0.9153 -1.0714
  263VAL    CG1 1028   5.585   6.479   5.751 -0.3188  0.5335 -0.0643
  263VAL   HG11 1029   5.531   6.436   5.663  1.6213 -1.7392 -0.2478
  263VAL   HG12 1030   5.521   6.508   5.837  0.7040 -1.4003  1.4474
  263VAL   HG13 1031   5.646   6.399   5.798  0.5336 -0.0999 -2.1453
  263VAL    CG2 1032   5.598   6.688   5.617  0.2041  0.0057 -0.2505
  263VAL   HG21 1033   5.660   6.754   5.552  0.4368 -0.0439 -0.0757
  263VAL   HG22 1034   5.536   6.751   5.684 -1.7930 -0.3032 -1.6885
  263VAL   HG23 1035   5.519   6.634   5.561 -0.6682 -1.1436  1.9755
  263VAL      C 1036   5.826   6.567   5.903  0.4271  0.1183  0.3238
  263VAL      O 1037   5.935   6.521   5.863 -0.1269  0.5221 -0.2479
  264LEU      N 1038   5.776   6.546   6.023 -0.3619  0.1519 -0.7703
  264LEU     HN 1039   5.695   6.586   6.065  0.4952  1.2570 -0.0924
  264LEU     CA 1040   5.850   6.465   6.125  0.4916 -0.0168 -0.0352
  264LEU     HA 1041   5.930   6.406   6.082  1.2506  0.0960  1.1916
  264LEU     CB 1042   5.899   6.562   6.231  0.0318  0.1168 -0.5140
  264LEU    HB1 1043   5.811   6.620   6.267 -1.6896 -1.2333 -2.2948
  264LEU    HB2 1044   5.956   6.643   6.181 -0.0930  0.3973 -0.2069
  264LEU     CG 1045   5.977   6.494   6.353 -0.3244  0.3025  0.0569
  264LEU     HG 1046   5.914   6.416   6.401  0.7123  0.6072  1.9890
  264LEU    CD1 1047   6.107   6.419   6.306  0.0723  0.2874  0.3975
  264LEU   HD11 1048   6.066   6.341   6.238  0.5037  0.6197 -0.2548
  264LEU   HD12 1049   6.169   6.365   6.382 -0.0034 -2.9677 -1.6478
  264LEU   HD13 1050   6.177   6.488   6.254  1.7470 -0.8746  1.0228
  264LEU    CD2 1051   6.022   6.588   6.456  0.0922 -0.0706  0.4252
  264LEU   HD21 1052   6.095   6.661   6.417  1.2961 -1.3027  0.3053
  264LEU   HD22 1053   6.075   6.530   6.535 -2.1623 -1.2258  1.1925
  264LEU   HD23 1054   5.935   6.636   6.507  0.3607 -0.8115  1.6092
  264LEU      C 1055   5.758   6.354   6.180 -0.6182 -0.3181  0.1894
  264LEU      O 1056   5.669   6.388   6.251 -0.1484  0.7963 -0.2428
  265LYS      N 1057   5.779   6.222   6.154  0.3983 -0.1046 -0.1683
  265LYS     HN 1058   5.859   6.186   6.106 -0.9718 -2.6069 -0.7460
  265LYS     CA 1059   5.686   6.113   6.189  0.1979 -0.2543  0.3081
  265LYS     HA 1060   5.607   6.155   6.250 -2.7630 -0.0836 -3.2858
  265LYS     CB 1061   5.629   6.037   6.063 -0.4116 -0.0275 -0.1049
  265LYS    HB1 1062   5.555   5.967   6.106 -0.8689  2.6034  3.9737
  265LYS    HB2 1063   5.704   5.978   6.006 -0.2330  0.4956 -0.4244
  265LYS     CG 1064   5.564   6.130   5.961 -0.0786 -0.0371  0.6034
  265LYS    HG1 1065   5.645   6.179   5.903 -1.5745 -0.8937 -2.4128
  265LYS    HG2 1066   5.501   6.207   6.012  0.9101 -0.2467  2.1834
  265LYS     CD 1067   5.478   6.046   5.867 -0.1129 -0.2067 -0.0269
  265LYS    HD1 1068   5.543   5.974   5.813  0.5323 -0.9949  1.7342
  265LYS    HD2 1069   5.435   6.116   5.791  0.1941  1.5123  1.3180
  265LYS     CE 1070   5.357   5.976   5.929  0.7163  0.2529 -0.5018
  265LYS    HE1 1071   5.313   6.037   6.011 -1.3134 -1.1639 -0.4583
  265LYS    HE2 1072   5.389   5.883   5.981  1.9706  1.2757  0.6389
  265LYS     NZ 1073   5.246   5.942   5.838 -0.0940 -0.1497  0.8535
  265LYS    HZ1 1074   5.296   5.918   5.750  1.3177 -0.4778  1.7121
  265LYS    HZ2 1075   5.184   6.025   5.833 -0.3890 -0.4339 -0.9921
  265LYS    HZ3 1076   5.193   5.860   5.873  2.4023 -1.7856  0.9991
  265LYS      C 1077   5.763   6.024   6.276 -0.3703  0.5124  0.0841
  265LYS      O 1078   5.869   5.985   6.235 -0.3229 -0.0626  0.3892
  266LEU      N 1079   5.716   6.000   6.405 -0.0600 -0.7432  0.4032
  266LEU     HN 1080   5.622   6.027   6.425 -0.0847 -1.3528  1.2120
  266LEU     CA 1081   5.782   5.916   6.495  0.1381 -0.5087  0.4714
  266LEU     HA 1082   5.827   5.838   6.436 -0.1233 -1.0508  0.9772
  266LEU     CB 1083   5.891   6.001   6.568 -0.1495  0.2652 -0.1600
  266LEU    HB1 1084   5.948   6.047   6.485  0.4335 -0.0877  0.0334
  266LEU    HB2 1085   5.948   5.926   6.627 -0.4224  1.5663  1.8500
  266LEU     CG 1086   5.835   6.105   6.663 -0.3527  0.0627 -0.3410
  266LEU     HG 1087   5.742   6.065   6.710 -0.8418  0.7913 -0.6702
  266LEU    CD1 1088   5.936   6.121   6.786 -0.2246  0.2163  0.1396
  266LEU   HD11 1089   5.910   6.038   6.856 -1.8300 -1.6244 -2.4330
  266LEU   HD12 1090   5.937   6.220   6.837  0.5588  0.3465 -0.1187
  266LEU   HD13 1091   6.037   6.109   6.743 -2.1267 -1.8614 -4.4297
  266LEU    CD2 1092   5.790   6.235   6.602 -0.5522 -0.9695 -0.1352
  266LEU   HD21 1093   5.716   6.228   6.520 -0.8789 -2.2958  0.2537
  266LEU   HD22 1094   5.881   6.283   6.559 -2.0912  0.7716 -1.5946
  266LEU   HD23 1095   5.760   6.307   6.681  1.7526  0.4863 -0.4751
  266LEU      C 1096   5.679   5.853   6.583  0.2958  0.2935 -0.1427
  266LEU      O 1097   5.565   5.894   6.582  0.4676 -0.6472  0.5216
  267TRP      N 1098   5.716   5.740   6.646  0.1739 -0.6813  0.4948
  267TRP     HN 1099   5.807   5.700   6.633  1.0105  1.3972 -0.4195
  267TRP     CA 1100   5.624   5.648   6.706 -0.1323 -0.3572  1.0761
  267TRP     HA 1101   5.535   5.708   6.720  0.5738  1.1115 -0.3534
  267TRP     CB 1102   5.585   5.535   6.608 -0.1897 -0.5170  0.0508
  267TRP    HB1 1103   5.669   5.462   6.613  0.4176  0.2151  0.7205
  267TRP    HB2 1104   5.575   5.568   6.503 -2.9955  0.9186  0.6611
  267TRP     CG 1105   5.459   5.457   6.637  0.0468  0.9454 -0.1729
  267TRP    CD1 1106   5.407   5.422   6.760 -0.4730  0.2064  0.1915
  267TRP    HD1 1107   5.456   5.443   6.854  1.0692 -0.3239 -0.4691
  267TRP    NE1 1108   5.284   5.359   6.740 -0.0677  0.1055 -0.7261
  267TRP    HE1 1109   5.228   5.338   6.817  2.3905 -2.7593  0.5072
  267TRP    CE2 1110   5.256   5.353   6.610  0.8357  0.8353  0.5566
  267TRP    CD2 1111   5.363   5.412   6.543  0.1974 -0.1535 -0.0843
  267TRP    CE3 1112   5.359   5.425   6.403  0.6956 -0.3350 -0.1729
  267TRP    HE3 1113   5.443   5.467   6.350  0.5745  0.6665  0.4039
  267TRP    CZ3 1114   5.249   5.380   6.328 -0.3203 -0.1082 -0.5235
  267TRP    HZ3 1115   5.255   5.373   6.220 -1.1401  0.9176 -0.6566
  267TRP    CZ2 1116   5.140   5.320   6.540  0.3495 -0.0291 -0.5333
  267TRP    HZ2 1117   5.055   5.283   6.595 -0.1538  2.4402  0.5101
  267TRP    CH2 1118   5.142   5.323   6.404 -0.6011  0.1914  0.8468
  267TRP    HH2 1119   5.072   5.273   6.337  0.2998 -1.1076  0.8422
  267TRP      C 1120   5.677   5.590   6.838 -0.0706 -0.4744  1.1433
  267TRP      O 1121   5.752   5.494   6.837  0.2260  0.0190  0.5171
  268ILE      N 1122   5.645   5.657   6.954 -0.4271 -0.5530 -0.1917
  268ILE     HN 1123   5.578   5.731   6.952  1.0185  0.7914 -0.1952
  268ILE     CA 1124   5.713   5.620   7.084 -0.2838  0.1531  0.5353
  268ILE     HA 1125   5.810   5.587   7.049 -0.6214  1.0698 -1.3696
  268ILE     CB 1126   5.720   5.738   7.180  0.2597 -0.2249 -0.0881
  268ILE     HB 1127   5.618   5.782   7.186  0.0156 -0.7369 -0.3871
  268ILE    CG2 1128   5.761   5.705   7.323  0.5181 -0.2229  0.6683
  268ILE   HG21 1129   5.783   5.793   7.387  0.9882  2.0071 -2.3219
  268ILE   HG22 1130   5.851   5.640   7.316  1.7468  1.5876 -3.3644
  268ILE   HG23 1131   5.676   5.646   7.363 -0.4793 -0.8170 -2.0890
  268ILE    CG1 1132   5.822   5.842   7.121  0.3151 -0.0485 -0.0875
  268ILE   HG11 1133   5.790   5.872   7.019 -3.2488  0.6791  1.1055
  268ILE   HG12 1134   5.919   5.789   7.112  2.3943  3.3741  0.2108
  268ILE     CD 1135   5.826   5.974   7.200  0.8328 -0.6261  0.5137
  268ILE    HD1 1136   5.720   6.006   7.210  1.1456  0.0267  1.8621
  268ILE    HD2 1137   5.875   6.059   7.148 -0.9728  0.6344  0.7818
  268ILE    HD3 1138   5.874   5.956   7.298 -0.5607  1.9139  1.7441
  268ILE      C 1139   5.636   5.498   7.138 -0.0780 -0.0101 -0.0113
  268ILE      O 1140   5.528   5.509   7.186  0.1568 -0.0033 -0.7751
  269ILE      N 1141   5.705   5.385   7.133 -0.4987 -0.1968  0.2348
  269ILE     HN 1142   5.791   5.378   7.084 -0.2885  0.0043  0.5679
  269ILE     CA 1143   5.646   5.260   7.171  0.5011  0.4421  0.1085
  269ILE     HA 1144   5.539   5.249   7.163  0.5975 -1.0345  0.6413
  269ILE     CB 1145   5.696   5.144   7.089 -0.3496  0.8505 -0.2399
  269ILE     HB 1146   5.804   5.134   7.115 -0.7453 -1.6975  0.6644
  269ILE    CG2 1147   5.620   5.014   7.134 -1.2745 -0.1871  0.0463
  269ILE   HG21 1148   5.658   4.930   7.071  2.5803  3.4795 -3.0742
  269ILE   HG22 1149   5.510   5.028   7.142 -1.3205 -0.9919  1.0119
  269ILE   HG23 1150   5.653   5.000   7.239  0.6277 -1.7150 -0.6888
  269ILE    CG1 1151   5.675   5.161   6.934  0.2268 -0.2558  0.2103
  269ILE   HG11 1152   5.733   5.078   6.888  0.6579 -0.0307  0.3398
  269ILE   HG12 1153   5.731   5.250   6.897  0.2864 -0.8946 -1.3115
  269ILE     CD 1154   5.532   5.159   6.889  0.5925 -0.0683 -0.6680
  269ILE    HD1 1155   5.488   5.058   6.897 -0.2290  0.3734  0.9694
  269ILE    HD2 1156   5.524   5.183   6.781  3.7354  1.5357 -0.6732
  269ILE    HD3 1157   5.477   5.235   6.949  0.7463  0.1788 -0.8333
  269ILE      C 1158   5.665   5.243   7.323 -0.4122  0.2403 -0.3804
  269ILE      O 1159   5.567   5.266   7.395 -0.4289  0.0339  0.5500
  270GLU      N 1160   5.792   5.209   7.364  0.2053 -0.0730  0.1676
  270GLU     HN 1161   5.869   5.228   7.304  0.3742 -1.5350 -0.1292
  270GLU     CA 1162   5.802   5.156   7.501 -0.6185  0.7422  0.6196
  270GLU     HA 1163   5.723   5.194   7.564 -0.1957 -0.7323  2.1018
  270GLU     CB 1164   5.788   5.000   7.502 -0.0827  0.6447 -1.1649
  270GLU    HB1 1165   5.694   4.991   7.443 -0.7361  0.1816 -0.0852
  270GLU    HB2 1166   5.766   4.958   7.602 -1.0724 -0.2546 -1.7373
  270GLU     CG 1167   5.909   4.930   7.429  0.0544 -0.6655  0.2957
  270GLU    HG1 1168   6.002   4.931   7.490  0.8280 -5.3056 -0.3693
  270GLU    HG2 1169   5.916   4.980   7.330 -1.7360  1.6789  1.2671
  270GLU     CD 1170   5.875   4.784   7.422 -0.2330  0.4366  0.1461
  270GLU    OE1 1171   5.845   4.712   7.524 -0.0862 -0.2751 -0.2484
  270GLU    OE2 1172   5.865   4.739   7.306 -0.0670  0.0885 -0.2113
  270GLU      C 1173   5.924   5.205   7.573 -0.8898  0.9846 -0.1923
  270GLU      O 1174   6.018   5.253   7.513 -0.0516  0.1742  0.5379
  271ALA      N 1175   5.927   5.200   7.712  0.5126  0.4313 -0.5171
  271ALA     HN 1176   5.845   5.179   7.765 -0.5101  0.0296 -2.1515
  271ALA     CA 1177   6.045   5.223   7.791  0.6225 -0.8648 -0.1184
  271ALA     HA 1178   6.131   5.222   7.725 -0.3020  0.6983 -1.4094
  271ALA     CB 1179   6.042   5.359   7.855  0.3178 -0.1673 -0.0882
  271ALA    HB1 1180   5.958   5.367   7.928  0.8037 -1.8840  0.7117
  271ALA    HB2 1181   6.034   5.434   7.773  0.3315  0.9051  0.8689
  271ALA    HB3 1182   6.137   5.388   7.904  1.1035 -1.1764 -0.9648
  271ALA      C 1183   6.060   5.112   7.893 -0.4153  0.8495  0.0160
  271ALA      O 1184   5.966   5.047   7.944  0.5924  0.3400  0.0786
  272ARG      N 1185   6.185   5.094   7.941 -0.4103  0.4789 -0.1441
  272ARG     HN 1186   6.255   5.160   7.915  0.1358 -0.6859 -1.7392
  272ARG     CA 1187   6.234   4.990   8.027  0.9744  0.6328 -0.6395
  272ARG     HA 1188   6.150   4.937   8.070  0.7333 -1.5667 -3.5408
  272ARG     CB 1189   6.332   4.881   7.961  0.1480 -0.7008  0.3608
  272ARG    HB1 1190   6.275   4.842   7.874  1.4889 -0.7056 -0.5498
  272ARG    HB2 1191   6.345   4.793   8.026  0.7131  0.0241  1.2531
  272ARG     CG 1192   6.452   4.938   7.892 -0.1689  0.6591  0.4761
  272ARG    HG1 1193   6.501   5.014   7.957  2.0127  0.7783 -1.1619
  272ARG    HG2 1194   6.429   4.984   7.793  0.9958  1.3222  0.4942
  272ARG     CD 1195   6.562   4.845   7.856 -0.7728 -0.0318 -0.6276
  272ARG    HD1 1196   6.601   4.797   7.948  2.2363 -1.0652 -2.3049
  272ARG    HD2 1197   6.642   4.906   7.809 -1.3672  1.5709  0.3694
  272ARG     NE 1198   6.501   4.742   7.770  0.0999  0.2177  0.4026
  272ARG     HE 1199   6.415   4.701   7.801 -0.7343  1.7739  0.2235
  272ARG     CZ 1200   6.576   4.675   7.677 -0.4469  0.1211 -0.4390
  272ARG    NH1 1201   6.685   4.723   7.623  0.3506 -0.1876  0.5829
  272ARG   HH11 1202   6.723   4.814   7.641  1.3546 -0.5521  0.3945
  272ARG   HH12 1203   6.735   4.656   7.567  1.6381 -1.0031  2.5642
  272ARG    NH2 1204   6.529   4.565   7.626 -0.2092  0.2785  0.4540
  272ARG   HH21 1205   6.435   4.540   7.649 -0.5118  0.4866 -0.5101
  272ARG   HH22 1206   6.567   4.526   7.542  0.0214  1.0941  0.1697
  272ARG      C 1207   6.309   5.056   8.135 -0.2929  0.3064  0.2905
  272ARG      O 1208   6.374   5.166   8.125 -0.2555  0.2434  0.1310
  273GLU      N 1209   6.312   4.984   8.247 -0.7944 -0.2017  0.4300
  273GLU     HN 1210   6.257   4.901   8.246 -0.0492 -0.7135  1.1420
  273GLU     CA 1211   6.386   4.999   8.365 -0.0656 -0.6801 -0.0026
  273GLU     HA 1212   6.368   4.905   8.415 -0.5835  0.2251  1.5883
  273GLU     CB 1213   6.539   5.027   8.351  0.3323 -0.1034  0.3167
  273GLU    HB1 1214   6.578   5.036   8.455 -0.2112  0.7920  0.4520
  273GLU    HB2 1215   6.553   5.119   8.290 -0.0836 -1.0228 -1.2205
  273GLU     CG 1216   6.615   4.918   8.276 -0.0430  0.3803  0.2664
  273GLU    HG1 1217   6.719   4.938   8.243 -0.9787 -0.7162 -3.9477
  273GLU    HG2 1218   6.556   4.921   8.182  1.6777  0.8354 -0.8298
  273GLU     CD 1219   6.605   4.777   8.342  0.3019 -0.1387  1.0945
  273GLU    OE1 1220   6.637   4.761   8.463 -0.6594 -0.4211  0.9433
  273GLU    OE2 1221   6.560   4.676   8.279 -0.3110  0.2796 -0.3248
  273GLU      C 1222   6.317   5.099   8.459 -0.3105 -0.2619 -1.1295
  273GLU      O 1223   6.387   5.159   8.541 -0.2662  0.3970  0.1014
  274LEU      N 1224   6.186   5.121   8.458 -0.5374 -0.5531  0.1933
  274LEU     HN 1225   6.128   5.079   8.389 -0.8161  1.2317 -0.7139
  274LEU     CA 1226   6.124   5.225   8.544 -0.5519  0.2107  0.7344
  274LEU     HA 1227   6.200   5.286   8.590  1.3179 -1.0555 -0.5296
  274LEU     CB 1228   6.044   5.322   8.446 -0.1919 -0.2525 -0.7378
  274LEU    HB1 1229   5.991   5.405   8.498 -0.4521 -0.4811 -0.6293
  274LEU    HB2 1230   5.965   5.252   8.411 -1.1817 -0.3853  1.5392
  274LEU     CG 1231   6.121   5.389   8.339 -0.1610  0.0865 -0.2917
  274LEU     HG 1232   6.188   5.317   8.287 -0.5533 -0.1349 -0.4987
  274LEU    CD1 1233   6.029   5.440   8.229  0.1963 -0.2734  0.4594
  274LEU   HD11 1234   6.089   5.486   8.148 -0.6589  0.0928  0.0252
  274LEU   HD12 1235   5.947   5.509   8.259  0.3746  1.7350 -3.1595
  274LEU   HD13 1236   5.971   5.363   8.173  0.5721  0.2201 -0.6451
  274LEU    CD2 1237   6.206   5.508   8.398 -0.1724 -0.2579 -0.1876
  274LEU   HD21 1238   6.274   5.546   8.318  0.0573 -4.0135 -1.9797
  274LEU   HD22 1239   6.271   5.471   8.480 -2.8141  1.9820  3.2022
  274LEU   HD23 1240   6.143   5.588   8.444  0.4119  1.3182 -1.9904
  274LEU      C 1241   6.045   5.164   8.657  0.4470  0.2090  0.0649
  274LEU      O 1242   5.983   5.060   8.628 -0.1223  0.5443 -0.4982
  275PRO      N 1243   6.043   5.212   8.778  0.0965 -0.2053 -0.1083
  275PRO     CD 1244   6.129   5.310   8.830 -0.1676  0.7056  0.7424
  275PRO    HD1 1245   6.106   5.414   8.799  1.4502  0.6458 -0.8258
  275PRO    HD2 1246   6.234   5.292   8.798 -0.5058  2.4833 -1.6245
  275PRO     CA 1247   5.973   5.140   8.887 -0.0921  0.2552  0.3168
  275PRO     HA 1248   6.029   5.050   8.913  0.0657  0.0518 -0.7066
  275PRO     CB 1249   5.988   5.244   9.002 -0.6124  0.2768 -0.5772
  275PRO    HB1 1250   5.986   5.198   9.103  2.4290  1.2088  0.0385
  275PRO    HB2 1251   5.920   5.332   8.993 -0.2966  0.4107 -1.7831
  275PRO     CG 1252   6.132   5.291   8.976 -0.2449 -0.4673  0.2474
  275PRO    HG1 1253   6.156   5.387   9.028 -2.1307 -0.2455  0.8208
  275PRO    HG2 1254   6.208   5.215   9.001  3.3947  2.6462 -0.5124
  275PRO      C 1255   5.821   5.114   8.863 -0.1932 -0.1163 -0.0126
  275PRO      O 1256   5.753   5.193   8.789  0.1938 -0.2719  0.1701
  276PRO      N 1257   5.763   5.004   8.912 -0.3083  0.3836  0.4847
  276PRO     CD 1258   5.838   4.887   8.959 -0.5269 -0.0126 -0.0206
  276PRO    HD1 1259   5.898   4.912   9.049  0.3000 -1.6777 -0.0692
  276PRO    HD2 1260   5.905   4.845   8.880 -1.3598 -1.1953 -0.1115
  276PRO     CA 1261   5.614   4.991   8.938  0.4746  0.4127 -0.3617
  276PRO     HA 1262   5.558   4.971   8.849  0.0061  1.9217 -0.4437
  276PRO     CB 1263   5.610   4.862   9.026 -0.4714 -0.0226 -0.5189
  276PRO    HB1 1264   5.507   4.825   9.008 -0.9513  1.7134 -1.6295
  276PRO    HB2 1265   5.606   4.888   9.134 -0.2868  1.4810 -0.8529
  276PRO     CG 1266   5.733   4.781   8.989  0.9536 -0.3175  0.2867
  276PRO    HG1 1267   5.769   4.715   9.070  2.4172  1.0238  0.7794
  276PRO    HG2 1268   5.719   4.716   8.900  0.5750 -0.8307  0.7166
  276PRO      C 1269   5.540   5.101   9.009  0.1280 -0.4066  0.0809
  276PRO      O 1270   5.593   5.190   9.086  0.1076 -0.0249 -0.4137
  277LYS      N 1271   5.407   5.113   8.976 -0.6179 -0.5357  0.0368
  277LYS     HN 1272   5.372   5.054   8.904 -1.3931 -0.1989  0.1290
  277LYS     CA 1273   5.301   5.188   9.035 -0.2823  0.1665  0.4845
  277LYS     HA 1274   5.211   5.157   8.982 -1.9847  1.3554  2.5096
  277LYS     CB 1275   5.286   5.156   9.183  0.1528  0.5057  0.5843
  277LYS    HB1 1276   5.184   5.190   9.213 -0.1720  0.1680 -0.1048
  277LYS    HB2 1277   5.366   5.206   9.242  1.9456  0.8808 -1.9825
  277LYS     CG 1278   5.269   5.011   9.232  0.1452 -0.5319  0.0343
  277LYS    HG1 1279   5.236   5.016   9.338 -0.6797 -0.6211 -0.2075
  277LYS    HG2 1280   5.362   4.952   9.242 -1.2684 -2.8558  0.3205
  277LYS     CD 1281   5.165   4.927   9.160  0.0850  0.3752 -0.1512
  277LYS    HD1 1282   5.203   4.925   9.056 -2.1600 -0.0900 -1.0166
  277LYS    HD2 1283   5.065   4.972   9.149 -0.4343 -0.2107  1.7304
  277LYS     CE 1284   5.141   4.788   9.221 -0.0085  0.1201 -0.8365
  277LYS    HE1 1285   5.231   4.725   9.241  1.2000  1.4052 -1.9847
  277LYS    HE2 1286   5.077   4.728   9.152 -0.1843 -2.0905  1.1283
  277LYS     NZ 1287   5.055   4.805   9.337  0.5111  0.2707  0.3424
  277LYS    HZ1 1288   4.982   4.731   9.337 -0.3180  1.0391  1.9587
  277LYS    HZ2 1289   4.999   4.893   9.328  0.4323  0.1826 -0.0531
  277LYS    HZ3 1290   5.115   4.803   9.421  0.3435  0.2032  0.4604
  277LYS      C 1291   5.295   5.341   9.021 -0.0374  1.0788  0.5477
  277LYS      O 1292   5.194   5.406   9.047 -0.4503 -0.1605 -0.4557
  278LYS      N 1293   5.409   5.394   8.969 -0.6819  0.5686  0.1203
  278LYS     HN 1294   5.482   5.328   8.953 -0.6470  0.0964  2.0015
  278LYS     CA 1295   5.421   5.532   8.928 -0.1797  0.5145 -0.5972
  278LYS     HA 1296   5.357   5.586   8.997 -1.7708 -3.5475  1.4270
  278LYS     CB 1297   5.565   5.588   8.939 -0.3181  0.6404 -0.9591
  278LYS    HB1 1298   5.573   5.695   8.909  0.4701  0.9416  0.2898
  278LYS    HB2 1299   5.625   5.517   8.879  1.1126  1.8291 -0.9862
  278LYS     CG 1300   5.622   5.591   9.083  0.5522  0.2161 -0.3907
  278LYS    HG1 1301   5.727   5.626   9.090  0.6894 -0.5690  4.0759
  278LYS    HG2 1302   5.627   5.486   9.118 -0.2161  0.2696 -0.1045
  278LYS     CD 1303   5.529   5.679   9.170  0.4314  0.1178 -0.3475
  278LYS    HD1 1304   5.435   5.625   9.195  1.3578 -1.4337 -0.0941
  278LYS    HD2 1305   5.510   5.785   9.143 -0.5430  0.5634  1.8891
  278LYS     CE 1306   5.608   5.692   9.300  0.0405 -0.2203 -0.0201
  278LYS    HE1 1307   5.689   5.762   9.269 -0.8646  0.1960 -1.5724
  278LYS    HE2 1308   5.646   5.591   9.326 -1.3642 -0.7839 -0.0750
  278LYS     NZ 1309   5.512   5.736   9.408 -0.1377  0.0480  0.3507
  278LYS    HZ1 1310   5.475   5.828   9.378  0.1904  0.4968  1.2722
  278LYS    HZ2 1311   5.564   5.752   9.497 -0.5699  0.3428  0.5500
  278LYS    HZ3 1312   5.423   5.685   9.422  0.1211  0.0159  2.0885
  278LYS      C 1313   5.373   5.550   8.786  0.4716 -0.6918  0.1374
  278LYS      O 1314   5.383   5.453   8.710 -0.2595 -0.1853 -0.0223
  279ARG      N 1315   5.339   5.666   8.746 -0.0067  0.2327 -0.1877
  279ARG     HN 1316   5.333   5.747   8.803  1.7049  0.8344 -0.8062
  279ARG     CA 1317   5.316   5.681   8.600  0.4891 -0.1001  0.5705
  279ARG     HA 1318   5.318   5.586   8.548 -0.2607 -1.1889  2.4391
  279ARG     CB 1319   5.179   5.740   8.572  0.4083  0.1867  0.2380
  279ARG    HB1 1320   5.174   5.780   8.469 -0.8377  0.7189  0.4832
  279ARG    HB2 1321   5.167   5.825   8.643  1.7817  0.2889  0.3806
  279ARG     CG 1322   5.058   5.644   8.605 -0.2207  0.4322 -0.2002
  279ARG    HG1 1323   5.069   5.542   8.563 -3.4693 -0.0354 -0.1915
  279ARG    HG2 1324   4.973   5.691   8.550 -1.0990  1.4392  1.8936
  279ARG     CD 1325   5.016   5.616   8.753  0.2398 -0.4321  0.1686
  279ARG    HD1 1326   4.984   5.708   8.806  0.9361 -1.4132  2.4197
  279ARG    HD2 1327   5.100   5.566   8.807  0.4396  0.5516  0.7965
  279ARG     NE 1328   4.911   5.515   8.748  0.2692  0.0658  0.5105
  279ARG     HE 1329   4.849   5.523   8.670  0.5714 -0.4657  0.2125
  279ARG     CZ 1330   4.861   5.450   8.855 -0.3941 -0.5182 -0.2696
  279ARG    NH1 1331   4.911   5.456   8.978 -0.5718  0.4488 -0.4037
  279ARG   HH11 1332   5.000   5.499   8.996  0.5373 -1.5813 -0.6851
  279ARG   HH12 1333   4.888   5.390   9.049  1.9568  0.2801  0.3628
  279ARG    NH2 1334   4.739   5.399   8.850 -0.6402 -0.4173  0.3151
  279ARG   HH21 1335   4.687   5.405   8.764  0.2695 -2.7098 -0.4774
  279ARG   HH22 1336   4.698   5.356   8.931 -1.0764 -1.2443 -0.3287
  279ARG      C 1337   5.422   5.769   8.538 -0.3372  0.7633  0.1211
  279ARG      O 1338   5.487   5.844   8.609  0.1382 -0.2813  0.4506
  280TYR      N 1339   5.445   5.752   8.408 -0.2059 -0.2046  0.4747
  280TYR     HN 1340   5.399   5.681   8.354  0.2994 -2.0321  2.2959
  280TYR     CA 1341   5.549   5.814   8.324  0.3355 -0.5084 -0.2066
  280TYR     HA 1342   5.594   5.895   8.380 -1.2356 -0.1049  0.5244
  280TYR     CB 1343   5.653   5.704   8.288 -0.1034 -0.5445  0.0164
  280TYR    HB1 1344   5.740   5.740   8.230 -1.2759  1.0302 -0.8476
  280TYR    HB2 1345   5.607   5.620   8.232  0.2133  0.0499 -1.1494
  280TYR     CG 1346   5.707   5.642   8.411 -0.0345  0.1217 -0.0116
  280TYR    CD1 1347   5.809   5.706   8.484  1.1458 -0.5777  0.5958
  280TYR    HD1 1348   5.852   5.799   8.453 -0.9824  1.0161  2.0462
  280TYR    CE1 1349   5.860   5.655   8.601  0.5502 -0.3904 -0.2197
  280TYR    HE1 1350   5.933   5.708   8.660 -2.4189 -0.2943  3.7664
  280TYR     CZ 1351   5.807   5.533   8.645 -0.2132  0.3820  0.1893
  280TYR     OH 1352   5.856   5.485   8.763  0.2276 -0.4465 -0.2378
  280TYR     HH 1353   5.819   5.399   8.787 -0.6275  0.6916  3.0746
  280TYR    CD2 1354   5.652   5.521   8.458 -1.0279 -0.4552 -0.0794
  280TYR    HD2 1355   5.579   5.471   8.396 -0.6144 -0.7327 -0.3484
  280TYR    CE2 1356   5.704   5.468   8.576 -0.3045  0.0947  0.5582
  280TYR    HE2 1357   5.680   5.368   8.608  0.2236  0.7353  3.2492
  280TYR      C 1358   5.482   5.861   8.203  0.1830 -0.1796 -0.4453
  280TYR      O 1359   5.386   5.801   8.159 -0.0290  1.1359  0.0141
  281TYR      N 1360   5.527   5.970   8.146  0.1461  0.5694  0.6201
  281TYR     HN 1361   5.605   6.019   8.184  0.3971 -0.0655  0.9336
  281TYR     CA 1362   5.482   6.023   8.016  0.2437 -0.1324 -0.3045
  281TYR     HA 1363   5.475   5.932   7.958  0.6505 -0.0448 -0.4947
  281TYR     CB 1364   5.348   6.098   8.012  0.1360  0.0112 -0.5073
  281TYR    HB1 1365   5.266   6.034   8.052 -0.4576  1.0027 -0.0942
  281TYR    HB2 1366   5.320   6.123   7.908  2.3180  4.3785 -0.2772
  281TYR     CG 1367   5.349   6.228   8.095 -0.6326 -0.5704 -0.2841
  281TYR    CD1 1368   5.318   6.220   8.239  0.3087 -0.0828  0.2012
  281TYR    HD1 1369   5.291   6.127   8.286 -0.8767  0.5739  0.8741
  281TYR    CE1 1370   5.309   6.341   8.310  0.4704  1.2082 -0.6116
  281TYR    HE1 1371   5.282   6.337   8.415  2.0327 -0.1191 -0.2025
  281TYR     CZ 1372   5.326   6.464   8.252  0.8619 -0.0605 -0.1393
  281TYR     OH 1373   5.298   6.575   8.335  0.4481  0.0025  0.2180
  281TYR     HH 1374   5.342   6.652   8.298  1.0514 -0.7512 -0.6765
  281TYR    CD2 1375   5.381   6.359   8.044  0.2251  0.2991  0.4311
  281TYR    HD2 1376   5.414   6.356   7.941  0.2270 -1.3045  0.4474
  281TYR    CE2 1377   5.370   6.477   8.118  0.0326  0.3794 -0.3738
  281TYR    HE2 1378   5.403   6.571   8.075  1.2881  0.0199 -0.2328
  281TYR      C 1379   5.595   6.103   7.957 -0.5689 -0.3425  0.3314
  281TYR      O 1380   5.695   6.149   8.013  0.1188  0.0190  0.0763
  282CYS      N 1381   5.595   6.111   7.823 -0.3387 -0.5714  0.4526
  282CYS     HN 1382   5.526   6.070   7.765  1.2011 -0.8343 -1.2612
  282CYS     CA 1383   5.699   6.177   7.744 -0.4460 -0.4677 -0.0778
  282CYS     HA 1384   5.787   6.186   7.805 -0.6895 -0.3594  0.2561
  282CYS     CB 1385   5.740   6.086   7.623 -0.2038  0.2552  0.7585
  282CYS    HB1 1386   5.645   6.055   7.576  0.0641  2.4538 -1.4642
  282CYS    HB2 1387   5.795   5.998   7.663 -2.4349 -1.4535  0.2200
  282CYS     SG 1388   5.840   6.153   7.485  0.2580  0.0739 -0.3467
  282CYS    HG1 1389   5.957   6.103   7.522  0.2376  1.3751  1.5924
  282CYS      C 1390   5.658   6.311   7.690  0.4020 -0.6776 -0.0170
  282CYS      O 1391   5.547   6.321   7.637  0.3711  0.0537  0.1142
  283GLU      N 1392   5.730   6.416   7.716 -0.4937 -0.0387  0.2427
  283GLU     HN 1393   5.817   6.409   7.764 -0.3749 -1.5300 -0.1613
  283GLU     CA 1394   5.706   6.542   7.649 -0.1446 -0.0817  0.2743
  283GLU     HA 1395   5.605   6.535   7.610  0.2693  0.2252 -0.9160
  283GLU     CB 1396   5.715   6.654   7.753  0.5025  0.8283 -0.0734
  283GLU    HB1 1397   5.741   6.754   7.714  1.2338  0.6989  0.0633
  283GLU    HB2 1398   5.803   6.628   7.816  0.3791  1.8007  0.5116
  283GLU     CG 1399   5.589   6.669   7.836 -0.1205 -0.5901 -0.8958
  283GLU    HG1 1400   5.584   6.590   7.914 -1.0676  1.5033  1.2947
  283GLU    HG2 1401   5.501   6.669   7.769 -0.9290  1.2169  0.0770
  283GLU     CD 1402   5.571   6.806   7.911  0.3050  0.4478 -0.4810
  283GLU    OE1 1403   5.650   6.899   7.878  1.5481  0.4171  0.4479
  283GLU    OE2 1404   5.489   6.823   8.003  0.3434 -0.3566 -0.2721
  283GLU      C 1405   5.790   6.572   7.530  0.0587 -0.2211 -0.2323
  283GLU      O 1406   5.916   6.574   7.535  0.4963  0.1419 -0.2141
  284LEU      N 1407   5.737   6.587   7.411 -0.1125 -0.7295 -0.2635
  284LEU     HN 1408   5.638   6.603   7.403 -0.1533 -0.6950  0.2808
  284LEU     CA 1409   5.803   6.617   7.278  0.3612  0.0491 -0.1130
  284LEU     HA 1410   5.900   6.573   7.298 -0.8610 -2.0032  1.8736
  284LEU     CB 1411   5.720   6.534   7.167  0.4362 -0.9824  0.4034
  284LEU    HB1 1412   5.778   6.552   7.074 -0.7092 -1.6038 -0.4684
  284LEU    HB2 1413   5.625   6.591   7.152  0.6003 -1.0480 -0.9950
  284LEU     CG 1414   5.703   6.381   7.177  0.7547  0.2513  0.0524
  284LEU     HG 1415   5.797   6.339   7.220  1.2735 -0.1434 -1.4167
  284LEU    CD1 1416   5.581   6.338   7.258 -0.2467 -0.4608 -0.1590
  284LEU   HD11 1417   5.595   6.228   7.267  0.6486 -0.4900 -1.6325
  284LEU   HD12 1418   5.486   6.367   7.207 -0.8666 -2.2134 -0.0614
  284LEU   HD13 1419   5.600   6.376   7.360  1.2664 -1.6541  0.0466
  284LEU    CD2 1420   5.693   6.327   7.030  0.1881 -0.0138  0.2333
  284LEU   HD21 1421   5.780   6.363   6.970  0.0487  1.3408  0.7889
  284LEU   HD22 1422   5.603   6.377   6.990  0.3736  0.8001  0.7790
  284LEU   HD23 1423   5.685   6.217   7.024  1.3992 -0.0872 -0.4951
  284LEU      C 1424   5.819   6.759   7.260 -0.4196 -0.4488  0.5129
  284LEU      O 1425   5.728   6.842   7.260 -0.6467  0.5322  0.0324
  285CYS      N 1426   5.945   6.807   7.233  0.4509  0.6314 -0.3784
  285CYS     HN 1427   6.017   6.738   7.229  1.2649  1.4260  0.1519
  285CYS     CA 1428   5.977   6.948   7.220  0.2787 -0.7202 -0.4918
  285CYS     HA 1429   5.888   7.005   7.196  2.1226  1.4601 -2.5762
  285CYS     CB 1430   6.030   6.994   7.357  0.1448  0.0405 -0.1298
  285CYS    HB1 1431   6.117   6.931   7.387 -0.4276  0.3471  2.3719
  285CYS    HB2 1432   5.947   6.983   7.429  0.2869  0.4631  0.1000
  285CYS     SG 1433   6.092   7.170   7.357  0.4723  0.1566 -0.1279
  285CYS    HG1 1434   5.989   7.223   7.293  1.5028  0.6979 -1.3870
  285CYS      C 1435   6.074   6.973   7.104  0.0644  0.6174  0.5736
  285CYS      O 1436   6.169   6.897   7.081  0.3972  0.2503 -0.1078
  286LEU      N 1437   6.034   7.078   7.027 -0.6956 -0.6763 -0.0073
  286LEU     HN 1438   5.954   7.135   7.041 -0.3353  0.2453 -1.4124
  286LEU     CA 1439   6.128   7.128   6.934  0.6467  0.1713 -0.0802
  286LEU     HA 1440   6.220   7.071   6.940 -0.9698 -2.5537  0.3497
  286LEU     CB 1441   6.090   7.101   6.786  0.4782 -0.1632 -0.3963
  286LEU    HB1 1442   6.142   7.165   6.712 -0.6875 -0.5761 -1.5974
  286LEU    HB2 1443   5.985   7.129   6.765 -0.1554 -0.7924  1.6499
  286LEU     CG 1444   6.098   6.952   6.743  0.1466 -0.7918  1.1913
  286LEU     HG 1445   6.173   6.902   6.809  0.9534 -3.2305 -1.4142
  286LEU    CD1 1446   5.963   6.880   6.749 -0.4449  0.1519 -0.8880
  286LEU   HD11 1447   5.896   6.919   6.669 -1.5548 -0.6128 -0.3649
  286LEU   HD12 1448   5.905   6.901   6.841  0.7271  1.1007 -0.3364
  286LEU   HD13 1449   5.984   6.772   6.736  2.4532  0.4840  0.2758
  286LEU    CD2 1450   6.149   6.938   6.603  0.0849 -0.5029  0.5022
  286LEU   HD21 1451   6.171   6.834   6.571  0.2661  0.0632 -1.3342
  286LEU   HD22 1452   6.243   6.994   6.584 -0.3471  0.4832  1.1743
  286LEU   HD23 1453   6.074   6.980   6.533 -1.9437 -1.4512  1.9924
  286LEU      C 1454   6.146   7.272   6.955  0.5787 -0.2250  0.6923
  286LEU      O 1455   6.050   7.347   6.986 -0.0584 -0.2090  0.4200
  287ASP      N 1456   6.269   7.319   6.944 -0.0583  0.2958  0.1459
  287ASP     HN 1457   6.345   7.256   6.928  0.1907  0.8715 -1.0400
  287ASP     CA 1458   6.301   7.463   6.942 -0.0641  0.1513 -0.4749
  287ASP     HA 1459   6.408   7.455   6.953 -0.1955 -1.4821 -0.1524
  287ASP     CB 1460   6.277   7.529   6.810  0.2510 -0.8076 -0.1915
  287ASP    HB1 1461   6.297   7.638   6.812 -0.2184 -0.6938 -1.2134
  287ASP    HB2 1462   6.169   7.504   6.800 -0.6306  2.7231 -0.7804
  287ASP     CG 1463   6.352   7.463   6.694 -0.2748 -1.0877 -0.6561
  287ASP    OD1 1464   6.466   7.412   6.716 -0.1579 -0.1801  0.3152
  287ASP    OD2 1465   6.291   7.465   6.584 -0.4985  0.1626  0.5994
  287ASP      C 1466   6.260   7.546   7.065  0.1038 -0.2110 -0.2762
  287ASP      O 1467   6.233   7.665   7.060 -0.1768  0.2159  0.0486
  288ASP      N 1468   6.251   7.481   7.181 -0.0879 -0.6512  0.0493
  288ASP     HN 1469   6.277   7.385   7.177  1.4446 -0.2492 -0.2045
  288ASP     CA 1470   6.200   7.519   7.307 -0.0496  0.3998 -0.1861
  288ASP     HA 1471   6.201   7.429   7.368 -0.6241  2.4140  3.0540
  288ASP     CB 1472   6.290   7.631   7.370 -0.4094 -0.7426  0.1559
  288ASP    HB1 1473   6.240   7.648   7.468 -0.4330 -1.8596  0.3477
  288ASP    HB2 1474   6.286   7.723   7.308 -1.7019 -1.3144 -0.6628
  288ASP     CG 1475   6.428   7.580   7.409  0.0801  0.8292 -0.2428
  288ASP    OD1 1476   6.493   7.660   7.484  0.1325 -0.0642  0.4853
  288ASP    OD2 1477   6.480   7.477   7.363 -0.1350 -0.4220  0.3415
  288ASP      C 1478   6.052   7.545   7.317  0.6920 -0.4689 -0.0641
  288ASP      O 1479   6.001   7.630   7.397 -0.2015  0.5772 -0.2833
  289MET      N 1480   5.974   7.479   7.226  0.0430  0.2983 -0.4082
  289MET     HN 1481   6.028   7.434   7.155 -0.6449  0.0734 -0.7988
  289MET     CA 1482   5.830   7.469   7.228  0.2445 -0.2205  0.2896
  289MET     HA 1483   5.785   7.525   7.309 -1.0234 -1.7774  0.7368
  289MET     CB 1484   5.769   7.532   7.093 -0.3845 -0.6539 -0.3996
  289MET    HB1 1485   5.821   7.488   7.005 -2.1348 -2.9123 -0.3895
  289MET    HB2 1486   5.800   7.639   7.097 -0.5276 -0.6132 -0.3912
  289MET     CG 1487   5.614   7.524   7.088  0.7339  0.0553  0.2907
  289MET    HG1 1488   5.575   7.568   7.183 -0.4572  0.0704 -0.1818
  289MET    HG2 1489   5.586   7.417   7.078  0.1912  0.4166 -2.8977
  289MET     SD 1490   5.547   7.608   6.947 -0.1233 -0.2833  0.0814
  289MET     CE 1491   5.530   7.771   7.028  0.0681  0.0886  0.2002
  289MET    HE1 1492   5.615   7.791   7.097  2.8372 -0.5893 -2.7423
  289MET    HE2 1493   5.440   7.772   7.092 -1.3382  1.6566 -1.6607
  289MET    HE3 1494   5.533   7.864   6.966 -1.7940 -0.0988 -0.2067
  289MET      C 1495   5.783   7.316   7.238 -0.0426 -0.2733  0.2259
  289MET      O 1496   5.836   7.222   7.174  0.0040  0.0495  0.5856
  290LEU      N 1497   5.671   7.298   7.321  0.0888 -0.6009 -0.4672
  290LEU     HN 1498   5.641   7.376   7.375 -2.2619  0.8422 -3.5432
  290LEU     CA 1499   5.599   7.175   7.344 -0.3181 -0.2618  0.4034
  290LEU     HA 1500   5.685   7.111   7.358  2.3536  3.3164  1.9499
  290LEU     CB 1501   5.520   7.181   7.472  0.0548  0.0063  0.4851
  290LEU    HB1 1502   5.450   7.267   7.463  2.1713  1.5855 -2.6825
  290LEU    HB2 1503   5.592   7.212   7.550  1.6383  2.0380 -1.6335
  290LEU     CG 1504   5.445   7.050   7.518 -0.3099 -0.1089  0.0812
  290LEU     HG 1505   5.367   7.023   7.443 -0.2480  0.7048 -0.2930
  290LEU    CD1 1506   5.537   6.926   7.536  0.7748  0.6804  0.7227
  290LEU   HD11 1507   5.467   6.849   7.575  0.3231  0.9579  0.4726
  290LEU   HD12 1508   5.616   6.932   7.614  1.2864 -0.6712  0.3349
  290LEU   HD13 1509   5.570   6.890   7.436 -1.8962 -1.8790  0.6468
  290LEU    CD2 1510   5.363   7.079   7.640  0.0601 -0.0204  0.1428
  290LEU   HD21 1511   5.297   6.996   7.672 -1.1058  0.6495 -0.4618
  290LEU   HD22 1512   5.295   7.164   7.616  0.4094  0.0776 -0.4986
  290LEU   HD23 1513   5.433   7.109   7.721  2.0436 -2.2982 -0.6136
  290LEU      C 1514   5.506   7.131   7.225  0.1059  0.5079 -0.7729
  290LEU      O 1515   5.401   7.193   7.214  0.6524  0.3777  0.5958
  291TYR      N 1516   5.545   7.030   7.143  0.4277 -0.1587 -0.8464
  291TYR     HN 1517   5.627   6.977   7.161  0.7457  0.7795  0.6935
  291TYR     CA 1518   5.456   7.013   7.026 -0.6497 -0.1271  0.6765
  291TYR     HA 1519   5.395   7.098   7.000  2.6569  1.0422 -4.8395
  291TYR     CB 1520   5.532   6.972   6.896  0.0588 -0.0876  0.0564
  291TYR    HB1 1521   5.465   6.931   6.817  0.8830  0.4117 -0.9364
  291TYR    HB2 1522   5.618   6.905   6.917  0.3227 -0.8570 -2.9818
  291TYR     CG 1523   5.584   7.101   6.835  0.1252 -0.1088  1.0551
  291TYR    CD1 1524   5.502   7.158   6.739 -0.3261  0.3727  0.0234
  291TYR    HD1 1525   5.405   7.119   6.713  1.0822 -2.6793 -1.1787
  291TYR    CE1 1526   5.548   7.272   6.670 -0.1309  0.6542  0.8173
  291TYR    HE1 1527   5.488   7.315   6.592  2.0008  0.7022 -0.8940
  291TYR     CZ 1528   5.669   7.330   6.700 -0.0639  0.1423  0.2356
  291TYR     OH 1529   5.710   7.450   6.625 -0.2134  0.2012 -0.6788
  291TYR     HH 1530   5.799   7.471   6.654 -0.0423 -1.1109 -0.2063
  291TYR    CD2 1531   5.707   7.157   6.862  0.2105  0.0768 -0.2700
  291TYR    HD2 1532   5.784   7.111   6.923  0.4976  0.9930  0.0811
  291TYR    CE2 1533   5.748   7.278   6.798 -0.3233  0.3516 -0.2350
  291TYR    HE2 1534   5.840   7.326   6.828  1.0528 -2.8297  0.9831
  291TYR      C 1535   5.356   6.895   7.051  0.0567  0.5587  0.6418
  291TYR      O 1536   5.251   6.886   6.984  0.6568  0.1824 -0.2659
  292ALA      N 1537   5.389   6.803   7.139 -0.4372 -0.4121  0.6066
  292ALA     HN 1538   5.476   6.815   7.186 -0.8878  1.8676  0.9799
  292ALA     CA 1539   5.295   6.701   7.184 -0.3418  0.2634 -0.6488
  292ALA     HA 1540   5.204   6.755   7.208  0.8032  1.4889  1.1208
  292ALA     CB 1541   5.278   6.595   7.077  0.1270  0.2059  0.0602
  292ALA    HB1 1542   5.245   6.644   6.983 -3.0560 -1.5832  0.1307
  292ALA    HB2 1543   5.191   6.531   7.102  0.6879 -0.7407 -0.3476
  292ALA    HB3 1544   5.366   6.531   7.057  0.1205 -0.5784  2.2174
  292ALA      C 1545   5.360   6.625   7.307  0.4645 -0.0391  0.8092
  292ALA      O 1546   5.475   6.648   7.349  0.0384 -0.6035 -0.5235
  293ARG      N 1547   5.276   6.540   7.374  0.5441  0.5039  0.0875
  293ARG     HN 1548   5.182   6.528   7.345  1.0500 -0.0816 -1.4313
  293ARG     CA 1549   5.321   6.446   7.478  0.3478 -0.4991  0.5673
  293ARG     HA 1550   5.427   6.427   7.466 -0.0700 -2.3102 -0.7673
  293ARG     CB 1551   5.287   6.496   7.616 -0.5650  0.6679  0.0734
  293ARG    HB1 1552   5.360   6.578   7.629 -1.9708  1.8274  0.8357
  293ARG    HB2 1553   5.301   6.426   7.701 -0.8330  2.8199  1.9612
  293ARG     CG 1554   5.143   6.554   7.635 -0.2057  1.2595  0.2416
  293ARG    HG1 1555   5.081   6.463   7.646  1.3376  0.1052 -0.3233
  293ARG    HG2 1556   5.108   6.612   7.547  1.5591  0.6977 -0.8732
  293ARG     CD 1557   5.123   6.639   7.762 -0.3898 -0.0055 -0.8429
  293ARG    HD1 1558   5.184   6.732   7.759 -0.2782 -0.0754 -0.7556
  293ARG    HD2 1559   5.149   6.588   7.857 -1.4794 -0.2122 -0.6472
  293ARG     NE 1560   4.979   6.670   7.758 -0.6810 -0.3617 -0.0444
  293ARG     HE 1561   4.927   6.609   7.698 -0.5333  0.9267 -1.5520
  293ARG     CZ 1562   4.918   6.755   7.837 -0.3536  0.2673 -1.1058
  293ARG    NH1 1563   4.978   6.837   7.927  0.4793  0.0440 -0.4127
  293ARG   HH11 1564   5.077   6.839   7.935  0.4336 -0.9019  0.7158
  293ARG   HH12 1565   4.920   6.887   7.991 -1.4954 -0.4581 -1.7025
  293ARG    NH2 1566   4.787   6.770   7.816  0.3649 -0.4548 -0.0904
  293ARG   HH21 1567   4.746   6.730   7.734 -0.8302  2.2473 -0.9183
  293ARG   HH22 1568   4.756   6.846   7.871  3.2332  1.3425 -0.7095
  293ARG      C 1569   5.251   6.311   7.461  0.0205 -0.6175  0.6325
  293ARG      O 1570   5.164   6.304   7.376  0.0659 -0.2194 -0.0492
  294THR      N 1571   5.292   6.211   7.529 -0.6085 -0.1530 -0.0774
  294THR     HN 1572   5.380   6.208   7.575  0.6492 -1.9351 -2.3564
  294THR     CA 1573   5.224   6.083   7.540  0.0855 -0.0021 -0.3363
  294THR     HA 1574   5.174   6.059   7.447  1.9703  0.2252 -1.4477
  294THR     CB 1575   5.316   5.968   7.564 -0.3087 -0.1624  0.9179
  294THR     HB 1576   5.257   5.873   7.568  0.1037 -0.5651 -1.1970
  294THR    OG1 1577   5.387   5.988   7.688  0.3367  0.1517  0.6051
  294THR    HG1 1578   5.391   5.895   7.712 -0.6937 -0.1200 -0.1668
  294THR    CG2 1579   5.416   5.952   7.448 -0.3330  0.7195  0.1641
  294THR   HG21 1580   5.467   6.050   7.431 -1.1481  1.1501  0.1214
  294THR   HG22 1581   5.367   5.933   7.350  0.1592  1.2668 -0.1990
  294THR   HG23 1582   5.483   5.866   7.468 -0.9298  0.2993  0.3805
  294THR      C 1583   5.109   6.079   7.649 -0.3470 -0.3260  0.1229
  294THR      O 1584   5.095   6.165   7.733  0.0121  0.3365 -0.2978
  295THR      N 1585   5.021   5.978   7.639  0.4266 -0.0416 -0.2544
  295THR     HN 1586   5.019   5.932   7.551  0.5940 -2.0059  0.7046
  295THR     CA 1587   4.933   5.935   7.751 -0.9088  0.9615  0.1847
  295THR     HA 1588   4.872   6.017   7.785  0.8786  2.4509 -0.0818
  295THR     CB 1589   4.833   5.821   7.719 -0.0077 -0.6512 -0.7141
  295THR     HB 1590   4.783   5.788   7.812 -1.3817 -0.9202 -1.5160
  295THR    OG1 1591   4.894   5.712   7.659 -0.6160  0.5398 -0.2268
  295THR    HG1 1592   4.943   5.743   7.583 -1.0846 -1.4059 -1.3984
  295THR    CG2 1593   4.729   5.879   7.628 -0.0447 -0.6700 -0.3375
  295THR   HG21 1594   4.663   5.793   7.604  0.7764 -1.0234 -1.4249
  295THR   HG22 1595   4.774   5.906   7.530 -0.6444 -2.5413 -1.1905
  295THR   HG23 1596   4.670   5.961   7.674  1.8554 -0.0376  1.0878
  295THR      C 1597   5.016   5.897   7.874  0.3063  0.4148  1.1905
  295THR      O 1598   5.119   5.829   7.863 -0.1676 -0.6081  0.0120
  296SER      N 1599   4.966   5.919   7.993  0.8577  0.1381 -0.0826
  296SER     HN 1600   4.881   5.969   8.001 -0.1922 -1.4384 -0.9101
  296SER     CA 1601   5.022   5.879   8.124  0.4878  0.1345 -0.4479
  296SER     HA 1602   5.128   5.901   8.115  1.0509 -2.4091 -0.9351
  296SER     CB 1603   4.962   5.967   8.246  1.1331  0.0055  0.6439
  296SER    HB1 1604   5.012   5.935   8.340 -0.9092 -0.4471  1.6227
  296SER    HB2 1605   4.852   5.954   8.252  0.0037  6.1178 -0.2238
  296SER     OG 1606   4.992   6.106   8.224  0.4210  0.1061  0.5607
  296SER    HG1 1607   5.002   6.132   8.316  0.9946  0.4218  0.4151
  296SER      C 1608   4.994   5.729   8.153  0.9544  0.0848 -0.2668
  296SER      O 1609   4.878   5.685   8.154 -0.7839  0.0392  0.1166
  297LYS      N 1610   5.100   5.650   8.168  0.4571  0.3947 -0.3053
  297LYS     HN 1611   5.192   5.688   8.162  0.4236  0.4346 -0.5699
  297LYS     CA 1612   5.102   5.505   8.176  0.0315 -0.3451  0.0564
  297LYS     HA 1613   4.998   5.478   8.190  0.3790 -0.7244  2.2570
  297LYS     CB 1614   5.151   5.446   8.043  0.1292  0.3396  0.3568
  297LYS    HB1 1615   5.171   5.338   8.063  0.6577 -0.1248 -2.2878
  297LYS    HB2 1616   5.240   5.502   8.006  0.0433 -0.4243 -1.0745
  297LYS     CG 1617   5.044   5.456   7.934  0.6700 -0.1658  0.1178
  297LYS    HG1 1618   5.078   5.435   7.831  0.2059  2.6300 -0.6784
  297LYS    HG2 1619   5.027   5.565   7.925 -3.0293 -0.7234 -1.1624
  297LYS     CD 1620   4.910   5.385   7.959  0.0863 -0.1388 -0.1363
  297LYS    HD1 1621   4.833   5.416   7.885 -0.7533 -1.3376  0.1935
  297LYS    HD2 1622   4.872   5.417   8.058 -1.5641 -3.6013  0.5374
  297LYS     CE 1623   4.919   5.230   7.980  0.8066 -0.1132  0.6231
  297LYS    HE1 1624   4.817   5.191   8.000 -1.1306  4.1013  0.1271
  297LYS    HE2 1625   4.999   5.202   8.052  0.2468 -0.5434  1.0870
  297LYS     NZ 1626   4.967   5.162   7.852  0.0964 -0.0773  0.1893
  297LYS    HZ1 1627   4.992   5.062   7.869  1.2315  0.0949 -0.3809
  297LYS    HZ2 1628   5.047   5.209   7.806 -1.9282  2.8428 -0.6016
  297LYS    HZ3 1629   4.887   5.167   7.786 -1.0231  1.1146  1.5497
  297LYS      C 1630   5.198   5.457   8.285  0.0747  0.0187  0.2528
  297LYS      O 1631   5.307   5.518   8.297  0.2063 -0.2162 -0.8193
  298PRO      N 1632   5.150   5.359   8.360  0.1215  0.1244  0.0488
  298PRO     CD 1633   5.017   5.293   8.373 -1.1244 -0.1240  0.4701
  298PRO    HD1 1634   5.015   5.222   8.288 -0.9797 -1.5518  1.6290
  298PRO    HD2 1635   4.935   5.368   8.384 -0.7239  0.0400  2.8602
  298PRO     CA 1636   5.244   5.295   8.456  0.2648  0.4950 -0.6886
  298PRO     HA 1637   5.304   5.362   8.516  0.1351 -1.2644  1.5364
  298PRO     CB 1638   5.152   5.236   8.563  0.6505  0.4471  0.2995
  298PRO    HB1 1639   5.138   5.315   8.640 -2.1419  0.5360 -0.1955
  298PRO    HB2 1640   5.195   5.147   8.615 -0.1863 -0.4972 -0.5575
  298PRO     CG 1641   5.023   5.203   8.502  0.3333 -0.6172  0.9469
  298PRO    HG1 1642   5.027   5.095   8.474  0.0144 -0.0343 -1.5702
  298PRO    HG2 1643   4.936   5.230   8.565 -0.3031 -0.2183 -0.0868
  298PRO      C 1644   5.322   5.188   8.383  0.4224  0.2977  0.1307
  298PRO      O 1645   5.310   5.188   8.259  0.3107  0.1602 -0.1504
  299ARG      N 1646   5.392   5.092   8.452  0.3275  0.1490 -0.0614
  299ARG     HN 1647   5.401   5.085   8.551  0.4138  3.0762  0.2051
  299ARG     CA 1648   5.427   4.969   8.377  0.1380 -0.0018 -0.0909
  299ARG     HA 1649   5.499   4.998   8.302  0.6386 -2.5899 -0.7063
  299ARG     CB 1650   5.518   4.881   8.473  0.2377 -0.5327 -0.1000
  299ARG    HB1 1651   5.512   4.778   8.432  0.5595 -0.4587 -0.3428
  299ARG    HB2 1652   5.472   4.880   8.574  1.1667 -3.2180  0.3823
  299ARG     CG 1653   5.669   4.920   8.477  0.2988 -0.1809  0.0557
  299ARG    HG1 1654   5.686   5.019   8.525  0.9535 -0.1420 -0.2462
  299ARG    HG2 1655   5.704   4.919   8.372 -1.8388  2.6963 -0.8018
  299ARG     CD 1656   5.734   4.799   8.550  0.1941 -0.5938 -0.0395
  299ARG    HD1 1657   5.718   4.703   8.496  0.6200 -0.3831 -0.5503
  299ARG    HD2 1658   5.682   4.788   8.648  0.5276 -1.1759  0.0797
  299ARG     NE 1659   5.878   4.836   8.570 -0.1405 -0.2598 -0.1001
  299ARG     HE 1660   5.911   4.925   8.600  0.4309  0.2496 -2.1168
  299ARG     CZ 1661   5.973   4.745   8.569  0.2060 -0.3186  0.2859
  299ARG    NH1 1662   5.941   4.617   8.561 -0.3402 -0.0809 -0.4173
  299ARG   HH11 1663   6.016   4.552   8.570 -0.7248 -0.2491  2.5120
  299ARG   HH12 1664   5.850   4.578   8.574  1.1973 -4.0392 -0.0684
  299ARG    NH2 1665   6.089   4.789   8.591 -0.1332 -0.3560  0.3573
  299ARG   HH21 1666   6.165   4.725   8.600  0.2741 -0.0505 -0.7895
  299ARG   HH22 1667   6.104   4.887   8.607  3.8608 -0.7106 -0.0062
  299ARG      C 1668   5.319   4.888   8.305 -0.4245 -0.4816  0.0686
  299ARG      O 1669   5.205   4.884   8.340  0.2208  0.6315  0.1538
  300SER      N 1670   5.356   4.816   8.198  0.2032 -0.9450  0.4513
  300SER     HN 1671   5.454   4.810   8.181  0.5493 -1.5990  2.3922
  300SER     CA 1672   5.272   4.726   8.117  0.4250 -0.1123  0.4344
  300SER     HA 1673   5.182   4.776   8.088  0.3209  0.1873  1.2314
  300SER     CB 1674   5.349   4.673   7.996  0.3009 -0.1254  0.1912
  300SER    HB1 1675   5.415   4.588   8.023  0.5056 -0.3415 -0.9412
  300SER    HB2 1676   5.409   4.752   7.947 -2.3478  0.5999 -2.1735
  300SER     OG 1677   5.264   4.623   7.891  0.4130  0.0456  0.4734
  300SER    HG1 1678   5.327   4.614   7.818  1.0831  0.0122  1.0420
  300SER      C 1679   5.226   4.605   8.198 -0.6384 -0.4193 -0.0073
  300SER      O 1680   5.287   4.556   8.285 -0.1412 -0.4669  0.0874
  301ALA      N 1681   5.117   4.548   8.144  0.1400 -0.1561 -0.5448
  301ALA     HN 1682   5.069   4.598   8.073  0.4136  0.6997 -0.1521
  301ALA     CA 1683   5.067   4.419   8.184  0.6319  0.1841 -0.9685
  301ALA     HA 1684   5.096   4.390   8.284  0.4914  0.4440 -0.8507
  301ALA     CB 1685   4.913   4.432   8.173  0.3948  0.7197 -0.0735
  301ALA    HB1 1686   4.886   4.468   8.072  2.2107  1.4402 -0.3325
  301ALA    HB2 1687   4.873   4.507   8.244  1.4392  1.5186 -0.2991
  301ALA    HB3 1688   4.872   4.329   8.175  2.0115 -0.0138 -1.4893
  301ALA      C 1689   5.121   4.305   8.093 -0.9630 -0.7697  0.3387
  301ALA      O 1690   5.092   4.190   8.115  0.6853 -0.1112 -0.0812
  302SER      N 1691   5.210   4.335   7.997  0.6613  0.1092  0.0333
  302SER     HN 1692   5.238   4.429   7.977 -1.4646  0.4638 -1.8138
  302SER     CA 1693   5.283   4.231   7.924 -0.4431 -0.1893 -0.4336
  302SER     HA 1694   5.280   4.136   7.976 -0.5570  0.1729  0.2362
  302SER     CB 1695   5.237   4.205   7.777 -0.2883  0.3151  0.4633
  302SER    HB1 1696   5.233   4.307   7.732 -0.9061  0.6080  1.1669
  302SER    HB2 1697   5.135   4.160   7.783  0.0115 -0.6922 -1.2639
  302SER     OG 1698   5.320   4.118   7.708 -0.1246  0.5231 -0.0169
  302SER    HG1 1699   5.278   4.109   7.622  1.7126 -2.6964 -0.7452
  302SER      C 1700   5.432   4.284   7.921 -0.1484 -0.0974  0.0893
  302SER      O 1701   5.462   4.391   7.868  0.2141 -0.0446  0.2719
  303GLY      N 1702   5.522   4.198   7.975 -0.0291 -0.1107  0.4947
  303GLY     HN 1703   5.486   4.110   8.006 -1.8753  0.7311  0.8251
  303GLY     CA 1704   5.671   4.224   7.997 -0.3475  0.0389 -0.1373
  303GLY    HA1 1705   5.706   4.260   7.902 -2.5204  0.4641 -0.8419
  303GLY    HA2 1706   5.717   4.130   8.026 -0.5718 -0.4862 -1.4392
  303GLY      C 1707   5.701   4.320   8.109 -0.0558  0.1071 -0.1529
  303GLY      O 1708   5.617   4.348   8.194  0.3782  0.4567  0.4102
  304ASP      N 1709   5.824   4.372   8.110 -0.2891  0.4001  0.9207
  304ASP     HN 1710   5.901   4.334   8.059 -2.2730  0.0177 -1.9874
  304ASP     CA 1711   5.867   4.468   8.206 -0.2238 -0.0102 -0.0893
  304ASP     HA 1712   5.814   4.451   8.298  1.3305  0.2539  0.9061
  304ASP     CB 1713   6.019   4.427   8.237  0.5146 -0.2935 -0.3249
  304ASP    HB1 1714   6.014   4.318   8.255  0.3779 -0.1949  0.2416
  304ASP    HB2 1715   6.056   4.484   8.325  0.3338  0.1123 -0.5056
  304ASP     CG 1716   6.124   4.451   8.123  0.0071 -0.0845 -0.2092
  304ASP    OD1 1717   6.097   4.435   8.004 -0.1565  0.7862  0.2702
  304ASP    OD2 1718   6.246   4.461   8.161  0.8559  0.2805  0.0596
  304ASP      C 1719   5.868   4.617   8.164 -0.5426  0.2887  0.1106
  304ASP      O 1720   5.909   4.707   8.235  0.5658  0.3115 -0.3680
  305THR      N 1721   5.824   4.650   8.044  0.6902  0.6901  0.6890
  305THR     HN 1722   5.780   4.584   7.983 -2.3607  2.1454  1.1277
  305THR     CA 1723   5.823   4.788   7.995 -0.4773  0.2383  0.6538
  305THR     HA 1724   5.913   4.839   8.025  0.9847 -1.2850 -0.9023
  305THR     CB 1725   5.834   4.788   7.841  0.3089  0.7355  0.5927
  305THR     HB 1726   5.807   4.889   7.804  0.2015  1.4005  2.3946
  305THR    OG1 1727   5.765   4.688   7.770 -0.6267 -0.1713 -0.1586
  305THR    HG1 1728   5.779   4.702   7.676  0.3629  0.3596  0.0547
  305THR    CG2 1729   5.979   4.754   7.812 -0.0891 -0.3142  0.3294
  305THR   HG21 1730   6.046   4.823   7.868  1.7022  0.2373 -2.2955
  305THR   HG22 1731   5.991   4.767   7.703 -0.9024  0.0449  0.2694
  305THR   HG23 1732   5.993   4.647   7.837  2.3038  0.2939  1.8702
  305THR      C 1733   5.702   4.867   8.039 -0.3085 -0.9818 -0.3589
  305THR      O 1734   5.613   4.825   8.113 -0.3126  0.1000 -0.4249
  306VAL      N 1735   5.711   4.992   8.011  0.4169  0.2106  0.4211
  306VAL     HN 1736   5.799   5.023   7.976  1.8264 -1.6419  2.0705
  306VAL     CA 1737   5.613   5.099   8.020  1.1651  0.0601 -0.2737
  306VAL     HA 1738   5.529   5.068   8.079  0.7595 -0.5820 -1.1542
  306VAL     CB 1739   5.662   5.234   8.067  0.3438  0.4909  0.2648
  306VAL     HB 1740   5.751   5.263   8.007  0.7910  0.0170  0.6851
  306VAL    CG1 1741   5.551   5.339   8.062 -0.3124  0.0241  0.5896
  306VAL   HG11 1742   5.568   5.391   7.966  1.3853 -1.3871  0.0747
  306VAL   HG12 1743   5.559   5.415   8.143 -2.2700 -0.2072  1.0678
  306VAL   HG13 1744   5.450   5.293   8.061  1.1772 -3.5741 -0.0343
  306VAL    CG2 1745   5.717   5.215   8.210  0.3241  0.5110  0.2311
  306VAL   HG21 1746   5.663   5.136   8.267  0.4707  0.4747  0.3207
  306VAL   HG22 1747   5.720   5.308   8.270  1.9407  0.1340  0.8022
  306VAL   HG23 1748   5.822   5.179   8.204 -0.0530 -0.6523  0.3068
  306VAL      C 1749   5.571   5.115   7.877 -0.2796 -0.1333  1.1691
  306VAL      O 1750   5.659   5.140   7.795 -0.4149 -0.3032 -0.4946
  307PHE      N 1751   5.444   5.096   7.836 -0.3239 -0.2368  0.2632
  307PHE     HN 1752   5.384   5.074   7.912  0.8242 -3.2452  0.4457
  307PHE     CA 1753   5.402   5.099   7.695  0.2870 -0.1173 -0.4573
  307PHE     HA 1754   5.484   5.100   7.624  0.5810 -3.2457 -0.3223
  307PHE     CB 1755   5.321   4.961   7.669 -0.1307 -0.5058  0.9244
  307PHE    HB1 1756   5.232   4.957   7.735  0.9213 -1.0730  2.3609
  307PHE    HB2 1757   5.398   4.887   7.701  0.8630  0.4897  0.8898
  307PHE     CG 1758   5.286   4.953   7.523  0.8975 -0.1886  0.0566
  307PHE    CD1 1759   5.364   4.872   7.439  0.3004  0.0263  0.3568
  307PHE    HD1 1760   5.441   4.813   7.486 -1.4350 -2.9340 -0.2631
  307PHE    CE1 1761   5.323   4.846   7.308 -0.1073  0.0754  0.1011
  307PHE    HE1 1762   5.369   4.771   7.246 -2.1101  0.1575 -1.6112
  307PHE     CZ 1763   5.208   4.912   7.256  0.9532  0.0871  0.0357
  307PHE     HZ 1764   5.176   4.883   7.157  0.4197 -0.7973  0.4459
  307PHE    CD2 1765   5.179   5.022   7.470 -0.1791 -0.0748  0.8713
  307PHE    HD2 1766   5.116   5.096   7.517 -1.0178 -0.3762  0.2481
  307PHE    CE2 1767   5.131   4.993   7.339  0.5362 -0.0358 -0.3068
  307PHE    HE2 1768   5.051   5.049   7.294  1.6519  0.5177 -1.6710
  307PHE      C 1769   5.315   5.217   7.671  0.0813  0.1916  1.0612
  307PHE      O 1770   5.198   5.222   7.710 -0.6080  0.0195  0.6935
  308TRP      N 1771   5.368   5.311   7.587 -0.5235  0.1540 -0.4489
  308TRP     HN 1772   5.463   5.309   7.556 -0.0968  0.3847  0.8194
  308TRP     CA 1773   5.288   5.420   7.544  0.7389 -0.5694  0.6734
  308TRP     HA 1774   5.208   5.435   7.614  0.8986 -3.1888  1.5149
  308TRP     CB 1775   5.362   5.557   7.543  0.4881 -0.4525  0.1865
  308TRP    HB1 1776   5.287   5.634   7.515  0.7024 -0.8883 -1.6651
  308TRP    HB2 1777   5.439   5.567   7.464 -0.3026  1.1757 -0.4148
  308TRP     CG 1778   5.417   5.594   7.678 -0.0919 -0.2289  0.2610
  308TRP    CD1 1779   5.355   5.651   7.785 -0.4975  0.9559  0.5672
  308TRP    HD1 1780   5.247   5.653   7.784 -0.6996 -2.1440 -2.7217
  308TRP    NE1 1781   5.451   5.676   7.888  0.0761 -0.0514 -0.7900
  308TRP    HE1 1782   5.427   5.705   7.978 -0.2003 -3.3129  0.3005
  308TRP    CE2 1783   5.574   5.632   7.846  0.4293 -0.2783 -0.1941
  308TRP    CD2 1784   5.558   5.592   7.710 -0.6100  0.3685  0.2309
  308TRP    CE3 1785   5.672   5.548   7.642 -0.3436  0.0605  0.3788
  308TRP    HE3 1786   5.663   5.515   7.539 -0.9858 -0.3212  0.5511
  308TRP    CZ3 1787   5.794   5.561   7.706 -0.1495  0.3551 -0.1903
  308TRP    HZ3 1788   5.887   5.537   7.655  0.3287 -1.2084  1.2776
  308TRP    CZ2 1789   5.697   5.641   7.912 -0.0640  0.2893 -0.4829
  308TRP    HZ2 1790   5.709   5.687   8.009  0.2261  1.4716 -1.0623
  308TRP    CH2 1791   5.809   5.620   7.836 -0.7261 -0.3089  1.8305
  308TRP    HH2 1792   5.911   5.640   7.866 -1.0233  1.7465  1.6104
  308TRP      C 1793   5.221   5.402   7.403 -0.0092 -0.3058 -0.4994
  308TRP      O 1794   5.099   5.405   7.393 -0.4417 -0.2474 -0.1690
  309GLY      N 1795   5.303   5.359   7.303  0.2141  0.3003  0.0147
  309GLY     HN 1796   5.400   5.343   7.322  0.3921  0.7736 -0.5090
  309GLY     CA 1797   5.250   5.307   7.172  0.1712 -0.5319  0.4949
  309GLY    HA1 1798   5.161   5.249   7.193 -1.7279  1.5256 -1.3744
  309GLY    HA2 1799   5.318   5.242   7.118 -0.5482 -1.4132  0.6202
  309GLY      C 1800   5.197   5.400   7.074 -0.1320  0.2299  0.3401
  309GLY      O 1801   5.122   5.360   6.985  0.1317 -0.0647 -0.1774
  310GLU      N 1802   5.228   5.531   7.084  0.1725 -0.0517 -0.2767
  310GLU     HN 1803   5.290   5.564   7.154  0.3684 -1.1159  0.0780
  310GLU     CA 1804   5.157   5.630   7.008 -0.1083  0.6568  0.3468
  310GLU     HA 1805   5.065   5.585   6.974  1.2423 -2.6179  0.6533
  310GLU     CB 1806   5.110   5.745   7.098 -0.8328  0.7877  0.2469
  310GLU    HB1 1807   5.041   5.811   7.041 -0.4939  0.9621  0.0351
  310GLU    HB2 1808   5.198   5.803   7.134 -1.8276  1.5054  1.6121
  310GLU     CG 1809   5.029   5.688   7.217 -0.4426 -0.7711 -0.4121
  310GLU    HG1 1810   5.081   5.610   7.276  0.5529 -0.0264 -0.2708
  310GLU    HG2 1811   4.938   5.633   7.185  0.3190 -1.5752 -1.2811
  310GLU     CD 1812   4.983   5.797   7.318 -1.0141  0.7281 -0.8201
  310GLU    OE1 1813   4.886   5.874   7.290 -0.0658  0.2940 -0.7770
  310GLU    OE2 1814   5.026   5.782   7.438 -0.1688  0.2169  0.3547
  310GLU      C 1815   5.244   5.682   6.888  0.5356 -0.3819 -0.0690
  310GLU      O 1816   5.358   5.733   6.905  0.1113  0.2316 -0.5708
  311HSD      N 1817   5.192   5.675   6.762  0.2657 -0.6506 -1.0335
  311HSD     HN 1818   5.102   5.632   6.763  0.0800 -0.3529  1.3662
  311HSD     CA 1819   5.223   5.753   6.644  0.2614 -0.3442 -0.6624
  311HSD     HA 1820   5.328   5.735   6.624  0.5103 -0.2174  0.4520
  311HSD     CB 1821   5.148   5.691   6.519 -0.2398  0.3229  0.0151
  311HSD    HB1 1822   5.172   5.584   6.501  0.1287  0.0970  1.7574
  311HSD    HB2 1823   5.177   5.742   6.424  0.6935  0.0834  0.1656
  311HSD    ND1 1824   4.922   5.810   6.562  0.1388 -0.4682 -0.5694
  311HSD    HD1 1825   4.946   5.905   6.582  0.6558 -0.9719  1.4599
  311HSD     CG 1826   4.992   5.694   6.534  0.5028 -0.0684 -0.0611
  311HSD    CE1 1827   4.792   5.775   6.563  0.0484  0.1565 -0.2105
  311HSD    HE1 1828   4.727   5.853   6.603  2.2326  1.4579  0.9900
  311HSD    NE2 1829   4.774   5.651   6.525 -0.6918 -0.8239  0.5476
  311HSD    CD2 1830   4.902   5.605   6.504 -0.1441  1.1753  0.1788
  311HSD    HD2 1831   4.916   5.501   6.475 -1.1776  1.1434 -0.2253
  311HSD      C 1832   5.201   5.906   6.659  0.1132  0.7560 -0.2015
  311HSD      O 1833   5.108   5.953   6.719  0.4595  0.2503  0.2400
  312PHE      N 1834   5.297   5.987   6.614  0.0417  0.8236 -0.2852
  312PHE     HN 1835   5.372   5.941   6.566 -0.2925  0.2237 -0.2481
  312PHE     CA 1836   5.304   6.128   6.611  0.6163 -0.0857 -1.0567
  312PHE     HA 1837   5.201   6.159   6.626  0.1373 -2.0825  0.2110
  312PHE     CB 1838   5.405   6.189   6.715 -0.4830 -1.3190  0.1856
  312PHE    HB1 1839   5.411   6.299   6.705  1.5588 -1.5512 -2.0382
  312PHE    HB2 1840   5.506   6.146   6.699 -0.0846 -0.5605  0.6244
  312PHE     CG 1841   5.365   6.156   6.860  0.4448  0.8655  0.7876
  312PHE    CD1 1842   5.273   6.240   6.934 -0.0230 -0.6524  0.5390
  312PHE    HD1 1843   5.221   6.322   6.886 -0.9129 -0.2230  2.1323
  312PHE    CE1 1844   5.241   6.209   7.068 -0.2123 -0.2267  0.6146
  312PHE    HE1 1845   5.179   6.277   7.125 -1.0433  0.1204 -0.6505
  312PHE     CZ 1846   5.298   6.097   7.126  0.5122 -0.0712  0.0236
  312PHE     HZ 1847   5.270   6.081   7.229 -0.3468 -2.5537 -0.5294
  312PHE    CD2 1848   5.417   6.046   6.923 -1.0907  0.0244 -0.4891
  312PHE    HD2 1849   5.474   5.976   6.863  0.1174 -0.4231  1.1021
  312PHE    CE2 1850   5.388   6.014   7.054  0.3167 -0.5233  0.3446
  312PHE    HE2 1851   5.438   5.932   7.104  0.7407 -0.6099 -0.2122
  312PHE      C 1852   5.341   6.176   6.479  0.0679  0.5102 -0.0953
  312PHE      O 1853   5.417   6.105   6.407 -0.0977 -0.4558  0.3242
  313GLU      N 1854   5.289   6.289   6.439 -0.0322  0.1267  0.4938
  313GLU     HN 1855   5.218   6.318   6.502  0.1663  1.2481  0.2140
  313GLU     CA 1856   5.321   6.349   6.312  0.0528  0.0708 -0.3032
  313GLU     HA 1857   5.418   6.315   6.278  0.0826 -0.5776  0.4109
  313GLU     CB 1858   5.228   6.317   6.198 -0.3539  0.4677  0.6166
  313GLU    HB1 1859   5.130   6.352   6.235 -0.5663  2.4501 -1.5214
  313GLU    HB2 1860   5.224   6.207   6.185  1.5918  0.2605  1.4192
  313GLU     CG 1861   5.245   6.388   6.055 -0.1882  0.2372  0.3925
  313GLU    HG1 1862   5.338   6.345   6.010 -0.7005 -1.7464  1.1138
  313GLU    HG2 1863   5.255   6.497   6.075  0.7156  0.6369 -1.8416
  313GLU     CD 1864   5.136   6.358   5.960  0.8450 -0.2692  1.2819
  313GLU    OE1 1865   5.141   6.244   5.904 -0.1173 -0.5678  0.0026
  313GLU    OE2 1866   5.044   6.444   5.939  0.4168  0.0470 -0.3685
  313GLU      C 1867   5.337   6.506   6.322  0.2824  0.2195  0.0556
  313GLU      O 1868   5.241   6.573   6.348  0.3109 -0.6374 -0.1604
  314PHE      N 1869   5.459   6.570   6.305  0.1242  0.4264 -0.1175
  314PHE     HN 1870   5.541   6.514   6.305  1.2801  1.9809  2.2461
  314PHE     CA 1871   5.458   6.714   6.293 -0.1651  0.0824  0.5971
  314PHE     HA 1872   5.364   6.761   6.318 -0.1261  0.4727  0.0236
  314PHE     CB 1873   5.559   6.766   6.392 -0.3506 -0.5419  0.3885
  314PHE    HB1 1874   5.559   6.877   6.390 -1.0344 -0.5052 -2.6999
  314PHE    HB2 1875   5.658   6.727   6.358  0.3543 -0.5150  2.2556
  314PHE     CG 1876   5.550   6.717   6.535  0.3674 -0.0016 -0.0647
  314PHE    CD1 1877   5.649   6.628   6.585 -0.4153 -0.1818 -0.3906
  314PHE    HD1 1878   5.735   6.611   6.522 -1.3040  1.8445 -2.2791
  314PHE    CE1 1879   5.627   6.577   6.714  0.1188 -0.1633  1.2026
  314PHE    HE1 1880   5.692   6.507   6.765  2.4900  0.4872 -0.7029
  314PHE     CZ 1881   5.512   6.606   6.786  0.0719 -1.4025 -0.6814
  314PHE     HZ 1882   5.508   6.559   6.883 -2.7872 -2.1783 -1.1005
  314PHE    CD2 1883   5.441   6.758   6.616  0.3200 -0.0684  0.3570
  314PHE    HD2 1884   5.376   6.835   6.577  0.4589 -0.6807 -1.1542
  314PHE    CE2 1885   5.416   6.698   6.740  0.6409  0.2565  0.4779
  314PHE    HE2 1886   5.324   6.711   6.795  1.5217  0.5409  1.9347
  314PHE      C 1887   5.475   6.760   6.152  0.0677 -0.1234  0.7357
  314PHE      O 1888   5.567   6.706   6.083  0.0515  0.1108  0.0423
  315ASN      N 1889   5.397   6.853   6.102  0.5833  0.4228  0.3462
  315ASN     HN 1890   5.332   6.903   6.160  2.5960  2.7194  0.8191
  315ASN     CA 1891   5.386   6.914   5.969  0.4382  0.5208  0.0452
  315ASN     HA 1892   5.473   6.885   5.912  0.2792  0.9866 -0.4438
  315ASN     CB 1893   5.254   6.865   5.905  0.0452 -0.0850 -0.2975
  315ASN    HB1 1894   5.167   6.915   5.952  2.0336  3.1428  0.2458
  315ASN    HB2 1895   5.244   6.756   5.927 -0.7322  0.0429  0.0029
  315ASN     CG 1896   5.267   6.893   5.759  0.3886 -0.3808  0.1440
  315ASN    OD1 1897   5.365   6.924   5.689  0.1364 -0.0828  0.2585
  315ASN    ND2 1898   5.147   6.893   5.699  0.1146 -0.4911 -0.0128
  315ASN   HD21 1899   5.143   6.920   5.602 -1.0768 -0.6560 -0.0221
  315ASN   HD22 1900   5.065   6.893   5.757  1.3347 -0.7175  1.7889
  315ASN      C 1901   5.400   7.064   5.995  0.9410 -0.9973  0.7353
  315ASN      O 1902   5.389   7.112   6.112  0.2689  0.3553  0.2431
  316ASN      N 1903   5.431   7.144   5.888  0.5297  0.2812 -0.0595
  316ASN     HN 1904   5.447   7.101   5.800  0.4959  3.0149 -1.5159
  316ASN     CA 1905   5.428   7.291   5.882  0.1206 -0.0285 -0.4735
  316ASN     HA 1906   5.462   7.317   5.783 -2.7384 -0.0473 -1.5417
  316ASN     CB 1907   5.289   7.355   5.893  0.8583 -0.2856 -0.9439
  316ASN    HB1 1908   5.305   7.464   5.880 -1.1291  0.2192  0.3701
  316ASN    HB2 1909   5.243   7.339   5.993 -0.0205 -4.1547 -1.7935
  316ASN     CG 1910   5.191   7.313   5.785 -0.3158  0.8335 -0.0054
  316ASN    OD1 1911   5.081   7.263   5.822 -0.0947 -0.4083  0.5765
  316ASN    ND2 1912   5.229   7.310   5.654  0.3712  0.1709 -0.4328
  316ASN   HD21 1913   5.184   7.260   5.581  0.4384  0.3344 -0.5864
  316ASN   HD22 1914   5.327   7.328   5.641  0.2577  0.5859 -0.7129
  316ASN      C 1915   5.539   7.352   5.976  0.1329 -0.0654 -0.0668
  316ASN      O 1916   5.544   7.478   6.005 -0.1553  0.2349 -0.0512
  317LEU      N 1917   5.639   7.269   6.018  0.2623 -0.4393  0.2905
  317LEU     HN 1918   5.642   7.174   5.988 -0.5742 -0.7237  1.0604
  317LEU     CA 1919   5.754   7.303   6.106 -0.2792 -0.0683  0.0768
  317LEU     HA 1920   5.723   7.355   6.195  1.0944  1.7614 -0.4412
  317LEU     CB 1921   5.828   7.171   6.154 -0.4999  0.2132 -0.3800
  317LEU    HB1 1922   5.927   7.193   6.201 -0.7239  0.4507 -0.0147
  317LEU    HB2 1923   5.844   7.104   6.066 -3.0313 -1.4803  0.3489
  317LEU     CG 1924   5.758   7.099   6.266  0.9390 -0.1456  0.2633
  317LEU     HG 1925   5.648   7.096   6.250  0.8276  2.4975  0.0571
  317LEU    CD1 1926   5.812   6.949   6.271  0.6078 -0.3126 -0.0240
  317LEU   HD11 1927   5.922   6.939   6.266  0.6426 -0.1988  0.4814
  317LEU   HD12 1928   5.761   6.890   6.192 -0.5043  0.5436  0.0232
  317LEU   HD13 1929   5.783   6.913   6.372  0.5101  2.0138  0.8383
  317LEU    CD2 1930   5.777   7.162   6.404  0.2844 -0.4105  0.3614
  317LEU   HD21 1931   5.757   7.098   6.492  0.4493  0.9794  1.4475
  317LEU   HD22 1932   5.724   7.259   6.419  2.1186  0.3683  2.4919
  317LEU   HD23 1933   5.886   7.185   6.417 -0.1918  1.6611  1.1978
  317LEU      C 1934   5.861   7.398   6.036 -0.2717 -0.2300  0.2831
  317LEU      O 1935   5.888   7.382   5.919  0.5688  0.0434  0.5622
  318PRO      N 1936   5.932   7.491   6.099  0.3922 -0.1095  0.0754
  318PRO     CD 1937   5.885   7.557   6.226 -0.5014  0.5704  1.4514
  318PRO    HD1 1938   5.880   7.489   6.314  0.0922  1.2518  2.0263
  318PRO    HD2 1939   5.785   7.586   6.190  0.2805  1.2951 -0.2382
  318PRO     CA 1940   6.067   7.533   6.063 -0.1776  0.4271  0.1058
  318PRO     HA 1941   6.050   7.590   5.973 -0.0204 -0.5988 -0.5936
  318PRO     CB 1942   6.114   7.612   6.187  0.7152  0.1229 -0.6391
  318PRO    HB1 1943   6.189   7.691   6.164  0.3688  0.6947  0.1486
  318PRO    HB2 1944   6.156   7.549   6.268  0.1983  3.4233  2.4512
  318PRO     CG 1945   5.984   7.674   6.249  0.3834  0.0081 -0.1577
  318PRO    HG1 1946   5.990   7.696   6.358  0.3715 -0.0644 -0.1420
  318PRO    HG2 1947   5.972   7.759   6.179  0.3195 -0.0977 -0.2787
  318PRO      C 1948   6.157   7.413   6.039  0.5768  0.7042  0.5290
  318PRO      O 1949   6.147   7.311   6.108  0.7360 -0.0245 -0.8799
  319ALA      N 1950   6.252   7.419   5.941  1.0773 -0.0445 -0.2052
  319ALA     HN 1951   6.258   7.507   5.894  0.0387  0.0932 -0.0952
  319ALA     CA 1952   6.348   7.314   5.918 -0.0945  0.1164  0.3977
  319ALA     HA 1953   6.298   7.225   5.883  1.3446 -0.1649 -1.0855
  319ALA     CB 1954   6.462   7.365   5.823  0.0849  0.0833 -0.4207
  319ALA    HB1 1955   6.518   7.449   5.871  2.9037 -1.0303 -1.5236
  319ALA    HB2 1956   6.414   7.404   5.730 -2.6032 -0.7672  0.5388
  319ALA    HB3 1957   6.532   7.282   5.798 -1.8868 -0.9569 -3.0102
  319ALA      C 1958   6.418   7.260   6.047 -0.2629  0.0487  0.2971
  319ALA      O 1959   6.462   7.338   6.130 -0.0428  0.4713 -0.4317
  320VAL      N 1960   6.416   7.125   6.061 -0.6526 -0.0294  0.6305
  320VAL     HN 1961   6.387   7.066   5.986 -0.2832  1.5955 -0.8454
  320VAL     CA 1962   6.446   7.054   6.187 -0.1491 -0.9651  0.4629
  320VAL     HA 1963   6.406   7.110   6.270 -2.1017 -3.4451  1.3355
  320VAL     CB 1964   6.365   6.928   6.205 -0.2561 -0.1358 -0.5211
  320VAL     HB 1965   6.388   6.865   6.116 -0.4814  0.6332 -1.1360
  320VAL    CG1 1966   6.398   6.846   6.332 -0.4679 -0.4048  0.5320
  320VAL   HG11 1967   6.321   6.769   6.353 -1.8251  0.9113  0.5318
  320VAL   HG12 1968   6.409   6.907   6.424 -0.5744 -0.1580  0.3802
  320VAL   HG13 1969   6.498   6.800   6.316 -0.4464 -0.2786  0.2986
  320VAL    CG2 1970   6.220   6.971   6.208  0.6333 -0.3512 -0.5817
  320VAL   HG21 1971   6.205   7.069   6.159  0.8313  1.0861  2.0242
  320VAL   HG22 1972   6.176   6.991   6.308  2.2884  2.9779 -0.3863
  320VAL   HG23 1973   6.152   6.904   6.151  0.5986  0.2762 -1.2852
  320VAL      C 1974   6.594   7.036   6.210 -0.4084 -0.2383  0.5838
  320VAL      O 1975   6.662   6.986   6.119  0.0472 -0.3918  0.2314
  321ARG      N 1976   6.641   7.078   6.331  0.2128 -0.7367  0.2136
  321ARG     HN 1977   6.587   7.127   6.399 -0.8878  0.5436 -1.5037
  321ARG     CA 1978   6.780   7.067   6.377  0.1145  0.0353  0.3398
  321ARG     HA 1979   6.851   7.033   6.304 -0.5129 -0.3747 -0.0937
  321ARG     CB 1980   6.821   7.201   6.441 -0.6754 -0.4035  0.4579
  321ARG    HB1 1981   6.889   7.206   6.528  3.0493 -3.0929 -1.9918
  321ARG    HB2 1982   6.733   7.256   6.480  0.7092  1.8876  0.5326
  321ARG     CG 1983   6.874   7.305   6.335 -0.4140  0.1426 -0.4239
  321ARG    HG1 1984   6.968   7.273   6.284 -1.1489  0.9412 -2.3414
  321ARG    HG2 1985   6.888   7.397   6.396  0.0720 -1.2620  1.7269
  321ARG     CD 1986   6.775   7.346   6.226  0.6502 -0.2155  1.0761
  321ARG    HD1 1987   6.681   7.365   6.282 -0.4129  1.1552 -1.0510
  321ARG    HD2 1988   6.762   7.274   6.143  1.5897  0.1284  0.6248
  321ARG     NE 1989   6.825   7.479   6.170  0.0018  0.2971 -0.2884
  321ARG     HE 1990   6.915   7.508   6.202 -1.0186 -0.0991  3.3786
  321ARG     CZ 1991   6.750   7.583   6.140  0.7192 -0.0173  0.4655
  321ARG    NH1 1992   6.619   7.582   6.135  0.0235 -0.0162 -1.0257
  321ARG   HH11 1993   6.559   7.513   6.176  1.9398 -0.7284  0.7829
  321ARG   HH12 1994   6.571   7.667   6.115  1.0056  1.0099  0.6927
  321ARG    NH2 1995   6.808   7.690   6.105  0.0387 -0.2205 -0.2627
  321ARG   HH21 1996   6.901   7.698   6.141 -0.5492  0.4372  1.1660
  321ARG   HH22 1997   6.750   7.771   6.097  0.4436  0.1596  0.5530
  321ARG      C 1998   6.780   6.961   6.487  0.1986  0.2815 -0.4905
  321ARG      O 1999   6.876   6.885   6.495 -0.2747 -0.5841 -0.1782
  322ALA      N 2000   6.673   6.951   6.574 -0.0438  0.0324  0.1103
  322ALA     HN 2001   6.590   7.006   6.567 -1.5510 -1.9311  1.3195
  322ALA     CA 2002   6.680   6.849   6.673  0.8590  0.5249  0.1329
  322ALA     HA 2003   6.694   6.762   6.609 -0.0110  0.0483  0.5722
  322ALA     CB 2004   6.785   6.862   6.791  0.0715  0.2278  0.1274
  322ALA    HB1 2005   6.780   6.957   6.848 -0.2772 -0.5108  1.3647
  322ALA    HB2 2006   6.891   6.846   6.760 -0.4965 -0.0895 -1.8328
  322ALA    HB3 2007   6.766   6.784   6.867 -0.3749 -1.6533 -1.8250
  322ALA      C 2008   6.545   6.833   6.737 -0.1076 -0.1495  0.0242
  322ALA      O 2009   6.453   6.913   6.724  0.3959 -0.3922  0.4113
  323LEU      N 2010   6.523   6.722   6.811 -0.1683 -0.2523  0.1383
  323LEU     HN 2011   6.598   6.656   6.815  1.6196  1.3001 -3.2777
  323LEU     CA 2012   6.407   6.683   6.875  0.2830 -0.3267 -0.4565
  323LEU     HA 2013   6.340   6.768   6.880 -0.2480 -0.8208  2.4055
  323LEU     CB 2014   6.346   6.562   6.804  0.2224  0.1369 -0.6530
  323LEU    HB1 2015   6.428   6.497   6.767  0.5252  2.2914 -4.2103
  323LEU    HB2 2016   6.304   6.608   6.712 -0.3913  0.3183 -0.2850
  323LEU     CG 2017   6.239   6.478   6.877  0.5800 -0.7235 -0.3697
  323LEU     HG 2018   6.284   6.450   6.975 -0.9324 -0.8999  0.2990
  323LEU    CD1 2019   6.118   6.573   6.907 -0.0107 -0.1732 -0.2246
  323LEU   HD11 2020   6.031   6.527   6.958  0.4494  0.1859  0.9323
  323LEU   HD12 2021   6.090   6.610   6.807  2.2324 -1.7543 -1.5288
  323LEU   HD13 2022   6.150   6.660   6.969  3.1981  0.7317 -2.8372
  323LEU    CD2 2023   6.207   6.349   6.796 -0.0550  0.2275 -0.0331
  323LEU   HD21 2024   6.188   6.379   6.690  1.0693  1.6358  0.1329
  323LEU   HD22 2025   6.118   6.302   6.843  0.1810 -0.2171 -0.0296
  323LEU   HD23 2026   6.289   6.274   6.795 -2.2922 -2.3704 -0.0165
  323LEU      C 2027   6.449   6.651   7.024  0.4293  1.1028  0.3026
  323LEU      O 2028   6.538   6.571   7.041 -0.0822  0.3053 -0.0530
  324ARG      N 2029   6.382   6.716   7.121 -0.9644  0.0203  0.4497
  324ARG     HN 2030   6.315   6.786   7.100  2.2143  2.9136 -1.1643
  324ARG     CA 2031   6.405   6.679   7.263  0.2237 -0.4028  1.0441
  324ARG     HA 2032   6.497   6.623   7.273  0.3229 -0.1825  1.3882
  324ARG     CB 2033   6.433   6.811   7.346 -0.1047  0.0187 -0.2580
  324ARG    HB1 2034   6.472   6.769   7.441  2.7069  1.4362 -0.7012
  324ARG    HB2 2035   6.333   6.855   7.366 -0.3007 -0.4852 -0.1152
  324ARG     CG 2036   6.532   6.913   7.280  0.0153  0.0235 -0.2167
  324ARG    HG1 2037   6.519   7.000   7.348  0.4663  0.9861 -1.3189
  324ARG    HG2 2038   6.504   6.946   7.177 -1.9136  0.5298  0.4159
  324ARG     CD 2039   6.673   6.855   7.262 -0.0909  0.5755 -0.5774
  324ARG    HD1 2040   6.682   6.775   7.186 -1.0300  1.4741 -1.6910
  324ARG    HD2 2041   6.711   6.816   7.359  1.0315 -1.6585 -1.8453
  324ARG     NE 2042   6.748   6.969   7.212  0.0072  0.2676 -0.2116
  324ARG     HE 2043   6.692   7.045   7.180  1.2912  1.7631  0.9615
  324ARG     CZ 2044   6.877   6.989   7.235 -0.5129 -0.0951  0.1491
  324ARG    NH1 2045   6.959   6.896   7.285 -0.1970 -0.4466 -0.2626
  324ARG   HH11 2046   6.923   6.804   7.298  2.6154 -1.8334 -1.3585
  324ARG   HH12 2047   7.057   6.914   7.300  0.1353 -0.6963 -1.8655
  324ARG    NH2 2048   6.922   7.110   7.209  0.2670  0.1303  0.2649
  324ARG   HH21 2049   6.858   7.164   7.154  1.1142  1.4112  0.5113
  324ARG   HH22 2050   7.012   7.118   7.167 -0.0441 -0.9034 -0.6542
  324ARG      C 2051   6.297   6.605   7.331  0.5828  0.1961  0.2164
  324ARG      O 2052   6.184   6.657   7.337  0.7242 -0.1187 -0.0842
  325LEU      N 2053   6.319   6.479   7.375 -0.2266 -0.0693  0.1406
  325LEU     HN 2054   6.409   6.445   7.352 -0.6329  0.4914 -2.5416
  325LEU     CA 2055   6.213   6.387   7.422 -0.4041  0.7639 -0.2621
  325LEU     HA 2056   6.115   6.431   7.407  0.2427  2.0870 -0.7641
  325LEU     CB 2057   6.210   6.243   7.362 -0.4253 -0.3837 -0.0843
  325LEU    HB1 2058   6.123   6.180   7.391 -1.8077  0.9585 -1.1620
  325LEU    HB2 2059   6.307   6.200   7.396 -0.0732  1.6123  1.6454
  325LEU     CG 2060   6.208   6.245   7.203 -0.3602 -0.2910 -0.8646
  325LEU     HG 2061   6.297   6.308   7.179 -0.5769  0.6927  0.7613
  325LEU    CD1 2062   6.215   6.110   7.136  0.1120  0.5928  0.4747
  325LEU   HD11 2063   6.138   6.039   7.175  0.7363 -0.7027 -0.5312
  325LEU   HD12 2064   6.318   6.068   7.146  0.0332  0.0210 -0.8837
  325LEU   HD13 2065   6.198   6.119   7.026  1.6418 -2.8291 -0.1811
  325LEU    CD2 2066   6.088   6.327   7.148  0.3258 -0.2005 -0.8176
  325LEU   HD21 2067   6.063   6.298   7.044  0.9099 -0.2295 -0.9501
  325LEU   HD22 2068   6.103   6.435   7.165  0.7176  0.0654 -2.6490
  325LEU   HD23 2069   5.995   6.297   7.201  0.6074 -0.5932 -0.5400
  325LEU      C 2070   6.224   6.388   7.575 -0.1851  0.0588  0.7290
  325LEU      O 2071   6.316   6.329   7.633  0.5207  0.0040 -0.0129
  326HSE      N 2072   6.136   6.460   7.648 -0.1379 -0.0025  0.0672
  326HSE     HN 2073   6.064   6.510   7.601 -1.6462 -1.8556  0.2880
  326HSE     CA 2074   6.154   6.488   7.790  0.3979  0.5454  0.2335
  326HSE     HA 2075   6.255   6.472   7.825  0.7744  1.0033 -0.6242
  326HSE     CB 2076   6.123   6.638   7.811 -0.1640  0.7156 -0.2878
  326HSE    HB1 2077   6.132   6.663   7.919 -1.0510  0.5979 -0.1781
  326HSE    HB2 2078   6.023   6.663   7.770 -1.2935 -2.7669  0.0034
  326HSE    ND1 2079   6.348   6.746   7.790  0.1500  0.3201 -0.2927
  326HSE     CG 2080   6.222   6.734   7.745 -0.3604  0.1639  0.3897
  326HSE    CE1 2081   6.401   6.850   7.728  0.2976  0.2767  0.2399
  326HSE    HE1 2082   6.501   6.891   7.741 -0.6547  3.0151 -0.4033
  326HSE    NE2 2083   6.310   6.903   7.640  0.4363 -0.5718  0.6535
  326HSE    HE2 2084   6.322   6.991   7.596  3.3375  0.1603  2.5811
  326HSE    CD2 2085   6.192   6.830   7.652 -0.1808 -0.1235 -0.2218
  326HSE    HD2 2086   6.099   6.844   7.599 -1.5985  2.0948  2.5698
  326HSE      C 2087   6.073   6.395   7.875  0.6972 -0.1359  0.2639
  326HSE      O 2088   5.954   6.410   7.885  0.2661 -0.1940  0.3826
  327LEU      N 2089   6.131   6.292   7.929  0.0237  0.0942  0.5809
  327LEU     HN 2090   6.230   6.279   7.929  0.2665  1.5287 -0.7626
  327LEU     CA 2091   6.055   6.198   8.002 -0.0253 -0.7188  1.0967
  327LEU     HA 2092   5.969   6.183   7.939 -0.4065  0.4646  1.3106
  327LEU     CB 2093   6.136   6.072   8.014 -0.0994 -0.1283  0.5370
  327LEU    HB1 2094   6.233   6.094   8.064  1.4052  0.9256 -2.6218
  327LEU    HB2 2095   6.165   6.032   7.915  0.8123 -0.6525  1.0019
  327LEU     CG 2096   6.077   5.950   8.080 -0.3187  0.8811  0.4855
  327LEU     HG 2097   6.045   5.965   8.186 -0.6099  1.8127  0.2811
  327LEU    CD1 2098   5.955   5.915   7.995 -0.3282  0.3207 -0.1857
  327LEU   HD11 2099   5.975   5.896   7.888 -0.0951 -0.3357 -0.0289
  327LEU   HD12 2100   5.883   5.999   8.007  2.1793  2.3965  1.2623
  327LEU   HD13 2101   5.921   5.821   8.044 -1.0754 -0.5171 -2.2210
  327LEU    CD2 2102   6.164   5.820   8.089  0.2788  0.4566  0.1075
  327LEU   HD21 2103   6.166   5.755   7.999 -0.0963 -1.2074  1.2633
  327LEU   HD22 2104   6.129   5.748   8.166 -0.5290  0.0339 -0.6325
  327LEU   HD23 2105   6.269   5.848   8.110 -0.1154  1.0001  1.4733
  327LEU      C 2106   6.015   6.248   8.145 -0.7509  0.5493 -0.1682
  327LEU      O 2107   6.107   6.275   8.221  0.3026  0.3016 -0.0395
  328TYR      N 2108   5.889   6.256   8.187 -0.7672 -0.3546  0.1001
  328TYR     HN 2109   5.818   6.222   8.125  2.0213 -2.3098 -2.3099
  328TYR     CA 2110   5.841   6.295   8.318 -0.0900  0.3896  0.7023
  328TYR     HA 2111   5.924   6.334   8.375  0.9249 -1.3522  0.4936
  328TYR     CB 2112   5.728   6.400   8.302 -0.0377 -0.0990 -0.7697
  328TYR    HB1 2113   5.676   6.423   8.397  2.4018  1.2193  0.3535
  328TYR    HB2 2114   5.651   6.372   8.227 -1.6488 -0.7874  1.0633
  328TYR     CG 2115   5.784   6.534   8.264  0.2414 -0.1012 -0.0962
  328TYR    CD1 2116   5.812   6.631   8.354  0.1682 -0.3433  0.0851
  328TYR    HD1 2117   5.785   6.612   8.457 -2.5970  1.2326 -0.2538
  328TYR    CE1 2118   5.862   6.756   8.313  0.4513 -0.4092  0.0221
  328TYR    HE1 2119   5.881   6.838   8.380  0.8966  3.5555 -4.4553
  328TYR     CZ 2120   5.903   6.776   8.185 -0.1721  0.8509 -0.0480
  328TYR     OH 2121   5.966   6.888   8.148  0.5699  0.1532  0.4294
  328TYR     HH 2122   5.962   6.895   8.052 -2.7387  0.3177  0.4493
  328TYR    CD2 2123   5.805   6.567   8.127 -0.0616 -0.1170 -0.3313
  328TYR    HD2 2124   5.784   6.496   8.049 -0.6737 -0.6049  0.2543
  328TYR    CE2 2125   5.880   6.677   8.088  0.3258 -0.4195  0.1642
  328TYR    HE2 2126   5.904   6.681   7.983 -0.1201  1.1483  0.0940
  328TYR      C 2127   5.786   6.177   8.397  0.3267  0.5682  0.1163
  328TYR      O 2128   5.739   6.082   8.340 -0.2866  0.4190 -0.7730
  329ARG      N 2129   5.781   6.180   8.529  0.0785  0.5731 -0.0733
  329ARG     HN 2130   5.828   6.260   8.567  0.4576 -0.0980  0.9157
  329ARG     CA 2131   5.699   6.089   8.614 -0.3557 -0.7417  0.1888
  329ARG     HA 2132   5.675   5.993   8.569 -0.8094 -0.9446  0.8363
  329ARG     CB 2133   5.770   6.070   8.750  0.6087  0.0607  0.0482
  329ARG    HB1 2134   5.707   6.005   8.815 -0.5482  1.8960  0.8188
  329ARG    HB2 2135   5.781   6.163   8.809  2.0384  0.4463 -0.7644
  329ARG     CG 2136   5.911   6.011   8.739  0.4861 -0.8384 -0.5866
  329ARG    HG1 2137   5.988   6.091   8.733 -1.1068  1.3337  3.6645
  329ARG    HG2 2138   5.921   5.937   8.657  2.9332 -1.0863 -0.1349
  329ARG     CD 2139   5.950   5.921   8.858 -0.0832 -0.2304 -0.4943
  329ARG    HD1 2140   6.052   5.878   8.848 -0.4037 -1.0162 -0.3840
  329ARG    HD2 2141   5.885   5.832   8.860  0.3123 -0.5295  1.4149
  329ARG     NE 2142   5.940   6.007   8.984  0.3460 -0.1754 -0.5830
  329ARG     HE 2143   5.895   6.095   8.968 -1.4506 -0.9064  0.0618
  329ARG     CZ 2144   5.986   5.970   9.105  0.3161  0.4530 -0.2252
  329ARG    NH1 2145   6.047   5.857   9.132 -0.1067  0.6834 -0.0916
  329ARG   HH11 2146   6.044   5.781   9.067  0.5405  1.4583 -1.0565
  329ARG   HH12 2147   6.096   5.858   9.219 -0.7530 -0.6945  0.3207
  329ARG    NH2 2148   5.965   6.055   9.203 -0.9937  0.1315  0.5815
  329ARG   HH21 2149   5.930   6.147   9.181 -0.0185  0.8249  1.7730
  329ARG   HH22 2150   5.970   6.014   9.294 -0.0255 -1.1728 -0.0292
  329ARG      C 2151   5.573   6.163   8.658  0.1385 -0.4307 -0.3718
  329ARG      O 2152   5.588   6.279   8.685 -0.0526 -0.2220  0.0717
  330ASP      N 2153   5.449   6.108   8.656 -0.4335 -0.2738  0.3963
  330ASP     HN 2154   5.439   6.011   8.638  0.5340 -0.0837 -1.4441
  330ASP     CA 2155   5.323   6.175   8.688  0.5123 -0.6122  0.3393
  330ASP     HA 2156   5.333   6.272   8.642 -0.2092 -0.7088 -0.0339
  330ASP     CB 2157   5.207   6.104   8.612  0.8195 -0.4902 -0.4103
  330ASP    HB1 2158   5.156   6.033   8.680  1.3732  0.2745  0.8505
  330ASP    HB2 2159   5.236   6.058   8.515 -1.5879 -0.1893 -1.3481
  330ASP     CG 2160   5.097   6.210   8.577  0.1160  0.3856 -0.5374
  330ASP    OD1 2161   5.005   6.172   8.496 -0.1462 -0.1462  0.3073
  330ASP    OD2 2162   5.100   6.324   8.634  0.6388  0.2912  0.2959
  330ASP      C 2163   5.304   6.202   8.837 -0.2169  0.3239 -0.4547
  330ASP      O 2164   5.361   6.130   8.921 -0.5354  0.4082 -0.3918
  331SER      N 2165   5.234   6.305   8.872  0.4356  0.4639 -0.7268
  331SER     HN 2166   5.179   6.356   8.806 -0.8618 -2.6629 -2.2927
  331SER     CA 2167   5.214   6.340   9.012 -0.1665 -0.2837  0.4391
  331SER     HA 2168   5.306   6.322   9.066 -0.6931 -0.2431  1.3844
  331SER     CB 2169   5.163   6.485   9.027  0.2057  0.7585 -0.2984
  331SER    HB1 2170   5.241   6.552   8.986 -0.2909  0.3761 -1.9558
  331SER    HB2 2171   5.166   6.505   9.136  2.4684  0.3558 -0.2434
  331SER     OG 2172   5.040   6.501   8.957 -0.2840 -0.2175 -0.1230
  331SER    HG1 2173   5.009   6.592   8.962 -0.2418 -0.1259 -1.1643
  331SER      C 2174   5.132   6.231   9.079 -0.4957 -0.3958  0.1543
  331SER      O 2175   5.046   6.167   9.014  0.6479 -0.3787 -0.3745
  332ASP      N 2176   5.153   6.199   9.203 -0.2008  0.0387  0.2079
  332ASP     HN 2177   5.216   6.254   9.258 -1.0110  1.3807 -0.1703
  332ASP     CA 2178   5.091   6.084   9.273  0.6040  0.4195  0.6223
  332ASP     HA 2179   5.103   5.996   9.213 -0.6331  0.2941  0.5382
  332ASP     CB 2180   5.166   6.041   9.402  0.1086  0.5389 -0.0547
  332ASP    HB1 2181   5.116   5.972   9.473  1.2403  1.1882  1.4103
  332ASP    HB2 2182   5.186   6.126   9.470 -0.4457 -1.2505  2.5093
  332ASP     CG 2183   5.298   5.974   9.368  0.4123 -0.1101  0.1302
  332ASP    OD1 2184   5.313   5.876   9.288 -0.5662  0.3895 -0.0133
  332ASP    OD2 2185   5.404   6.017   9.431 -0.1255  0.1226 -0.5954
  332ASP      C 2186   4.937   6.088   9.287 -0.5396  0.5860  0.7491
  332ASP      O 2187   4.870   6.190   9.292 -0.0826  0.1737  0.0361
  333LYS      N 2188   4.872   5.970   9.285  0.4574 -0.1131 -0.4065
  333LYS     HN 2189   4.920   5.883   9.279 -3.7563 -2.7294  0.1844
  333LYS     CA 2190   4.725   5.961   9.279  0.1366  0.6418  0.0024
  333LYS     HA 2191   4.702   6.014   9.187  1.4378 -2.4504 -2.2682
  333LYS     CB 2192   4.688   5.818   9.262 -0.0575 -0.2981  0.3544
  333LYS    HB1 2193   4.579   5.815   9.282 -0.1429  3.3630  1.0608
  333LYS    HB2 2194   4.740   5.752   9.335  2.2261  0.2313 -0.7078
  333LYS     CG 2195   4.719   5.762   9.125 -0.8882  0.2238 -0.1427
  333LYS    HG1 2196   4.701   5.653   9.122  0.2564  0.0036 -3.4059
  333LYS    HG2 2197   4.827   5.773   9.099 -0.7910 -0.0928  0.1334
  333LYS     CD 2198   4.625   5.812   9.014  0.4635 -0.4873 -0.6702
  333LYS    HD1 2199   4.625   5.923   9.006 -0.2044 -0.5606 -2.1867
  333LYS    HD2 2200   4.523   5.794   9.055  1.0607  1.5933  2.0264
  333LYS     CE 2201   4.637   5.747   8.878 -0.1188 -0.0708 -0.2168
  333LYS    HE1 2202   4.601   5.642   8.887  2.8488 -1.2876 -1.1203
  333LYS    HE2 2203   4.738   5.748   8.831 -0.1282  0.1828 -0.2318
  333LYS     NZ 2204   4.545   5.811   8.782  0.3825 -0.1650 -0.5406
  333LYS    HZ1 2205   4.556   5.794   8.680  1.3032  1.9245 -0.8297
  333LYS    HZ2 2206   4.542   5.914   8.790 -2.8140 -0.1072 -1.0673
  333LYS    HZ3 2207   4.449   5.777   8.806 -0.4425  2.1827 -0.2752
  333LYS      C 2208   4.646   6.028   9.390  0.4133 -0.3155  0.8490
  333LYS      O 2209   4.558   6.112   9.354 -0.0880 -0.4463 -0.4303
  334LYS      N 2210   4.692   6.011   9.513  0.5607  0.6191 -0.3397
  334LYS     HN 2211   4.770   5.952   9.531 -2.0086 -2.6152  1.3310
  334LYS     CA 2212   4.631   6.091   9.623  0.1860 -0.0618 -0.1527
  334LYS     HA 2213   4.533   6.121   9.589 -0.3466 -1.3644  0.1647
  334LYS     CB 2214   4.612   5.998   9.749  0.3851 -0.4082  1.0186
  334LYS    HB1 2215   4.575   6.056   9.836 -2.2620  0.7389 -0.7271
  334LYS    HB2 2216   4.699   5.934   9.775  1.6464  0.1186 -1.5602
  334LYS     CG 2217   4.502   5.885   9.730  0.0750 -0.4414  0.2401
  334LYS    HG1 2218   4.524   5.823   9.640 -1.5609 -0.4549 -0.1910
  334LYS    HG2 2219   4.403   5.926   9.699 -0.1057 -2.4275 -2.2140
  334LYS     CD 2220   4.496   5.795   9.851 -0.1755 -0.3844 -0.0793
  334LYS    HD1 2221   4.497   5.869   9.934 -2.0067  0.8520 -1.0982
  334LYS    HD2 2222   4.594   5.742   9.858  0.4024  0.7165  0.5667
  334LYS     CE 2223   4.371   5.709   9.853  0.3057  0.2915 -0.5447
  334LYS    HE1 2224   4.383   5.629   9.777  1.5627  1.2807 -1.4200
  334LYS    HE2 2225   4.291   5.784   9.836  0.4561  0.5361 -0.1809
  334LYS     NZ 2226   4.347   5.655   9.991 -0.5010  0.7241 -0.2271
  334LYS    HZ1 2227   4.254   5.608  10.001  1.5942 -3.5202  2.0127
  334LYS    HZ2 2228   4.350   5.744  10.046 -0.7394  1.2742 -1.0832
  334LYS    HZ3 2229   4.409   5.581  10.028 -1.9899  0.0146  0.9934
  334LYS      C 2230   4.699   6.226   9.656 -0.2225 -0.0674 -0.6195
  334LYS      O 2231   4.673   6.289   9.762  1.1650  0.3255  0.2409
  335ARG      N 2232   4.796   6.264   9.565  0.2517  0.0485  0.1167
  335ARG     HN 2233   4.839   6.205   9.497  0.2393  2.0613 -1.7439
  335ARG     CA 2234   4.861   6.396   9.555  0.1776  0.1835  0.3590
  335ARG     HA 2235   4.839   6.451   9.646  1.2066  0.9408  0.1772
  335ARG     CB 2236   5.016   6.385   9.548 -0.4083  0.1303 -0.0460
  335ARG    HB1 2237   5.068   6.483   9.541  0.1316 -0.2167 -1.1663
  335ARG    HB2 2238   5.039   6.326   9.457  0.5413 -4.1171  2.6973
  335ARG     CG 2239   5.090   6.317   9.669 -0.0257  0.0835  0.2904
  335ARG    HG1 2240   5.198   6.303   9.648 -0.1893 -0.9619  0.0969
  335ARG    HG2 2241   5.058   6.211   9.656  0.0504  0.1726 -0.6948
  335ARG     CD 2242   5.052   6.373   9.803 -0.0853 -0.3034  0.1645
  335ARG    HD1 2243   4.943   6.362   9.824 -0.8907 -0.4035 -3.4328
  335ARG    HD2 2244   5.075   6.480   9.821 -0.2661 -0.3592  0.7678
  335ARG     NE 2245   5.131   6.298   9.903  0.1120 -0.1355 -0.2892
  335ARG     HE 2246   5.201   6.234   9.871  0.1618  0.4273 -1.3538
  335ARG     CZ 2247   5.140   6.341  10.021  1.0778 -0.4361 -0.6117
  335ARG    NH1 2248   5.056   6.423  10.082 -0.0523 -0.2388 -0.2440
  335ARG   HH11 2249   4.976   6.454  10.031 -0.9350 -1.3784  0.3883
  335ARG   HH12 2250   5.051   6.414  10.182  1.8598 -0.5828 -0.1458
  335ARG    NH2 2251   5.230   6.287  10.092  0.1597  0.3075 -0.3650
  335ARG   HH21 2252   5.271   6.210  10.043  0.2753  0.0917  0.0626
  335ARG   HH22 2253   5.251   6.306  10.188  0.1327 -2.1785  0.1853
  335ARG      C 2254   4.800   6.480   9.437  0.4448 -0.6996  1.1528
  335ARG      O 2255   4.840   6.587   9.398  0.0385 -0.4878 -0.0567
  336LYS      N 2256   4.684   6.434   9.383 -0.2299 -0.6315  0.2383
  336LYS     HN 2257   4.652   6.347   9.420  1.2120 -0.9924  0.7115
  336LYS     CA 2258   4.581   6.516   9.319  0.5515 -0.2144  0.1906
  336LYS     HA 2259   4.508   6.442   9.288  1.4929 -0.8334 -0.6227
  336LYS     CB 2260   4.502   6.590   9.428 -0.2310  0.3674  0.8419
  336LYS    HB1 2261   4.431   6.666   9.388  2.0363  2.8395  1.2210
  336LYS    HB2 2262   4.576   6.655   9.480 -1.6665  1.3138  1.7879
  336LYS     CG 2263   4.441   6.510   9.537  0.8220 -0.0156  0.1924
  336LYS    HG1 2264   4.395   6.590   9.598 -0.6350 -0.9133  0.3170
  336LYS    HG2 2265   4.517   6.460   9.601 -0.0002 -0.8656  0.5330
  336LYS     CD 2266   4.351   6.404   9.470  0.0464  0.9647 -0.7130
  336LYS    HD1 2267   4.408   6.323   9.419  1.0829  0.1210  1.6578
  336LYS    HD2 2268   4.271   6.446   9.405  1.0835  0.8422 -2.1257
  336LYS     CE 2269   4.271   6.331   9.583 -0.0001  0.7996  0.5160
  336LYS    HE1 2270   4.333   6.309   9.673  1.7750 -0.2048 -0.8644
  336LYS    HE2 2271   4.223   6.245   9.531 -2.4510  2.4567 -0.1478
  336LYS     NZ 2272   4.163   6.409   9.634 -0.1683 -0.0759 -0.5423
  336LYS    HZ1 2273   4.189   6.509   9.648 -0.9725  0.4280 -2.3703
  336LYS    HZ2 2274   4.120   6.368   9.720  0.4008  2.2607  0.9543
  336LYS    HZ3 2275   4.085   6.417   9.566 -0.3140  0.3002 -0.3408
  336LYS      C 2276   4.609   6.612   9.201 -1.2772  0.1242  0.9131
  336LYS      O 2277   4.602   6.569   9.086  0.5862 -0.2879  0.0838
  337LYS      N 2278   4.648   6.741   9.225 -0.2202 -0.0322  0.0083
  337LYS     HN 2279   4.647   6.777   9.318  0.5572  0.0595 -0.0123
  337LYS     CA 2280   4.684   6.831   9.119 -0.6105 -1.1828 -0.7365
  337LYS     HA 2281   4.689   6.781   9.023  0.7140 -0.3612 -1.1228
  337LYS     CB 2282   4.599   6.959   9.114  0.8741  0.2525 -0.6478
  337LYS    HB1 2283   4.622   7.045   9.048  1.2057  0.0649 -0.7776
  337LYS    HB2 2284   4.610   7.013   9.210  1.8102  0.8006 -1.0518
  337LYS     CG 2285   4.449   6.931   9.086  0.4413  0.6884 -0.5016
  337LYS    HG1 2286   4.397   7.029   9.100 -3.5608 -1.3424  0.3355
  337LYS    HG2 2287   4.402   6.867   9.164 -1.7546  0.3943 -1.9875
  337LYS     CD 2288   4.415   6.876   8.943 -0.9077 -0.3005  0.2735
  337LYS    HD1 2289   4.459   6.775   8.931  0.2410  0.1510  0.5390
  337LYS    HD2 2290   4.460   6.935   8.860 -3.5823  0.8154 -0.4860
  337LYS     CE 2291   4.275   6.874   8.910  0.0499  0.8774 -0.2523
  337LYS    HE1 2292   4.209   6.815   8.976  0.1509  1.3613  0.2864
  337LYS    HE2 2293   4.257   6.828   8.810  2.0372 -1.5100  0.4027
  337LYS     NZ 2294   4.210   7.008   8.908  0.6215  0.6082 -0.1018
  337LYS    HZ1 2295   4.281   7.082   8.921 -0.9307  1.5970  4.1815
  337LYS    HZ2 2296   4.139   7.036   8.978 -1.8176 -0.5263 -1.9799
  337LYS    HZ3 2297   4.163   7.016   8.815 -1.7731  1.8168  1.1431
  337LYS      C 2298   4.828   6.887   9.132 -0.0066  0.2303 -0.5594
  337LYS      O 2299   4.859   6.989   9.071 -0.2380  0.5591  0.5015
  338ASP      N 2300   4.918   6.825   9.212 -0.3047 -0.7261  0.4212
  338ASP     HN 2301   4.895   6.743   9.264  0.6146 -0.6090  1.0226
  338ASP     CA 2302   5.060   6.851   9.217  0.5839 -0.2451 -0.1279
  338ASP     HA 2303   5.066   6.953   9.250  0.0520 -0.4491  0.6284
  338ASP     CB 2304   5.128   6.760   9.319  0.0322  0.5243  0.1096
  338ASP    HB1 2305   5.236   6.761   9.293 -0.5949  1.6421 -3.0169
  338ASP    HB2 2306   5.084   6.660   9.302  0.7787  0.0077  1.1399
  338ASP     CG 2307   5.111   6.804   9.457  0.2310 -0.6519 -0.9129
  338ASP    OD1 2308   5.047   6.907   9.492 -0.2076 -0.7317 -0.2381
  338ASP    OD2 2309   5.157   6.728   9.546 -0.3140  0.2044  0.2257
  338ASP      C 2310   5.131   6.846   9.075 -1.1285  0.2272 -0.0372
  338ASP      O 2311   5.089   6.781   8.977  0.5399 -0.5213  0.5792
  339LYS      N 2312   5.254   6.909   9.072  0.2499  0.1600 -0.5868
  339LYS     HN 2313   5.285   6.959   9.153 -3.0970  1.1128  0.2478
  339LYS     CA 2314   5.344   6.906   8.957 -0.5518  0.3352 -0.0094
  339LYS     HA 2315   5.289   6.929   8.867 -1.3406 -0.8371  0.1616
  339LYS     CB 2316   5.451   7.014   8.954 -1.5644  0.3767 -0.5009
  339LYS    HB1 2317   5.534   6.993   8.883  1.6663 -1.2692  3.3798
  339LYS    HB2 2318   5.506   7.006   9.050  0.9891 -0.7414 -1.9422
  339LYS     CG 2319   5.395   7.152   8.941 -0.0997 -0.6250  0.1386
  339LYS    HG1 2320   5.461   7.234   8.975 -2.2994  0.9845  0.7722
  339LYS    HG2 2321   5.299   7.164   8.996  0.4776  3.2431  0.5507
  339LYS     CD 2322   5.365   7.182   8.795  0.3826  0.2001  0.5952
  339LYS    HD1 2323   5.285   7.114   8.759  3.4437 -2.9398 -0.9684
  339LYS    HD2 2324   5.447   7.148   8.728 -2.6214 -4.1984 -1.2947
  339LYS     CE 2325   5.323   7.326   8.765 -0.1481 -0.1991 -0.0925
  339LYS    HE1 2326   5.233   7.351   8.825 -1.8210 -1.0436 -2.1262
  339LYS    HE2 2327   5.292   7.339   8.659 -0.1992  0.8271  0.0359
  339LYS     NZ 2328   5.426   7.429   8.788  0.1500 -0.0092  0.0116
  339LYS    HZ1 2329   5.502   7.387   8.844  0.3696 -0.4524 -0.6090
  339LYS    HZ2 2330   5.390   7.512   8.840  0.4878  0.7255 -0.8952
  339LYS    HZ3 2331   5.470   7.467   8.702 -0.7078  0.4659 -0.2293
  339LYS      C 2332   5.417   6.771   8.932  0.0608  0.9891  0.2592
  339LYS      O 2333   5.477   6.708   9.021 -0.0640 -0.3973 -0.2264
  340ALA      N 2334   5.425   6.737   8.801 -0.5919  0.1614  0.0356
  340ALA     HN 2335   5.381   6.783   8.725  0.4741 -0.1187 -0.7781
  340ALA     CA 2336   5.499   6.621   8.766 -0.5294  0.1693  0.9156
  340ALA     HA 2337   5.451   6.541   8.821 -0.7408  1.1650  2.2357
  340ALA     CB 2338   5.476   6.603   8.616  0.1269 -0.5023 -0.5311
  340ALA    HB1 2339   5.515   6.687   8.554 -3.2383  1.9012  0.3197
  340ALA    HB2 2340   5.369   6.582   8.594 -0.2959  1.2236 -0.2764
  340ALA    HB3 2341   5.526   6.511   8.579  1.7460  1.4878 -3.8029
  340ALA      C 2342   5.648   6.620   8.801 -0.0208 -0.2093 -0.2960
  340ALA      O 2343   5.708   6.723   8.826 -0.2974 -0.1655 -0.3039
  341GLY      N 2344   5.718   6.500   8.803  0.0467 -0.4234  0.0643
  341GLY     HN 2345   5.675   6.417   8.767  0.0825 -0.7918  0.8659
  341GLY     CA 2346   5.865   6.496   8.824  0.3639  0.7116 -0.9059
  341GLY    HA1 2347   5.884   6.406   8.881  0.1357  0.8177 -0.6572
  341GLY    HA2 2348   5.890   6.583   8.883 -0.4695  0.1249  0.3484
  341GLY      C 2349   5.935   6.480   8.693 -0.0966  0.0590 -0.0540
  341GLY      O 2350   5.869   6.447   8.591 -0.1528  0.3698 -0.0262
  342TYR      N 2351   6.074   6.484   8.693 -0.9369  0.6944  0.5079
  342TYR     HN 2352   6.126   6.508   8.774  1.0821  0.1176 -0.5490
  342TYR     CA 2353   6.149   6.472   8.571  0.5488 -0.5048  0.5097
  342TYR     HA 2354   6.083   6.455   8.487 -1.6144  4.4701  0.8417
  342TYR     CB 2355   6.205   6.617   8.549 -0.1842 -0.3973  0.5901
  342TYR    HB1 2356   6.272   6.642   8.634 -0.9031  0.8707  0.8128
  342TYR    HB2 2357   6.130   6.699   8.546  2.4232  2.1312 -1.1463
  342TYR     CG 2358   6.292   6.634   8.419  0.6862 -0.1018  0.3276
  342TYR    CD1 2359   6.433   6.642   8.420  0.2456  0.5739 -0.1398
  342TYR    HD1 2360   6.480   6.652   8.517  1.1282  0.7602 -0.5786
  342TYR    CE1 2361   6.501   6.682   8.299  0.0443  0.8695 -0.5430
  342TYR    HE1 2362   6.606   6.705   8.294  0.9314 -2.2143  1.0040
  342TYR     CZ 2363   6.435   6.705   8.183  0.1403  0.5932 -0.2695
  342TYR     OH 2364   6.512   6.755   8.073  0.0232 -0.0602  0.1758
  342TYR     HH 2365   6.461   6.718   8.001 -0.9688  0.2070  0.7152
  342TYR    CD2 2366   6.226   6.658   8.296  0.4359  0.0990 -0.3582
  342TYR    HD2 2367   6.118   6.657   8.297  0.3152  3.2806  0.0246
  342TYR    CE2 2368   6.296   6.698   8.180  0.2587 -0.1913 -0.0040
  342TYR    HE2 2369   6.245   6.720   8.087  1.9865 -1.3792 -1.3040
  342TYR      C 2370   6.260   6.367   8.570  0.2244 -0.5219  0.4850
  342TYR      O 2371   6.360   6.380   8.640 -0.2158  0.3126 -0.2306
  343VAL      N 2372   6.252   6.271   8.479  0.0060  0.2504  0.3659
  343VAL     HN 2373   6.181   6.280   8.410  0.3106 -0.5216 -0.0564
  343VAL     CA 2374   6.336   6.166   8.465 -0.5415  0.7647  0.5449
  343VAL     HA 2375   6.362   6.132   8.564 -0.2947  0.5687  0.4108
  343VAL     CB 2376   6.274   6.037   8.403  0.3507  0.3377  0.3170
  343VAL     HB 2377   6.252   6.043   8.295  0.1326 -1.5698  0.2207
  343VAL    CG1 2378   6.358   5.905   8.421 -0.3846  0.2921  0.2619
  343VAL   HG11 2379   6.289   5.820   8.398 -0.3998 -0.0808  1.6236
  343VAL   HG12 2380   6.391   5.896   8.526  0.6625 -0.1858 -0.0906
  343VAL   HG13 2381   6.444   5.900   8.350 -1.0160 -2.5976 -0.4274
  343VAL    CG2 2382   6.141   6.013   8.477 -0.2268  0.2553  0.7115
  343VAL   HG21 2383   6.145   6.039   8.585 -1.9810  0.0702  0.8435
  343VAL   HG22 2384   6.118   5.905   8.469  1.5425 -0.2114  1.2872
  343VAL   HG23 2385   6.057   6.071   8.433 -2.6491 -1.4298  2.7951
  343VAL      C 2386   6.463   6.192   8.383 -0.0008 -0.0752 -0.2772
  343VAL      O 2387   6.570   6.132   8.407  0.0227 -0.1693  0.3780
  344GLY      N 2388   6.462   6.292   8.295  0.0082  0.3487 -0.1111
  344GLY     HN 2389   6.384   6.352   8.279  1.2299  1.5110 -2.0460
  344GLY     CA 2390   6.581   6.324   8.213  0.3081 -0.5160  0.3254
  344GLY    HA1 2391   6.647   6.239   8.217 -1.7235 -2.3364 -1.8126
  344GLY    HA2 2392   6.627   6.412   8.255  1.6665 -1.8101  1.6360
  344GLY      C 2393   6.541   6.327   8.066 -0.4644 -0.7772 -0.0232
  344GLY      O 2394   6.424   6.323   8.031 -0.8024 -0.3913  0.4377
  345LEU      N 2395   6.641   6.347   7.981  0.0197  0.0288  0.2444
  345LEU     HN 2396   6.734   6.341   8.017  0.2434  1.7941  0.0246
  345LEU     CA 2397   6.626   6.391   7.839 -0.0610  0.8238 -0.1437
  345LEU     HA 2398   6.519   6.405   7.828 -0.6691 -2.9213 -0.2940
  345LEU     CB 2399   6.704   6.524   7.829 -0.5894  0.3067 -0.3024
  345LEU    HB1 2400   6.802   6.513   7.880  1.2184  1.1964 -3.3586
  345LEU    HB2 2401   6.640   6.588   7.894 -0.5897 -1.2275  1.2754
  345LEU     CG 2402   6.736   6.578   7.685  0.0057  0.1119  0.1156
  345LEU     HG 2403   6.808   6.505   7.643 -0.5614 -1.4193  1.7228
  345LEU    CD1 2404   6.621   6.606   7.589 -0.0323  0.2974 -0.2673
  345LEU   HD11 2405   6.663   6.643   7.493  1.8815 -0.2071  0.3486
  345LEU   HD12 2406   6.538   6.663   7.636 -0.1571 -2.4562  3.3218
  345LEU   HD13 2407   6.565   6.510   7.576  1.6968 -0.4349 -3.2373
  345LEU    CD2 2408   6.833   6.699   7.708  0.6558 -0.4962  0.8125
  345LEU   HD21 2409   6.775   6.767   7.774 -1.5933 -0.3982 -1.1473
  345LEU   HD22 2410   6.852   6.749   7.610  0.5570 -0.3691  0.8569
  345LEU   HD23 2411   6.931   6.678   7.756  1.9624 -1.1128 -1.9398
  345LEU      C 2412   6.683   6.298   7.732  0.7985 -0.0793  0.4833
  345LEU      O 2413   6.795   6.247   7.733 -0.3806 -0.1572 -0.3457
  346VAL      N 2414   6.607   6.267   7.622  0.5322  0.2520 -0.2777
  346VAL     HN 2415   6.515   6.305   7.623  1.5344  2.9047  0.8121
  346VAL     CA 2416   6.657   6.204   7.494  0.2871 -0.4116  0.5101
  346VAL     HA 2417   6.756   6.162   7.509 -0.1121 -1.3247  0.6545
  346VAL     CB 2418   6.584   6.080   7.447  0.2813  0.0725  0.2236
  346VAL     HB 2419   6.477   6.108   7.443 -0.0475 -1.0253  0.7945
  346VAL    CG1 2420   6.622   6.038   7.300  0.1489 -0.0130 -0.0867
  346VAL   HG11 2421   6.595   5.931   7.294  2.4377 -0.9309  3.0710
  346VAL   HG12 2422   6.732   6.040   7.284  0.3393 -2.7328  0.5281
  346VAL   HG13 2423   6.566   6.106   7.232  0.9481 -0.3527 -1.1141
  346VAL    CG2 2424   6.601   5.958   7.544 -0.1823  0.1207 -0.8375
  346VAL   HG21 2425   6.515   5.888   7.555 -0.8305  1.2542  1.9747
  346VAL   HG22 2426   6.627   5.992   7.646 -0.6725  2.5109 -1.4477
  346VAL   HG23 2427   6.682   5.893   7.504 -1.7192 -1.2273 -1.9689
  346VAL      C 2428   6.668   6.309   7.383  0.6403  0.0599 -0.2062
  346VAL      O 2429   6.565   6.370   7.355  0.3976 -0.2900  0.1576
  347THR      N 2430   6.787   6.343   7.338  0.4716 -0.3282  0.0414
  347THR     HN 2431   6.865   6.292   7.374  1.5343  0.9805 -0.3307
  347THR     CA 2432   6.806   6.434   7.233  0.0178  0.3289 -0.7852
  347THR     HA 2433   6.722   6.495   7.202 -0.3772 -0.0033 -0.3745
  347THR     CB 2434   6.921   6.532   7.247 -0.2777  0.4651  0.0617
  347THR     HB 2435   7.015   6.486   7.283 -0.6104  1.1882  1.9438
  347THR    OG1 2436   6.896   6.623   7.351 -0.1104 -0.0293  0.1555
  347THR    HG1 2437   6.925   6.588   7.436 -2.0070  2.7573  2.1405
  347THR    CG2 2438   6.961   6.597   7.117 -0.6188 -0.1706  0.9804
  347THR   HG21 2439   7.043   6.672   7.119  2.2340 -2.8279 -2.4470
  347THR   HG22 2440   6.872   6.659   7.091 -0.9268 -0.4905  1.2665
  347THR   HG23 2441   6.992   6.528   7.035  0.1814  0.1159  1.0312
  347THR      C 2442   6.827   6.343   7.108  0.2400 -1.7557 -0.5642
  347THR      O 2443   6.898   6.248   7.107  0.2234 -0.3424 -0.4485
  348VAL      N 2444   6.755   6.373   7.001  0.1209 -0.3183  0.3488
  348VAL     HN 2445   6.687   6.445   7.010  1.0116  0.2934  3.2205
  348VAL     CA 2446   6.753   6.294   6.878 -0.1405  0.4016  0.1391
  348VAL     HA 2447   6.808   6.201   6.886 -2.6937 -1.6329 -3.0840
  348VAL     CB 2448   6.615   6.240   6.831 -0.2936 -0.6247 -0.7418
  348VAL     HB 2449   6.547   6.317   6.790 -2.8027 -2.6650 -0.6380
  348VAL    CG1 2450   6.641   6.143   6.716  0.4790 -0.2721 -0.1275
  348VAL   HG11 2451   6.546   6.092   6.690 -0.4610  1.5809 -0.4652
  348VAL   HG12 2452   6.712   6.063   6.748 -1.2530 -2.4402 -1.3698
  348VAL   HG13 2453   6.669   6.193   6.621  0.4163 -0.5480 -0.2942
  348VAL    CG2 2454   6.552   6.160   6.953 -0.1981  0.4949  0.1189
  348VAL   HG21 2455   6.465   6.107   6.908  0.7717 -0.1473 -1.0374
  348VAL   HG22 2456   6.517   6.229   7.034 -1.7850 -3.2161  2.8900
  348VAL   HG23 2457   6.626   6.083   6.983 -1.1103  0.2326  1.8613
  348VAL      C 2458   6.812   6.387   6.769 -0.5736 -0.8470 -0.7427
  348VAL      O 2459   6.752   6.493   6.750  0.0464 -0.1363  0.1065
  349PRO      N 2460   6.926   6.361   6.705  0.4340 -0.2432  0.0586
  349PRO     CD 2461   7.023   6.263   6.749  0.6822  0.1002 -0.0159
  349PRO    HD1 2462   6.977   6.163   6.757 -0.4031  0.5538 -0.3290
  349PRO    HD2 2463   7.045   6.280   6.857 -1.0422 -1.6642  0.6682
  349PRO     CA 2464   6.987   6.457   6.610  0.2145  0.5484 -0.3782
  349PRO     HA 2465   6.953   6.557   6.634 -1.3356 -0.7314  3.5979
  349PRO     CB 2466   7.139   6.438   6.624 -0.5763  1.3305  0.5689
  349PRO    HB1 2467   7.178   6.491   6.713  1.8407  0.2487  0.2399
  349PRO    HB2 2468   7.202   6.468   6.537 -0.9255 -0.0246 -0.1781
  349PRO     CG 2469   7.143   6.289   6.659 -0.8256  0.6130 -0.5257
  349PRO    HG1 2470   7.137   6.221   6.571 -0.9172  0.4216 -0.3731
  349PRO    HG2 2471   7.229   6.257   6.721 -1.7057  0.4631  0.6619
  349PRO      C 2472   6.935   6.421   6.468 -0.0899  0.0150 -0.1737
  349PRO      O 2473   6.904   6.308   6.437 -0.5875  0.4748 -0.1880
  350VAL      N 2474   6.928   6.523   6.381  0.5755 -0.5238 -0.2853
  350VAL     HN 2475   6.962   6.611   6.413  0.0016 -0.1816 -0.5928
  350VAL     CA 2476   6.843   6.506   6.255 -0.6522  0.5084  0.6723
  350VAL     HA 2477   6.756   6.449   6.281 -1.4405  0.6650 -1.4059
  350VAL     CB 2478   6.776   6.630   6.201 -0.3134 -1.5186  0.5591
  350VAL     HB 2479   6.729   6.699   6.274  0.5907 -1.5673  1.1982
  350VAL    CG1 2480   6.880   6.708   6.112 -1.1242  0.4622 -0.1364
  350VAL   HG11 2481   6.838   6.804   6.076 -1.2444  0.2927 -0.4524
  350VAL   HG12 2482   6.922   6.644   6.032 -0.9193 -0.0611  0.3793
  350VAL   HG13 2483   6.964   6.733   6.179 -1.7045  1.9827  0.0618
  350VAL    CG2 2484   6.663   6.607   6.088  0.1219 -0.2074 -0.1401
  350VAL   HG21 2485   6.704   6.560   5.996 -0.6625  0.8809 -1.0764
  350VAL   HG22 2486   6.629   6.707   6.055 -0.1946 -0.5223 -0.7937
  350VAL   HG23 2487   6.577   6.551   6.130 -1.9064  2.4333 -0.5092
  350VAL      C 2488   6.921   6.434   6.141  0.1325 -0.7351  0.1131
  350VAL      O 2489   6.865   6.388   6.043 -0.2824 -0.3912 -0.6206
  351ALA      N 2490   7.057   6.424   6.154  0.5520  0.0296  0.1708
  351ALA     HN 2491   7.105   6.466   6.231 -1.5253  1.9403  0.5044
  351ALA     CA 2492   7.138   6.348   6.065  0.1581 -0.4921  0.1935
  351ALA     HA 2493   7.120   6.392   5.968 -1.4133 -2.2162 -0.3623
  351ALA     CB 2494   7.289   6.366   6.109  0.3836  0.2439  0.7122
  351ALA    HB1 2495   7.317   6.472   6.089  0.7461  0.0736  0.2979
  351ALA    HB2 2496   7.350   6.290   6.056  0.5072 -0.7672  2.2431
  351ALA    HB3 2497   7.300   6.359   6.219  2.4245  0.2319  0.5553
  351ALA      C 2498   7.095   6.203   6.063  0.1659  0.1199 -0.9424
  351ALA      O 2499   7.073   6.142   5.952 -0.2552 -0.0329 -0.4423
  352THR      N 2500   7.069   6.150   6.184  0.4844  0.0550 -0.9815
  352THR     HN 2501   7.104   6.191   6.268 -1.1441 -0.4681  0.0002
  352THR     CA 2502   7.005   6.018   6.215  0.1223 -0.2620  0.3220
  352THR     HA 2503   7.058   5.938   6.166 -0.7191 -0.1143 -0.8753
  352THR     CB 2504   7.002   5.984   6.367 -0.4842  0.2687  0.1489
  352THR     HB 2505   6.953   6.063   6.428 -0.1575  0.3664  0.2919
  352THR    OG1 2506   7.141   5.976   6.413 -0.3843 -0.0492 -0.4834
  352THR    HG1 2507   7.202   5.931   6.354  1.5525  2.4105 -0.5118
  352THR    CG2 2508   6.948   5.841   6.394  0.7053 -0.4483  0.3045
  352THR   HG21 2509   6.959   5.800   6.497  1.1669  1.0994  0.8993
  352THR   HG22 2510   6.997   5.771   6.323  0.5729  2.9139 -3.4930
  352THR   HG23 2511   6.840   5.840   6.368  0.7268  1.1793  0.0748
  352THR      C 2512   6.867   6.013   6.155  0.5758  0.4030  0.2114
  352THR      O 2513   6.825   5.916   6.094  0.0650  0.1479  0.5553
  353LEU      N 2514   6.798   6.131   6.163  0.0587  0.0544  0.4441
  353LEU     HN 2515   6.838   6.206   6.216  2.2945 -1.1429  0.5758
  353LEU     CA 2516   6.651   6.122   6.138 -0.5508 -0.1026  0.6978
  353LEU     HA 2517   6.612   6.026   6.169 -0.7787  0.2017  1.3951
  353LEU     CB 2518   6.572   6.230   6.213  0.2545 -0.1274  0.3856
  353LEU    HB1 2519   6.472   6.244   6.165 -0.3598  3.4898  2.3172
  353LEU    HB2 2520   6.614   6.330   6.187  0.6075 -0.7815 -1.7781
  353LEU     CG 2521   6.554   6.228   6.367 -0.0025  0.4118 -0.1332
  353LEU     HG 2522   6.659   6.228   6.404 -0.2497 -0.4367  0.5840
  353LEU    CD1 2523   6.482   6.364   6.410 -0.1336  0.8820  0.8525
  353LEU   HD11 2524   6.554   6.449   6.405 -2.9972  3.4676  0.8778
  353LEU   HD12 2525   6.448   6.348   6.515  1.9505 -1.7574  1.2450
  353LEU   HD13 2526   6.404   6.395   6.338  0.4893  0.5858  0.0343
  353LEU    CD2 2527   6.469   6.107   6.395  0.5032  0.2445 -0.4108
  353LEU   HD21 2528   6.370   6.135   6.354  0.4688 -0.9644 -1.1930
  353LEU   HD22 2529   6.456   6.081   6.502  2.3918 -1.1979 -0.4731
  353LEU   HD23 2530   6.514   6.014   6.354 -1.1021  0.1200 -1.9934
  353LEU      C 2531   6.622   6.135   5.990  0.2205  0.8212  0.0283
  353LEU      O 2532   6.519   6.093   5.947  1.2735 -0.1041 -0.2038
  354ALA      N 2533   6.711   6.192   5.913  0.2213 -0.5511  0.3788
  354ALA     HN 2534   6.791   6.236   5.953 -0.0556 -0.1847  0.5399
  354ALA     CA 2535   6.678   6.239   5.781  0.2977 -0.5401 -0.5636
  354ALA     HA 2536   6.585   6.294   5.791  0.4890 -0.6605  2.7724
  354ALA     CB 2537   6.785   6.338   5.737  0.5339 -0.0500 -0.4438
  354ALA    HB1 2538   6.753   6.388   5.643  1.2257  1.1806 -0.0510
  354ALA    HB2 2539   6.883   6.293   5.711  0.6380 -1.5051  2.1710
  354ALA    HB3 2540   6.808   6.413   5.816 -1.7019 -0.3589  0.5852
  354ALA      C 2541   6.657   6.131   5.671 -0.4587  0.0487 -0.7215
  354ALA      O 2542   6.607   6.156   5.566 -0.0086 -0.3641  0.2998
  355GLY      N 2543   6.708   6.012   5.704 -0.5110  0.0889 -0.1914
  355GLY     HN 2544   6.743   6.001   5.797 -2.1299  1.6964  0.6779
  355GLY     CA 2545   6.727   5.901   5.608 -0.0642 -0.1079 -0.2779
  355GLY    HA1 2546   6.801   5.831   5.643 -0.2703 -1.9950 -3.2737
  355GLY    HA2 2547   6.774   5.940   5.519  0.8192 -0.5503 -0.0089
  355GLY      C 2548   6.597   5.829   5.585 -0.5766  0.0973  0.0826
  355GLY      O 2549   6.490   5.853   5.638  0.5872 -0.0452 -0.3985
  356ARG      N 2550   6.599   5.723   5.502 -0.0932  0.5115  0.4394
  356ARG     HN 2551   6.686   5.683   5.472 -0.8428 -1.0730  0.2952
  356ARG     CA 2552   6.478   5.669   5.433 -0.4542  0.3710 -1.0640
  356ARG     HA 2553   6.399   5.742   5.423 -0.9305 -0.1629 -1.2639
  356ARG     CB 2554   6.523   5.641   5.282  0.0490  0.5425  0.0649
  356ARG    HB1 2555   6.434   5.594   5.234  0.1345  3.5148 -3.4418
  356ARG    HB2 2556   6.596   5.557   5.272 -1.2794 -0.9975  2.3345
  356ARG     CG 2557   6.572   5.761   5.210  0.7326 -0.2394 -0.2736
  356ARG    HG1 2558   6.682   5.777   5.210  0.7404 -0.2904 -0.2908
  356ARG    HG2 2559   6.529   5.851   5.260  0.0120  0.3081 -1.7875
  356ARG     CD 2560   6.541   5.750   5.061 -0.2305  0.8052  0.1758
  356ARG    HD1 2561   6.432   5.727   5.054  0.1937 -1.3728  0.0674
  356ARG    HD2 2562   6.597   5.663   5.021  0.1863  1.0931  0.1287
  356ARG     NE 2563   6.570   5.880   4.998  0.2285 -0.4470  0.2746
  356ARG     HE 2564   6.514   5.962   5.013  1.0883  0.5636 -1.6447
  356ARG     CZ 2565   6.667   5.902   4.911 -0.2315 -0.9913  0.0797
  356ARG    NH1 2566   6.736   5.805   4.860  0.4580  0.2184 -0.0805
  356ARG   HH11 2567   6.794   5.832   4.783  0.6617  0.5579  0.1916
  356ARG   HH12 2568   6.743   5.721   4.913  0.5987  1.1017  1.3383
  356ARG    NH2 2569   6.699   6.020   4.877  0.0035 -0.0945 -0.0410
  356ARG   HH21 2570   6.638   6.097   4.893 -1.6776 -1.1978 -0.8025
  356ARG   HH22 2571   6.772   6.040   4.812 -0.1073 -1.0503 -0.4776
  356ARG      C 2572   6.420   5.545   5.499 -0.2970 -0.1936  0.0869
  356ARG      O 2573   6.310   5.494   5.473  0.1771  0.2982 -1.0103
  357HSD      N 2574   6.499   5.492   5.599  0.3791  0.0673  0.0482
  357HSD     HN 2575   6.594   5.519   5.615  1.0334 -1.1343 -1.4733
  357HSD     CA 2576   6.450   5.384   5.686 -0.2646  0.4969 -0.2592
  357HSD     HA 2577   6.370   5.328   5.639  0.3329 -0.2642 -0.3922
  357HSD     CB 2578   6.569   5.288   5.733  0.1579 -0.2787 -0.1811
  357HSD    HB1 2579   6.555   5.220   5.820  4.2932  1.0346  1.7759
  357HSD    HB2 2580   6.661   5.344   5.760  0.8079  0.3246 -3.3200
  357HSD    ND1 2581   6.692   5.241   5.517  0.2511  0.1339 -0.0114
  357HSD    HD1 2582   6.763   5.312   5.517  1.3714 -0.9106 -1.7590
  357HSD     CG 2583   6.607   5.206   5.621  0.0074 -0.4824 -0.1423
  357HSD    CE1 2584   6.726   5.125   5.452 -0.3971 -0.3283 -0.2438
  357HSD    HE1 2585   6.791   5.136   5.365 -2.7524 -0.7082 -2.1412
  357HSD    NE2 2586   6.661   5.015   5.499  0.3403  0.1917  0.4945
  357HSD    CD2 2587   6.586   5.071   5.606 -0.0660  0.0097  0.5232
  357HSD    HD2 2588   6.537   5.003   5.675  1.0269 -0.7634  0.5609
  357HSD      C 2589   6.376   5.435   5.808 -0.0633  0.2433 -0.1807
  357HSD      O 2590   6.400   5.540   5.857  0.0743  0.4334  0.4194
  358PHE      N 2591   6.282   5.353   5.856 -0.2780  0.1406 -0.1428
  358PHE     HN 2592   6.285   5.264   5.813 -0.5841 -0.5369  1.1715
  358PHE     CA 2593   6.203   5.377   5.978  0.2306  0.4528 -0.5593
  358PHE     HA 2594   6.229   5.475   6.015 -2.3709  1.2749 -0.7285
  358PHE     CB 2595   6.050   5.385   5.934  0.8132 -0.0358  0.8318
  358PHE    HB1 2596   6.011   5.288   5.898  1.9508 -0.0166 -0.5376
  358PHE    HB2 2597   6.058   5.451   5.846  1.2567 -0.5722  0.4622
  358PHE     CG 2598   5.959   5.441   6.036  0.4672 -1.3474  0.6932
  358PHE    CD1 2599   5.836   5.379   6.058  0.1004  0.2518 -0.1569
  358PHE    HD1 2600   5.820   5.284   6.008  0.4751  0.1198 -0.0341
  358PHE    CE1 2601   5.732   5.441   6.122 -0.6230 -0.1205 -0.4860
  358PHE    HE1 2602   5.637   5.395   6.148 -0.0397 -1.0328  0.0757
  358PHE     CZ 2603   5.759   5.560   6.188 -0.1978 -0.0622  0.2672
  358PHE     HZ 2604   5.678   5.598   6.248 -0.2802  1.3571 -0.6856
  358PHE    CD2 2605   5.980   5.572   6.082 -0.2334  0.5864 -0.3839
  358PHE    HD2 2606   6.070   5.630   6.065  1.2754 -1.2024  0.9606
  358PHE    CE2 2607   5.880   5.630   6.167  0.5192  0.5704 -0.5698
  358PHE    HE2 2608   5.902   5.725   6.212 -0.0217  1.1340 -1.4641
  358PHE      C 2609   6.224   5.279   6.087  0.2536  0.7061  0.6655
  358PHE      O 2610   6.137   5.238   6.157 -0.2720  0.3045 -0.0517
  359THR      N 2611   6.351   5.240   6.095 -0.2718  0.3592 -0.1004
  359THR     HN 2612   6.422   5.292   6.047  0.8227 -2.3964 -1.7384
  359THR     CA 2613   6.386   5.120   6.175  0.7324 -0.6840 -0.0338
  359THR     HA 2614   6.311   5.043   6.171 -0.5925  0.5204  0.7884
  359THR     CB 2615   6.505   5.057   6.113 -0.0264  0.1565  0.0888
  359THR     HB 2616   6.589   5.129   6.110  0.1550 -0.0366 -3.1060
  359THR    OG1 2617   6.487   5.019   5.981  0.0460  0.4574  0.1032
  359THR    HG1 2618   6.572   4.997   5.941 -0.7008 -0.0320 -1.3070
  359THR    CG2 2619   6.555   4.942   6.196 -0.3703  0.2552 -0.2434
  359THR   HG21 2620   6.643   4.898   6.144 -1.3238 -0.8883 -0.9269
  359THR   HG22 2621   6.493   4.853   6.219  1.5766 -1.0901  0.0558
  359THR   HG23 2622   6.593   4.978   6.294 -0.5809 -0.5563  0.1413
  359THR      C 2623   6.411   5.155   6.322 -0.6583  0.5198  0.4704
  359THR      O 2624   6.477   5.251   6.358 -0.2537  0.2583  0.9398
  360GLU      N 2625   6.352   5.075   6.412 -0.0311  0.0017 -0.2613
  360GLU     HN 2626   6.294   4.999   6.385  0.0470 -0.9609  2.0949
  360GLU     CA 2627   6.358   5.102   6.556  0.6765 -0.0063 -0.3420
  360GLU     HA 2628   6.324   5.202   6.577  2.8639  1.3631 -2.7346
  360GLU     CB 2629   6.282   4.985   6.639 -0.9550  0.4850  0.1895
  360GLU    HB1 2630   6.178   4.983   6.600 -1.3463 -0.0438  1.2002
  360GLU    HB2 2631   6.282   5.031   6.740  3.4415  0.5145  0.3640
  360GLU     CG 2632   6.342   4.843   6.640 -0.1850 -0.2750 -0.1614
  360GLU    HG1 2633   6.423   4.842   6.715 -1.6561 -1.5299  1.5122
  360GLU    HG2 2634   6.366   4.814   6.536 -1.6954 -1.0421 -0.3343
  360GLU     CD 2635   6.242   4.748   6.689  0.2235  0.1737 -0.5642
  360GLU    OE1 2636   6.275   4.668   6.784 -0.1887  0.3452 -0.2913
  360GLU    OE2 2637   6.132   4.737   6.632 -0.0520  0.4295  0.3226
  360GLU      C 2638   6.499   5.103   6.616 -0.3603 -0.1227  0.5850
  360GLU      O 2639   6.592   5.034   6.569 -0.3508  0.6697  0.3338
  361GLN      N 2640   6.510   5.173   6.733 -0.1669 -0.4299  0.2446
  361GLN     HN 2641   6.430   5.221   6.768  2.2761  2.8017  2.0406
  361GLN     CA 2642   6.629   5.180   6.812 -0.2146 -0.3673 -0.0737
  361GLN     HA 2643   6.664   5.078   6.819  0.9328 -0.1930 -2.3518
  361GLN     CB 2644   6.729   5.273   6.754  0.1522  0.2841 -0.4496
  361GLN    HB1 2645   6.690   5.377   6.755 -2.2060 -0.4981 -1.8398
  361GLN    HB2 2646   6.745   5.245   6.647  0.1126 -0.3395 -0.2965
  361GLN     CG 2647   6.874   5.277   6.820  0.7274  0.0164  0.0305
  361GLN    HG1 2648   6.860   5.320   6.922 -4.2264 -1.5692  0.2682
  361GLN    HG2 2649   6.945   5.335   6.757  0.7356 -0.6755 -0.5999
  361GLN     CD 2650   6.945   5.145   6.826 -0.2464 -0.1764 -0.6860
  361GLN    OE1 2651   6.887   5.058   6.893 -0.2106  0.3983 -0.2136
  361GLN    NE2 2652   7.053   5.128   6.749  0.1421 -0.9152  0.1313
  361GLN   HE21 2653   7.119   5.054   6.765  3.8398  2.4432  2.3089
  361GLN   HE22 2654   7.076   5.207   6.691 -1.0466 -0.1435  0.6647
  361GLN      C 2655   6.597   5.230   6.960  0.2970  0.7371 -0.6275
  361GLN      O 2656   6.523   5.325   6.984 -0.0703  0.2464  0.5756
  362TRP      N 2657   6.667   5.169   7.064  0.0489 -0.6981  0.6671
  362TRP     HN 2658   6.744   5.109   7.046  0.0632 -0.4307 -0.2008
  362TRP     CA 2659   6.648   5.207   7.202 -0.1645 -0.1805  0.4712
  362TRP     HA 2660   6.542   5.222   7.221 -0.3045  0.3441 -0.6649
  362TRP     CB 2661   6.689   5.093   7.299 -0.0453  0.2400 -0.9529
  362TRP    HB1 2662   6.692   5.126   7.405 -2.5986  0.2452 -0.8142
  362TRP    HB2 2663   6.787   5.051   7.267 -0.2359 -0.7876 -0.2153
  362TRP     CG 2664   6.609   4.969   7.310 -0.4535  0.8560  0.0066
  362TRP    CD1 2665   6.632   4.852   7.237  0.1766 -0.5728  0.4671
  362TRP    HD1 2666   6.703   4.850   7.156  0.9423 -0.5207  1.1241
  362TRP    NE1 2667   6.527   4.767   7.256 -0.1007  0.1997  0.3027
  362TRP    HE1 2668   6.516   4.688   7.199  0.6280  0.2976  0.0189
  362TRP    CE2 2669   6.438   4.819   7.348 -0.4847 -0.1354 -0.1725
  362TRP    CD2 2670   6.492   4.943   7.394 -0.3889 -0.1170 -0.0903
  362TRP    CE3 2671   6.425   5.016   7.498 -0.3790  0.0751 -0.0089
  362TRP    HE3 2672   6.448   5.118   7.524  0.5216 -0.0636 -0.2552
  362TRP    CZ3 2673   6.310   4.959   7.550 -0.1614  0.3335  0.7999
  362TRP    HZ3 2674   6.259   5.014   7.627 -1.1325  0.8620 -0.1996
  362TRP    CZ2 2675   6.332   4.759   7.413 -0.3160  1.0753  0.3862
  362TRP    HZ2 2676   6.309   4.656   7.392 -0.9080  1.0243  1.2587
  362TRP    CH2 2677   6.265   4.829   7.507  0.4061 -0.2781  0.3148
  362TRP    HH2 2678   6.183   4.783   7.560 -0.5164 -0.0371 -0.8654
  362TRP      C 2679   6.735   5.326   7.228 -0.4819  0.3460  0.0099
  362TRP      O 2680   6.859   5.327   7.196  1.2451  0.3576 -0.1857
  363TYR      N 2681   6.683   5.433   7.289 -0.3636 -0.3828 -0.4148
  363TYR     HN 2682   6.584   5.443   7.291 -0.1829  1.9409 -0.4658
  363TYR     CA 2683   6.768   5.553   7.324 -0.3236 -0.1675 -0.3584
  363TYR     HA 2684   6.865   5.553   7.277 -0.4726  2.7104 -0.8641
  363TYR     CB 2685   6.710   5.693   7.288 -0.5799  0.1048 -0.7733
  363TYR    HB1 2686   6.753   5.774   7.351 -0.8241 -0.2953 -0.0943
  363TYR    HB2 2687   6.602   5.682   7.311  0.4184 -3.7123  3.2674
  363TYR     CG 2688   6.727   5.712   7.143  0.1973 -0.2534  0.4109
  363TYR    CD1 2689   6.824   5.811   7.106 -0.0046  0.5091 -0.1646
  363TYR    HD1 2690   6.880   5.867   7.180  2.7125  1.0947 -2.4880
  363TYR    CE1 2691   6.851   5.837   6.969  0.4268  0.0194  0.8763
  363TYR    HE1 2692   6.907   5.923   6.936 -0.6086  0.6137  0.6122
  363TYR     CZ 2693   6.781   5.766   6.870 -0.1990 -0.4721  0.2168
  363TYR     OH 2694   6.802   5.804   6.735 -0.0664  0.3878 -0.6381
  363TYR     HH 2695   6.885   5.852   6.726 -0.4631  0.9488 -1.5064
  363TYR    CD2 2696   6.646   5.644   7.041 -0.5149  0.1004 -0.5836
  363TYR    HD2 2697   6.572   5.572   7.071  1.4003 -1.6236  0.2256
  363TYR    CE2 2698   6.680   5.673   6.904  0.4676  0.4609  0.0125
  363TYR    HE2 2699   6.625   5.618   6.829  0.3814  0.1133  0.3235
  363TYR      C 2700   6.779   5.557   7.478 -0.2632  0.1409  0.0286
  363TYR      O 2701   6.678   5.561   7.550 -0.1607 -0.1125 -0.2145
  364PRO      N 2702   6.903   5.548   7.537 -0.6967  0.0143  0.9018
  364PRO     CD 2703   7.019   5.492   7.478 -0.1519 -0.2475 -0.1550
  364PRO    HD1 2704   7.061   5.570   7.411 -1.7021 -0.1989 -1.1227
  364PRO    HD2 2705   7.002   5.391   7.434  1.1494 -0.2905 -0.5966
  364PRO     CA 2706   6.919   5.579   7.675 -0.1870 -0.0222  0.8578
  364PRO     HA 2707   6.859   5.507   7.730 -1.1562 -1.1215 -1.5025
  364PRO     CB 2708   7.070   5.558   7.708  0.0084 -0.0895 -0.0508
  364PRO    HB1 2709   7.088   5.529   7.814 -2.6114  1.4376  0.9099
  364PRO    HB2 2710   7.120   5.657   7.702  0.6781 -0.3035  1.5186
  364PRO     CG 2711   7.109   5.462   7.602 -0.2371 -0.2990  0.5608
  364PRO    HG1 2712   7.216   5.473   7.575 -0.9221 -0.5794 -2.7092
  364PRO    HG2 2713   7.091   5.363   7.648 -1.7028  0.6259  2.1442
  364PRO      C 2714   6.872   5.715   7.720  0.2484 -1.1004 -0.3998
  364PRO      O 2715   6.876   5.810   7.644  0.0535 -0.3593 -0.8313
  365VAL      N 2716   6.821   5.729   7.843 -0.0239  0.6413  0.0321
  365VAL     HN 2717   6.803   5.651   7.902  1.0257  2.2429  2.6439
  365VAL     CA 2718   6.770   5.863   7.890 -0.2285  0.3822 -0.1084
  365VAL     HA 2719   6.740   5.919   7.803 -3.3077 -0.6060  0.1982
  365VAL     CB 2720   6.648   5.839   7.978  0.2272  0.0456 -0.0757
  365VAL     HB 2721   6.672   5.767   8.058 -3.2302 -2.2047 -0.8541
  365VAL    CG1 2722   6.603   5.971   8.048  0.0671 -0.2498 -0.3691
  365VAL   HG11 2723   6.501   5.947   8.086  0.7662  0.6342  2.2540
  365VAL   HG12 2724   6.608   6.058   7.978  1.0477  0.2754  0.3272
  365VAL   HG13 2725   6.665   5.977   8.140 -1.1029 -4.0560  0.8475
  365VAL    CG2 2726   6.526   5.777   7.903 -0.1499  0.2097  0.3211
  365VAL   HG21 2727   6.452   5.729   7.970 -0.7818 -2.0357 -1.8614
  365VAL   HG22 2728   6.565   5.696   7.839 -1.0867 -1.2945  1.5762
  365VAL   HG23 2729   6.468   5.848   7.840 -0.7702 -0.7108 -0.1643
  365VAL      C 2730   6.882   5.927   7.973 -0.3826 -0.4003 -0.2916
  365VAL      O 2731   6.927   5.874   8.080 -0.5470 -0.2551  0.1109
  366THR      N 2732   6.937   6.040   7.917 -0.4649  0.7434  0.4767
  366THR     HN 2733   6.904   6.077   7.830 -0.8614  0.1992  0.3913
  366THR     CA 2734   7.044   6.117   7.981  0.0925 -0.4371 -0.2682
  366THR     HA 2735   7.118   6.051   8.024  1.3048  1.4256  0.6390
  366THR     CB 2736   7.109   6.226   7.888 -0.0743 -0.8819  0.2525
  366THR     HB 2737   7.196   6.270   7.942 -0.9590 -1.3248  2.1564
  366THR    OG1 2738   7.027   6.337   7.855 -0.0145 -0.2263  0.6806
  366THR    HG1 2739   6.944   6.304   7.822  1.3388 -3.1617 -0.0832
  366THR    CG2 2740   7.154   6.151   7.764 -1.1652 -0.4499  0.0723
  366THR   HG21 2741   7.069   6.138   7.695 -1.9239  5.6868 -0.7188
  366THR   HG22 2742   7.207   6.059   7.796 -0.8672  0.1274  1.3175
  366THR   HG23 2743   7.221   6.216   7.704  1.5461 -0.6227  2.6614
  366THR      C 2744   6.990   6.193   8.108 -0.1642 -0.9900  0.1472
  366THR      O 2745   6.876   6.235   8.119  0.1878  0.0696 -0.6193
  367LEU      N 2746   7.076   6.209   8.208 -0.1455  0.1468  0.0814
  367LEU     HN 2747   7.167   6.173   8.184  0.0235  0.9484 -0.5031
  367LEU     CA 2748   7.050   6.255   8.338 -0.1976  0.0651 -0.3368
  367LEU     HA 2749   6.962   6.201   8.370 -0.2283  0.8858  1.0653
  367LEU     CB 2750   7.155   6.222   8.441 -0.4699  1.0874  0.0973
  367LEU    HB1 2751   7.141   6.272   8.539  0.1758  1.6180 -0.0694
  367LEU    HB2 2752   7.250   6.262   8.399  1.2383 -1.1523  1.6194
  367LEU     CG 2753   7.177   6.063   8.464  0.2041 -0.3633 -0.4107
  367LEU     HG 2754   7.140   6.007   8.375 -0.1338 -3.7586  1.7033
  367LEU    CD1 2755   7.322   6.033   8.499  0.3653  0.0358  0.0820
  367LEU   HD11 2756   7.393   6.077   8.427  0.9086 -1.5062 -0.3679
  367LEU   HD12 2757   7.344   5.924   8.496  1.1845  0.1309  1.4963
  367LEU   HD13 2758   7.352   6.080   8.596 -0.3387  1.0496 -0.1757
  367LEU    CD2 2759   7.094   5.995   8.578 -0.5020 -0.2523  0.1901
  367LEU   HD21 2760   7.121   6.036   8.678 -0.6347 -0.9500  0.5166
  367LEU   HD22 2761   7.112   5.885   8.573  2.7772  0.2158 -0.8951
  367LEU   HD23 2762   6.990   6.032   8.572 -0.4908  0.5550  3.4307
  367LEU      C 2763   7.021   6.403   8.350 -0.1850 -0.6839  0.4735
  367LEU      O 2764   7.079   6.489   8.280  0.2653 -0.1640 -0.3173
  368PRO      N 2765   6.924   6.440   8.435 -0.1005 -0.7738 -0.4850
  368PRO     CD 2766   6.823   6.355   8.492 -0.0703  0.5518 -0.5507
  368PRO    HD1 2767   6.865   6.292   8.573 -1.0119 -0.0864 -0.5374
  368PRO    HD2 2768   6.784   6.289   8.412 -1.7814  0.5228  0.2506
  368PRO     CA 2769   6.900   6.578   8.473 -0.0916  0.4038 -0.6419
  368PRO     HA 2770   6.879   6.632   8.382  0.6703 -1.4282 -1.9407
  368PRO     CB 2771   6.775   6.576   8.574 -0.3172 -0.0858  0.2017
  368PRO    HB1 2772   6.711   6.666   8.562 -0.6760 -0.2221  0.9876
  368PRO    HB2 2773   6.809   6.569   8.679 -1.5905 -0.6319  0.6014
  368PRO     CG 2774   6.707   6.449   8.526 -0.7302 -0.0154  0.1948
  368PRO    HG1 2775   6.642   6.402   8.603 -1.1235  1.7923  1.0242
  368PRO    HG2 2776   6.632   6.468   8.445  1.0924  0.3915 -1.4667
  368PRO      C 2777   7.019   6.643   8.536  0.4146  0.1475  0.6526
  368PRO      O 2778   7.111   6.575   8.580  0.3935  0.1895  0.2862
  369THR      N 2779   7.028   6.774   8.543 -0.1800 -0.5955 -0.0753
  369THR     HN 2780   6.971   6.835   8.487  1.7393 -0.4324 -1.9816
  369THR     CA 2781   7.136   6.833   8.632 -0.1087  0.0243 -0.1403
  369THR     HA 2782   7.226   6.782   8.602 -0.8812 -1.1997 -0.4732
  369THR     CB 2783   7.167   6.982   8.607  0.2336 -0.2296 -0.0456
  369THR     HB 2784   7.136   7.011   8.505 -0.4636  1.0987  0.5116
  369THR    OG1 2785   7.305   7.005   8.621 -0.1482 -0.1313  0.3477
  369THR    HG1 2786   7.330   7.089   8.582  2.3135 -0.4749  1.0498
  369THR    CG2 2787   7.085   7.081   8.694  0.1382 -0.1435 -0.4100
  369THR   HG21 2788   7.129   7.073   8.796 -2.5762 -1.2303  0.7548
  369THR   HG22 2789   6.982   7.043   8.707  0.6705 -1.6983 -0.4737
  369THR   HG23 2790   7.102   7.186   8.664 -1.5493 -0.0744 -1.1967
  369THR      C 2791   7.114   6.807   8.777 -0.4692  0.6135  0.0971
  369THR      O 2792   6.997   6.787   8.812  0.0884  0.0914  0.1513
  370GLY      N 2793   7.224   6.808   8.866 -0.5715 -0.3495  0.1410
  370GLY     HN 2794   7.317   6.833   8.840 -0.5190 -0.0947  0.5624
  370GLY     CA 2795   7.223   6.783   9.008 -0.0026  0.4251  0.3099
  370GLY    HA1 2796   7.135   6.829   9.050  0.1762  2.4971 -1.3978
  370GLY    HA2 2797   7.318   6.824   9.040  0.7547 -1.1626  0.1852
  370GLY      C 2798   7.238   6.633   9.046  0.6818 -0.2509 -0.1739
  370GLY      O 2799   7.206   6.542   8.968  0.3600  0.2378  0.2952
  371SER      N 2800   7.290   6.618   9.169 -0.2627 -0.0052  0.0533
  371SER     HN 2801   7.293   6.698   9.229  1.0931  1.1285 -1.4515
  371SER     CA 2802   7.332   6.489   9.217 -0.1374  1.2972 -0.5828
  371SER     HA 2803   7.338   6.431   9.126  2.4611  2.1979 -1.0639
  371SER     CB 2804   7.475   6.480   9.275  0.5590  0.3323  0.0355
  371SER    HB1 2805   7.483   6.546   9.364  0.5262  0.7452 -0.2645
  371SER    HB2 2806   7.539   6.511   9.189  1.2337 -1.5256 -0.1813
  371SER     OG 2807   7.498   6.346   9.312 -0.1996  0.7967  0.0129
  371SER    HG1 2808   7.486   6.288   9.237  0.0259 -0.7666  1.1193
  371SER      C 2809   7.227   6.429   9.305  0.7280  0.2784  0.0150
  371SER      O 2810   7.143   6.502   9.363  0.1030  0.7556 -0.2007
  372GLY      N 2811   7.221   6.299   9.324  0.0161 -0.0647  0.6448
  372GLY     HN 2812   7.285   6.240   9.276 -2.0298 -0.6672 -1.5223
  372GLY     CA 2813   7.116   6.218   9.385 -0.0000  0.4686  0.3202
  372GLY    HA1 2814   7.082   6.277   9.469  1.5832  1.9233 -0.0165
  372GLY    HA2 2815   7.155   6.120   9.409 -0.9854 -0.0585 -0.1556
  372GLY      C 2816   6.985   6.193   9.308 -0.3686  0.2982  0.2926
  372GLY      O 2817   6.942   6.268   9.222  0.4941 -0.5092  0.0882
  373GLY      N 2818   6.914   6.084   9.339 -0.8347 -0.1009  0.3476
  373GLY     HN 2819   6.943   6.026   9.415 -1.4088  0.9455  1.3939
  373GLY     CA 2820   6.788   6.035   9.278  0.3321  0.5562  0.0573
  373GLY    HA1 2821   6.741   5.959   9.338  0.6000  1.0870  0.9561
  373GLY    HA2 2822   6.802   6.010   9.173  2.0059 -0.7130  0.5378
  373GLY      C 2823   6.672   6.128   9.289  0.0713  0.0612  0.7547
  373GLY      O 2824   6.654   6.192   9.389 -0.1088  0.2809  0.0860
  374SER      N 2825   6.583   6.132   9.184 -0.5683 -0.1810 -0.3392
  374SER     HN 2826   6.585   6.068   9.107 -0.9276 -2.7386  1.6313
  374SER     CA 2827   6.467   6.220   9.179  0.2478  0.1992  0.7413
  374SER     HA 2828   6.444   6.196   9.076  0.7267 -2.3347  1.1474
  374SER     CB 2829   6.339   6.164   9.255  0.1086 -0.6197 -0.1029
  374SER    HB1 2830   6.358   6.116   9.354 -1.3352 -1.4086 -0.1862
  374SER    HB2 2831   6.309   6.075   9.196 -1.1963 -1.0292  1.1314
  374SER     OG 2832   6.231   6.257   9.258  0.1713 -0.1482  0.0174
  374SER    HG1 2833   6.263   6.309   9.332  3.5307 -2.7690  0.6652
  374SER      C 2834   6.496   6.367   9.191  0.7737  0.1664  0.0047
  374SER      O 2835   6.514   6.421   9.298 -0.0831  0.1365  0.1371
  375GLY      N 2836   6.500   6.450   9.084 -0.6679 -0.0331 -0.1636
  375GLY     HN 2837   6.535   6.539   9.110 -1.2133  0.0466  0.3154
  375GLY     CA 2838   6.493   6.408   8.937 -0.0553 -0.0166 -0.3338
  375GLY    HA1 2839   6.514   6.498   8.881 -0.4039 -0.7408 -1.6639
  375GLY    HA2 2840   6.396   6.366   8.916  0.5725 -1.5977 -0.2132
  375GLY      C 2841   6.597   6.306   8.886 -0.3287 -0.2673  0.0955
  375GLY      O 2842   6.710   6.291   8.933 -0.3219  0.4993 -0.2597
  376GLY      N 2843   6.557   6.229   8.784  0.4162  0.0456 -0.2849
  376GLY     HN 2844   6.475   6.248   8.730  0.4325 -0.2224 -0.4046
  376GLY     CA 2845   6.634   6.113   8.733  0.2350  0.1310 -0.5011
  376GLY    HA1 2846   6.738   6.141   8.717 -0.5251  2.4154 -1.9946
  376GLY    HA2 2847   6.582   6.093   8.640  1.1835 -1.0094 -0.8163
  376GLY      C 2848   6.635   5.999   8.820  0.0025  0.1466  0.2809
  376GLY      O 2849   6.581   6.002   8.926 -0.2153 -0.4099  0.0611
  377MET      N 2850   6.693   5.882   8.776 -0.1216 -0.3852  0.5596
  377MET     HN 2851   6.713   5.865   8.680 -0.2122 -0.8194  0.6165
  377MET     CA 2852   6.714   5.768   8.866 -0.3776  0.8780 -1.2634
  377MET     HA 2853   6.642   5.756   8.946  1.5295  0.2521  0.4495
  377MET     CB 2854   6.705   5.630   8.783 -0.6512 -0.0043  1.1321
  377MET    HB1 2855   6.740   5.541   8.840 -0.3369 -0.1592  0.6943
  377MET    HB2 2856   6.779   5.636   8.701 -0.8247 -1.5298  0.8289
  377MET     CG 2857   6.560   5.601   8.717 -0.2736  0.5659  0.0748
  377MET    HG1 2858   6.585   5.504   8.668 -0.5843 -0.1969  1.3865
  377MET    HG2 2859   6.534   5.667   8.631 -2.1486 -0.2667 -0.0600
  377MET     SD 2860   6.422   5.568   8.830 -0.3025  0.1062 -0.0563
  377MET     CE 2861   6.349   5.742   8.808 -0.6264 -0.2314 -0.2291
  377MET    HE1 2862   6.338   5.774   8.702 -1.7561  1.6801  0.4220
  377MET    HE2 2863   6.407   5.820   8.862  0.5068 -0.3564 -1.2107
  377MET    HE3 2864   6.246   5.736   8.850  0.5717  0.1159  3.1080
  377MET      C 2865   6.844   5.769   8.947 -0.6861  0.1285  0.3028
  377MET      O 2866   6.872   5.678   9.027 -0.5947  0.3322 -0.2435
  378GLY      N 2867   6.930   5.869   8.930 -0.2435 -0.0251 -0.0723
  378GLY     HN 2868   6.907   5.947   8.872 -1.0187  1.2479  1.8210
  378GLY     CA 2869   7.054   5.889   9.000  0.8480 -0.4688 -0.8715
  378GLY    HA1 2870   7.055   5.832   9.092 -0.1984 -2.8581 -2.2538
  378GLY    HA2 2871   7.067   5.996   9.001  0.3617 -0.4069  0.3891
  378GLY      C 2872   7.167   5.832   8.925  0.1556 -0.0389  0.0744
  378GLY      O 2873   7.153   5.745   8.839 -0.3697 -0.0713 -0.5751
  379SER      N 2874   7.292   5.875   8.959  0.1636  0.4324  0.2178
  379SER     HN 2875   7.365   5.838   8.903 -2.3494 -1.1240 -2.2737
  379SER     CA 2876   7.331   5.960   9.076  0.1153 -0.1425  0.6553
  379SER     HA 2877   7.252   5.959   9.150  0.1996 -0.1624  0.7441
  379SER     CB 2878   7.467   5.909   9.136  0.7678  0.6522 -0.1806
  379SER    HB1 2879   7.558   5.919   9.074  0.8698  2.6475  0.2238
  379SER    HB2 2880   7.449   5.803   9.162  2.3624  0.7424  1.5068
  379SER     OG 2881   7.491   5.971   9.266 -0.2100  0.4944 -0.6990
  379SER    HG1 2882   7.542   5.908   9.318  0.9154  2.3187  0.5312
  379SER      C 2883   7.364   6.102   9.038  0.2066  0.8101 -0.6093
  379SER      O 2884   7.391   6.188   9.119 -0.0245  0.0753  0.2053
  380GLY      N 2885   7.352   6.129   8.908 -0.0299  0.1659  0.0763
  380GLY     HN 2886   7.326   6.057   8.844 -1.3328 -1.2052  2.0365
  380GLY     CA 2887   7.374   6.265   8.860  0.7712 -0.3302  0.4867
  380GLY    HA1 2888   7.301   6.329   8.907  0.3350 -1.8156  1.9140
  380GLY    HA2 2889   7.349   6.254   8.755 -1.5268 -1.4356  1.0907
  380GLY      C 2890   7.509   6.338   8.863  0.0978  0.2704 -0.2060
  380GLY      O 2891   7.603   6.305   8.927 -0.1461  0.0374  0.4131
  381GLY      N 2892   7.516   6.451   8.794  0.5932  0.4222  0.4436
  381GLY     HN 2893   7.600   6.505   8.785  0.3413  0.6384 -0.7736
  381GLY     CA 2894   7.413   6.512   8.706  0.5303  0.5428  0.1948
  381GLY    HA1 2895   7.428   6.619   8.696 -2.2832  0.9687 -0.4125
  381GLY    HA2 2896   7.315   6.492   8.746  0.7949 -0.3153  0.4211
  381GLY      C 2897   7.436   6.457   8.565 -1.2426 -0.1929  0.7386
  381GLY      O 2898   7.512   6.363   8.535  0.6757  0.1217  0.7127
  382GLY      N 2899   7.374   6.519   8.468  0.2873  0.7885 -0.2340
  382GLY     HN 2900   7.291   6.568   8.496  0.5250  0.1656  1.7559
  382GLY     CA 2901   7.409   6.525   8.328 -0.6372 -0.1492  0.1879
  382GLY    HA1 2902   7.341   6.588   8.273 -1.3517 -0.4834  0.6778
  382GLY    HA2 2903   7.414   6.424   8.289 -2.6928 -0.2278  0.0171
  382GLY      C 2904   7.546   6.581   8.301 -0.2495 -0.4284  0.0746
  382GLY      O 2905   7.610   6.640   8.392 -0.3999 -0.0771  0.5409
  383GLY      N 2906   7.601   6.583   8.176  0.2340  0.0400  0.8924
  383GLY     HN 2907   7.695   6.615   8.174  0.6445 -1.1416 -0.7138
  383GLY     CA 2908   7.548   6.500   8.062  0.1105  0.5396  0.1101
  383GLY    HA1 2909   7.606   6.517   7.972  1.1611 -1.7098  0.3044
  383GLY    HA2 2910   7.444   6.527   8.050 -0.0850 -1.0876 -2.7380
  383GLY      C 2911   7.556   6.347   8.080 -0.1031  0.9508  0.8731
  383GLY      O 2912   7.611   6.288   8.175 -0.2069  0.1980  0.8205
  384GLY      N 2913   7.489   6.281   7.980 -0.3373  0.4988  0.6141
  384GLY     HN 2914   7.449   6.339   7.910 -0.0910 -0.1254 -0.0445
  384GLY     CA 2915   7.480   6.140   7.958  0.7519 -0.1977  0.3743
  384GLY    HA1 2916   7.577   6.092   7.957 -0.6710 -3.3298  1.0764
  384GLY    HA2 2917   7.421   6.124   7.869  2.5239 -0.1479 -0.8559
  384GLY      C 2918   7.411   6.057   8.067 -0.5075  0.1174 -0.3027
  384GLY      O 2919   7.324   6.103   8.136 -0.1548 -0.4090  0.3017
  385SER      N 2920   7.446   5.929   8.073  0.3983 -0.7566  0.4330
  385SER     HN 2921   7.513   5.896   8.007 -1.1506 -2.3453 -0.4181
  385SER     CA 2922   7.385   5.840   8.172  0.3131 -0.0308 -0.0856
  385SER     HA 2923   7.365   5.889   8.266  2.2330  1.9729 -0.6259
  385SER     CB 2924   7.257   5.768   8.121  0.2502  0.3642 -0.5900
  385SER    HB1 2925   7.166   5.831   8.113 -1.8201 -2.1362  1.2668
  385SER    HB2 2926   7.221   5.692   8.194  1.9089  1.3042  1.3072
  385SER     OG 2927   7.272   5.691   8.000 -0.7917  0.0026  0.1250
  385SER    HG1 2928   7.292   5.751   7.928  1.0347 -0.7308 -0.0132
  385SER      C 2929   7.482   5.727   8.216  0.2040  0.0958 -0.4426
  385SER      O 2930   7.591   5.711   8.152 -0.5223  0.6882 -0.0672
  386GLY      N 2931   7.449   5.659   8.326 -0.8630 -0.5603  0.0135
  386GLY     HN 2932   7.363   5.662   8.376 -0.1276  1.9542  1.3279
  386GLY     CA 2933   7.556   5.591   8.407 -0.1059 -0.0864 -0.5392
  386GLY    HA1 2934   7.623   5.538   8.340 -1.1263  0.2456 -1.8555
  386GLY    HA2 2935   7.509   5.523   8.475  0.3179 -1.9994 -2.0453
  386GLY      C 2936   7.636   5.685   8.490 -0.2618 -0.2408 -0.3173
  386GLY      O 2937   7.582   5.794   8.527  0.3551  0.2310 -0.6029
  387GLY      N 2938   7.765   5.653   8.513 -0.3024  0.4422 -0.5139
  387GLY     HN 2939   7.804   5.562   8.499  2.5346  1.3565  0.5523
  387GLY     CA 2940   7.860   5.736   8.593  0.5290  0.2082 -0.1481
  387GLY    HA1 2941   7.871   5.825   8.533 -0.1729  2.4470  2.8710
  387GLY    HA2 2942   7.947   5.672   8.605 -0.3716 -0.6526  2.2811
  387GLY      C 2943   7.830   5.773   8.733  0.0766 -0.1186  0.2385
  387GLY      O 2944   7.747   5.708   8.788  0.7357 -0.3174 -0.3170
  388GLY      N 2945   7.889   5.881   8.778 -0.8187  0.0819 -0.3415
  388GLY     HN 2946   7.950   5.938   8.724  1.5827  2.6612  4.4978
  388GLY     CA 2947   7.876   5.922   8.919  0.1839 -0.2502  0.4016
  388GLY    HA1 2948   7.770   5.930   8.942  0.0829 -0.8212  0.1476
  388GLY    HA2 2949   7.929   6.015   8.935 -2.1014  1.1138  0.5202
  388GLY      C 2950   7.921   5.819   9.025 -0.5069 -0.2563 -0.6445
  388GLY      O 2951   7.985   5.718   8.997  0.5147 -0.2029  0.1759
  389SER      N 2952   7.883   5.843   9.151 -0.3660 -0.1540  0.1760
  389SER     HN 2953   7.823   5.921   9.168  0.5955  1.5485 -3.3208
  389SER     CA 2954   7.925   5.762   9.268 -0.1029 -0.0813  1.0687
  389SER     HA 2955   7.932   5.660   9.232 -1.6537  0.0068  0.4180
  389SER     CB 2956   8.053   5.824   9.332 -0.9474  0.2377  0.5722
  389SER    HB1 2957   8.040   5.916   9.394 -0.7089 -0.7732  2.1860
  389SER    HB2 2958   8.113   5.857   9.245 -1.4506 -0.2078  0.0507
  389SER     OG 2959   8.113   5.724   9.414 -0.3144 -0.3736  0.1139
  389SER    HG1 2960   8.207   5.744   9.403 -0.3695 -0.5730 -0.8165
  389SER      C 2961   7.811   5.766   9.366  0.6160  0.2860  0.2433
  389SER      O 2962   7.730   5.863   9.365  0.5506  0.2078 -0.0704
  390GLY      N 2963   7.792   5.655   9.449  0.1600 -1.3589  0.5932
  390GLY     HN 2964   7.863   5.584   9.444  2.1477  0.6052 -1.3545
  390GLY     CA 2965   7.673   5.632   9.530 -0.7898 -0.1113  0.5327
  390GLY    HA1 2966   7.676   5.706   9.610  1.4500  0.1671  0.2400
  390GLY    HA2 2967   7.677   5.533   9.573  0.1852  0.2917  1.4296
  390GLY      C 2968   7.541   5.636   9.453 -0.4816 -0.2376 -0.1164
  390GLY      O 2969   7.528   5.629   9.326 -0.2120 -0.3284 -0.0475
  391GLY      N 2970   7.436   5.645   9.547  0.4306  0.6567 -0.3368
  391GLY     HN 2971   7.462   5.675   9.639  2.4980 -0.9220 -0.3226
  391GLY     CA 2972   7.296   5.630   9.530  0.8278 -0.3703  0.1687
  391GLY    HA1 2973   7.247   5.705   9.591  0.1526 -0.0183 -0.7808
  391GLY    HA2 2974   7.273   5.530   9.565 -0.7910  0.2278  0.9429
  391GLY      C 2975   7.234   5.637   9.390  0.0695 -0.7781  0.7259
  391GLY      O 2976   7.237   5.735   9.315 -0.2573  0.3063 -0.1396
  392LYS      N 2977   7.166   5.527   9.355  0.2098  0.1313 -0.3172
  392LYS     HN 2978   7.162   5.445   9.413 -2.8186  1.4768  1.6182
  392LYS     CA 2979   7.097   5.522   9.226 -0.1150  0.4166 -0.8486
  392LYS     HA 2980   7.038   5.610   9.203 -1.1234  0.4342  1.5563
  392LYS     CB 2981   7.199   5.508   9.110  0.1928  0.1059  0.4510
  392LYS    HB1 2982   7.274   5.590   9.115  0.6802 -0.2099 -0.9924
  392LYS    HB2 2983   7.141   5.528   9.017  2.2855 -0.9494 -1.2068
  392LYS     CG 2984   7.278   5.372   9.092  0.2624  0.6304  0.2619
  392LYS    HG1 2985   7.344   5.406   9.009  0.1089  1.4234  0.4587
  392LYS    HG2 2986   7.206   5.292   9.065 -0.9179  1.5216  0.6323
  392LYS     CD 2987   7.369   5.331   9.212  0.3742  0.4093 -0.0421
  392LYS    HD1 2988   7.301   5.293   9.292 -2.3643  1.4684 -1.7200
  392LYS    HD2 2989   7.426   5.414   9.260 -0.8055 -0.5483  3.3621
  392LYS     CE 2990   7.458   5.219   9.165  0.5884  0.3171 -0.3220
  392LYS    HE1 2991   7.518   5.238   9.074 -0.4308  0.2668 -1.0195
  392LYS    HE2 2992   7.397   5.127   9.150  0.9796  0.0093 -0.0284
  392LYS     NZ 2993   7.544   5.188   9.283  0.2519 -0.2514  0.4035
  392LYS    HZ1 2994   7.496   5.188   9.375  0.7441 -0.9115  0.6692
  392LYS    HZ2 2995   7.628   5.250   9.284 -1.2345  1.8803  0.2341
  392LYS    HZ3 2996   7.577   5.089   9.274 -0.7966 -0.6157  0.5094
  392LYS      C 2997   6.996   5.413   9.223 -0.5045 -0.3632 -0.2009
  392LYS      O 2998   6.987   5.329   9.312 -0.6166  0.1859  0.1353
  393GLY      N 2999   6.903   5.418   9.125  0.1905  0.0521 -0.1011
  393GLY     HN 3000   6.902   5.485   9.051  0.0524 -0.3097 -0.4292
  393GLY     CA 3001   6.788   5.328   9.116 -0.0053  0.0077  0.0266
  393GLY    HA1 3002   6.726   5.362   9.034  0.1242 -0.7795 -0.4154
  393GLY    HA2 3003   6.732   5.343   9.207  2.3276  3.1803  1.0874
  393GLY      C 3004   6.823   5.185   9.094  0.1470  0.1502  0.8297
  393GLY      O 3005   6.933   5.156   9.047 -0.6190  0.2246 -0.0841
  394LYS      N 3006   6.732   5.095   9.129  0.1720  0.7441  0.1221
  394LYS     HN 3007   6.639   5.129   9.142 -0.9087 -0.0726 -4.0537
  394LYS     CA 3008   6.765   4.951   9.119  0.2285 -0.8912 -0.2970
  394LYS     HA 3009   6.865   4.939   9.158  1.2658 -0.7581 -2.7140
  394LYS     CB 3010   6.658   4.889   9.204 -0.1653 -0.1803 -0.1777
  394LYS    HB1 3011   6.675   4.779   9.209  2.2796  0.1620  0.3438
  394LYS    HB2 3012   6.556   4.906   9.163 -0.5541  0.5305  1.0229
  394LYS     CG 3013   6.652   4.938   9.353 -0.5793 -0.2477 -0.5220
  394LYS    HG1 3014   6.639   5.048   9.350  1.0377 -0.0170  0.2232
  394LYS    HG2 3015   6.746   4.913   9.406 -0.4156 -1.7502 -1.4585
  394LYS     CD 3016   6.535   4.869   9.421 -0.4423 -0.1379  0.2828
  394LYS    HD1 3017   6.443   4.895   9.365 -0.6716  0.3822  0.8872
  394LYS    HD2 3018   6.516   4.912   9.522 -1.9311  0.0835 -0.0629
  394LYS     CE 3019   6.536   4.719   9.417 -0.2017  0.6197 -0.0804
  394LYS    HE1 3020   6.611   4.676   9.487 -0.1846 -0.1172 -0.5500
  394LYS    HE2 3021   6.552   4.664   9.322  0.0813 -1.4944  1.1272
  394LYS     NZ 3022   6.409   4.681   9.478  0.3884 -0.4507 -0.3130
  394LYS    HZ1 3023   6.338   4.658   9.406 -3.0289  2.8266  1.6473
  394LYS    HZ2 3024   6.365   4.756   9.535  0.7310 -0.1359 -0.4595
  394LYS    HZ3 3025   6.414   4.597   9.540 -0.4503  0.4726  1.0802
  394LYS      C 3026   6.771   4.886   8.988 -0.0015  0.9770  0.3712
  394LYS      O 3027   6.850   4.799   8.968 -0.4829  0.0517 -0.2451
  395GLY      N 3028   6.696   4.934   8.895 -0.1119  0.0417  0.0757
  395GLY     HN 3029   6.636   5.011   8.916 -0.5382 -0.7181  1.8707
  395GLY     CA 3030   6.721   4.905   8.753  0.1368 -0.5130 -0.5636
  395GLY    HA1 3031   6.653   4.965   8.695  1.6389  1.9876  0.1249
  395GLY    HA2 3032   6.700   4.799   8.742 -0.2493 -0.2698 -2.3920
  395GLY      C 3033   6.852   4.940   8.693  0.3074  0.2536  0.9131
  395GLY      O 3034   6.937   5.008   8.745 -0.2419 -0.1315 -0.3367
  396GLY      N 3035   6.864   4.906   8.561 -0.4892 -0.1430 -0.3642
  396GLY     HN 3036   6.789   4.859   8.515 -0.5912  0.2155 -0.5657
  396GLY     CA 3037   6.968   4.978   8.480  1.1262 -0.5665 -0.4627
  396GLY    HA1 3038   6.977   4.928   8.385  1.7408  0.0070 -0.7190
  396GLY    HA2 3039   7.059   4.981   8.537  1.1371  2.0728 -0.4973
  396GLY      C 3040   6.936   5.122   8.450 -0.1909  0.5580  0.3261
  396GLY      O 3041   6.867   5.196   8.515 -0.3392  0.7022 -0.2107
  397CYS      N 3042   7.001   5.164   8.350 -0.4340  0.1634  0.6046
  397CYS     HN 3043   7.078   5.106   8.324 -0.3014  0.8352 -0.6008
  397CYS     CA 3044   6.977   5.294   8.289 -0.9780 -0.8057  0.0466
  397CYS     HA 3045   6.982   5.360   8.375  0.1106  1.0242 -1.3462
  397CYS     CB 3046   7.096   5.350   8.196 -0.4152  0.2605 -0.2625
  397CYS    HB1 3047   7.071   5.449   8.154 -0.9006  0.5394  0.6607
  397CYS    HB2 3048   7.114   5.278   8.113  0.2252 -2.2231  1.8788
  397CYS     SG 3049   7.248   5.360   8.302  0.0724 -0.0154  0.7309
  397CYS    HG1 3050   7.283   5.233   8.285  0.7632  0.1806  0.6413
  397CYS      C 3051   6.849   5.302   8.214  0.0668  0.2481 -0.6930
  397CYS      O 3052   6.821   5.201   8.147  0.6416 -0.4228  0.2078
  398PRO      N 3053   6.753   5.392   8.236  0.8353 -0.5164 -0.6561
  398PRO     CD 3054   6.761   5.502   8.330 -0.2895  0.4011 -0.5622
  398PRO    HD1 3055   6.837   5.576   8.298  1.1366 -0.9803 -0.4985
  398PRO    HD2 3056   6.789   5.460   8.429 -1.1679 -0.5291 -0.6988
  398PRO     CA 3057   6.632   5.402   8.157 -0.2619 -0.6458 -0.5744
  398PRO     HA 3058   6.566   5.319   8.176  0.6780 -1.4691 -0.8251
  398PRO     CB 3059   6.558   5.523   8.212 -0.4139 -0.3239  0.0200
  398PRO    HB1 3060   6.455   5.486   8.227 -0.2637 -0.8030 -0.0916
  398PRO    HB2 3061   6.565   5.606   8.138  1.6159  0.2532  0.7976
  398PRO     CG 3062   6.620   5.561   8.346 -0.2022 -0.4046  0.7249
  398PRO    HG1 3063   6.628   5.671   8.360 -1.6904 -0.3527  1.3299
  398PRO    HG2 3064   6.573   5.512   8.434 -0.7405 -2.4559 -0.6178
  398PRO      C 3065   6.659   5.409   8.008 -0.2666  0.1958 -0.3043
  398PRO      O 3066   6.748   5.484   7.967  0.6733 -0.4047  0.2103
  399ALA      N 3067   6.588   5.333   7.924 -0.7287  0.2471  0.2029
  399ALA     HN 3068   6.516   5.268   7.947 -0.0798 -0.6602 -0.2657
  399ALA     CA 3069   6.596   5.363   7.779 -0.1254  0.3996 -0.2427
  399ALA     HA 3070   6.625   5.465   7.762  0.9594  0.2769  0.6894
  399ALA     CB 3071   6.687   5.270   7.699 -0.3070 -0.3973 -0.1055
  399ALA    HB1 3072   6.669   5.162   7.683  1.0834 -1.0402  2.1960
  399ALA    HB2 3073   6.783   5.266   7.755 -0.3593 -1.1761 -0.0629
  399ALA    HB3 3074   6.711   5.312   7.599 -2.5308  1.6883  0.1231
  399ALA      C 3075   6.456   5.350   7.720 -0.2352 -0.6811  0.5225
  399ALA      O 3076   6.372   5.291   7.786 -0.1426 -0.0945  0.2237
  400VAL      N 3077   6.437   5.415   7.595 -0.0479  0.0167 -0.1599
  400VAL     HN 3078   6.517   5.460   7.557  0.3134  0.0796  0.6633
  400VAL     CA 3079   6.313   5.426   7.521  0.4082 -0.1338 -0.6870
  400VAL     HA 3080   6.230   5.378   7.571 -0.9367 -0.5306 -3.1357
  400VAL     CB 3081   6.267   5.571   7.499  0.2728 -0.2309  0.5614
  400VAL     HB 3082   6.329   5.626   7.425  0.8903 -2.2946 -0.5586
  400VAL    CG1 3083   6.117   5.583   7.453  0.2311  0.0581  0.3072
  400VAL   HG11 3084   6.085   5.689   7.457  1.0635  0.3354 -0.1707
  400VAL   HG12 3085   6.049   5.540   7.529  2.5531 -1.2191  1.7986
  400VAL   HG13 3086   6.102   5.543   7.350  1.2968  2.8864 -1.0650
  400VAL    CG2 3087   6.257   5.642   7.632  0.3316 -0.1491  0.3199
  400VAL   HG21 3088   6.195   5.582   7.701 -0.5434  0.1161 -0.2254
  400VAL   HG22 3089   6.211   5.743   7.627  0.3796 -0.1355  0.1148
  400VAL   HG23 3090   6.354   5.640   7.687 -0.0696 -2.1978  1.0375
  400VAL      C 3091   6.329   5.368   7.384  0.5766 -0.5771  0.4043
  400VAL      O 3092   6.419   5.404   7.303  0.0320 -0.0279  0.1517
  401ARG      N 3093   6.230   5.288   7.337  0.3818  0.3168 -0.2722
  401ARG     HN 3094   6.150   5.275   7.395 -0.1467 -1.6691 -1.3421
  401ARG     CA 3095   6.221   5.226   7.207  0.7663 -0.0818 -0.3191
  401ARG     HA 3096   6.318   5.227   7.160  0.5321 -1.1330 -0.8569
  401ARG     CB 3097   6.173   5.082   7.221 -0.6959 -0.0965 -0.3502
  401ARG    HB1 3098   6.093   5.090   7.297 -0.7510 -2.9504  0.0059
  401ARG    HB2 3099   6.256   5.028   7.271 -0.1462  1.9898  1.0949
  401ARG     CG 3100   6.135   5.010   7.093  0.2633 -0.0072  0.0604
  401ARG    HG1 3101   6.210   5.025   7.013 -2.6476  0.4892 -2.7839
  401ARG    HG2 3102   6.032   5.034   7.058 -0.6198 -2.4328  0.7327
  401ARG     CD 3103   6.137   4.859   7.109  0.0681 -0.6327  0.3303
  401ARG    HD1 3104   6.088   4.806   7.193 -0.3432 -0.1116  0.4292
  401ARG    HD2 3105   6.243   4.825   7.112  0.0136 -0.7612  1.1254
  401ARG     NE 3106   6.097   4.791   6.982  0.3881 -0.0354  0.0272
  401ARG     HE 3107   6.156   4.759   6.908 -0.4536 -1.3551 -0.1023
  401ARG     CZ 3108   5.970   4.768   6.950  0.1961 -0.0900  0.1113
  401ARG    NH1 3109   5.862   4.790   7.022 -0.1214 -0.4597 -0.8870
  401ARG   HH11 3110   5.867   4.792   7.122  3.1673 -1.9204 -0.8953
  401ARG   HH12 3111   5.776   4.757   6.983 -1.1631 -0.7697  1.4965
  401ARG    NH2 3112   5.944   4.709   6.834 -0.2212  0.6494 -0.1821
  401ARG   HH21 3113   5.847   4.696   6.814 -0.0297  0.3241 -0.9373
  401ARG   HH22 3114   6.010   4.726   6.761 -0.0974  0.4026 -0.1315
  401ARG      C 3115   6.118   5.297   7.120  0.2196 -0.1791  0.0679
  401ARG      O 3116   6.000   5.318   7.156  0.2159 -0.2748 -0.5380
  402LEU      N 3117   6.164   5.347   6.999 -0.0632  0.4493 -0.0189
  402LEU     HN 3118   6.260   5.345   6.971  0.5376 -0.5346  1.9423
  402LEU     CA 3119   6.077   5.415   6.906 -0.0524 -0.6699 -0.1057
  402LEU     HA 3120   5.975   5.387   6.925 -1.1105  2.5814 -0.3205
  402LEU     CB 3121   6.070   5.568   6.938  0.0400  0.6006  0.1051
  402LEU    HB1 3122   6.034   5.567   7.043 -1.4107 -3.5383 -0.2636
  402LEU    HB2 3123   5.987   5.610   6.878 -0.1108 -0.5757 -0.5311
  402LEU     CG 3124   6.200   5.649   6.927  0.7265  0.5279  0.2871
  402LEU     HG 3125   6.253   5.609   6.838 -0.0546 -1.5440  0.6870
  402LEU    CD1 3126   6.158   5.792   6.879 -0.3182  0.5350 -0.1706
  402LEU   HD11 3127   6.108   5.789   6.779 -0.4263  1.8442 -0.1749
  402LEU   HD12 3128   6.246   5.860   6.877 -0.1123  0.5381  3.1913
  402LEU   HD13 3129   6.085   5.825   6.956 -0.1307 -1.7748  1.0820
  402LEU    CD2 3130   6.300   5.645   7.045 -0.6672  0.0870 -0.1907
  402LEU   HD21 3131   6.257   5.690   7.137 -0.3696 -0.6267  0.3055
  402LEU   HD22 3132   6.388   5.705   7.015 -0.5714  0.0284 -0.0266
  402LEU   HD23 3133   6.333   5.543   7.075 -1.6445  0.4237  2.3593
  402LEU      C 3134   6.113   5.398   6.763 -0.4344  0.6337  0.2397
  402LEU      O 3135   6.220   5.341   6.743  0.3189  0.0357 -0.1826
  403LYS      N 3136   6.025   5.437   6.665  0.1499  0.0659 -0.3209
  403LYS     HN 3137   5.935   5.467   6.694 -1.5809 -3.0208 -2.0106
  403LYS     CA 3138   6.053   5.447   6.525  0.7502  0.4687 -0.5607
  403LYS     HA 3139   6.152   5.409   6.508  1.0438  0.4204  1.0502
  403LYS     CB 3140   5.957   5.354   6.442 -0.3342 -0.0762 -0.2970
  403LYS    HB1 3141   5.968   5.379   6.334 -2.2280  1.0312 -0.2733
  403LYS    HB2 3142   5.854   5.384   6.470 -0.8482 -0.8856 -1.2515
  403LYS     CG 3143   5.979   5.207   6.473  0.3027  0.5349 -0.0053
  403LYS    HG1 3144   6.002   5.192   6.581 -1.8376 -1.7964  0.2404
  403LYS    HG2 3145   6.072   5.175   6.423  1.3821  0.1898  2.0887
  403LYS     CD 3146   5.856   5.113   6.454 -0.5682  0.6611  0.0939
  403LYS    HD1 3147   5.770   5.153   6.512 -2.9423 -0.4876 -2.4097
  403LYS    HD2 3148   5.879   5.010   6.490  0.4843 -0.6463 -3.7877
  403LYS     CE 3149   5.821   5.089   6.303 -0.4254  0.1387  0.3474
  403LYS    HE1 3150   5.789   5.181   6.251 -3.9420 -0.6488  0.8685
  403LYS    HE2 3151   5.734   5.022   6.286  0.1496 -0.5962  0.2296
  403LYS     NZ 3152   5.940   5.033   6.230  0.0236  0.5866  0.6512
  403LYS    HZ1 3153   6.023   5.095   6.224 -0.1171  0.6616 -0.7500
  403LYS    HZ2 3154   5.916   5.011   6.131  2.4901  1.7405 -0.2758
  403LYS    HZ3 3155   5.965   4.944   6.277 -1.6393 -0.1638  0.2091
  403LYS      C 3156   6.045   5.597   6.490 -1.0818  0.7587 -0.3088
  403LYS      O 3157   5.968   5.670   6.554 -0.0081 -0.4472  0.3963
  404ALA      N 3158   6.132   5.654   6.406  0.1020 -0.2054 -0.3501
  404ALA     HN 3159   6.214   5.606   6.375  0.8069  0.0367  1.0756
  404ALA     CA 3160   6.123   5.790   6.359  0.5376 -0.5117 -0.3115
  404ALA     HA 3161   6.019   5.819   6.364  0.7879  0.2519  1.4895
  404ALA     CB 3162   6.198   5.894   6.446 -0.6094  0.1743  0.3822
  404ALA    HB1 3163   6.307   5.873   6.440 -0.9380 -1.2908 -1.4305
  404ALA    HB2 3164   6.168   5.887   6.552 -0.4606 -0.4945  0.3829
  404ALA    HB3 3165   6.173   5.999   6.417 -0.4646  0.1835  0.2886
  404ALA      C 3166   6.187   5.806   6.219  0.5120 -0.5786  0.3909
  404ALA      O 3167   6.290   5.743   6.185  0.0430 -0.1383  0.1740
  405ARG      N 3168   6.135   5.905   6.143  0.7828  0.0661  0.5916
  405ARG     HN 3169   6.046   5.940   6.172  0.3269 -0.3672 -0.2182
  405ARG     CA 3170   6.205   5.966   6.031  0.1267  0.2253 -0.0103
  405ARG     HA 3171   6.311   5.979   6.046  0.7418 -0.5172 -3.0579
  405ARG     CB 3172   6.207   5.871   5.908 -0.1979  0.0460 -0.2113
  405ARG    HB1 3173   6.259   5.779   5.941 -0.9726 -0.4355 -0.2958
  405ARG    HB2 3174   6.269   5.918   5.829 -0.0520  1.3041  0.6168
  405ARG     CG 3175   6.074   5.818   5.851 -0.6317  0.1399  0.3332
  405ARG    HG1 3176   6.009   5.900   5.816  0.2610  0.5562 -0.4050
  405ARG    HG2 3177   6.032   5.780   5.946 -0.1130 -0.0235  0.5034
  405ARG     CD 3178   6.082   5.718   5.735 -0.9471 -0.0454  0.6213
  405ARG    HD1 3179   5.987   5.662   5.726  1.0018 -3.6316  0.5019
  405ARG    HD2 3180   6.161   5.642   5.754 -1.3014 -0.1720  1.6320
  405ARG     NE 3181   6.124   5.804   5.623  1.0767  0.0886 -0.2004
  405ARG     HE 3182   6.174   5.890   5.639 -1.6760  1.5696  1.2738
  405ARG     CZ 3183   6.090   5.775   5.500 -0.6270  0.2902 -0.2819
  405ARG    NH1 3184   6.014   5.675   5.468  0.2249  0.2135  0.3964
  405ARG   HH11 3185   5.969   5.622   5.540 -1.5032 -1.4164 -1.7285
  405ARG   HH12 3186   6.014   5.650   5.371  0.1138  0.8189  0.2347
  405ARG    NH2 3187   6.142   5.849   5.406  0.2085 -0.1006  0.4845
  405ARG   HH21 3188   6.183   5.937   5.428 -0.0506  0.2233 -0.2855
  405ARG   HH22 3189   6.119   5.825   5.311  2.2427 -0.9442  0.1626
  405ARG      C 3190   6.157   6.110   5.995  0.0595  0.4710  0.1398
  405ARG      O 3191   6.044   6.152   6.031  0.3906  0.4322  0.5776
  406TYR      N 3192   6.243   6.184   5.927 -0.0885 -0.0746  0.5221
  406TYR     HN 3193   6.332   6.142   5.909 -1.2244 -2.2510 -0.3404
  406TYR     CA 3194   6.225   6.325   5.894  0.7951 -0.1151 -0.0222
  406TYR     HA 3195   6.123   6.357   5.913  0.2038 -0.0877 -2.8143
  406TYR     CB 3196   6.334   6.415   5.957 -0.0657 -0.1972  0.2282
  406TYR    HB1 3197   6.436   6.376   5.935  0.2195 -0.0874  1.3007
  406TYR    HB2 3198   6.336   6.414   6.068  0.9437 -1.6952  0.2276
  406TYR     CG 3199   6.331   6.554   5.924 -0.0950 -0.6260  0.0947
  406TYR    CD1 3200   6.435   6.611   5.848  0.6746  0.5646 -0.0629
  406TYR    HD1 3201   6.522   6.553   5.819 -0.2297 -0.5790 -0.5417
  406TYR    CE1 3202   6.441   6.739   5.810 -0.1754  0.7305 -0.2355
  406TYR    HE1 3203   6.529   6.771   5.756  0.8918 -2.8465 -0.8913
  406TYR     CZ 3204   6.333   6.827   5.836 -0.1275 -0.3292 -0.0263
  406TYR     OH 3205   6.348   6.965   5.809 -0.4088 -0.1010 -0.0178
  406TYR     HH 3206   6.442   6.978   5.798 -0.1488 -1.0381  0.9065
  406TYR    CD2 3207   6.229   6.644   5.963 -0.8368  0.1703 -0.2104
  406TYR    HD2 3208   6.153   6.608   6.031  0.6380 -1.5335  0.6135
  406TYR    CE2 3209   6.231   6.779   5.916  0.1044  0.3104 -0.3050
  406TYR    HE2 3210   6.155   6.843   5.956 -0.4825  0.5307 -1.7097
  406TYR      C 3211   6.225   6.343   5.741  0.7641  0.0660  0.6795
  406TYR      O 3212   6.307   6.291   5.667  0.2560 -0.3039 -0.3437
  407GLN      N 3213   6.128   6.420   5.688 -0.3012 -0.2884 -0.2063
  407GLN     HN 3214   6.072   6.469   5.754  0.2124 -0.0985  0.0992
  407GLN     CA 3215   6.118   6.451   5.544  0.3509 -0.1599  0.4431
  407GLN     HA 3216   6.216   6.427   5.506  0.5574 -1.1366  1.5509
  407GLN     CB 3217   5.995   6.385   5.477  0.4304  0.8692  0.7127
  407GLN    HB1 3218   6.016   6.397   5.369 -0.2920  0.4448  0.5157
  407GLN    HB2 3219   5.893   6.424   5.500  0.5212  1.8557 -0.4607
  407GLN     CG 3220   5.984   6.225   5.488  0.7946 -0.2773  0.2886
  407GLN    HG1 3221   6.089   6.189   5.478  1.2054 -0.1200  3.2040
  407GLN    HG2 3222   5.923   6.176   5.409 -0.5765  0.3382  0.9258
  407GLN     CD 3223   5.936   6.176   5.618  1.0119 -0.1291  0.2942
  407GLN    OE1 3224   5.995   6.097   5.691 -0.3328 -0.6866  0.2706
  407GLN    NE2 3225   5.804   6.212   5.645  0.9505 -0.8376  1.0604
  407GLN   HE21 3226   5.758   6.186   5.730  3.6377 -2.1583  2.2241
  407GLN   HE22 3227   5.754   6.248   5.567  2.0955 -1.4005  0.0456
  407GLN      C 3228   6.104   6.603   5.531  0.0926  0.3031  0.2843
  407GLN      O 3229   6.065   6.680   5.622 -0.2260 -0.1959 -0.2545
  408THR      N 3230   6.155   6.657   5.416 -0.3303  0.2440 -0.4420
  408THR     HN 3231   6.187   6.606   5.336  1.5890  1.3066 -0.3980
  408THR     CA 3232   6.154   6.794   5.383 -0.8613 -0.2713  0.1376
  408THR     HA 3233   6.051   6.823   5.399 -1.2616 -2.2241  1.4767
  408THR     CB 3234   6.246   6.895   5.458  0.1047 -0.1879  0.3983
  408THR     HB 3235   6.209   6.909   5.562 -2.0167 -1.2816 -0.1432
  408THR    OG1 3236   6.260   7.019   5.388 -0.2028  0.0901  0.2145
  408THR    HG1 3237   6.218   7.084   5.445  2.4134  1.1375  1.0837
  408THR    CG2 3238   6.391   6.839   5.460  0.2303  0.1094  0.0293
  408THR   HG21 3239   6.423   6.816   5.357 -1.3096 -1.1213 -0.2120
  408THR   HG22 3240   6.399   6.746   5.521  1.4028 -0.1880 -0.5522
  408THR   HG23 3241   6.456   6.912   5.513 -0.6920 -2.2320  4.9638
  408THR      C 3242   6.156   6.803   5.236 -1.1948 -0.0561  0.8319
  408THR      O 3243   6.241   6.746   5.171 -0.3305  0.1008  0.1236
  409MET      N 3244   6.065   6.875   5.175  0.2249 -0.3611  0.0572
  409MET     HN 3245   6.011   6.931   5.238  2.9125 -0.6523  2.9060
  409MET     CA 3246   6.055   6.894   5.039 -0.2418  0.0442  1.2031
  409MET     HA 3247   6.153   6.879   4.997 -0.7102 -0.0803  0.1208
  409MET     CB 3248   5.960   6.806   4.959  0.5114  0.6534  0.2901
  409MET    HB1 3249   6.020   6.756   4.879 -0.7108  0.8933 -0.8159
  409MET    HB2 3250   5.882   6.862   4.903  0.7954  1.0553  0.2869
  409MET     CG 3251   5.914   6.695   5.056 -0.1473 -0.3544 -0.2647
  409MET    HG1 3252   5.993   6.626   5.094 -0.0169 -1.2585 -2.0961
  409MET    HG2 3253   5.861   6.619   4.994 -3.0317  0.5346  0.9519
  409MET     SD 3254   5.794   6.739   5.183 -0.0284  0.4090 -0.2135
  409MET     CE 3255   5.789   6.572   5.250  0.2590 -0.4353 -0.1770
  409MET    HE1 3256   5.742   6.548   5.347 -0.4645  0.5618 -0.2730
  409MET    HE2 3257   5.892   6.531   5.264  0.2117 -1.1476 -1.6810
  409MET    HE3 3258   5.748   6.496   5.179 -1.3796  0.9052 -0.7242
  409MET      C 3259   6.037   7.037   5.011  0.3125  0.2122  0.5207
  409MET      O 3260   5.955   7.105   5.073 -0.0061  0.5291 -1.1037
  410SER      N 3261   6.111   7.093   4.913  0.4490 -0.3016 -0.0559
  410SER     HN 3262   6.170   7.033   4.860 -1.8483 -1.2769 -1.6589
  410SER     CA 3263   6.095   7.230   4.863 -0.2335 -0.0707 -0.0426
  410SER     HA 3264   6.047   7.292   4.937  2.6730  1.4717  0.6594
  410SER     CB 3265   6.226   7.309   4.818  0.2041  0.3936  0.3645
  410SER    HB1 3266   6.196   7.405   4.772 -1.3531 -1.4306 -2.7336
  410SER    HB2 3267   6.267   7.236   4.745 -1.2474 -0.9177  0.8179
  410SER     OG 3268   6.311   7.330   4.932 -0.3220 -0.1669 -0.0769
  410SER    HG1 3269   6.338   7.245   4.967 -1.3691 -1.1320 -1.5334
  410SER      C 3270   6.004   7.222   4.746 -0.3162 -0.2073  0.8043
  410SER      O 3271   6.036   7.195   4.629 -0.6193  0.2241 -0.4991
  411ILE      N 3272   5.875   7.246   4.769  0.4534 -0.5652  0.3874
  411ILE     HN 3273   5.852   7.276   4.862  1.5759 -2.2108  1.2474
  411ILE     CA 3274   5.766   7.240   4.664  0.0530  0.5977 -0.1891
  411ILE     HA 3275   5.781   7.149   4.608 -4.3105 -0.1859 -0.4060
  411ILE     CB 3276   5.628   7.220   4.724  0.6772 -0.5207 -0.2763
  411ILE     HB 3277   5.594   7.308   4.781 -1.7767  0.1665 -2.5899
  411ILE    CG2 3278   5.526   7.206   4.604 -0.2245  0.2360 -0.0222
  411ILE   HG21 3279   5.522   7.304   4.553 -0.4727  0.0464 -0.3789
  411ILE   HG22 3280   5.423   7.180   4.638 -0.6836  3.7158  1.7149
  411ILE   HG23 3281   5.559   7.125   4.535  1.0393  0.4323  0.3321
  411ILE    CG1 3282   5.624   7.090   4.813 -0.2638 -0.0170  1.2567
  411ILE   HG11 3283   5.707   7.024   4.778 -1.4952  0.5106 -3.3036
  411ILE   HG12 3284   5.524   7.044   4.796 -0.7737  1.8697 -1.5589
  411ILE     CD 3285   5.624   7.134   4.954 -0.4632 -0.8185 -0.7386
  411ILE    HD1 3286   5.724   7.179   4.974 -1.6864  1.6471  0.2844
  411ILE    HD2 3287   5.611   7.057   5.033  0.8043 -0.7996 -0.4864
  411ILE    HD3 3288   5.550   7.211   4.985 -0.2678 -2.1170  3.6419
  411ILE      C 3289   5.780   7.357   4.567  0.3671  1.0608 -0.1319
  411ILE      O 3290   5.790   7.470   4.608 -0.6296 -0.2665  0.3369
  412LEU      N 3291   5.772   7.325   4.432  0.0546  0.3113 -0.3670
  412LEU     HN 3292   5.767   7.228   4.407  1.7437 -0.6872  2.6309
  412LEU     CA 3293   5.763   7.421   4.329 -0.0627  0.1907 -0.1829
  412LEU     HA 3294   5.793   7.517   4.367 -1.0405 -0.1439  1.5289
  412LEU     CB 3295   5.858   7.382   4.213 -0.3151  0.1141  0.3855
  412LEU    HB1 3296   5.848   7.439   4.118 -0.9388  0.7312  0.8124
  412LEU    HB2 3297   5.858   7.273   4.193  0.5424  0.5817 -2.5878
  412LEU     CG 3298   6.009   7.400   4.245 -0.2735  0.8040 -0.7274
  412LEU     HG 3299   6.028   7.341   4.338 -0.7889 -0.1116 -1.1910
  412LEU    CD1 3300   6.096   7.334   4.129  0.1744  0.2328 -0.7312
  412LEU   HD11 3301   6.074   7.369   4.026  1.0113  0.4901 -0.8319
  412LEU   HD12 3302   6.074   7.225   4.125 -1.7444  0.4394  1.5558
  412LEU   HD13 3303   6.206   7.343   4.140  0.2778 -0.6662 -0.9598
  412LEU    CD2 3304   6.062   7.546   4.266  0.2165 -0.8014  0.9655
  412LEU   HD21 3305   6.040   7.610   4.178 -0.7876  1.7317  2.9139
  412LEU   HD22 3306   6.173   7.547   4.268  0.3952 -1.4724 -2.5462
  412LEU   HD23 3307   6.017   7.607   4.348  1.1312  2.1560 -0.6112
  412LEU      C 3308   5.614   7.438   4.280  0.0235 -0.7814 -0.1770
  412LEU      O 3309   5.539   7.346   4.298 -0.2069 -0.3900  0.5123
  413PRO      N 3310   5.576   7.549   4.220  0.3114  0.5876 -0.5932
  413PRO     CD 3311   5.653   7.675   4.203  0.5790 -0.0229  0.0994
  413PRO    HD1 3312   5.703   7.674   4.104  0.8999  0.2559  0.2555
  413PRO    HD2 3313   5.731   7.703   4.278 -0.9432 -0.4337  1.9160
  413PRO     CA 3314   5.433   7.565   4.165 -0.7696 -0.5348 -0.8076
  413PRO     HA 3315   5.370   7.568   4.253  0.8616 -2.8882  0.5492
  413PRO     CB 3316   5.439   7.701   4.096  0.5825 -0.0852  0.6753
  413PRO    HB1 3317   5.337   7.745   4.101  1.0371  1.1844 -0.4825
  413PRO    HB2 3318   5.469   7.698   3.989 -0.1478  0.0205  0.4684
  413PRO     CG 3319   5.540   7.775   4.184  1.0637  0.0580  0.8070
  413PRO    HG1 3320   5.564   7.876   4.144  1.3565  0.0768  1.0306
  413PRO    HG2 3321   5.497   7.805   4.282  1.6389  1.1200  0.7433
  413PRO      C 3322   5.391   7.452   4.070 -0.0744  0.0744 -0.5036
  413PRO      O 3323   5.476   7.399   3.997  0.2229 -0.1535  0.0417
  414MET      N 3324   5.262   7.416   4.067  0.1714  0.3270 -0.3436
  414MET     HN 3325   5.195   7.477   4.109 -1.6219 -1.5129 -0.3637
  414MET     CA 3326   5.195   7.301   4.008  0.2922 -0.1479  0.0441
  414MET     HA 3327   5.246   7.213   4.043  1.9864  0.7622 -0.0572
  414MET     CB 3328   5.049   7.293   4.057  0.0772 -0.6364 -0.2233
  414MET    HB1 3329   4.985   7.238   3.985  0.2151 -1.0276 -0.0503
  414MET    HB2 3330   5.006   7.395   4.051 -0.9465 -1.1148 -1.5863
  414MET     CG 3331   5.016   7.237   4.194 -0.6711 -0.0225 -0.0770
  414MET    HG1 3332   4.906   7.228   4.205 -0.4068 -1.5943  1.8785
  414MET    HG2 3333   5.060   7.312   4.264  0.6992  0.8424 -1.7951
  414MET     SD 3334   5.085   7.064   4.223  0.0275  0.1567  0.0445
  414MET     CE 3335   4.979   6.972   4.107  0.0878  0.1107 -0.0573
  414MET    HE1 3336   4.873   7.004   4.113  0.0300  0.0565 -0.6926
  414MET    HE2 3337   4.975   6.864   4.134  0.4564 -0.2937 -1.5425
  414MET    HE3 3338   5.013   6.979   4.001  2.1938  3.6008  0.6851
  414MET      C 3339   5.217   7.294   3.847 -0.1000  0.3117 -0.3049
  414MET      O 3340   5.222   7.182   3.785 -0.2030 -0.2689  0.2779
  415GLU      N 3341   5.227   7.416   3.792  0.3795  0.3786  0.0249
  415GLU     HN 3342   5.207   7.493   3.852 -2.9318 -0.1402 -0.2307
  415GLU     CA 3343   5.242   7.445   3.650 -0.1462 -0.5869  0.4843
  415GLU     HA 3344   5.164   7.388   3.600 -0.0022 -2.9171  2.7067
  415GLU     CB 3345   5.217   7.599   3.610  0.0563 -0.6260 -0.5494
  415GLU    HB1 3346   5.242   7.612   3.502 -2.5562  0.0937 -1.1309
  415GLU    HB2 3347   5.280   7.663   3.676 -1.0557 -0.1701  0.0916
  415GLU     CG 3348   5.069   7.648   3.629 -0.1182  0.2803 -0.3888
  415GLU    HG1 3349   5.036   7.627   3.733  3.0037 -0.5251  0.5547
  415GLU    HG2 3350   5.001   7.585   3.568 -1.2488  0.7033  0.4029
  415GLU     CD 3351   5.047   7.794   3.603 -0.5204  0.8337 -0.4441
  415GLU    OE1 3352   4.930   7.825   3.575  0.9062  0.0872  0.2036
  415GLU    OE2 3353   5.145   7.871   3.611 -0.2551 -0.4555 -0.0164
  415GLU      C 3354   5.379   7.403   3.595  0.0340  0.0920  0.3229
  415GLU      O 3355   5.384   7.351   3.480  0.1219  0.1660 -0.0342
  416LEU      N 3356   5.480   7.395   3.680 -0.1976  0.4522  0.2756
  416LEU     HN 3357   5.476   7.422   3.776 -2.7726 -1.9085  0.9411
  416LEU     CA 3358   5.604   7.349   3.644 -0.6775  0.6263  0.4599
  416LEU     HA 3359   5.633   7.381   3.545  0.4606  0.9083  0.8609
  416LEU     CB 3360   5.715   7.399   3.739  0.3324  0.2924  0.1226
  416LEU    HB1 3361   5.815   7.369   3.701  0.1774 -1.7498  1.2082
  416LEU    HB2 3362   5.704   7.347   3.836  1.2814  0.1319  0.1619
  416LEU     CG 3363   5.714   7.557   3.753  0.5368  0.1731  0.0244
  416LEU     HG 3364   5.623   7.601   3.800 -0.5930 -0.9654 -1.0349
  416LEU    CD1 3365   5.833   7.591   3.839  0.3460 -0.3616  0.1974
  416LEU   HD11 3366   5.831   7.537   3.936 -2.4174 -1.6977 -0.4968
  416LEU   HD12 3367   5.819   7.696   3.870  0.8540  0.3457 -1.8081
  416LEU   HD13 3368   5.924   7.591   3.775  1.8101  2.5704  2.0855
  416LEU    CD2 3369   5.718   7.629   3.613  0.2363 -0.2467 -0.9648
  416LEU   HD21 3370   5.806   7.584   3.563  1.4114  1.1095 -0.1895
  416LEU   HD22 3371   5.744   7.734   3.639 -1.5982 -0.8045  4.2958
  416LEU   HD23 3372   5.636   7.613   3.540 -0.2060 -1.5174 -0.2185
  416LEU      C 3373   5.609   7.206   3.624  0.2624  0.6195  0.5996
  416LEU      O 3374   5.681   7.154   3.539 -0.1566  0.0247 -0.4210
  417TYR      N 3375   5.527   7.125   3.699  0.0105 -0.4992  0.6761
  417TYR     HN 3376   5.471   7.170   3.769 -3.5635  1.0718 -2.8210
  417TYR     CA 3377   5.529   6.979   3.695  0.0515  0.5727 -0.3716
  417TYR     HA 3378   5.628   6.950   3.662  0.8883  1.8077  0.9448
  417TYR     CB 3379   5.495   6.918   3.835  0.2546 -0.0976  0.1348
  417TYR    HB1 3380   5.516   6.809   3.837  1.0421  0.0155 -1.2209
  417TYR    HB2 3381   5.390   6.940   3.865  0.5896 -0.5912  1.7559
  417TYR     CG 3382   5.583   6.967   3.943 -0.2877  0.5258  1.0416
  417TYR    CD1 3383   5.714   6.921   3.950  0.5176 -0.1218 -0.4444
  417TYR    HD1 3384   5.753   6.857   3.872  0.1349  0.7084 -1.3290
  417TYR    CE1 3385   5.796   6.958   4.060  0.3208 -0.2777  0.5187
  417TYR    HE1 3386   5.898   6.921   4.069  0.1596 -0.6320  0.9018
  417TYR     CZ 3387   5.740   7.030   4.168 -0.5169  0.3018 -0.3408
  417TYR     OH 3388   5.824   7.055   4.274  0.1682  0.1471 -0.3195
  417TYR     HH 3389   5.912   7.021   4.260 -0.3008 -0.6941 -1.3670
  417TYR    CD2 3390   5.530   7.045   4.048 -0.2074  0.0526  0.9898
  417TYR    HD2 3391   5.429   7.083   4.041 -0.2588 -0.2922 -0.4940
  417TYR    CE2 3392   5.606   7.068   4.163  0.5392 -0.1249 -0.4521
  417TYR    HE2 3393   5.551   7.098   4.251 -0.9523 -1.7241 -0.7943
  417TYR      C 3394   5.430   6.910   3.604  0.5092 -0.5969  0.5479
  417TYR      O 3395   5.408   6.788   3.609  0.4625  0.0445  0.0466
  418LYS      N 3396   5.348   6.991   3.528 -0.2975 -0.3413 -0.1422
  418LYS     HN 3397   5.360   7.090   3.526 -0.4864 -0.2942 -3.2735
  418LYS     CA 3398   5.226   6.938   3.459  0.3240 -0.3406 -0.5710
  418LYS     HA 3399   5.167   6.887   3.533 -3.8580 -0.1713 -3.4089
  418LYS     CB 3400   5.135   7.044   3.396  0.5502  0.8364  0.4245
  418LYS    HB1 3401   5.058   6.998   3.330  1.6612 -2.5430  1.3178
  418LYS    HB2 3402   5.184   7.118   3.330 -0.7037  0.6481 -0.7800
  418LYS     CG 3403   5.053   7.114   3.505  0.0479 -0.0551  0.2680
  418LYS    HG1 3404   5.001   7.197   3.452  0.4940  0.2383  0.2888
  418LYS    HG2 3405   5.130   7.150   3.577  2.3084 -2.9671 -0.5176
  418LYS     CD 3406   4.943   7.036   3.578 -0.5305  0.3225 -0.7346
  418LYS    HD1 3407   4.982   6.934   3.596  0.6512  0.8875  0.0696
  418LYS    HD2 3408   4.859   7.023   3.506  0.4641 -0.5832 -1.7665
  418LYS     CE 3409   4.902   7.074   3.719  0.4191  0.7776 -0.0589
  418LYS    HE1 3410   4.871   7.180   3.727 -2.1970  0.0052  1.2118
  418LYS    HE2 3411   4.985   7.049   3.788  1.2758 -0.0929 -1.3511
  418LYS     NZ 3412   4.778   6.995   3.759 -0.5069  0.8352  0.5507
  418LYS    HZ1 3413   4.693   7.038   3.718 -0.8391 -1.5480 -1.5833
  418LYS    HZ2 3414   4.766   7.000   3.862  1.1564  1.1722  0.7601
  418LYS    HZ3 3415   4.768   6.901   3.714  4.0035  1.0752 -1.5685
  418LYS      C 3416   5.259   6.832   3.355  0.0604  0.6243  0.1377
  418LYS      O 3417   5.184   6.733   3.337  0.3006  0.0363 -0.4396
  419GLU      N 3418   5.363   6.844   3.272  0.3303 -0.3701  0.0705
  419GLU     HN 3419   5.411   6.931   3.272 -0.2491 -0.0411  0.8903
  419GLU     CA 3420   5.418   6.756   3.173  0.4876 -0.4177  0.3522
  419GLU     HA 3421   5.337   6.732   3.106 -0.3516 -0.3589  1.3214
  419GLU     CB 3422   5.530   6.815   3.088 -0.2402 -0.4127 -0.8293
  419GLU    HB1 3423   5.547   6.747   3.002 -0.1278  1.8301 -2.6751
  419GLU    HB2 3424   5.620   6.820   3.153  0.9001  0.3651 -2.3860
  419GLU     CG 3425   5.506   6.956   3.037 -0.5908 -0.3261 -0.0669
  419GLU    HG1 3426   5.515   7.026   3.123 -0.2832  1.4873 -1.5158
  419GLU    HG2 3427   5.408   6.969   2.987  0.8538  1.9154 -2.5961
  419GLU     CD 3428   5.597   7.010   2.924 -0.4127 -0.4688 -1.2675
  419GLU    OE1 3429   5.673   7.101   2.952 -0.3728  0.0152  0.3195
  419GLU    OE2 3430   5.596   6.966   2.801 -0.2435  0.0673 -0.0797
  419GLU      C 3431   5.470   6.622   3.243  0.4475 -1.0519  0.1798
  419GLU      O 3432   5.440   6.509   3.200  0.2341  0.3644  0.4023
  420PHE      N 3433   5.546   6.650   3.356 -0.1225 -0.1846 -0.5410
  420PHE     HN 3434   5.583   6.741   3.370 -1.4001  0.4347 -0.9518
  420PHE     CA 3435   5.587   6.544   3.447  0.8537 -0.1033 -0.2220
  420PHE     HA 3436   5.643   6.471   3.390 -1.5683  0.1542 -3.1606
  420PHE     CB 3437   5.664   6.600   3.562 -0.5119 -1.0197 -0.9106
  420PHE    HB1 3438   5.618   6.679   3.625 -1.2143 -1.7488 -0.4776
  420PHE    HB2 3439   5.748   6.658   3.518 -0.3587  0.5372  1.2732
  420PHE     CG 3440   5.730   6.500   3.658 -0.1671  0.1287 -0.4168
  420PHE    CD1 3441   5.710   6.512   3.801 -0.0500 -0.8781  0.0271
  420PHE    HD1 3442   5.647   6.590   3.841  0.3217 -0.8615  0.6022
  420PHE    CE1 3443   5.773   6.423   3.888 -0.3515  0.2042  0.1425
  420PHE    HE1 3444   5.762   6.437   3.995 -0.8631  1.1618 -0.0223
  420PHE     CZ 3445   5.852   6.323   3.834  0.0904 -0.0740  0.0898
  420PHE     HZ 3446   5.920   6.270   3.899  2.2032  0.7018 -1.3795
  420PHE    CD2 3447   5.812   6.393   3.610 -0.2044  0.1148  0.2375
  420PHE    HD2 3448   5.818   6.387   3.503  0.3903  1.0262  0.2082
  420PHE    CE2 3449   5.877   6.308   3.700  0.3468  0.4535  0.0576
  420PHE    HE2 3450   5.940   6.226   3.669 -1.1182 -0.3392 -0.9241
  420PHE      C 3451   5.474   6.461   3.508  0.6245  0.2959 -0.3426
  420PHE      O 3452   5.479   6.336   3.514  0.0996  0.6568  0.7484
  421ALA      N 3453   5.363   6.521   3.555 -0.6698  0.7441 -0.3379
  421ALA     HN 3454   5.353   6.620   3.562 -2.4614  0.6366 -0.9566
  421ALA     CA 3455   5.240   6.462   3.603 -0.2848  0.3076  0.1696
  421ALA     HA 3456   5.264   6.390   3.680  2.4974  2.4856  1.5051
  421ALA     CB 3457   5.149   6.566   3.672 -0.4203 -0.0203  0.2452
  421ALA    HB1 3458   5.065   6.521   3.730 -0.7404  1.3101  0.8557
  421ALA    HB2 3459   5.116   6.655   3.615 -0.6445 -0.7730 -0.8409
  421ALA    HB3 3460   5.214   6.609   3.751  1.0706 -0.0716 -0.9072
  421ALA      C 3461   5.153   6.386   3.491 -0.7297 -0.1896 -0.2512
  421ALA      O 3462   5.096   6.281   3.522 -0.0145  0.1609 -0.6858
  422GLU      N 3463   5.157   6.435   3.364 -0.0250 -0.5741  0.2171
  422GLU     HN 3464   5.180   6.531   3.352  0.5030 -0.9717 -2.5444
  422GLU     CA 3465   5.108   6.353   3.257  0.5262 -0.3950 -0.0291
  422GLU     HA 3466   5.003   6.329   3.262  0.1477  0.3197 -2.8003
  422GLU     CB 3467   5.106   6.436   3.130  0.4007 -0.2221 -0.4165
  422GLU    HB1 3468   5.211   6.466   3.107 -0.7540  1.7699 -3.7972
  422GLU    HB2 3469   5.043   6.525   3.155  0.7836  0.6708 -2.3923
  422GLU     CG 3470   5.041   6.357   3.017  1.0728 -0.5612  0.2032
  422GLU    HG1 3471   4.938   6.332   3.049  0.6034  0.1052 -0.7365
  422GLU    HG2 3472   5.100   6.264   3.001  0.6789 -0.5581 -1.4732
  422GLU     CD 3473   5.034   6.443   2.888  0.5683  0.0355 -0.4306
  422GLU    OE1 3474   5.138   6.489   2.833 -0.1264 -0.1203  0.4430
  422GLU    OE2 3475   4.922   6.461   2.832 -0.3649 -0.5198 -0.2054
  422GLU      C 3476   5.190   6.228   3.234 -0.3821  0.7356  0.2323
  422GLU      O 3477   5.136   6.123   3.218  0.1286  0.2232  0.2820
  423TYR      N 3478   5.328   6.240   3.244  1.0423 -0.0949 -0.1224
  423TYR     HN 3479   5.370   6.330   3.257 -0.6540  0.8966 -1.1610
  423TYR     CA 3480   5.418   6.137   3.223 -0.1187 -1.2509  0.3432
  423TYR     HA 3481   5.404   6.084   3.131 -0.0536 -1.0965  0.2448
  423TYR     CB 3482   5.562   6.189   3.223 -0.6819  0.4418  0.3882
  423TYR    HB1 3483   5.597   6.233   3.319  0.3717  1.0914 -0.2730
  423TYR    HB2 3484   5.553   6.275   3.153  0.0339  0.1090 -0.1235
  423TYR     CG 3485   5.662   6.090   3.161 -0.1401  0.0978 -0.4315
  423TYR    CD1 3486   5.729   6.003   3.246 -0.4019 -0.2530 -0.3395
  423TYR    HD1 3487   5.716   6.002   3.354 -0.5587  2.4460 -0.2634
  423TYR    CE1 3488   5.821   5.907   3.193  0.5516  0.8201  0.0478
  423TYR    HE1 3489   5.873   5.843   3.263  0.8093  3.3043  2.2951
  423TYR     CZ 3490   5.844   5.895   3.061 -0.3360  0.0611 -0.5840
  423TYR     OH 3491   5.937   5.798   3.022  0.0629 -0.0906  0.6253
  423TYR     HH 3492   5.980   5.832   2.943  0.3278 -2.1504 -0.1810
  423TYR    CD2 3493   5.691   6.080   3.021  0.1328  0.5386 -0.1302
  423TYR    HD2 3494   5.645   6.146   2.949 -2.3169 -2.3078 -1.3671
  423TYR    CE2 3495   5.775   5.980   2.979 -0.1457 -0.9286 -0.1084
  423TYR    HE2 3496   5.793   5.964   2.874 -2.6054 -0.9830 -0.5987
  423TYR      C 3497   5.395   6.025   3.323 -1.2289  0.3849 -0.1379
  423TYR      O 3498   5.391   5.909   3.286 -0.4132  0.2482 -0.4043
  424VAL      N 3499   5.391   6.053   3.453  0.2853  0.0279 -0.0619
  424VAL     HN 3500   5.402   6.148   3.479  0.7859 -0.1097  0.2614
  424VAL     CA 3501   5.356   5.959   3.556  0.4232 -1.1575  0.0936
  424VAL     HA 3502   5.434   5.885   3.556  0.5258 -1.0484  0.2771
  424VAL     CB 3503   5.347   6.030   3.697  0.6052  0.2100 -0.1267
  424VAL     HB 3504   5.271   6.111   3.690 -1.2001 -1.3714  0.3082
  424VAL    CG1 3505   5.284   5.931   3.798  0.1663 -0.0498 -0.3681
  424VAL   HG11 3506   5.313   5.979   3.894  0.5840  1.5638 -1.2669
  424VAL   HG12 3507   5.327   5.828   3.792  2.8992  1.0139 -0.6899
  424VAL   HG13 3508   5.175   5.922   3.782  0.4149 -2.6278 -1.1488
  424VAL    CG2 3509   5.490   6.084   3.736 -0.0958 -0.3832  0.2779
  424VAL   HG21 3510   5.564   6.002   3.740 -0.9563 -1.2263 -0.3980
  424VAL   HG22 3511   5.480   6.144   3.829  0.3730  1.0697 -0.5751
  424VAL   HG23 3512   5.527   6.154   3.658 -2.3503  0.3669 -0.2005
  424VAL      C 3513   5.213   5.899   3.526  0.0998  0.3025  0.9399
  424VAL      O 3514   5.203   5.778   3.526  1.1664 -0.1732 -0.2839
  425THR      N 3515   5.113   5.977   3.496  0.0249 -0.0263 -0.2687
  425THR     HN 3516   5.136   6.072   3.473  0.8764 -0.8563 -3.3104
  425THR     CA 3517   4.980   5.929   3.461 -0.9019 -0.3091  0.0173
  425THR     HA 3518   4.951   5.861   3.540 -1.3233  0.4736  0.5549
  425THR     CB 3519   4.879   6.048   3.446 -0.3154 -0.5008 -0.7182
  425THR     HB 3520   4.915   6.104   3.357  2.4138 -0.3667  0.3867
  425THR    OG1 3521   4.887   6.134   3.563 -0.1064 -0.5344 -0.3009
  425THR    HG1 3522   4.973   6.176   3.563 -0.8841  1.1870  0.6019
  425THR    CG2 3523   4.732   6.014   3.428  0.1652  0.2686  0.9039
  425THR   HG21 3524   4.681   6.107   3.396 -0.0759  0.1805  1.0248
  425THR   HG22 3525   4.675   5.981   3.518  0.8422 -0.3404  1.1271
  425THR   HG23 3526   4.726   5.936   3.349  1.0988 -1.1388  2.1676
  425THR      C 3527   4.967   5.835   3.341  0.9328  0.1271 -0.2328
  425THR      O 3528   4.880   5.742   3.343  0.2113 -0.3992 -0.0047
  426ASN      N 3529   5.037   5.860   3.232  0.6956  0.4674  0.5616
  426ASN     HN 3530   5.096   5.941   3.234 -0.5379  1.4116  0.2876
  426ASN     CA 3531   5.021   5.795   3.099 -0.1663  0.2531  0.1106
  426ASN     HA 3532   4.923   5.750   3.093 -1.3568  1.9969  3.6586
  426ASN     CB 3533   5.029   5.887   2.972 -1.0206 -0.1815  0.3233
  426ASN    HB1 3534   5.007   5.837   2.875 -1.9977  0.7494  0.0506
  426ASN    HB2 3535   5.129   5.935   2.973 -0.2665 -1.6922  0.9123
  426ASN     CG 3536   4.919   5.987   2.991 -0.4221  0.2962 -0.0290
  426ASN    OD1 3537   4.824   5.981   3.063 -1.0059  0.2845  0.1905
  426ASN    ND2 3538   4.928   6.092   2.910  0.0351 -0.3535  0.1690
  426ASN   HD21 3539   4.869   6.171   2.927 -1.1229 -1.2592  0.5272
  426ASN   HD22 3540   5.018   6.098   2.868 -0.1784 -3.2136 -0.9402
  426ASN      C 3541   5.136   5.697   3.073  0.1673  0.1240  0.4729
  426ASN      O 3542   5.141   5.616   2.983  0.0233  0.3740 -0.2430
  427HSD      N 3543   5.250   5.703   3.153  0.3184 -0.1385 -0.5327
  427HSD     HN 3544   5.261   5.779   3.217  1.5207 -0.5010 -0.2811
  427HSD     CA 3545   5.369   5.621   3.129  0.2118 -0.1337  0.7785
  427HSD     HA 3546   5.345   5.538   3.065  0.2198  1.6688 -1.7393
  427HSD     CB 3547   5.489   5.702   3.063  0.5263 -0.4433 -0.3242
  427HSD    HB1 3548   5.584   5.645   3.055  1.7245  1.6521 -1.9694
  427HSD    HB2 3549   5.504   5.781   3.139 -2.2166 -2.2872  2.3579
  427HSD    ND1 3550   5.456   5.691   2.809 -0.9539 -0.6416  0.2205
  427HSD    HD1 3551   5.462   5.592   2.803  0.3614 -0.5084 -1.5676
  427HSD     CG 3552   5.447   5.764   2.926 -0.1854 -0.2963 -0.0985
  427HSD    CE1 3553   5.412   5.770   2.710  0.2181  0.3554  0.1657
  427HSD    HE1 3554   5.424   5.745   2.604 -1.8458 -0.4140  0.0779
  427HSD    NE2 3555   5.372   5.885   2.756  0.0145 -0.3218 -0.3482
  427HSD    CD2 3556   5.403   5.888   2.890  0.2795  0.6875 -0.7194
  427HSD    HD2 3557   5.380   5.974   2.952 -1.2711 -0.0941 -0.1487
  427HSD      C 3558   5.422   5.569   3.256  0.4286 -0.0540  0.6459
  427HSD      O 3559   5.543   5.571   3.291 -0.1723  0.0859 -0.0159
  428TYR      N 3560   5.332   5.517   3.342 -0.9722 -0.1378  0.4074
  428TYR     HN 3561   5.233   5.522   3.329 -0.8574  0.5560 -0.2642
  428TYR     CA 3562   5.383   5.445   3.463  0.0277 -0.3618 -0.0435
  428TYR     HA 3563   5.454   5.510   3.513 -0.6827  0.7927 -0.4971
  428TYR     CB 3564   5.268   5.410   3.562  0.0965  0.5968  0.5466
  428TYR    HB1 3565   5.230   5.503   3.608 -0.3588  0.9752 -0.5554
  428TYR    HB2 3566   5.304   5.345   3.644  1.3418 -0.1799 -0.5799
  428TYR     CG 3567   5.145   5.354   3.502 -0.5543 -0.1445  0.2586
  428TYR    CD1 3568   5.038   5.436   3.464  0.1079  0.8559  0.7312
  428TYR    HD1 3569   5.040   5.543   3.476 -0.8318  1.1238 -1.1589
  428TYR    CE1 3570   4.916   5.376   3.420  0.3129 -0.0582 -0.1897
  428TYR    HE1 3571   4.826   5.434   3.406  0.3768 -0.1581 -1.0845
  428TYR     CZ 3572   4.915   5.241   3.405 -0.3668  0.3485  0.7306
  428TYR     OH 3573   4.793   5.183   3.347 -0.4071 -0.0765  0.2427
  428TYR     HH 3574   4.812   5.090   3.331 -2.6286 -0.2729 -1.7936
  428TYR    CD2 3575   5.140   5.212   3.489 -0.0117 -0.9472  0.2151
  428TYR    HD2 3576   5.225   5.157   3.527  0.7017  1.3170  2.1295
  428TYR    CE2 3577   5.022   5.158   3.438  0.3418 -0.9035  0.5001
  428TYR    HE2 3578   5.000   5.053   3.424 -1.4599 -0.4534 -0.2285
  428TYR      C 3579   5.450   5.310   3.431 -0.5098 -0.0224  0.4205
  428TYR      O 3580   5.548   5.275   3.497  0.7662 -0.5919 -0.0865
  429ARG      N 3581   5.408   5.239   3.326  0.2294  0.8416  0.0129
  429ARG     HN 3582   5.318   5.260   3.289  1.0912 -0.7157 -3.4824
  429ARG     CA 3583   5.467   5.112   3.277  0.5631  0.0774 -0.2816
  429ARG     HA 3584   5.460   5.042   3.359 -1.4359  0.3721 -0.1503
  429ARG     CB 3585   5.363   5.051   3.177 -0.2710  0.0252 -0.1189
  429ARG    HB1 3586   5.265   5.034   3.226  1.0661 -2.1587  2.0204
  429ARG    HB2 3587   5.408   4.957   3.138 -1.6527 -0.4196 -0.6788
  429ARG     CG 3588   5.359   5.142   3.047 -0.5810 -0.6926 -0.6558
  429ARG    HG1 3589   5.466   5.151   3.016 -0.0348 -0.5410  1.1558
  429ARG    HG2 3590   5.311   5.241   3.066 -1.1092 -0.8254 -1.2884
  429ARG     CD 3591   5.272   5.076   2.933 -0.3606  0.3563 -0.6884
  429ARG    HD1 3592   5.294   4.968   2.925 -0.4161  0.3006 -0.1615
  429ARG    HD2 3593   5.311   5.114   2.836  1.9215 -4.1902 -1.8152
  429ARG     NE 3594   5.132   5.104   2.961 -0.1225 -0.6619 -0.2875
  429ARG     HE 3595   5.111   5.197   2.933 -0.5050 -0.4113  0.8125
  429ARG     CZ 3596   5.041   5.043   3.031 -0.9328  0.5543 -0.3374
  429ARG    NH1 3597   5.063   4.930   3.100  0.5413 -0.2334  0.7313
  429ARG   HH11 3598   5.137   4.868   3.074 -0.0728 -0.1847 -1.2641
  429ARG   HH12 3599   4.997   4.906   3.172 -1.4457  0.7257 -0.6893
  429ARG    NH2 3600   4.937   5.110   3.076 -0.0224 -0.3262 -0.6689
  429ARG   HH21 3601   4.868   5.060   3.128  1.7840 -1.4827  0.7130
  429ARG   HH22 3602   4.923   5.202   3.038  0.4713 -0.1225 -0.3676
  429ARG      C 3603   5.620   5.133   3.233 -0.6802  0.0808  0.1277
  429ARG      O 3604   5.703   5.050   3.267  0.3600 -0.4983  0.1330
  430MET      N 3605   5.661   5.251   3.169  0.0809  0.4373  0.6705
  430MET     HN 3606   5.599   5.319   3.132  0.9170  1.0148  0.3031
  430MET     CA 3607   5.802   5.288   3.168  0.7124  0.3621 -0.1322
  430MET     HA 3608   5.852   5.202   3.125 -2.8377 -1.5194 -0.9451
  430MET     CB 3609   5.820   5.419   3.092 -0.0040  0.3002  0.7291
  430MET    HB1 3610   5.929   5.440   3.097  0.2916 -0.9817 -0.0070
  430MET    HB2 3611   5.773   5.508   3.138 -0.0411  0.4717  0.3618
  430MET     CG 3612   5.789   5.421   2.938  0.0175 -0.3577 -0.3129
  430MET    HG1 3613   5.817   5.514   2.885 -2.8508  0.9311  0.2662
  430MET    HG2 3614   5.680   5.442   2.933  0.0391 -0.1243  0.0827
  430MET     SD 3615   5.841   5.267   2.845  0.2450 -0.2639 -0.0740
  430MET     CE 3616   6.015   5.280   2.875 -0.5287  0.4905 -0.4735
  430MET    HE1 3617   6.059   5.372   2.830  0.5298  1.0074  1.4594
  430MET    HE2 3618   6.074   5.197   2.831 -1.5103 -0.3267 -0.2860
  430MET    HE3 3619   6.025   5.275   2.986 -0.0552  2.1094 -0.4143
  430MET      C 3620   5.870   5.310   3.306 -0.0434  0.1808  0.1504
  430MET      O 3621   5.981   5.269   3.334 -0.1353  0.0334  0.1339
  431LEU      N 3622   5.807   5.378   3.400  0.1990 -0.2078  0.3885
  431LEU     HN 3623   5.718   5.419   3.380  1.5158  1.9002 -1.4972
  431LEU     CA 3624   5.869   5.401   3.532  0.2217  0.3321 -0.7755
  431LEU     HA 3625   5.970   5.437   3.516  1.7725 -3.0871  0.3329
  431LEU     CB 3626   5.791   5.512   3.616 -0.4162  0.2582 -0.5672
  431LEU    HB1 3627   5.845   5.519   3.713  1.1121  2.5687 -1.4903
  431LEU    HB2 3628   5.692   5.466   3.637 -1.1511  2.6580  1.8553
  431LEU     CG 3629   5.779   5.647   3.546 -0.8958 -0.3525 -0.3159
  431LEU     HG 3630   5.723   5.628   3.452 -0.6512 -0.5784 -0.4166
  431LEU    CD1 3631   5.704   5.751   3.631 -0.2078  0.1519  0.4156
  431LEU   HD11 3632   5.606   5.724   3.677  0.6526 -1.7948  1.2439
  431LEU   HD12 3633   5.696   5.841   3.567 -0.6828  0.3141  0.6984
  431LEU   HD13 3634   5.776   5.776   3.712  1.0169 -0.1658 -0.5524
  431LEU    CD2 3635   5.916   5.717   3.509 -0.1017  0.9148 -0.7166
  431LEU   HD21 3636   5.980   5.736   3.598  2.6153 -1.7607 -1.8872
  431LEU   HD22 3637   5.886   5.809   3.454  0.9467 -0.0623 -3.0668
  431LEU   HD23 3638   5.972   5.656   3.434  1.3472 -0.2048  1.1835
  431LEU      C 3639   5.890   5.269   3.611 -0.1009 -0.5952  0.0728
  431LEU      O 3640   5.994   5.252   3.673  0.3514  0.3007 -0.1818
  432CYS      N 3641   5.793   5.179   3.605  0.1361  0.4578  0.1268
  432CYS     HN 3642   5.697   5.197   3.586 -0.4864  0.1334  2.6452
  432CYS     CA 3643   5.828   5.057   3.685 -0.1496  0.2143  0.5378
  432CYS     HA 3644   5.878   5.093   3.773 -0.4705  0.7438  0.5083
  432CYS     CB 3645   5.704   4.973   3.747 -0.2415 -0.1552  0.1682
  432CYS    HB1 3646   5.737   4.876   3.791  0.2108 -0.3349 -0.5631
  432CYS    HB2 3647   5.638   4.950   3.661 -1.0873 -1.3319  1.0866
  432CYS     SG 3648   5.616   5.071   3.863 -0.0528 -0.3990 -0.2071
  432CYS    HG1 3649   5.508   4.996   3.875  0.9403 -1.7299  0.8155
  432CYS      C 3650   5.925   4.951   3.609  0.4906  0.1659 -0.8969
  432CYS      O 3651   6.003   4.883   3.666 -0.9066 -0.2278  0.2370
  433ALA      N 3652   5.930   4.953   3.476 -0.0417 -0.6939 -0.4938
  433ALA     HN 3653   5.874   5.021   3.429  0.8680  1.2947  1.1645
  433ALA     CA 3654   6.021   4.875   3.400  0.2255  0.3700  0.4318
  433ALA     HA 3655   6.028   4.778   3.448 -1.9219 -1.1118 -1.9865
  433ALA     CB 3656   5.943   4.867   3.267  0.2784  0.6648  0.0348
  433ALA    HB1 3657   5.840   4.835   3.295  0.4881 -0.2257 -0.1734
  433ALA    HB2 3658   6.001   4.796   3.204  2.3236  1.8550  0.4886
  433ALA    HB3 3659   5.926   4.965   3.218  0.8821  1.4580  1.3655
  433ALA      C 3660   6.161   4.924   3.384 -0.0287  0.1290 -0.3695
  433ALA      O 3661   6.254   4.838   3.395  0.6410  0.3091 -0.5450
  434VAL      N 3662   6.184   5.055   3.365  0.6295  0.4793  0.1196
  434VAL     HN 3663   6.100   5.108   3.353  1.4156  1.5852 -0.6863
  434VAL     CA 3664   6.316   5.114   3.364 -0.4943  0.0107 -0.2033
  434VAL     HA 3665   6.383   5.050   3.309  0.7007  1.1147 -0.1025
  434VAL     CB 3666   6.320   5.238   3.287 -0.5229  0.4730 -0.4274
  434VAL     HB 3667   6.244   5.311   3.323  0.4244  1.3859 -0.2733
  434VAL    CG1 3668   6.460   5.306   3.290  0.1155  0.2731 -0.3405
  434VAL   HG11 3669   6.478   5.352   3.389 -2.1685 -2.2751  1.4004
  434VAL   HG12 3670   6.467   5.375   3.203 -1.1849 -0.5083 -1.1030
  434VAL   HG13 3671   6.538   5.229   3.273  1.0622  1.0758  0.2359
  434VAL    CG2 3672   6.290   5.203   3.138  0.3791  0.0790 -0.0920
  434VAL   HG21 3673   6.368   5.130   3.109  1.4964 -0.1980  3.2336
  434VAL   HG22 3674   6.316   5.284   3.067  0.5360 -1.0284 -1.3294
  434VAL   HG23 3675   6.189   5.164   3.117 -0.4699  0.9156  2.1578
  434VAL      C 3676   6.384   5.124   3.497  0.7178 -0.0713 -0.1100
  434VAL      O 3677   6.503   5.097   3.511  0.0438  0.1676 -0.9702
  435LEU      N 3678   6.311   5.171   3.607 -0.5191  0.1910  0.0180
  435LEU     HN 3679   6.212   5.185   3.611 -0.6832 -0.8939  0.0602
  435LEU     CA 3680   6.380   5.200   3.735  1.1032 -0.3373 -0.6798
  435LEU     HA 3681   6.482   5.214   3.703  2.0075 -3.1556  0.6094
  435LEU     CB 3682   6.330   5.330   3.817  0.0849  0.9285 -0.4052
  435LEU    HB1 3683   6.396   5.328   3.906 -0.8036  0.5932  0.2662
  435LEU    HB2 3684   6.229   5.328   3.864  0.1861  0.9613 -0.1857
  435LEU     CG 3685   6.342   5.466   3.744  0.0302  0.1869 -0.2218
  435LEU     HG 3686   6.332   5.538   3.828 -1.4013 -2.7441  2.3342
  435LEU    CD1 3687   6.482   5.498   3.683 -0.2101  0.0122  0.1123
  435LEU   HD11 3688   6.516   5.428   3.604 -0.4647 -0.9885  0.8758
  435LEU   HD12 3689   6.550   5.504   3.771  0.8162 -1.4286 -0.5534
  435LEU   HD13 3690   6.470   5.601   3.642 -1.2143 -0.2490 -0.2948
  435LEU    CD2 3691   6.225   5.489   3.645  0.1054  0.0220 -0.1404
  435LEU   HD21 3692   6.217   5.596   3.615  0.7337  0.5373  1.4718
  435LEU   HD22 3693   6.138   5.450   3.703  0.7171 -3.9762 -1.5706
  435LEU   HD23 3694   6.217   5.422   3.556 -1.9498  1.1155 -0.8731
  435LEU      C 3695   6.397   5.084   3.831 -0.2468 -0.1319  0.3254
  435LEU      O 3696   6.460   5.085   3.939  0.4754  0.0782 -0.5322
  436GLU      N 3697   6.335   4.969   3.800  0.3660  0.1525 -0.3239
  436GLU     HN 3698   6.280   4.966   3.717  2.9642  0.2772 -2.1500
  436GLU     CA 3699   6.348   4.844   3.870 -0.2164 -0.0005  0.1004
  436GLU     HA 3700   6.330   4.861   3.975 -1.1718 -1.0278  0.1103
  436GLU     CB 3701   6.251   4.740   3.816  0.0001 -0.8128  0.1471
  436GLU    HB1 3702   6.250   4.750   3.705  2.7975 -2.1327 -0.0668
  436GLU    HB2 3703   6.150   4.765   3.856 -0.2874  0.0455 -1.0572
  436GLU     CG 3704   6.289   4.594   3.841  0.1660  0.3698 -0.1980
  436GLU    HG1 3705   6.380   4.566   3.784  0.6366  0.2793  0.5805
  436GLU    HG2 3706   6.216   4.527   3.791  1.5892 -0.4625 -1.2404
  436GLU     CD 3707   6.288   4.552   3.991 -0.5896 -0.1490  0.2995
  436GLU    OE1 3708   6.365   4.456   4.030  0.0914 -0.4407 -0.1508
  436GLU    OE2 3709   6.216   4.617   4.073 -0.6069 -0.3156  0.2783
  436GLU      C 3710   6.491   4.796   3.889 -0.2532  0.4820  0.1656
  436GLU      O 3711   6.533   4.779   4.001  0.2652 -0.2835 -0.2139
  437PRO      N 3712   6.578   4.787   3.787 -0.2302  0.2167 -0.2471
  437PRO     CD 3713   6.532   4.789   3.646  0.5122  0.5502  0.5988
  437PRO    HD1 3714   6.469   4.874   3.613 -0.6802 -0.5946 -0.1596
  437PRO    HD2 3715   6.478   4.696   3.617  2.1953  0.1267 -1.4627
  437PRO     CA 3716   6.718   4.753   3.795  0.3630  0.1152 -0.5722
  437PRO     HA 3717   6.743   4.668   3.856  1.9160  1.6409  1.0536
  437PRO     CB 3718   6.757   4.712   3.655 -0.1832 -0.5574 -0.1962
  437PRO    HB1 3719   6.746   4.603   3.639  1.5582 -1.1684  2.2856
  437PRO    HB2 3720   6.863   4.735   3.631 -0.0697 -0.2525  0.5558
  437PRO     CG 3721   6.664   4.801   3.569 -0.1194  0.5685 -0.3369
  437PRO    HG1 3722   6.675   4.911   3.563 -2.3625  0.7876 -1.3444
  437PRO    HG2 3723   6.660   4.755   3.468 -1.0021 -0.1458  0.0016
  437PRO      C 3724   6.804   4.862   3.840  0.4711  0.1772 -0.3959
  437PRO      O 3725   6.919   4.837   3.854 -0.2428  0.0204  0.6596
  438ALA      N 3726   6.753   4.985   3.856 -0.5674 -0.0668 -0.0922
  438ALA     HN 3727   6.654   4.992   3.845 -0.5790  0.8554  0.4921
  438ALA     CA 3728   6.835   5.099   3.877 -0.8898 -0.4114 -0.4195
  438ALA     HA 3729   6.938   5.079   3.851 -0.5227  1.5312 -0.6034
  438ALA     CB 3730   6.783   5.227   3.801 -0.2356 -0.1027 -0.0130
  438ALA    HB1 3731   6.679   5.257   3.826 -0.5863 -1.7560  0.6518
  438ALA    HB2 3732   6.768   5.206   3.693  0.4591  0.2305 -0.1878
  438ALA    HB3 3733   6.850   5.315   3.814 -1.1281  0.6241 -0.2496
  438ALA      C 3734   6.834   5.133   4.028 -0.7601  0.1520 -0.1527
  438ALA      O 3735   6.936   5.140   4.090  0.0775  0.0221 -0.0836
  439LEU      N 3736   6.717   5.158   4.082  0.2201 -0.3106 -0.1553
  439LEU     HN 3737   6.633   5.152   4.029  0.7566  3.2547 -1.7484
  439LEU     CA 3738   6.700   5.189   4.220  0.0525 -0.8036  0.0302
  439LEU     HA 3739   6.774   5.267   4.231  0.7591 -1.5627  0.8756
  439LEU     CB 3740   6.552   5.225   4.260 -0.7480 -0.2963 -0.1897
  439LEU    HB1 3741   6.524   5.224   4.367 -1.3738 -1.7975 -0.3377
  439LEU    HB2 3742   6.486   5.152   4.207  0.5869 -1.8149  0.1677
  439LEU     CG 3743   6.498   5.358   4.196  0.5545 -0.3384  0.3795
  439LEU     HG 3744   6.547   5.362   4.096  1.0462 -2.2246  0.5179
  439LEU    CD1 3745   6.343   5.352   4.190  0.1280 -0.5844  0.3397
  439LEU   HD11 3746   6.302   5.257   4.150  0.3532  0.3196 -2.2443
  439LEU   HD12 3747   6.305   5.438   4.131  0.6175 -1.1723 -0.8661
  439LEU   HD13 3748   6.299   5.348   4.291  0.6360 -2.3448  0.5271
  439LEU    CD2 3749   6.536   5.484   4.277  0.4562 -0.0497  0.5043
  439LEU   HD21 3750   6.465   5.493   4.362  1.8593 -2.5104  2.0513
  439LEU   HD22 3751   6.526   5.577   4.217  1.5957 -0.0704  0.2687
  439LEU   HD23 3752   6.639   5.478   4.317  1.0853 -1.4962 -1.2238
  439LEU      C 3753   6.738   5.087   4.332 -0.7836 -0.2940 -0.7282
  439LEU      O 3754   6.723   4.964   4.323 -0.5818 -0.4554  0.2329
  440ASN      N 3755   6.791   5.148   4.440 -0.2725  0.4819 -0.4758
  440ASN     HN 3756   6.804   5.246   4.451 -0.9014  0.5857 -0.6065
  440ASN     CA 3757   6.824   5.086   4.565 -0.5450  0.0787  0.0197
  440ASN     HA 3758   6.894   5.004   4.551  0.5647  0.6204  1.9764
  440ASN     CB 3759   6.896   5.186   4.660  0.2705  0.4519 -0.2691
  440ASN    HB1 3760   6.909   5.146   4.763  1.4465 -0.6130 -0.7934
  440ASN    HB2 3761   6.841   5.282   4.657 -0.1209  0.2186 -2.9492
  440ASN     CG 3762   7.038   5.209   4.606 -0.6643 -0.0695  0.0661
  440ASN    OD1 3763   7.075   5.318   4.568 -0.4049 -0.0321  0.7267
  440ASN    ND2 3764   7.115   5.102   4.607 -0.5931  0.5191 -0.1363
  440ASN   HD21 3765   7.211   5.114   4.583 -0.6558  0.5488 -0.3688
  440ASN   HD22 3766   7.067   5.019   4.637 -0.7359  0.1784 -1.2566
  440ASN      C 3767   6.700   5.031   4.629  0.3861  0.2234  0.0304
  440ASN      O 3768   6.592   5.088   4.611  0.3711  0.1013 -0.1000
  441VAL      N 3769   6.707   4.922   4.697 -0.4175  0.2285  0.8149
  441VAL     HN 3770   6.794   4.875   4.707  0.2875  1.1069 -0.8216
  441VAL     CA 3771   6.595   4.848   4.758  0.3905 -0.1463 -0.0232
  441VAL     HA 3772   6.535   4.812   4.675  1.2265 -1.2690 -0.1700
  441VAL     CB 3773   6.653   4.729   4.832  0.4451  0.2911 -0.3196
  441VAL     HB 3774   6.732   4.758   4.905 -1.7812 -1.5431  3.1270
  441VAL    CG1 3775   6.545   4.646   4.913  0.0616  1.1492 -0.1621
  441VAL   HG11 3776   6.575   4.551   4.962 -3.0633 -0.1621 -0.5892
  441VAL   HG12 3777   6.469   4.609   4.840  0.9030 -3.4891  0.9988
  441VAL   HG13 3778   6.499   4.714   4.988  2.4463  1.7851  0.8318
  441VAL    CG2 3779   6.720   4.633   4.726  0.7803 -0.2651  0.0418
  441VAL   HG21 3780   6.647   4.571   4.670  0.5720 -0.6147  0.6912
  441VAL   HG22 3781   6.792   4.568   4.780  0.8801  0.6210  1.0067
  441VAL   HG23 3782   6.782   4.693   4.656 -0.6867  0.0991 -0.9926
  441VAL      C 3783   6.491   4.931   4.839 -0.1576  0.6795 -0.4207
  441VAL      O 3784   6.375   4.938   4.798  0.2145  0.5228  0.2068
  442LYS      N 3785   6.528   4.995   4.949  0.5129 -0.4862 -0.1825
  442LYS     HN 3786   6.616   4.971   4.987  1.4270  2.3650 -0.2439
  442LYS     CA 3787   6.451   5.105   5.006 -0.0845  0.2342 -0.5310
  442LYS     HA 3788   6.357   5.057   5.029  0.4645 -1.1618 -1.0387
  442LYS     CB 3789   6.523   5.154   5.140 -0.4520 -0.1697 -0.7797
  442LYS    HB1 3790   6.631   5.179   5.134 -0.1114 -1.4043 -0.1985
  442LYS    HB2 3791   6.505   5.067   5.207 -0.4900  1.9795  2.1916
  442LYS     CG 3792   6.460   5.279   5.207 -0.6871  0.1132  0.1962
  442LYS    HG1 3793   6.465   5.367   5.140  3.4073 -1.7860 -2.3601
  442LYS    HG2 3794   6.522   5.301   5.296 -0.7254 -0.1214  0.2818
  442LYS     CD 3795   6.312   5.263   5.251  0.2589  0.2348  0.1420
  442LYS    HD1 3796   6.276   5.206   5.163  1.0997 -1.3045  0.7604
  442LYS    HD2 3797   6.251   5.356   5.258 -1.4331 -0.8967  1.1395
  442LYS     CE 3798   6.311   5.182   5.379  0.6618  0.0921 -0.0840
  442LYS    HE1 3799   6.352   5.234   5.467 -1.5840 -1.1105  1.7853
  442LYS    HE2 3800   6.360   5.082   5.381 -1.2349 -0.9117 -0.7099
  442LYS     NZ 3801   6.166   5.153   5.411 -0.2327 -0.0032  0.5698
  442LYS    HZ1 3802   6.125   5.075   5.355  0.4545  0.6566 -0.8821
  442LYS    HZ2 3803   6.120   5.239   5.375  0.5333  0.7026  1.2378
  442LYS    HZ3 3804   6.136   5.149   5.511  0.5669  0.4463  0.8378
  442LYS      C 3805   6.414   5.222   4.920  0.8711  0.1099  0.0678
  442LYS      O 3806   6.300   5.274   4.926  0.4799  0.0084 -0.0602
  443GLY      N 3807   6.506   5.265   4.831 -0.1433 -0.4494 -0.0657
  443GLY     HN 3808   6.598   5.225   4.830  0.9635  1.9114  0.3213
  443GLY     CA 3809   6.475   5.373   4.732  0.2947 -0.3961  0.2571
  443GLY    HA1 3810   6.565   5.369   4.673  0.3426 -0.2298  0.3180
  443GLY    HA2 3811   6.447   5.466   4.780  0.9086 -1.0782  2.0445
  443GLY      C 3812   6.350   5.342   4.650 -0.2712  0.2517 -0.0843
  443GLY      O 3813   6.269   5.429   4.623  0.3821  0.3190  0.5029
  444LYS      N 3814   6.326   5.215   4.603  0.1727  0.1473  0.0740
  444LYS     HN 3815   6.390   5.143   4.630  1.0881  0.8120 -0.2845
  444LYS     CA 3816   6.218   5.169   4.509 -0.1299 -0.5435 -0.3772
  444LYS     HA 3817   6.190   5.252   4.446 -1.2314 -2.1473 -2.1142
  444LYS     CB 3818   6.259   5.047   4.426 -0.4228  0.2341  0.0782
  444LYS    HB1 3819   6.344   5.071   4.359  0.4730 -0.0691  1.0745
  444LYS    HB2 3820   6.172   5.026   4.360 -0.4575  1.4294 -0.2732
  444LYS     CG 3821   6.295   4.918   4.501 -0.4204 -0.9030 -0.4962
  444LYS    HG1 3822   6.213   4.898   4.573  0.2503 -2.1101 -0.0508
  444LYS    HG2 3823   6.388   4.941   4.557 -0.1136 -1.0885 -0.9224
  444LYS     CD 3824   6.302   4.797   4.406  0.1188  0.7228 -0.1223
  444LYS    HD1 3825   6.205   4.775   4.357 -0.5870  0.3263  1.3775
  444LYS    HD2 3826   6.322   4.713   4.477  2.9567  0.6743 -0.8701
  444LYS     CE 3827   6.407   4.796   4.297  0.0187 -0.2178  0.0811
  444LYS    HE1 3828   6.506   4.840   4.321 -0.3206  1.7603 -1.8959
  444LYS    HE2 3829   6.377   4.867   4.218  1.1516  0.9707  0.6807
  444LYS     NZ 3830   6.436   4.661   4.244  0.0556 -0.2621  0.0042
  444LYS    HZ1 3831   6.355   4.632   4.185  1.4916  0.7948 -2.6661
  444LYS    HZ2 3832   6.447   4.592   4.321  1.0052  0.7820  0.8390
  444LYS    HZ3 3833   6.522   4.662   4.187  0.1405  0.3943  0.1443
  444LYS      C 3834   6.098   5.145   4.593 -0.0714 -0.5721  0.4586
  444LYS      O 3835   5.983   5.143   4.542  0.8374  0.0236  0.1571
  445GLU      N 3836   6.116   5.127   4.727  0.2759  0.3281 -0.5133
  445GLU     HN 3837   6.208   5.123   4.765  0.5268 -0.5625 -1.1871
  445GLU     CA 3838   6.002   5.141   4.821 -0.6112 -0.2615 -0.1990
  445GLU     HA 3839   5.926   5.074   4.785 -0.0414 -1.2361  0.3817
  445GLU     CB 3840   6.032   5.099   4.969 -0.2009  0.1245 -0.4845
  445GLU    HB1 3841   5.925   5.101   5.000 -0.2090 -1.2445 -0.3755
  445GLU    HB2 3842   6.087   5.178   5.023  0.9062 -1.1001  0.2236
  445GLU     CG 3843   6.091   4.963   4.993 -0.0654 -0.0853 -0.2079
  445GLU    HG1 3844   6.200   4.954   4.976 -0.1517 -0.7021 -0.4938
  445GLU    HG2 3845   6.038   4.887   4.930  0.4675 -1.2046  0.6698
  445GLU     CD 3846   6.052   4.926   5.140 -0.8481 -0.4898  0.4518
  445GLU    OE1 3847   6.123   4.963   5.233 -0.7065  0.0737 -0.4530
  445GLU    OE2 3848   5.942   4.869   5.156  0.2962  0.1554  0.6240
  445GLU      C 3849   5.938   5.275   4.808 -0.1362 -0.5539  0.7802
  445GLU      O 3850   5.818   5.295   4.797 -0.2384 -0.0513  0.0206
  446GLU      N 3851   6.023   5.384   4.821  0.3060 -0.6932  0.5064
  446GLU     HN 3852   6.121   5.367   4.827  0.2107 -0.8994  1.6609
  446GLU     CA 3853   5.983   5.518   4.823  0.4007 -0.5966 -0.3684
  446GLU     HA 3854   5.901   5.527   4.892  0.5970  0.7247 -0.2780
  446GLU     CB 3855   6.095   5.611   4.881  0.6395  0.3829  0.0642
  446GLU    HB1 3856   6.072   5.719   4.869  2.3653  0.5614 -2.4127
  446GLU    HB2 3857   6.180   5.597   4.811  1.4479  0.3942  1.0198
  446GLU     CG 3858   6.134   5.571   5.027  0.1883 -0.5778 -0.1161
  446GLU    HG1 3859   6.243   5.593   5.039  0.8718 -3.0111 -1.2689
  446GLU    HG2 3860   6.136   5.461   5.040  1.5393 -0.5059  0.4659
  446GLU     CD 3861   6.057   5.638   5.135  0.6861 -0.7064 -0.1416
  446GLU    OE1 3862   6.067   5.764   5.149 -0.2615  0.3110  0.0169
  446GLU    OE2 3863   5.987   5.573   5.213 -0.0558  0.6647 -0.2294
  446GLU      C 3864   5.915   5.573   4.699  0.5374  0.0942 -0.1326
  446GLU      O 3865   5.814   5.642   4.707 -0.0915  0.7995 -0.1411
  447VAL      N 3866   5.968   5.542   4.579 -0.1874  0.1535  0.6888
  447VAL     HN 3867   6.058   5.499   4.580 -0.3300 -0.1868 -0.2497
  447VAL     CA 3868   5.916   5.559   4.437 -0.2792  0.1550 -0.0725
  447VAL     HA 3869   5.888   5.663   4.431 -2.9089 -0.3870  1.3449
  447VAL     CB 3870   6.026   5.535   4.324 -0.0229 -0.2073 -0.3621
  447VAL     HB 3871   6.081   5.438   4.329  0.4364 -0.0022 -1.3322
  447VAL    CG1 3872   5.945   5.533   4.193 -0.3000 -0.0576  0.0532
  447VAL   HG11 3873   5.921   5.428   4.167 -2.2357 -0.5302  3.3156
  447VAL   HG12 3874   6.003   5.582   4.111 -2.5636  0.6613 -1.2130
  447VAL   HG13 3875   5.849   5.588   4.206  0.6002  1.8438 -0.8480
  447VAL    CG2 3876   6.130   5.658   4.325  1.1113 -0.1515  0.1338
  447VAL   HG21 3877   6.196   5.641   4.414  2.6715 -1.6838 -1.2294
  447VAL   HG22 3878   6.084   5.758   4.338 -0.8825 -1.2751  2.7360
  447VAL   HG23 3879   6.200   5.659   4.238  0.1305  0.1000 -0.6627
  447VAL      C 3880   5.778   5.483   4.421  0.1197  0.0648  0.5213
  447VAL      O 3881   5.683   5.539   4.375 -0.1037  0.1247 -0.0429
  448ALA      N 3882   5.764   5.355   4.469  0.2090  0.0367 -0.7310
  448ALA     HN 3883   5.846   5.305   4.491  0.4649  0.5095 -0.6012
  448ALA     CA 3884   5.640   5.287   4.484  0.1988 -0.3199  0.6610
  448ALA     HA 3885   5.593   5.295   4.387  0.9717  3.3679  0.4182
  448ALA     CB 3886   5.659   5.142   4.515  0.9784 -0.0331 -0.2624
  448ALA    HB1 3887   5.559   5.094   4.525  0.2518  1.5828  0.5945
  448ALA    HB2 3888   5.704   5.121   4.614 -0.7760 -0.4172  0.4780
  448ALA    HB3 3889   5.722   5.087   4.442  0.8791  0.7689 -0.9609
  448ALA      C 3890   5.537   5.344   4.579 -0.4469  0.2951 -0.4252
  448ALA      O 3891   5.413   5.350   4.548 -0.0965 -0.3141 -0.2659
  449SER      N 3892   5.574   5.397   4.696  0.3528  0.2257 -0.0403
  449SER     HN 3893   5.664   5.404   4.739 -0.1474  1.2906  0.8922
  449SER     CA 3894   5.472   5.470   4.773  0.4485 -0.7888 -0.1235
  449SER     HA 3895   5.384   5.409   4.781  0.3772 -0.6533  0.1302
  449SER     CB 3896   5.525   5.499   4.917 -0.1225 -0.2670  0.5718
  449SER    HB1 3897   5.539   5.398   4.960  1.9825 -0.4183 -0.3478
  449SER    HB2 3898   5.449   5.559   4.972 -2.2961  0.5996 -3.0362
  449SER     OG 3899   5.653   5.559   4.928  0.0576  0.0024 -0.0217
  449SER    HG1 3900   5.636   5.653   4.920 -0.2881 -0.1697 -1.3908
  449SER      C 3901   5.427   5.602   4.713  0.1647  0.0040 -0.1456
  449SER      O 3902   5.310   5.631   4.722  0.2921  0.1193 -0.2882
  450ALA      N 3903   5.522   5.679   4.651 -0.0161  0.1618 -0.5141
  450ALA     HN 3904   5.617   5.661   4.675 -0.4315 -0.6482  0.5722
  450ALA     CA 3905   5.498   5.796   4.573  0.1127 -0.3638  0.8650
  450ALA     HA 3906   5.453   5.875   4.631 -1.1370 -0.0250 -0.4947
  450ALA     CB 3907   5.637   5.858   4.521 -0.2890 -0.2135 -0.2021
  450ALA    HB1 3908   5.623   5.963   4.490 -2.6502 -0.6031 -0.6747
  450ALA    HB2 3909   5.671   5.795   4.436 -1.8820 -1.9073  0.3294
  450ALA    HB3 3910   5.714   5.856   4.601  0.4738 -0.5607 -0.9273
  450ALA      C 3911   5.408   5.778   4.451 -0.2838  0.3384  0.7654
  450ALA      O 3912   5.315   5.851   4.426 -0.2849 -0.3048  0.1932
  451LEU      N 3913   5.433   5.675   4.368  0.0522 -0.0191 -0.0296
  451LEU     HN 3914   5.508   5.616   4.398 -1.2927 -2.0395 -0.5344
  451LEU     CA 3915   5.362   5.637   4.250 -0.6420 -0.3558  0.3348
  451LEU     HA 3916   5.358   5.718   4.179 -1.6927 -1.1745 -0.5713
  451LEU     CB 3917   5.420   5.511   4.187  0.4795  0.1523  0.2358
  451LEU    HB1 3918   5.349   5.468   4.113  1.7076 -1.6172  0.0189
  451LEU    HB2 3919   5.440   5.429   4.260 -0.2220 -1.2390 -1.0622
  451LEU     CG 3920   5.545   5.533   4.101  0.4191  0.4088 -0.4787
  451LEU     HG 3921   5.619   5.595   4.155 -0.9345  0.9740  0.8034
  451LEU    CD1 3922   5.612   5.396   4.064 -0.1644 -0.0866  0.0435
  451LEU   HD11 3923   5.547   5.334   3.998 -0.9099 -0.1839  0.8614
  451LEU   HD12 3924   5.636   5.323   4.144 -0.3059  0.4490  0.5845
  451LEU   HD13 3925   5.710   5.418   4.016 -0.4250 -0.8330 -0.8589
  451LEU    CD2 3926   5.513   5.614   3.971  0.2084  0.1762  0.1288
  451LEU   HD21 3927   5.466   5.711   3.999 -2.5671 -1.1719  0.3839
  451LEU   HD22 3928   5.452   5.552   3.903  1.4249 -1.8580  0.7937
  451LEU   HD23 3929   5.608   5.640   3.919 -0.2761  0.3977 -0.6476
  451LEU      C 3930   5.217   5.601   4.283  0.4509  0.5094 -0.4290
  451LEU      O 3931   5.117   5.644   4.221 -0.2958 -0.3230  0.4488
  452VAL      N 3932   5.197   5.526   4.401 -0.5085 -0.0639  0.4144
  452VAL     HN 3933   5.272   5.502   4.462 -1.0745 -1.7885  0.4918
  452VAL     CA 3934   5.063   5.494   4.456 -0.6308  0.1741  0.3060
  452VAL     HA 3935   5.002   5.449   4.378 -1.6038  0.8208  0.6685
  452VAL     CB 3936   5.073   5.395   4.568  0.1336  0.6217  0.5156
  452VAL     HB 3937   5.167   5.410   4.626 -0.6171 -2.0048  2.6205
  452VAL    CG1 3938   4.948   5.398   4.650  0.2446  0.2027 -0.3455
  452VAL   HG11 3939   4.930   5.499   4.695  0.1663 -0.2382  0.6532
  452VAL   HG12 3940   4.962   5.324   4.732 -1.5762 -2.0244 -1.9133
  452VAL   HG13 3941   4.858   5.386   4.585  0.2278  2.0166 -0.7051
  452VAL    CG2 3942   5.075   5.252   4.500  1.1752  0.7252  0.1980
  452VAL   HG21 3943   4.970   5.225   4.476  1.3230  0.2898  0.0360
  452VAL   HG22 3944   5.118   5.170   4.561 -0.7831 -1.8024 -1.6034
  452VAL   HG23 3945   5.134   5.249   4.406  1.8373 -1.3395  0.6440
  452VAL      C 3946   4.993   5.628   4.492  0.4008 -0.2191  0.0801
  452VAL      O 3947   4.881   5.647   4.442  0.3771 -0.3858 -0.6496
  453HSD      N 3948   5.051   5.725   4.565 -0.0976 -0.0100 -0.2939
  453HSD     HN 3949   5.143   5.703   4.598  0.8790  1.6815 -1.6939
  453HSD     CA 3950   4.994   5.854   4.596 -0.1378  0.7466  0.0184
  453HSD     HA 3951   4.910   5.845   4.663  0.4903  0.6547  0.8148
  453HSD     CB 3952   5.097   5.927   4.685 -0.0901 -0.0486 -0.4315
  453HSD    HB1 3953   5.060   6.026   4.720  1.7514  0.3166  0.6204
  453HSD    HB2 3954   5.191   5.945   4.629 -0.5936  3.2596 -0.4541
  453HSD    ND1 3955   5.232   5.898   4.902 -0.2360 -0.7585 -0.2179
  453HSD    HD1 3956   5.304   5.962   4.875 -2.9121  2.9359  0.6024
  453HSD     CG 3957   5.136   5.850   4.818 -0.7463  0.0085 -0.1699
  453HSD    CE1 3958   5.224   5.837   5.017 -0.3802  0.0098 -0.2082
  453HSD    HE1 3959   5.278   5.860   5.109 -0.2969  0.6604 -0.4159
  453HSD    NE2 3960   5.125   5.746   5.015 -0.0659 -0.1655 -0.5257
  453HSD    CD2 3961   5.071   5.750   4.888  0.2529  0.0365  0.8626
  453HSD    HD2 3962   4.984   5.689   4.868  0.3192 -0.0422  0.8174
  453HSD      C 3963   4.961   5.940   4.473 -0.8164 -0.3608  0.0872
  453HSD      O 3964   4.853   6.001   4.459  0.1730  0.4927  0.1732
  454ILE      N 3965   5.053   5.954   4.370 -0.2716 -0.2111 -0.4628
  454ILE     HN 3966   5.144   5.913   4.382 -0.2450 -0.5984 -1.7965
  454ILE     CA 3967   5.020   6.032   4.248  0.3629 -0.0202 -0.9775
  454ILE     HA 3968   4.974   6.128   4.270 -1.7703 -0.8794 -1.4233
  454ILE     CB 3969   5.142   6.051   4.155 -0.5500  0.9129 -0.2256
  454ILE     HB 3970   5.182   5.947   4.145 -0.0620  1.1520 -0.8063
  454ILE    CG2 3971   5.099   6.101   4.014  0.2496 -0.0697  0.4200
  454ILE   HG21 3972   5.050   6.016   3.963 -0.5785  0.9816 -0.5955
  454ILE   HG22 3973   5.184   6.145   3.957 -1.1407 -0.4410 -2.0976
  454ILE   HG23 3974   5.037   6.193   4.021  0.5054  0.0749  0.8126
  454ILE    CG1 3975   5.252   6.136   4.217  0.0922  0.1439 -0.3876
  454ILE   HG11 3976   5.242   6.109   4.324 -0.9024 -1.6666 -0.8889
  454ILE   HG12 3977   5.235   6.245   4.203  1.5461  0.5077  0.5214
  454ILE     CD 3978   5.393   6.109   4.177  0.6694  0.0314 -0.3315
  454ILE    HD1 3979   5.465   6.164   4.241  0.0342  3.0191 -1.9972
  454ILE    HD2 3980   5.416   6.122   4.069 -0.1255 -0.3460 -0.5510
  454ILE    HD3 3981   5.395   5.998   4.184 -0.4311 -0.0350 -0.8102
  454ILE      C 3982   4.909   5.965   4.167 -0.0643  0.2719 -0.4141
  454ILE      O 3983   4.815   6.034   4.134  0.2333 -0.0092  0.0984
  455LEU      N 3984   4.919   5.838   4.138  0.4759  0.6469  0.1169
  455LEU     HN 3985   4.991   5.779   4.174 -0.5359 -1.8027 -1.6247
  455LEU     CA 3986   4.822   5.776   4.051 -0.0149 -0.0403 -0.3573
  455LEU     HA 3987   4.809   5.831   3.959 -0.7947  0.0678 -0.1981
  455LEU     CB 3988   4.871   5.633   4.016  0.7369  0.1343 -0.3844
  455LEU    HB1 3989   4.788   5.582   3.962  1.0228 -0.2171 -0.5008
  455LEU    HB2 3990   4.883   5.578   4.112 -2.2478 -0.2433 -0.1276
  455LEU     CG 3991   4.996   5.646   3.926  0.4511 -0.3425 -0.0636
  455LEU     HG 3992   5.068   5.721   3.967  1.3663  0.4436 -2.9053
  455LEU    CD1 3993   5.062   5.511   3.930  0.0424 -0.0558 -0.5142
  455LEU   HD11 3994   4.995   5.430   3.896  1.2407 -1.3214  0.0410
  455LEU   HD12 3995   5.089   5.500   4.037 -1.0984 -1.1308 -0.3235
  455LEU   HD13 3996   5.153   5.503   3.866  0.1604 -0.1855 -0.3310
  455LEU    CD2 3997   4.967   5.700   3.784 -0.2388  0.6362 -0.7315
  455LEU   HD21 3998   5.060   5.734   3.734  0.1778 -0.0473 -0.4454
  455LEU   HD22 3999   4.894   5.783   3.790 -0.9561  0.0113 -0.6626
  455LEU   HD23 4000   4.910   5.621   3.731 -1.0920  0.5505  0.2699
  455LEU      C 4001   4.678   5.763   4.112  0.4663 -0.8273 -0.0628
  455LEU      O 4002   4.586   5.757   4.030 -0.1393 -0.3624  0.0304
  456GLN      N 4003   4.662   5.762   4.243 -0.4780  0.3914  0.5058
  456GLN     HN 4004   4.738   5.761   4.308 -0.8133  2.3651  0.9723
  456GLN     CA 4005   4.543   5.772   4.317 -0.4086 -0.1958  0.3019
  456GLN     HA 4006   4.475   5.696   4.282 -3.7019  1.7940  1.8691
  456GLN     CB 4007   4.572   5.749   4.476  0.7279  0.9011 -0.0267
  456GLN    HB1 4008   4.666   5.803   4.502  1.3448 -0.2490  0.2064
  456GLN    HB2 4009   4.598   5.641   4.475 -1.4189  0.3336 -1.1396
  456GLN     CG 4010   4.457   5.780   4.579  0.2083 -0.2810  0.6217
  456GLN    HG1 4011   4.449   5.890   4.580 -0.2632 -0.3148  1.7525
  456GLN    HG2 4012   4.491   5.751   4.681  1.4024 -1.3325 -0.0374
  456GLN     CD 4013   4.333   5.707   4.539  0.7713 -0.8274 -0.1278
  456GLN    OE1 4014   4.318   5.619   4.456  0.1195 -0.4951  0.5337
  456GLN    NE2 4015   4.228   5.747   4.614 -0.1606 -0.4456 -0.0538
  456GLN   HE21 4016   4.144   5.704   4.583  0.4911 -0.2714 -2.2435
  456GLN   HE22 4017   4.249   5.815   4.685  1.4357  1.0260 -1.8261
  456GLN      C 4018   4.465   5.896   4.293  0.5021 -0.5052 -0.2841
  456GLN      O 4019   4.345   5.904   4.283  0.2105  0.0817 -0.5496
  457SER      N 4020   4.547   6.012   4.292 -0.0756  0.4290 -0.7624
  457SER     HN 4021   4.646   5.998   4.288 -0.1821 -0.9710  0.3749
  457SER     CA 4022   4.510   6.151   4.264  0.0578  0.4756 -0.3292
  457SER     HA 4023   4.419   6.164   4.320  1.3620 -0.0137  2.0007
  457SER     CB 4024   4.627   6.255   4.305 -0.0535 -0.0360 -0.3172
  457SER    HB1 4025   4.600   6.362   4.294 -3.4600 -0.8378 -0.8801
  457SER    HB2 4026   4.710   6.228   4.236 -1.4797 -0.4226 -1.9738
  457SER     OG 4027   4.659   6.225   4.438  0.6902  0.1019 -0.7701
  457SER    HG1 4028   4.708   6.143   4.444  1.3087  0.4854 -0.3634
  457SER      C 4029   4.477   6.171   4.118  0.2584 -0.1724 -0.1679
  457SER      O 4030   4.388   6.255   4.094  0.0455  0.3753 -0.3469
  458THR      N 4031   4.544   6.110   4.023  0.7354 -0.3878  0.0998
  458THR     HN 4032   4.634   6.072   4.042 -0.3306 -1.5227  3.8229
  458THR     CA 4033   4.510   6.117   3.881  0.3314 -0.7320 -0.0216
  458THR     HA 4034   4.474   6.218   3.868  1.0830 -0.6440 -1.6868
  458THR     CB 4035   4.630   6.129   3.785 -0.3789  0.3575 -0.0485
  458THR     HB 4036   4.600   6.136   3.678  1.7675 -1.3391 -0.8163
  458THR    OG1 4037   4.714   6.009   3.790  0.1138 -0.3553  0.8502
  458THR    HG1 4038   4.775   6.022   3.717  0.1186 -0.3301  0.8585
  458THR    CG2 4039   4.710   6.252   3.827  0.2408  0.0612 -0.1781
  458THR   HG21 4040   4.632   6.331   3.829 -1.2529 -1.2773  3.3484
  458THR   HG22 4041   4.795   6.282   3.763  0.8658  0.7130  0.9223
  458THR   HG23 4042   4.743   6.248   3.933 -1.0108  1.9623  0.3264
  458THR      C 4043   4.404   6.013   3.837  0.0415  0.1253 -0.0590
  458THR      O 4044   4.339   6.012   3.732  0.1785  0.5921 -0.5383
  459GLY      N 4045   4.384   5.914   3.928 -0.4810  0.3697 -0.1469
  459GLY     HN 4046   4.443   5.911   4.008 -0.0589  1.1442 -0.4172
  459GLY     CA 4047   4.283   5.815   3.898 -0.3848  0.3208  0.3344
  459GLY    HA1 4048   4.199   5.859   3.847  0.6652  3.7498  1.2764
  459GLY    HA2 4049   4.264   5.762   3.990 -0.1424 -1.8930 -0.8151
  459GLY      C 4050   4.321   5.695   3.816  0.2992 -1.1400  0.3563
  459GLY      O 4051   4.234   5.619   3.767  0.1542 -0.5803  0.3377
  460LYS      N 4052   4.450   5.688   3.793 -0.4154  0.0782 -0.7166
  460LYS     HN 4053   4.507   5.759   3.834 -0.0708 -0.3572 -0.4285
  460LYS     CA 4054   4.509   5.576   3.721 -0.4987 -0.3762 -0.3873
  460LYS     HA 4055   4.440   5.535   3.648  0.3071 -0.9375 -0.8513
  460LYS     CB 4056   4.624   5.627   3.636 -0.1977 -0.7361  0.0113
  460LYS    HB1 4057   4.692   5.555   3.586  1.0118  0.5467 -0.2537
  460LYS    HB2 4058   4.689   5.688   3.702 -1.1931  1.1826 -0.6958
  460LYS     CG 4059   4.577   5.710   3.516  0.6601 -0.2898 -0.0185
  460LYS    HG1 4060   4.663   5.754   3.462  2.4480  0.0785  2.9313
  460LYS    HG2 4061   4.518   5.797   3.553  0.5305  0.5083 -1.9892
  460LYS     CD 4062   4.491   5.635   3.417  0.4846  0.1488  0.2092
  460LYS    HD1 4063   4.475   5.704   3.332 -0.1576 -0.4781 -0.1814
  460LYS    HD2 4064   4.394   5.600   3.456 -0.5167  1.1668 -1.2751
  460LYS     CE 4065   4.557   5.508   3.358  0.1402  0.4939  0.2469
  460LYS    HE1 4066   4.583   5.426   3.428 -0.7732  0.3566  0.4336
  460LYS    HE2 4067   4.658   5.542   3.326  0.9502 -1.6929  0.3078
  460LYS     NZ 4068   4.482   5.456   3.244 -0.0058  0.0516  0.1611
  460LYS    HZ1 4069   4.434   5.534   3.195  1.4264  1.6235  1.1715
  460LYS    HZ2 4070   4.408   5.388   3.271 -0.2609 -0.7594 -2.2752
  460LYS    HZ3 4071   4.548   5.412   3.177  0.1253 -1.3018  1.1447
  460LYS      C 4072   4.541   5.456   3.806  0.2873 -0.5647  0.4422
  460LYS      O 4073   4.603   5.358   3.765  0.9903  0.3347 -0.5712
  461ALA      N 4074   4.499   5.462   3.934 -0.0506 -0.0314  0.2883
  461ALA     HN 4075   4.450   5.546   3.954 -0.3009  0.2944 -1.5140
  461ALA     CA 4076   4.524   5.356   4.030 -0.4197  0.2552  0.6050
  461ALA     HA 4077   4.631   5.357   4.044 -0.4432  2.3877  0.9895
  461ALA     CB 4078   4.468   5.397   4.167  0.1941 -0.4029 -0.7478
  461ALA    HB1 4079   4.502   5.501   4.184 -1.6925  0.0529  0.4866
  461ALA    HB2 4080   4.506   5.323   4.241 -0.6683  0.6029  0.7334
  461ALA    HB3 4081   4.357   5.393   4.170  0.1783 -0.2893  2.6314
  461ALA      C 4082   4.473   5.214   3.993 -0.0986 -0.3338  0.2722
  461ALA      O 4083   4.537   5.110   4.020  0.0531 -0.2302  0.7531
  462LYS      N 4084   4.351   5.195   3.939 -0.6354 -0.2627  0.1311
  462LYS     HN 4085   4.285   5.266   3.917  2.2686  2.1085 -1.7263
  462LYS     CA 4086   4.304   5.065   3.905  0.7622  0.0821  1.1572
  462LYS     HA 4087   4.316   4.998   3.988 -1.8056 -0.2954  1.3172
  462LYS     CB 4088   4.150   5.058   3.880 -0.3402 -0.1621 -0.6007
  462LYS    HB1 4089   4.117   4.971   3.820  0.3624 -2.2032  1.7932
  462LYS    HB2 4090   4.127   5.157   3.835  1.4456  0.2124 -0.7506
  462LYS     CG 4091   4.063   5.042   4.011 -0.5368  0.0677  0.0770
  462LYS    HG1 4092   4.069   4.936   4.045 -0.3268 -0.1754 -0.6828
  462LYS    HG2 4093   3.959   5.065   3.979 -0.9173  1.2928  2.0490
  462LYS     CD 4094   4.099   5.148   4.119 -0.1772 -0.0387  0.2551
  462LYS    HD1 4095   4.115   5.250   4.080 -0.9097 -0.1768 -0.4346
  462LYS    HD2 4096   4.186   5.115   4.179  0.6940 -1.3857 -1.6457
  462LYS     CE 4097   3.997   5.166   4.227  0.9119 -0.8146  0.0845
  462LYS    HE1 4098   4.034   5.249   4.290 -1.9345 -0.6533  1.7223
  462LYS    HE2 4099   3.986   5.080   4.297 -1.2578 -0.9122 -0.2831
  462LYS     NZ 4100   3.861   5.199   4.181 -0.1147 -0.1494  0.3126
  462LYS    HZ1 4101   3.809   5.258   4.250  0.3151  0.5231  0.0700
  462LYS    HZ2 4102   3.808   5.110   4.172  0.3678 -0.9394  3.7674
  462LYS    HZ3 4103   3.864   5.238   4.085  1.8235 -0.4879  0.2021
  462LYS      C 4104   4.379   4.996   3.791 -0.0377 -0.9084  0.5243
  462LYS      O 4105   4.420   4.879   3.789  0.9200 -0.2924  0.2616
  463ASP      N 4106   4.399   5.083   3.684  0.2201  0.1992 -0.3842
  463ASP     HN 4107   4.364   5.176   3.688 -1.6682 -0.3129 -2.4843
  463ASP     CA 4108   4.476   5.040   3.570 -0.0982  0.4369 -1.1904
  463ASP     HA 4109   4.421   4.953   3.536  0.4539 -0.0973 -0.7512
  463ASP     CB 4110   4.467   5.152   3.465 -0.0149 -0.2813  0.7987
  463ASP    HB1 4111   4.533   5.129   3.379  1.5179 -1.9748  2.3469
  463ASP    HB2 4112   4.506   5.242   3.518  0.0794 -0.4610  1.0386
  463ASP     CG 4113   4.328   5.179   3.408 -0.0639  0.2146 -0.5222
  463ASP    OD1 4114   4.244   5.088   3.394  0.0511  0.2773  0.0675
  463ASP    OD2 4115   4.309   5.289   3.347 -0.5043  0.6399 -0.1045
  463ASP      C 4116   4.610   5.000   3.604  0.3017  0.0788  0.9086
  463ASP      O 4117   4.668   4.904   3.557 -0.3552  0.1057  0.3246
  464PHE      N 4118   4.674   5.084   3.688 -0.3492 -0.4371  0.3232
  464PHE     HN 4119   4.622   5.162   3.721 -1.2834  0.4393 -2.8742
  464PHE     CA 4120   4.810   5.058   3.741 -0.6347 -0.2987 -0.3944
  464PHE     HA 4121   4.876   5.049   3.656  1.6628 -0.9049  1.3284
  464PHE     CB 4122   4.854   5.181   3.836 -0.0995  0.3137  0.0294
  464PHE    HB1 4123   4.785   5.185   3.923 -0.3638 -3.6137  0.1605
  464PHE    HB2 4124   4.845   5.274   3.776  3.3532  1.0085  0.4267
  464PHE     CG 4125   4.997   5.168   3.887  0.0204  0.5459 -0.2638
  464PHE    CD1 4126   5.021   5.187   4.020  0.2612  0.6949  0.1352
  464PHE    HD1 4127   4.940   5.199   4.091 -1.2827  0.9413 -1.5885
  464PHE    CE1 4128   5.150   5.190   4.074 -0.0778  0.3754 -0.0955
  464PHE    HE1 4129   5.173   5.199   4.179  0.7258 -0.5266 -0.1806
  464PHE     CZ 4130   5.260   5.171   3.988  0.0186  0.3039  0.7346
  464PHE     HZ 4131   5.360   5.174   4.029  0.2755  2.7689  0.0767
  464PHE    CD2 4132   5.103   5.135   3.804  0.1086 -0.4271 -0.0746
  464PHE    HD2 4133   5.084   5.113   3.700  0.6953  1.6260 -0.6615
  464PHE    CE2 4134   5.237   5.143   3.846  0.0131  0.2468 -0.8850
  464PHE    HE2 4135   5.319   5.123   3.778  1.2404  1.4347  0.1831
  464PHE      C 4136   4.825   4.929   3.822  0.5226 -0.4744 -0.4605
  464PHE      O 4137   4.913   4.847   3.800  0.2240  0.2330  0.4942
  465LEU      N 4138   4.738   4.903   3.927  1.3555  0.3610 -0.1431
  465LEU     HN 4139   4.666   4.965   3.961  0.1771 -1.0153 -0.0341
  465LEU     CA 4140   4.744   4.790   4.006  0.5732 -0.3556  0.0023
  465LEU     HA 4141   4.848   4.785   4.038  0.3688  1.3741  1.1163
  465LEU     CB 4142   4.670   4.811   4.137 -0.3997 -0.4463  0.4644
  465LEU    HB1 4143   4.692   4.727   4.206  2.7082 -2.8029 -2.9861
  465LEU    HB2 4144   4.561   4.818   4.117 -0.5811 -1.1771  1.1753
  465LEU     CG 4145   4.705   4.938   4.215 -0.0222 -0.5321  0.1663
  465LEU     HG 4146   4.717   5.023   4.145  1.4260 -1.6726 -1.0440
  465LEU    CD1 4147   4.599   4.970   4.320  0.3703  0.5698  0.9283
  465LEU   HD11 4148   4.499   4.977   4.272  1.9361  1.6182 -2.5502
  465LEU   HD12 4149   4.615   5.073   4.357  0.0964  1.1892 -0.5772
  465LEU   HD13 4150   4.612   4.904   4.408  3.0756 -2.2504 -1.3866
  465LEU    CD2 4151   4.840   4.918   4.291 -0.5248  0.0086 -0.0162
  465LEU   HD21 4152   4.920   4.884   4.222 -0.4591 -0.0160  0.0715
  465LEU   HD22 4153   4.831   4.848   4.377  0.5826 -0.8247 -0.5509
  465LEU   HD23 4154   4.868   5.014   4.339  1.3118 -0.0795 -0.8039
  465LEU      C 4155   4.693   4.665   3.945 -0.1488  0.5674  0.7011
  465LEU      O 4156   4.720   4.555   3.994  0.2405 -0.2979 -0.0369
  466SER      N 4157   4.619   4.671   3.830  0.7928  0.1228  0.5428
  466SER     HN 4158   4.574   4.754   3.798  1.3433 -0.5262 -2.1810
  466SER     CA 4159   4.586   4.557   3.744 -0.5983  0.5853 -0.6305
  466SER     HA 4160   4.566   4.469   3.803 -2.1994  1.1552 -0.2822
  466SER     CB 4161   4.468   4.607   3.662 -0.2066  0.2153 -0.9885
  466SER    HB1 4162   4.496   4.700   3.608  0.4361  1.8490  1.9477
  466SER    HB2 4163   4.380   4.632   3.725 -1.1412  0.9707 -2.5568
  466SER     OG 4164   4.416   4.502   3.579 -0.2409  0.2066 -0.1829
  466SER    HG1 4165   4.481   4.477   3.514  0.6464  1.3967  0.2218
  466SER      C 4166   4.709   4.530   3.655 -0.2747 -0.0149  1.1339
  466SER      O 4167   4.753   4.416   3.642 -0.2349 -0.5792 -0.7271
  467ASP      N 4168   4.774   4.635   3.592 -0.4544  0.3217 -0.2648
  467ASP     HN 4169   4.737   4.727   3.585 -1.5840 -0.1400 -0.6111
  467ASP     CA 4170   4.894   4.621   3.499 -0.0204  0.0466 -0.5201
  467ASP     HA 4171   4.864   4.549   3.424 -0.9047  0.6961 -0.8078
  467ASP     CB 4172   4.921   4.759   3.429  0.2443 -0.3534  0.6619
  467ASP    HB1 4173   5.016   4.763   3.371  0.5040 -0.3607  1.0824
  467ASP    HB2 4174   4.927   4.835   3.510 -0.6320 -0.3815  0.7569
  467ASP     CG 4175   4.820   4.806   3.323  0.1048  0.8632  0.8245
  467ASP    OD1 4176   4.731   4.727   3.290  1.2460  0.5172 -0.1173
  467ASP    OD2 4177   4.840   4.914   3.265 -0.2223 -0.0989  0.8346
  467ASP      C 4178   5.009   4.566   3.573  0.3352  0.1738 -0.1206
  467ASP      O 4179   5.073   4.475   3.523 -0.0231  0.1941  0.3243
  468MET      N 4180   5.041   4.615   3.698 -0.1658  0.6441  0.6673
  468MET     HN 4181   4.982   4.683   3.740 -0.8099  0.6131 -0.1369
  468MET     CA 4182   5.151   4.571   3.772 -1.1935  0.8228 -0.9593
  468MET     HA 4183   5.235   4.574   3.704 -0.2102 -1.9318 -0.0183
  468MET     CB 4184   5.181   4.669   3.890  0.7262  0.0416 -0.6944
  468MET    HB1 4185   5.257   4.635   3.964  1.3332  2.2019 -0.2651
  468MET    HB2 4186   5.088   4.674   3.950  1.0132 -2.6272  0.1113
  468MET     CG 4187   5.221   4.816   3.847  1.0379  0.2091  0.4097
  468MET    HG1 4188   5.217   4.884   3.935 -1.3579 -0.4164  0.8445
  468MET    HG2 4189   5.139   4.849   3.780 -0.9520 -1.2487  2.0111
  468MET     SD 4190   5.381   4.822   3.754 -0.3353  0.0339  0.0241
  468MET     CE 4191   5.306   4.830   3.595  0.3207 -0.3200 -0.7511
  468MET    HE1 4192   5.216   4.896   3.594  1.7514  1.8564  1.5249
  468MET    HE2 4193   5.272   4.729   3.562 -0.6486  0.6155 -2.8708
  468MET    HE3 4194   5.386   4.869   3.529  2.0427 -0.4260  1.1711
  468MET      C 4195   5.146   4.427   3.818 -0.0416 -0.1220 -0.6968
  468MET      O 4196   5.246   4.354   3.809  0.3596 -0.2485  0.5231
  469ALA      N 4197   5.023   4.382   3.868  0.1396  0.1320  0.0198
  469ALA     HN 4198   4.942   4.438   3.880 -1.6213 -2.3834  0.5786
  469ALA     CA 4199   5.003   4.248   3.907  0.5028 -0.5056 -0.0253
  469ALA     HA 4200   5.049   4.222   4.001  1.9114  1.2741 -0.1723
  469ALA     CB 4201   4.860   4.250   3.946  0.1622 -0.4112  0.4450
  469ALA    HB1 4202   4.797   4.295   3.867  3.0338  0.9084 -1.2379
  469ALA    HB2 4203   4.834   4.303   4.040 -0.9514  0.7884 -0.5028
  469ALA    HB3 4204   4.827   4.145   3.959  2.1902 -1.3576 -1.4534
  469ALA      C 4205   5.029   4.151   3.799 -0.6884 -1.0416  0.3013
  469ALA      O 4206   5.106   4.056   3.804  0.3994  0.0440  0.2028
  470MET      N 4207   4.961   4.187   3.689 -0.5695 -0.1955  0.2532
  470MET     HN 4208   4.892   4.258   3.691 -1.1870 -0.3527 -4.0930
  470MET     CA 4209   4.974   4.106   3.570 -0.0986 -0.1531 -0.0528
  470MET     HA 4210   4.981   4.004   3.602 -1.1986 -0.4000 -0.5640
  470MET     CB 4211   4.852   4.141   3.474  0.2414 -0.0418 -0.1728
  470MET    HB1 4212   4.864   4.084   3.380 -0.8395  1.2189 -1.1202
  470MET    HB2 4213   4.860   4.247   3.442  0.7021  0.2553  0.8876
  470MET     CG 4214   4.705   4.123   3.528  0.4327 -0.3913  0.0429
  470MET    HG1 4215   4.637   4.129   3.439  0.4937  0.2439  0.0403
  470MET    HG2 4216   4.684   4.204   3.601  0.4548  0.3303 -0.7348
  470MET     SD 4217   4.670   3.966   3.595 -0.2778  0.1963  0.3107
  470MET     CE 4218   4.709   3.861   3.455  0.0401 -0.2185  0.0358
  470MET    HE1 4219   4.810   3.882   3.415  0.4058 -0.1456  0.9697
  470MET    HE2 4220   4.634   3.889   3.378 -0.5247  1.4511  1.1249
  470MET    HE3 4221   4.714   3.754   3.482  1.7068 -0.3270 -0.6419
  470MET      C 4222   5.116   4.112   3.502  0.1247 -0.3679 -0.0272
  470MET      O 4223   5.157   4.020   3.431 -0.0404 -0.2986  0.2266
  471SER      N 4224   5.186   4.224   3.521  0.1106  0.2608  0.9208
  471SER     HN 4225   5.134   4.294   3.570 -1.4313 -0.5763  0.5499
  471SER     CA 4226   5.324   4.244   3.475  0.2460  0.1903 -0.3896
  471SER     HA 4227   5.319   4.223   3.370 -0.8216 -1.4528 -0.0477
  471SER     CB 4228   5.375   4.392   3.502 -0.2165 -0.2675 -0.0707
  471SER    HB1 4229   5.370   4.402   3.612 -1.4788 -2.6984  0.1541
  471SER    HB2 4230   5.304   4.463   3.454 -0.5447  0.4688  1.4412
  471SER     OG 4231   5.501   4.420   3.457 -0.0020 -0.0787 -0.3327
  471SER    HG1 4232   5.563   4.375   3.515  0.7385  0.7801 -0.4241
  471SER      C 4233   5.418   4.144   3.536 -0.5883 -0.6306 -0.5910
  471SER      O 4234   5.514   4.086   3.476  0.4595 -0.3559 -0.1856
  472GLU      N 4235   5.408   4.125   3.668  0.1415 -0.3924 -0.1786
  472GLU     HN 4236   5.342   4.182   3.718 -0.4946 -1.4644  0.2368
  472GLU     CA 4237   5.494   4.048   3.749 -0.2984  0.1149  0.6993
  472GLU     HA 4238   5.596   4.054   3.713 -0.0648 -0.3218  1.2641
  472GLU     CB 4239   5.485   4.074   3.900  0.6833  0.1864  0.1381
  472GLU    HB1 4240   5.513   3.986   3.961  1.2717  0.7809  0.7488
  472GLU    HB2 4241   5.382   4.108   3.925  1.4672  1.7057  1.4541
  472GLU     CG 4242   5.564   4.198   3.964 -0.5657  0.4377 -0.0648
  472GLU    HG1 4243   5.549   4.203   4.074  0.1453 -0.3757  0.0757
  472GLU    HG2 4244   5.525   4.294   3.923  0.2056  0.8688  0.1713
  472GLU     CD 4245   5.713   4.189   3.934 -0.3189 -0.0056  0.3288
  472GLU    OE1 4246   5.758   4.227   3.821  0.2416  0.5536  0.6578
  472GLU    OE2 4247   5.786   4.149   4.027  0.0780  0.1362 -0.4439
  472GLU      C 4248   5.454   3.901   3.739  0.9191  0.4957  0.5145
  472GLU      O 4249   5.532   3.810   3.749 -0.5747 -0.0341 -0.4916
  473VAL      N 4250   5.320   3.860   3.719  0.0900  0.4535  0.2709
  473VAL     HN 4251   5.250   3.929   3.703  0.5774  1.1671  1.1124
  473VAL     CA 4252   5.278   3.721   3.704  0.1031 -0.5961  0.7519
  473VAL     HA 4253   5.319   3.668   3.789  1.4826 -0.1485  0.4021
  473VAL     CB 4254   5.133   3.704   3.704 -0.1692  1.2786  0.1549
  473VAL     HB 4255   5.082   3.779   3.770 -1.1725  0.0928  0.7671
  473VAL    CG1 4256   5.063   3.705   3.563  0.2110  0.3597 -0.4661
  473VAL   HG11 4257   5.059   3.603   3.518 -1.7128  0.1602  0.0347
  473VAL   HG12 4258   5.111   3.774   3.491  2.5214 -0.0536  0.6101
  473VAL   HG13 4259   4.958   3.734   3.586  0.7171  2.0918 -0.2265
  473VAL    CG2 4260   5.114   3.568   3.779 -0.1511  0.2471 -0.0734
  473VAL   HG21 4261   5.161   3.554   3.879 -0.0500  0.7155 -0.0541
  473VAL   HG22 4262   5.155   3.492   3.710 -1.2412 -0.6781  0.2805
  473VAL   HG23 4263   5.007   3.542   3.790 -0.0960  0.5346  1.2777
  473VAL      C 4264   5.338   3.658   3.574 -0.2452  0.4748  0.3630
  473VAL      O 4265   5.356   3.535   3.566 -0.1872 -0.2118 -0.0269
  474ASP      N 4266   5.380   3.747   3.470 -0.4724  0.3165 -0.1873
  474ASP     HN 4267   5.373   3.845   3.486 -1.9894  0.1776  0.2286
  474ASP     CA 4268   5.415   3.707   3.331  0.0113 -0.9927 -0.2848
  474ASP     HA 4269   5.333   3.646   3.297 -0.4422 -0.0995 -0.8251
  474ASP     CB 4270   5.420   3.834   3.244 -0.4860 -0.4077  0.5367
  474ASP    HB1 4271   5.502   3.900   3.281  1.2474 -1.8010 -0.6723
  474ASP    HB2 4272   5.329   3.898   3.254  0.0590  0.5533 -0.4122
  474ASP     CG 4273   5.421   3.811   3.093  0.1715 -0.2215 -0.1728
  474ASP    OD1 4274   5.506   3.861   3.020  0.0455 -0.1531 -0.2180
  474ASP    OD2 4275   5.330   3.739   3.040  0.0952 -0.3629  0.1864
  474ASP      C 4276   5.534   3.609   3.320  0.2702 -0.4421  0.0400
  474ASP      O 4277   5.536   3.527   3.234  0.3535  0.0658 -0.2296
  475ARG      N 4278   5.634   3.627   3.413  0.3065 -0.0138 -0.2188
  475ARG     HN 4279   5.626   3.694   3.486 -0.8955  0.1948 -0.5346
  475ARG     CA 4280   5.753   3.538   3.416 -0.2807  0.4587  0.8493
  475ARG     HA 4281   5.777   3.507   3.315 -0.3331  2.9017  0.0203
  475ARG     CB 4282   5.882   3.621   3.462  0.5914  0.0696 -0.4030
  475ARG    HB1 4283   5.894   3.714   3.402  0.0125  0.5142  0.1451
  475ARG    HB2 4284   5.968   3.554   3.442  1.2335  0.5339  0.6993
  475ARG     CG 4285   5.881   3.668   3.610  0.1997  0.3599 -0.0394
  475ARG    HG1 4286   5.888   3.590   3.689  0.5459  2.0475  1.7040
  475ARG    HG2 4287   5.787   3.724   3.633 -0.4004  0.4855 -2.5860
  475ARG     CD 4288   6.010   3.749   3.624  0.1575 -0.4691  0.6786
  475ARG    HD1 4289   6.026   3.831   3.550  2.2147 -0.9834  0.4868
  475ARG    HD2 4290   6.098   3.685   3.602  0.9662  1.3281 -1.6859
  475ARG     NE 4291   6.018   3.816   3.760 -0.1924  0.0014  0.6937
  475ARG     HE 4292   6.094   3.789   3.819  0.9649 -0.8867 -1.1398
  475ARG     CZ 4293   5.949   3.922   3.805  0.3029 -0.1891 -0.5519
  475ARG    NH1 4294   5.862   3.988   3.734  0.2214 -0.4960  0.0388
  475ARG   HH11 4295   5.818   4.073   3.766  1.1479  0.7466 -1.7936
  475ARG   HH12 4296   5.843   3.940   3.649  1.0470 -0.7631 -0.0009
  475ARG    NH2 4297   5.977   3.962   3.930 -0.3574 -0.7939 -0.1400
  475ARG   HH21 4298   6.062   3.951   3.981  0.7582  2.0731 -1.1936
  475ARG   HH22 4299   5.914   4.030   3.967  2.3570  1.2951  0.9904
  475ARG      C 4300   5.740   3.414   3.501  0.0846  0.0131 -0.6139
  475ARG      O 4301   5.826   3.331   3.485 -0.4535  0.0441  0.5549
  476PHE      N 4302   5.624   3.393   3.576 -0.8046 -0.9423 -0.0837
  476PHE     HN 4303   5.562   3.471   3.575 -0.6303 -0.7972  0.1363
  476PHE     CA 4304   5.611   3.280   3.676 -0.4798 -0.2708  0.2910
  476PHE     HA 4305   5.698   3.216   3.673 -1.9550 -2.3437 -0.4921
  476PHE     CB 4306   5.597   3.338   3.821 -0.2965 -0.0499  0.4294
  476PHE    HB1 4307   5.596   3.259   3.899  0.6836  0.6799  1.2083
  476PHE    HB2 4308   5.501   3.394   3.828 -0.5020 -0.4633  0.9726
  476PHE     CG 4309   5.699   3.430   3.868 -0.9330 -0.0982 -0.2960
  476PHE    CD1 4310   5.829   3.390   3.892 -0.3698  0.6390 -0.1491
  476PHE    HD1 4311   5.866   3.291   3.868 -0.4176  0.2064  1.4635
  476PHE    CE1 4312   5.920   3.482   3.935  0.0403 -0.4092 -0.1632
  476PHE    HE1 4313   6.024   3.452   3.944  0.2066  0.2154  0.1157
  476PHE     CZ 4314   5.880   3.603   3.994 -0.0071 -0.0871 -0.2219
  476PHE     HZ 4315   5.959   3.672   4.021 -0.6430  0.1621  1.0516
  476PHE    CD2 4316   5.660   3.560   3.925  0.4873  0.4716  0.5092
  476PHE    HD2 4317   5.559   3.591   3.902  0.2212 -1.0083 -0.4505
  476PHE    CE2 4318   5.749   3.649   3.990  0.1523 -0.3252  0.0424
  476PHE    HE2 4319   5.711   3.746   4.016 -0.9489 -0.6325 -0.3667
  476PHE      C 4320   5.494   3.190   3.647  0.4953  0.0576 -0.6514
  476PHE      O 4321   5.455   3.104   3.728 -1.0434  0.0968  0.5994
  477MET      N 4322   5.436   3.195   3.529  0.5347  0.0827 -0.1666
  477MET     HN 4323   5.476   3.244   3.452  1.2052  1.9190  1.2595
  477MET     CA 4324   5.314   3.119   3.490  0.3221  0.2645 -0.3579
  477MET     HA 4325   5.236   3.160   3.552  0.2765  0.6624 -0.6729
  477MET     CB 4326   5.272   3.160   3.348  0.3959  0.2394 -0.1262
  477MET    HB1 4327   5.186   3.091   3.332 -0.2032  0.5435  1.4983
  477MET    HB2 4328   5.351   3.129   3.276 -0.1033 -0.4267 -0.4000
  477MET     CG 4329   5.207   3.303   3.350  0.8240  0.2187  0.2909
  477MET    HG1 4330   5.191   3.334   3.244  1.8512 -3.0528 -0.9487
  477MET    HG2 4331   5.287   3.375   3.380  1.7935  0.1276 -1.8814
  477MET     SD 4332   5.051   3.322   3.447  0.1315  0.1349  0.3295
  477MET     CE 4333   4.956   3.380   3.307  0.0037  0.1151 -1.0734
  477MET    HE1 4334   4.958   3.307   3.223 -0.7810  1.3809 -2.2379
  477MET    HE2 4335   4.979   3.485   3.278  1.4069  0.6333  1.6405
  477MET    HE3 4336   4.852   3.368   3.344  1.7661 -4.6522  3.4731
  477MET      C 4337   5.304   2.972   3.515 -0.5710 -0.0990  0.1407
  477MET      O 4338   5.202   2.930   3.565  0.0074 -0.7266 -0.0535
  478GLU      N 4339   5.408   2.891   3.496 -0.0212 -0.1526 -0.3205
  478GLU     HN 4340   5.488   2.932   3.453  1.1576 -2.4622 -0.5028
  478GLU     CA 4341   5.419   2.748   3.533  0.3354  0.4194  0.1001
  478GLU     HA 4342   5.328   2.708   3.577  0.4190 -0.2289 -0.2916
  478GLU     CB 4343   5.477   2.671   3.406 -0.3924 -0.2472 -0.0421
  478GLU    HB1 4344   5.501   2.565   3.427 -2.3460 -0.8925 -0.7885
  478GLU    HB2 4345   5.567   2.722   3.364  0.6326 -1.3227  0.7945
  478GLU     CG 4346   5.370   2.663   3.289 -0.3085 -0.2285 -0.3110
  478GLU    HG1 4347   5.345   2.768   3.262  0.4445  0.8459  2.7573
  478GLU    HG2 4348   5.282   2.606   3.324  0.7067 -1.7065 -0.0383
  478GLU     CD 4349   5.418   2.586   3.160  0.2140  0.2838  0.2816
  478GLU    OE1 4350   5.458   2.465   3.165 -0.2288  0.2718  0.2932
  478GLU    OE2 4351   5.404   2.649   3.053 -0.0077 -0.0517 -0.0819
  478GLU      C 4352   5.514   2.728   3.648 -0.8519  0.5310 -1.0314
  478GLU      O 4353   5.575   2.623   3.667  0.0207  0.7211 -0.0627
  479ARG      N 4354   5.542   2.829   3.731 -0.2937  0.5293 -0.5446
  479ARG     HN 4355   5.520   2.922   3.702  1.0197  1.1852  0.4596
  479ARG     CA 4356   5.626   2.820   3.854  0.0358 -0.2187  0.1088
  479ARG     HA 4357   5.658   2.718   3.870 -2.0400 -1.1745 -1.3399
  479ARG     CB 4358   5.746   2.924   3.848  0.3847  0.2298  0.3387
  479ARG    HB1 4359   5.811   2.914   3.938 -0.8002  0.4568  1.2586
  479ARG    HB2 4360   5.702   3.026   3.853 -1.5793 -0.6042  1.8543
  479ARG     CG 4361   5.827   2.921   3.716 -0.0006  0.9389 -0.1751
  479ARG    HG1 4362   5.904   2.998   3.737 -0.7790  1.2202  1.8451
  479ARG    HG2 4363   5.768   2.953   3.627 -1.4394  0.8478  0.7109
  479ARG     CD 4364   5.888   2.789   3.691 -0.9274 -0.4466  0.2456
  479ARG    HD1 4365   5.811   2.718   3.653  0.2675 -0.9352 -1.3606
  479ARG    HD2 4366   5.941   2.749   3.780  0.7411 -0.1928 -0.5940
  479ARG     NE 4367   5.981   2.816   3.580 -0.3935 -0.0908  0.3003
  479ARG     HE 4368   5.964   2.896   3.523  2.5644  0.6044  0.1914
  479ARG     CZ 4369   6.068   2.721   3.548  0.2152 -0.5472  0.6330
  479ARG    NH1 4370   6.102   2.624   3.623 -0.4581 -0.9821  0.1626
  479ARG   HH11 4371   6.062   2.616   3.714 -1.3078  0.0474 -0.1070
  479ARG   HH12 4372   6.154   2.550   3.580  0.3341  0.9806 -2.4845
  479ARG    NH2 4373   6.119   2.730   3.427  0.1320 -0.1180  0.2169
  479ARG   HH21 4374   6.100   2.809   3.369 -0.8812 -1.5784 -1.5410
  479ARG   HH22 4375   6.182   2.658   3.396  0.2008 -0.3193  0.8134
  479ARG      C 4376   5.532   2.854   3.976 -0.3886  0.3599  0.0844
  479ARG      O 4377   5.485   2.969   3.988 -0.1049 -0.0055  0.3715
  480GLU      N 4378   5.513   2.763   4.072  0.7205  0.7057  0.6292
  480GLU     HN 4379   5.538   2.667   4.063 -1.5490  0.1259 -0.3768
  480GLU     CA 4380   5.434   2.801   4.190 -0.3615  0.4143  1.0079
  480GLU     HA 4381   5.350   2.865   4.164 -1.0243 -1.1399 -0.8832
  480GLU     CB 4382   5.366   2.673   4.252 -0.3506 -0.7712  0.3313
  480GLU    HB1 4383   5.339   2.688   4.359 -1.8723 -1.1426  0.0212
  480GLU    HB2 4384   5.453   2.605   4.247  1.6135  1.6788 -3.1751
  480GLU     CG 4385   5.250   2.621   4.168  1.0302 -0.1852  0.2073
  480GLU    HG1 4386   5.245   2.511   4.175  3.0000 -0.3778 -0.6435
  480GLU    HG2 4387   5.269   2.646   4.061  0.0525 -3.1460 -0.7647
  480GLU     CD 4388   5.109   2.673   4.202 -0.1528 -0.2679  0.1628
  480GLU    OE1 4389   5.013   2.595   4.200  0.3726 -0.4351  0.0048
  480GLU    OE2 4390   5.095   2.798   4.212 -0.6279 -1.0500  0.5939
  480GLU      C 4391   5.505   2.882   4.298 -0.5689  0.5496 -0.1145
  480GLU      O 4392   5.620   2.857   4.328 -0.3262 -0.6143 -1.0437
  481HSD      N 4393   5.435   2.977   4.360  0.3700 -0.2483  0.2615
  481HSD     HN 4394   5.347   3.000   4.319  1.3959  0.7200 -1.5357
  481HSD     CA 4395   5.465   3.039   4.487 -0.2185  0.5785 -1.1788
  481HSD     HA 4396   5.384   3.108   4.503  0.7308  1.9633 -2.2110
  481HSD     CB 4397   5.471   2.931   4.603 -0.0884 -0.4201 -0.0420
  481HSD    HB1 4398   5.469   2.968   4.707 -0.4642 -1.3494  0.2922
  481HSD    HB2 4399   5.563   2.869   4.593  1.4113  1.9869 -2.4667
  481HSD    ND1 4400   5.218   2.877   4.589  0.4565  0.5810  0.2345
  481HSD    HD1 4401   5.191   2.970   4.564 -1.6287 -0.2713 -1.0291
  481HSD     CG 4402   5.352   2.836   4.605 -0.2816  1.2864 -0.1554
  481HSD    CE1 4403   5.135   2.762   4.600 -0.4440 -0.2581 -0.2417
  481HSD    HE1 4404   5.027   2.781   4.598 -0.6805 -0.7890  2.5463
  481HSD    NE2 4405   5.205   2.658   4.616 -0.3004 -0.4193  0.2098
  481HSD    CD2 4406   5.344   2.702   4.622  0.0057 -0.1876 -0.3485
  481HSD    HD2 4407   5.422   2.632   4.651  2.4864  1.9896 -1.3340
  481HSD      C 4408   5.582   3.131   4.487 -0.5110 -0.1956 -0.2117
  481HSD      O 4409   5.657   3.146   4.586  0.2603  0.1899  0.2862
  482LEU      N 4410   5.598   3.199   4.378  0.0938  0.2890  0.2879
  482LEU     HN 4411   5.550   3.165   4.297  0.8801 -1.1064  0.3757
  482LEU     CA 4412   5.709   3.289   4.351  0.1875 -0.4319 -0.7226
  482LEU     HA 4413   5.779   3.290   4.433 -1.1914  0.0754  0.4875
  482LEU     CB 4414   5.799   3.253   4.225  0.1791  0.0276 -1.1110
  482LEU    HB1 4415   5.879   3.330   4.234 -1.3403  1.5824 -0.4080
  482LEU    HB2 4416   5.734   3.268   4.136 -1.0715  2.2575  0.0811
  482LEU     CG 4417   5.865   3.115   4.223  0.5845  0.5313 -0.2065
  482LEU     HG 4418   5.793   3.033   4.203 -0.9429  1.9531 -0.8237
  482LEU    CD1 4419   5.972   3.122   4.115  0.4562  0.0820 -0.3068
  482LEU   HD11 4420   6.038   3.034   4.131  0.8040  0.6922  2.0615
  482LEU   HD12 4421   6.027   3.219   4.121 -1.9408  1.5665 -0.7840
  482LEU   HD13 4422   5.927   3.114   4.014 -0.5477 -0.3089  0.1679
  482LEU    CD2 4423   5.934   3.084   4.356 -0.4340 -0.5281  0.4811
  482LEU   HD21 4424   6.017   3.151   4.386 -1.2938  0.3600  0.9579
  482LEU   HD22 4425   5.979   2.983   4.355  1.1354  0.1070 -1.9574
  482LEU   HD23 4426   5.861   3.091   4.440 -2.7969  0.0823 -1.5135
  482LEU      C 4427   5.649   3.426   4.332 -0.1418 -0.4117  0.3706
  482LEU      O 4428   5.709   3.526   4.370 -0.1811 -0.0123 -0.4324
  483ILE      N 4429   5.532   3.445   4.272 -0.4659  0.5711  0.4718
  483ILE     HN 4430   5.486   3.365   4.236  0.3036  0.5765 -0.5662
  483ILE     CA 4431   5.453   3.571   4.258  0.1735 -0.3846  0.0542
  483ILE     HA 4432   5.522   3.624   4.194 -0.1628 -0.0177 -0.0098
  483ILE     CB 4433   5.309   3.545   4.190 -0.4034  1.0759  0.7742
  483ILE     HB 4434   5.329   3.498   4.092 -5.0496  1.1490 -0.4513
  483ILE    CG2 4435   5.231   3.440   4.269 -0.2440 -0.1734  0.0615
  483ILE   HG21 4436   5.132   3.427   4.220 -0.1324 -0.3579 -0.1142
  483ILE   HG22 4437   5.208   3.482   4.369  0.2169  1.5379 -0.5140
  483ILE   HG23 4438   5.280   3.341   4.266  0.6845  0.1914  1.9296
  483ILE    CG1 4439   5.241   3.684   4.161  0.5109 -0.1381  0.0174
  483ILE   HG11 4440   5.203   3.737   4.250 -0.0918 -0.1996 -0.2005
  483ILE   HG12 4441   5.148   3.666   4.104  0.2328 -1.2866  0.7906
  483ILE     CD 4442   5.321   3.775   4.062 -0.4656 -0.2425 -0.0568
  483ILE    HD1 4443   5.423   3.784   4.107 -0.8715  2.3782  0.5281
  483ILE    HD2 4444   5.275   3.875   4.051  0.3852  0.1105 -0.5745
  483ILE    HD3 4445   5.313   3.729   3.962  0.3512 -0.8599  0.1485
  483ILE      C 4446   5.435   3.645   4.383  0.4736 -0.1483 -0.1743
  483ILE      O 4447   5.388   3.594   4.490 -0.6402 -0.8903  0.5456
  484PHE      N 4448   5.483   3.776   4.378 -0.5928  0.1268 -0.2233
  484PHE     HN 4449   5.534   3.816   4.303  2.1659  0.8010  1.8440
  484PHE     CA 4450   5.483   3.869   4.491  0.2457  0.0114  0.4268
  484PHE     HA 4451   5.515   3.967   4.458 -1.0098 -0.2513 -1.7606
  484PHE     CB 4452   5.337   3.893   4.539  0.5969  0.3136  0.3114
  484PHE    HB1 4453   5.330   3.953   4.633 -0.1630  1.4965 -0.4752
  484PHE    HB2 4454   5.293   3.794   4.560 -0.6332  0.8514  0.3542
  484PHE     CG 4455   5.236   3.961   4.447  0.1684  0.9542 -0.2504
  484PHE    CD1 4456   5.280   4.039   4.344 -0.7923 -0.4481  0.4002
  484PHE    HD1 4457   5.386   4.060   4.333 -0.9058 -0.5039 -0.9150
  484PHE    CE1 4458   5.198   4.088   4.244  0.2316 -0.0216 -0.1134
  484PHE    HE1 4459   5.226   4.157   4.166 -1.1573  0.6843 -0.0107
  484PHE     CZ 4460   5.058   4.061   4.257 -0.4734  0.1145  0.4075
  484PHE     HZ 4461   4.999   4.103   4.177  2.8889  1.0657 -1.7813
  484PHE    CD2 4462   5.097   3.928   4.450  0.4310  0.0095  0.1388
  484PHE    HD2 4463   5.061   3.861   4.527 -0.6762  0.2828 -0.1282
  484PHE    CE2 4464   5.006   3.974   4.355 -0.1233 -0.9953  0.2747
  484PHE    HE2 4465   4.901   3.950   4.367  0.1559 -1.5953  1.7952
  484PHE      C 4466   5.575   3.843   4.609  0.2056 -0.4619  0.1309
  484PHE      O 4467   5.566   3.897   4.719 -0.1574  0.2749  0.8280
  485ARG      N 4468   5.681   3.758   4.595 -0.4554  0.0758 -0.0740
  485ARG     HN 4469   5.686   3.705   4.510  1.4240  0.8651 -0.5036
  485ARG     CA 4470   5.776   3.722   4.700 -0.1356 -0.1651  0.4804
  485ARG     HA 4471   5.733   3.753   4.794 -0.8099  1.2345 -0.2577
  485ARG     CB 4472   5.816   3.572   4.701 -0.4613 -0.3109  0.5100
  485ARG    HB1 4473   5.918   3.562   4.746  1.0241  0.9923 -2.2950
  485ARG    HB2 4474   5.827   3.547   4.594  1.3242  1.1584  0.2985
  485ARG     CG 4475   5.721   3.471   4.780 -0.8962  0.3883 -0.4339
  485ARG    HG1 4476   5.707   3.503   4.885  0.5493 -1.1571  0.2793
  485ARG    HG2 4477   5.775   3.375   4.790  1.3222  1.5230 -0.9005
  485ARG     CD 4478   5.586   3.465   4.715 -0.3707 -0.3609  0.2255
  485ARG    HD1 4479   5.588   3.457   4.604 -2.4433  0.8257  0.0558
  485ARG    HD2 4480   5.536   3.562   4.736  1.8819  1.1743 -1.1072
  485ARG     NE 4481   5.505   3.356   4.772  0.1387  0.5652 -0.2124
  485ARG     HE 4482   5.552   3.295   4.837 -0.0090 -0.5645 -1.1321
  485ARG     CZ 4483   5.388   3.310   4.733  0.3833 -0.0463  0.1318
  485ARG    NH1 4484   5.305   3.362   4.647 -0.2660  0.4269  0.0812
  485ARG   HH11 4485   5.225   3.305   4.627 -0.7712  1.0268  0.3400
  485ARG   HH12 4486   5.340   3.431   4.584  0.6377 -0.0110  0.0998
  485ARG    NH2 4487   5.337   3.202   4.790 -0.2958  0.0496 -0.1397
  485ARG   HH21 4488   5.393   3.153   4.857 -0.3077  0.7674  0.4129
  485ARG   HH22 4489   5.243   3.170   4.777 -0.6634  1.0382 -0.0179
  485ARG      C 4490   5.902   3.806   4.694  0.0987  0.5586  0.1160
  485ARG      O 4491   5.958   3.818   4.802  0.3816 -0.2667 -0.5074
  486GLU      N 4492   5.941   3.859   4.577  0.1056  0.0115  0.2715
  486GLU     HN 4493   5.886   3.862   4.493 -0.8442 -1.0758  0.8302
  486GLU     CA 4494   6.057   3.952   4.572 -0.2050 -0.7652  0.1589
  486GLU     HA 4495   6.128   3.922   4.648  0.6073  2.4854  0.8371
  486GLU     CB 4496   6.135   3.944   4.440  0.2081 -0.5242  0.1132
  486GLU    HB1 4497   6.086   3.974   4.345  2.1597 -2.2723 -1.5335
  486GLU    HB2 4498   6.147   3.838   4.409  1.4845 -0.3686  0.0300
  486GLU     CG 4499   6.268   4.030   4.449  0.0171 -0.0711  0.0281
  486GLU    HG1 4500   6.305   4.028   4.553 -3.0452  1.8712  1.2897
  486GLU    HG2 4501   6.251   4.137   4.422  1.5661  0.1466 -0.1821
  486GLU     CD 4502   6.369   3.964   4.358  0.4484  0.3824  0.1435
  486GLU    OE1 4503   6.433   3.858   4.382 -0.3049  0.1112 -0.0376
  486GLU    OE2 4504   6.365   4.013   4.243 -0.2254 -0.3113 -0.3558
  486GLU      C 4505   6.002   4.092   4.600  0.0220  0.1951 -0.2481
  486GLU      O 4506   5.879   4.113   4.584  0.2889  0.2262 -0.0705
  487ASN      N 4507   6.082   4.190   4.648  0.4113 -0.3909  0.0328
  487ASN     HN 4508   6.181   4.176   4.659  0.5654  0.7840  0.2315
  487ASN     CA 4509   6.041   4.325   4.689 -0.1715 -1.0851 -0.4415
  487ASN     HA 4510   5.933   4.330   4.700 -0.4079 -0.6213 -2.5382
  487ASN     CB 4511   6.102   4.374   4.818  0.1146  0.1404 -0.4281
  487ASN    HB1 4512   6.073   4.478   4.841  3.0878  1.1554 -0.8701
  487ASN    HB2 4513   6.212   4.370   4.803  0.1327 -0.3430 -0.2110
  487ASN     CG 4514   6.057   4.285   4.935 -0.1588 -0.6720 -0.1041
  487ASN    OD1 4515   5.965   4.209   4.926  0.5555  0.4444  0.3563
  487ASN    ND2 4516   6.119   4.307   5.054  0.5144 -0.3157  0.3316
  487ASN   HD21 4517   6.104   4.237   5.123  1.0956  0.5292  1.3402
  487ASN   HD22 4518   6.202   4.364   5.057  1.3002 -1.4717  1.3887
  487ASN      C 4519   6.084   4.421   4.574  0.6175  0.1451 -0.3988
  487ASN      O 4520   6.154   4.519   4.588 -0.4977 -0.5882 -0.6986
  488THR      N 4521   6.040   4.384   4.447  0.3576  0.1288  0.4872
  488THR     HN 4522   5.991   4.297   4.448 -0.9704  0.8503  0.8591
  488THR     CA 4523   6.037   4.464   4.329 -0.1602 -0.0463  0.2773
  488THR     HA 4524   6.140   4.489   4.310 -0.4582  2.6260  1.7099
  488THR     CB 4525   5.989   4.385   4.202 -0.3750 -0.5134  0.3918
  488THR     HB 4526   5.989   4.446   4.109 -0.5908 -3.0730 -1.3901
  488THR    OG1 4527   5.857   4.336   4.215  0.1455  0.6233  0.6748
  488THR    HG1 4528   5.841   4.273   4.144  0.1148  1.3898 -0.0153
  488THR    CG2 4529   6.083   4.271   4.164  0.5171 -0.0256  0.0461
  488THR   HG21 4530   6.044   4.234   4.067 -3.2823 -0.4684  1.5412
  488THR   HG22 4531   6.076   4.184   4.233 -0.6206 -1.5381 -1.8611
  488THR   HG23 4532   6.190   4.298   4.168  0.0013  2.4190 -0.7343
  488THR      C 4533   5.951   4.584   4.339  0.8398 -0.3749 -0.2227
  488THR      O 4534   5.852   4.596   4.412 -0.3987 -0.6476  0.2426
  489LEU      N 4535   5.983   4.679   4.246  0.1842 -0.2399  0.1753
  489LEU     HN 4536   6.058   4.662   4.183 -0.3842  0.4506 -0.7062
  489LEU     CA 4537   5.910   4.800   4.219  0.0569 -0.9439  0.2248
  489LEU     HA 4538   5.920   4.869   4.301  0.0112  4.3037 -3.6316
  489LEU     CB 4539   5.981   4.881   4.098 -0.4537  0.2527 -0.1492
  489LEU    HB1 4540   5.956   4.818   4.009  0.0748 -2.7634  1.6774
  489LEU    HB2 4541   6.092   4.876   4.094 -0.3283  2.4900 -3.2149
  489LEU     CG 4542   5.935   5.024   4.084 -0.3268 -0.6335 -0.2239
  489LEU     HG 4543   5.834   5.034   4.040 -0.3750 -1.2226 -0.2583
  489LEU    CD1 4544   5.919   5.104   4.213  0.7026 -0.3737 -0.3049
  489LEU   HD11 4545   5.898   5.211   4.195  1.6702  0.1924  1.5858
  489LEU   HD12 4546   6.020   5.113   4.259 -0.2839  2.5860  1.5095
  489LEU   HD13 4547   5.839   5.056   4.274 -0.2749  1.4192 -0.1055
  489LEU    CD2 4548   6.032   5.099   3.978  0.2200  0.9785  0.0882
  489LEU   HD21 4549   6.133   5.126   4.015  1.0761 -1.2724 -0.4634
  489LEU   HD22 4550   5.982   5.192   3.942 -0.2130  1.9021  2.7923
  489LEU   HD23 4551   6.039   5.041   3.884 -0.1977  0.5581  0.3073
  489LEU      C 4552   5.755   4.779   4.186 -0.0064  0.0628 -1.2203
  489LEU      O 4553   5.664   4.841   4.250  0.6423 -0.2091  0.4204
  490ALA      N 4554   5.721   4.695   4.096 -0.1590  0.0379  0.3721
  490ALA     HN 4555   5.786   4.680   4.021  0.4243 -1.6471  1.1635
  490ALA     CA 4556   5.584   4.655   4.064 -0.3361 -0.4353 -0.4011
  490ALA     HA 4557   5.522   4.738   4.035 -0.1885 -0.1268  0.1369
  490ALA     CB 4558   5.590   4.557   3.947  0.0990 -0.1210 -0.2651
  490ALA    HB1 4559   5.632   4.458   3.974 -1.9696 -1.2683 -1.0156
  490ALA    HB2 4560   5.652   4.603   3.867  0.7458 -0.9159 -0.2277
  490ALA    HB3 4561   5.486   4.535   3.914  0.8563 -0.8881 -2.3266
  490ALA      C 4562   5.512   4.589   4.179 -0.6483  0.8265  0.1601
  490ALA      O 4563   5.405   4.627   4.215  0.2993  0.0630  0.1904
  491THR      N 4564   5.575   4.499   4.262  0.4740 -0.0291  0.0119
  491THR     HN 4565   5.666   4.474   4.231  1.3727  3.1482 -0.3270
  491THR     CA 4566   5.513   4.436   4.384 -0.3070 -0.0684  0.2124
  491THR     HA 4567   5.420   4.395   4.345 -0.4234 -0.1684  0.5937
  491THR     CB 4568   5.602   4.321   4.440 -0.1800  0.0598  0.7739
  491THR     HB 4569   5.703   4.359   4.466  0.1434  0.1890 -0.5943
  491THR    OG1 4570   5.622   4.233   4.336 -0.2880  0.4263 -0.0959
  491THR    HG1 4571   5.692   4.272   4.284 -1.0534  0.6059 -1.0336
  491THR    CG2 4572   5.532   4.241   4.550 -0.6332  0.2012  0.2538
  491THR   HG21 4573   5.511   4.296   4.644  0.8350 -0.7604  1.1842
  491THR   HG22 4574   5.591   4.150   4.576  0.5584  0.7509 -0.4143
  491THR   HG23 4575   5.429   4.207   4.526  0.2427 -1.4301 -1.4859
  491THR      C 4576   5.488   4.538   4.502  0.9000  0.2053  0.4311
  491THR      O 4577   5.386   4.535   4.572 -0.4082 -0.6627  0.1537
  492LYS      N 4578   5.589   4.628   4.519 -0.2636 -0.1804  0.6775
  492LYS     HN 4579   5.668   4.635   4.458 -0.8580 -0.0520 -0.0842
  492LYS     CA 4580   5.595   4.728   4.626  0.9001  0.4258 -0.0493
  492LYS     HA 4581   5.569   4.676   4.717 -0.5054 -1.1149 -1.2596
  492LYS     CB 4582   5.723   4.810   4.621 -0.1320 -0.2687  0.9459
  492LYS    HB1 4583   5.706   4.912   4.661  0.1770 -0.6077  1.9840
  492LYS    HB2 4584   5.756   4.815   4.515  2.5579 -0.9360  1.6600
  492LYS     CG 4585   5.832   4.749   4.708  0.0250  0.6316 -0.8208
  492LYS    HG1 4586   5.934   4.793   4.704  0.0764  0.6804  0.3979
  492LYS    HG2 4587   5.863   4.646   4.680 -1.6090 -0.4503  1.0669
  492LYS     CD 4588   5.808   4.723   4.861 -0.1826  0.3551  0.1450
  492LYS    HD1 4589   5.902   4.692   4.910 -1.7748 -1.0111  2.5023
  492LYS    HD2 4590   5.739   4.636   4.866 -1.0069  1.0649  1.7543
  492LYS     CE 4591   5.727   4.835   4.923 -0.3561 -1.2314  0.2783
  492LYS    HE1 4592   5.637   4.844   4.859  0.2485 -0.6738 -0.5231
  492LYS    HE2 4593   5.794   4.924   4.922 -0.9988 -0.7365 -0.8483
  492LYS     NZ 4594   5.683   4.804   5.063  0.2119 -0.3003  0.2660
  492LYS    HZ1 4595   5.641   4.709   5.064 -0.4811 -0.0624 -2.0090
  492LYS    HZ2 4596   5.621   4.882   5.094  1.0084 -0.1152  1.4837
  492LYS    HZ3 4597   5.759   4.796   5.134  1.4308 -1.0447 -1.0605
  492LYS      C 4598   5.474   4.823   4.598 -0.2250 -0.1227  0.0521
  492LYS      O 4599   5.401   4.865   4.686 -0.0908 -0.0511  0.1603
  493ALA      N 4600   5.442   4.851   4.472  0.0691  0.7712  0.1512
  493ALA     HN 4601   5.505   4.832   4.397 -1.5019  1.1111 -1.3211
  493ALA     CA 4602   5.318   4.923   4.435 -0.2143  0.0435  0.4440
  493ALA     HA 4603   5.303   5.020   4.478 -0.8959  0.1420  0.0074
  493ALA     CB 4604   5.335   4.944   4.284  0.4180 -0.0062  0.1609
  493ALA    HB1 4605   5.258   5.014   4.245  3.4000  3.2887 -0.3176
  493ALA    HB2 4606   5.330   4.846   4.232 -0.0652  0.5335 -0.8425
  493ALA    HB3 4607   5.436   4.986   4.264  2.4852 -3.8276  1.5890
  493ALA      C 4608   5.187   4.854   4.479  0.0081  0.0033 -0.0836
  493ALA      O 4609   5.106   4.911   4.555  0.4647 -0.0826 -0.4133
  494ILE      N 4610   5.172   4.726   4.446  0.7380 -0.1339  0.4680
  494ILE     HN 4611   5.233   4.692   4.375  1.2364  0.0307  0.8167
  494ILE     CA 4612   5.057   4.644   4.504 -0.1785 -0.0271 -0.0439
  494ILE     HA 4613   4.965   4.678   4.456  0.5070  1.6337 -0.2699
  494ILE     CB 4614   5.058   4.494   4.471  0.3197 -0.0703 -0.4009
  494ILE     HB 4615   5.140   4.431   4.510 -0.0949 -0.5571 -0.3064
  494ILE    CG2 4616   4.935   4.424   4.523  0.3987 -0.8056 -0.0673
  494ILE   HG21 4617   4.932   4.317   4.496  1.1031 -1.2566  1.5587
  494ILE   HG22 4618   4.843   4.475   4.485  0.5842  0.8767  1.5905
  494ILE   HG23 4619   4.926   4.422   4.634 -2.3539  0.0833 -0.2000
  494ILE    CG1 4620   5.081   4.473   4.322 -0.4536 -0.1478 -0.1670
  494ILE   HG11 4621   5.067   4.364   4.310  1.4066 -0.1596 -3.3306
  494ILE   HG12 4622   5.188   4.502   4.324 -0.2765 -0.2923  5.0029
  494ILE     CD 4623   5.000   4.554   4.219  0.5167  0.4534  1.1030
  494ILE    HD1 4624   4.891   4.532   4.230  0.5259  1.0764  2.7172
  494ILE    HD2 4625   5.036   4.526   4.118  2.0060  3.6850  0.5863
  494ILE    HD3 4626   4.996   4.664   4.239 -3.3530  0.6497  0.0527
  494ILE      C 4627   5.041   4.652   4.651  0.7688 -0.0540  0.9083
  494ILE      O 4628   4.934   4.679   4.705 -0.3556  0.2558 -0.0962
  495GLU      N 4629   5.154   4.629   4.720  0.0024  0.1383  0.0256
  495GLU     HN 4630   5.226   4.585   4.668 -0.4406  2.1065 -2.4660
  495GLU     CA 4631   5.165   4.628   4.866  0.1094 -0.3252 -0.0789
  495GLU     HA 4632   5.092   4.560   4.908  1.6230 -2.6989 -1.0592
  495GLU     CB 4633   5.301   4.564   4.903 -0.6111  0.2124 -0.2164
  495GLU    HB1 4634   5.379   4.618   4.846  0.0415  1.3813  1.6891
  495GLU    HB2 4635   5.300   4.461   4.862  2.9144  0.2275 -0.6022
  495GLU     CG 4636   5.339   4.569   5.050  0.1599  0.1283 -0.3591
  495GLU    HG1 4637   5.268   4.517   5.118  0.6350 -3.1374 -2.1637
  495GLU    HG2 4638   5.339   4.672   5.092 -0.6573  0.2199 -0.5672
  495GLU     CD 4639   5.472   4.508   5.086 -0.3933  0.3213  0.5829
  495GLU    OE1 4640   5.581   4.561   5.051  0.4169  0.3637  0.3390
  495GLU    OE2 4641   5.467   4.403   5.165  0.1312  0.2256  0.2091
  495GLU      C 4642   5.142   4.756   4.944  0.4497 -0.1870  0.0553
  495GLU      O 4643   5.068   4.758   5.045  0.4605  0.3440  0.3769
  496GLU      N 4644   5.195   4.867   4.891  0.1328 -0.5476  0.1649
  496GLU     HN 4645   5.238   4.866   4.801 -2.3703  1.0468 -1.1675
  496GLU     CA 4646   5.177   5.001   4.945  0.1952 -1.0616 -0.1458
  496GLU     HA 4647   5.186   5.013   5.052  2.0167 -1.7158 -0.1901
  496GLU     CB 4648   5.275   5.102   4.876 -0.4986 -0.2222  0.6070
  496GLU    HB1 4649   5.233   5.204   4.891 -0.5598  0.3821 -2.8457
  496GLU    HB2 4650   5.271   5.086   4.766 -1.0819 -1.0510  0.7434
  496GLU     CG 4651   5.422   5.100   4.906 -1.1747  0.3103 -0.6177
  496GLU    HG1 4652   5.472   5.181   4.849  1.4132 -0.6544  0.1603
  496GLU    HG2 4653   5.465   5.003   4.873  1.6711  1.0971  0.4759
  496GLU     CD 4654   5.454   5.104   5.056  0.4090  0.8419  0.1326
  496GLU    OE1 4655   5.382   5.177   5.135  0.8687 -0.0368  0.4470
  496GLU    OE2 4656   5.541   5.024   5.100  0.6839  0.0036 -0.0231
  496GLU      C 4657   5.035   5.047   4.933 -0.0444 -0.0477  0.6641
  496GLU      O 4658   4.986   5.122   5.016  0.3316 -0.6140  0.4350
  497TYR      N 4659   4.960   5.011   4.823 -0.1117  0.7306 -0.9453
  497TYR     HN 4660   5.010   4.963   4.752  0.1891  0.1530 -0.3561
  497TYR     CA 4661   4.818   5.048   4.808  0.1326 -0.5338  0.2793
  497TYR     HA 4662   4.802   5.153   4.827  0.3149 -0.3683 -0.4463
  497TYR     CB 4663   4.779   5.004   4.663 -0.6244  0.3856 -0.1379
  497TYR    HB1 4664   4.799   4.898   4.637 -1.1060  0.5571 -1.2871
  497TYR    HB2 4665   4.844   5.063   4.595  1.1458 -0.4251  0.8029
  497TYR     CG 4666   4.637   5.042   4.633  0.3778 -0.0994 -0.0678
  497TYR    CD1 4667   4.588   5.171   4.595 -0.1061 -0.6106 -0.1764
  497TYR    HD1 4668   4.657   5.250   4.567 -1.2298  0.1014 -0.9941
  497TYR    CE1 4669   4.458   5.188   4.554 -0.1601  0.1243 -0.0245
  497TYR    HE1 4670   4.436   5.274   4.492 -1.8107 -0.5256 -0.3923
  497TYR     CZ 4671   4.367   5.082   4.558 -0.3267 -0.7661  0.2436
  497TYR     OH 4672   4.239   5.103   4.494  0.3589 -0.1464  0.2299
  497TYR     HH 4673   4.233   5.198   4.481 -1.1404 -0.3270 -0.7088
  497TYR    CD2 4674   4.530   4.941   4.654 -0.6934 -0.3732 -0.2087
  497TYR    HD2 4675   4.553   4.852   4.710 -1.8317  0.7608  2.1985
  497TYR    CE2 4676   4.395   4.960   4.618  0.1781  1.0155  0.3741
  497TYR    HE2 4677   4.319   4.885   4.629 -0.0253  0.8878 -1.5652
  497TYR      C 4678   4.727   4.973   4.907 -0.0721  0.2268  0.3028
  497TYR      O 4679   4.632   5.034   4.962  0.5357  0.1749  0.2031
  498MET      N 4680   4.759   4.843   4.945  0.6110  0.6249 -0.5684
  498MET     HN 4681   4.838   4.797   4.905 -0.4680 -0.8877 -1.0891
  498MET     CA 4682   4.692   4.764   5.054  0.1176  0.1475 -0.2162
  498MET     HA 4683   4.586   4.767   5.032  0.2931  0.7628 -1.0087
  498MET     CB 4684   4.741   4.615   5.057  0.4397  0.1121  0.0270
  498MET    HB1 4685   4.707   4.552   5.142 -0.6777  0.2689 -0.2933
  498MET    HB2 4686   4.852   4.622   5.058  0.5356  2.4661 -3.8331
  498MET     CG 4687   4.684   4.540   4.941  0.3305 -0.5217  0.3843
  498MET    HG1 4688   4.722   4.574   4.842 -2.7203  0.4667 -0.5407
  498MET    HG2 4689   4.579   4.572   4.930  0.6914  0.2254 -1.1347
  498MET     SD 4690   4.698   4.358   4.933  0.1000  0.1190  0.2243
  498MET     CE 4691   4.879   4.339   4.922  0.1875  0.0606  0.2933
  498MET    HE1 4692   4.926   4.358   5.021 -1.9865 -2.1722  1.8642
  498MET    HE2 4693   4.925   4.413   4.853 -1.0214 -0.5466 -1.2166
  498MET    HE3 4694   4.908   4.238   4.885  1.3047  0.4135  0.1629
  498MET      C 4695   4.709   4.823   5.188 -0.3673 -0.6138  0.3119
  498MET      O 4696   4.618   4.836   5.269  0.2999  0.3732 -0.3325
  499ARG      N 4697   4.830   4.878   5.218 -0.4667  0.6024 -0.1701
  499ARG     HN 4698   4.907   4.873   5.154 -1.5774 -1.8551 -1.4435
  499ARG     CA 4699   4.856   4.956   5.336 -0.0916  0.6314  0.4758
  499ARG     HA 4700   4.814   4.904   5.421  0.7230  1.3023  1.3197
  499ARG     CB 4701   5.008   4.987   5.341  0.6266  0.3757  0.2833
  499ARG    HB1 4702   5.033   5.063   5.418  0.0203  1.5759 -0.6551
  499ARG    HB2 4703   5.039   5.047   5.252  1.1557  2.1345  1.5853
  499ARG     CG 4704   5.102   4.865   5.347 -0.6846  0.3894  0.2375
  499ARG    HG1 4705   5.082   4.790   5.268  3.6215  0.7444 -1.4815
  499ARG    HG2 4706   5.079   4.821   5.446 -0.5975  0.6097  0.3555
  499ARG     CD 4707   5.248   4.900   5.320 -0.4710 -0.3962  0.1941
  499ARG    HD1 4708   5.281   4.992   5.372  0.0025 -0.5294  0.1350
  499ARG    HD2 4709   5.257   4.929   5.213  0.2752  1.8545  0.8186
  499ARG     NE 4710   5.335   4.785   5.366  0.3843  0.3879  0.0717
  499ARG     HE 4711   5.283   4.709   5.404 -0.0218  1.2935  1.4367
  499ARG     CZ 4712   5.466   4.783   5.379  0.7842  0.5262  0.6628
  499ARG    NH1 4713   5.546   4.882   5.347 -0.4788 -0.1214 -0.7670
  499ARG   HH11 4714   5.507   4.956   5.293 -0.1978 -1.5445 -3.0645
  499ARG   HH12 4715   5.628   4.897   5.402 -0.1105 -0.1760 -1.2954
  499ARG    NH2 4716   5.522   4.677   5.437  0.3845 -0.2444  0.5106
  499ARG   HH21 4717   5.460   4.604   5.467 -1.4065  0.7830 -0.5668
  499ARG   HH22 4718   5.616   4.685   5.471  0.0993 -0.8212  1.4951
  499ARG      C 4719   4.764   5.079   5.350 -1.0717  0.3020 -0.6787
  499ARG      O 4720   4.715   5.099   5.460 -0.0455 -0.5755 -0.0647
  500LEU      N 4721   4.747   5.158   5.238 -0.1499 -0.3198  0.1659
  500LEU     HN 4722   4.785   5.119   5.155  4.3124 -0.7645  2.1183
  500LEU     CA 4723   4.679   5.285   5.233 -0.0107 -0.3467 -0.0537
  500LEU     HA 4724   4.730   5.352   5.301  0.4565 -0.6849 -0.0636
  500LEU     CB 4725   4.708   5.349   5.090  0.1104 -0.3049 -0.0239
  500LEU    HB1 4726   4.638   5.298   5.020 -0.4594 -0.7290  0.8395
  500LEU    HB2 4727   4.813   5.325   5.065  0.4119  0.0174  0.9076
  500LEU     CG 4728   4.696   5.504   5.078  0.3751  0.3681  0.0204
  500LEU     HG 4729   4.595   5.539   5.108  0.7437  0.2157  1.5319
  500LEU    CD1 4730   4.794   5.576   5.164  0.3938 -0.4172 -0.4695
  500LEU   HD11 4731   4.898   5.580   5.123  0.2339  0.3127 -0.8202
  500LEU   HD12 4732   4.799   5.548   5.271 -0.2437  1.2326  0.0158
  500LEU   HD13 4733   4.761   5.682   5.172  1.8103  0.1696 -1.7392
  500LEU    CD2 4734   4.725   5.570   4.938  0.4973 -0.1321  0.1776
  500LEU   HD21 4735   4.745   5.678   4.947  0.7725 -0.1654 -0.0132
  500LEU   HD22 4736   4.629   5.555   4.882  0.1744  0.0102  0.6902
  500LEU   HD23 4737   4.812   5.521   4.889  0.0271 -1.9066  1.0160
  500LEU      C 4738   4.528   5.284   5.260  0.1714 -0.6224  0.9330
  500LEU      O 4739   4.480   5.383   5.315  0.2625 -0.0236 -0.6686
  501ILE      N 4740   4.465   5.172   5.225  0.0233 -0.1120  0.0613
  501ILE     HN 4741   4.505   5.108   5.161  0.3670 -0.1224  0.2856
  501ILE     CA 4742   4.325   5.149   5.248  0.1093  0.1348  0.0207
  501ILE     HA 4743   4.286   5.226   5.313  0.7012 -0.4032  1.0239
  501ILE     CB 4744   4.233   5.158   5.116  0.0833 -0.3245  0.4559
  501ILE     HB 4745   4.128   5.138   5.147  0.3289 -2.8889 -0.1055
  501ILE    CG2 4746   4.247   5.306   5.059 -0.1672  0.4357  0.2080
  501ILE   HG21 4747   4.214   5.384   5.130 -0.0594  0.9400 -0.2914
  501ILE   HG22 4748   4.177   5.316   4.973  0.4916 -1.6337 -0.6423
  501ILE   HG23 4749   4.348   5.325   5.018  0.2931 -0.8788  0.6795
  501ILE    CG1 4750   4.270   5.055   5.014 -0.3363  0.1650  0.5359
  501ILE   HG11 4751   4.261   4.955   5.061 -3.2013 -0.7573 -1.6998
  501ILE   HG12 4752   4.376   5.072   4.982 -0.5624 -0.5918 -0.6891
  501ILE     CD 4753   4.172   5.054   4.893  0.4810 -0.7178 -0.0312
  501ILE    HD1 4754   4.199   5.137   4.825  0.1049 -1.9798 -1.7850
  501ILE    HD2 4755   4.068   5.076   4.923  1.3699  2.6332  1.0621
  501ILE    HD3 4756   4.171   4.962   4.830  0.3988  0.6964 -2.2065
  501ILE      C 4757   4.305   5.028   5.345  0.7546 -0.2652 -0.7070
  501ILE      O 4758   4.195   4.975   5.360  0.6220 -0.1093  0.2469
  502GLY      N 4759   4.402   4.980   5.430  0.0779 -0.0782  0.5008
  502GLY     HN 4760   4.494   5.015   5.414  0.7453 -1.3467  1.4119
  502GLY     CA 4761   4.388   4.855   5.501  0.0972 -0.7043  0.1211
  502GLY    HA1 4762   4.470   4.786   5.488 -1.2045 -2.7612  2.0257
  502GLY    HA2 4763   4.293   4.808   5.478  0.8231 -2.3017  0.2738
  502GLY      C 4764   4.388   4.886   5.643 -0.1356  0.2752  0.5041
  502GLY      O 4765   4.328   4.812   5.716  0.2576 -0.5043 -0.3684
  503GLN      N 4766   4.452   4.998   5.687  0.2927 -0.0252 -0.5341
  503GLN     HN 4767   4.486   5.068   5.624  1.3616  1.8285  1.9304
  503GLN     CA 4768   4.470   5.024   5.830 -0.3553 -0.3839  0.3632
  503GLN     HA 4769   4.539   4.949   5.867  1.2180  0.5556 -0.5508
  503GLN     CB 4770   4.534   5.161   5.863 -0.4828  0.7562  0.0305
  503GLN    HB1 4771   4.557   5.161   5.972  1.9626  0.9306 -0.4191
  503GLN    HB2 4772   4.455   5.237   5.846 -0.0810  1.8175  2.5636
  503GLN     CG 4773   4.670   5.182   5.794 -0.4331 -0.1866 -0.0133
  503GLN    HG1 4774   4.720   5.267   5.846  2.4749 -0.6476 -1.8487
  503GLN    HG2 4775   4.664   5.208   5.686  1.8315  1.2885  0.1568
  503GLN     CD 4776   4.766   5.067   5.811  0.0551  0.6269 -0.1604
  503GLN    OE1 4777   4.825   5.046   5.919  0.1058  0.2763  0.3800
  503GLN    NE2 4778   4.791   4.985   5.706  0.0087 -1.3772  0.0594
  503GLN   HE21 4779   4.869   4.922   5.708  0.9064 -0.3599 -0.7038
  503GLN   HE22 4780   4.743   4.999   5.619  0.3190 -0.0239  0.0717
  503GLN      C 4781   4.341   5.013   5.919 -0.7003 -0.4129  0.3509
  503GLN      O 4782   4.338   4.938   6.017  0.2476  0.2420 -1.0560
  504LYS      N 4783   4.232   5.072   5.876  0.8871 -0.3551  0.2530
  504LYS     HN 4784   4.228   5.113   5.785 -1.1986  0.4979  0.6893
  504LYS     CA 4785   4.107   5.083   5.946  0.1624  0.8346  0.5007
  504LYS     HA 4786   4.126   5.102   6.050  0.7919 -1.7453  0.9330
  504LYS     CB 4787   4.017   5.197   5.895 -0.3736  0.3345  0.7216
  504LYS    HB1 4788   3.980   5.174   5.793 -1.5492 -0.9393  1.4077
  504LYS    HB2 4789   4.079   5.289   5.894 -1.5399  1.1519 -0.0110
  504LYS     CG 4790   3.893   5.219   5.975 -0.2981  0.4765  0.1705
  504LYS    HG1 4791   3.835   5.125   5.964  0.3726  0.1039 -0.2449
  504LYS    HG2 4792   3.827   5.298   5.931 -0.2721  1.7475  2.2573
  504LYS     CD 4793   3.928   5.238   6.122  0.4161 -0.2615  0.1611
  504LYS    HD1 4794   4.013   5.308   6.137 -1.7378  2.2527  1.4193
  504LYS    HD2 4795   3.966   5.145   6.169  1.7492  0.8051  1.2797
  504LYS     CE 4796   3.797   5.295   6.192  0.0522 -0.2436 -0.3326
  504LYS    HE1 4797   3.781   5.398   6.152  1.7595 -0.5478 -1.9522
  504LYS    HE2 4798   3.818   5.308   6.300 -0.2033 -1.9017 -0.0631
  504LYS     NZ 4799   3.681   5.212   6.176  0.0567 -0.1708 -0.2553
  504LYS    HZ1 4800   3.629   5.232   6.264  1.9737  1.3868  0.6208
  504LYS    HZ2 4801   3.705   5.111   6.180 -2.8177 -0.9786  4.7589
  504LYS    HZ3 4802   3.628   5.223   6.087  1.4684 -2.6654 -1.4943
  504LYS      C 4803   4.030   4.950   5.943  0.0473  0.5004  0.2827
  504LYS      O 4804   3.970   4.909   6.042 -0.1706  0.0684 -0.0962
  505TYR      N 4805   4.024   4.883   5.826  0.0217  0.5004  0.4547
  505TYR     HN 4806   4.069   4.916   5.743  1.1267 -0.0068  0.8403
  505TYR     CA 4807   3.983   4.743   5.825 -0.2305  0.8729  0.0397
  505TYR     HA 4808   3.877   4.741   5.845 -0.8504  1.4573 -2.6725
  505TYR     CB 4809   3.985   4.681   5.680 -0.9167 -0.5564  0.1644
  505TYR    HB1 4810   4.086   4.701   5.639 -1.1968  0.0654 -0.2302
  505TYR    HB2 4811   3.904   4.728   5.621  0.3199  0.8755 -0.4566
  505TYR     CG 4812   3.955   4.537   5.671  0.6406 -0.0993  0.5973
  505TYR    CD1 4813   4.059   4.443   5.658 -0.5657  0.1839  0.1303
  505TYR    HD1 4814   4.162   4.476   5.653 -0.9259  1.8854  2.3771
  505TYR    CE1 4815   4.033   4.302   5.679 -0.1965  0.9814 -0.4494
  505TYR    HE1 4816   4.115   4.233   5.670 -1.0294 -0.3573  1.5142
  505TYR     CZ 4817   3.904   4.258   5.687  0.6530  0.5169 -0.1485
  505TYR     OH 4818   3.865   4.126   5.714  0.3167 -0.4238 -0.2355
  505TYR     HH 4819   3.775   4.123   5.747  1.4816 -0.5379  3.3028
  505TYR    CD2 4820   3.826   4.492   5.681 -0.0732  0.1813 -0.3258
  505TYR    HD2 4821   3.743   4.558   5.699  0.5792  1.1149 -0.6824
  505TYR    CE2 4822   3.797   4.352   5.688 -0.1683 -0.1423  0.1396
  505TYR    HE2 4823   3.692   4.327   5.698 -0.6733  1.8554  0.2046
  505TYR      C 4824   4.069   4.655   5.920  0.2013  0.6900  0.3687
  505TYR      O 4825   4.007   4.578   5.994  0.1134  0.0526 -0.6957
  506LEU      N 4826   4.203   4.660   5.930 -0.1454 -0.5204  0.1546
  506LEU     HN 4827   4.261   4.720   5.875  1.2463 -1.0760  0.9817
  506LEU     CA 4828   4.272   4.586   6.029  0.2009 -0.0741 -0.0497
  506LEU     HA 4829   4.237   4.484   6.023 -0.1762 -0.0119  0.9103
  506LEU     CB 4830   4.421   4.599   6.009  0.4218  0.1522 -0.4418
  506LEU    HB1 4831   4.467   4.545   6.094 -1.1742  0.6246  0.7887
  506LEU    HB2 4832   4.449   4.706   6.024 -1.1965  0.6253 -0.5969
  506LEU     CG 4833   4.482   4.544   5.879 -0.3410 -0.1281 -0.0470
  506LEU     HG 4834   4.423   4.568   5.788 -1.1160 -0.4542  0.3690
  506LEU    CD1 4835   4.632   4.599   5.874  0.1923 -0.2327  0.2734
  506LEU   HD11 4836   4.673   4.595   5.977  0.3713 -0.2937  0.1996
  506LEU   HD12 4837   4.633   4.702   5.832  1.3657 -1.0340 -1.7760
  506LEU   HD13 4838   4.696   4.539   5.806 -0.0738 -1.4675  1.0774
  506LEU    CD2 4839   4.474   4.383   5.883 -0.0442 -0.1988  0.6136
  506LEU   HD21 4840   4.372   4.342   5.867 -1.3010  2.3169  1.7212
  506LEU   HD22 4841   4.507   4.343   5.981  0.6029 -1.6606 -0.1587
  506LEU   HD23 4842   4.551   4.344   5.813  1.8664  0.0564  2.4836
  506LEU      C 4843   4.247   4.618   6.178  0.2266 -0.7251  0.5143
  506LEU      O 4844   4.226   4.526   6.253  0.5017 -0.0431  0.4638
  507LYS      N 4845   4.226   4.753   6.219  0.2538  0.1824  0.3604
  507LYS     HN 4846   4.258   4.831   6.167  4.2307 -3.3645 -3.2812
  507LYS     CA 4847   4.161   4.783   6.345  0.0317 -0.9593 -0.1193
  507LYS     HA 4848   4.232   4.737   6.413  0.9261 -0.1982 -0.5006
  507LYS     CB 4849   4.159   4.935   6.361 -0.1102 -0.0883  0.2309
  507LYS    HB1 4850   4.082   4.970   6.434 -0.0101 -1.1521  0.8601
  507LYS    HB2 4851   4.131   4.973   6.260  1.5080  1.8917  0.4679
  507LYS     CG 4852   4.291   5.000   6.392 -0.0996  0.2877 -0.0280
  507LYS    HG1 4853   4.374   4.970   6.324 -1.0046  0.5613 -1.2954
  507LYS    HG2 4854   4.308   4.980   6.500 -2.4239 -1.5730  0.0561
  507LYS     CD 4855   4.289   5.153   6.387 -0.1968 -0.1194 -0.3418
  507LYS    HD1 4856   4.197   5.189   6.438 -1.6929 -1.6466 -1.8258
  507LYS    HD2 4857   4.269   5.204   6.290  0.0034  1.5616  0.4563
  507LYS     CE 4858   4.412   5.219   6.447 -0.5330 -0.5497 -0.1531
  507LYS    HE1 4859   4.491   5.211   6.370 -0.6599 -0.9780 -0.2376
  507LYS    HE2 4860   4.435   5.164   6.541  0.7270 -0.2099 -0.2428
  507LYS     NZ 4861   4.388   5.364   6.483 -0.4897 -0.2644  0.5071
  507LYS    HZ1 4862   4.477   5.402   6.521  0.9213 -0.6232 -2.2441
  507LYS    HZ2 4863   4.320   5.374   6.562  1.0146  3.5005  1.5634
  507LYS    HZ3 4864   4.347   5.420   6.405 -2.8687 -0.0065  1.8202
  507LYS      C 4865   4.020   4.727   6.375  0.0983 -0.1932  0.1753
  507LYS      O 4866   3.997   4.656   6.473  0.7854 -0.8139  0.0278
  508ASP      N 4867   3.930   4.745   6.278 -0.3574 -0.1397  0.2420
  508ASP     HN 4868   3.951   4.793   6.193 -2.4376  1.8593  0.7587
  508ASP     CA 4869   3.791   4.700   6.286 -0.0959 -0.3897 -0.5469
  508ASP     HA 4870   3.754   4.745   6.377  0.0530  2.7676 -1.8984
  508ASP     CB 4871   3.714   4.758   6.166  0.0272 -0.0881 -0.1201
  508ASP    HB1 4872   3.616   4.706   6.157 -0.9758  1.1793  2.5218
  508ASP    HB2 4873   3.764   4.723   6.073  1.1705 -1.2791  0.9079
  508ASP     CG 4874   3.696   4.909   6.168 -0.2991  0.9491  0.8099
  508ASP    OD1 4875   3.649   4.968   6.064 -0.3937  0.4269 -0.2048
  508ASP    OD2 4876   3.704   4.970   6.276 -0.1523  0.1314  0.1176
  508ASP      C 4877   3.782   4.547   6.277  1.0495  0.5171  0.6538
  508ASP      O 4878   3.689   4.495   6.337  0.0207  0.1571  0.2130
  509ALA      N 4879   3.868   4.470   6.205  0.0390 -0.2884 -0.0695
  509ALA     HN 4880   3.933   4.517   6.145  0.6177  1.2453  1.6565
  509ALA     CA 4881   3.868   4.324   6.202  0.6876 -0.4999  0.0913
  509ALA     HA 4882   3.772   4.290   6.239  0.7753  0.4799  1.2988
  509ALA     CB 4883   3.868   4.274   6.054  0.2179 -0.6153  0.6426
  509ALA    HB1 4884   3.849   4.164   6.052 -1.3361 -0.3678  0.6130
  509ALA    HB2 4885   3.960   4.309   6.002 -0.3306  1.4413  0.9712
  509ALA    HB3 4886   3.783   4.326   6.004  1.5605  0.3689 -0.7070
  509ALA      C 4887   3.980   4.255   6.277  0.2580 -0.3648  0.1407
  509ALA      O 4888   3.953   4.190   6.380 -0.0093  0.3611 -0.4644
  510ILE      N 4889   4.107   4.273   6.244 -0.3861 -0.1721  0.3134
  510ILE     HN 4890   4.132   4.351   6.187 -0.8067  1.6066  2.4035
  510ILE     CA 4891   4.219   4.195   6.300 -0.0561 -1.1140 -0.3616
  510ILE     HA 4892   4.177   4.095   6.303 -1.3711 -0.6007 -0.7405
  510ILE     CB 4893   4.343   4.200   6.217  0.1737 -0.3271  0.0453
  510ILE     HB 4894   4.378   4.305   6.205 -0.7167  0.3980  3.0051
  510ILE    CG2 4895   4.457   4.127   6.295 -0.3691  0.0759 -0.3508
  510ILE   HG21 4896   4.534   4.106   6.217 -0.6128 -0.0993 -0.5464
  510ILE   HG22 4897   4.429   4.030   6.341 -2.0878  0.1452 -1.1708
  510ILE   HG23 4898   4.496   4.189   6.378 -0.7501 -2.3368  1.7443
  510ILE    CG1 4899   4.320   4.142   6.078 -0.4896  0.4749  1.0396
  510ILE   HG11 4900   4.414   4.159   6.022 -0.9257 -1.7583 -0.4940
  510ILE   HG12 4901   4.243   4.202   6.027  0.1280 -0.9936 -1.8008
  510ILE     CD 4902   4.289   3.995   6.081 -0.1267  0.3031  0.0373
  510ILE    HD1 4903   4.180   3.976   6.081 -0.2887  1.1213  0.9654
  510ILE    HD2 4904   4.333   3.931   6.161 -1.8752 -0.2022  0.6463
  510ILE    HD3 4905   4.319   3.944   5.988  0.6657  1.0630 -0.1444
  510ILE      C 4906   4.235   4.226   6.444 -0.2771 -0.6926  0.4335
  510ILE      O 4907   4.249   4.135   6.525 -0.0571  0.1578  0.3008
  511GLY      N 4908   4.233   4.355   6.478  0.4155  0.4608  0.0970
  511GLY     HN 4909   4.218   4.428   6.412  0.3968  0.8684  0.5498
  511GLY     CA 4910   4.252   4.409   6.612 -0.0811 -0.1324 -1.0806
  511GLY    HA1 4911   4.240   4.516   6.608  1.8093  0.1995  0.5601
  511GLY    HA2 4912   4.348   4.378   6.651 -0.5253  0.6240  0.7099
  511GLY      C 4913   4.151   4.362   6.707 -0.3392  0.6981  0.4274
  511GLY      O 4914   4.187   4.317   6.817  0.2037 -0.0952 -0.1627
  512GLU      N 4915   4.019   4.366   6.679  0.3045  0.1201  0.2168
  512GLU     HN 4916   3.989   4.411   6.596 -0.4175  0.8216  0.8487
  512GLU     CA 4917   3.906   4.307   6.750 -0.7702 -0.3270 -0.3686
  512GLU     HA 4918   3.906   4.344   6.851 -0.8858 -0.4498 -0.3237
  512GLU     CB 4919   3.773   4.330   6.680  0.3896 -0.3032 -0.6995
  512GLU    HB1 4920   3.699   4.259   6.722  1.0703 -0.0409  1.0189
  512GLU    HB2 4921   3.781   4.319   6.569  1.9227 -0.1482 -0.6332
  512GLU     CG 4922   3.708   4.476   6.694  0.2775  0.2394 -0.3674
  512GLU    HG1 4923   3.602   4.462   6.666 -0.1447 -1.2619  1.6946
  512GLU    HG2 4924   3.762   4.549   6.630 -0.4044  1.3897  0.3347
  512GLU     CD 4925   3.703   4.541   6.838 -0.2757  0.1787  0.0743
  512GLU    OE1 4926   3.621   4.495   6.920 -0.3324  0.2030 -0.2859
  512GLU    OE2 4927   3.776   4.644   6.854  0.5642 -0.1007 -0.1511
  512GLU      C 4928   3.931   4.160   6.763  0.2143 -0.3519  0.1040
  512GLU      O 4929   3.908   4.108   6.873  0.2447 -0.4924 -0.3620
  513PHE      N 4930   3.970   4.093   6.654 -0.0072  0.4555 -0.6262
  513PHE     HN 4931   3.970   4.136   6.564  0.4138  0.6369 -0.5450
  513PHE     CA 4932   3.997   3.951   6.654  0.7935  0.5774 -0.1946
  513PHE     HA 4933   3.917   3.902   6.707  2.4399  0.2389  2.1072
  513PHE     CB 4934   4.002   3.899   6.506  0.1770 -0.8515 -0.0614
  513PHE    HB1 4935   4.061   3.980   6.457 -0.7703  1.5680  2.4741
  513PHE    HB2 4936   3.901   3.898   6.459 -0.9528  2.1141  1.9764
  513PHE     CG 4937   4.077   3.771   6.484  0.1623 -0.3553  0.2171
  513PHE    CD1 4938   4.199   3.781   6.416  1.1608  0.1423 -0.2606
  513PHE    HD1 4939   4.231   3.877   6.377 -1.1602  0.1393 -2.4701
  513PHE    CE1 4940   4.281   3.664   6.405 -0.5506  0.2292 -0.6124
  513PHE    HE1 4941   4.372   3.673   6.348  0.0420 -0.4074  0.2059
  513PHE     CZ 4942   4.236   3.544   6.456  1.1707  0.2277 -0.0809
  513PHE     HZ 4943   4.291   3.451   6.456  1.0517  0.0196 -3.4602
  513PHE    CD2 4944   4.027   3.651   6.532 -0.1945 -0.0879 -0.5050
  513PHE    HD2 4945   3.935   3.640   6.587  0.0306 -0.9432 -0.2942
  513PHE    CE2 4946   4.105   3.537   6.518  0.1548  0.0177 -0.6228
  513PHE    HE2 4947   4.079   3.440   6.555 -2.3662 -0.1088 -2.4775
  513PHE      C 4948   4.111   3.909   6.744 -0.0733 -0.0013  0.2666
  513PHE      O 4949   4.101   3.815   6.824 -0.3088 -0.1798  0.3725
  514ILE      N 4950   4.220   3.984   6.746 -0.2780 -0.3569  0.0748
  514ILE     HN 4951   4.236   4.038   6.664 -1.4350  0.3383  0.2867
  514ILE     CA 4952   4.324   3.964   6.841 -0.4639 -0.0866 -0.0667
  514ILE     HA 4953   4.365   3.864   6.844  2.4808  1.0194  0.2601
  514ILE     CB 4954   4.448   4.050   6.807 -0.0651 -0.1490 -0.8035
  514ILE     HB 4955   4.424   4.156   6.784 -0.4624 -0.1585 -0.4433
  514ILE    CG2 4956   4.547   4.042   6.930 -0.0321 -0.2260  0.3989
  514ILE   HG21 4957   4.638   4.097   6.896 -0.0737  0.3522  1.1732
  514ILE   HG22 4958   4.566   3.941   6.971 -2.0625 -0.9087 -0.2558
  514ILE   HG23 4959   4.507   4.101   7.016 -0.9705  0.2957 -0.3824
  514ILE    CG1 4960   4.504   3.997   6.670  0.4873 -0.2183  0.3232
  514ILE   HG11 4961   4.424   4.002   6.593  1.1031 -1.3256 -0.4223
  514ILE   HG12 4962   4.535   3.892   6.689  0.8954  0.2212  2.3847
  514ILE     CD 4963   4.623   4.084   6.618  0.2262 -0.5261 -0.0647
  514ILE    HD1 4964   4.700   4.088   6.698  1.0341  0.7383 -0.8606
  514ILE    HD2 4965   4.604   4.193   6.605  0.4009 -0.0956  2.6812
  514ILE    HD3 4966   4.667   4.054   6.520 -1.1755  2.7672 -1.8696
  514ILE      C 4967   4.286   4.000   6.979 -0.6311  0.2571  0.2171
  514ILE      O 4968   4.316   3.913   7.065 -0.0296 -0.8079 -0.5537
  515ARG      N 4969   4.217   4.116   7.010  0.0707  0.2543  0.2459
  515ARG     HN 4970   4.195   4.183   6.939 -2.0927  1.3646  1.8643
  515ARG     CA 4971   4.147   4.140   7.138  0.4849  0.8148 -0.3131
  515ARG     HA 4972   4.230   4.145   7.207  0.3671  0.1178 -0.1090
  515ARG     CB 4973   4.057   4.267   7.122 -0.1218 -0.5751 -0.1746
  515ARG    HB1 4974   4.009   4.262   7.022  0.5188  2.5829 -0.7513
  515ARG    HB2 4975   4.135   4.346   7.121  1.6292 -2.2107 -1.9020
  515ARG     CG 4976   3.963   4.300   7.238 -0.0817 -0.6496  0.1168
  515ARG    HG1 4977   3.895   4.213   7.243 -0.4966 -0.2806  0.9524
  515ARG    HG2 4978   3.905   4.391   7.214 -2.3916 -2.3757 -1.1583
  515ARG     CD 4979   4.023   4.317   7.381 -0.5719  0.6775 -0.5197
  515ARG    HD1 4980   4.077   4.223   7.407 -1.9364  0.5376  2.1767
  515ARG    HD2 4981   3.939   4.345   7.448  0.7326  1.5484  0.7990
  515ARG     NE 4982   4.110   4.440   7.374  0.3635 -0.2841 -0.7267
  515ARG     HE 4983   4.092   4.492   7.291 -1.1669  1.1254  0.4211
  515ARG     CZ 4984   4.160   4.504   7.473  0.3578  0.0606 -0.3953
  515ARG    NH1 4985   4.158   4.459   7.598  0.0236  0.1505 -0.2082
  515ARG   HH11 4986   4.101   4.379   7.617 -1.7940  0.9183 -1.9459
  515ARG   HH12 4987   4.190   4.521   7.670 -0.5381  1.4087 -0.9923
  515ARG    NH2 4988   4.222   4.616   7.451  0.6439  0.3330  0.2691
  515ARG   HH21 4989   4.240   4.644   7.356  0.8085 -0.6819 -0.0088
  515ARG   HH22 4990   4.297   4.634   7.515  2.7180 -1.0241 -1.6187
  515ARG      C 4991   4.067   4.019   7.188 -0.4065  0.2611  0.4479
  515ARG      O 4992   4.049   3.998   7.309  0.1104  0.2774 -0.0015
  516ALA      N 4993   4.000   3.934   7.104 -0.6666 -0.4660 -0.0192
  516ALA     HN 4994   3.995   3.960   7.008  0.8469 -0.0752 -0.0195
  516ALA     CA 4995   3.918   3.822   7.150  0.7152 -0.0414  0.7508
  516ALA     HA 4996   3.860   3.864   7.232  1.9152  1.8313  0.7118
  516ALA     CB 4997   3.823   3.787   7.039 -0.0534 -0.6287  0.2599
  516ALA    HB1 4998   3.886   3.789   6.948  1.0274  1.4325  1.0049
  516ALA    HB2 4999   3.745   3.864   7.022  0.6125 -0.1644 -0.7138
  516ALA    HB3 5000   3.791   3.683   7.064  1.7527 -1.2009  0.3137
  516ALA      C 5001   4.005   3.707   7.207  0.1647  0.0817 -0.2435
  516ALA      O 5002   3.969   3.638   7.307 -0.1187 -0.0847  0.3045
  517LEU      N 5003   4.119   3.694   7.151 -1.0005 -0.6871  0.4290
  517LEU     HN 5004   4.135   3.757   7.076 -0.6148 -0.4005  0.7499
  517LEU     CA 5005   4.215   3.590   7.191 -0.5936 -0.5147  0.6153
  517LEU     HA 5006   4.163   3.506   7.235 -0.5272  0.3553  2.4724
  517LEU     CB 5007   4.305   3.561   7.071  0.2371  0.6249 -0.4563
  517LEU    HB1 5008   4.400   3.507   7.089  0.4890  1.0164 -0.5949
  517LEU    HB2 5009   4.324   3.662   7.027  0.4194  0.2930 -1.1549
  517LEU     CG 5010   4.233   3.494   6.960  0.7178  0.2721  0.3675
  517LEU     HG 5011   4.160   3.566   6.917 -0.8340 -1.2749  0.3002
  517LEU    CD1 5012   4.339   3.464   6.852 -0.1853 -0.5318  0.8290
  517LEU   HD11 5013   4.428   3.411   6.892 -0.6151 -1.6716  0.3111
  517LEU   HD12 5014   4.366   3.556   6.796 -0.1909 -0.8827  0.2409
  517LEU   HD13 5015   4.295   3.405   6.768  2.4428 -0.7025 -0.5376
  517LEU    CD2 5016   4.149   3.372   7.002 -0.4798 -0.7695 -0.5130
  517LEU   HD21 5017   4.112   3.314   6.915 -0.2791 -0.2372 -0.9595
  517LEU   HD22 5018   4.059   3.411   7.055  0.2440 -2.1471  1.8299
  517LEU   HD23 5019   4.199   3.328   7.091 -0.9542  2.2744  1.4084
  517LEU      C 5020   4.307   3.641   7.312  0.1184 -0.1172 -0.1031
  517LEU      O 5021   4.342   3.568   7.406  0.1826  0.1131 -0.1863
  518TYR      N 5022   4.324   3.774   7.320 -0.2920  0.1956  0.3557
  518TYR     HN 5023   4.284   3.831   7.249 -0.6742 -1.8733 -1.2115
  518TYR     CA 5024   4.386   3.846   7.431 -0.4297  0.2524 -0.2592
  518TYR     HA 5025   4.478   3.794   7.452 -0.3828 -0.1562 -1.3727
  518TYR     CB 5026   4.408   3.994   7.386  0.4769 -0.3426  0.0135
  518TYR    HB1 5027   4.309   4.039   7.362  0.5346 -0.6102 -0.7461
  518TYR    HB2 5028   4.466   3.999   7.291  0.6014  4.5210  0.0758
  518TYR     CG 5029   4.479   4.090   7.478  0.8615  0.0549 -0.5048
  518TYR    CD1 5030   4.443   4.224   7.491 -0.9533  0.4786 -0.9140
  518TYR    HD1 5031   4.347   4.253   7.452 -0.6413  0.8608 -1.4055
  518TYR    CE1 5032   4.510   4.309   7.575  0.8742 -0.2988 -0.3855
  518TYR    HE1 5033   4.473   4.407   7.600 -1.4615 -1.5188  1.3772
  518TYR     CZ 5034   4.628   4.266   7.633 -0.1780 -0.4731 -0.1866
  518TYR     OH 5035   4.690   4.361   7.717 -0.2858  0.2970  0.0004
  518TYR     HH 5036   4.624   4.431   7.716 -2.2076 -1.3798  1.5710
  518TYR    CD2 5037   4.596   4.047   7.548 -0.1169 -0.1366 -0.5167
  518TYR    HD2 5038   4.639   3.950   7.532  3.3745  1.6576 -3.5500
  518TYR    CE2 5039   4.680   4.142   7.618  0.2975  0.0875  0.8650
  518TYR    HE2 5040   4.771   4.106   7.664  1.8295  2.9737  0.3361
  518TYR      C 5041   4.308   3.822   7.565 -0.8921  0.2162  0.7789
  518TYR      O 5042   4.366   3.806   7.674 -0.0391  0.9319  0.1458
  519GLU      N 5043   4.172   3.817   7.551  0.1174  0.5268  0.0906
  519GLU     HN 5044   4.135   3.844   7.462  2.1935  0.5714 -0.8171
  519GLU     CA 5045   4.080   3.795   7.657 -0.6310 -0.3133  0.1352
  519GLU     HA 5046   4.132   3.802   7.751 -1.3262  0.8304  0.4490
  519GLU     CB 5047   3.981   3.908   7.651  0.4358 -0.1649  0.3628
  519GLU    HB1 5048   3.910   3.895   7.736  0.3324  2.3511  0.7662
  519GLU    HB2 5049   3.921   3.912   7.558 -1.3367 -2.7272  1.2774
  519GLU     CG 5050   4.045   4.051   7.678  0.0827  0.5679 -0.1742
  519GLU    HG1 5051   4.121   4.073   7.599  2.0473  0.2362  1.5223
  519GLU    HG2 5052   4.101   4.036   7.773 -1.4179  2.7759  1.1402
  519GLU     CD 5053   3.961   4.167   7.708  0.8084 -0.5652  0.0176
  519GLU    OE1 5054   4.019   4.276   7.737  0.1458 -0.3158  1.0395
  519GLU    OE2 5055   3.834   4.149   7.713  0.0526 -0.1881 -0.5225
  519GLU      C 5056   4.023   3.658   7.655  0.2174 -0.1618 -0.2904
  519GLU      O 5057   3.912   3.640   7.706  0.0239 -0.3294  0.0748
  520SER      N 5058   4.093   3.552   7.612  0.5328 -0.0636  0.2747
  520SER     HN 5059   4.185   3.573   7.580  0.3047 -0.3049 -0.5903
  520SER     CA 5060   4.037   3.416   7.590 -0.0083  0.3844  0.3033
  520SER     HA 5061   3.937   3.422   7.548 -0.9734  1.5228  2.6342
  520SER     CB 5062   4.131   3.318   7.510  0.3179  0.4359 -0.5439
  520SER    HB1 5063   4.232   3.337   7.552  0.0952  2.0913 -0.7040
  520SER    HB2 5064   4.132   3.353   7.405  0.0217  1.5917 -0.1822
  520SER     OG 5065   4.096   3.177   7.507  0.4531  0.1504 -0.1851
  520SER    HG1 5066   4.033   3.167   7.435 -0.9460  0.6760  0.9221
  520SER      C 5067   4.011   3.347   7.721  0.0330 -0.1072  0.0932
  520SER      O 5068   4.083   3.366   7.819  0.1027  0.4804 -0.6697
  521GLU      N 5069   3.904   3.261   7.731  0.2908  0.4899 -0.1380
  521GLU     HN 5070   3.845   3.239   7.654  1.4416  0.3963 -1.0119
  521GLU     CA 5071   3.860   3.196   7.852 -0.3352  1.1391 -0.3451
  521GLU     HA 5072   3.925   3.242   7.925  1.1655  0.5404 -1.2592
  521GLU     CB 5073   3.703   3.211   7.874  0.3222 -0.2891 -0.6107
  521GLU    HB1 5074   3.680   3.180   7.978  0.7776 -1.2767 -0.7932
  521GLU    HB2 5075   3.648   3.154   7.797  1.7854 -0.1754 -1.7862
  521GLU     CG 5076   3.659   3.358   7.859 -0.5679  0.2563  0.1910
  521GLU    HG1 5077   3.684   3.395   7.757  1.2091 -0.4908  0.3148
  521GLU    HG2 5078   3.710   3.429   7.928 -1.4360  2.6021 -1.4417
  521GLU     CD 5079   3.509   3.363   7.879  0.3631 -0.4105  0.0882
  521GLU    OE1 5080   3.462   3.327   7.992 -0.1654  0.0562  0.3162
  521GLU    OE2 5081   3.432   3.399   7.783  0.0294 -0.2332 -0.2581
  521GLU      C 5082   3.887   3.040   7.839 -0.5455 -0.3618 -0.3320
  521GLU      O 5083   3.836   2.961   7.919 -0.2571  0.8658  0.5167
  522GLU      N 5084   3.973   2.993   7.747 -0.6391 -0.4623 -0.0502
  522GLU     HN 5085   4.022   3.049   7.681  1.7829 -0.3084  1.7328
  522GLU     CA 5086   3.993   2.845   7.733 -0.3950  0.2348  0.2712
  522GLU     HA 5087   3.966   2.794   7.824  2.4296  1.1817  1.7502
  522GLU     CB 5088   3.911   2.793   7.615 -0.0331  0.1763  0.0431
  522GLU    HB1 5089   3.929   2.684   7.599 -1.3767  0.1671 -1.7618
  522GLU    HB2 5090   3.946   2.850   7.526 -1.2498  0.9459  0.0242
  522GLU     CG 5091   3.763   2.811   7.643  0.5046 -0.3374 -0.0930
  522GLU    HG1 5092   3.732   2.906   7.692 -0.0283  0.3178 -1.6044
  522GLU    HG2 5093   3.730   2.728   7.708  0.7576 -0.0965  0.3518
  522GLU     CD 5094   3.687   2.820   7.511 -0.1349 -0.2427 -0.5261
  522GLU    OE1 5095   3.636   2.933   7.472 -0.3602  0.8210 -0.1170
  522GLU    OE2 5096   3.650   2.714   7.461  0.4212  0.6037  0.1955
  522GLU      C 5097   4.139   2.825   7.706  0.0959 -0.2290 -0.1906
  522GLU      O 5098   4.193   2.904   7.630 -0.4370 -0.0484  0.2472
  523ASN      N 5099   4.212   2.735   7.782 -0.0397  0.2526 -0.5423
  523ASN     HN 5100   4.163   2.679   7.849  0.8601  1.5606  1.3097
  523ASN     CA 5101   4.354   2.708   7.766  0.2776 -0.0597  0.1235
  523ASN     HA 5102   4.395   2.807   7.764 -0.2264  0.2866  2.7552
  523ASN     CB 5103   4.404   2.631   7.889 -1.0889 -0.2260  0.1256
  523ASN    HB1 5104   4.366   2.526   7.886 -0.6273 -0.4086  0.5898
  523ASN    HB2 5105   4.358   2.683   7.975 -1.9021 -0.4427 -0.1635
  523ASN     CG 5106   4.555   2.628   7.904  0.6607  0.1089 -0.0462
  523ASN    OD1 5107   4.631   2.687   7.827 -0.6261  0.4984 -0.3986
  523ASN    ND2 5108   4.605   2.552   8.001 -0.5457 -0.0925 -0.4790
  523ASN   HD21 5109   4.705   2.547   8.007 -0.5521 -1.9403 -1.0608
  523ASN   HD22 5110   4.543   2.493   8.054 -2.2451  1.2419 -0.9083
  523ASN      C 5111   4.389   2.648   7.628 -0.4161  0.0563 -0.5916
  523ASN      O 5112   4.344   2.545   7.593 -0.5048  0.2088  0.2806
  524CYS      N 5113   4.469   2.725   7.548 -0.1014  0.8903  0.4126
  524CYS     HN 5114   4.493   2.811   7.591 -0.1463  1.0986  0.0276
  524CYS     CA 5115   4.521   2.692   7.419 -0.2764  0.8123 -0.3377
  524CYS     HA 5116   4.473   2.604   7.379  0.4030  0.1973  0.1793
  524CYS     CB 5117   4.501   2.813   7.323  0.0651  0.2037 -0.6034
  524CYS    HB1 5118   4.553   2.777   7.232  1.1195  0.9232 -0.3071
  524CYS    HB2 5119   4.538   2.905   7.373  1.5657 -1.2876  1.1383
  524CYS     SG 5120   4.333   2.831   7.279  0.2213  0.3425  0.0669
  524CYS    HG1 5121   4.274   2.797   7.392  1.7261 -0.9664  0.4976
  524CYS      C 5122   4.664   2.638   7.418  0.0291 -1.6660  0.0887
  524CYS      O 5123   4.718   2.609   7.311  0.3147  0.8925  0.6199
  525GLU      N 5124   4.728   2.626   7.532  0.2842  0.6096 -0.2281
  525GLU     HN 5125   4.674   2.652   7.611 -2.3501  0.7826 -1.9583
  525GLU     CA 5126   4.865   2.586   7.546 -0.9118  0.0353  0.3540
  525GLU     HA 5127   4.922   2.639   7.471  0.8831  1.4788  2.5899
  525GLU     CB 5128   4.926   2.612   7.678  0.3726  0.5270  0.1591
  525GLU    HB1 5129   4.870   2.550   7.752 -1.5183  0.0900 -1.5465
  525GLU    HB2 5130   4.912   2.720   7.698 -2.4767  0.0867  1.0606
  525GLU     CG 5131   5.078   2.579   7.685 -0.0062  0.1018  0.2731
  525GLU    HG1 5132   5.132   2.640   7.610 -0.7555  0.9419  0.3971
  525GLU    HG2 5133   5.097   2.473   7.659  1.5940  0.1277  1.2112
  525GLU     CD 5134   5.147   2.610   7.821  0.1803  0.0915  0.3588
  525GLU    OE1 5135   5.243   2.690   7.817  0.1323 -0.1250 -0.1793
  525GLU    OE2 5136   5.101   2.556   7.928 -0.4164 -0.1522  0.0871
  525GLU      C 5137   4.886   2.442   7.517 -0.2861  0.3731 -0.1788
  525GLU      O 5138   4.834   2.357   7.588  0.3225  0.2177  0.7408
  526VAL      N 5139   4.963   2.403   7.411  0.3496  0.6494  0.1297
  526VAL     HN 5140   5.002   2.474   7.352  0.8337  0.2802  0.0015
  526VAL     CA 5141   4.973   2.267   7.364 -0.7513 -0.3969  0.5621
  526VAL     HA 5142   4.912   2.201   7.425  0.6725 -0.6182  1.7957
  526VAL     CB 5143   4.905   2.245   7.232  0.1315  0.2285 -0.5339
  526VAL     HB 5144   4.942   2.147   7.196  4.6362  1.5338 -0.0726
  526VAL    CG1 5145   4.746   2.241   7.251  0.0928  0.2208  0.3651
  526VAL   HG11 5146   4.704   2.214   7.151  1.3343 -1.8435  0.3427
  526VAL   HG12 5147   4.703   2.339   7.278  0.4312  0.8363 -1.2291
  526VAL   HG13 5148   4.713   2.161   7.322 -1.7803  0.6166  0.0070
  526VAL    CG2 5149   4.952   2.340   7.128 -0.2366 -0.9478  0.0324
  526VAL   HG21 5150   4.894   2.435   7.128 -0.8756 -1.3312  0.7582
  526VAL   HG22 5151   4.941   2.291   7.029 -2.1255 -0.5830  0.0226
  526VAL   HG23 5152   5.061   2.357   7.145 -0.3321  1.1656 -1.0691
  526VAL      C 5153   5.120   2.213   7.369  0.1380 -0.2142  0.0178
  526VAL      O 5154   5.147   2.111   7.306  0.5473 -0.3438 -0.0805
  527ASP      N 5155   5.217   2.272   7.442  0.7517 -0.1704 -0.2180
  527ASP     HN 5156   5.207   2.363   7.480 -0.3390 -0.9019  1.3723
  527ASP     CA 5157   5.350   2.217   7.469 -0.2786 -0.0955  0.0191
  527ASP     HA 5158   5.402   2.202   7.376  0.1047  0.5392  0.1212
  527ASP     CB 5159   5.418   2.310   7.571 -0.0920 -0.5425  0.5034
  527ASP    HB1 5160   5.503   2.261   7.623  1.1298  0.7896 -0.1821
  527ASP    HB2 5161   5.337   2.314   7.647  1.2445 -2.1462  2.1204
  527ASP     CG 5162   5.444   2.451   7.518 -0.4549 -0.2512  0.4026
  527ASP    OD1 5163   5.482   2.539   7.595 -0.0349 -0.5392  0.0256
  527ASP    OD2 5164   5.459   2.456   7.394  0.1412  0.0155  0.3138
  527ASP      C 5165   5.343   2.082   7.536 -0.2095  0.0669  0.0967
  527ASP      O 5166   5.301   2.067   7.651  0.3278 -0.4547 -0.2522
  528PRO      N 5167   5.383   1.966   7.475  0.2721 -0.0918  0.7459
  528PRO     CD 5168   5.452   1.962   7.350  0.6089  0.6918  0.1185
  528PRO    HD1 5169   5.523   2.047   7.338 -2.0680  2.8326 -2.1214
  528PRO    HD2 5170   5.382   1.955   7.264 -1.0076 -1.8584  1.5420
  528PRO     CA 5171   5.349   1.828   7.523  0.2456 -0.9964 -0.3517
  528PRO     HA 5172   5.243   1.820   7.544 -0.1449  1.4197 -1.0404
  528PRO     CB 5173   5.390   1.731   7.413 -0.0404 -0.5229 -0.2633
  528PRO    HB1 5174   5.310   1.726   7.336  0.4542  0.3551 -0.8571
  528PRO    HB2 5175   5.426   1.636   7.456 -0.9285 -0.6137  0.3018
  528PRO     CG 5176   5.500   1.817   7.350 -0.0840 -0.2257 -0.0888
  528PRO    HG1 5177   5.598   1.822   7.401 -0.6544 -0.1558  1.0221
  528PRO    HG2 5178   5.524   1.790   7.245 -0.8557 -2.6657  0.2995
  528PRO      C 5179   5.416   1.789   7.657 -0.3543  0.2481 -0.4816
  528PRO      O 5180   5.349   1.725   7.732 -0.0365 -0.2751 -0.5362
  529ILE      N 5181   5.538   1.836   7.692 -0.5065  0.2045 -0.0880
  529ILE     HN 5182   5.583   1.891   7.622 -2.0589 -1.2242 -2.3445
  529ILE     CA 5183   5.613   1.780   7.809  0.5022 -0.3437 -0.1245
  529ILE     HA 5184   5.600   1.673   7.797 -0.0739 -0.3463  0.4250
  529ILE     CB 5185   5.764   1.810   7.815  0.5446  0.8704 -0.1838
  529ILE     HB 5186   5.780   1.920   7.811  1.5714  0.8628  2.1239
  529ILE    CG2 5187   5.843   1.754   7.931 -0.0234  0.4707 -0.5124
  529ILE   HG21 5188   5.838   1.814   8.024 -3.1313 -0.0386 -0.2444
  529ILE   HG22 5189   5.952   1.746   7.912 -0.3960 -1.8588 -2.1181
  529ILE   HG23 5190   5.801   1.657   7.965 -1.3536  1.7988  1.9294
  529ILE    CG1 5191   5.836   1.755   7.684  0.7692  0.0392 -0.2939
  529ILE   HG11 5192   5.942   1.787   7.686  0.6167  0.5765 -0.6978
  529ILE   HG12 5193   5.785   1.808   7.601  1.1853  4.0287  1.7820
  529ILE     CD 5194   5.817   1.604   7.667 -0.2948  0.0250  0.6382
  529ILE    HD1 5195   5.854   1.545   7.753  0.7025 -1.1874 -0.5936
  529ILE    HD2 5196   5.859   1.569   7.571 -1.3321 -1.8293  0.8273
  529ILE    HD3 5197   5.709   1.579   7.662 -0.0433 -0.8989 -2.5384
  529ILE      C 5198   5.536   1.813   7.940 -0.3707 -0.3059 -1.2658
  529ILE      O 5199   5.523   1.731   8.029 -0.3312 -0.6811 -0.5140
  530LYS      N 5200   5.474   1.935   7.951 -0.0828  0.0433 -1.0452
  530LYS     HN 5201   5.479   1.992   7.870 -0.2261 -1.0186 -1.8140
  530LYS     CA 5202   5.414   1.987   8.069 -0.0442 -0.5277  0.6554
  530LYS     HA 5203   5.459   1.937   8.153  0.6936 -2.4871 -0.8337
  530LYS     CB 5204   5.446   2.143   8.082 -0.3098  0.4639  0.9493
  530LYS    HB1 5205   5.555   2.155   8.067 -0.4086  1.8090  1.1690
  530LYS    HB2 5206   5.429   2.167   8.190  0.1429  0.8649  0.9326
  530LYS     CG 5207   5.384   2.229   7.966 -0.1000  0.1467 -0.4899
  530LYS    HG1 5208   5.275   2.217   7.984  0.5411 -1.7691  2.8819
  530LYS    HG2 5209   5.410   2.178   7.871 -1.3969 -2.0002  0.2314
  530LYS     CD 5210   5.426   2.373   7.958 -0.8361 -0.4117 -0.0422
  530LYS    HD1 5211   5.375   2.426   7.875 -0.7550  0.5843  0.5200
  530LYS    HD2 5212   5.536   2.380   7.944 -0.7921 -0.0323  0.4463
  530LYS     CE 5213   5.401   2.464   8.081 -0.5492 -0.3856 -0.5177
  530LYS    HE1 5214   5.433   2.566   8.053 -1.2145 -0.3839 -1.3285
  530LYS    HE2 5215   5.456   2.417   8.166 -0.5583 -0.5219 -0.5869
  530LYS     NZ 5216   5.260   2.479   8.122 -0.7053 -0.1477 -0.1621
  530LYS    HZ1 5217   5.222   2.404   8.183  0.8441 -0.8918 -0.0542
  530LYS    HZ2 5218   5.195   2.486   8.042 -1.0130  2.7084  0.2172
  530LYS    HZ3 5219   5.249   2.574   8.165 -1.8840 -0.3679  0.0567
  530LYS      C 5220   5.262   1.959   8.073  0.2754 -0.1060  0.1338
  530LYS      O 5221   5.190   1.997   8.163  0.0010  0.0291  0.0499
  531CYS      N 5222   5.208   1.904   7.960  0.1120 -0.5182 -0.4246
  531CYS     HN 5223   5.259   1.891   7.875 -1.3303 -1.3635 -1.2000
  531CYS     CA 5224   5.064   1.872   7.954  0.1217 -0.0416  0.1768
  531CYS     HA 5225   5.010   1.925   8.031  0.0390 -1.1608  0.9165
  531CYS     CB 5226   5.002   1.896   7.814 -0.1444 -0.7766 -0.2632
  531CYS    HB1 5227   4.895   1.866   7.814 -0.2327 -0.5872  1.4108
  531CYS    HB2 5228   5.062   1.830   7.747 -0.0129 -1.5695  0.6026
  531CYS     SG 5229   5.011   2.072   7.761  0.1545  0.0464 -0.2640
  531CYS    HG1 5230   5.142   2.087   7.767  0.0068  1.2120  0.4182
  531CYS      C 5231   5.045   1.725   7.994  0.4061  0.0946 -0.0896
  531CYS      O 5232   5.112   1.627   7.955  0.2366 -0.4309 -0.0727
  532THR      N 5233   4.937   1.701   8.084  0.4089 -0.0742  0.2130
  532THR     HN 5234   4.896   1.782   8.124 -1.3262 -1.5189  1.5439
  532THR     CA 5235   4.859   1.573   8.105 -0.1373 -0.0445 -0.3210
  532THR     HA 5236   4.927   1.494   8.133  1.0650  1.4645  1.2701
  532THR     CB 5237   4.772   1.577   8.233 -0.1996  0.0247 -0.4655
  532THR     HB 5238   4.704   1.665   8.227 -2.3278 -1.4560  0.6688
  532THR    OG1 5239   4.854   1.586   8.347  0.0734 -0.2272  0.0332
  532THR    HG1 5240   4.798   1.600   8.424  1.4841 -2.3380  1.5768
  532THR    CG2 5241   4.697   1.440   8.256  0.1687 -0.5359  0.7008
  532THR   HG21 5242   4.766   1.353   8.264 -0.6317 -1.1100  1.6551
  532THR   HG22 5243   4.625   1.418   8.174 -0.7350  2.3720  0.5997
  532THR   HG23 5244   4.639   1.455   8.349  0.0516  2.7185  0.2126
  532THR      C 5245   4.792   1.530   7.975 -0.5845 -0.2186  0.5426
  532THR      O 5246   4.744   1.613   7.898 -0.6588 -0.1036 -0.1397
  533ALA      N 5247   4.782   1.398   7.942  1.0125  0.4685  0.0683
  533ALA     HN 5248   4.817   1.325   7.999  0.4152 -0.5232 -0.7966
  533ALA     CA 5249   4.719   1.360   7.817 -0.2205 -0.0594 -0.1467
  533ALA     HA 5250   4.778   1.405   7.738  2.2537  0.5131  1.9158
  533ALA     CB 5251   4.730   1.204   7.811 -1.4998 -0.3251 -1.0104
  533ALA    HB1 5252   4.668   1.165   7.894  0.3625 -0.6730  0.2683
  533ALA    HB2 5253   4.837   1.178   7.828 -1.7846 -1.5775 -1.0528
  533ALA    HB3 5254   4.701   1.156   7.715 -0.5949 -0.0640 -1.4273
  533ALA      C 5255   4.571   1.401   7.799 -0.3507 -0.5773  1.1172
  533ALA      O 5256   4.534   1.453   7.695  0.7782 -0.2335  0.0018
  534SER      N 5257   4.489   1.390   7.905  0.0141  0.2814 -0.0746
  534SER     HN 5258   4.519   1.342   7.987  0.9163 -1.6832 -1.4743
  534SER     CA 5259   4.357   1.455   7.901 -0.0797 -0.0046 -1.0459
  534SER     HA 5260   4.293   1.412   7.825 -1.6142  0.7684 -0.2255
  534SER     CB 5261   4.288   1.428   8.037 -0.2727  0.1710 -0.0711
  534SER    HB1 5262   4.263   1.320   8.028 -2.5983  0.6136  0.5410
  534SER    HB2 5263   4.194   1.486   8.049  0.3063  0.7389  2.3998
  534SER     OG 5264   4.376   1.445   8.147 -0.5244  0.1494  0.0887
  534SER    HG1 5265   4.406   1.364   8.189 -0.7725 -0.3207 -0.6290
  534SER      C 5266   4.367   1.608   7.875  0.0048  0.2036 -0.3416
  534SER      O 5267   4.298   1.658   7.784 -0.5825 -0.2747 -0.0107
  535SER      N 5268   4.452   1.682   7.946  0.3892 -0.2108  0.8131
  535SER     HN 5269   4.494   1.633   8.022 -0.6616  1.3065  2.4359
  535SER     CA 5270   4.472   1.831   7.927  0.2080 -0.4439  0.8958
  535SER     HA 5271   4.376   1.876   7.944  1.0684  1.3765  1.0759
  535SER     CB 5272   4.582   1.891   8.013 -0.6861 -0.0402  0.2237
  535SER    HB1 5273   4.583   2.002   8.017 -0.0893  0.0140 -1.0224
  535SER    HB2 5274   4.682   1.863   7.974 -0.0658  0.9299  1.0555
  535SER     OG 5275   4.571   1.853   8.146  0.3062  0.4708 -0.0428
  535SER    HG1 5276   4.486   1.897   8.153  0.7079  1.2328  0.2875
  535SER      C 5277   4.504   1.864   7.790 -0.6062  0.6966 -0.7740
  535SER      O 5278   4.448   1.955   7.732  0.5430 -0.7262 -0.2349
  536LEU      N 5279   4.601   1.788   7.733  0.4434 -0.3085 -0.9950
  536LEU     HN 5280   4.635   1.712   7.787  2.0710  1.8957  1.2919
  536LEU     CA 5281   4.655   1.821   7.602  0.4971 -0.6426 -0.2103
  536LEU     HA 5282   4.692   1.922   7.613 -0.3726 -0.1386 -1.6616
  536LEU     CB 5283   4.767   1.717   7.576 -0.2173 -0.2806 -0.0915
  536LEU    HB1 5284   4.729   1.613   7.581 -1.0858 -0.1277 -2.3550
  536LEU    HB2 5285   4.840   1.720   7.660 -1.0971  0.2419  0.6625
  536LEU     CG 5286   4.835   1.729   7.437 -0.3699  0.1194  0.5650
  536LEU     HG 5287   4.749   1.735   7.367  0.0703 -0.5326 -0.0384
  536LEU    CD1 5288   4.917   1.852   7.429  0.1174  0.1440 -0.1739
  536LEU   HD11 5289   4.851   1.941   7.435  0.0018  0.0470  0.0211
  536LEU   HD12 5290   4.978   1.849   7.336  0.3212  1.5556 -0.1049
  536LEU   HD13 5291   4.978   1.861   7.522 -3.8974  1.4119  2.5932
  536LEU    CD2 5292   4.924   1.598   7.387  0.2262 -0.5310  0.1947
  536LEU   HD21 5293   4.972   1.617   7.289  2.0771  0.3027  1.2019
  536LEU   HD22 5294   4.852   1.513   7.388  1.2595 -1.4224  1.5371
  536LEU   HD23 5295   4.999   1.579   7.467 -0.4390  0.3748  1.0538
  536LEU      C 5296   4.557   1.820   7.491  0.4688 -0.7155 -0.4360
  536LEU      O 5297   4.538   1.905   7.407  0.2865 -0.3522 -0.3274
  537ALA      N 5298   4.482   1.708   7.489 -0.1482  0.0649 -0.1212
  537ALA     HN 5299   4.489   1.654   7.573 -1.1339  0.4538  0.2363
  537ALA     CA 5300   4.365   1.673   7.398 -0.6049 -0.6107  0.2279
  537ALA     HA 5301   4.420   1.687   7.306  0.0539  0.1121  0.7101
  537ALA     CB 5302   4.313   1.531   7.424  0.3421 -0.0114  0.5374
  537ALA    HB1 5303   4.231   1.513   7.351  1.2290 -0.4072 -0.4036
  537ALA    HB2 5304   4.274   1.530   7.528 -0.8419  1.3379  0.1328
  537ALA    HB3 5305   4.386   1.453   7.391 -0.0173  0.1010 -0.5836
  537ALA      C 5306   4.260   1.782   7.410  0.3197  0.0356  0.5933
  537ALA      O 5307   4.205   1.817   7.306  0.5232 -0.4594 -0.6206
  538GLU      N 5308   4.232   1.833   7.526 -0.1041 -0.0658 -0.2441
  538GLU     HN 5309   4.271   1.807   7.613  0.6332  0.0063 -0.5434
  538GLU     CA 5310   4.133   1.938   7.536 -0.5618  0.1458  0.0149
  538GLU     HA 5311   4.049   1.913   7.472  1.6063 -1.7962 -2.2828
  538GLU     CB 5312   4.102   1.942   7.680  1.3272  0.4856 -0.5339
  538GLU    HB1 5313   4.184   1.971   7.749 -0.1258  2.0963  0.6064
  538GLU    HB2 5314   4.078   1.837   7.707  0.8110  1.1723  1.9903
  538GLU     CG 5315   3.981   2.035   7.720  0.5843 -1.0742  0.2135
  538GLU    HG1 5316   3.906   2.016   7.641  1.6222 -0.4194 -0.9804
  538GLU    HG2 5317   4.004   2.144   7.716 -3.1215 -0.1025  1.5082
  538GLU     CD 5318   3.927   2.016   7.861 -0.5353  0.1838  0.0673
  538GLU    OE1 5319   3.868   1.906   7.875  0.1326 -0.3439 -0.5526
  538GLU    OE2 5320   3.956   2.101   7.952  0.1278 -0.2571 -0.1318
  538GLU      C 5321   4.180   2.072   7.481 -0.3144  0.6772  0.1438
  538GLU      O 5322   4.110   2.134   7.405  0.5139  0.1147 -0.1350
  539HSD      N 5323   4.300   2.110   7.521 -0.8589 -0.3569  0.3405
  539HSD     HN 5324   4.349   2.051   7.584 -0.4617  0.9462  1.3040
  539HSD     CA 5325   4.366   2.232   7.478 -0.0552  0.2052 -0.2171
  539HSD     HA 5326   4.308   2.320   7.501  0.6071  0.5104  0.3304
  539HSD     CB 5327   4.503   2.240   7.548 -0.0845  0.9234  0.2250
  539HSD    HB1 5328   4.561   2.330   7.517  0.3859  0.1960 -1.0774
  539HSD    HB2 5329   4.566   2.155   7.514  0.1430  0.6019  1.3757
  539HSD    ND1 5330   4.610   2.249   7.779  0.3189  0.4620  0.0217
  539HSD    HD1 5331   4.704   2.258   7.748  0.9851 -2.8963  0.7364
  539HSD     CG 5332   4.496   2.236   7.703  0.1783 -0.0754  0.2604
  539HSD    CE1 5333   4.558   2.267   7.903  0.0088  0.3646  0.5661
  539HSD    HE1 5334   4.622   2.259   7.991  2.1473 -0.2152 -0.9568
  539HSD    NE2 5335   4.424   2.268   7.909 -0.0321 -0.1596 -0.0994
  539HSD    CD2 5336   4.384   2.258   7.780 -0.8608  0.6699  0.0755
  539HSD    HD2 5337   4.279   2.277   7.759 -0.5988  1.1990 -0.8223
  539HSD      C 5338   4.390   2.237   7.331 -0.4876 -0.4134 -0.2809
  539HSD      O 5339   4.373   2.344   7.267 -0.1644  0.9223  0.0889
  540GLN      N 5340   4.431   2.126   7.260  0.1801 -0.1164 -0.2949
  540GLN     HN 5341   4.457   2.053   7.323 -2.5708  0.4628  1.6874
  540GLN     CA 5342   4.424   2.109   7.114 -0.6982  0.6050 -0.3417
  540GLN     HA 5343   4.497   2.177   7.071 -0.3911  0.5896  0.1424
  540GLN     CB 5344   4.477   1.963   7.075  0.5069  1.1276 -0.0206
  540GLN    HB1 5345   4.460   1.948   6.966 -0.0433  0.6923  0.1228
  540GLN    HB2 5346   4.415   1.890   7.132  2.3883  1.1783  2.2357
  540GLN     CG 5347   4.627   1.942   7.089  0.0337 -0.7831  0.2908
  540GLN    HG1 5348   4.659   1.957   7.194 -0.6580 -0.7388  0.4995
  540GLN    HG2 5349   4.676   2.021   7.028  0.0560 -1.0826 -0.0841
  540GLN     CD 5350   4.663   1.804   7.041 -0.2233 -0.0654  0.5416
  540GLN    OE1 5351   4.614   1.702   7.093 -0.5407 -0.4477  0.6771
  540GLN    NE2 5352   4.754   1.779   6.941  0.1730 -0.7320  0.1072
  540GLN   HE21 5353   4.776   1.685   6.914  0.0379 -0.6978 -0.1247
  540GLN   HE22 5354   4.809   1.857   6.914  0.5408 -0.8049  0.6413
  540GLN      C 5355   4.297   2.146   7.040 -0.5646 -0.4317 -0.1287
  540GLN      O 5356   4.299   2.219   6.941  0.5377  0.2224 -0.1509
  541ALA      N 5357   4.182   2.104   7.092 -0.1036  0.4565 -0.4518
  541ALA     HN 5358   4.179   2.067   7.184  0.9545  1.8889  0.2095
  541ALA     CA 5359   4.052   2.134   7.038 -0.5863  0.0993 -0.0395
  541ALA     HA 5360   4.067   2.117   6.932  1.7104 -1.2559  0.4463
  541ALA     CB 5361   3.951   2.029   7.080 -0.4972 -0.1244 -0.0842
  541ALA    HB1 5362   3.983   1.925   7.057 -0.2017  0.0635 -0.5369
  541ALA    HB2 5363   3.860   2.039   7.017  0.8645 -1.6646 -2.4542
  541ALA    HB3 5364   3.936   2.046   7.189 -1.0214  0.7136 -0.2731
  541ALA      C 5365   4.015   2.275   7.075  0.1952 -0.0151  0.3090
  541ALA      O 5366   3.951   2.340   6.996 -0.4512  0.1782  0.1093
  542ASN      N 5367   4.049   2.326   7.195 -0.0089  0.6778 -0.0365
  542ASN     HN 5368   4.092   2.259   7.254  0.6236  1.1427  0.0428
  542ASN     CA 5369   4.016   2.463   7.229 -0.0423 -0.7339  0.2079
  542ASN     HA 5370   3.908   2.473   7.233 -0.1746 -2.1085  0.8074
  542ASN     CB 5371   4.072   2.509   7.365  0.2523 -0.2215 -0.2466
  542ASN    HB1 5372   4.074   2.619   7.376 -0.1869 -0.0736 -1.5061
  542ASN    HB2 5373   4.178   2.478   7.356 -0.1108 -0.8578 -3.3092
  542ASN     CG 5374   4.003   2.451   7.491 -0.8754  0.1678 -0.5178
  542ASN    OD1 5375   3.893   2.405   7.484  0.0922  0.3504 -0.5283
  542ASN    ND2 5376   4.069   2.453   7.612  0.8370 -0.1762  0.4240
  542ASN   HD21 5377   4.024   2.446   7.701  1.8413 -0.3214  0.9285
  542ASN   HD22 5378   4.166   2.476   7.618  0.7571  0.1876  0.3431
  542ASN      C 5379   4.078   2.559   7.125  0.7994 -0.5520  0.0197
  542ASN      O 5380   4.022   2.667   7.096 -0.5010  0.1717 -0.2143
  543LEU      N 5381   4.206   2.525   7.085 -0.0406 -0.7277 -0.1470
  543LEU     HN 5382   4.250   2.444   7.123 -2.4001 -2.0687 -0.0546
  543LEU     CA 5383   4.287   2.606   6.994 -0.0065  0.1800  0.0563
  543LEU     HA 5384   4.271   2.709   7.022 -0.2045  0.6956 -1.7883
  543LEU     CB 5385   4.432   2.557   7.004 -0.6305  0.4823 -0.2391
  543LEU    HB1 5386   4.447   2.447   7.013  1.3635  0.7392  0.1180
  543LEU    HB2 5387   4.459   2.598   7.103  1.0579 -0.5566 -0.2154
  543LEU     CG 5388   4.540   2.611   6.909 -0.2405 -0.5443 -0.0146
  543LEU     HG 5389   4.506   2.570   6.812  0.9956 -2.3111  0.2647
  543LEU    CD1 5390   4.546   2.765   6.911 -0.3091  0.8007  0.0283
  543LEU   HD11 5391   4.448   2.817   6.915 -0.0217  1.2876  1.1695
  543LEU   HD12 5392   4.607   2.816   6.834  0.5762  0.5722  0.5716
  543LEU   HD13 5393   4.608   2.792   6.999  0.1291 -1.3100  0.4323
  543LEU    CD2 5394   4.681   2.555   6.938 -0.3500  0.2416  0.1541
  543LEU   HD21 5395   4.668   2.447   6.959  1.7483 -0.0295  0.2544
  543LEU   HD22 5396   4.737   2.600   7.023 -1.2982  2.6971 -0.4121
  543LEU   HD23 5397   4.745   2.558   6.848  0.1475 -1.6435  0.4195
  543LEU      C 5398   4.236   2.599   6.853 -0.1785 -0.8094 -0.4694
  543LEU      O 5399   4.221   2.698   6.781  0.1069 -0.4631  0.5362
  544ARG      N 5400   4.186   2.480   6.817  0.0631 -0.1004  0.2943
  544ARG     HN 5401   4.197   2.407   6.884 -0.9579  0.2055  0.8138
  544ARG     CA 5402   4.118   2.454   6.692  0.4053  0.2067 -0.3114
  544ARG     HA 5403   4.183   2.493   6.615  0.2760 -0.4275 -0.7503
  544ARG     CB 5404   4.100   2.305   6.657 -0.1900 -0.6407 -0.2074
  544ARG    HB1 5405   4.081   2.241   6.747 -0.5204 -1.5976 -0.9417
  544ARG    HB2 5406   4.203   2.287   6.620 -0.4602 -1.4704 -0.5867
  544ARG     CG 5407   4.006   2.281   6.535 -0.2230 -0.5709  0.1615
  544ARG    HG1 5408   4.050   2.197   6.477  0.3243  0.6583 -1.2661
  544ARG    HG2 5409   4.028   2.363   6.464  1.3679 -1.9690 -1.0694
  544ARG     CD 5410   3.855   2.278   6.549 -0.5512  0.8473 -0.2585
  544ARG    HD1 5411   3.813   2.250   6.450  0.4670 -0.5981 -0.3210
  544ARG    HD2 5412   3.807   2.376   6.570 -0.3922  0.8691 -0.0039
  544ARG     NE 5413   3.826   2.168   6.650 -0.1516  0.2488 -0.2902
  544ARG     HE 5414   3.891   2.092   6.651 -0.8343 -0.3494  0.1645
  544ARG     CZ 5415   3.706   2.138   6.704 -0.0027  0.0228 -0.8532
  544ARG    NH1 5416   3.595   2.196   6.673 -0.0610 -0.3365  0.1842
  544ARG   HH11 5417   3.593   2.276   6.612 -3.5275  0.5872  1.2952
  544ARG   HH12 5418   3.509   2.154   6.704 -1.2367  2.2831  0.7205
  544ARG    NH2 5419   3.698   2.032   6.781  0.3831 -0.1150  0.2627
  544ARG   HH21 5420   3.780   1.979   6.802 -0.4702 -0.4292  3.2041
  544ARG   HH22 5421   3.619   2.011   6.838  0.0443  2.4872  0.8841
  544ARG      C 5422   3.997   2.541   6.667 -0.1480 -0.3635 -0.0577
  544ARG      O 5423   3.968   2.598   6.560  0.4521 -0.1532 -0.5214
  545MET      N 5424   3.919   2.565   6.775  0.2346  0.4870 -0.5104
  545MET     HN 5425   3.944   2.515   6.858 -0.4535  0.8941 -0.0530
  545MET     CA 5426   3.806   2.652   6.783  0.1180  0.0758  0.4863
  545MET     HA 5427   3.730   2.616   6.715  0.9918 -0.6106 -0.1531
  545MET     CB 5428   3.739   2.651   6.921 -0.0856  0.2921  0.1737
  545MET    HB1 5429   3.663   2.733   6.920 -0.3185  0.0799  0.3863
  545MET    HB2 5430   3.810   2.685   6.999 -0.3970  0.6367  0.3106
  545MET     CG 5431   3.672   2.518   6.958 -0.4739 -0.2256  0.7979
  545MET    HG1 5432   3.631   2.533   7.060 -2.6329 -0.1725 -0.0228
  545MET    HG2 5433   3.746   2.435   6.957 -0.4634 -0.3456 -3.1331
  545MET     SD 5434   3.534   2.462   6.855 -0.0240 -0.1814 -0.5127
  545MET     CE 5435   3.480   2.350   6.989 -0.1915  0.6662 -0.3872
  545MET    HE1 5436   3.576   2.301   7.020  0.7031  1.2679 -2.0791
  545MET    HE2 5437   3.413   2.267   6.959  0.1772 -0.4834  1.7461
  545MET    HE3 5438   3.454   2.398   7.086  0.4264 -0.4305  0.3488
  545MET      C 5439   3.848   2.803   6.763  0.1738 -0.0436  0.5651
  545MET      O 5440   3.783   2.877   6.695 -0.1041  0.2981  0.3095
  546CYS      N 5441   3.964   2.850   6.814 -0.4507 -0.0440  0.2635
  546CYS     HN 5442   4.031   2.785   6.850  0.6405  0.2911 -1.0568
  546CYS     CA 5443   4.025   2.983   6.784  0.3186  0.3392 -0.4923
  546CYS     HA 5444   3.939   3.048   6.788 -1.2747 -1.5064 -2.5330
  546CYS     CB 5445   4.144   3.011   6.873  0.3754  0.0149  0.6335
  546CYS    HB1 5446   4.209   3.091   6.831  0.7048 -0.7981 -0.4564
  546CYS    HB2 5447   4.207   2.920   6.875  2.1089  1.1758  1.1078
  546CYS     SG 5448   4.104   3.035   7.050 -0.0020 -0.3392  0.3389
  546CYS    HG1 5449   4.047   2.918   7.071 -0.1489 -0.2864  0.2419
  546CYS      C 5450   4.067   2.998   6.635 -0.0794  0.5650  0.0422
  546CYS      O 5451   4.059   3.101   6.573  0.2267  0.3052  0.1661
  547CYS      N 5452   4.105   2.883   6.572  0.1181 -0.5373  0.2554
  547CYS     HN 5453   4.118   2.799   6.625 -1.7874 -0.4992  0.8538
  547CYS     CA 5454   4.130   2.881   6.434 -0.1345 -0.2374  1.2020
  547CYS     HA 5455   4.183   2.973   6.414  0.2311 -0.4141  1.3497
  547CYS     CB 5456   4.217   2.759   6.387 -1.0283 -0.3917 -0.0525
  547CYS    HB1 5457   4.231   2.757   6.277  1.5459 -0.2540  0.2028
  547CYS    HB2 5458   4.177   2.663   6.426  1.4585 -0.9344  1.3840
  547CYS     SG 5459   4.383   2.769   6.459  0.5398 -0.0933 -0.3249
  547CYS    HG1 5460   4.366   2.701   6.571 -2.6845  1.8142  0.4675
  547CYS      C 5461   4.001   2.885   6.352 -0.2802 -0.1886 -0.1601
  547CYS      O 5462   4.004   2.952   6.254 -0.2340 -0.4408  0.6417
  548GLU      N 5463   3.886   2.825   6.402 -0.2528 -0.0474 -0.6312
  548GLU     HN 5464   3.890   2.769   6.484 -1.3769 -0.0964 -0.5931
  548GLU     CA 5465   3.749   2.843   6.346  0.0434 -0.0375  0.0356
  548GLU     HA 5466   3.749   2.822   6.240  0.2043 -0.7483  0.1720
  548GLU     CB 5467   3.638   2.748   6.418  0.1224 -0.2264  0.3332
  548GLU    HB1 5468   3.544   2.780   6.368  0.1285  2.2624  1.7628
  548GLU    HB2 5469   3.624   2.775   6.525  0.1277 -1.0208  0.5403
  548GLU     CG 5470   3.657   2.593   6.404 -0.2899  0.2478 -0.6763
  548GLU    HG1 5471   3.758   2.564   6.437 -0.9871  0.2156  1.5483
  548GLU    HG2 5472   3.655   2.578   6.293 -1.8922  0.3891 -0.7029
  548GLU     CD 5473   3.547   2.514   6.475  0.0740 -0.2808  0.5810
  548GLU    OE1 5474   3.443   2.573   6.522 -0.0039  0.1419  0.8355
  548GLU    OE2 5475   3.567   2.391   6.489 -0.0538 -0.0292  0.2226
  548GLU      C 5476   3.700   2.985   6.351 -0.1678 -0.6969 -0.8653
  548GLU      O 5477   3.635   3.036   6.262 -0.5645 -0.5562 -0.0180
  549LEU      N 5478   3.733   3.053   6.466  0.1703  0.4017  0.5594
  549LEU     HN 5479   3.795   3.012   6.533  1.1405 -0.4755 -0.8088
  549LEU     CA 5480   3.716   3.196   6.495 -0.0839 -0.0153  0.2913
  549LEU     HA 5481   3.609   3.209   6.486 -0.2573 -0.5765  1.3820
  549LEU     CB 5482   3.755   3.231   6.642 -0.0415 -0.4017 -0.1677
  549LEU    HB1 5483   3.862   3.210   6.665  0.4781  2.3505  0.2665
  549LEU    HB2 5484   3.699   3.154   6.698 -0.2661 -0.5497 -0.5867
  549LEU     CG 5485   3.719   3.374   6.686 -0.0639 -0.4427  0.0459
  549LEU     HG 5486   3.765   3.450   6.619  1.5867  1.4498  3.1163
  549LEU    CD1 5487   3.564   3.376   6.710  0.0609  0.0196  0.0745
  549LEU   HD11 5488   3.502   3.397   6.620 -0.7234  1.4756  0.9292
  549LEU   HD12 5489   3.537   3.456   6.782  2.2534  0.5660  0.3620
  549LEU   HD13 5490   3.525   3.292   6.772 -0.4583  1.2364  1.4202
  549LEU    CD2 5491   3.782   3.397   6.816 -0.0907 -0.3316 -0.5869
  549LEU   HD21 5492   3.892   3.385   6.811 -0.1290 -0.6154 -0.8064
  549LEU   HD22 5493   3.734   3.319   6.880  1.1974 -0.1019  0.7116
  549LEU   HD23 5494   3.754   3.492   6.866 -0.2687 -1.6023  1.8846
  549LEU      C 5495   3.796   3.293   6.404 -0.7354  0.4270 -0.5944
  549LEU      O 5496   3.742   3.399   6.366 -0.0621  0.2307 -0.4111
  550ALA      N 5497   3.915   3.259   6.357 -0.1519  0.6913  0.2537
  550ALA     HN 5498   3.961   3.191   6.415  2.5192  0.4013 -1.9683
  550ALA     CA 5499   3.999   3.329   6.266 -0.0475 -0.7631 -0.4296
  550ALA     HA 5500   4.001   3.428   6.309  0.0863  0.8363 -3.7601
  550ALA     CB 5501   4.147   3.282   6.262 -0.2983 -0.4127 -0.0190
  550ALA    HB1 5502   4.155   3.176   6.229  0.5653 -0.0794 -0.9324
  550ALA    HB2 5503   4.183   3.285   6.367  2.8393 -0.6002 -0.9830
  550ALA    HB3 5504   4.212   3.348   6.201 -0.6454  0.1432  0.2119
  550ALA      C 5505   3.936   3.337   6.128 -0.5863 -0.1566  0.2443
  550ALA      O 5506   3.927   3.447   6.073  0.3446 -0.9312  0.0707
  551LEU      N 5507   3.895   3.224   6.069 -0.1047 -0.1064  0.0200
  551LEU     HN 5508   3.916   3.139   6.116  0.2309 -0.3994 -0.6507
  551LEU     CA 5509   3.803   3.214   5.946 -0.2960 -0.1966  0.1112
  551LEU     HA 5510   3.843   3.286   5.876 -1.3214  0.5580  0.2789
  551LEU     CB 5511   3.782   3.074   5.888  0.9610  0.3610  0.2319
  551LEU    HB1 5512   3.726   3.092   5.793 -0.1436  2.7666  1.2679
  551LEU    HB2 5513   3.723   3.014   5.961  2.1416  1.0783  1.8096
  551LEU     CG 5514   3.911   2.991   5.864 -0.3576 -0.3207 -0.1851
  551LEU     HG 5515   3.961   2.982   5.963 -0.0432  2.7072  0.0243
  551LEU    CD1 5516   3.867   2.852   5.819 -0.1117 -0.3559  0.6621
  551LEU   HD11 5517   3.803   2.807   5.898 -1.9402  1.0226  0.0361
  551LEU   HD12 5518   3.961   2.793   5.814  1.5975  2.0749  2.0148
  551LEU   HD13 5519   3.818   2.864   5.720 -0.4206  0.6587  0.9284
  551LEU    CD2 5520   4.001   3.057   5.758 -0.8944  0.1521  0.4272
  551LEU   HD21 5521   3.933   3.088   5.675 -0.3949 -0.6827 -0.3110
  551LEU   HD22 5522   4.072   2.979   5.722 -1.2436 -1.0051  2.1142
  551LEU   HD23 5523   4.051   3.135   5.819 -2.7767  0.4654  1.6445
  551LEU      C 5524   3.673   3.284   5.980 -1.0651 -0.3571 -0.2044
  551LEU      O 5525   3.631   3.366   5.896  0.1123 -0.7779 -0.1718
  552CYS      N 5526   3.609   3.266   6.097  0.2463 -0.6240 -0.4919
  552CYS     HN 5527   3.639   3.196   6.161  3.4661  0.8488 -0.1681
  552CYS     CA 5528   3.488   3.340   6.124 -0.1976 -0.4841 -0.6825
  552CYS     HA 5529   3.421   3.306   6.047 -2.5020  0.3578  0.8303
  552CYS     CB 5530   3.412   3.287   6.253 -0.7418  0.4022  0.6617
  552CYS    HB1 5531   3.476   3.284   6.343 -0.7155  1.1114  0.6741
  552CYS    HB2 5532   3.375   3.184   6.232  1.9084 -0.1676 -1.8653
  552CYS     SG 5533   3.285   3.388   6.322 -0.2164  0.0059  0.0974
  552CYS    HG1 5534   3.324   3.363   6.446 -2.9459 -1.3192  0.7560
  552CYS      C 5535   3.493   3.492   6.116  0.2328 -0.1507 -0.3079
  552CYS      O 5536   3.431   3.553   6.036  0.3329 -0.0848  0.1065
  553LYS      N 5537   3.584   3.555   6.195 -0.1188 -0.3658  0.2628
  553LYS     HN 5538   3.631   3.508   6.269  0.4331  0.3966  0.4040
  553LYS     CA 5539   3.608   3.698   6.194 -0.4167 -0.8954  0.1403
  553LYS     HA 5540   3.508   3.736   6.209 -0.4059 -1.5602  2.1418
  553LYS     CB 5541   3.697   3.738   6.312  0.3190  0.3091 -0.3609
  553LYS    HB1 5542   3.721   3.846   6.317 -0.0841  0.3807  0.0300
  553LYS    HB2 5543   3.786   3.675   6.288 -0.5476 -1.5512  1.0469
  553LYS     CG 5544   3.653   3.697   6.456  0.2669 -0.7771 -0.2096
  553LYS    HG1 5545   3.730   3.738   6.525  1.7091  0.3722 -2.3904
  553LYS    HG2 5546   3.642   3.591   6.487  0.3547 -0.0650  2.4644
  553LYS     CD 5547   3.515   3.763   6.484 -1.1599 -0.3468 -0.4539
  553LYS    HD1 5548   3.437   3.716   6.420 -0.8297  0.6487 -1.6211
  553LYS    HD2 5549   3.521   3.868   6.450 -3.5397 -0.4251 -1.3312
  553LYS     CE 5550   3.477   3.770   6.636  0.1294 -0.1084 -0.3437
  553LYS    HE1 5551   3.560   3.815   6.694  0.0047  1.9136 -1.6234
  553LYS    HE2 5552   3.471   3.665   6.671  4.5662  0.3883  2.6841
  553LYS     NZ 5553   3.354   3.838   6.668 -0.3123 -0.5565 -0.1461
  553LYS    HZ1 5554   3.279   3.798   6.608 -0.7688  1.1039 -0.7354
  553LYS    HZ2 5555   3.365   3.938   6.640 -0.3130 -1.0113 -1.9260
  553LYS    HZ3 5556   3.330   3.831   6.769  1.6625 -0.7656  0.3471
  553LYS      C 5557   3.646   3.758   6.059 -0.3688 -0.3606  0.3066
  553LYS      O 5558   3.596   3.866   6.022  0.3522  0.7826  0.4049
  554VAL      N 5559   3.737   3.692   5.982  0.1000 -0.2609  0.1277
  554VAL     HN 5560   3.780   3.605   6.004 -1.3263 -0.9628  0.1937
  554VAL     CA 5561   3.769   3.723   5.843  1.2994  0.0782  0.0486
  554VAL     HA 5562   3.798   3.827   5.842  0.2718  0.3770  0.1363
  554VAL     CB 5563   3.884   3.644   5.786 -0.4533  0.6028  0.6933
  554VAL     HB 5564   3.871   3.539   5.819  1.3264 -0.4313 -1.5895
  554VAL    CG1 5565   3.892   3.649   5.631  0.3169 -0.5984 -0.2348
  554VAL   HG11 5566   3.813   3.592   5.579  0.0690 -0.1212 -0.3908
  554VAL   HG12 5567   3.987   3.597   5.607  1.6252 -0.0650  3.2577
  554VAL   HG13 5568   3.903   3.755   5.598  1.1430 -0.1262  1.4101
  554VAL    CG2 5569   4.020   3.708   5.837 -0.8922 -0.2920 -0.3429
  554VAL   HG21 5570   4.109   3.653   5.800  0.7826  1.3686  1.0707
  554VAL   HG22 5571   4.022   3.696   5.947 -0.3826 -0.1547 -0.3344
  554VAL   HG23 5572   4.019   3.814   5.805  0.9546  0.1457  0.9352
  554VAL      C 5573   3.641   3.717   5.754  0.7843 -0.6203 -0.1546
  554VAL      O 5574   3.609   3.820   5.689  0.1601 -0.2012 -0.2968
  555VAL      N 5575   3.550   3.609   5.761  0.1307 -0.0848  0.1356
  555VAL     HN 5576   3.570   3.529   5.817 -3.3679 -0.4558  1.1214
  555VAL     CA 5577   3.415   3.613   5.694 -0.4029  0.9921  0.7392
  555VAL     HA 5578   3.433   3.630   5.589  1.7220  0.6607  1.0088
  555VAL     CB 5579   3.349   3.476   5.711 -0.5439 -0.3327 -0.2926
  555VAL     HB 5580   3.358   3.436   5.814 -1.0367 -2.2589 -0.9473
  555VAL    CG1 5581   3.203   3.460   5.672 -0.1886  0.1762 -0.3564
  555VAL   HG11 5582   3.174   3.360   5.634 -0.2073 -0.3547  1.0129
  555VAL   HG12 5583   3.186   3.536   5.592  2.4032  0.9404 -0.2618
  555VAL   HG13 5584   3.143   3.491   5.761  0.5241 -0.6839  0.4306
  555VAL    CG2 5585   3.421   3.383   5.605 -0.2555  0.4624 -0.0098
  555VAL   HG21 5586   3.373   3.283   5.616 -0.7807  0.8770  2.1000
  555VAL   HG22 5587   3.525   3.366   5.638 -1.0762 -0.5309  2.3175
  555VAL   HG23 5588   3.400   3.418   5.502 -2.6366  1.7824  0.8354
  555VAL      C 5589   3.319   3.725   5.742  0.4269  0.1375  0.3613
  555VAL      O 5590   3.252   3.794   5.664 -0.4060 -0.0043 -0.7601
  556ASN      N 5591   3.315   3.740   5.873  0.0374 -0.0494 -0.1205
  556ASN     HN 5592   3.381   3.686   5.926 -1.0915 -0.0883  1.3232
  556ASN     CA 5593   3.222   3.819   5.943  0.4556  1.0005  0.2580
  556ASN     HA 5594   3.126   3.806   5.897  0.4199  2.7876 -0.2473
  556ASN     CB 5595   3.214   3.777   6.095 -0.4612 -0.2630  0.4568
  556ASN    HB1 5596   3.315   3.793   6.139  0.6085  0.2755 -2.0383
  556ASN    HB2 5597   3.186   3.670   6.097 -1.7922  0.0712  0.5373
  556ASN     CG 5598   3.119   3.864   6.176 -0.3462  0.6017 -0.1109
  556ASN    OD1 5599   3.161   3.945   6.258 -0.2723  0.4293  0.2988
  556ASN    ND2 5600   2.986   3.836   6.158 -0.3512 -0.1698  0.0102
  556ASN   HD21 5601   2.954   3.758   6.104  0.1236  1.0780 -2.1955
  556ASN   HD22 5602   2.931   3.902   6.209 -2.8396 -0.9767 -1.4660
  556ASN      C 5603   3.241   3.972   5.927  0.2824  0.4339  0.2418
  556ASN      O 5604   3.161   4.055   5.961 -0.4514  0.0307 -0.1766
  557SER      N 5605   3.355   4.016   5.871 -0.2294 -0.4259  0.1290
  557SER     HN 5606   3.429   3.951   5.857 -0.5408 -0.8654  0.4907
  557SER     CA 5607   3.390   4.151   5.834 -0.4521 -0.2696 -1.1827
  557SER     HA 5608   3.308   4.211   5.872 -0.2041 -1.9182  2.4186
  557SER     CB 5609   3.527   4.201   5.902  0.8706  0.5055  0.9330
  557SER    HB1 5610   3.509   4.217   6.011  0.1865 -1.7638  1.2225
  557SER    HB2 5611   3.552   4.304   5.870 -1.0204  1.2032  1.5364
  557SER     OG 5612   3.632   4.110   5.880  0.0062 -0.6121 -0.1117
  557SER    HG1 5613   3.619   4.032   5.935  3.1241 -0.0314  1.7186
  557SER      C 5614   3.390   4.177   5.688  0.3845 -0.8371  0.7625
  557SER      O 5615   3.449   4.280   5.646  0.8911 -0.5401  0.1881
  558HSD      N 5616   3.320   4.098   5.604 -1.1684  0.2778 -0.0484
  558HSD     HN 5617   3.271   4.018   5.638 -0.9024  0.1130 -0.0465
  558HSD     CA 5618   3.314   4.117   5.463  0.6413 -0.5061 -0.5098
  558HSD     HA 5619   3.415   4.123   5.424  1.0719 -0.4101  0.5986
  558HSD     CB 5620   3.239   3.995   5.399  0.5525  0.2168  0.2289
  558HSD    HB1 5621   3.141   3.989   5.451  0.0487  0.9274 -0.6258
  558HSD    HB2 5622   3.306   3.910   5.425  0.6724  0.1778 -0.2039
  558HSD    ND1 5623   3.094   3.964   5.200 -0.1442  0.0073  0.4100
  558HSD    HD1 5624   3.009   3.929   5.240 -1.0214  0.8152 -0.6904
  558HSD     CG 5625   3.212   3.997   5.246 -0.0457  0.1404 -0.3130
  558HSD    CE1 5626   3.090   3.981   5.063  0.3429 -0.2654  0.1601
  558HSD    HE1 5627   3.006   3.954   4.999  0.5293  0.4466 -0.3943
  558HSD    NE2 5628   3.205   4.031   5.025  0.0743 -0.1927  0.6031
  558HSD    CD2 5629   3.285   4.034   5.138 -0.6115 -0.4526  0.1798
  558HSD    HD2 5630   3.381   4.083   5.134 -1.0913  0.5062  0.2233
  558HSD      C 5631   3.253   4.252   5.419  0.3707  0.5270  0.0535
  558HSD      O 5632   3.308   4.307   5.323  0.6474 -0.6419 -0.6368
  559CYS      N 5633   3.150   4.296   5.487 -0.1909 -0.6496 -0.4803
  559CYS     HN 5634   3.111   4.243   5.562  0.8432 -2.0914 -0.9277
  559CYS     CA 5635   3.085   4.422   5.468  0.4314  0.3512 -0.2937
  559CYS     HA 5636   3.051   4.415   5.366 -0.7832  0.0979  0.1059
  559CYS     CB 5637   2.964   4.445   5.565  0.3147 -0.3693 -0.1962
  559CYS    HB1 5638   2.883   4.378   5.527 -0.5547  1.1208 -1.0537
  559CYS    HB2 5639   2.925   4.549   5.561 -0.3460 -0.5513  0.9284
  559CYS     SG 5640   3.001   4.420   5.743  0.4449  0.2300  0.1311
  559CYS    HG1 5641   2.957   4.296   5.754 -1.0355  0.8944  2.6557
  559CYS      C 5642   3.172   4.552   5.475  0.0827  0.2923  0.3715
  559CYS      O 5643   3.154   4.652   5.406 -0.3467  0.0791  0.0515
  560VAL      N 5644   3.271   4.548   5.566  0.1182  0.2190  0.4185
  560VAL     HN 5645   3.287   4.470   5.627 -0.0850  0.2350  0.4929
  560VAL     CA 5646   3.361   4.661   5.583  0.3177 -0.3585 -0.0555
  560VAL     HA 5647   3.315   4.752   5.547  0.7011 -0.0364  0.2591
  560VAL     CB 5648   3.383   4.682   5.729  0.1696 -0.1493 -0.5196
  560VAL     HB 5649   3.461   4.759   5.751 -0.0188 -0.2418  0.5619
  560VAL    CG1 5650   3.264   4.732   5.803 -0.6996  0.9107  0.1687
  560VAL   HG11 5651   3.231   4.821   5.745  1.6944 -0.0188 -2.8418
  560VAL   HG12 5652   3.273   4.760   5.910  0.4536 -1.2540  0.6870
  560VAL   HG13 5653   3.184   4.655   5.792 -1.3709  1.4674  0.9387
  560VAL    CG2 5654   3.436   4.560   5.807 -0.2460 -0.0776  0.7006
  560VAL   HG21 5655   3.517   4.510   5.749  1.7988  3.0468  0.6353
  560VAL   HG22 5656   3.352   4.487   5.809  0.7127 -1.2545 -0.0629
  560VAL   HG23 5657   3.458   4.585   5.913 -2.0059  2.1670  0.6088
  560VAL      C 5658   3.494   4.646   5.516 -0.1996  0.0538 -0.0865
  560VAL      O 5659   3.578   4.736   5.533 -0.3147 -0.2474 -0.0814
  561PHE      N 5660   3.520   4.541   5.438  0.7668  0.7094  0.6490
  561PHE     HN 5661   3.455   4.467   5.422  0.0727  1.3028  0.6712
  561PHE     CA 5662   3.642   4.518   5.370 -0.3651  0.3665 -0.6643
  561PHE     HA 5663   3.724   4.531   5.440 -0.3891 -0.1166 -0.5420
  561PHE     CB 5664   3.642   4.363   5.318 -0.3252  0.4888  0.3586
  561PHE    HB1 5665   3.565   4.345   5.241 -0.5420  0.7358  0.5163
  561PHE    HB2 5666   3.624   4.292   5.402 -1.0592 -2.1862 -1.8931
  561PHE     CG 5667   3.775   4.318   5.256 -0.3698 -0.4492  0.2666
  561PHE    CD1 5668   3.807   4.360   5.131 -0.0413  0.6001 -0.4004
  561PHE    HD1 5669   3.732   4.408   5.070 -1.6351 -1.6144 -0.3162
  561PHE    CE1 5670   3.914   4.303   5.064 -0.4147 -0.4824 -0.4752
  561PHE    HE1 5671   3.940   4.342   4.967  3.3541  1.6930  1.1744
  561PHE     CZ 5672   4.002   4.215   5.133  0.2794 -0.2494  0.2987
  561PHE     HZ 5673   4.087   4.170   5.083  0.4110  0.5242 -0.1961
  561PHE    CD2 5674   3.857   4.220   5.319  0.4137  0.3729  0.0300
  561PHE    HD2 5675   3.823   4.171   5.409  2.4076 -1.8937 -0.3293
  561PHE    CE2 5676   3.969   4.163   5.255 -0.7074 -0.3705  0.0154
  561PHE    HE2 5677   4.029   4.089   5.306 -1.0546  1.1206  2.8336
  561PHE      C 5678   3.662   4.616   5.248  0.2201  0.2672 -0.3638
  561PHE      O 5679   3.564   4.634   5.172  0.0499 -0.1234 -0.1297
  562PRO      N 5680   3.773   4.687   5.237 -0.0434 -0.0215 -0.1710
  562PRO     CD 5681   3.889   4.672   5.324  0.6457  0.2889  0.1931
  562PRO    HD1 5682   3.906   4.568   5.360 -1.8402  0.0805  0.8797
  562PRO    HD2 5683   3.870   4.745   5.405 -1.7184  0.2251 -0.2497
  562PRO     CA 5684   3.794   4.801   5.148  0.1563  0.1298  0.2077
  562PRO     HA 5685   3.745   4.888   5.190  0.0314  0.6710 -1.0405
  562PRO     CB 5686   3.946   4.828   5.150 -0.0620  0.1725  0.1552
  562PRO    HB1 5687   3.975   4.931   5.180  1.3840 -0.2944  0.4401
  562PRO    HB2 5688   3.994   4.815   5.050  0.0102 -0.3642  0.2584
  562PRO     CG 5689   4.008   4.729   5.247  0.1970 -0.0447 -0.0299
  562PRO    HG1 5690   4.060   4.646   5.196 -0.1290 -1.0764  1.2559
  562PRO    HG2 5691   4.081   4.773   5.318 -0.7687 -1.2875  1.8072
  562PRO      C 5692   3.746   4.783   5.002 -0.8353  0.3362  0.3383
  562PRO      O 5693   3.799   4.701   4.929 -0.0860  0.5910  0.0237
  563ARG      N 5694   3.637   4.855   4.963  0.2520  0.4977 -0.7697
  563ARG     HN 5695   3.606   4.918   5.035 -0.3357 -0.0597 -0.5256
  563ARG     CA 5696   3.558   4.829   4.840 -0.2261  0.8493 -0.3732
  563ARG     HA 5697   3.517   4.729   4.839 -0.6490  1.0216 -0.6548
  563ARG     CB 5698   3.436   4.927   4.835 -0.0240 -0.4948  0.3243
  563ARG    HB1 5699   3.473   5.029   4.811 -0.4102 -0.8399 -1.9596
  563ARG    HB2 5700   3.395   4.949   4.936  0.6113 -0.0773  0.4968
  563ARG     CG 5701   3.326   4.889   4.728  0.5208 -1.0496 -0.3850
  563ARG    HG1 5702   3.239   4.953   4.754 -0.6008 -2.8855  0.6314
  563ARG    HG2 5703   3.291   4.790   4.764  0.6912  0.0267  3.1571
  563ARG     CD 5704   3.348   4.901   4.583  0.2316  0.3841 -0.7072
  563ARG    HD1 5705   3.416   4.820   4.549 -0.6128 -0.8005  0.3066
  563ARG    HD2 5706   3.382   5.003   4.555 -1.1595  1.3071  0.7647
  563ARG     NE 5707   3.212   4.869   4.517  0.1732  0.3228  0.4056
  563ARG     HE 5708   3.141   4.829   4.574 -1.2044  2.1463  0.0600
  563ARG     CZ 5709   3.205   4.846   4.386  0.3606 -0.5107 -0.0152
  563ARG    NH1 5710   3.313   4.870   4.311  0.1947 -0.6454 -0.2154
  563ARG   HH11 5711   3.304   4.891   4.214  2.0349 -1.1235 -0.5288
  563ARG   HH12 5712   3.381   4.921   4.364 -0.7857  0.7438 -0.2278
  563ARG    NH2 5713   3.096   4.794   4.337 -0.1624  0.5979  0.2050
  563ARG   HH21 5714   3.024   4.754   4.394  0.4369  3.1518  2.9887
  563ARG   HH22 5715   3.096   4.755   4.245 -0.7757 -0.6647  0.7173
  563ARG      C 5716   3.643   4.839   4.719  0.2526 -0.0186 -0.3243
  563ARG      O 5717   3.645   4.753   4.633  0.2859 -0.3636  0.5743
  564GLU      N 5718   3.728   4.936   4.714  0.0335 -0.3489 -1.0209
  564GLU     HN 5719   3.739   4.996   4.793  1.1488 -0.1370 -1.3249
  564GLU     CA 5720   3.819   4.967   4.604 -0.2435 -0.2374  0.7369
  564GLU     HA 5721   3.767   4.983   4.511  3.6548  1.2778 -1.3987
  564GLU     CB 5722   3.893   5.102   4.640  0.1516  0.7888  0.8747
  564GLU    HB1 5723   3.978   5.103   4.568  0.6111 -1.5522  1.2806
  564GLU    HB2 5724   3.951   5.091   4.734  0.2480  0.4245  0.7743
  564GLU     CG 5725   3.801   5.230   4.639 -0.4763  0.2525 -0.4552
  564GLU    HG1 5726   3.849   5.320   4.682  1.7872 -1.3093  0.4614
  564GLU    HG2 5727   3.710   5.208   4.699  0.3966  1.3366  1.3317
  564GLU     CD 5728   3.743   5.263   4.503  0.5186 -0.1505  0.0947
  564GLU    OE1 5729   3.814   5.311   4.411 -0.2880 -0.2835  0.4231
  564GLU    OE2 5730   3.620   5.244   4.478 -0.3941  0.1665  0.1002
  564GLU      C 5731   3.922   4.848   4.580  0.1376 -0.0178 -0.5426
  564GLU      O 5732   3.958   4.821   4.470  0.1295  0.3392 -0.1747
  565LEU      N 5733   3.970   4.793   4.691  0.1078  0.4086  0.2946
  565LEU     HN 5734   3.937   4.818   4.781  3.5195  0.3829  1.6821
  565LEU     CA 5735   4.059   4.679   4.681  0.5481 -0.7422 -0.6297
  565LEU     HA 5736   4.136   4.712   4.613  1.3028  0.0241  0.5549
  565LEU     CB 5737   4.114   4.650   4.826 -0.1430  0.1450  0.0616
  565LEU    HB1 5738   4.033   4.611   4.891  0.2232  0.5158  0.7530
  565LEU    HB2 5739   4.159   4.741   4.871  0.2557  0.0122 -0.0573
  565LEU     CG 5740   4.233   4.548   4.829  0.4818  0.4605  0.0403
  565LEU     HG 5741   4.204   4.450   4.787  0.5533 -0.6523  2.4360
  565LEU    CD1 5742   4.353   4.598   4.751  0.2264 -0.0207 -0.2454
  565LEU   HD11 5743   4.322   4.646   4.656  0.2419 -1.9346 -1.2611
  565LEU   HD12 5744   4.421   4.511   4.741 -0.8962 -1.2026  1.5998
  565LEU   HD13 5745   4.406   4.675   4.811 -0.7808  0.8820 -0.4779
  565LEU    CD2 5746   4.279   4.529   4.975  0.0822 -0.0482 -0.1737
  565LEU   HD21 5747   4.369   4.464   4.986  0.2824  0.1956 -0.3807
  565LEU   HD22 5748   4.201   4.486   5.042  0.2825  0.3562  0.3237
  565LEU   HD23 5749   4.301   4.630   5.016 -1.6295  0.1753  0.2842
  565LEU      C 5750   3.994   4.558   4.631 -0.6916  0.1420 -0.3175
  565LEU      O 5751   4.055   4.480   4.556  0.0186 -0.2701  0.1529
  566LYS      N 5752   3.860   4.540   4.650  0.0723 -0.2039  0.2953
  566LYS     HN 5753   3.799   4.613   4.682  0.1388  0.8814 -1.8466
  566LYS     CA 5754   3.782   4.434   4.588 -0.8236 -0.4523 -0.0318
  566LYS     HA 5755   3.820   4.336   4.611 -0.9379 -0.7169 -0.9078
  566LYS     CB 5756   3.625   4.435   4.621  0.2598  0.2449  0.1526
  566LYS    HB1 5757   3.570   4.352   4.571 -1.1544  0.8664  0.6262
  566LYS    HB2 5758   3.581   4.533   4.594  0.3419  0.5362  1.0526
  566LYS     CG 5759   3.592   4.426   4.769 -0.8176  0.0740  0.8360
  566LYS    HG1 5760   3.635   4.511   4.826 -1.3393  0.1248  1.1557
  566LYS    HG2 5761   3.638   4.332   4.806 -1.9184 -0.0663  1.8910
  566LYS     CD 5762   3.443   4.406   4.789  0.2926 -0.4931  0.3962
  566LYS    HD1 5763   3.383   4.427   4.697 -0.4766 -1.2292  0.7166
  566LYS    HD2 5764   3.410   4.483   4.862  0.0360 -0.1013 -0.1181
  566LYS     CE 5765   3.395   4.260   4.812 -0.1187  0.6918 -0.8384
  566LYS    HE1 5766   3.445   4.225   4.905  1.1535  0.0184 -1.7384
  566LYS    HE2 5767   3.442   4.195   4.735  2.2925  1.4593 -0.1077
  566LYS     NZ 5768   3.249   4.232   4.820  0.1267  0.0087 -0.2368
  566LYS    HZ1 5769   3.235   4.137   4.858 -2.1536  0.8130  1.1293
  566LYS    HZ2 5770   3.224   4.239   4.719  0.6857 -1.6338 -0.5150
  566LYS    HZ3 5771   3.194   4.304   4.871 -3.9744 -1.1701 -2.6021
  566LYS      C 5772   3.788   4.447   4.436  0.3868  0.1321  0.0755
  566LYS      O 5773   3.792   4.344   4.366  0.5090  0.0928 -0.6073
  567GLU      N 5774   3.783   4.571   4.384 -0.2720  0.3868 -0.1325
  567GLU     HN 5775   3.789   4.653   4.440  1.3429  0.0242  0.2650
  567GLU     CA 5776   3.772   4.594   4.242 -0.4262 -0.4138  0.2831
  567GLU     HA 5777   3.700   4.529   4.196  1.5843 -1.1234 -2.1068
  567GLU     CB 5778   3.748   4.745   4.217 -0.5768  0.0916 -0.4213
  567GLU    HB1 5779   3.829   4.810   4.256  0.2831 -0.8847 -0.5407
  567GLU    HB2 5780   3.650   4.769   4.264 -2.0343 -2.0124 -2.1531
  567GLU     CG 5781   3.712   4.784   4.074 -1.3749 -0.2058  0.4225
  567GLU    HG1 5782   3.641   4.705   4.042 -0.7972 -0.4030 -0.3937
  567GLU    HG2 5783   3.804   4.770   4.013 -1.7914 -2.7378  0.2516
  567GLU     CD 5784   3.651   4.926   4.055  0.5979  0.5253  0.7318
  567GLU    OE1 5785   3.574   4.942   3.957  0.0865 -0.1022 -0.4672
  567GLU    OE2 5786   3.676   5.014   4.141 -0.2618 -1.1318  0.1005
  567GLU      C 5787   3.901   4.563   4.168  0.2154  0.1151 -0.1619
  567GLU      O 5788   3.900   4.540   4.046 -0.5483  0.1657  0.0306
  568VAL      N 5789   4.008   4.566   4.242 -0.4799 -0.0594  0.5680
  568VAL     HN 5790   3.996   4.592   4.338 -1.3875 -0.0724  0.4694
  568VAL     CA 5791   4.142   4.530   4.187  0.3440  0.0915 -0.4587
  568VAL     HA 5792   4.155   4.564   4.085  3.1415 -3.6926 -1.5966
  568VAL     CB 5793   4.258   4.585   4.269 -0.4614  0.1995 -0.3530
  568VAL     HB 5794   4.280   4.532   4.364 -2.0149  0.3966  0.1453
  568VAL    CG1 5795   4.384   4.565   4.172  0.1229  0.4911 -0.3889
  568VAL   HG11 5796   4.377   4.477   4.104  0.3470  1.1799 -1.3264
[truncated: 46,752,638 more chars]
