# Supplementary material for: Atomistic simulations reveal impacts of missense mutations on the structure and function of SynGAP1
Source: Brief Bioinform. 2024 Sep 23;25(6):bbae458. doi: 10.1093/bib/bbae458 (PMC11418247; doi:10.1093/bib/bbae458)
Supplement: supplementary_files [file supplementary_files.zip › supplementary_files/SI files/Membrane-simulations/SynGAP-Membrane/charmmgui_gromacs/step5_input.gro]

Generated by CHARMM-GUI FF-Converter
683370
    1LEU      N    1  12.154   8.964   7.364
    1LEU    HT1    2  12.247   8.976   7.330
    1LEU    HT2    3  12.100   9.045   7.387
    1LEU     CA    4  12.078   8.855   7.296
    1LEU     HA    5  12.049   8.781   7.370
    1LEU     CB    6  11.948   8.906   7.227
    1LEU    HB1    7  11.898   8.819   7.179
    1LEU    HB2    8  11.974   8.978   7.147
    1LEU     CG    9  11.843   8.969   7.320
    1LEU     HG   10  11.893   9.053   7.374
    1LEU    CD1   11  11.727   9.029   7.239
    1LEU   HD11   12  11.675   8.949   7.183
    1LEU   HD12   13  11.765   9.104   7.166
    1LEU   HD13   14  11.653   9.079   7.306
    1LEU    CD2   15  11.786   8.867   7.421
    1LEU   HD21   16  11.866   8.828   7.487
    1LEU   HD22   17  11.739   8.781   7.367
    1LEU   HD23   18  11.707   8.914   7.483
    1LEU      C   19  12.166   8.782   7.196
    1LEU      O   20  12.172   8.813   7.077
    2ASN      N   21  12.237   8.678   7.245
    2ASN     HN   22  12.238   8.662   7.343
    2ASN     CA   23  12.298   8.576   7.163
    2ASN     HA   24  12.353   8.625   7.083
    2ASN     CB   25  12.397   8.489   7.245
    2ASN    HB1   26  12.434   8.405   7.183
    2ASN    HB2   27  12.345   8.448   7.335
    2ASN     CG   28  12.518   8.573   7.287
    2ASN    OD1   29  12.561   8.667   7.221
    2ASN    ND2   30  12.579   8.542   7.404
    2ASN   HD21   31  12.655   8.600   7.431
    2ASN   HD22   32  12.538   8.473   7.464
    2ASN      C   33  12.184   8.496   7.096
    2ASN      O   34  12.121   8.407   7.152
    3LEU      N   35  12.152   8.541   6.974
    3LEU     HN   36  12.203   8.618   6.935
    3LEU     CA   37  12.043   8.492   6.894
    3LEU     HA   38  11.965   8.455   6.960
    3LEU     CB   39  11.984   8.608   6.808
    3LEU    HB1   40  11.924   8.567   6.724
    3LEU    HB2   41  12.070   8.663   6.762
    3LEU     CG   42  11.896   8.710   6.883
    3LEU     HG   43  11.957   8.755   6.965
    3LEU    CD1   44  11.852   8.823   6.789
    3LEU   HD11   45  11.792   8.782   6.705
    3LEU   HD12   46  11.940   8.876   6.746
    3LEU   HD13   47  11.789   8.897   6.843
    3LEU    CD2   48  11.771   8.647   6.948
    3LEU   HD21   49  11.798   8.569   7.021
    3LEU   HD22   50  11.707   8.600   6.869
    3LEU   HD23   51  11.711   8.724   7.000
    3LEU      C   52  12.083   8.373   6.809
    3LEU      O   53  12.104   8.382   6.688
    4ASP      N   54  12.091   8.255   6.872
    4ASP     HN   55  12.087   8.252   6.972
    4ASP     CA   56  12.110   8.127   6.807
    4ASP     HA   57  12.202   8.134   6.749
    4ASP     CB   58  12.119   8.014   6.912
    4ASP    HB1   59  12.153   7.921   6.863
    4ASP    HB2   60  12.021   7.998   6.961
    4ASP     CG   61  12.220   8.046   7.021
    4ASP    OD1   62  12.336   8.083   6.988
    4ASP    OD2   63  12.182   8.027   7.140
    4ASP      C   64  11.995   8.095   6.712
    4ASP      O   65  11.881   8.138   6.733
    5GLU      N   66  12.017   8.013   6.607
    5GLU     HN   67  12.110   7.986   6.586
    5GLU     CA   68  11.911   7.963   6.518
    5GLU     HA   69  11.876   8.048   6.461
    5GLU     CB   70  11.969   7.859   6.419
    5GLU    HB1   71  11.893   7.784   6.386
    5GLU    HB2   72  12.046   7.800   6.474
    5GLU     CG   73  12.033   7.921   6.293
    5GLU    HG1   74  12.109   7.848   6.257
    5GLU    HG2   75  12.084   8.017   6.315
    5GLU     CD   76  11.937   7.939   6.174
    5GLU    OE1   77  11.989   7.967   6.063
    5GLU    OE2   78  11.814   7.920   6.190
    5GLU      C   79  11.786   7.904   6.585
    5GLU      O   80  11.675   7.906   6.530
    6ASP      N   81  11.799   7.854   6.709
    6ASP     HN   82  11.890   7.850   6.748
    6ASP     CA   83  11.692   7.795   6.788
    6ASP     HA   84  11.619   7.750   6.721
    6ASP     CB   85  11.754   7.685   6.878
    6ASP    HB1   86  11.677   7.644   6.947
    6ASP    HB2   87  11.839   7.725   6.937
    6ASP     CG   88  11.801   7.569   6.793
    6ASP    OD1   89  11.722   7.518   6.711
    6ASP    OD2   90  11.918   7.526   6.815
    6ASP      C   91  11.619   7.898   6.876
    6ASP      O   92  11.531   7.868   6.955
    7SER      N   93  11.652   8.028   6.863
    7SER     HN   94  11.723   8.054   6.797
    7SER     CA   95  11.586   8.137   6.936
    7SER     HA   96  11.591   8.112   7.040
    7SER     CB   97  11.657   8.272   6.917
    7SER    HB1   98  11.606   8.352   6.974
    7SER    HB2   99  11.657   8.301   6.809
    7SER     OG  100  11.792   8.263   6.962
    7SER    HG1  101  11.841   8.218   6.891
    7SER      C  102  11.439   8.158   6.901
    7SER      O  103  11.405   8.194   6.789
    8ILE      N  104  11.349   8.136   6.998
    8ILE     HN  105  11.380   8.113   7.090
    8ILE     CA  106  11.205   8.142   6.980
    8ILE     HA  107  11.182   8.127   6.875
    8ILE     CB  108  11.129   8.034   7.060
    8ILE     HB  109  11.145   8.050   7.169
    8ILE    CG2  110  10.978   8.044   7.031
    8ILE   HG21  111  10.958   8.029   6.922
    8ILE   HG22  112  10.938   8.143   7.061
    8ILE   HG23  113  10.922   7.967   7.087
    8ILE    CG1  114  11.183   7.892   7.028
    8ILE   HG11  115  11.292   7.887   7.048
    8ILE   HG12  116  11.166   7.874   6.920
    8ILE     CD  117  11.114   7.779   7.106
    8ILE    HD1  118  11.009   7.768   7.072
    8ILE    HD2  119  11.115   7.798   7.215
    8ILE    HD3  120  11.165   7.682   7.085
    8ILE      C  121  11.157   8.280   7.020
    8ILE      O  122  11.168   8.321   7.136
    9ILE      N  123  11.103   8.357   6.924
    9ILE     HN  124  11.096   8.322   6.831
    9ILE     CA  125  11.051   8.490   6.946
    9ILE     HA  126  11.065   8.520   7.049
    9ILE     CB  127  11.119   8.592   6.854
    9ILE     HB  128  11.103   8.558   6.749
    9ILE    CG2  129  11.058   8.733   6.870
    9ILE   HG21  130  11.069   8.768   6.975
    9ILE   HG22  131  10.950   8.735   6.844
    9ILE   HG23  132  11.110   8.805   6.803
    9ILE    CG1  133  11.272   8.598   6.876
    9ILE   HG11  134  11.311   8.507   6.926
    9ILE   HG12  135  11.295   8.684   6.944
    9ILE     CD  136  11.346   8.616   6.744
    9ILE    HD1  137  11.301   8.699   6.686
    9ILE    HD2  138  11.340   8.524   6.682
    9ILE    HD3  139  11.454   8.640   6.761
    9ILE      C  140  10.903   8.485   6.917
    9ILE      O  141  10.863   8.453   6.805
   10LYS      N  142  10.817   8.514   7.017
   10LYS     HN  143  10.853   8.544   7.106
   10LYS     CA  144  10.673   8.495   7.007
   10LYS     HA  145  10.645   8.494   6.902
   10LYS     CB  146  10.634   8.359   7.072
   10LYS    HB1  147  10.691   8.279   7.021
   10LYS    HB2  148  10.525   8.340   7.057
   10LYS     CG  149  10.665   8.352   7.221
   10LYS    HG1  150  10.599   8.424   7.275
   10LYS    HG2  151  10.770   8.385   7.237
   10LYS     CD  152  10.648   8.214   7.287
   10LYS    HD1  153  10.714   8.140   7.237
   10LYS    HD2  154  10.542   8.182   7.275
   10LYS     CE  155  10.688   8.235   7.433
   10LYS    HE1  156  10.619   8.310   7.479
   10LYS    HE2  157  10.791   8.278   7.432
   10LYS     NZ  158  10.694   8.117   7.523
   10LYS    HZ1  159  10.748   8.039   7.483
   10LYS    HZ2  160  10.602   8.087   7.560
   10LYS    HZ3  161  10.749   8.154   7.607
   10LYS      C  162  10.597   8.607   7.077
   10LYS      O  163  10.647   8.661   7.176
   11PRO      N  164  10.478   8.652   7.033
   11PRO     CD  165  10.407   8.596   6.918
   11PRO    HD1  166  10.410   8.485   6.917
   11PRO    HD2  167  10.453   8.636   6.824
   11PRO     CA  168  10.391   8.738   7.112
   11PRO     HA  169  10.447   8.826   7.142
   11PRO     CB  170  10.275   8.771   7.017
   11PRO    HB1  171  10.304   8.858   6.953
   11PRO    HB2  172  10.181   8.796   7.070
   11PRO     CG  173  10.263   8.645   6.932
   11PRO    HG1  174  10.202   8.569   6.986
   11PRO    HG2  175  10.216   8.665   6.834
   11PRO      C  176  10.342   8.672   7.240
   11PRO      O  177  10.312   8.553   7.240
   12VAL      N  178  10.334   8.749   7.350
   12VAL     HN  179  10.362   8.845   7.347
   12VAL     CA  180  10.273   8.704   7.474
   12VAL     HA  181  10.273   8.596   7.478
   12VAL     CB  182  10.348   8.760   7.595
   12VAL     HB  183  10.356   8.870   7.585
   12VAL    CG1  184  10.278   8.725   7.727
   12VAL   HG11  185  10.268   8.615   7.737
   12VAL   HG12  186  10.178   8.773   7.735
   12VAL   HG13  187  10.340   8.761   7.812
   12VAL    CG2  188  10.490   8.701   7.596
   12VAL   HG21  189  10.545   8.726   7.503
   12VAL   HG22  190  10.486   8.590   7.604
   12VAL   HG23  191  10.547   8.739   7.683
   12VAL      C  192  10.130   8.751   7.476
   12VAL      O  193  10.101   8.870   7.459
   13HSE      N  194  10.032   8.660   7.498
   13HSE     HN  195  10.053   8.564   7.514
   13HSE     CA  196   9.893   8.699   7.512
   13HSE     HA  197   9.869   8.762   7.428
   13HSE     CB  198   9.797   8.577   7.511
   13HSE    HB1  199   9.800   8.522   7.607
   13HSE    HB2  200   9.833   8.508   7.431
   13HSE    ND1  201   9.559   8.634   7.571
   13HSE     CG  202   9.657   8.617   7.474
   13HSE    CE1  203   9.449   8.664   7.504
   13HSE    HE1  204   9.351   8.686   7.548
   13HSE    NE2  205   9.471   8.668   7.370
   13HSE    HE2  206   9.403   8.695   7.300
   13HSE    CD2  207   9.604   8.637   7.351
   13HSE    HD2  208   9.653   8.634   7.255
   13HSE      C  209   9.868   8.782   7.638
   13HSE      O  210   9.918   8.750   7.746
   14SER      N  211   9.789   8.890   7.626
   14SER     HN  212   9.739   8.907   7.541
   14SER     CA  213   9.771   8.991   7.729
   14SER     HA  214   9.869   9.031   7.751
   14SER     CB  215   9.680   9.108   7.680
   14SER    HB1  216   9.736   9.162   7.600
   14SER    HB2  217   9.662   9.180   7.763
   14SER     OG  218   9.558   9.061   7.622
   14SER    HG1  219   9.492   9.130   7.633
   14SER      C  220   9.717   8.937   7.860
   14SER      O  221   9.744   8.988   7.968
   15SER      N  222   9.641   8.827   7.852
   15SER     HN  223   9.617   8.792   7.762
   15SER     CA  224   9.588   8.751   7.964
   15SER     HA  225   9.528   8.817   8.025
   15SER     CB  226   9.498   8.635   7.913
   15SER    HB1  227   9.417   8.677   7.850
   15SER    HB2  228   9.450   8.584   8.000
   15SER     OG  229   9.574   8.540   7.836
   15SER    HG1  230   9.574   8.574   7.744
   15SER      C  231   9.692   8.690   8.056
   15SER      O  232   9.661   8.662   8.171
   16ILE      N  233   9.817   8.665   8.008
   16ILE     HN  234   9.840   8.688   7.913
   16ILE     CA  235   9.923   8.606   8.088
   16ILE     HA  236   9.880   8.526   8.147
   16ILE     CB  237  10.033   8.546   7.999
   16ILE     HB  238  10.070   8.624   7.929
   16ILE    CG2  239  10.154   8.498   8.084
   16ILE   HG21  240  10.122   8.419   8.155
   16ILE   HG22  241  10.200   8.581   8.141
   16ILE   HG23  242  10.233   8.456   8.019
   16ILE    CG1  243   9.976   8.430   7.913
   16ILE   HG11  244   9.887   8.465   7.857
   16ILE   HG12  245   9.941   8.349   7.982
   16ILE     CD  246  10.077   8.371   7.814
   16ILE    HD1  247  10.166   8.329   7.865
   16ILE    HD2  248  10.111   8.448   7.741
   16ILE    HD3  249  10.031   8.287   7.758
   16ILE      C  250   9.981   8.706   8.186
   16ILE      O  251   9.983   8.683   8.307
   17LEU      N  252  10.025   8.822   8.136
   17LEU     HN  253  10.020   8.838   8.037
   17LEU     CA  254  10.092   8.924   8.215
   17LEU     HA  255  10.137   8.879   8.302
   17LEU     CB  256  10.201   8.993   8.129
   17LEU    HB1  257  10.241   9.082   8.182
   17LEU    HB2  258  10.155   9.027   8.034
   17LEU     CG  259  10.321   8.901   8.096
   17LEU     HG  260  10.283   8.807   8.049
   17LEU    CD1  261  10.416   8.969   7.997
   17LEU   HD11  262  10.454   9.063   8.041
   17LEU   HD12  263  10.364   8.992   7.902
   17LEU   HD13  264  10.503   8.903   7.975
   17LEU    CD2  265  10.399   8.862   8.222
   17LEU   HD21  266  10.334   8.809   8.295
   17LEU   HD22  267  10.438   8.954   8.271
   17LEU   HD23  268  10.484   8.796   8.196
   17LEU      C  269   9.996   9.029   8.270
   17LEU      O  270  10.030   9.104   8.361
   18GLY      N  271   9.872   9.035   8.217
   18GLY     HN  272   9.844   8.969   8.148
   18GLY     CA  273   9.776   9.141   8.247
   18GLY    HA1  274   9.770   9.151   8.354
   18GLY    HA2  275   9.681   9.114   8.202
   18GLY      C  276   9.816   9.275   8.190
   18GLY      O  277   9.785   9.380   8.245
   19GLN      N  278   9.890   9.268   8.078
   19GLN     HN  279   9.912   9.179   8.040
   19GLN     CA  280   9.957   9.381   8.015
   19GLN     HA  281   9.906   9.472   8.043
   19GLN     CB  282  10.107   9.389   8.055
   19GLN    HB1  283  10.158   9.295   8.024
   19GLN    HB2  284  10.110   9.392   8.166
   19GLN     CG  285  10.186   9.511   7.999
   19GLN    HG1  286  10.184   9.508   7.888
   19GLN    HG2  287  10.292   9.502   8.032
   19GLN     CD  288  10.135   9.648   8.048
   19GLN    OE1  289  10.067   9.662   8.149
   19GLN    NE2  290  10.165   9.754   7.971
   19GLN   HE21  291  10.131   9.843   8.000
   19GLN   HE22  292  10.207   9.742   7.881
   19GLN      C  293   9.946   9.360   7.864
   19GLN      O  294   9.962   9.250   7.812
   20GLU      N  295   9.913   9.465   7.787
   20GLU     HN  296   9.899   9.556   7.823
   20GLU     CA  297   9.900   9.458   7.643
   20GLU     HA  298   9.859   9.362   7.616
   20GLU     CB  299   9.802   9.567   7.593
   20GLU    HB1  300   9.800   9.567   7.482
   20GLU    HB2  301   9.836   9.668   7.623
   20GLU     CG  302   9.659   9.544   7.645
   20GLU    HG1  303   9.653   9.570   7.753
   20GLU    HG2  304   9.629   9.438   7.632
   20GLU     CD  305   9.559   9.633   7.571
   20GLU    OE1  306   9.489   9.578   7.483
   20GLU    OE2  307   9.551   9.753   7.604
   20GLU      C  308  10.034   9.469   7.572
   20GLU      O  309  10.132   9.520   7.624
   21PHE      N  310  10.039   9.416   7.448
   21PHE     HN  311   9.954   9.380   7.410
   21PHE     CA  312  10.149   9.436   7.354
   21PHE     HA  313  10.124   9.378   7.268
   21PHE     CB  314  10.163   9.582   7.303
   21PHE    HB1  315  10.221   9.586   7.208
   21PHE    HB2  316  10.218   9.643   7.378
   21PHE     CG  317  10.029   9.644   7.277
   21PHE    CD1  318   9.929   9.583   7.198
   21PHE    HD1  319   9.949   9.490   7.149
   21PHE    CE1  320   9.802   9.641   7.188
   21PHE    HE1  321   9.724   9.591   7.132
   21PHE     CZ  322   9.773   9.759   7.257
   21PHE     HZ  323   9.674   9.803   7.251
   21PHE    CD2  324  10.001   9.766   7.337
   21PHE    HD2  325  10.081   9.813   7.391
   21PHE    CE2  326   9.873   9.822   7.331
   21PHE    HE2  327   9.854   9.912   7.387
   21PHE      C  328  10.285   9.381   7.398
   21PHE      O  329  10.390   9.431   7.359
   22CYS      N  330  10.286   9.273   7.477
   22CYS     HN  331  10.201   9.238   7.514
   22CYS     CA  332  10.407   9.204   7.519
   22CYS     HA  333  10.485   9.277   7.528
   22CYS     CB  334  10.384   9.141   7.659
   22CYS    HB1  335  10.471   9.078   7.688
   22CYS    HB2  336  10.294   9.075   7.655
   22CYS     SG  337  10.359   9.271   7.784
   22CYS    HG1  338  10.254   9.326   7.724
   22CYS      C  339  10.456   9.100   7.420
   22CYS      O  340  10.379   9.045   7.342
   23PHE      N  341  10.588   9.070   7.423
   23PHE     HN  342  10.650   9.121   7.483
   23PHE     CA  343  10.649   8.961   7.349
   23PHE     HA  344  10.575   8.885   7.332
   23PHE     CB  345  10.703   9.006   7.209
   23PHE    HB1  346  10.622   9.060   7.156
   23PHE    HB2  347  10.727   8.916   7.148
   23PHE     CG  348  10.825   9.095   7.211
   23PHE    CD1  349  10.813   9.235   7.209
   23PHE    HD1  350  10.715   9.281   7.215
   23PHE    CE1  351  10.926   9.317   7.198
   23PHE    HE1  352  10.915   9.424   7.196
   23PHE     CZ  353  11.054   9.259   7.188
   23PHE     HZ  354  11.142   9.321   7.178
   23PHE    CD2  355  10.954   9.039   7.201
   23PHE    HD2  356  10.965   8.931   7.201
   23PHE    CE2  357  11.067   9.120   7.191
   23PHE    HE2  358  11.165   9.075   7.185
   23PHE      C  359  10.757   8.894   7.435
   23PHE      O  360  10.800   8.948   7.537
   24GLU      N  361  10.796   8.771   7.397
   24GLU     HN  362  10.757   8.729   7.315
   24GLU     CA  363  10.889   8.688   7.472
   24GLU     HA  364  10.937   8.746   7.549
   24GLU     CB  365  10.813   8.569   7.536
   24GLU    HB1  366  10.763   8.511   7.456
   24GLU    HB2  367  10.734   8.611   7.601
   24GLU     CG  368  10.897   8.474   7.626
   24GLU    HG1  369  10.936   8.532   7.712
   24GLU    HG2  370  10.983   8.433   7.569
   24GLU     CD  371  10.815   8.357   7.680
   24GLU    OE1  372  10.867   8.242   7.684
   24GLU    OE2  373  10.692   8.375   7.702
   24GLU      C  374  10.997   8.639   7.378
   24GLU      O  375  10.970   8.599   7.264
   25VAL      N  376  11.125   8.644   7.423
   25VAL     HN  377  11.143   8.681   7.514
   25VAL     CA  378  11.238   8.593   7.348
   25VAL     HA  379  11.205   8.547   7.256
   25VAL     CB  380  11.342   8.700   7.315
   25VAL     HB  381  11.385   8.740   7.410
   25VAL    CG1  382  11.456   8.641   7.229
   25VAL   HG11  383  11.417   8.601   7.133
   25VAL   HG12  384  11.509   8.560   7.282
   25VAL   HG13  385  11.530   8.720   7.204
   25VAL    CG2  386  11.276   8.817   7.239
   25VAL   HG21  387  11.196   8.864   7.299
   25VAL   HG22  388  11.232   8.781   7.144
   25VAL   HG23  389  11.352   8.894   7.216
   25VAL      C  390  11.302   8.484   7.434
   25VAL      O  391  11.352   8.511   7.543
   26THR      N  392  11.300   8.359   7.385
   26THR     HN  393  11.248   8.340   7.302
   26THR     CA  394  11.366   8.245   7.448
   26THR     HA  395  11.391   8.269   7.550
   26THR     CB  396  11.281   8.118   7.449
   26THR     HB  397  11.260   8.089   7.344
   26THR    OG1  398  11.155   8.140   7.513
   26THR    HG1  399  11.173   8.176   7.601
   26THR    CG2  400  11.349   8.001   7.522
   26THR   HG21  401  11.367   8.028   7.628
   26THR   HG22  402  11.445   7.973   7.475
   26THR   HG23  403  11.282   7.912   7.519
   26THR      C  404  11.495   8.216   7.373
   26THR      O  405  11.496   8.192   7.252
   27THR      N  406  11.610   8.221   7.443
   27THR     HN  407  11.606   8.237   7.542
   27THR     CA  408  11.744   8.199   7.389
   27THR     HA  409  11.738   8.169   7.285
   27THR     CB  410  11.838   8.319   7.404
   27THR     HB  411  11.939   8.295   7.360
   27THR    OG1  412  11.856   8.359   7.540
   27THR    HG1  413  11.767   8.355   7.579
   27THR    CG2  414  11.782   8.439   7.327
   27THR   HG21  415  11.683   8.469   7.366
   27THR   HG22  416  11.773   8.414   7.219
   27THR   HG23  417  11.852   8.525   7.336
   27THR      C  418  11.805   8.085   7.467
   27THR      O  419  11.750   8.038   7.567
   28SER      N  420  11.924   8.039   7.426
   28SER     HN  421  11.967   8.070   7.341
   28SER     CA  422  12.007   7.948   7.505
   28SER     HA  423  11.954   7.854   7.515
   28SER     CB  424  12.142   7.925   7.432
   28SER    HB1  425  12.122   7.872   7.336
   28SER    HB2  426  12.211   7.863   7.492
   28SER     OG  427  12.203   8.048   7.396
   28SER    HG1  428  12.210   8.047   7.296
   28SER      C  429  12.036   7.996   7.646
   28SER      O  430  12.052   7.917   7.739
   29SER      N  431  12.043   8.129   7.668
   29SER     HN  432  12.038   8.188   7.587
   29SER     CA  433  12.067   8.196   7.795
   29SER     HA  434  12.139   8.138   7.850
   29SER     CB  435  12.125   8.340   7.774
   29SER    HB1  436  12.206   8.335   7.697
   29SER    HB2  437  12.171   8.375   7.868
   29SER     OG  438  12.030   8.440   7.735
   29SER    HG1  439  11.979   8.404   7.659
   29SER      C  440  11.941   8.207   7.881
   29SER      O  441  11.948   8.248   7.997
   30GLY      N  442  11.823   8.167   7.827
   30GLY     HN  443  11.823   8.125   7.736
   30GLY     CA  444  11.695   8.172   7.894
   30GLY    HA1  445  11.708   8.206   7.996
   30GLY    HA2  446  11.654   8.072   7.887
   30GLY      C  447  11.597   8.266   7.826
   30GLY      O  448  11.616   8.311   7.713
   31THR      N  449  11.486   8.293   7.898
   31THR     HN  450  11.481   8.261   7.992
   31THR     CA  451  11.366   8.360   7.848
   31THR     HA  452  11.372   8.368   7.741
   31THR     CB  453  11.236   8.288   7.887
   31THR     HB  454  11.239   8.263   7.994
   31THR    OG1  455  11.220   8.167   7.815
   31THR    HG1  456  11.128   8.137   7.827
   31THR    CG2  457  11.109   8.369   7.860
   31THR   HG21  458  11.111   8.406   7.755
   31THR   HG22  459  11.100   8.456   7.928
   31THR   HG23  460  11.019   8.306   7.874
   31THR      C  461  11.355   8.501   7.903
   31THR      O  462  11.360   8.520   8.025
   32LYS      N  463  11.339   8.602   7.816
   32LYS     HN  464  11.338   8.582   7.717
   32LYS     CA  465  11.324   8.742   7.852
   32LYS     HA  466  11.319   8.752   7.960
   32LYS     CB  467  11.444   8.826   7.799
   32LYS    HB1  468  11.425   8.934   7.817
   32LYS    HB2  469  11.453   8.810   7.690
   32LYS     CG  470  11.577   8.788   7.867
   32LYS    HG1  471  11.591   8.678   7.862
   32LYS    HG2  472  11.572   8.816   7.975
   32LYS     CD  473  11.701   8.853   7.803
   32LYS    HD1  474  11.696   8.963   7.818
   32LYS    HD2  475  11.698   8.832   7.693
   32LYS     CE  476  11.831   8.796   7.862
   32LYS    HE1  477  11.829   8.684   7.861
   32LYS    HE2  478  11.840   8.831   7.966
   32LYS     NZ  479  11.949   8.840   7.786
   32LYS    HZ1  480  11.948   8.944   7.783
   32LYS    HZ2  481  11.946   8.802   7.689
   32LYS    HZ3  482  12.036   8.806   7.833
   32LYS      C  483  11.193   8.793   7.796
   32LYS      O  484  11.155   8.756   7.685
   33CYS      N  485  11.117   8.873   7.872
   33CYS     HN  486  11.147   8.899   7.962
   33CYS     CA  487  10.989   8.928   7.828
   33CYS     HA  488  10.961   8.887   7.732
   33CYS     CB  489  10.875   8.896   7.929
   33CYS    HB1  490  10.787   8.961   7.911
   33CYS    HB2  491  10.913   8.917   8.032
   33CYS     SG  492  10.824   8.721   7.919
   33CYS    HG1  493  10.763   8.730   7.800
   33CYS      C  494  11.000   9.077   7.809
   33CYS      O  495  11.074   9.145   7.880
   34PHE      N  496  10.926   9.132   7.710
   34PHE     HN  497  10.868   9.074   7.650
   34PHE     CA  498  10.936   9.271   7.671
   34PHE     HA  499  10.983   9.329   7.749
   34PHE     CB  500  11.013   9.287   7.537
   34PHE    HB1  501  11.019   9.393   7.505
   34PHE    HB2  502  10.959   9.230   7.458
   34PHE     CG  503  11.152   9.230   7.545
   34PHE    CD1  504  11.262   9.311   7.579
   34PHE    HD1  505  11.245   9.416   7.599
   34PHE    CE1  506  11.391   9.257   7.587
   34PHE    HE1  507  11.475   9.318   7.616
   34PHE     CZ  508  11.412   9.121   7.559
   34PHE     HZ  509  11.511   9.079   7.565
   34PHE    CD2  510  11.176   9.094   7.515
   34PHE    HD2  511  11.093   9.030   7.488
   34PHE    CE2  512  11.304   9.040   7.523
   34PHE    HE2  513  11.320   8.935   7.503
   34PHE      C  514  10.794   9.325   7.653
   34PHE      O  515  10.701   9.249   7.630
   35ALA      N  516  10.775   9.458   7.667
   35ALA     HN  517  10.849   9.519   7.691
   35ALA     CA  518  10.646   9.522   7.656
   35ALA     HA  519  10.577   9.458   7.604
   35ALA     CB  520  10.590   9.557   7.795
   35ALA    HB1  521  10.659   9.624   7.849
   35ALA    HB2  522  10.578   9.464   7.855
   35ALA    HB3  523  10.490   9.607   7.786
   35ALA      C  524  10.657   9.650   7.574
   35ALA      O  525  10.745   9.734   7.597
   36CYS      N  526  10.568   9.665   7.475
   36CYS     HN  527  10.500   9.593   7.457
   36CYS     CA  528  10.564   9.776   7.381
   36CYS     HA  529  10.653   9.836   7.392
   36CYS     CB  530  10.558   9.723   7.236
   36CYS    HB1  531  10.548   9.807   7.164
   36CYS    HB2  532  10.468   9.658   7.225
   36CYS     SG  533  10.710   9.628   7.200
   36CYS    HG1  534  10.787   9.735   7.192
   36CYS      C  535  10.448   9.871   7.408
   36CYS      O  536  10.356   9.841   7.484
   37ARG      N  537  10.448   9.992   7.348
   37ARG     HN  538  10.521  10.022   7.284
   37ARG     CA  539  10.343  10.091   7.365
   37ARG     HA  540  10.311  10.092   7.468
   37ARG     CB  541  10.395  10.231   7.326
   37ARG    HB1  542  10.319  10.309   7.350
   37ARG    HB2  543  10.409  10.233   7.216
   37ARG     CG  544  10.531  10.272   7.389
   37ARG    HG1  545  10.608  10.195   7.366
   37ARG    HG2  546  10.520  10.277   7.500
   37ARG     CD  547  10.577  10.408   7.336
   37ARG    HD1  548  10.502  10.484   7.366
   37ARG    HD2  549  10.586  10.405   7.226
   37ARG     NE  550  10.713  10.440   7.388
   37ARG     HE  551  10.781  10.367   7.393
   37ARG     CZ  552  10.757  10.563   7.412
   37ARG    NH1  553  10.682  10.670   7.402
   37ARG   HH11  554  10.586  10.653   7.380
   37ARG   HH12  555  10.714  10.756   7.441
   37ARG    NH2  556  10.878  10.585   7.458
   37ARG   HH21  557  10.948  10.512   7.455
   37ARG   HH22  558  10.899  10.675   7.492
   37ARG      C  559  10.220  10.061   7.277
   37ARG      O  560  10.109  10.104   7.307
   38SER      N  561  10.240   9.982   7.169
   38SER     HN  562  10.332   9.943   7.156
   38SER     CA  563  10.139   9.949   7.071
   38SER     HA  564  10.043   9.947   7.122
   38SER     CB  565  10.136  10.051   6.954
   38SER    HB1  566  10.133  10.151   7.000
   38SER    HB2  567  10.045  10.039   6.892
   38SER     OG  568  10.253  10.048   6.872
   38SER    HG1  569  10.328  10.070   6.929
   38SER      C  570  10.162   9.811   7.012
   38SER      O  571  10.274   9.760   7.016
   39ALA      N  572  10.058   9.749   6.953
   39ALA     HN  573   9.966   9.785   6.961
   39ALA     CA  574  10.066   9.624   6.880
   39ALA     HA  575  10.107   9.549   6.946
   39ALA     CB  576   9.924   9.580   6.838
   39ALA    HB1  577   9.872   9.661   6.783
   39ALA    HB2  578   9.862   9.558   6.927
   39ALA    HB3  579   9.927   9.488   6.775
   39ALA      C  580  10.160   9.633   6.760
   39ALA      O  581  10.247   9.548   6.743
   40ALA      N  582  10.154   9.741   6.680
   40ALA     HN  583  10.089   9.813   6.702
   40ALA     CA  584  10.243   9.761   6.567
   40ALA     HA  585  10.231   9.677   6.500
   40ALA     CB  586  10.204   9.891   6.494
   40ALA    HB1  587  10.216   9.979   6.560
   40ALA    HB2  588  10.098   9.886   6.459
   40ALA    HB3  589  10.268   9.908   6.405
   40ALA      C  590  10.391   9.765   6.604
   40ALA      O  591  10.474   9.703   6.538
   41GLU      N  592  10.427   9.833   6.714
   41GLU     HN  593  10.358   9.887   6.761
   41GLU     CA  594  10.560   9.831   6.772
   41GLU     HA  595  10.630   9.864   6.697
   41GLU     CB  596  10.564   9.930   6.890
   41GLU    HB1  597  10.487   9.899   6.965
   41GLU    HB2  598  10.533  10.029   6.850
   41GLU     CG  599  10.701   9.948   6.961
   41GLU    HG1  600  10.774   9.989   6.889
   41GLU    HG2  601  10.739   9.852   7.000
   41GLU     CD  602  10.691  10.047   7.077
   41GLU    OE1  603  10.797  10.089   7.130
   41GLU    OE2  604  10.577  10.084   7.116
   41GLU      C  605  10.605   9.692   6.817
   41GLU      O  606  10.716   9.649   6.785
   42ARG      N  607  10.517   9.616   6.886
   42ARG     HN  608  10.427   9.652   6.907
   42ARG     CA  609  10.543   9.477   6.925
   42ARG     HA  610  10.632   9.474   6.986
   42ARG     CB  611  10.422   9.418   7.004
   42ARG    HB1  612  10.332   9.428   6.940
   42ARG    HB2  613  10.404   9.481   7.094
   42ARG     CG  614  10.438   9.270   7.047
   42ARG    HG1  615  10.498   9.270   7.141
   42ARG    HG2  616  10.496   9.212   6.973
   42ARG     CD  617  10.308   9.193   7.074
   42ARG    HD1  618  10.251   9.243   7.155
   42ARG    HD2  619  10.332   9.088   7.104
   42ARG     NE  620  10.226   9.188   6.949
   42ARG     HE  621  10.267   9.198   6.856
   42ARG     CZ  622  10.098   9.156   6.940
   42ARG    NH1  623  10.030   9.106   7.040
   42ARG   HH11  624  10.073   9.098   7.129
   42ARG   HH12  625   9.933   9.084   7.031
   42ARG    NH2  626  10.034   9.169   6.826
   42ARG   HH21  627  10.089   9.197   6.744
   42ARG   HH22  628   9.951   9.118   6.811
   42ARG      C  629  10.570   9.386   6.807
   42ARG      O  630  10.669   9.313   6.804
   43ASP      N  631  10.483   9.391   6.705
   43ASP     HN  632  10.403   9.451   6.708
   43ASP     CA  633  10.491   9.306   6.589
   43ASP     HA  634  10.505   9.205   6.623
   43ASP     CB  635  10.355   9.314   6.516
   43ASP    HB1  636  10.359   9.261   6.420
   43ASP    HB2  637  10.326   9.420   6.496
   43ASP     CG  638  10.247   9.249   6.601
   43ASP    OD1  639  10.278   9.165   6.690
   43ASP    OD2  640  10.127   9.276   6.577
   43ASP      C  641  10.614   9.335   6.504
   43ASP      O  642  10.684   9.243   6.462
   44LYS      N  643  10.649   9.464   6.487
   44LYS     HN  644  10.587   9.535   6.520
   44LYS     CA  645  10.772   9.512   6.426
   44LYS     HA  646  10.777   9.473   6.325
   44LYS     CB  647  10.762   9.667   6.422
   44LYS    HB1  648  10.762   9.707   6.525
   44LYS    HB2  649  10.661   9.689   6.380
   44LYS     CG  650  10.863   9.744   6.335
   44LYS    HG1  651  10.855   9.705   6.231
   44LYS    HG2  652  10.967   9.725   6.371
   44LYS     CD  653  10.830   9.895   6.341
   44LYS    HD1  654  10.858   9.933   6.441
   44LYS    HD2  655  10.719   9.905   6.331
   44LYS     CE  656  10.891   9.981   6.230
   44LYS    HE1  657  10.857   9.943   6.132
   44LYS    HE2  658  11.002   9.977   6.236
   44LYS     NZ  659  10.847  10.122   6.239
   44LYS    HZ1  660  10.891  10.176   6.316
   44LYS    HZ2  661  10.742  10.128   6.254
   44LYS    HZ3  662  10.863  10.172   6.149
   44LYS      C  663  10.898   9.467   6.500
   44LYS      O  664  10.997   9.427   6.439
   45TRP      N  665  10.898   9.469   6.635
   45TRP     HN  666  10.821   9.509   6.685
   45TRP     CA  667  11.004   9.408   6.715
   45TRP     HA  668  11.098   9.448   6.679
   45TRP     CB  669  10.991   9.442   6.865
   45TRP    HB1  670  11.037   9.363   6.928
   45TRP    HB2  671  10.882   9.444   6.891
   45TRP     CG  672  11.054   9.571   6.905
   45TRP    CD1  673  10.989   9.685   6.946
   45TRP    HD1  674  10.882   9.693   6.951
   45TRP    NE1  675  11.081   9.780   6.982
   45TRP    HE1  676  11.064   9.872   7.011
   45TRP    CE2  677  11.207   9.731   6.963
   45TRP    CD2  678  11.195   9.599   6.915
   45TRP    CE3  679  11.311   9.524   6.892
   45TRP    HE3  680  11.305   9.421   6.861
   45TRP    CZ3  681  11.435   9.583   6.915
   45TRP    HZ3  682  11.526   9.526   6.901
   45TRP    CZ2  683  11.330   9.789   6.985
   45TRP    HZ2  684  11.339   9.887   7.026
   45TRP    CH2  685  11.445   9.714   6.959
   45TRP    HH2  686  11.542   9.758   6.974
   45TRP      C  687  11.018   9.257   6.699
   45TRP      O  688  11.128   9.206   6.677
   46ILE      N  689  10.905   9.183   6.704
   46ILE     HN  690  10.818   9.226   6.727
   46ILE     CA  691  10.903   9.039   6.679
   46ILE     HA  692  10.967   8.990   6.751
   46ILE     CB  693  10.760   8.985   6.694
   46ILE     HB  694  10.691   9.053   6.639
   46ILE    CG2  695  10.743   8.843   6.633
   46ILE   HG21  696  10.811   8.771   6.682
   46ILE   HG22  697  10.761   8.842   6.523
   46ILE   HG23  698  10.639   8.808   6.646
   46ILE    CG1  699  10.716   8.985   6.842
   46ILE   HG11  700  10.742   9.082   6.889
   46ILE   HG12  701  10.773   8.906   6.896
   46ILE     CD  702  10.565   8.962   6.860
   46ILE    HD1  703  10.537   8.859   6.829
   46ILE    HD2  704  10.507   9.034   6.799
   46ILE    HD3  705  10.536   8.975   6.966
   46ILE      C  706  10.958   9.007   6.542
   46ILE      O  707  11.048   8.924   6.526
   47GLU      N  708  10.912   9.079   6.438
   47GLU     HN  709  10.837   9.145   6.453
   47GLU     CA  710  10.955   9.065   6.301
   47GLU     HA  711  10.939   8.963   6.273
   47GLU     CB  712  10.865   9.160   6.219
   47GLU    HB1  713  10.877   9.262   6.262
   47GLU    HB2  714  10.758   9.131   6.236
   47GLU     CG  715  10.888   9.169   6.066
   47GLU    HG1  716  10.847   9.079   6.017
   47GLU    HG2  717  10.996   9.176   6.042
   47GLU     CD  718  10.817   9.292   6.009
   47GLU    OE1  719  10.852   9.333   5.895
   47GLU    OE2  720  10.724   9.347   6.074
   47GLU      C  721  11.102   9.092   6.275
   47GLU      O  722  11.174   9.013   6.214
   48ASN      N  723  11.153   9.205   6.327
   48ASN     HN  724  11.090   9.271   6.370
   48ASN     CA  725  11.293   9.243   6.317
   48ASN     HA  726  11.321   9.239   6.212
   48ASN     CB  727  11.315   9.386   6.373
   48ASN    HB1  728  11.423   9.408   6.386
   48ASN    HB2  729  11.262   9.396   6.470
   48ASN     CG  730  11.262   9.492   6.275
   48ASN    OD1  731  11.254   9.471   6.154
   48ASN    ND2  732  11.235   9.614   6.327
   48ASN   HD21  733  11.216   9.686   6.261
   48ASN   HD22  734  11.257   9.634   6.422
   48ASN      C  735  11.387   9.143   6.385
   48ASN      O  736  11.488   9.103   6.328
   49LEU      N  737  11.353   9.097   6.507
   49LEU     HN  738  11.268   9.129   6.552
   49LEU     CA  739  11.423   8.990   6.576
   49LEU     HA  740  11.528   9.017   6.579
   49LEU     CB  741  11.371   8.975   6.721
   49LEU    HB1  742  11.415   8.886   6.769
   49LEU    HB2  743  11.260   8.961   6.716
   49LEU     CG  744  11.400   9.095   6.813
   49LEU     HG  745  11.373   9.190   6.761
   49LEU    CD1  746  11.316   9.086   6.941
   49LEU   HD11  747  11.341   8.992   6.995
   49LEU   HD12  748  11.207   9.085   6.918
   49LEU   HD13  749  11.337   9.172   7.008
   49LEU    CD2  750  11.548   9.098   6.854
   49LEU   HD21  751  11.612   9.089   6.765
   49LEU   HD22  752  11.572   9.011   6.918
   49LEU   HD23  753  11.571   9.191   6.911
   49LEU      C  754  11.419   8.857   6.501
   49LEU      O  755  11.521   8.790   6.488
   50GLN      N  756  11.302   8.818   6.447
   50GLN     HN  757  11.218   8.871   6.461
   50GLN     CA  758  11.288   8.701   6.362
   50GLN     HA  759  11.327   8.617   6.417
   50GLN     CB  760  11.139   8.669   6.330
   50GLN    HB1  761  11.133   8.598   6.245
   50GLN    HB2  762  11.089   8.764   6.299
   50GLN     CG  763  11.063   8.608   6.451
   50GLN    HG1  764  11.068   8.677   6.538
   50GLN    HG2  765  11.110   8.511   6.479
   50GLN     CD  766  10.916   8.583   6.417
   50GLN    OE1  767  10.868   8.616   6.308
   50GLN    NE2  768  10.840   8.530   6.515
   50GLN   HE21  769  10.879   8.511   6.605
   50GLN   HE22  770  10.743   8.520   6.499
   50GLN      C  771  11.372   8.704   6.234
   50GLN      O  772  11.436   8.605   6.201
   51ARG      N  773  11.378   8.820   6.166
   51ARG     HN  774  11.317   8.896   6.192
   51ARG     CA  775  11.472   8.847   6.059
   51ARG     HA  776  11.459   8.769   5.984
   51ARG     CB  777  11.450   8.984   5.991
   51ARG    HB1  778  11.538   9.006   5.926
   51ARG    HB2  779  11.445   9.063   6.069
   51ARG     CG  780  11.327   8.991   5.901
   51ARG    HG1  781  11.236   8.995   5.964
   51ARG    HG2  782  11.323   8.898   5.841
   51ARG     CD  783  11.332   9.112   5.807
   51ARG    HD1  784  11.419   9.102   5.739
   51ARG    HD2  785  11.349   9.203   5.869
   51ARG     NE  786  11.206   9.123   5.725
   51ARG     HE  787  11.183   9.054   5.656
   51ARG     CZ  788  11.110   9.211   5.748
   51ARG    NH1  789  11.118   9.307   5.837
   51ARG   HH11  790  11.204   9.338   5.875
   51ARG   HH12  791  11.030   9.347   5.867
   51ARG    NH2  792  10.995   9.207   5.686
   51ARG   HH21  793  10.922   9.262   5.729
   51ARG   HH22  794  10.986   9.158   5.599
   51ARG      C  795  11.617   8.839   6.101
   51ARG      O  796  11.700   8.788   6.026
   52ALA      N  797  11.653   8.891   6.220
   52ALA     HN  798  11.587   8.937   6.280
   52ALA     CA  799  11.788   8.880   6.272
   52ALA     HA  800  11.855   8.920   6.197
   52ALA     CB  801  11.801   8.965   6.400
   52ALA    HB1  802  11.733   8.928   6.479
   52ALA    HB2  803  11.776   9.071   6.377
   52ALA    HB3  804  11.905   8.963   6.438
   52ALA      C  805  11.833   8.737   6.297
   52ALA      O  806  11.945   8.701   6.261
   53VAL      N  807  11.746   8.652   6.356
   53VAL     HN  808  11.657   8.686   6.388
   53VAL     CA  809  11.766   8.507   6.368
   53VAL     HA  810  11.864   8.492   6.412
   53VAL     CB  811  11.662   8.438   6.457
   53VAL     HB  812  11.561   8.448   6.411
   53VAL    CG1  813  11.694   8.288   6.479
   53VAL   HG11  814  11.795   8.278   6.525
   53VAL   HG12  815  11.696   8.230   6.384
   53VAL   HG13  816  11.620   8.242   6.548
   53VAL    CG2  817  11.658   8.502   6.597
   53VAL   HG21  818  11.648   8.613   6.593
   53VAL   HG22  819  11.752   8.477   6.651
   53VAL   HG23  820  11.574   8.461   6.655
   53VAL      C  821  11.768   8.437   6.233
   53VAL      O  822  11.845   8.344   6.212
   54LYS      N  823  11.679   8.475   6.139
   54LYS     HN  824  11.614   8.549   6.159
   54LYS     CA  825  11.662   8.403   6.014
   54LYS     HA  826  11.748   8.340   6.001
   54LYS     CB  827  11.541   8.306   6.019
   54LYS    HB1  828  11.534   8.249   5.923
   54LYS    HB2  829  11.446   8.363   6.032
   54LYS     CG  830  11.559   8.206   6.134
   54LYS    HG1  831  11.549   8.265   6.228
   54LYS    HG2  832  11.662   8.165   6.130
   54LYS     CD  833  11.458   8.093   6.142
   54LYS    HD1  834  11.470   8.022   6.058
   54LYS    HD2  835  11.355   8.136   6.133
   54LYS     CE  836  11.470   8.023   6.278
   54LYS    HE1  837  11.371   7.978   6.300
   54LYS    HE2  838  11.494   8.096   6.358
   54LYS     NZ  839  11.574   7.919   6.279
   54LYS    HZ1  840  11.665   7.947   6.231
   54LYS    HZ2  841  11.542   7.833   6.233
   54LYS    HZ3  842  11.604   7.896   6.377
   54LYS      C  843  11.658   8.494   5.890
   54LYS      O  844  11.552   8.512   5.830
   55PRO      N  845  11.771   8.552   5.845
   55PRO     CD  846  11.901   8.538   5.909
   55PRO    HD1  847  11.922   8.430   5.928
   55PRO    HD2  848  11.902   8.594   6.005
   55PRO     CA  849  11.773   8.655   5.741
   55PRO     HA  850  11.700   8.731   5.766
   55PRO     CB  851  11.919   8.709   5.742
   55PRO    HB1  852  11.922   8.801   5.805
   55PRO    HB2  853  11.957   8.733   5.641
   55PRO     CG  854  12.000   8.599   5.811
   55PRO    HG1  855  12.030   8.522   5.736
   55PRO    HG2  856  12.091   8.635   5.862
   55PRO      C  857  11.734   8.597   5.607
   55PRO      O  858  11.683   8.669   5.521
   56ASN      N  859  11.757   8.466   5.586
   56ASN     HN  860  11.799   8.415   5.660
   56ASN     CA  861  11.722   8.397   5.464
   56ASN     HA  862  11.720   8.468   5.383
   56ASN     CB  863  11.829   8.288   5.433
   56ASN    HB1  864  11.797   8.226   5.346
   56ASN    HB2  865  11.843   8.224   5.522
   56ASN     CG  866  11.960   8.354   5.391
   56ASN    OD1  867  11.959   8.449   5.313
   56ASN    ND2  868  12.076   8.302   5.436
   56ASN   HD21  869  12.159   8.345   5.403
   56ASN   HD22  870  12.080   8.222   5.495
   56ASN      C  871  11.582   8.335   5.470
   56ASN      O  872  11.552   8.242   5.396
   57LYS      N  873  11.489   8.387   5.554
   57LYS     HN  874  11.516   8.458   5.621
   57LYS     CA  875  11.354   8.333   5.570
   57LYS     HA  876  11.363   8.234   5.613
   57LYS     CB  877  11.269   8.422   5.666
   57LYS    HB1  878  11.247   8.517   5.614
   57LYS    HB2  879  11.328   8.445   5.757
   57LYS     CG  880  11.134   8.361   5.711
   57LYS    HG1  881  11.155   8.277   5.779
   57LYS    HG2  882  11.083   8.321   5.621
   57LYS     CD  883  11.035   8.461   5.777
   57LYS    HD1  884  11.010   8.539   5.701
   57LYS    HD2  885  11.086   8.513   5.861
   57LYS     CE  886  10.907   8.392   5.828
   57LYS    HE1  887  10.931   8.331   5.917
   57LYS    HE2  888  10.868   8.324   5.749
   57LYS     NZ  889  10.798   8.485   5.863
   57LYS    HZ1  890  10.748   8.518   5.775
   57LYS    HZ2  891  10.834   8.568   5.914
   57LYS    HZ3  892  10.725   8.439   5.921
   57LYS      C  893  11.279   8.320   5.437
   57LYS      O  894  11.213   8.219   5.412
   58ASP      N  895  11.291   8.419   5.345
   58ASP     HN  896  11.349   8.498   5.362
   58ASP     CA  897  11.214   8.423   5.222
   58ASP     HA  898  11.123   8.368   5.234
   58ASP     CB  899  11.178   8.569   5.189
   58ASP    HB1  900  11.130   8.579   5.090
   58ASP    HB2  901  11.266   8.635   5.193
   58ASP     CG  902  11.076   8.611   5.294
   58ASP    OD1  903  10.967   8.547   5.296
   58ASP    OD2  904  11.110   8.697   5.379
   58ASP      C  905  11.279   8.348   5.108
   58ASP      O  906  11.211   8.314   5.012
   59ASN      N  907  11.407   8.310   5.122
   59ASN     HN  908  11.456   8.336   5.205
   59ASN     CA  909  11.479   8.237   5.018
   59ASN     HA  910  11.419   8.232   4.928
   59ASN     CB  911  11.613   8.308   4.982
   59ASN    HB1  912  11.664   8.250   4.902
   59ASN    HB2  913  11.678   8.313   5.071
   59ASN     CG  914  11.589   8.451   4.931
   59ASN    OD1  915  11.479   8.504   4.930
   59ASN    ND2  916  11.700   8.522   4.899
   59ASN   HD21  917  11.683   8.610   4.854
   59ASN   HD22  918  11.790   8.480   4.905
   59ASN      C  919  11.499   8.091   5.062
   59ASN      O  920  11.577   8.015   5.005
   60SER      N  921  11.426   8.047   5.166
   60SER     HN  922  11.359   8.107   5.211
   60SER     CA  923  11.432   7.912   5.219
   60SER     HA  924  11.489   7.850   5.150
   60SER     CB  925  11.501   7.902   5.357
   60SER    HB1  926  11.607   7.933   5.345
   60SER    HB2  927  11.500   7.798   5.396
   60SER     OG  928  11.442   7.986   5.456
   60SER    HG1  929  11.462   8.077   5.429
   60SER      C  930  11.294   7.849   5.225
   60SER      O  931  11.193   7.917   5.240
   61ARG      N  932  11.286   7.714   5.210
   61ARG     HN  933  11.369   7.660   5.196
   61ARG     CA  934  11.161   7.642   5.228
   61ARG     HA  935  11.083   7.697   5.177
   61ARG     CB  936  11.172   7.500   5.166
   61ARG    HB1  937  11.249   7.443   5.222
   61ARG    HB2  938  11.211   7.513   5.062
   61ARG     CG  939  11.041   7.418   5.159
   61ARG    HG1  940  10.966   7.477   5.103
   61ARG    HG2  941  11.002   7.401   5.262
   61ARG     CD  942  11.064   7.282   5.089
   61ARG    HD1  943  11.135   7.220   5.149
   61ARG    HD2  944  11.112   7.300   4.989
   61ARG     NE  945  10.933   7.211   5.066
   61ARG     HE  946  10.881   7.233   4.984
   61ARG     CZ  947  10.887   7.109   5.138
   61ARG    NH1  948  10.947   7.068   5.247
   61ARG   HH11  949  11.017   7.129   5.282
   61ARG   HH12  950  10.895   7.008   5.307
   61ARG    NH2  951  10.774   7.046   5.106
   61ARG   HH21  952  10.724   7.067   5.022
   61ARG   HH22  953  10.738   6.972   5.163
   61ARG      C  954  11.126   7.634   5.376
   61ARG      O  955  11.198   7.574   5.455
   62ARG      N  956  11.015   7.698   5.417
   62ARG     HN  957  10.960   7.747   5.349
   62ARG     CA  958  10.975   7.714   5.555
   62ARG     HA  959  11.041   7.656   5.618
   62ARG     CB  960  10.980   7.863   5.601
   62ARG    HB1  961  11.083   7.900   5.580
   62ARG    HB2  962  10.964   7.867   5.711
   62ARG     CG  963  10.879   7.960   5.535
   62ARG    HG1  964  10.775   7.922   5.551
   62ARG    HG2  965  10.898   7.963   5.425
   62ARG     CD  966  10.889   8.101   5.594
   62ARG    HD1  967  10.995   8.134   5.586
   62ARG    HD2  968  10.863   8.096   5.702
   62ARG     NE  969  10.796   8.199   5.527
   62ARG     HE  970  10.700   8.210   5.554
   62ARG     CZ  971  10.836   8.290   5.439
   62ARG    NH1  972  10.954   8.293   5.385
   62ARG   HH11  973  11.020   8.219   5.400
   62ARG   HH12  974  10.979   8.379   5.338
   62ARG    NH2  975  10.762   8.392   5.403
   62ARG   HH21  976  10.813   8.464   5.355
   62ARG   HH22  977  10.674   8.415   5.449
   62ARG      C  978  10.835   7.658   5.575
   62ARG      O  979  10.758   7.633   5.483
   63VAL      N  980  10.798   7.634   5.702
   63VAL     HN  981  10.858   7.654   5.779
   63VAL     CA  982  10.665   7.589   5.742
   63VAL     HA  983  10.600   7.583   5.656
   63VAL     CB  984  10.670   7.452   5.810
   63VAL     HB  985  10.738   7.456   5.898
   63VAL    CG1  986  10.530   7.408   5.857
   63VAL   HG11  987  10.459   7.406   5.772
   63VAL   HG12  988  10.490   7.476   5.936
   63VAL   HG13  989  10.537   7.307   5.901
   63VAL    CG2  990  10.722   7.348   5.710
   63VAL   HG21  991  10.823   7.375   5.671
   63VAL   HG22  992  10.652   7.341   5.623
   63VAL   HG23  993  10.728   7.250   5.760
   63VAL      C  994  10.607   7.692   5.837
   63VAL      O  995  10.673   7.730   5.933
   64ASP      N  996  10.484   7.742   5.812
   64ASP     HN  997  10.436   7.718   5.728
   64ASP     CA  998  10.408   7.822   5.907
   64ASP     HA  999  10.473   7.858   5.986
   64ASP     CB 1000  10.342   7.944   5.835
   64ASP    HB1 1001  10.278   7.907   5.752
   64ASP    HB2 1002  10.423   8.005   5.791
   64ASP     CG 1003  10.256   8.033   5.925
   64ASP    OD1 1004  10.278   8.034   6.048
   64ASP    OD2 1005  10.177   8.113   5.870
   64ASP      C 1006  10.303   7.733   5.973
   64ASP      O 1007  10.242   7.648   5.908
   65ASN      N 1008  10.279   7.751   6.105
   65ASN     HN 1009  10.331   7.820   6.154
   65ASN     CA 1010  10.170   7.687   6.175
   65ASN     HA 1011  10.110   7.631   6.104
   65ASN     CB 1012  10.220   7.589   6.284
   65ASN    HB1 1013  10.133   7.540   6.332
   65ASN    HB2 1014  10.277   7.643   6.361
   65ASN     CG 1015  10.307   7.479   6.224
   65ASN    OD1 1016  10.257   7.380   6.170
   65ASN    ND2 1017  10.440   7.490   6.244
   65ASN   HD21 1018  10.475   7.571   6.291
   65ASN   HD22 1019  10.503   7.423   6.202
   65ASN      C 1020  10.079   7.791   6.239
   65ASN      O 1021  10.123   7.881   6.311
   66VAL      N 1022   9.947   7.780   6.212
   66VAL     HN 1023   9.914   7.707   6.152
   66VAL     CA 1024   9.848   7.874   6.261
   66VAL     HA 1025   9.895   7.945   6.328
   66VAL     CB 1026   9.781   7.951   6.146
   66VAL     HB 1027   9.728   7.879   6.080
   66VAL    CG1 1028   9.682   8.055   6.201
   66VAL   HG11 1029   9.734   8.126   6.269
   66VAL   HG12 1030   9.599   8.007   6.256
   66VAL   HG13 1031   9.639   8.113   6.118
   66VAL    CG2 1032   9.888   8.023   6.063
   66VAL   HG21 1033   9.959   7.951   6.015
   66VAL   HG22 1034   9.946   8.093   6.127
   66VAL   HG23 1035   9.839   8.081   5.982
   66VAL      C 1036   9.743   7.799   6.339
   66VAL      O 1037   9.686   7.701   6.291
   67LEU      N 1038   9.713   7.844   6.463
   67LEU     HN 1039   9.762   7.923   6.499
   67LEU     CA 1040   9.608   7.789   6.545
   67LEU     HA 1041   9.555   7.711   6.491
   67LEU     CB 1042   9.664   7.733   6.677
   67LEU    HB1 1043   9.720   7.814   6.729
   67LEU    HB2 1044   9.738   7.653   6.653
   67LEU     CG 1045   9.560   7.675   6.775
   67LEU     HG 1046   9.485   7.754   6.797
   67LEU    CD1 1047   9.486   7.553   6.719
   67LEU   HD11 1048   9.557   7.470   6.699
   67LEU   HD12 1049   9.432   7.578   6.625
   67LEU   HD13 1050   9.411   7.517   6.793
   67LEU    CD2 1051   9.628   7.639   6.907
   67LEU   HD21 1052   9.676   7.728   6.952
   67LEU   HD22 1053   9.706   7.561   6.891
   67LEU   HD23 1054   9.553   7.599   6.979
   67LEU      C 1055   9.508   7.899   6.575
   67LEU      O 1056   9.543   8.002   6.633
   68LYS      N 1057   9.381   7.880   6.535
   68LYS     HN 1058   9.356   7.797   6.486
   68LYS     CA 1059   9.272   7.969   6.571
   68LYS     HA 1060   9.308   8.048   6.636
   68LYS     CB 1061   9.208   8.035   6.445
   68LYS    HB1 1062   9.128   8.105   6.479
   68LYS    HB2 1063   9.161   7.956   6.381
   68LYS     CG 1064   9.309   8.113   6.360
   68LYS    HG1 1065   9.375   8.041   6.306
   68LYS    HG2 1066   9.373   8.172   6.428
   68LYS     CD 1067   9.243   8.209   6.258
   68LYS    HD1 1068   9.189   8.285   6.319
   68LYS    HD2 1069   9.168   8.154   6.197
   68LYS     CE 1070   9.346   8.274   6.165
   68LYS    HE1 1071   9.356   8.217   6.070
   68LYS    HE2 1072   9.446   8.273   6.215
   68LYS     NZ 1073   9.313   8.415   6.134
   68LYS    HZ1 1074   9.328   8.467   6.226
   68LYS    HZ2 1075   9.215   8.432   6.104
   68LYS    HZ3 1076   9.379   8.460   6.068
   68LYS      C 1077   9.168   7.890   6.648
   68LYS      O 1078   9.131   7.779   6.607
   69LEU      N 1079   9.119   7.943   6.763
   69LEU     HN 1080   9.152   8.031   6.799
   69LEU     CA 1081   9.020   7.874   6.842
   69LEU     HA 1082   8.954   7.824   6.773
   69LEU     CB 1083   9.082   7.768   6.938
   69LEU    HB1 1084   9.144   7.698   6.878
   69LEU    HB2 1085   8.998   7.708   6.980
   69LEU     CG 1086   9.167   7.819   7.057
   69LEU     HG 1087   9.125   7.916   7.094
   69LEU    CD1 1088   9.161   7.720   7.175
   69LEU   HD11 1089   9.201   7.622   7.143
   69LEU   HD12 1090   9.056   7.706   7.209
   69LEU   HD13 1091   9.221   7.758   7.260
   69LEU    CD2 1092   9.313   7.841   7.018
   69LEU   HD21 1093   9.323   7.914   6.936
   69LEU   HD22 1094   9.359   7.745   6.986
   69LEU   HD23 1095   9.371   7.879   7.105
   69LEU      C 1096   8.931   7.967   6.923
   69LEU      O 1097   8.968   8.079   6.958
   70TRP      N 1098   8.811   7.918   6.959
   70TRP     HN 1099   8.780   7.833   6.917
   70TRP     CA 1100   8.724   7.979   7.056
   70TRP     HA 1101   8.771   8.067   7.096
   70TRP     CB 1102   8.585   8.016   6.998
   70TRP    HB1 1103   8.519   8.049   7.081
   70TRP    HB2 1104   8.538   7.926   6.953
   70TRP     CG 1105   8.588   8.125   6.895
   70TRP    CD1 1106   8.558   8.256   6.919
   70TRP    HD1 1107   8.528   8.294   7.016
   70TRP    NE1 1108   8.567   8.327   6.802
   70TRP    HE1 1109   8.540   8.419   6.783
   70TRP    CE2 1110   8.604   8.246   6.701
   70TRP    CD2 1111   8.618   8.116   6.754
   70TRP    CE3 1112   8.654   8.011   6.669
   70TRP    HE3 1113   8.665   7.911   6.706
   70TRP    CZ3 1114   8.673   8.039   6.534
   70TRP    HZ3 1115   8.697   7.959   6.466
   70TRP    CZ2 1116   8.627   8.274   6.566
   70TRP    HZ2 1117   8.618   8.374   6.527
   70TRP    CH2 1118   8.662   8.168   6.483
   70TRP    HH2 1119   8.683   8.186   6.379
   70TRP      C 1120   8.700   7.884   7.173
   70TRP      O 1121   8.667   7.766   7.154
   71ILE      N 1122   8.713   7.936   7.297
   71ILE     HN 1123   8.746   8.030   7.308
   71ILE     CA 1124   8.668   7.867   7.417
   71ILE     HA 1125   8.660   7.761   7.398
   71ILE     CB 1126   8.765   7.887   7.534
   71ILE     HB 1127   8.776   7.996   7.554
   71ILE    CG2 1128   8.708   7.820   7.662
   71ILE   HG21 1129   8.697   7.710   7.645
   71ILE   HG22 1130   8.610   7.862   7.691
   71ILE   HG23 1131   8.777   7.833   7.748
   71ILE    CG1 1132   8.904   7.830   7.497
   71ILE   HG11 1133   8.939   7.875   7.401
   71ILE   HG12 1134   8.893   7.721   7.480
   71ILE     CD 1135   9.015   7.854   7.601
   71ILE    HD1 1136   8.990   7.806   7.698
   71ILE    HD2 1137   9.031   7.963   7.616
   71ILE    HD3 1138   9.111   7.811   7.565
   71ILE      C 1139   8.527   7.920   7.444
   71ILE      O 1140   8.507   8.030   7.494
   72ILE      N 1141   8.423   7.842   7.406
   72ILE     HN 1142   8.438   7.750   7.369
   72ILE     CA 1143   8.288   7.894   7.394
   72ILE     HA 1144   8.293   7.997   7.363
   72ILE     CB 1145   8.207   7.819   7.286
   72ILE     HB 1146   8.201   7.711   7.312
   72ILE    CG2 1147   8.063   7.875   7.280
   72ILE   HG21 1148   8.065   7.981   7.252
   72ILE   HG22 1149   8.008   7.866   7.376
   72ILE   HG23 1150   8.002   7.821   7.204
   72ILE    CG1 1151   8.278   7.829   7.149
   72ILE   HG11 1152   8.382   7.790   7.157
   72ILE   HG12 1153   8.285   7.937   7.119
   72ILE     CD 1154   8.209   7.751   7.036
   72ILE    HD1 1155   8.107   7.790   7.016
   72ILE    HD2 1156   8.201   7.643   7.060
   72ILE    HD3 1157   8.266   7.762   6.942
   72ILE      C 1158   8.218   7.892   7.529
   72ILE      O 1159   8.183   7.996   7.584
   73GLU      N 1160   8.199   7.772   7.585
   73GLU     HN 1161   8.234   7.690   7.541
   73GLU     CA 1162   8.119   7.752   7.704
   73GLU     HA 1163   8.139   7.832   7.773
   73GLU     CB 1164   7.968   7.747   7.668
   73GLU    HB1 1165   7.938   7.847   7.631
   73GLU    HB2 1166   7.908   7.727   7.761
   73GLU     CG 1167   7.932   7.640   7.561
   73GLU    HG1 1168   7.960   7.539   7.598
   73GLU    HG2 1169   7.989   7.660   7.468
   73GLU     CD 1170   7.784   7.635   7.523
   73GLU    OE1 1171   7.752   7.591   7.409
   73GLU    OE2 1172   7.701   7.677   7.606
   73GLU      C 1173   8.159   7.623   7.773
   73GLU      O 1174   8.218   7.534   7.712
   74ALA      N 1175   8.128   7.610   7.903
   74ALA     HN 1176   8.091   7.688   7.953
   74ALA     CA 1177   8.140   7.485   7.975
   74ALA     HA 1178   8.149   7.404   7.905
   74ALA     CB 1179   8.259   7.485   8.072
   74ALA    HB1 1180   8.253   7.571   8.142
   74ALA    HB2 1181   8.354   7.495   8.014
   74ALA    HB3 1182   8.264   7.391   8.130
   74ALA      C 1183   8.011   7.462   8.051
   74ALA      O 1184   7.940   7.557   8.084
   75ARG      N 1185   7.976   7.335   8.080
   75ARG     HN 1186   8.038   7.261   8.055
   75ARG     CA 1187   7.850   7.299   8.143
   75ARG     HA 1188   7.809   7.386   8.192
   75ARG     CB 1189   7.750   7.246   8.038
   75ARG    HB1 1190   7.746   7.321   7.955
   75ARG    HB2 1191   7.649   7.242   8.084
   75ARG     CG 1192   7.785   7.109   7.978
   75ARG    HG1 1193   7.777   7.032   8.058
   75ARG    HG2 1194   7.890   7.108   7.943
   75ARG     CD 1195   7.694   7.071   7.860
   75ARG    HD1 1196   7.721   7.125   7.768
   75ARG    HD2 1197   7.589   7.094   7.880
   75ARG     NE 1198   7.700   6.924   7.845
   75ARG     HE 1199   7.684   6.869   7.930
   75ARG     CZ 1200   7.714   6.855   7.733
   75ARG    NH1 1201   7.733   6.913   7.617
   75ARG   HH11 1202   7.726   7.012   7.621
   75ARG   HH12 1203   7.700   6.869   7.533
   75ARG    NH2 1204   7.708   6.724   7.741
   75ARG   HH21 1205   7.701   6.688   7.835
   75ARG   HH22 1206   7.729   6.671   7.661
   75ARG      C 1207   7.873   7.196   8.251
   75ARG      O 1208   7.982   7.140   8.262
   76GLU      N 1209   7.772   7.173   8.338
   76GLU     HN 1210   7.685   7.222   8.328
   76GLU     CA 1211   7.774   7.071   8.443
   76GLU     HA 1212   7.679   7.079   8.493
   76GLU     CB 1213   7.780   6.927   8.384
   76GLU    HB1 1214   7.786   6.852   8.466
   76GLU    HB2 1215   7.871   6.916   8.323
   76GLU     CG 1216   7.655   6.893   8.297
   76GLU    HG1 1217   7.623   6.983   8.241
   76GLU    HG2 1218   7.570   6.863   8.362
   76GLU     CD 1219   7.676   6.783   8.193
   76GLU    OE1 1220   7.638   6.808   8.075
   76GLU    OE2 1221   7.725   6.674   8.227
   76GLU      C 1222   7.877   7.102   8.552
   76GLU      O 1223   7.927   7.014   8.621
   77LEU      N 1224   7.908   7.232   8.570
   77LEU     HN 1225   7.862   7.300   8.515
   77LEU     CA 1226   8.007   7.281   8.664
   77LEU     HA 1227   8.080   7.203   8.671
   77LEU     CB 1228   8.076   7.409   8.610
   77LEU    HB1 1229   8.138   7.456   8.690
   77LEU    HB2 1230   7.998   7.483   8.582
   77LEU     CG 1231   8.168   7.385   8.489
   77LEU     HG 1232   8.109   7.335   8.408
   77LEU    CD1 1233   8.221   7.519   8.435
   77LEU   HD11 1234   8.265   7.579   8.518
   77LEU   HD12 1235   8.138   7.578   8.389
   77LEU   HD13 1236   8.299   7.503   8.358
   77LEU    CD2 1237   8.288   7.296   8.524
   77LEU   HD21 1238   8.257   7.204   8.577
   77LEU   HD22 1239   8.358   7.351   8.590
   77LEU   HD23 1240   8.342   7.266   8.432
   77LEU      C 1241   7.951   7.307   8.804
   77LEU      O 1242   7.834   7.345   8.817
   78PRO      N 1243   8.030   7.289   8.912
   78PRO     CD 1244   8.166   7.232   8.909
   78PRO    HD1 1245   8.239   7.311   8.880
   78PRO    HD2 1246   8.172   7.146   8.839
   78PRO     CA 1247   7.983   7.309   9.049
   78PRO     HA 1248   7.903   7.238   9.060
   78PRO     CB 1249   8.103   7.274   9.138
   78PRO    HB1 1250   8.070   7.225   9.233
   78PRO    HB2 1251   8.161   7.365   9.165
   78PRO     CG 1252   8.191   7.183   9.051
   78PRO    HG1 1253   8.297   7.185   9.081
   78PRO    HG2 1254   8.156   7.079   9.051
   78PRO      C 1255   7.928   7.449   9.077
   78PRO      O 1256   7.984   7.546   9.025
   79PRO      N 1257   7.820   7.467   9.152
   79PRO     CD 1258   7.749   7.360   9.222
   79PRO    HD1 1259   7.818   7.298   9.284
   79PRO    HD2 1260   7.698   7.296   9.146
   79PRO     CA 1261   7.758   7.597   9.172
   79PRO     HA 1262   7.748   7.645   9.076
   79PRO     CB 1263   7.622   7.561   9.233
   79PRO    HB1 1264   7.550   7.543   9.151
   79PRO    HB2 1265   7.582   7.641   9.299
   79PRO     CG 1266   7.647   7.431   9.310
   79PRO    HG1 1267   7.693   7.454   9.408
   79PRO    HG2 1268   7.555   7.371   9.325
   79PRO      C 1269   7.836   7.695   9.259
   79PRO      O 1270   7.927   7.657   9.332
   80LYS      N 1271   7.796   7.824   9.249
   80LYS     HN 1272   7.718   7.847   9.192
   80LYS     CA 1273   7.840   7.931   9.337
   80LYS     HA 1274   7.787   8.019   9.302
   80LYS     CB 1275   7.796   7.913   9.484
   80LYS    HB1 1276   7.825   8.003   9.543
   80LYS    HB2 1277   7.849   7.826   9.528
   80LYS     CG 1278   7.644   7.895   9.497
   80LYS    HG1 1279   7.613   7.800   9.449
   80LYS    HG2 1280   7.596   7.980   9.444
   80LYS     CD 1281   7.595   7.897   9.642
   80LYS    HD1 1282   7.633   7.990   9.691
   80LYS    HD2 1283   7.639   7.810   9.697
   80LYS     CE 1284   7.442   7.898   9.646
   80LYS    HE1 1285   7.404   7.797   9.618
   80LYS    HE2 1286   7.401   7.970   9.574
   80LYS     NZ 1287   7.395   7.935   9.781
   80LYS    HZ1 1288   7.423   8.028   9.819
   80LYS    HZ2 1289   7.441   7.870   9.848
   80LYS    HZ3 1290   7.291   7.923   9.787
   80LYS      C 1291   7.986   7.972   9.326
   80LYS      O 1292   8.044   8.017   9.424
   81LYS      N 1293   8.048   7.959   9.207
   81LYS     HN 1294   8.000   7.918   9.130
   81LYS     CA 1295   8.184   8.007   9.183
   81LYS     HA 1296   8.205   8.086   9.253
   81LYS     CB 1297   8.291   7.896   9.205
   81LYS    HB1 1298   8.392   7.935   9.179
   81LYS    HB2 1299   8.269   7.809   9.139
   81LYS     CG 1300   8.292   7.851   9.352
   81LYS    HG1 1301   8.199   7.794   9.372
   81LYS    HG2 1302   8.288   7.943   9.415
   81LYS     CD 1303   8.413   7.769   9.395
   81LYS    HD1 1304   8.505   7.829   9.377
   81LYS    HD2 1305   8.417   7.676   9.333
   81LYS     CE 1306   8.396   7.734   9.544
   81LYS    HE1 1307   8.311   7.664   9.556
   81LYS    HE2 1308   8.375   7.826   9.602
   81LYS     NZ 1309   8.517   7.670   9.600
   81LYS    HZ1 1310   8.598   7.734   9.591
   81LYS    HZ2 1311   8.532   7.580   9.551
   81LYS    HZ3 1312   8.499   7.649   9.701
   81LYS      C 1313   8.201   8.070   9.045
   81LYS      O 1314   8.119   8.052   8.955
   82ARG      N 1315   8.311   8.148   9.026
   82ARG     HN 1316   8.366   8.173   9.105
   82ARG     CA 1317   8.363   8.189   8.896
   82ARG     HA 1318   8.281   8.189   8.825
   82ARG     CB 1319   8.429   8.329   8.897
   82ARG    HB1 1320   8.469   8.353   8.795
   82ARG    HB2 1321   8.515   8.327   8.967
   82ARG     CG 1322   8.334   8.444   8.937
   82ARG    HG1 1323   8.278   8.410   9.027
   82ARG    HG2 1324   8.257   8.461   8.859
   82ARG     CD 1325   8.405   8.576   8.972
   82ARG    HD1 1326   8.497   8.558   9.032
   82ARG    HD2 1327   8.335   8.641   9.030
   82ARG     NE 1328   8.443   8.643   8.845
   82ARG     HE 1329   8.469   8.589   8.765
   82ARG     CZ 1330   8.463   8.774   8.832
   82ARG    NH1 1331   8.448   8.858   8.931
   82ARG   HH11 1332   8.454   8.820   9.022
   82ARG   HH12 1333   8.486   8.949   8.917
   82ARG    NH2 1334   8.498   8.822   8.715
   82ARG   HH21 1335   8.507   8.755   8.640
   82ARG   HH22 1336   8.515   8.919   8.698
   82ARG      C 1337   8.465   8.088   8.843
   82ARG      O 1338   8.528   8.017   8.921
   83TYR      N 1339   8.482   8.080   8.710
   83TYR     HN 1340   8.430   8.140   8.648
   83TYR     CA 1341   8.566   7.982   8.645
   83TYR     HA 1342   8.636   7.940   8.716
   83TYR     CB 1343   8.480   7.868   8.583
   83TYR    HB1 1344   8.542   7.801   8.519
   83TYR    HB2 1345   8.400   7.911   8.520
   83TYR     CG 1346   8.417   7.783   8.690
   83TYR    CD1 1347   8.486   7.671   8.739
   83TYR    HD1 1348   8.584   7.647   8.701
   83TYR    CE1 1349   8.429   7.591   8.839
   83TYR    HE1 1350   8.483   7.506   8.878
   83TYR     CZ 1351   8.304   7.622   8.891
   83TYR     OH 1352   8.252   7.541   8.993
   83TYR     HH 1353   8.156   7.559   8.999
   83TYR    CD2 1354   8.288   7.811   8.740
   83TYR    HD2 1355   8.234   7.896   8.702
   83TYR    CE2 1356   8.231   7.731   8.840
   83TYR    HE2 1357   8.134   7.754   8.880
   83TYR      C 1358   8.650   8.045   8.534
   83TYR      O 1359   8.606   8.140   8.469
   84TYR      N 1360   8.772   7.991   8.510
   84TYR     HN 1361   8.807   7.919   8.570
   84TYR     CA 1362   8.857   8.032   8.399
   84TYR     HA 1363   8.793   8.064   8.317
   84TYR     CB 1364   8.954   8.148   8.435
   84TYR    HB1 1365   8.895   8.234   8.473
   84TYR    HB2 1366   9.008   8.183   8.344
   84TYR     CG 1367   9.057   8.112   8.541
   84TYR    CD1 1368   9.032   8.137   8.677
   84TYR    HD1 1369   8.938   8.180   8.707
   84TYR    CE1 1370   9.129   8.107   8.774
   84TYR    HE1 1371   9.109   8.126   8.879
   84TYR     CZ 1372   9.251   8.050   8.737
   84TYR     OH 1373   9.343   8.016   8.838
   84TYR     HH 1374   9.420   7.970   8.801
   84TYR    CD2 1375   9.181   8.056   8.504
   84TYR    HD2 1376   9.202   8.035   8.401
   84TYR    CE2 1377   9.278   8.026   8.601
   84TYR    HE2 1378   9.372   7.980   8.572
   84TYR      C 1379   8.936   7.913   8.345
   84TYR      O 1380   8.962   7.816   8.417
   85CYS      N 1381   8.977   7.918   8.217
   85CYS     HN 1382   8.950   7.995   8.158
   85CYS     CA 1383   9.056   7.816   8.152
   85CYS     HA 1384   9.065   7.729   8.215
   85CYS     CB 1385   8.992   7.777   8.017
   85CYS    HB1 1386   9.056   7.703   7.963
   85CYS    HB2 1387   8.984   7.867   7.952
   85CYS     SG 1388   8.824   7.709   8.038
   85CYS    HG1 1389   8.769   7.818   8.090
   85CYS      C 1390   9.196   7.868   8.123
   85CYS      O 1391   9.213   7.978   8.072
   86GLU      N 1392   9.302   7.789   8.151
   86GLU     HN 1393   9.290   7.705   8.204
   86GLU     CA 1394   9.434   7.816   8.098
   86GLU     HA 1395   9.445   7.920   8.072
   86GLU     CB 1396   9.543   7.784   8.202
   86GLU    HB1 1397   9.644   7.782   8.155
   86GLU    HB2 1398   9.524   7.684   8.246
   86GLU     CG 1399   9.545   7.892   8.313
   86GLU    HG1 1400   9.444   7.900   8.359
   86GLU    HG2 1401   9.572   7.989   8.266
   86GLU     CD 1402   9.644   7.866   8.424
   86GLU    OE1 1403   9.673   7.964   8.499
   86GLU    OE2 1404   9.692   7.750   8.439
   86GLU      C 1405   9.458   7.737   7.971
   86GLU      O 1406   9.428   7.618   7.964
   87LEU      N 1407   9.509   7.804   7.866
   87LEU     HN 1408   9.534   7.900   7.874
   87LEU     CA 1409   9.532   7.746   7.736
   87LEU     HA 1410   9.478   7.653   7.727
   87LEU     CB 1411   9.481   7.844   7.627
   87LEU    HB1 1412   9.510   7.947   7.656
   87LEU    HB2 1413   9.370   7.840   7.627
   87LEU     CG 1414   9.532   7.821   7.483
   87LEU     HG 1415   9.643   7.836   7.480
   87LEU    CD1 1416   9.502   7.681   7.431
   87LEU   HD11 1417   9.392   7.666   7.427
   87LEU   HD12 1418   9.546   7.602   7.494
   87LEU   HD13 1419   9.542   7.669   7.328
   87LEU    CD2 1420   9.469   7.923   7.387
   87LEU   HD21 1421   9.496   8.026   7.416
   87LEU   HD22 1422   9.359   7.913   7.387
   87LEU   HD23 1423   9.506   7.903   7.284
   87LEU      C 1424   9.678   7.714   7.718
   87LEU      O 1425   9.764   7.802   7.710
   88CYS      N 1426   9.710   7.584   7.709
   88CYS     HN 1427   9.640   7.513   7.718
   88CYS     CA 1428   9.844   7.535   7.692
   88CYS     HA 1429   9.911   7.619   7.684
   88CYS     CB 1430   9.889   7.446   7.811
   88CYS    HB1 1431   9.991   7.406   7.793
   88CYS    HB2 1432   9.819   7.359   7.818
   88CYS     SG 1433   9.887   7.537   7.968
   88CYS    HG1 1434   9.998   7.605   7.945
   88CYS      C 1435   9.858   7.458   7.562
   88CYS      O 1436   9.769   7.385   7.519
   89LEU      N 1437   9.975   7.471   7.498
   89LEU     HN 1438  10.045   7.529   7.539
   89LEU     CA 1439  10.012   7.399   7.378
   89LEU     HA 1440   9.937   7.325   7.352
   89LEU     CB 1441  10.039   7.495   7.259
   89LEU    HB1 1442  10.066   7.436   7.169
   89LEU    HB2 1443  10.125   7.559   7.284
   89LEU     CG 1444   9.921   7.588   7.223
   89LEU     HG 1445   9.897   7.650   7.312
   89LEU    CD1 1446   9.959   7.684   7.109
   89LEU   HD11 1447   9.984   7.627   7.017
   89LEU   HD12 1448  10.046   7.746   7.137
   89LEU   HD13 1449   9.874   7.751   7.085
   89LEU    CD2 1450   9.795   7.509   7.185
   89LEU   HD21 1451   9.764   7.443   7.268
   89LEU   HD22 1452   9.814   7.447   7.095
   89LEU   HD23 1453   9.712   7.579   7.163
   89LEU      C 1454  10.139   7.324   7.412
   89LEU      O 1455  10.241   7.385   7.445
   90ASP      N 1456  10.136   7.189   7.407
   90ASP     HN 1457  10.054   7.144   7.369
   90ASP     CA 1458  10.244   7.101   7.451
   90ASP     HA 1459  10.198   7.005   7.470
   90ASP     CB 1460  10.348   7.079   7.336
   90ASP    HB1 1461  10.436   7.023   7.371
   90ASP    HB2 1462  10.383   7.177   7.297
   90ASP     CG 1463  10.288   6.999   7.222
   90ASP    OD1 1464  10.196   6.917   7.245
   90ASP    OD2 1465  10.339   7.011   7.108
   90ASP      C 1466  10.305   7.138   7.587
   90ASP      O 1467  10.426   7.153   7.605
   91ASP      N 1468  10.215   7.159   7.686
   91ASP     HN 1469  10.119   7.145   7.665
   91ASP     CA 1470  10.239   7.197   7.825
   91ASP     HA 1471  10.141   7.206   7.869
   91ASP     CB 1472  10.311   7.082   7.902
   91ASP    HB1 1473  10.335   7.115   8.004
   91ASP    HB2 1474  10.404   7.053   7.849
   91ASP     CG 1475  10.219   6.960   7.915
   91ASP    OD1 1476  10.101   6.978   7.955
   91ASP    OD2 1477  10.265   6.845   7.892
   91ASP      C 1478  10.297   7.338   7.850
   91ASP      O 1479  10.306   7.386   7.964
   92MET      N 1480  10.329   7.415   7.745
   92MET     HN 1481  10.333   7.373   7.654
   92MET     CA 1482  10.356   7.558   7.753
   92MET     HA 1483  10.413   7.578   7.843
   92MET     CB 1484  10.440   7.608   7.632
   92MET    HB1 1485  10.446   7.719   7.635
   92MET    HB2 1486  10.386   7.579   7.539
   92MET     CG 1487  10.583   7.551   7.625
   92MET    HG1 1488  10.578   7.440   7.634
   92MET    HG2 1489  10.641   7.587   7.713
   92MET     SD 1490  10.672   7.593   7.472
   92MET     CE 1491  10.671   7.774   7.476
   92MET    HE1 1492  10.706   7.811   7.574
   92MET    HE2 1493  10.568   7.812   7.458
   92MET    HE3 1494  10.738   7.815   7.397
   92MET      C 1495  10.227   7.640   7.757
   92MET      O 1496  10.138   7.620   7.676
   93LEU      N 1497  10.214   7.736   7.852
   93LEU     HN 1498  10.282   7.746   7.924
   93LEU     CA 1499  10.105   7.831   7.859
   93LEU     HA 1500  10.013   7.776   7.845
   93LEU     CB 1501  10.103   7.897   7.998
   93LEU    HB1 1502  10.197   7.955   8.011
   93LEU    HB2 1503  10.100   7.815   8.073
   93LEU     CG 1504   9.990   7.996   8.032
   93LEU     HG 1505   9.983   8.073   7.952
   93LEU    CD1 1506   9.857   7.922   8.044
   93LEU   HD11 1507   9.863   7.848   8.127
   93LEU   HD12 1508   9.831   7.868   7.950
   93LEU   HD13 1509   9.775   7.992   8.068
   93LEU    CD2 1510  10.020   8.069   8.164
   93LEU   HD21 1511  10.116   8.124   8.158
   93LEU   HD22 1512  10.028   7.995   8.247
   93LEU   HD23 1513   9.938   8.140   8.188
   93LEU      C 1514  10.109   7.937   7.749
   93LEU      O 1515  10.210   8.004   7.729
   94TYR      N 1516   9.998   7.954   7.675
   94TYR     HN 1517   9.918   7.897   7.691
   94TYR     CA 1518   9.986   8.050   7.566
   94TYR     HA 1519  10.077   8.108   7.557
   94TYR     CB 1520   9.959   7.974   7.433
   94TYR    HB1 1521   9.903   8.036   7.360
   94TYR    HB2 1522   9.899   7.883   7.453
   94TYR     CG 1523  10.088   7.933   7.366
   94TYR    CD1 1524  10.143   8.013   7.265
   94TYR    HD1 1525  10.096   8.106   7.238
   94TYR    CE1 1526  10.261   7.975   7.199
   94TYR    HE1 1527  10.302   8.037   7.122
   94TYR     CZ 1528  10.325   7.856   7.234
   94TYR     OH 1529  10.444   7.821   7.167
   94TYR     HH 1530  10.464   7.730   7.190
   94TYR    CD2 1531  10.153   7.813   7.399
   94TYR    HD2 1532  10.110   7.749   7.474
   94TYR    CE2 1533  10.271   7.774   7.334
   94TYR    HE2 1534  10.319   7.682   7.360
   94TYR      C 1535   9.877   8.156   7.590
   94TYR      O 1536   9.889   8.269   7.543
   95ALA      N 1537   9.771   8.124   7.668
   95ALA     HN 1538   9.761   8.032   7.705
   95ALA     CA 1539   9.671   8.223   7.707
   95ALA     HA 1540   9.724   8.312   7.738
   95ALA     CB 1541   9.575   8.258   7.591
   95ALA    HB1 1542   9.508   8.173   7.568
   95ALA    HB2 1543   9.633   8.285   7.500
   95ALA    HB3 1544   9.512   8.346   7.618
   95ALA      C 1545   9.589   8.177   7.828
   95ALA      O 1546   9.605   8.065   7.877
   96ARG      N 1547   9.500   8.263   7.879
   96ARG     HN 1548   9.497   8.360   7.850
   96ARG     CA 1549   9.406   8.229   7.984
   96ARG     HA 1550   9.385   8.123   7.980
   96ARG     CB 1551   9.464   8.268   8.123
   96ARG    HB1 1552   9.478   8.379   8.125
   96ARG    HB2 1553   9.566   8.223   8.131
   96ARG     CG 1554   9.381   8.224   8.245
   96ARG    HG1 1555   9.379   8.113   8.253
   96ARG    HG2 1556   9.276   8.256   8.228
   96ARG     CD 1557   9.424   8.290   8.377
   96ARG    HD1 1558   9.346   8.276   8.455
   96ARG    HD2 1559   9.437   8.399   8.357
   96ARG     NE 1560   9.553   8.230   8.427
   96ARG     HE 1561   9.570   8.130   8.419
   96ARG     CZ 1562   9.637   8.288   8.510
   96ARG    NH1 1563   9.628   8.415   8.543
   96ARG   HH11 1564   9.559   8.468   8.495
   96ARG   HH12 1565   9.704   8.459   8.589
   96ARG    NH2 1566   9.731   8.213   8.563
   96ARG   HH21 1567   9.720   8.112   8.544
   96ARG   HH22 1568   9.779   8.244   8.643
   96ARG      C 1569   9.276   8.303   7.957
   96ARG      O 1570   9.278   8.418   7.914
   97THR      N 1571   9.158   8.240   7.979
   97THR     HN 1572   9.156   8.145   8.010
   97THR     CA 1573   9.029   8.309   7.967
   97THR     HA 1574   9.035   8.374   7.882
   97THR     CB 1575   8.908   8.217   7.944
   97THR     HB 1576   8.819   8.279   7.920
   97THR    OG1 1577   8.876   8.136   8.057
   97THR    HG1 1578   8.798   8.179   8.094
   97THR    CG2 1579   8.930   8.124   7.824
   97THR   HG21 1580   9.019   8.059   7.839
   97THR   HG22 1581   8.944   8.183   7.732
   97THR   HG23 1582   8.841   8.059   7.809
   97THR      C 1583   9.001   8.398   8.088
   97THR      O 1584   9.065   8.393   8.193
   98THR      N 1585   8.901   8.485   8.076
   98THR     HN 1586   8.854   8.492   7.987
   98THR     CA 1587   8.848   8.565   8.186
   98THR     HA 1588   8.933   8.609   8.235
   98THR     CB 1589   8.762   8.680   8.136
   98THR     HB 1590   8.733   8.747   8.219
   98THR    OG1 1591   8.644   8.633   8.074
   98THR    HG1 1592   8.675   8.585   7.993
   98THR    CG2 1593   8.839   8.763   8.034
   98THR   HG21 1594   8.868   8.703   7.945
   98THR   HG22 1595   8.930   8.805   8.080
   98THR   HG23 1596   8.775   8.848   7.999
   98THR      C 1597   8.776   8.482   8.293
   98THR      O 1598   8.725   8.373   8.270
   99SER      N 1599   8.770   8.532   8.418
   99SER     HN 1600   8.807   8.622   8.440
   99SER     CA 1601   8.704   8.465   8.529
   99SER     HA 1602   8.718   8.358   8.520
   99SER     CB 1603   8.768   8.511   8.662
   99SER    HB1 1604   8.760   8.622   8.671
   99SER    HB2 1605   8.876   8.485   8.660
   99SER     OG 1606   8.707   8.453   8.777
   99SER    HG1 1607   8.774   8.453   8.850
   99SER      C 1608   8.553   8.491   8.526
   99SER      O 1609   8.504   8.593   8.572
  100LYS      N 1610   8.474   8.401   8.466
  100LYS     HN 1611   8.515   8.316   8.431
  100LYS     CA 1612   8.331   8.418   8.443
  100LYS     HA 1613   8.310   8.523   8.449
  100LYS     CB 1614   8.291   8.372   8.300
  100LYS    HB1 1615   8.181   8.364   8.289
  100LYS    HB2 1616   8.332   8.270   8.284
  100LYS     CG 1617   8.343   8.463   8.188
  100LYS    HG1 1618   8.343   8.404   8.093
  100LYS    HG2 1619   8.449   8.490   8.208
  100LYS     CD 1620   8.259   8.589   8.164
  100LYS    HD1 1621   8.248   8.646   8.259
  100LYS    HD2 1622   8.157   8.557   8.131
  100LYS     CE 1623   8.325   8.678   8.057
  100LYS    HE1 1624   8.346   8.620   7.965
  100LYS    HE2 1625   8.421   8.718   8.097
  100LYS     NZ 1626   8.243   8.794   8.021
  100LYS    HZ1 1627   8.188   8.831   8.101
  100LYS    HZ2 1628   8.179   8.771   7.943
  100LYS    HZ3 1629   8.312   8.870   7.992
  100LYS      C 1630   8.248   8.344   8.547
  100LYS      O 1631   8.277   8.228   8.577
  101PRO      N 1632   8.144   8.402   8.609
  101PRO     CD 1633   8.094   8.536   8.578
  101PRO    HD1 1634   8.086   8.552   8.468
  101PRO    HD2 1635   8.161   8.612   8.623
  101PRO     CA 1636   8.050   8.327   8.692
  101PRO     HA 1637   8.104   8.272   8.767
  101PRO     CB 1638   7.962   8.436   8.751
  101PRO    HB1 1639   8.014   8.479   8.840
  101PRO    HB2 1640   7.864   8.398   8.786
  101PRO     CG 1641   7.955   8.543   8.642
  101PRO    HG1 1642   7.881   8.515   8.563
  101PRO    HG2 1643   7.929   8.644   8.681
  101PRO      C 1644   7.968   8.223   8.616
  101PRO      O 1645   7.930   8.246   8.502
  102ARG      N 1646   7.934   8.110   8.680
  102ARG     HN 1647   7.971   8.088   8.770
  102ARG     CA 1648   7.827   8.024   8.632
  102ARG     HA 1649   7.847   8.000   8.528
  102ARG     CB 1650   7.819   7.894   8.716
  102ARG    HB1 1651   7.789   7.921   8.819
  102ARG    HB2 1652   7.923   7.854   8.721
  102ARG     CG 1653   7.727   7.785   8.659
  102ARG    HG1 1654   7.766   7.752   8.560
  102ARG    HG2 1655   7.625   7.824   8.639
  102ARG     CD 1656   7.724   7.661   8.751
  102ARG    HD1 1657   7.786   7.678   8.842
  102ARG    HD2 1658   7.766   7.573   8.697
  102ARG     NE 1659   7.584   7.626   8.792
  102ARG     HE 1660   7.545   7.536   8.765
  102ARG     CZ 1661   7.496   7.701   8.856
  102ARG    NH1 1662   7.519   7.825   8.893
  102ARG   HH11 1663   7.600   7.865   8.854
  102ARG   HH12 1664   7.438   7.881   8.908
  102ARG    NH2 1665   7.378   7.648   8.883
  102ARG   HH21 1666   7.312   7.698   8.937
  102ARG   HH22 1667   7.361   7.558   8.839
  102ARG      C 1668   7.694   8.099   8.636
  102ARG      O 1669   7.665   8.173   8.730
  103SER      N 1670   7.610   8.082   8.532
  103SER     HN 1671   7.635   8.023   8.455
  103SER     CA 1672   7.483   8.150   8.520
  103SER     HA 1673   7.505   8.255   8.523
  103SER     CB 1674   7.413   8.123   8.384
  103SER    HB1 1675   7.385   8.015   8.376
  103SER    HB2 1676   7.484   8.146   8.302
  103SER     OG 1677   7.296   8.204   8.369
  103SER    HG1 1678   7.259   8.183   8.281
  103SER      C 1679   7.387   8.121   8.635
  103SER      O 1680   7.388   8.016   8.696
  104ALA      N 1681   7.300   8.217   8.669
  104ALA     HN 1682   7.302   8.306   8.625
  104ALA     CA 1683   7.189   8.197   8.758
  104ALA     HA 1684   7.222   8.141   8.845
  104ALA     CB 1685   7.134   8.335   8.800
  104ALA    HB1 1686   7.100   8.394   8.712
  104ALA    HB2 1687   7.214   8.392   8.851
  104ALA    HB3 1688   7.048   8.324   8.870
  104ALA      C 1689   7.076   8.117   8.692
  104ALA      O 1690   6.997   8.052   8.759
  105SER      N 1691   7.064   8.122   8.557
  105SER     HN 1692   7.131   8.170   8.499
  105SER     CA 1693   6.952   8.064   8.485
  105SER     HA 1694   6.873   8.042   8.554
  105SER     CB 1695   6.893   8.162   8.377
  105SER    HB1 1696   6.847   8.248   8.431
  105SER    HB2 1697   6.814   8.113   8.317
  105SER     OG 1698   6.993   8.213   8.289
  105SER    HG1 1699   6.973   8.306   8.269
  105SER      C 1700   6.983   7.931   8.418
  105SER      O 1701   6.893   7.873   8.357
  106GLY      N 1702   7.107   7.877   8.432
  106GLY     HN 1703   7.176   7.922   8.489
  106GLY     CA 1704   7.149   7.752   8.371
  106GLY    HA1 1705   7.161   7.770   8.265
  106GLY    HA2 1706   7.075   7.676   8.394
  106GLY      C 1707   7.282   7.705   8.425
  106GLY      O 1708   7.361   7.784   8.476
  107ASP      N 1709   7.313   7.575   8.413
  107ASP     HN 1710   7.249   7.510   8.374
  107ASP     CA 1711   7.436   7.515   8.465
  107ASP     HA 1712   7.465   7.569   8.554
  107ASP     CB 1713   7.410   7.366   8.502
  107ASP    HB1 1714   7.503   7.306   8.503
  107ASP    HB2 1715   7.340   7.320   8.429
  107ASP     CG 1716   7.350   7.351   8.640
  107ASP    OD1 1717   7.397   7.418   8.736
  107ASP    OD2 1718   7.258   7.268   8.655
  107ASP      C 1719   7.555   7.531   8.370
  107ASP      O 1720   7.638   7.442   8.352
  108THR      N 1721   7.566   7.649   8.307
  108THR     HN 1722   7.500   7.720   8.328
  108THR     CA 1723   7.668   7.684   8.208
  108THR     HA 1724   7.736   7.601   8.200
  108THR     CB 1725   7.613   7.713   8.067
  108THR     HB 1726   7.696   7.747   8.000
  108THR    OG1 1727   7.507   7.809   8.065
  108THR    HG1 1728   7.506   7.841   7.974
  108THR    CG2 1729   7.553   7.586   8.007
  108THR   HG21 1730   7.468   7.551   8.069
  108THR   HG22 1731   7.629   7.506   8.001
  108THR   HG23 1732   7.516   7.607   7.904
  108THR      C 1733   7.753   7.801   8.254
  108THR      O 1734   7.709   7.889   8.328
  109VAL      N 1735   7.879   7.805   8.207
  109VAL     HN 1736   7.915   7.725   8.157
  109VAL     CA 1737   7.967   7.921   8.211
  109VAL     HA 1738   7.917   8.006   8.257
  109VAL     CB 1739   8.100   7.894   8.283
  109VAL     HB 1740   8.153   7.809   8.233
  109VAL    CG1 1741   8.191   8.018   8.280
  109VAL   HG11 1742   8.142   8.104   8.330
  109VAL   HG12 1743   8.219   8.047   8.176
  109VAL   HG13 1744   8.286   7.996   8.334
  109VAL    CG2 1745   8.077   7.855   8.430
  109VAL   HG21 1746   8.002   7.774   8.440
  109VAL   HG22 1747   8.044   7.944   8.487
  109VAL   HG23 1748   8.172   7.820   8.475
  109VAL      C 1749   7.997   7.955   8.065
  109VAL      O 1750   8.044   7.870   7.991
  110PHE      N 1751   7.971   8.079   8.020
  110PHE     HN 1752   7.931   8.148   8.079
  110PHE     CA 1753   8.000   8.122   7.885
  110PHE     HA 1754   8.031   8.038   7.824
  110PHE     CB 1755   7.873   8.185   7.821
  110PHE    HB1 1756   7.845   8.275   7.879
  110PHE    HB2 1757   7.788   8.114   7.827
  110PHE     CG 1758   7.893   8.226   7.677
  110PHE    CD1 1759   7.933   8.357   7.645
  110PHE    HD1 1760   7.953   8.427   7.725
  110PHE    CE1 1761   7.948   8.398   7.512
  110PHE    HE1 1762   7.978   8.500   7.491
  110PHE     CZ 1763   7.918   8.309   7.408
  110PHE     HZ 1764   7.924   8.343   7.306
  110PHE    CD2 1765   7.864   8.138   7.572
  110PHE    HD2 1766   7.832   8.038   7.593
  110PHE    CE2 1767   7.875   8.179   7.438
  110PHE    HE2 1768   7.848   8.110   7.359
  110PHE      C 1769   8.116   8.221   7.887
  110PHE      O 1770   8.120   8.318   7.964
  111TRP      N 1771   8.214   8.197   7.798
  111TRP     HN 1772   8.213   8.112   7.744
  111TRP     CA 1773   8.323   8.289   7.774
  111TRP     HA 1774   8.318   8.372   7.843
  111TRP     CB 1775   8.461   8.217   7.790
  111TRP    HB1 1776   8.542   8.288   7.761
  111TRP    HB2 1777   8.466   8.131   7.721
  111TRP     CG 1778   8.493   8.167   7.928
  111TRP    CD1 1779   8.557   8.240   8.025
  111TRP    HD1 1780   8.589   8.343   8.013
  111TRP    NE1 1781   8.577   8.162   8.137
  111TRP    HE1 1782   8.604   8.194   8.225
  111TRP    CE2 1783   8.527   8.037   8.114
  111TRP    CD2 1784   8.473   8.035   7.983
  111TRP    CE3 1785   8.418   7.917   7.933
  111TRP    HE3 1786   8.378   7.912   7.833
  111TRP    CZ3 1787   8.419   7.803   8.014
  111TRP    HZ3 1788   8.379   7.711   7.974
  111TRP    CZ2 1789   8.527   7.923   8.195
  111TRP    HZ2 1790   8.569   7.924   8.294
  111TRP    CH2 1791   8.472   7.806   8.143
  111TRP    HH2 1792   8.471   7.715   8.202
  111TRP      C 1793   8.314   8.348   7.634
  111TRP      O 1794   8.318   8.469   7.615
  112GLY      N 1795   8.304   8.262   7.531
  112GLY     HN 1796   8.295   8.164   7.553
  112GLY     CA 1797   8.307   8.298   7.389
  112GLY    HA1 1798   8.233   8.375   7.373
  112GLY    HA2 1799   8.286   8.210   7.332
  112GLY      C 1800   8.439   8.351   7.337
  112GLY      O 1801   8.449   8.398   7.224
  113GLU      N 1802   8.546   8.343   7.417
  113GLU     HN 1803   8.540   8.294   7.504
  113GLU     CA 1804   8.672   8.409   7.391
  113GLU     HA 1805   8.649   8.511   7.364
  113GLU     CB 1806   8.758   8.417   7.520
  113GLU    HB1 1807   8.860   8.452   7.495
  113GLU    HB2 1808   8.767   8.314   7.563
  113GLU     CG 1809   8.699   8.514   7.627
  113GLU    HG1 1810   8.593   8.489   7.647
  113GLU    HG2 1811   8.704   8.618   7.588
  113GLU     CD 1812   8.776   8.509   7.758
  113GLU    OE1 1813   8.712   8.489   7.865
  113GLU    OE2 1814   8.900   8.526   7.757
  113GLU      C 1815   8.749   8.350   7.274
  113GLU      O 1816   8.760   8.228   7.261
  114HSD      N 1817   8.802   8.436   7.184
  114HSD     HN 1818   8.795   8.534   7.198
  114HSD     CA 1819   8.878   8.394   7.068
  114HSD     HA 1820   8.856   8.291   7.043
  114HSD     CB 1821   8.845   8.484   6.946
  114HSD    HB1 1822   8.867   8.590   6.973
  114HSD    HB2 1823   8.736   8.478   6.928
  114HSD    ND1 1824   9.002   8.534   6.750
  114HSD    HD1 1825   9.026   8.626   6.781
  114HSD     CG 1826   8.919   8.447   6.819
  114HSD    CE1 1827   9.051   8.467   6.644
  114HSD    HE1 1828   9.122   8.510   6.572
  114HSD    NE2 1829   9.005   8.344   6.637
  114HSD    CD2 1830   8.922   8.330   6.748
  114HSD    HD2 1831   8.873   8.236   6.768
  114HSD      C 1832   9.027   8.404   7.096
  114HSD      O 1833   9.071   8.498   7.161
  115PHE      N 1834   9.107   8.309   7.046
  115PHE     HN 1835   9.067   8.230   7.000
  115PHE     CA 1836   9.251   8.310   7.058
  115PHE     HA 1837   9.284   8.411   7.079
  115PHE     CB 1838   9.301   8.213   7.169
  115PHE    HB1 1839   9.411   8.221   7.179
  115PHE    HB2 1840   9.274   8.108   7.144
  115PHE     CG 1841   9.239   8.246   7.302
  115PHE    CD1 1842   9.299   8.340   7.387
  115PHE    HD1 1843   9.391   8.390   7.356
  115PHE    CE1 1844   9.241   8.373   7.510
  115PHE    HE1 1845   9.287   8.447   7.574
  115PHE     CZ 1846   9.122   8.312   7.550
  115PHE     HZ 1847   9.076   8.340   7.643
  115PHE    CD2 1848   9.121   8.182   7.345
  115PHE    HD2 1849   9.073   8.109   7.280
  115PHE    CE2 1850   9.062   8.216   7.467
  115PHE    HE2 1851   8.970   8.169   7.497
  115PHE      C 1852   9.311   8.269   6.925
  115PHE      O 1853   9.273   8.169   6.865
  116GLU      N 1854   9.408   8.349   6.875
  116GLU     HN 1855   9.437   8.430   6.925
  116GLU     CA 1856   9.476   8.326   6.750
  116GLU     HA 1857   9.455   8.225   6.716
  116GLU     CB 1858   9.426   8.421   6.640
  116GLU    HB1 1859   9.420   8.525   6.680
  116GLU    HB2 1860   9.323   8.390   6.613
  116GLU     CG 1861   9.518   8.423   6.516
  116GLU    HG1 1862   9.548   8.319   6.490
  116GLU    HG2 1863   9.609   8.483   6.537
  116GLU     CD 1864   9.454   8.479   6.391
  116GLU    OE1 1865   9.529   8.489   6.290
  116GLU    OE2 1866   9.330   8.505   6.385
  116GLU      C 1867   9.627   8.334   6.766
  116GLU      O 1868   9.683   8.427   6.825
  117PHE      N 1869   9.698   8.231   6.714
  117PHE     HN 1870   9.650   8.156   6.668
  117PHE     CA 1871   9.842   8.220   6.720
  117PHE     HA 1872   9.884   8.315   6.751
  117PHE     CB 1873   9.886   8.108   6.818
  117PHE    HB1 1874   9.997   8.107   6.831
  117PHE    HB2 1875   9.854   8.010   6.779
  117PHE     CG 1876   9.822   8.126   6.953
  117PHE    CD1 1877   9.882   8.204   7.053
  117PHE    HD1 1878   9.977   8.251   7.034
  117PHE    CE1 1879   9.820   8.222   7.178
  117PHE    HE1 1880   9.867   8.282   7.254
  117PHE     CZ 1881   9.697   8.161   7.203
  117PHE     HZ 1882   9.649   8.174   7.299
  117PHE    CD2 1883   9.699   8.063   6.982
  117PHE    HD2 1884   9.652   8.003   6.906
  117PHE    CE2 1885   9.636   8.082   7.105
  117PHE    HE2 1886   9.540   8.036   7.123
  117PHE      C 1887   9.894   8.189   6.580
  117PHE      O 1888   9.848   8.095   6.515
  118ASN      N 1889   9.991   8.268   6.529
  118ASN     HN 1890  10.031   8.340   6.585
  118ASN     CA 1891  10.052   8.253   6.398
  118ASN     HA 1892  10.014   8.165   6.348
  118ASN     CB 1893  10.030   8.381   6.311
  118ASN    HB1 1894  10.093   8.376   6.219
  118ASN    HB2 1895  10.058   8.471   6.369
  118ASN     CG 1896   9.885   8.394   6.263
  118ASN    OD1 1897   9.848   8.348   6.155
  118ASN    ND2 1898   9.802   8.469   6.339
  118ASN   HD21 1899   9.705   8.482   6.310
  118ASN   HD22 1900   9.833   8.518   6.419
  118ASN      C 1901  10.203   8.233   6.418
  118ASN      O 1902  10.260   8.278   6.517
  119ASN      N 1903  10.273   8.162   6.326
  119ASN     HN 1904  10.232   8.129   6.240
  119ASN     CA 1905  10.415   8.129   6.335
  119ASN     HA 1906  10.432   8.068   6.248
  119ASN     CB 1907  10.512   8.250   6.325
  119ASN    HB1 1908  10.617   8.214   6.321
  119ASN    HB2 1909  10.502   8.314   6.415
  119ASN     CG 1910  10.490   8.334   6.198
  119ASN    OD1 1911  10.556   8.316   6.095
  119ASN    ND2 1912  10.404   8.438   6.212
  119ASN   HD21 1913  10.405   8.513   6.146
  119ASN   HD22 1914  10.360   8.452   6.300
  119ASN      C 1915  10.448   8.036   6.453
  119ASN      O 1916  10.552   8.046   6.518
  120LEU      N 1917  10.355   7.945   6.487
  120LEU     HN 1918  10.267   7.944   6.439
  120LEU     CA 1919  10.378   7.846   6.590
  120LEU     HA 1920  10.412   7.901   6.676
  120LEU     CB 1921  10.247   7.771   6.629
  120LEU    HB1 1922  10.271   7.679   6.686
  120LEU    HB2 1923  10.195   7.741   6.536
  120LEU     CG 1924  10.146   7.850   6.716
  120LEU     HG 1925  10.120   7.945   6.663
  120LEU    CD1 1926  10.019   7.766   6.733
  120LEU   HD11 1927  10.045   7.669   6.782
  120LEU   HD12 1928   9.974   7.744   6.634
  120LEU   HD13 1929   9.945   7.818   6.796
  120LEU    CD2 1930  10.202   7.884   6.855
  120LEU   HD21 1931  10.293   7.947   6.847
  120LEU   HD22 1932  10.228   7.791   6.910
  120LEU   HD23 1933  10.127   7.939   6.916
  120LEU      C 1934  10.487   7.742   6.556
  120LEU      O 1935  10.505   7.704   6.440
  121PRO      N 1936  10.565   7.689   6.651
  121PRO     CD 1937  10.565   7.731   6.792
  121PRO    HD1 1938  10.463   7.754   6.829
  121PRO    HD2 1939  10.630   7.820   6.801
  121PRO     CA 1940  10.627   7.557   6.635
  121PRO     HA 1941  10.690   7.559   6.547
  121PRO     CB 1942  10.706   7.539   6.764
  121PRO    HB1 1943  10.803   7.591   6.748
  121PRO    HB2 1944  10.725   7.433   6.791
  121PRO     CG 1945  10.623   7.612   6.869
  121PRO    HG1 1946  10.540   7.545   6.902
  121PRO    HG2 1947  10.682   7.644   6.957
  121PRO      C 1948  10.526   7.446   6.611
  121PRO      O 1949  10.407   7.467   6.631
  122ALA      N 1950  10.569   7.329   6.563
  122ALA     HN 1951  10.665   7.308   6.547
  122ALA     CA 1952  10.480   7.217   6.540
  122ALA     HA 1953  10.396   7.253   6.483
  122ALA     CB 1954  10.556   7.112   6.457
  122ALA    HB1 1955  10.645   7.076   6.512
  122ALA    HB2 1956  10.591   7.157   6.362
  122ALA    HB3 1957  10.491   7.025   6.434
  122ALA      C 1958  10.424   7.157   6.669
  122ALA      O 1959  10.496   7.091   6.744
  123VAL      N 1960  10.294   7.179   6.696
  123VAL     HN 1961  10.238   7.231   6.632
  123VAL     CA 1962  10.228   7.142   6.821
  123VAL     HA 1963  10.303   7.135   6.899
  123VAL     CB 1964  10.122   7.244   6.865
  123VAL     HB 1965  10.039   7.245   6.791
  123VAL    CG1 1966  10.068   7.211   7.005
  123VAL   HG11 1967  10.151   7.211   7.079
  123VAL   HG12 1968  10.019   7.111   7.008
  123VAL   HG13 1969   9.992   7.285   7.035
  123VAL    CG2 1970  10.183   7.386   6.870
  123VAL   HG21 1971  10.217   7.419   6.769
  123VAL   HG22 1972  10.269   7.389   6.940
  123VAL   HG23 1973  10.106   7.458   6.904
  123VAL      C 1974  10.164   7.005   6.806
  123VAL      O 1975  10.102   6.972   6.705
  124ARG      N 1976  10.177   6.918   6.909
  124ARG     HN 1977  10.235   6.944   6.989
  124ARG     CA 1978  10.115   6.787   6.912
  124ARG     HA 1979  10.096   6.754   6.811
  124ARG     CB 1980  10.213   6.686   6.977
  124ARG    HB1 1981  10.165   6.586   6.984
  124ARG    HB2 1982  10.237   6.721   7.080
  124ARG     CG 1983  10.346   6.672   6.900
  124ARG    HG1 1984  10.395   6.773   6.895
  124ARG    HG2 1985  10.324   6.640   6.796
  124ARG     CD 1986  10.443   6.575   6.967
  124ARG    HD1 1987  10.392   6.476   6.979
  124ARG    HD2 1988  10.472   6.614   7.067
  124ARG     NE 1989  10.564   6.559   6.879
  124ARG     HE 1990  10.566   6.609   6.793
  124ARG     CZ 1991  10.665   6.478   6.910
  124ARG    NH1 1992  10.666   6.400   7.015
  124ARG   HH11 1993  10.581   6.398   7.067
  124ARG   HH12 1994  10.735   6.328   7.020
  124ARG    NH2 1995  10.771   6.472   6.833
  124ARG   HH21 1996  10.767   6.517   6.745
  124ARG   HH22 1997  10.837   6.402   6.857
  124ARG      C 1998   9.982   6.786   6.986
  124ARG      O 1999   9.886   6.721   6.942
  125ALA      N 2000   9.970   6.858   7.100
  125ALA     HN 2001  10.052   6.907   7.131
  125ALA     CA 2002   9.855   6.856   7.188
  125ALA     HA 2003   9.770   6.815   7.135
  125ALA     CB 2004   9.884   6.769   7.313
  125ALA    HB1 2005   9.968   6.813   7.370
  125ALA    HB2 2006   9.919   6.669   7.281
  125ALA    HB3 2007   9.795   6.759   7.377
  125ALA      C 2008   9.812   6.995   7.238
  125ALA      O 2009   9.890   7.071   7.296
  126LEU      N 2010   9.681   7.025   7.220
  126LEU     HN 2011   9.622   6.964   7.167
  126LEU     CA 2012   9.612   7.137   7.281
  126LEU     HA 2013   9.680   7.220   7.295
  126LEU     CB 2014   9.497   7.177   7.185
  126LEU    HB1 2015   9.444   7.085   7.153
  126LEU    HB2 2016   9.543   7.221   7.093
  126LEU     CG 2017   9.392   7.276   7.238
  126LEU     HG 2018   9.348   7.238   7.333
  126LEU    CD1 2019   9.454   7.413   7.263
  126LEU   HD11 2020   9.496   7.455   7.169
  126LEU   HD12 2021   9.536   7.407   7.338
  126LEU   HD13 2022   9.377   7.483   7.301
  126LEU    CD2 2023   9.276   7.292   7.138
  126LEU   HD21 2024   9.225   7.195   7.120
  126LEU   HD22 2025   9.314   7.331   7.041
  126LEU   HD23 2026   9.201   7.364   7.177
  126LEU      C 2027   9.559   7.095   7.418
  126LEU      O 2028   9.494   6.991   7.431
  127ARG      N 2029   9.586   7.173   7.524
  127ARG     HN 2030   9.639   7.258   7.513
  127ARG     CA 2031   9.547   7.139   7.659
  127ARG     HA 2032   9.475   7.059   7.657
  127ARG     CB 2033   9.669   7.092   7.742
  127ARG    HB1 2034   9.644   7.092   7.851
  127ARG    HB2 2035   9.752   7.165   7.727
  127ARG     CG 2036   9.719   6.951   7.703
  127ARG    HG1 2037   9.754   6.955   7.598
  127ARG    HG2 2038   9.633   6.881   7.708
  127ARG     CD 2039   9.830   6.900   7.796
  127ARG    HD1 2040   9.788   6.875   7.896
  127ARG    HD2 2041   9.908   6.979   7.808
  127ARG     NE 2042   9.893   6.777   7.735
  127ARG     HE 2043   9.882   6.763   7.637
  127ARG     CZ 2044   9.991   6.708   7.793
  127ARG    NH1 2045  10.018   6.717   7.920
  127ARG   HH11 2046   9.973   6.794   7.965
  127ARG   HH12 2047  10.118   6.723   7.936
  127ARG    NH2 2048  10.069   6.634   7.717
  127ARG   HH21 2049  10.071   6.648   7.620
  127ARG   HH22 2050  10.153   6.606   7.764
  127ARG      C 2051   9.480   7.256   7.728
  127ARG      O 2052   9.536   7.365   7.734
  128LEU      N 2053   9.359   7.237   7.783
  128LEU     HN 2054   9.314   7.147   7.776
  128LEU     CA 2055   9.288   7.339   7.857
  128LEU     HA 2056   9.346   7.430   7.857
  128LEU     CB 2057   9.148   7.371   7.799
  128LEU    HB1 2058   9.100   7.450   7.861
  128LEU    HB2 2059   9.084   7.280   7.804
  128LEU     CG 2060   9.146   7.420   7.653
  128LEU     HG 2061   9.178   7.337   7.587
  128LEU    CD1 2062   9.003   7.461   7.619
  128LEU   HD11 2063   8.969   7.544   7.685
  128LEU   HD12 2064   8.934   7.375   7.634
  128LEU   HD13 2065   8.997   7.495   7.513
  128LEU    CD2 2066   9.238   7.540   7.628
  128LEU   HD21 2067   9.345   7.510   7.637
  128LEU   HD22 2068   9.217   7.621   7.702
  128LEU   HD23 2069   9.221   7.580   7.526
  128LEU      C 2070   9.268   7.299   8.002
  128LEU      O 2071   9.191   7.208   8.035
  129HSE      N 2072   9.334   7.372   8.094
  129HSE     HN 2073   9.390   7.449   8.063
  129HSE     CA 2074   9.328   7.347   8.237
  129HSE     HA 2075   9.301   7.244   8.256
  129HSE     CB 2076   9.465   7.377   8.302
  129HSE    HB1 2077   9.459   7.375   8.413
  129HSE    HB2 2078   9.498   7.478   8.273
  129HSE    ND1 2079   9.603   7.167   8.326
  129HSE     CG 2080   9.573   7.282   8.255
  129HSE    CE1 2081   9.703   7.111   8.260
  129HSE    HE1 2082   9.752   7.018   8.287
  129HSE    NE2 2083   9.738   7.184   8.151
  129HSE    HE2 2084   9.812   7.164   8.086
  129HSE    CD2 2085   9.655   7.294   8.148
  129HSE    HD2 2086   9.659   7.372   8.074
  129HSE      C 2087   9.220   7.436   8.297
  129HSE      O 2088   9.228   7.559   8.289
  130LEU      N 2089   9.114   7.376   8.354
  130LEU     HN 2090   9.112   7.276   8.363
  130LEU     CA 2091   8.998   7.448   8.405
  130LEU     HA 2092   8.992   7.545   8.358
  130LEU     CB 2093   8.868   7.369   8.375
  130LEU    HB1 2094   8.877   7.267   8.420
  130LEU    HB2 2095   8.862   7.353   8.267
  130LEU     CG 2096   8.735   7.432   8.422
  130LEU     HG 2097   8.739   7.445   8.533
  130LEU    CD1 2098   8.706   7.569   8.359
  130LEU   HD11 2099   8.695   7.559   8.249
  130LEU   HD12 2100   8.787   7.642   8.380
  130LEU   HD13 2101   8.611   7.610   8.400
  130LEU    CD2 2102   8.619   7.337   8.390
  130LEU   HD21 2103   8.633   7.238   8.439
  130LEU   HD22 2104   8.612   7.321   8.280
  130LEU   HD23 2105   8.525   7.382   8.425
  130LEU      C 2106   9.010   7.470   8.554
  130LEU      O 2107   9.035   7.376   8.630
  131TYR      N 2108   8.991   7.594   8.600
  131TYR     HN 2109   8.973   7.669   8.536
  131TYR     CA 2110   9.005   7.633   8.739
  131TYR     HA 2111   9.021   7.546   8.801
  131TYR     CB 2112   9.119   7.734   8.760
  131TYR    HB1 2113   9.124   7.770   8.865
  131TYR    HB2 2114   9.102   7.823   8.695
  131TYR     CG 2115   9.252   7.677   8.724
  131TYR    CD1 2116   9.339   7.633   8.825
  131TYR    HD1 2117   9.307   7.634   8.928
  131TYR    CE1 2118   9.470   7.596   8.794
  131TYR    HE1 2119   9.539   7.571   8.873
  131TYR     CZ 2120   9.513   7.597   8.661
  131TYR     OH 2121   9.646   7.567   8.625
  131TYR     HH 2122   9.666   7.630   8.552
  131TYR    CD2 2123   9.297   7.679   8.591
  131TYR    HD2 2124   9.233   7.715   8.512
  131TYR    CE2 2125   9.426   7.637   8.559
  131TYR    HE2 2126   9.460   7.640   8.457
  131TYR      C 2127   8.879   7.701   8.789
  131TYR      O 2128   8.813   7.774   8.715
  132ARG      N 2129   8.843   7.680   8.917
  132ARG     HN 2130   8.889   7.610   8.973
  132ARG     CA 2131   8.746   7.764   8.987
  132ARG     HA 2132   8.681   7.811   8.915
  132ARG     CB 2133   8.658   7.679   9.085
  132ARG    HB1 2134   8.632   7.586   9.029
  132ARG    HB2 2135   8.563   7.735   9.103
  132ARG     CG 2136   8.721   7.640   9.220
  132ARG    HG1 2137   8.694   7.716   9.296
  132ARG    HG2 2138   8.831   7.645   9.207
  132ARG     CD 2139   8.686   7.498   9.267
  132ARG    HD1 2140   8.711   7.425   9.186
  132ARG    HD2 2141   8.578   7.492   9.291
  132ARG     NE 2142   8.769   7.468   9.389
  132ARG     HE 2143   8.841   7.531   9.414
  132ARG     CZ 2144   8.777   7.347   9.445
  132ARG    NH1 2145   8.698   7.249   9.410
  132ARG   HH11 2146   8.632   7.263   9.337
  132ARG   HH12 2147   8.702   7.162   9.458
  132ARG    NH2 2148   8.866   7.327   9.541
  132ARG   HH21 2149   8.937   7.394   9.561
  132ARG   HH22 2150   8.885   7.234   9.567
  132ARG      C 2151   8.823   7.874   9.061
  132ARG      O 2152   8.923   7.850   9.127
  133ASP      N 2153   8.777   8.000   9.049
  133ASP     HN 2154   8.695   8.020   8.994
  133ASP     CA 2155   8.832   8.110   9.124
  133ASP     HA 2156   8.940   8.106   9.110
  133ASP     CB 2157   8.781   8.244   9.063
  133ASP    HB1 2158   8.688   8.277   9.113
  133ASP    HB2 2159   8.759   8.227   8.956
  133ASP     CG 2160   8.883   8.356   9.070
  133ASP    OD1 2161   8.975   8.353   9.154
  133ASP    OD2 2162   8.864   8.451   8.989
  133ASP      C 2163   8.807   8.095   9.275
  133ASP      O 2164   8.710   8.031   9.321
  134SER      N 2165   8.899   8.146   9.357
  134SER     HN 2166   8.972   8.203   9.318
  134SER     CA 2167   8.902   8.122   9.500
  134SER     HA 2168   8.809   8.078   9.531
  134SER     CB 2169   9.017   8.029   9.543
  134SER    HB1 2170   9.001   7.931   9.493
  134SER    HB2 2171   9.016   8.012   9.653
  134SER     OG 2172   9.144   8.079   9.502
  134SER    HG1 2173   9.143   8.174   9.524
  134SER      C 2174   8.915   8.251   9.576
  134SER      O 2175   9.017   8.319   9.571
  135ASP      N 2176   8.811   8.288   9.652
  135ASP     HN 2177   8.727   8.237   9.646
  135ASP     CA 2178   8.812   8.407   9.735
  135ASP     HA 2179   8.825   8.491   9.668
  135ASP     CB 2180   8.677   8.421   9.806
  135ASP    HB1 2181   8.672   8.348   9.889
  135ASP    HB2 2182   8.603   8.401   9.725
  135ASP     CG 2183   8.639   8.559   9.861
  135ASP    OD1 2184   8.730   8.642   9.879
  135ASP    OD2 2185   8.519   8.579   9.891
  135ASP      C 2186   8.925   8.410   9.835
  135ASP      O 2187   8.969   8.308   9.888
  136LYS      N 2188   8.975   8.531   9.862
  136LYS     HN 2189   8.915   8.610   9.842
  136LYS     CA 2190   9.108   8.558   9.909
  136LYS     HA 2191   9.175   8.489   9.861
  136LYS     CB 2192   9.146   8.703   9.867
  136LYS    HB1 2193   9.249   8.725   9.904
  136LYS    HB2 2194   9.076   8.774   9.915
  136LYS     CG 2195   9.141   8.720   9.714
  136LYS    HG1 2196   9.035   8.712   9.680
  136LYS    HG2 2197   9.196   8.634   9.669
  136LYS     CD 2198   9.199   8.851   9.658
  136LYS    HD1 2199   9.304   8.862   9.694
  136LYS    HD2 2200   9.141   8.937   9.699
  136LYS     CE 2201   9.193   8.850   9.505
  136LYS    HE1 2202   9.086   8.852   9.471
  136LYS    HE2 2203   9.240   8.757   9.465
  136LYS     NZ 2204   9.262   8.965   9.446
  136LYS    HZ1 2205   9.360   8.969   9.478
  136LYS    HZ2 2206   9.212   9.053   9.473
  136LYS    HZ3 2207   9.261   8.954   9.343
  136LYS      C 2208   9.122   8.535  10.060
  136LYS      O 2209   9.221   8.571  10.121
  137LYS      N 2210   9.026   8.467  10.124
  137LYS     HN 2211   8.948   8.436  10.071
  137LYS     CA 2212   9.029   8.439  10.266
  137LYS     HA 2213   9.093   8.511  10.316
  137LYS     CB 2214   8.887   8.455  10.325
  137LYS    HB1 2215   8.878   8.404  10.423
  137LYS    HB2 2216   8.814   8.407  10.255
  137LYS     CG 2217   8.851   8.603  10.344
  137LYS    HG1 2218   8.853   8.654  10.245
  137LYS    HG2 2219   8.929   8.649  10.408
  137LYS     CD 2220   8.713   8.623  10.410
  137LYS    HD1 2221   8.709   8.560  10.502
  137LYS    HD2 2222   8.636   8.585  10.339
  137LYS     CE 2223   8.689   8.770  10.443
  137LYS    HE1 2224   8.698   8.832  10.351
  137LYS    HE2 2225   8.763   8.805  10.518
  137LYS     NZ 2226   8.553   8.790  10.499
  137LYS    HZ1 2227   8.543   8.734  10.587
  137LYS    HZ2 2228   8.484   8.757  10.429
  137LYS    HZ3 2229   8.538   8.890  10.520
  137LYS      C 2230   9.087   8.304  10.304
  137LYS      O 2231   9.097   8.271  10.423
  138ARG      N 2232   9.129   8.220  10.207
  138ARG     HN 2233   9.121   8.247  10.111
  138ARG     CA 2234   9.199   8.097  10.237
  138ARG     HA 2235   9.225   8.095  10.342
  138ARG     CB 2236   9.111   7.973  10.213
  138ARG    HB1 2237   9.175   7.881  10.212
  138ARG    HB2 2238   9.060   7.979  10.115
  138ARG     CG 2239   9.007   7.957  10.325
  138ARG    HG1 2240   8.933   8.039  10.321
  138ARG    HG2 2241   9.061   7.963  10.423
  138ARG     CD 2242   8.939   7.823  10.314
  138ARG    HD1 2243   9.022   7.747  10.309
  138ARG    HD2 2244   8.874   7.814  10.224
  138ARG     NE 2245   8.855   7.806  10.437
  138ARG     HE 2246   8.829   7.885  10.491
  138ARG     CZ 2247   8.826   7.685  10.480
  138ARG    NH1 2248   8.873   7.584  10.412
  138ARG   HH11 2249   8.900   7.597  10.317
  138ARG   HH12 2250   8.862   7.490  10.447
  138ARG    NH2 2251   8.758   7.663  10.590
  138ARG   HH21 2252   8.722   7.739  10.641
  138ARG   HH22 2253   8.743   7.569  10.618
  138ARG      C 2254   9.332   8.084  10.167
  138ARG      O 2255   9.341   8.070  10.045
  139LYS      N 2256   9.440   8.086  10.247
  139LYS     HN 2257   9.427   8.103  10.344
  139LYS     CA 2258   9.577   8.075  10.204
  139LYS     HA 2259   9.587   8.110  10.102
  139LYS     CB 2260   9.661   8.164  10.300
  139LYS    HB1 2261   9.656   8.122  10.403
  139LYS    HB2 2262   9.610   8.263  10.303
  139LYS     CG 2263   9.808   8.190  10.262
  139LYS    HG1 2264   9.811   8.230  10.158
  139LYS    HG2 2265   9.864   8.094  10.265
  139LYS     CD 2266   9.875   8.291  10.357
  139LYS    HD1 2267   9.870   8.250  10.460
  139LYS    HD2 2268   9.813   8.385  10.355
  139LYS     CE 2269  10.019   8.320  10.315
  139LYS    HE1 2270  10.020   8.363  10.213
  139LYS    HE2 2271  10.079   8.226  10.316
  139LYS     NZ 2272  10.086   8.414  10.405
  139LYS    HZ1 2273  10.089   8.382  10.504
  139LYS    HZ2 2274  10.035   8.506  10.403
  139LYS    HZ3 2275  10.180   8.441  10.372
  139LYS      C 2276   9.621   7.928  10.211
  139LYS      O 2277   9.591   7.859  10.307
  140LYS      N 2278   9.693   7.879  10.108
  140LYS     HN 2279   9.714   7.938  10.031
  140LYS     CA 2280   9.758   7.748  10.106
  140LYS     HA 2281   9.827   7.755  10.023
  140LYS     CB 2282   9.849   7.723  10.230
  140LYS    HB1 2283   9.784   7.692  10.315
  140LYS    HB2 2284   9.897   7.818  10.259
  140LYS     CG 2285   9.959   7.617  10.208
  140LYS    HG1 2286  10.036   7.658  10.139
  140LYS    HG2 2287   9.916   7.526  10.160
  140LYS     CD 2288  10.023   7.574  10.340
  140LYS    HD1 2289   9.942   7.539  10.408
  140LYS    HD2 2290  10.071   7.662  10.387
  140LYS     CE 2291  10.130   7.468  10.322
  140LYS    HE1 2292  10.213   7.506  10.258
  140LYS    HE2 2293  10.088   7.375  10.279
  140LYS     NZ 2294  10.183   7.440  10.457
  140LYS    HZ1 2295  10.106   7.402  10.516
  140LYS    HZ2 2296  10.220   7.527  10.500
  140LYS    HZ3 2297  10.259   7.370  10.449
  140LYS      C 2298   9.670   7.628  10.071
  140LYS      O 2299   9.680   7.519  10.128
  141ASP      N 2300   9.589   7.642   9.965
  141ASP     HN 2301   9.570   7.731   9.927
  141ASP     CA 2302   9.533   7.531   9.889
  141ASP     HA 2303   9.578   7.440   9.923
  141ASP     CB 2304   9.378   7.528   9.901
  141ASP    HB1 2305   9.330   7.503   9.804
  141ASP    HB2 2306   9.339   7.625   9.937
  141ASP     CG 2307   9.331   7.419   9.996
  141ASP    OD1 2308   9.389   7.308   9.984
  141ASP    OD2 2309   9.232   7.438  10.071
  141ASP      C 2310   9.579   7.550   9.745
  141ASP      O 2311   9.609   7.661   9.703
  142LYS      N 2312   9.589   7.441   9.664
  142LYS     HN 2313   9.567   7.350   9.696
  142LYS     CA 2314   9.606   7.456   9.519
  142LYS     HA 2315   9.696   7.513   9.501
  142LYS     CB 2316   9.618   7.320   9.445
  142LYS    HB1 2317   9.598   7.334   9.336
  142LYS    HB2 2318   9.539   7.250   9.483
  142LYS     CG 2319   9.756   7.254   9.456
  142LYS    HG1 2320   9.777   7.229   9.562
  142LYS    HG2 2321   9.833   7.327   9.422
  142LYS     CD 2322   9.766   7.127   9.369
  142LYS    HD1 2323   9.736   7.153   9.265
  142LYS    HD2 2324   9.693   7.052   9.407
  142LYS     CE 2325   9.907   7.068   9.369
  142LYS    HE1 2326   9.935   7.036   9.472
  142LYS    HE2 2327   9.980   7.143   9.332
  142LYS     NZ 2328   9.912   6.950   9.280
  142LYS    HZ1 2329   9.892   6.979   9.182
  142LYS    HZ2 2330   9.843   6.878   9.307
  142LYS    HZ3 2331  10.007   6.907   9.286
  142LYS      C 2332   9.491   7.535   9.458
  142LYS      O 2333   9.375   7.501   9.480
  143ALA      N 2334   9.522   7.642   9.379
  143ALA     HN 2335   9.617   7.669   9.369
  143ALA     CA 2336   9.423   7.721   9.306
  143ALA     HA 2337   9.366   7.776   9.379
  143ALA     CB 2338   9.492   7.820   9.210
  143ALA    HB1 2339   9.552   7.765   9.135
  143ALA    HB2 2340   9.559   7.887   9.267
  143ALA    HB3 2341   9.417   7.882   9.156
  143ALA      C 2342   9.324   7.631   9.232
  143ALA      O 2343   9.364   7.530   9.173
  144GLY      N 2344   9.192   7.657   9.245
  144GLY     HN 2345   9.160   7.749   9.268
  144GLY     CA 2346   9.096   7.548   9.262
  144GLY    HA1 2347   9.006   7.594   9.297
  144GLY    HA2 2348   9.136   7.479   9.335
  144GLY      C 2349   9.061   7.467   9.139
  144GLY      O 2350   8.954   7.478   9.080
  145TYR      N 2351   9.153   7.379   9.102
  145TYR     HN 2352   9.240   7.382   9.151
  145TYR     CA 2353   9.154   7.299   8.982
  145TYR     HA 2354   9.154   7.368   8.898
  145TYR     CB 2355   9.285   7.218   8.986
  145TYR    HB1 2356   9.279   7.137   9.062
  145TYR    HB2 2357   9.369   7.285   9.015
  145TYR     CG 2358   9.318   7.159   8.853
  145TYR    CD1 2359   9.289   7.025   8.822
  145TYR    HD1 2360   9.235   6.965   8.893
  145TYR    CE1 2361   9.333   6.971   8.701
  145TYR    HE1 2362   9.311   6.869   8.677
  145TYR     CZ 2363   9.405   7.048   8.610
  145TYR     OH 2364   9.452   6.993   8.490
  145TYR     HH 2365   9.497   7.065   8.442
  145TYR    CD2 2366   9.389   7.237   8.760
  145TYR    HD2 2367   9.412   7.339   8.782
  145TYR    CE2 2368   9.433   7.182   8.639
  145TYR    HE2 2369   9.491   7.242   8.571
  145TYR      C 2370   9.032   7.209   8.970
  145TYR      O 2371   8.993   7.139   9.064
  146VAL      N 2372   8.971   7.208   8.850
  146VAL     HN 2373   9.006   7.268   8.778
  146VAL     CA 2374   8.852   7.131   8.819
  146VAL     HA 2375   8.808   7.092   8.910
  146VAL     CB 2376   8.749   7.216   8.743
  146VAL     HB 2377   8.790   7.243   8.643
  146VAL    CG1 2378   8.617   7.138   8.725
  146VAL   HG11 2379   8.576   7.111   8.825
  146VAL   HG12 2380   8.632   7.046   8.666
  146VAL   HG13 2381   8.543   7.202   8.674
  146VAL    CG2 2382   8.720   7.347   8.818
  146VAL   HG21 2383   8.811   7.410   8.829
  146VAL   HG22 2384   8.680   7.325   8.920
  146VAL   HG23 2385   8.644   7.406   8.762
  146VAL      C 2386   8.894   7.012   8.734
  146VAL      O 2387   8.849   6.899   8.757
  147GLY      N 2388   8.985   7.032   8.635
  147GLY     HN 2389   9.022   7.123   8.620
  147GLY     CA 2390   9.029   6.924   8.548
  147GLY    HA1 2391   8.944   6.864   8.519
  147GLY    HA2 2392   9.102   6.866   8.601
  147GLY      C 2393   9.093   6.972   8.420
  147GLY      O 2394   9.123   7.090   8.404
  148LEU      N 2395   9.113   6.880   8.324
  148LEU     HN 2396   9.085   6.785   8.341
  148LEU     CA 2397   9.185   6.900   8.200
  148LEU     HA 2398   9.204   7.006   8.186
  148LEU     CB 2399   9.320   6.824   8.208
  148LEU    HB1 2400   9.298   6.719   8.237
  148LEU    HB2 2401   9.379   6.868   8.291
  148LEU     CG 2402   9.409   6.822   8.082
  148LEU     HG 2403   9.354   6.769   8.001
  148LEU    CD1 2404   9.445   6.963   8.033
  148LEU   HD11 2405   9.500   7.018   8.111
  148LEU   HD12 2406   9.355   7.020   8.006
  148LEU   HD13 2407   9.509   6.955   7.942
  148LEU    CD2 2408   9.539   6.744   8.109
  148LEU   HD21 2409   9.516   6.640   8.141
  148LEU   HD22 2410   9.596   6.794   8.190
  148LEU   HD23 2411   9.602   6.741   8.018
  148LEU      C 2412   9.107   6.849   8.080
  148LEU      O 2413   9.056   6.737   8.079
  149VAL      N 2414   9.097   6.930   7.973
  149VAL     HN 2415   9.125   7.026   7.981
  149VAL     CA 2416   9.061   6.886   7.839
  149VAL     HA 2417   9.017   6.787   7.843
  149VAL     CB 2418   8.962   6.983   7.773
  149VAL     HB 2419   8.996   7.087   7.789
  149VAL    CG1 2420   8.949   6.959   7.621
  149VAL   HG11 2421   8.926   6.854   7.599
  149VAL   HG12 2422   9.041   6.988   7.567
  149VAL   HG13 2423   8.866   7.022   7.581
  149VAL    CG2 2424   8.824   6.968   7.840
  149VAL   HG21 2425   8.829   6.992   7.948
  149VAL   HG22 2426   8.785   6.865   7.829
  149VAL   HG23 2427   8.751   7.038   7.793
  149VAL      C 2428   9.189   6.878   7.757
  149VAL      O 2429   9.266   6.973   7.751
  150THR      N 2430   9.214   6.763   7.691
  150THR     HN 2431   9.156   6.685   7.707
  150THR     CA 2432   9.327   6.743   7.600
  150THR     HA 2433   9.385   6.834   7.592
  150THR     CB 2434   9.421   6.632   7.644
  150THR     HB 2435   9.366   6.534   7.656
  150THR    OG1 2436   9.473   6.666   7.771
  150THR    HG1 2437   9.397   6.681   7.827
  150THR    CG2 2438   9.542   6.613   7.552
  150THR   HG21 2439   9.594   6.709   7.535
  150THR   HG22 2440   9.511   6.570   7.454
  150THR   HG23 2441   9.613   6.542   7.599
  150THR      C 2442   9.275   6.709   7.463
  150THR      O 2443   9.194   6.618   7.449
  151VAL      N 2444   9.317   6.783   7.358
  151VAL     HN 2445   9.380   6.860   7.374
  151VAL     CA 2446   9.275   6.762   7.221
  151VAL     HA 2447   9.209   6.676   7.215
  151VAL     CB 2448   9.196   6.881   7.165
  151VAL     HB 2449   9.262   6.970   7.155
  151VAL    CG1 2450   9.137   6.846   7.027
  151VAL   HG11 2451   9.071   6.757   7.032
  151VAL   HG12 2452   9.217   6.827   6.952
  151VAL   HG13 2453   9.076   6.931   6.989
  151VAL    CG2 2454   9.082   6.920   7.262
  151VAL   HG21 2455   9.122   6.966   7.355
  151VAL   HG22 2456   9.022   6.831   7.288
  151VAL   HG23 2457   9.016   6.994   7.213
  151VAL      C 2458   9.400   6.738   7.135
  151VAL      O 2459   9.486   6.827   7.127
  152PRO      N 2460   9.422   6.623   7.071
  152PRO     CD 2461   9.346   6.500   7.087
  152PRO    HD1 2462   9.258   6.504   7.018
  152PRO    HD2 2463   9.313   6.489   7.192
  152PRO     CA 2464   9.530   6.606   6.974
  152PRO     HA 2465   9.622   6.636   7.021
  152PRO     CB 2466   9.529   6.456   6.937
  152PRO    HB1 2467   9.632   6.415   6.935
  152PRO    HB2 2468   9.481   6.439   6.838
  152PRO     CG 2469   9.444   6.390   7.046
  152PRO    HG1 2470   9.396   6.298   7.008
  152PRO    HG2 2471   9.510   6.364   7.132
  152PRO      C 2472   9.517   6.697   6.854
  152PRO      O 2473   9.414   6.695   6.787
  153VAL      N 2474   9.623   6.773   6.822
  153VAL     HN 2475   9.709   6.762   6.872
  153VAL     CA 2476   9.621   6.877   6.720
  153VAL     HA 2477   9.541   6.945   6.745
  153VAL     CB 2478   9.752   6.955   6.723
  153VAL     HB 2479   9.838   6.885   6.721
  153VAL    CG1 2480   9.763   7.050   6.604
  153VAL   HG11 2481   9.671   7.113   6.596
  153VAL   HG12 2482   9.778   6.996   6.508
  153VAL   HG13 2483   9.850   7.117   6.618
  153VAL    CG2 2484   9.757   7.037   6.853
  153VAL   HG21 2485   9.754   6.971   6.943
  153VAL   HG22 2486   9.673   7.109   6.858
  153VAL   HG23 2487   9.853   7.094   6.856
  153VAL      C 2488   9.586   6.823   6.582
  153VAL      O 2489   9.519   6.885   6.501
  154ALA      N 2490   9.622   6.696   6.556
  154ALA     HN 2491   9.678   6.649   6.624
  154ALA     CA 2492   9.585   6.621   6.438
  154ALA     HA 2493   9.627   6.674   6.355
  154ALA     CB 2494   9.649   6.482   6.447
  154ALA    HB1 2495   9.612   6.427   6.537
  154ALA    HB2 2496   9.759   6.491   6.455
  154ALA    HB3 2497   9.627   6.420   6.357
  154ALA      C 2498   9.434   6.609   6.411
  154ALA      O 2499   9.393   6.595   6.296
  155THR      N 2500   9.349   6.620   6.515
  155THR     HN 2501   9.386   6.633   6.607
  155THR     CA 2502   9.202   6.620   6.504
  155THR     HA 2503   9.174   6.553   6.424
  155THR     CB 2504   9.132   6.569   6.631
  155THR     HB 2505   9.022   6.561   6.615
  155THR    OG1 2506   9.150   6.654   6.743
  155THR    HG1 2507   9.245   6.655   6.763
  155THR    CG2 2508   9.188   6.431   6.671
  155THR   HG21 2509   9.296   6.435   6.694
  155THR   HG22 2510   9.173   6.361   6.587
  155THR   HG23 2511   9.135   6.390   6.759
  155THR      C 2512   9.145   6.757   6.467
  155THR      O 2513   9.026   6.770   6.433
  156LEU      N 2514   9.230   6.861   6.469
  156LEU     HN 2515   9.325   6.848   6.499
  156LEU     CA 2516   9.194   6.998   6.439
  156LEU     HA 2517   9.087   7.007   6.425
  156LEU     CB 2518   9.242   7.091   6.554
  156LEU    HB1 2519   9.212   7.196   6.532
  156LEU    HB2 2520   9.353   7.087   6.560
  156LEU     CG 2521   9.187   7.055   6.693
  156LEU     HG 2522   9.218   6.951   6.719
  156LEU    CD1 2523   9.247   7.147   6.800
  156LEU   HD11 2524   9.223   7.253   6.778
  156LEU   HD12 2525   9.358   7.137   6.803
  156LEU   HD13 2526   9.208   7.122   6.901
  156LEU    CD2 2527   9.033   7.060   6.696
  156LEU   HD21 2528   8.991   6.977   6.635
  156LEU   HD22 2529   8.996   7.156   6.656
  156LEU   HD23 2530   8.996   7.048   6.800
  156LEU      C 2531   9.260   7.045   6.309
  156LEU      O 2532   9.249   7.160   6.268
  157ALA      N 2533   9.334   6.955   6.242
  157ALA     HN 2534   9.340   6.863   6.280
  157ALA     CA 2535   9.407   6.986   6.122
  157ALA     HA 2536   9.456   7.081   6.136
  157ALA     CB 2537   9.517   6.880   6.100
  157ALA    HB1 2538   9.471   6.780   6.090
  157ALA    HB2 2539   9.586   6.880   6.187
  157ALA    HB3 2540   9.577   6.902   6.008
  157ALA      C 2541   9.315   6.999   5.999
  157ALA      O 2542   9.244   6.905   5.964
  158GLY      N 2543   9.318   7.116   5.930
  158GLY     HN 2544   9.365   7.195   5.970
  158GLY     CA 2545   9.249   7.135   5.802
  158GLY    HA1 2546   9.156   7.080   5.804
  158GLY    HA2 2547   9.316   7.100   5.724
  158GLY      C 2548   9.214   7.280   5.771
  158GLY      O 2549   9.251   7.372   5.843
  159ARG      N 2550   9.141   7.303   5.659
  159ARG     HN 2551   9.127   7.229   5.594
  159ARG     CA 2552   9.083   7.433   5.624
  159ARG     HA 2553   9.159   7.510   5.637
  159ARG     CB 2554   9.035   7.434   5.476
  159ARG    HB1 2555   8.962   7.517   5.460
  159ARG    HB2 2556   8.982   7.339   5.454
  159ARG     CG 2557   9.142   7.458   5.367
  159ARG    HG1 2558   9.209   7.370   5.358
  159ARG    HG2 2559   9.205   7.545   5.395
  159ARG     CD 2560   9.071   7.486   5.233
  159ARG    HD1 2561   9.003   7.575   5.240
  159ARG    HD2 2562   9.008   7.399   5.205
  159ARG     NE 2563   9.171   7.505   5.125
  159ARG     HE 2564   9.155   7.450   5.040
  159ARG     CZ 2565   9.235   7.618   5.101
  159ARG    NH1 2566   9.210   7.728   5.169
  159ARG   HH11 2567   9.255   7.811   5.141
  159ARG   HH12 2568   9.119   7.744   5.208
  159ARG    NH2 2569   9.316   7.627   4.998
  159ARG   HH21 2570   9.307   7.557   4.926
  159ARG   HH22 2571   9.353   7.716   4.975
  159ARG      C 2572   8.962   7.477   5.707
  159ARG      O 2573   8.927   7.595   5.716
  160HSD      N 2574   8.895   7.380   5.769
  160HSD     HN 2575   8.935   7.289   5.772
  160HSD     CA 2576   8.767   7.396   5.835
  160HSD     HA 2577   8.727   7.494   5.812
  160HSD     CB 2578   8.666   7.291   5.783
  160HSD    HB1 2579   8.570   7.299   5.839
  160HSD    HB2 2580   8.705   7.188   5.798
  160HSD    ND1 2581   8.679   7.245   5.528
  160HSD    HD1 2582   8.729   7.158   5.533
  160HSD     CG 2583   8.637   7.319   5.637
  160HSD    CE1 2584   8.637   7.311   5.416
  160HSD    HE1 2585   8.655   7.280   5.313
  160HSD    NE2 2586   8.572   7.421   5.448
  160HSD    CD2 2587   8.570   7.424   5.585
  160HSD    HD2 2588   8.524   7.508   5.635
  160HSD      C 2589   8.783   7.393   5.986
  160HSD      O 2590   8.877   7.336   6.039
  161PHE      N 2591   8.691   7.461   6.058
  161PHE     HN 2592   8.623   7.517   6.013
  161PHE     CA 2593   8.688   7.459   6.202
  161PHE     HA 2594   8.789   7.449   6.239
  161PHE     CB 2595   8.625   7.589   6.260
  161PHE    HB1 2596   8.599   7.576   6.368
  161PHE    HB2 2597   8.533   7.615   6.204
  161PHE     CG 2598   8.719   7.705   6.249
  161PHE    CD1 2599   8.807   7.733   6.354
  161PHE    HD1 2600   8.808   7.669   6.441
  161PHE    CE1 2601   8.894   7.842   6.348
  161PHE    HE1 2602   8.960   7.863   6.430
  161PHE     CZ 2603   8.890   7.927   6.237
  161PHE     HZ 2604   8.955   8.014   6.235
  161PHE    CD2 2605   8.714   7.792   6.139
  161PHE    HD2 2606   8.643   7.775   6.060
  161PHE    CE2 2607   8.799   7.903   6.133
  161PHE    HE2 2608   8.792   7.969   6.049
  161PHE      C 2609   8.611   7.341   6.256
  161PHE      O 2610   8.493   7.321   6.226
  162THR      N 2611   8.677   7.261   6.341
  162THR     HN 2612   8.774   7.275   6.358
  162THR     CA 2613   8.617   7.152   6.416
  162THR     HA 2614   8.541   7.104   6.357
  162THR     CB 2615   8.721   7.048   6.455
  162THR     HB 2616   8.806   7.097   6.509
  162THR    OG1 2617   8.772   6.982   6.340
  162THR    HG1 2618   8.850   6.931   6.367
  162THR    CG2 2619   8.662   6.936   6.540
  162THR   HG21 2620   8.584   6.882   6.484
  162THR   HG22 2621   8.621   6.972   6.637
  162THR   HG23 2622   8.746   6.866   6.560
  162THR      C 2623   8.553   7.209   6.542
  162THR      O 2624   8.621   7.271   6.623
  163GLU      N 2625   8.421   7.188   6.562
  163GLU     HN 2626   8.363   7.145   6.494
  163GLU     CA 2627   8.350   7.238   6.679
  163GLU     HA 2628   8.420   7.284   6.748
  163GLU     CB 2629   8.245   7.344   6.640
  163GLU    HB1 2630   8.167   7.299   6.575
  163GLU    HB2 2631   8.297   7.422   6.580
  163GLU     CG 2632   8.178   7.410   6.762
  163GLU    HG1 2633   8.255   7.451   6.831
  163GLU    HG2 2634   8.119   7.335   6.817
  163GLU     CD 2635   8.084   7.524   6.725
  163GLU    OE1 2636   7.988   7.544   6.804
  163GLU    OE2 2637   8.109   7.597   6.624
  163GLU      C 2638   8.285   7.122   6.753
  163GLU      O 2639   8.204   7.049   6.696
  164GLN      N 2640   8.325   7.099   6.880
  164GLN     HN 2641   8.387   7.165   6.925
  164GLN     CA 2642   8.286   6.982   6.957
  164GLN     HA 2643   8.185   6.956   6.930
  164GLN     CB 2644   8.378   6.859   6.929
  164GLN    HB1 2645   8.352   6.776   6.999
  164GLN    HB2 2646   8.484   6.886   6.950
  164GLN     CG 2647   8.366   6.809   6.784
  164GLN    HG1 2648   8.413   6.881   6.714
  164GLN    HG2 2649   8.258   6.804   6.760
  164GLN     CD 2650   8.428   6.672   6.762
  164GLN    OE1 2651   8.498   6.620   6.849
  164GLN    NE2 2652   8.409   6.611   6.643
  164GLN   HE21 2653   8.463   6.528   6.625
  164GLN   HE22 2654   8.356   6.654   6.570
  164GLN      C 2655   8.284   7.009   7.107
  164GLN      O 2656   8.346   7.102   7.158
  165TRP      N 2657   8.208   6.926   7.181
  165TRP     HN 2658   8.150   6.858   7.138
  165TRP     CA 2659   8.212   6.921   7.326
  165TRP     HA 2660   8.242   7.017   7.365
  165TRP     CB 2661   8.073   6.882   7.383
  165TRP    HB1 2662   8.083   6.850   7.489
  165TRP    HB2 2663   8.035   6.795   7.325
  165TRP     CG 2664   7.972   6.993   7.379
  165TRP    CD1 2665   7.881   7.016   7.280
  165TRP    HD1 2666   7.875   6.957   7.189
  165TRP    NE1 2667   7.801   7.123   7.315
  165TRP    HE1 2668   7.725   7.158   7.266
  165TRP    CE2 2669   7.840   7.170   7.437
  165TRP    CD2 2670   7.948   7.092   7.482
  165TRP    CE3 2671   8.006   7.119   7.606
  165TRP    HE3 2672   8.090   7.061   7.642
  165TRP    CZ3 2673   7.956   7.225   7.682
  165TRP    HZ3 2674   8.002   7.249   7.777
  165TRP    CZ2 2675   7.789   7.274   7.514
  165TRP    HZ2 2676   7.707   7.336   7.481
  165TRP    CH2 2677   7.848   7.300   7.637
  165TRP    HH2 2678   7.809   7.383   7.696
  165TRP      C 2679   8.314   6.819   7.373
  165TRP      O 2680   8.309   6.702   7.335
  166TYR      N 2681   8.407   6.862   7.462
  166TYR     HN 2682   8.411   6.959   7.490
  166TYR     CA 2683   8.513   6.778   7.515
  166TYR     HA 2684   8.512   6.683   7.463
  166TYR     CB 2685   8.651   6.844   7.490
  166TYR    HB1 2686   8.730   6.784   7.539
  166TYR    HB2 2687   8.651   6.947   7.533
  166TYR     CG 2688   8.683   6.854   7.342
  166TYR    CD1 2689   8.756   6.752   7.279
  166TYR    HD1 2690   8.791   6.669   7.338
  166TYR    CE1 2691   8.784   6.757   7.142
  166TYR    HE1 2692   8.836   6.676   7.094
  166TYR     CZ 2693   8.742   6.868   7.066
  166TYR     OH 2694   8.768   6.872   6.927
  166TYR     HH 2695   8.796   6.784   6.900
  166TYR    CD2 2696   8.644   6.965   7.266
  166TYR    HD2 2697   8.588   7.045   7.313
  166TYR    CE2 2698   8.674   6.972   7.129
  166TYR    HE2 2699   8.641   7.057   7.070
  166TYR      C 2700   8.492   6.755   7.665
  166TYR      O 2701   8.472   6.853   7.737
  167PRO      N 2702   8.491   6.634   7.720
  167PRO     CD 2703   8.510   6.508   7.646
  167PRO    HD1 2704   8.601   6.513   7.582
  167PRO    HD2 2705   8.420   6.489   7.584
  167PRO     CA 2706   8.479   6.610   7.864
  167PRO     HA 2707   8.395   6.667   7.902
  167PRO     CB 2708   8.453   6.459   7.874
  167PRO    HB1 2709   8.343   6.441   7.864
  167PRO    HB2 2710   8.486   6.415   7.970
  167PRO     CG 2711   8.525   6.399   7.753
  167PRO    HG1 2712   8.632   6.386   7.777
  167PRO    HG2 2713   8.482   6.302   7.722
  167PRO      C 2714   8.601   6.654   7.944
  167PRO      O 2715   8.715   6.632   7.903
  168VAL      N 2716   8.579   6.714   8.061
  168VAL     HN 2717   8.485   6.732   8.093
  168VAL     CA 2718   8.683   6.752   8.153
  168VAL     HA 2719   8.769   6.787   8.097
  168VAL     CB 2720   8.635   6.863   8.247
  168VAL     HB 2721   8.546   6.824   8.302
  168VAL    CG1 2722   8.743   6.904   8.348
  168VAL   HG11 2723   8.834   6.941   8.295
  168VAL   HG12 2724   8.771   6.818   8.413
  168VAL   HG13 2725   8.705   6.986   8.413
  168VAL    CG2 2726   8.593   6.987   8.166
  168VAL   HG21 2727   8.512   6.964   8.095
  168VAL   HG22 2728   8.680   7.027   8.110
  168VAL   HG23 2729   8.557   7.066   8.235
  168VAL      C 2730   8.726   6.629   8.232
  168VAL      O 2731   8.648   6.565   8.302
  169THR      N 2732   8.855   6.593   8.222
  169THR     HN 2733   8.915   6.644   8.160
  169THR     CA 2734   8.917   6.482   8.293
  169THR     HA 2735   8.841   6.412   8.323
  169THR     CB 2736   9.019   6.407   8.209
  169THR     HB 2737   9.060   6.319   8.265
  169THR    OG1 2738   9.129   6.487   8.168
  169THR    HG1 2739   9.090   6.563   8.121
  169THR    CG2 2740   8.947   6.356   8.083
  169THR   HG21 2741   8.914   6.439   8.017
  169THR   HG22 2742   8.856   6.302   8.116
  169THR   HG23 2743   9.011   6.286   8.025
  169THR      C 2744   8.986   6.532   8.418
  169THR      O 2745   9.051   6.636   8.420
  170LEU      N 2746   8.974   6.458   8.529
  170LEU     HN 2747   8.911   6.381   8.534
  170LEU     CA 2748   9.055   6.482   8.647
  170LEU     HA 2749   9.077   6.587   8.650
  170LEU     CB 2750   8.980   6.451   8.780
  170LEU    HB1 2751   9.056   6.452   8.862
  170LEU    HB2 2752   8.936   6.349   8.778
  170LEU     CG 2753   8.874   6.557   8.819
  170LEU     HG 2754   8.909   6.655   8.780
  170LEU    CD1 2755   8.736   6.527   8.760
  170LEU   HD11 2756   8.699   6.429   8.796
  170LEU   HD12 2757   8.739   6.525   8.649
  170LEU   HD13 2758   8.664   6.606   8.791
  170LEU    CD2 2759   8.863   6.572   8.971
  170LEU   HD21 2760   8.961   6.596   9.015
  170LEU   HD22 2761   8.829   6.478   9.019
  170LEU   HD23 2762   8.790   6.651   8.997
  170LEU      C 2763   9.187   6.403   8.639
  170LEU      O 2764   9.183   6.282   8.616
  171PRO      N 2765   9.306   6.463   8.653
  171PRO     CD 2766   9.326   6.606   8.675
  171PRO    HD1 2767   9.256   6.645   8.752
  171PRO    HD2 2768   9.309   6.659   8.578
  171PRO     CA 2769   9.430   6.390   8.678
  171PRO     HA 2770   9.444   6.317   8.600
  171PRO     CB 2771   9.541   6.497   8.673
  171PRO    HB1 2772   9.572   6.512   8.567
  171PRO    HB2 2773   9.630   6.471   8.734
  171PRO     CG 2774   9.471   6.624   8.722
  171PRO    HG1 2775   9.475   6.627   8.833
  171PRO    HG2 2776   9.518   6.716   8.682
  171PRO      C 2777   9.424   6.315   8.809
  171PRO      O 2778   9.409   6.372   8.918
  172THR      N 2779   9.431   6.182   8.803
  172THR     HN 2780   9.438   6.134   8.715
  172THR     CA 2781   9.432   6.094   8.918
  172THR     HA 2782   9.348   6.117   8.981
  172THR     CB 2783   9.419   5.948   8.878
  172THR     HB 2784   9.434   5.881   8.966
  172THR    OG1 2785   9.510   5.914   8.774
  172THR    HG1 2786   9.598   5.934   8.811
  172THR    CG2 2787   9.280   5.924   8.819
  172THR   HG21 2788   9.260   5.988   8.731
  172THR   HG22 2789   9.201   5.939   8.895
  172THR   HG23 2790   9.280   5.818   8.786
  172THR      C 2791   9.552   6.111   9.006
  172THR      O 2792   9.663   6.069   8.972
  173GLY      N 2793   9.534   6.174   9.124
  173GLY     HN 2794   9.445   6.214   9.146
  173GLY     CA 2795   9.641   6.182   9.223
  173GLY    HA1 2796   9.606   6.242   9.305
  173GLY    HA2 2797   9.728   6.224   9.174
  173GLY      C 2798   9.683   6.048   9.277
  173GLY      O 2799   9.605   5.955   9.294
  174SER      N 2800   9.812   6.034   9.308
  174SER     HN 2801   9.878   6.109   9.297
  174SER     CA 2802   9.868   5.910   9.356
  174SER     HA 2803   9.850   5.835   9.281
  174SER     CB 2804  10.020   5.923   9.372
  174SER    HB1 2805  10.064   5.943   9.271
  174SER    HB2 2806  10.067   5.830   9.412
  174SER     OG 2807  10.048   6.032   9.459
  174SER    HG1 2808  10.001   6.013   9.542
  174SER      C 2809   9.812   5.859   9.489
  174SER      O 2810   9.816   5.925   9.592
  175GLY      N 2811   9.770   5.733   9.488
  175GLY     HN 2812   9.759   5.689   9.399
  175GLY     CA 2813   9.752   5.652   9.605
  175GLY    HA1 2814   9.646   5.637   9.617
  175GLY    HA2 2815   9.801   5.697   9.691
  175GLY      C 2816   9.816   5.519   9.576
  175GLY      O 2817   9.786   5.458   9.474
  176GLY      N 2818   9.900   5.465   9.666
  176GLY     HN 2819   9.911   5.513   9.754
  176GLY     CA 2820   9.963   5.333   9.649
  176GLY    HA1 2821  10.058   5.339   9.700
  176GLY    HA2 2822   9.976   5.317   9.543
  176GLY      C 2823   9.891   5.210   9.702
  176GLY      O 2824   9.774   5.211   9.740
  177SER      N 2825   9.967   5.098   9.708
  177SER     HN 2826  10.064   5.112   9.689
  177SER     CA 2827   9.925   4.962   9.740
  177SER     HA 2828  10.015   4.904   9.732
  177SER     CB 2829   9.873   4.944   9.882
  177SER    HB1 2830   9.770   4.982   9.889
  177SER    HB2 2831   9.945   4.996   9.946
  177SER     OG 2832   9.882   4.813   9.931
  177SER    HG1 2833   9.803   4.757   9.924
  177SER      C 2834   9.819   4.904   9.647
  177SER      O 2835   9.721   4.967   9.612
  178GLY      N 2836   9.832   4.778   9.600
  178GLY     HN 2837   9.764   4.753   9.531
  178GLY     CA 2838   9.920   4.674   9.650
  178GLY    HA1 2839   9.965   4.708   9.740
  178GLY    HA2 2840   9.990   4.646   9.573
  178GLY      C 2841   9.847   4.552   9.699
  178GLY      O 2842   9.782   4.554   9.803
  179GLY      N 2843   9.862   4.442   9.625
  179GLY     HN 2844   9.918   4.442   9.542
  179GLY     CA 2845   9.793   4.317   9.654
  179GLY    HA1 2846   9.695   4.339   9.694
  179GLY    HA2 2847   9.857   4.266   9.723
  179GLY      C 2848   9.776   4.230   9.530
  179GLY      O 2849   9.755   4.281   9.420
  180MET      N 2850   9.788   4.097   9.545
  180MET     HN 2851   9.797   4.056   9.636
  180MET     CA 2852   9.795   4.000   9.435
  180MET     HA 2853   9.768   4.050   9.342
  180MET     CB 2854   9.936   3.937   9.429
  180MET    HB1 2855   9.938   3.849   9.360
  180MET    HB2 2856   9.957   3.898   9.532
  180MET     CG 2857  10.050   4.029   9.384
  180MET    HG1 2858  10.024   4.133   9.412
  180MET    HG2 2859  10.054   4.026   9.273
  180MET     SD 2860  10.212   3.985   9.456
  180MET     CE 2861  10.229   3.815   9.394
  180MET    HE1 2862  10.225   3.812   9.283
  180MET    HE2 2863  10.148   3.749   9.432
  180MET    HE3 2864  10.326   3.772   9.427
  180MET      C 2865   9.708   3.875   9.446
  180MET      O 2866   9.720   3.801   9.541
  181GLY      N 2867   9.630   3.835   9.343
  181GLY     HN 2868   9.640   3.879   9.255
  181GLY     CA 2869   9.531   3.728   9.358
  181GLY    HA1 2870   9.506   3.714   9.463
  181GLY    HA2 2871   9.571   3.640   9.313
  181GLY      C 2872   9.404   3.773   9.291
  181GLY      O 2873   9.357   3.882   9.321
  182SER      N 2874   9.340   3.703   9.195
  182SER     HN 2875   9.276   3.764   9.148
  182SER     CA 2876   9.337   3.565   9.148
  182SER     HA 2877   9.314   3.574   9.043
  182SER     CB 2878   9.464   3.477   9.154
  182SER    HB1 2879   9.486   3.447   9.259
  182SER    HB2 2880   9.551   3.537   9.118
  182SER     OG 2881   9.448   3.361   9.071
  182SER    HG1 2882   9.462   3.284   9.128
  182SER      C 2883   9.220   3.489   9.209
  182SER      O 2884   9.211   3.474   9.331
  183GLY      N 2885   9.133   3.432   9.121
  183GLY     HN 2886   9.157   3.438   9.024
  183GLY     CA 2887   9.005   3.370   9.154
  183GLY    HA1 2888   9.016   3.317   9.246
  183GLY    HA2 2889   8.979   3.306   9.071
  183GLY      C 2890   8.891   3.466   9.179
  183GLY      O 2891   8.910   3.579   9.223
  184GLY      N 2892   8.764   3.426   9.157
  184GLY     HN 2893   8.694   3.493   9.184
  184GLY     CA 2894   8.715   3.299   9.104
  184GLY    HA1 2895   8.774   3.218   9.145
  184GLY    HA2 2896   8.716   3.304   8.997
  184GLY      C 2897   8.573   3.278   9.150
  184GLY      O 2898   8.548   3.265   9.270
  185GLY      N 2899   8.474   3.276   9.056
  185GLY     HN 2900   8.499   3.285   8.960
  185GLY     CA 2901   8.331   3.281   9.090
  185GLY    HA1 2902   8.315   3.217   9.175
  185GLY    HA2 2903   8.277   3.249   9.003
  185GLY      C 2904   8.281   3.419   9.129
  185GLY      O 2905   8.358   3.513   9.145
  186GLY      N 2906   8.149   3.447   9.136
  186GLY     HN 2907   8.128   3.543   9.158
  186GLY     CA 2908   8.038   3.357   9.107
  186GLY    HA1 2909   8.071   3.255   9.102
  186GLY    HA2 2910   7.991   3.392   9.017
  186GLY      C 2911   7.936   3.362   9.217
  186GLY      O 2912   7.938   3.276   9.305
  187GLY      N 2913   7.844   3.462   9.212
  187GLY     HN 2914   7.859   3.537   9.149
  187GLY     CA 2915   7.736   3.480   9.309
  187GLY    HA1 2916   7.781   3.496   9.406
  187GLY    HA2 2917   7.673   3.392   9.306
  187GLY      C 2918   7.650   3.602   9.280
  187GLY      O 2919   7.700   3.710   9.253
  188SER      N 2920   7.517   3.584   9.286
  188SER     HN 2921   7.483   3.494   9.315
  188SER     CA 2922   7.414   3.688   9.271
  188SER     HA 2923   7.456   3.771   9.216
  188SER     CB 2924   7.288   3.635   9.196
  188SER    HB1 2925   7.239   3.554   9.255
  188SER    HB2 2926   7.317   3.591   9.098
  188SER     OG 2927   7.195   3.739   9.170
  188SER    HG1 2928   7.132   3.706   9.104
  188SER      C 2929   7.370   3.741   9.407
  188SER      O 2930   7.353   3.667   9.503
  189GLY      N 2931   7.353   3.875   9.420
  189GLY     HN 2932   7.374   3.932   9.341
  189GLY     CA 2933   7.305   3.938   9.542
  189GLY    HA1 2934   7.383   3.923   9.616
  189GLY    HA2 2935   7.212   3.890   9.572
  189GLY      C 2936   7.283   4.088   9.523
  189GLY      O 2937   7.380   4.162   9.501
  190GLY      N 2938   7.156   4.139   9.535
  190GLY     HN 2939   7.083   4.075   9.559
  190GLY     CA 2940   7.111   4.279   9.505
  190GLY    HA1 2941   7.012   4.265   9.466
  190GLY    HA2 2942   7.178   4.320   9.431
  190GLY      C 2943   7.091   4.390   9.612
  190GLY      O 2944   6.996   4.389   9.690
  191GLY      N 2945   7.177   4.491   9.628
  191GLY     HN 2946   7.237   4.520   9.553
  191GLY     CA 2947   7.187   4.569   9.753
  191GLY    HA1 2948   7.287   4.558   9.794
  191GLY    HA2 2949   7.110   4.544   9.825
  191GLY      C 2950   7.179   4.711   9.721
  191GLY      O 2951   7.258   4.763   9.644
  192SER      N 2952   7.081   4.781   9.775
  192SER     HN 2953   7.024   4.740   9.845
  192SER     CA 2954   7.063   4.918   9.732
  192SER     HA 2955   7.073   4.927   9.625
  192SER     CB 2956   6.924   4.950   9.768
  192SER    HB1 2957   6.925   4.923   9.877
  192SER    HB2 2958   6.872   4.880   9.699
  192SER     OG 2959   6.859   5.074   9.748
  192SER    HG1 2960   6.820   5.088   9.838
  192SER      C 2961   7.151   5.019   9.797
  192SER      O 2962   7.206   5.000   9.905
  193GLY      N 2963   7.164   5.131   9.726
  193GLY     HN 2964   7.119   5.136   9.638
  193GLY     CA 2965   7.247   5.239   9.774
  193GLY    HA1 2966   7.345   5.198   9.794
  193GLY    HA2 2967   7.201   5.283   9.861
  193GLY      C 2968   7.264   5.343   9.667
  193GLY      O 2969   7.364   5.349   9.596
  194GLY      N 2970   7.161   5.427   9.651
  194GLY     HN 2971   7.098   5.435   9.729
  194GLY     CA 2972   7.157   5.529   9.545
  194GLY    HA1 2973   7.058   5.567   9.548
  194GLY    HA2 2974   7.185   5.485   9.450
  194GLY      C 2975   7.240   5.652   9.566
  194GLY      O 2976   7.240   5.709   9.675
  195LYS      N 2977   7.302   5.705   9.458
  195LYS     HN 2978   7.307   5.656   9.370
  195LYS     CA 2979   7.360   5.837   9.452
  195LYS     HA 2980   7.305   5.899   9.522
  195LYS     CB 2981   7.509   5.839   9.491
  195LYS    HB1 2982   7.570   5.901   9.422
  195LYS    HB2 2983   7.546   5.734   9.486
  195LYS     CG 2984   7.527   5.891   9.634
  195LYS    HG1 2985   7.458   5.833   9.698
  195LYS    HG2 2986   7.496   5.998   9.638
  195LYS     CD 2987   7.669   5.876   9.690
  195LYS    HD1 2988   7.740   5.932   9.625
  195LYS    HD2 2989   7.696   5.768   9.688
  195LYS     CE 2990   7.674   5.930   9.832
  195LYS    HE1 2991   7.600   5.879   9.897
  195LYS    HE2 2992   7.651   6.037   9.830
  195LYS     NZ 2993   7.807   5.916   9.893
  195LYS    HZ1 2994   7.879   5.967   9.836
  195LYS    HZ2 2995   7.832   5.816   9.896
  195LYS    HZ3 2996   7.806   5.958   9.989
  195LYS      C 2997   7.334   5.901   9.316
  195LYS      O 2998   7.306   5.832   9.219
  196GLY      N 2999   7.331   6.036   9.312
  196GLY     HN 3000   7.360   6.091   9.390
  196GLY     CA 3001   7.266   6.109   9.203
  196GLY    HA1 3002   7.268   6.214   9.229
  196GLY    HA2 3003   7.165   6.071   9.195
  196GLY      C 3004   7.327   6.096   9.066
  196GLY      O 3005   7.448   6.085   9.049
  197LYS      N 3006   7.239   6.106   8.965
  197LYS     HN 3007   7.142   6.110   8.987
  197LYS     CA 3008   7.267   6.108   8.823
  197LYS     HA 3009   7.336   6.028   8.801
  197LYS     CB 3010   7.131   6.088   8.752
  197LYS    HB1 3011   7.065   6.175   8.773
  197LYS    HB2 3012   7.085   5.998   8.798
  197LYS     CG 3013   7.134   6.059   8.602
  197LYS    HG1 3014   7.187   5.963   8.588
  197LYS    HG2 3015   7.191   6.138   8.548
  197LYS     CD 3016   6.992   6.048   8.543
  197LYS    HD1 3017   6.940   6.146   8.555
  197LYS    HD2 3018   6.936   5.972   8.602
  197LYS     CE 3019   6.993   6.010   8.396
  197LYS    HE1 3020   7.037   5.910   8.391
  197LYS    HE2 3021   7.056   6.080   8.336
  197LYS     NZ 3022   6.857   6.004   8.339
  197LYS    HZ1 3023   6.806   6.094   8.353
  197LYS    HZ2 3024   6.800   5.929   8.381
  197LYS    HZ3 3025   6.863   5.991   8.235
  197LYS      C 3026   7.332   6.240   8.782
  197LYS      O 3027   7.278   6.319   8.705
  198GLY      N 3028   7.453   6.268   8.834
  198GLY     HN 3029   7.493   6.206   8.902
  198GLY     CA 3030   7.531   6.385   8.799
  198GLY    HA1 3031   7.607   6.395   8.876
  198GLY    HA2 3032   7.466   6.471   8.794
  198GLY      C 3033   7.604   6.369   8.669
  198GLY      O 3034   7.672   6.270   8.644
  199GLY      N 3035   7.596   6.471   8.581
  199GLY     HN 3036   7.545   6.554   8.603
  199GLY     CA 3037   7.669   6.474   8.456
  199GLY    HA1 3038   7.631   6.558   8.401
  199GLY    HA2 3039   7.654   6.380   8.405
  199GLY      C 3040   7.818   6.494   8.475
  199GLY      O 3041   7.867   6.528   8.582
  200CYS      N 3042   7.893   6.475   8.365
  200CYS     HN 3043   7.848   6.465   8.277
  200CYS     CA 3044   8.037   6.493   8.360
  200CYS     HA 3045   8.077   6.483   8.460
  200CYS     CB 3046   8.103   6.384   8.273
  200CYS    HB1 3047   8.211   6.407   8.258
  200CYS    HB2 3048   8.055   6.383   8.172
  200CYS     SG 3049   8.089   6.223   8.353
  200CYS    HG1 3050   7.957   6.231   8.374
  200CYS      C 3051   8.072   6.630   8.303
  200CYS      O 3052   8.042   6.652   8.186
  201PRO      N 3053   8.134   6.725   8.376
  201PRO     CD 3054   8.187   6.703   8.510
  201PRO    HD1 3055   8.275   6.636   8.503
  201PRO    HD2 3056   8.110   6.659   8.577
  201PRO     CA 3057   8.175   6.855   8.323
  201PRO     HA 3058   8.084   6.910   8.311
  201PRO     CB 3059   8.266   6.916   8.431
  201PRO    HB1 3060   8.247   7.025   8.440
  201PRO    HB2 3061   8.373   6.899   8.408
  201PRO     CG 3062   8.229   6.841   8.559
  201PRO    HG1 3063   8.314   6.835   8.631
  201PRO    HG2 3064   8.143   6.891   8.608
  201PRO      C 3065   8.240   6.854   8.185
  201PRO      O 3066   8.325   6.769   8.159
  202ALA      N 3067   8.203   6.947   8.096
  202ALA     HN 3068   8.133   7.013   8.121
  202ALA     CA 3069   8.247   6.944   7.959
  202ALA     HA 3070   8.344   6.897   7.953
  202ALA     CB 3071   8.146   6.865   7.872
  202ALA    HB1 3072   8.045   6.910   7.880
  202ALA    HB2 3073   8.140   6.760   7.909
  202ALA    HB3 3074   8.178   6.863   7.766
  202ALA      C 3075   8.261   7.085   7.905
  202ALA      O 3076   8.190   7.175   7.946
  203VAL      N 3077   8.358   7.105   7.813
  203VAL     HN 3078   8.415   7.028   7.783
  203VAL     CA 3079   8.387   7.236   7.754
  203VAL     HA 3080   8.320   7.310   7.794
  203VAL     CB 3081   8.531   7.281   7.778
  203VAL     HB 3082   8.602   7.218   7.719
  203VAL    CG1 3083   8.550   7.429   7.737
  203VAL   HG11 3084   8.482   7.494   7.796
  203VAL   HG12 3085   8.530   7.445   7.629
  203VAL   HG13 3086   8.654   7.461   7.758
  203VAL    CG2 3087   8.568   7.266   7.926
  203VAL   HG21 3088   8.563   7.161   7.960
  203VAL   HG22 3089   8.502   7.328   7.990
  203VAL   HG23 3090   8.672   7.301   7.940
  203VAL      C 3091   8.362   7.226   7.605
  203VAL      O 3092   8.406   7.132   7.539
  204ARG      N 3093   8.291   7.323   7.546
  204ARG     HN 3094   8.252   7.397   7.601
  204ARG     CA 3095   8.269   7.330   7.403
  204ARG     HA 3096   8.272   7.231   7.360
  204ARG     CB 3097   8.133   7.395   7.377
  204ARG    HB1 3098   8.134   7.498   7.419
  204ARG    HB2 3099   8.057   7.339   7.436
  204ARG     CG 3100   8.087   7.400   7.230
  204ARG    HG1 3101   8.076   7.296   7.192
  204ARG    HG2 3102   8.162   7.453   7.168
  204ARG     CD 3103   7.954   7.473   7.226
  204ARG    HD1 3104   7.964   7.574   7.271
  204ARG    HD2 3105   7.880   7.414   7.285
  204ARG     NE 3106   7.908   7.488   7.084
  204ARG     HE 3107   7.971   7.491   7.005
  204ARG     CZ 3108   7.786   7.528   7.057
  204ARG    NH1 3109   7.696   7.543   7.151
  204ARG   HH11 3110   7.722   7.550   7.251
  204ARG   HH12 3111   7.606   7.579   7.130
  204ARG    NH2 3112   7.755   7.549   6.931
  204ARG   HH21 3113   7.664   7.575   6.905
  204ARG   HH22 3114   7.834   7.555   6.865
  204ARG      C 3115   8.376   7.414   7.336
  204ARG      O 3116   8.394   7.531   7.371
  205LEU      N 3117   8.450   7.358   7.239
  205LEU     HN 3118   8.432   7.263   7.210
  205LEU     CA 3119   8.559   7.426   7.174
  205LEU     HA 3120   8.565   7.529   7.206
  205LEU     CB 3121   8.694   7.355   7.202
  205LEU    HB1 3122   8.777   7.412   7.153
  205LEU    HB2 3123   8.691   7.254   7.156
  205LEU     CG 3124   8.728   7.338   7.351
  205LEU     HG 3125   8.648   7.278   7.400
  205LEU    CD1 3126   8.860   7.260   7.365
  205LEU   HD11 3127   8.943   7.316   7.316
  205LEU   HD12 3128   8.850   7.161   7.316
  205LEU   HD13 3129   8.885   7.244   7.472
  205LEU    CD2 3130   8.736   7.475   7.421
  205LEU   HD21 3131   8.639   7.529   7.413
  205LEU   HD22 3132   8.815   7.537   7.374
  205LEU   HD23 3133   8.757   7.462   7.528
  205LEU      C 3134   8.538   7.427   7.025
  205LEU      O 3135   8.482   7.333   6.969
  206LYS      N 3136   8.580   7.535   6.957
  206LYS     HN 3137   8.618   7.613   7.007
  206LYS     CA 3138   8.580   7.545   6.813
  206LYS     HA 3139   8.552   7.451   6.768
  206LYS     CB 3140   8.484   7.657   6.770
  206LYS    HB1 3141   8.510   7.751   6.824
  206LYS    HB2 3142   8.382   7.628   6.805
  206LYS     CG 3143   8.477   7.684   6.620
  206LYS    HG1 3144   8.444   7.589   6.570
  206LYS    HG2 3145   8.577   7.711   6.578
  206LYS     CD 3146   8.375   7.795   6.591
  206LYS    HD1 3147   8.421   7.894   6.613
  206LYS    HD2 3148   8.293   7.782   6.666
  206LYS     CE 3149   8.323   7.790   6.448
  206LYS    HE1 3150   8.354   7.696   6.398
  206LYS    HE2 3151   8.360   7.876   6.389
  206LYS     NZ 3152   8.176   7.793   6.452
  206LYS    HZ1 3153   8.147   7.888   6.481
  206LYS    HZ2 3154   8.144   7.720   6.523
  206LYS    HZ3 3155   8.136   7.766   6.361
  206LYS      C 3156   8.720   7.580   6.771
  206LYS      O 3157   8.769   7.686   6.810
  207ALA      N 3158   8.791   7.494   6.695
  207ALA     HN 3159   8.751   7.408   6.663
  207ALA     CA 3160   8.932   7.516   6.668
  207ALA     HA 3161   8.952   7.622   6.668
  207ALA     CB 3162   9.017   7.448   6.777
  207ALA    HB1 3163   8.996   7.339   6.780
  207ALA    HB2 3164   8.991   7.490   6.876
  207ALA    HB3 3165   9.125   7.463   6.759
  207ALA      C 3166   8.975   7.466   6.531
  207ALA      O 3167   8.916   7.375   6.473
  208ARG      N 3168   9.081   7.528   6.475
  208ARG     HN 3169   9.122   7.607   6.520
  208ARG     CA 3170   9.140   7.490   6.349
  208ARG     HA 3171   9.120   7.386   6.328
  208ARG     CB 3172   9.089   7.580   6.234
  208ARG    HB1 3173   9.110   7.686   6.257
  208ARG    HB2 3174   8.978   7.568   6.229
  208ARG     CG 3175   9.147   7.544   6.096
  208ARG    HG1 3176   9.124   7.437   6.076
  208ARG    HG2 3177   9.257   7.554   6.096
  208ARG     CD 3178   9.088   7.626   5.981
  208ARG    HD1 3179   8.977   7.634   5.992
  208ARG    HD2 3180   9.116   7.576   5.887
  208ARG     NE 3181   9.149   7.762   5.980
  208ARG     HE 3182   9.224   7.781   6.043
  208ARG     CZ 3183   9.110   7.858   5.897
  208ARG    NH1 3184   9.006   7.848   5.817
  208ARG   HH11 3185   8.973   7.755   5.800
  208ARG   HH12 3186   8.988   7.916   5.746
  208ARG    NH2 3187   9.184   7.965   5.891
  208ARG   HH21 3188   9.280   7.947   5.914
  208ARG   HH22 3189   9.159   8.032   5.823
  208ARG      C 3190   9.290   7.509   6.356
  208ARG      O 3191   9.337   7.616   6.395
  209TYR      N 3192   9.367   7.407   6.318
  209TYR     HN 3193   9.325   7.319   6.294
  209TYR     CA 3194   9.511   7.412   6.307
  209TYR     HA 3195   9.547   7.508   6.341
  209TYR     CB 3196   9.574   7.299   6.394
  209TYR    HB1 3197   9.541   7.199   6.357
  209TYR    HB2 3198   9.538   7.310   6.498
  209TYR     CG 3199   9.724   7.305   6.396
  209TYR    CD1 3200   9.800   7.218   6.316
  209TYR    HD1 3201   9.751   7.152   6.246
  209TYR    CE1 3202   9.940   7.213   6.329
  209TYR    HE1 3203   9.996   7.143   6.269
  209TYR     CZ 3204  10.005   7.296   6.421
  209TYR     OH 3205  10.145   7.293   6.431
  209TYR     HH 3206  10.178   7.276   6.342
  209TYR    CD2 3207   9.791   7.390   6.486
  209TYR    HD2 3208   9.733   7.457   6.549
  209TYR    CE2 3209   9.930   7.385   6.499
  209TYR    HE2 3210   9.981   7.450   6.570
  209TYR      C 3211   9.548   7.395   6.160
  209TYR      O 3212   9.496   7.309   6.090
  210GLN      N 3213   9.638   7.481   6.110
  210GLN     HN 3214   9.673   7.555   6.169
  210GLN     CA 3215   9.685   7.479   5.974
  210GLN     HA 3216   9.652   7.388   5.925
  210GLN     CB 3217   9.633   7.600   5.893
  210GLN    HB1 3218   9.689   7.610   5.797
  210GLN    HB2 3219   9.653   7.692   5.954
  210GLN     CG 3220   9.483   7.591   5.860
  210GLN    HG1 3221   9.425   7.579   5.954
  210GLN    HG2 3222   9.464   7.502   5.797
  210GLN     CD 3223   9.436   7.718   5.791
  210GLN    OE1 3224   9.422   7.825   5.851
  210GLN    NE2 3225   9.408   7.709   5.658
  210GLN   HE21 3226   9.382   7.793   5.611
  210GLN   HE22 3227   9.422   7.623   5.610
  210GLN      C 3228   9.835   7.481   5.967
  210GLN      O 3229   9.899   7.570   6.022
  211THR      N 3230   9.892   7.385   5.895
  211THR     HN 3231   9.838   7.308   5.859
  211THR     CA 3232  10.034   7.376   5.866
  211THR     HA 3233  10.089   7.451   5.921
  211THR     CB 3234  10.090   7.239   5.900
  211THR     HB 3235  10.028   7.160   5.852
  211THR    OG1 3236  10.082   7.216   6.040
  211THR    HG1 3237  10.149   7.275   6.079
  211THR    CG2 3238  10.238   7.222   5.863
  211THR   HG21 3239  10.299   7.296   5.918
  211THR   HG22 3240  10.255   7.235   5.754
  211THR   HG23 3241  10.272   7.120   5.891
  211THR      C 3242  10.051   7.401   5.718
  211THR      O 3243   9.991   7.333   5.634
  212MET      N 3244  10.131   7.504   5.683
  212MET     HN 3245  10.176   7.557   5.755
  212MET     CA 3246  10.152   7.549   5.547
  212MET     HA 3247  10.100   7.483   5.478
  212MET     CB 3248  10.098   7.693   5.526
  212MET    HB1 3249  10.118   7.726   5.421
  212MET    HB2 3250  10.151   7.762   5.595
  212MET     CG 3251   9.947   7.700   5.551
  212MET    HG1 3252   9.926   7.677   5.658
  212MET    HG2 3253   9.904   7.617   5.489
  212MET     SD 3254   9.865   7.855   5.503
  212MET     CE 3255   9.937   7.963   5.631
  212MET    HE1 3256  10.047   7.968   5.623
  212MET    HE2 3257   9.913   7.926   5.733
  212MET    HE3 3258   9.897   8.066   5.621
  212MET      C 3259  10.298   7.545   5.511
  212MET      O 3260  10.382   7.607   5.575
  213SER      N 3261  10.333   7.469   5.405
  213SER     HN 3262  10.262   7.422   5.354
  213SER     CA 3263  10.468   7.465   5.351
  213SER     HA 3264  10.540   7.481   5.429
  213SER     CB 3265  10.501   7.331   5.281
  213SER    HB1 3266  10.602   7.335   5.233
  213SER    HB2 3267  10.426   7.311   5.201
  213SER     OG 3268  10.499   7.225   5.377
  213SER    HG1 3269  10.411   7.226   5.414
  213SER      C 3270  10.483   7.577   5.250
  213SER      O 3271  10.412   7.581   5.150
  214ILE      N 3272  10.577   7.669   5.276
  214ILE     HN 3273  10.635   7.660   5.358
  214ILE     CA 3274  10.603   7.787   5.195
  214ILE     HA 3275  10.526   7.797   5.120
  214ILE     CB 3276  10.606   7.914   5.281
  214ILE     HB 3277  10.680   7.896   5.362
  214ILE    CG2 3278  10.649   8.038   5.200
  214ILE   HG21 3279  10.577   8.055   5.117
  214ILE   HG22 3280  10.751   8.028   5.158
  214ILE   HG23 3281  10.650   8.128   5.265
  214ILE    CG1 3282  10.469   7.938   5.351
  214ILE   HG11 3283  10.427   7.842   5.389
  214ILE   HG12 3284  10.398   7.977   5.275
  214ILE     CD 3285  10.477   8.036   5.469
  214ILE    HD1 3286  10.511   8.136   5.437
  214ILE    HD2 3287  10.546   7.997   5.547
  214ILE    HD3 3288  10.376   8.048   5.515
  214ILE      C 3289  10.736   7.765   5.123
  214ILE      O 3290  10.837   7.729   5.184
  215LEU      N 3291  10.740   7.781   4.990
  215LEU     HN 3292  10.656   7.804   4.941
  215LEU     CA 3293  10.860   7.771   4.908
  215LEU     HA 3294  10.919   7.689   4.947
  215LEU     CB 3295  10.820   7.741   4.761
  215LEU    HB1 3296  10.910   7.735   4.696
  215LEU    HB2 3297  10.760   7.827   4.723
  215LEU     CG 3298  10.737   7.613   4.740
  215LEU     HG 3299  10.644   7.619   4.802
  215LEU    CD1 3300  10.696   7.603   4.594
  215LEU   HD11 3301  10.786   7.598   4.529
  215LEU   HD12 3302  10.637   7.692   4.563
  215LEU   HD13 3303  10.635   7.512   4.575
  215LEU    CD2 3304  10.814   7.486   4.781
  215LEU   HD21 3305  10.842   7.489   4.889
  215LEU   HD22 3306  10.907   7.477   4.721
  215LEU   HD23 3307  10.751   7.396   4.763
  215LEU      C 3308  10.947   7.898   4.910
  215LEU      O 3309  10.898   8.006   4.944
  216PRO      N 3310  11.077   7.895   4.875
  216PRO     CD 3311  11.154   7.774   4.848
  216PRO    HD1 3312  11.124   7.732   4.749
  216PRO    HD2 3313  11.142   7.698   4.928
  216PRO     CA 3314  11.153   8.014   4.837
  216PRO     HA 3315  11.166   8.071   4.928
  216PRO     CB 3316  11.285   7.962   4.779
  216PRO    HB1 3317  11.371   8.029   4.804
  216PRO    HB2 3318  11.280   7.953   4.668
  216PRO     CG 3319  11.299   7.823   4.840
  216PRO    HG1 3320  11.364   7.759   4.777
  216PRO    HG2 3321  11.342   7.830   4.942
  216PRO      C 3322  11.083   8.107   4.739
  216PRO      O 3323  11.017   8.059   4.648
  217MET      N 3324  11.098   8.239   4.757
  217MET     HN 3325  11.156   8.272   4.833
  217MET     CA 3326  11.027   8.341   4.684
  217MET     HA 3327  10.922   8.324   4.703
  217MET     CB 3328  11.065   8.480   4.740
  217MET    HB1 3329  11.174   8.496   4.721
  217MET    HB2 3330  11.053   8.477   4.851
  217MET     CG 3331  10.985   8.598   4.682
  217MET    HG1 3332  11.008   8.606   4.574
  217MET    HG2 3333  11.024   8.691   4.730
  217MET     SD 3334  10.804   8.590   4.704
  217MET     CE 3335  10.798   8.602   4.885
  217MET    HE1 3336  10.857   8.688   4.924
  217MET    HE2 3337  10.840   8.511   4.933
  217MET    HE3 3338  10.694   8.614   4.920
  217MET      C 3339  11.045   8.335   4.532
  217MET      O 3340  10.953   8.367   4.457
  218GLU      N 3341  11.162   8.290   4.483
  218GLU     HN 3342  11.239   8.270   4.545
  218GLU     CA 3343  11.192   8.269   4.343
  218GLU     HA 3344  11.190   8.365   4.294
  218GLU     CB 3345  11.333   8.207   4.327
  218GLU    HB1 3346  11.349   8.185   4.219
  218GLU    HB2 3347  11.340   8.110   4.382
  218GLU     CG 3348  11.449   8.301   4.369
  218GLU    HG1 3349  11.428   8.406   4.341
  218GLU    HG2 3350  11.543   8.269   4.319
  218GLU     CD 3351  11.483   8.298   4.518
  218GLU    OE1 3352  11.570   8.380   4.557
  218GLU    OE2 3353  11.425   8.213   4.592
  218GLU      C 3354  11.091   8.179   4.271
  218GLU      O 3355  11.061   8.201   4.155
  219LEU      N 3356  11.036   8.078   4.342
  219LEU     HN 3357  11.056   8.067   4.440
  219LEU     CA 3358  10.939   7.984   4.287
  219LEU     HA 3359  10.966   7.965   4.184
  219LEU     CB 3360  10.941   7.851   4.365
  219LEU    HB1 3361  10.863   7.782   4.324
  219LEU    HB2 3362  10.917   7.870   4.472
  219LEU     CG 3363  11.077   7.778   4.358
  219LEU     HG 3364  11.155   7.843   4.406
  219LEU    CD1 3365  11.070   7.647   4.434
  219LEU   HD11 3366  10.994   7.580   4.388
  219LEU   HD12 3367  11.042   7.664   4.541
  219LEU   HD13 3368  11.170   7.599   4.429
  219LEU    CD2 3369  11.123   7.745   4.216
  219LEU   HD21 3370  11.139   7.838   4.157
  219LEU   HD22 3371  11.045   7.683   4.166
  219LEU   HD23 3372  11.218   7.688   4.216
  219LEU      C 3373  10.798   8.038   4.282
  219LEU      O 3374  10.714   7.989   4.207
  220TYR      N 3375  10.768   8.146   4.357
  220TYR     HN 3376  10.837   8.185   4.417
  220TYR     CA 3377  10.639   8.212   4.348
  220TYR     HA 3378  10.566   8.146   4.304
  220TYR     CB 3379  10.587   8.256   4.488
  220TYR    HB1 3380  10.490   8.309   4.476
  220TYR    HB2 3381  10.660   8.326   4.535
  220TYR     CG 3382  10.562   8.142   4.583
  220TYR    CD1 3383  10.455   8.052   4.561
  220TYR    HD1 3384  10.396   8.061   4.472
  220TYR    CE1 3385  10.424   7.954   4.657
  220TYR    HE1 3386  10.343   7.885   4.639
  220TYR     CZ 3387  10.499   7.945   4.775
  220TYR     OH 3388  10.471   7.847   4.872
  220TYR     HH 3389  10.388   7.803   4.851
  220TYR    CD2 3390  10.635   8.132   4.702
  220TYR    HD2 3391  10.715   8.202   4.722
  220TYR    CE2 3392  10.602   8.035   4.798
  220TYR    HE2 3393  10.658   8.030   4.890
  220TYR      C 3394  10.644   8.336   4.258
  220TYR      O 3395  10.540   8.396   4.229
  221LYS      N 3396  10.763   8.378   4.210
  221LYS     HN 3397  10.846   8.327   4.231
  221LYS     CA 3398  10.781   8.506   4.144
  221LYS     HA 3399  10.749   8.581   4.215
  221LYS     CB 3400  10.931   8.534   4.113
  221LYS    HB1 3401  10.971   8.452   4.049
  221LYS    HB2 3402  10.987   8.531   4.209
  221LYS     CG 3403  10.953   8.668   4.043
  221LYS    HG1 3404  10.891   8.745   4.093
  221LYS    HG2 3405  10.916   8.664   3.938
  221LYS     CD 3406  11.098   8.721   4.044
  221LYS    HD1 3407  11.164   8.646   3.997
  221LYS    HD2 3408  11.132   8.734   4.148
  221LYS     CE 3409  11.102   8.853   3.966
  221LYS    HE1 3410  11.020   8.918   4.005
  221LYS    HE2 3411  11.086   8.833   3.857
  221LYS     NZ 3412  11.226   8.929   3.981
  221LYS    HZ1 3413  11.307   8.876   3.942
  221LYS    HZ2 3414  11.245   8.950   4.080
  221LYS    HZ3 3415  11.208   9.018   3.929
  221LYS      C 3416  10.693   8.530   4.021
  221LYS      O 3417  10.620   8.628   4.017
  222GLU      N 3418  10.691   8.436   3.924
  222GLU     HN 3419  10.755   8.359   3.930
  222GLU     CA 3420  10.608   8.447   3.805
  222GLU     HA 3421  10.632   8.541   3.757
  222GLU     CB 3422  10.644   8.333   3.707
  222GLU    HB1 3423  10.608   8.235   3.745
  222GLU    HB2 3424  10.755   8.328   3.699
  222GLU     CG 3425  10.589   8.359   3.565
  222GLU    HG1 3426  10.634   8.452   3.526
  222GLU    HG2 3427  10.479   8.371   3.567
  222GLU     CD 3428  10.620   8.250   3.464
  222GLU    OE1 3429  10.572   8.269   3.349
  222GLU    OE2 3430  10.688   8.148   3.492
  222GLU      C 3431  10.458   8.451   3.836
  222GLU      O 3432  10.379   8.522   3.773
  223PHE      N 3433  10.414   8.375   3.938
  223PHE     HN 3434  10.481   8.321   3.988
  223PHE     CA 3435  10.279   8.377   3.993
  223PHE     HA 3436  10.210   8.365   3.910
  223PHE     CB 3437  10.262   8.253   4.085
  223PHE    HB1 3438  10.346   8.250   4.158
  223PHE    HB2 3439  10.268   8.160   4.024
  223PHE     CG 3440  10.133   8.247   4.163
  223PHE    CD1 3441  10.136   8.233   4.303
  223PHE    HD1 3442  10.230   8.227   4.355
  223PHE    CE1 3443  10.016   8.229   4.376
  223PHE    HE1 3444  10.019   8.222   4.483
  223PHE     CZ 3445   9.893   8.238   4.310
  223PHE     HZ 3446   9.801   8.237   4.366
  223PHE    CD2 3447  10.009   8.256   4.098
  223PHE    HD2 3448  10.006   8.268   3.991
  223PHE    CE2 3449   9.890   8.252   4.171
  223PHE    HE2 3450   9.795   8.260   4.121
  223PHE      C 3451  10.239   8.510   4.059
  223PHE      O 3452  10.132   8.566   4.033
  224ALA      N 3453  10.327   8.567   4.142
  224ALA     HN 3454  10.411   8.517   4.166
  224ALA     CA 3455  10.309   8.697   4.203
  224ALA     HA 3456  10.215   8.696   4.256
  224ALA     CB 3457  10.424   8.727   4.301
  224ALA    HB1 3458  10.520   8.741   4.246
  224ALA    HB2 3459  10.436   8.641   4.370
  224ALA    HB3 3460  10.402   8.818   4.361
  224ALA      C 3461  10.299   8.809   4.100
  224ALA      O 3462  10.215   8.898   4.110
  225GLU      N 3463  10.386   8.804   3.996
  225GLU     HN 3464  10.458   8.735   3.994
  225GLU     CA 3465  10.379   8.889   3.878
  225GLU     HA 3466  10.380   8.992   3.910
  225GLU     CB 3467  10.503   8.870   3.788
  225GLU    HB1 3468  10.489   8.918   3.689
  225GLU    HB2 3469  10.517   8.761   3.769
  225GLU     CG 3470  10.633   8.928   3.850
  225GLU    HG1 3471  10.649   8.884   3.951
  225GLU    HG2 3472  10.624   9.038   3.860
  225GLU     CD 3473  10.758   8.899   3.768
  225GLU    OE1 3474  10.870   8.927   3.821
  225GLU    OE2 3475  10.745   8.858   3.651
  225GLU      C 3476  10.252   8.872   3.797
  225GLU      O 3477  10.191   8.971   3.755
  226TYR      N 3478  10.203   8.748   3.776
  226TYR     HN 3479  10.257   8.667   3.801
  226TYR     CA 3480  10.073   8.724   3.714
  226TYR     HA 3481  10.073   8.774   3.618
  226TYR     CB 3482  10.049   8.571   3.690
  226TYR    HB1 3483  10.060   8.516   3.785
  226TYR    HB2 3484  10.126   8.533   3.619
  226TYR     CG 3485   9.911   8.542   3.634
  226TYR    CD1 3486   9.800   8.528   3.720
  226TYR    HD1 3487   9.814   8.533   3.827
  226TYR    CE1 3488   9.670   8.518   3.668
  226TYR    HE1 3489   9.585   8.513   3.734
  226TYR     CZ 3490   9.651   8.514   3.530
  226TYR     OH 3491   9.523   8.507   3.473
  226TYR     HH 3492   9.537   8.494   3.379
  226TYR    CD2 3493   9.890   8.534   3.495
  226TYR    HD2 3494   9.974   8.547   3.429
  226TYR    CE2 3495   9.760   8.519   3.444
  226TYR    HE2 3496   9.742   8.513   3.339
  226TYR      C 3497   9.958   8.788   3.793
  226TYR      O 3498   9.880   8.865   3.738
  227VAL      N 3499   9.950   8.763   3.926
  227VAL     HN 3500  10.015   8.698   3.968
  227VAL     CA 3501   9.845   8.814   4.013
  227VAL     HA 3502   9.750   8.781   3.974
  227VAL     CB 3503   9.861   8.760   4.156
  227VAL     HB 3504   9.967   8.770   4.189
  227VAL    CG1 3505   9.770   8.833   4.257
  227VAL   HG11 3506   9.665   8.834   4.220
  227VAL   HG12 3507   9.803   8.937   4.276
  227VAL   HG13 3508   9.770   8.778   4.354
  227VAL    CG2 3509   9.826   8.610   4.156
  227VAL   HG21 3510   9.890   8.552   4.087
  227VAL   HG22 3511   9.720   8.597   4.125
  227VAL   HG23 3512   9.837   8.567   4.258
  227VAL      C 3513   9.841   8.965   4.014
  227VAL      O 3514   9.736   9.028   4.004
  228THR      N 3515   9.961   9.028   4.020
  228THR     HN 3516  10.043   8.971   4.028
  228THR     CA 3517   9.980   9.173   4.022
  228THR     HA 3518   9.914   9.213   4.098
  228THR     CB 3519  10.122   9.211   4.063
  228THR     HB 3520  10.194   9.173   3.986
  228THR    OG1 3521  10.153   9.151   4.189
  228THR    HG1 3522  10.159   9.056   4.170
  228THR    CG2 3523  10.143   9.362   4.080
  228THR   HG21 3524  10.075   9.402   4.159
  228THR   HG22 3525  10.125   9.417   3.986
  228THR   HG23 3526  10.248   9.382   4.111
  228THR      C 3527   9.939   9.242   3.893
  228THR      O 3528   9.890   9.354   3.893
  229ASN      N 3529   9.954   9.174   3.777
  229ASN     HN 3530   9.994   9.083   3.776
  229ASN     CA 3531   9.923   9.234   3.647
  229ASN     HA 3532   9.919   9.342   3.654
  229ASN     CB 3533  10.036   9.194   3.548
  229ASN    HB1 3534  10.008   9.228   3.446
  229ASN    HB2 3535  10.051   9.084   3.547
  229ASN     CG 3536  10.165   9.268   3.583
  229ASN    OD1 3537  10.172   9.390   3.577
  229ASN    ND2 3538  10.275   9.196   3.613
  229ASN   HD21 3539  10.263   9.099   3.634
  229ASN   HD22 3540  10.362   9.245   3.628
  229ASN      C 3541   9.787   9.192   3.586
  229ASN      O 3542   9.733   9.259   3.497
  230HSD      N 3543   9.727   9.081   3.634
  230HSD     HN 3544   9.776   9.025   3.702
  230HSD     CA 3545   9.608   9.023   3.574
  230HSD     HA 3546   9.568   9.092   3.501
  230HSD     CB 3547   9.643   8.892   3.498
  230HSD    HB1 3548   9.554   8.849   3.447
  230HSD    HB2 3549   9.682   8.816   3.569
  230HSD    ND1 3550   9.733   8.996   3.281
  230HSD    HD1 3551   9.650   9.046   3.256
  230HSD     CG 3552   9.749   8.916   3.393
  230HSD    CE1 3553   9.850   8.989   3.212
  230HSD    HE1 3554   9.869   9.044   3.120
  230HSD    NE2 3555   9.939   8.915   3.274
  230HSD    CD2 3556   9.875   8.867   3.386
  230HSD    HD2 3557   9.926   8.798   3.452
  230HSD      C 3558   9.494   8.998   3.671
  230HSD      O 3559   9.403   8.922   3.641
  231TYR      N 3560   9.492   9.066   3.788
  231TYR     HN 3561   9.570   9.124   3.813
  231TYR     CA 3562   9.387   9.054   3.889
  231TYR     HA 3563   9.391   8.953   3.926
  231TYR     CB 3564   9.412   9.149   4.011
  231TYR    HB1 3565   9.503   9.115   4.064
  231TYR    HB2 3566   9.328   9.144   4.084
  231TYR     CG 3567   9.432   9.294   3.971
  231TYR    CD1 3568   9.561   9.347   3.960
  231TYR    HD1 3569   9.647   9.284   3.979
  231TYR    CE1 3570   9.580   9.482   3.924
  231TYR    HE1 3571   9.681   9.521   3.915
  231TYR     CZ 3572   9.469   9.564   3.901
  231TYR     OH 3573   9.481   9.697   3.856
  231TYR     HH 3574   9.396   9.743   3.873
  231TYR    CD2 3575   9.322   9.379   3.949
  231TYR    HD2 3576   9.222   9.340   3.959
  231TYR    CE2 3577   9.340   9.513   3.915
  231TYR    HE2 3578   9.255   9.577   3.898
  231TYR      C 3579   9.246   9.074   3.836
  231TYR      O 3580   9.152   9.006   3.878
  232ARG      N 3581   9.226   9.167   3.741
  232ARG     HN 3582   9.302   9.223   3.711
  232ARG     CA 3583   9.096   9.194   3.681
  232ARG     HA 3584   9.027   9.221   3.759
  232ARG     CB 3585   9.108   9.310   3.580
  232ARG    HB1 3586   9.010   9.322   3.527
  232ARG    HB2 3587   9.185   9.281   3.505
  232ARG     CG 3588   9.149   9.448   3.634
  232ARG    HG1 3589   9.257   9.442   3.663
  232ARG    HG2 3590   9.090   9.473   3.724
  232ARG     CD 3591   9.128   9.556   3.528
  232ARG    HD1 3592   9.019   9.564   3.505
  232ARG    HD2 3593   9.182   9.530   3.434
  232ARG     NE 3594   9.181   9.685   3.581
  232ARG     HE 3595   9.256   9.691   3.648
  232ARG     CZ 3596   9.151   9.804   3.531
  232ARG    NH1 3597   9.039   9.825   3.467
  232ARG   HH11 3598   8.978   9.752   3.437
  232ARG   HH12 3599   9.009   9.917   3.445
  232ARG    NH2 3600   9.233   9.904   3.553
  232ARG   HH21 3601   9.207   9.994   3.522
  232ARG   HH22 3602   9.267   9.899   3.649
  232ARG      C 3603   9.037   9.072   3.610
  232ARG      O 3604   8.922   9.037   3.631
  233MET      N 3605   9.118   9.003   3.527
  233MET     HN 3606   9.212   9.032   3.512
  233MET     CA 3607   9.077   8.881   3.459
  233MET     HA 3608   8.982   8.901   3.412
  233MET     CB 3609   9.179   8.844   3.349
  233MET    HB1 3610   9.277   8.820   3.396
  233MET    HB2 3611   9.195   8.934   3.285
  233MET     CG 3612   9.135   8.725   3.260
  233MET    HG1 3613   9.126   8.634   3.323
  233MET    HG2 3614   9.215   8.705   3.186
  233MET     SD 3615   8.976   8.749   3.173
  233MET     CE 3616   9.028   8.881   3.059
  233MET    HE1 3617   9.114   8.849   2.997
  233MET    HE2 3618   9.055   8.974   3.113
  233MET    HE3 3619   8.944   8.905   2.990
  233MET      C 3620   9.055   8.766   3.556
  233MET      O 3621   8.958   8.691   3.547
  234LEU      N 3622   9.145   8.753   3.656
  234LEU     HN 3623   9.223   8.815   3.660
  234LEU     CA 3624   9.137   8.653   3.760
  234LEU     HA 3625   9.139   8.556   3.713
  234LEU     CB 3626   9.261   8.672   3.852
  234LEU    HB1 3627   9.260   8.773   3.897
  234LEU    HB2 3628   9.352   8.665   3.788
  234LEU     CG 3629   9.278   8.569   3.966
  234LEU     HG 3630   9.189   8.574   4.034
  234LEU    CD1 3631   9.288   8.429   3.908
  234LEU   HD11 3632   9.368   8.424   3.831
  234LEU   HD12 3633   9.191   8.404   3.860
  234LEU   HD13 3634   9.308   8.353   3.986
  234LEU    CD2 3635   9.403   8.599   4.049
  234LEU   HD21 3636   9.398   8.700   4.095
  234LEU   HD22 3637   9.491   8.596   3.981
  234LEU   HD23 3638   9.416   8.522   4.128
  234LEU      C 3639   9.008   8.663   3.840
  234LEU      O 3640   8.935   8.565   3.855
  235CYS      N 3641   8.971   8.784   3.886
  235CYS     HN 3642   9.033   8.862   3.875
  235CYS     CA 3643   8.845   8.809   3.953
  235CYS     HA 3644   8.836   8.738   4.034
  235CYS     CB 3645   8.843   8.952   4.014
  235CYS    HB1 3646   8.741   8.973   4.052
  235CYS    HB2 3647   8.865   9.026   3.934
  235CYS     SG 3648   8.963   8.968   4.150
  235CYS    HG1 3649   9.069   8.975   4.071
  235CYS      C 3650   8.723   8.785   3.865
  235CYS      O 3651   8.629   8.717   3.905
  236ALA      N 3652   8.723   8.835   3.740
  236ALA     HN 3653   8.798   8.890   3.705
  236ALA     CA 3654   8.614   8.816   3.645
  236ALA     HA 3655   8.524   8.856   3.691
  236ALA     CB 3656   8.645   8.898   3.518
  236ALA    HB1 3657   8.738   8.864   3.469
  236ALA    HB2 3658   8.659   9.005   3.544
  236ALA    HB3 3659   8.561   8.892   3.445
  236ALA      C 3660   8.583   8.669   3.612
  236ALA      O 3661   8.468   8.629   3.595
  237VAL      N 3662   8.687   8.584   3.603
  237VAL     HN 3663   8.780   8.620   3.612
  237VAL     CA 3664   8.674   8.439   3.589
  237VAL     HA 3665   8.595   8.421   3.517
  237VAL     CB 3666   8.804   8.380   3.534
  237VAL     HB 3667   8.890   8.414   3.597
  237VAL    CG1 3668   8.800   8.227   3.532
  237VAL   HG11 3669   8.707   8.192   3.483
  237VAL   HG12 3670   8.806   8.183   3.634
  237VAL   HG13 3671   8.886   8.188   3.473
  237VAL    CG2 3672   8.825   8.430   3.390
  237VAL   HG21 3673   8.832   8.541   3.386
  237VAL   HG22 3674   8.741   8.398   3.325
  237VAL   HG23 3675   8.919   8.388   3.348
  237VAL      C 3676   8.628   8.368   3.717
  237VAL      O 3677   8.550   8.273   3.713
  238LEU      N 3678   8.674   8.413   3.836
  238LEU     HN 3679   8.739   8.488   3.839
  238LEU     CA 3680   8.642   8.348   3.962
  238LEU     HA 3681   8.633   8.241   3.946
  238LEU     CB 3682   8.756   8.374   4.063
  238LEU    HB1 3683   8.727   8.340   4.165
  238LEU    HB2 3684   8.774   8.484   4.068
  238LEU     CG 3685   8.888   8.303   4.029
  238LEU     HG 3686   8.916   8.329   3.924
  238LEU    CD1 3687   8.998   8.355   4.122
  238LEU   HD11 3688   8.981   8.318   4.225
  238LEU   HD12 3689   8.999   8.466   4.125
  238LEU   HD13 3690   9.097   8.320   4.088
  238LEU    CD2 3691   8.876   8.150   4.041
  238LEU   HD21 3692   8.800   8.110   3.970
  238LEU   HD22 3693   8.847   8.123   4.144
  238LEU   HD23 3694   8.973   8.102   4.019
  238LEU      C 3695   8.511   8.389   4.028
  238LEU      O 3696   8.450   8.310   4.100
  239GLU      N 3697   8.461   8.510   4.002
  239GLU     HN 3698   8.515   8.576   3.948
  239GLU     CA 3699   8.337   8.564   4.056
  239GLU     HA 3700   8.352   8.575   4.163
  239GLU     CB 3701   8.316   8.706   3.998
  239GLU    HB1 3702   8.300   8.696   3.888
  239GLU    HB2 3703   8.410   8.764   4.009
  239GLU     CG 3704   8.201   8.788   4.059
  239GLU    HG1 3705   8.107   8.729   4.060
  239GLU    HG2 3706   8.184   8.879   3.998
  239GLU     CD 3707   8.232   8.837   4.200
  239GLU    OE1 3708   8.177   8.777   4.296
  239GLU    OE2 3709   8.308   8.936   4.216
  239GLU      C 3710   8.212   8.475   4.036
  239GLU      O 3711   8.137   8.461   4.133
  240PRO      N 3712   8.185   8.411   3.921
  240PRO     CD 3713   8.248   8.436   3.790
  240PRO    HD1 3714   8.358   8.420   3.792
  240PRO    HD2 3715   8.226   8.540   3.758
  240PRO     CA 3716   8.076   8.314   3.911
  240PRO     HA 3717   7.991   8.348   3.969
  240PRO     CB 3718   8.048   8.310   3.759
  240PRO    HB1 3719   7.981   8.396   3.737
  240PRO    HB2 3720   8.001   8.216   3.726
  240PRO     CG 3721   8.185   8.335   3.695
  240PRO    HG1 3722   8.244   8.241   3.695
  240PRO    HG2 3723   8.178   8.375   3.592
  240PRO      C 3724   8.109   8.174   3.963
  240PRO      O 3725   8.018   8.093   3.974
  241ALA      N 3726   8.237   8.141   3.990
  241ALA     HN 3727   8.310   8.208   3.984
  241ALA     CA 3728   8.274   8.005   4.026
  241ALA     HA 3729   8.200   7.934   3.992
  241ALA     CB 3730   8.409   7.974   3.958
  241ALA    HB1 3731   8.486   8.048   3.988
  241ALA    HB2 3732   8.397   7.979   3.848
  241ALA    HB3 3733   8.445   7.872   3.984
  241ALA      C 3734   8.289   7.986   4.176
  241ALA      O 3735   8.275   7.874   4.227
  242LEU      N 3736   8.316   8.094   4.251
  242LEU     HN 3737   8.329   8.182   4.206
  242LEU     CA 3738   8.335   8.089   4.394
  242LEU     HA 3739   8.379   7.993   4.421
  242LEU     CB 3740   8.431   8.201   4.440
  242LEU    HB1 3741   8.434   8.207   4.551
  242LEU    HB2 3742   8.391   8.298   4.401
  242LEU     CG 3743   8.577   8.188   4.390
  242LEU     HG 3744   8.577   8.176   4.279
  242LEU    CD1 3745   8.655   8.315   4.424
  242LEU   HD11 3746   8.657   8.330   4.534
  242LEU   HD12 3747   8.608   8.403   4.376
  242LEU   HD13 3748   8.760   8.307   4.389
  242LEU    CD2 3749   8.648   8.066   4.450
  242LEU   HD21 3750   8.603   7.972   4.413
  242LEU   HD22 3751   8.640   8.068   4.561
  242LEU   HD23 3752   8.756   8.068   4.423
  242LEU      C 3753   8.206   8.103   4.474
  242LEU      O 3754   8.127   8.195   4.454
  243ASN      N 3755   8.187   8.015   4.574
  243ASN     HN 3756   8.246   7.935   4.583
  243ASN     CA 3757   8.086   8.035   4.678
  243ASN     HA 3758   7.995   8.068   4.628
  243ASN     CB 3759   8.056   7.902   4.753
  243ASN    HB1 3760   8.032   7.824   4.678
  243ASN    HB2 3761   7.966   7.914   4.817
  243ASN     CG 3762   8.169   7.852   4.845
  243ASN    OD1 3763   8.206   7.921   4.941
  243ASN    ND2 3764   8.223   7.731   4.819
  243ASN   HD21 3765   8.295   7.701   4.882
  243ASN   HD22 3766   8.194   7.679   4.740
  243ASN      C 3767   8.127   8.151   4.770
  243ASN      O 3768   8.239   8.200   4.764
  244VAL      N 3769   8.037   8.197   4.860
  244VAL     HN 3770   7.946   8.158   4.867
  244VAL     CA 3771   8.061   8.317   4.942
  244VAL     HA 3772   8.075   8.400   4.874
  244VAL     CB 3773   7.940   8.350   5.032
  244VAL     HB 3774   7.921   8.269   5.104
  244VAL    CG1 3775   7.963   8.477   5.116
  244VAL   HG11 3776   7.979   8.566   5.052
  244VAL   HG12 3777   8.050   8.467   5.184
  244VAL   HG13 3778   7.875   8.496   5.181
  244VAL    CG2 3779   7.813   8.368   4.946
  244VAL   HG21 3780   7.787   8.276   4.889
  244VAL   HG22 3781   7.826   8.452   4.875
  244VAL   HG23 3782   7.727   8.391   5.013
  244VAL      C 3783   8.189   8.310   5.027
  244VAL      O 3784   8.270   8.403   5.025
  245LYS      N 3785   8.215   8.195   5.093
  245LYS     HN 3786   8.161   8.114   5.078
  245LYS     CA 3787   8.336   8.171   5.170
  245LYS     HA 3788   8.349   8.255   5.238
  245LYS     CB 3789   8.316   8.043   5.254
  245LYS    HB1 3790   8.295   7.957   5.186
  245LYS    HB2 3791   8.226   8.059   5.318
  245LYS     CG 3792   8.435   8.008   5.343
  245LYS    HG1 3793   8.461   8.096   5.407
  245LYS    HG2 3794   8.525   7.985   5.281
  245LYS     CD 3795   8.401   7.887   5.431
  245LYS    HD1 3796   8.369   7.806   5.362
  245LYS    HD2 3797   8.315   7.915   5.495
  245LYS     CE 3798   8.517   7.842   5.520
  245LYS    HE1 3799   8.481   7.770   5.598
  245LYS    HE2 3800   8.561   7.931   5.569
  245LYS     NZ 3801   8.621   7.776   5.440
  245LYS    HZ1 3802   8.694   7.848   5.410
  245LYS    HZ2 3803   8.578   7.730   5.357
  245LYS    HZ3 3804   8.674   7.707   5.496
  245LYS      C 3805   8.461   8.164   5.084
  245LYS      O 3806   8.567   8.214   5.121
  246GLY      N 3807   8.450   8.105   4.963
  246GLY     HN 3808   8.364   8.059   4.938
  246GLY     CA 3809   8.556   8.107   4.864
  246GLY    HA1 3810   8.522   8.053   4.777
  246GLY    HA2 3811   8.644   8.062   4.908
  246GLY      C 3812   8.593   8.246   4.818
  246GLY      O 3813   8.711   8.279   4.803
  247LYS      N 3814   8.493   8.334   4.798
  247LYS     HN 3815   8.399   8.301   4.807
  247LYS     CA 3816   8.516   8.475   4.772
  247LYS     HA 3817   8.582   8.483   4.688
  247LYS     CB 3818   8.386   8.551   4.737
  247LYS    HB1 3819   8.408   8.659   4.721
  247LYS    HB2 3820   8.313   8.544   4.821
  247LYS     CG 3821   8.321   8.498   4.610
  247LYS    HG1 3822   8.290   8.392   4.625
  247LYS    HG2 3823   8.395   8.499   4.527
  247LYS     CD 3824   8.198   8.580   4.568
  247LYS    HD1 3825   8.234   8.679   4.532
  247LYS    HD2 3826   8.132   8.596   4.656
  247LYS     CE 3827   8.121   8.506   4.460
  247LYS    HE1 3828   8.067   8.420   4.503
  247LYS    HE2 3829   8.190   8.471   4.380
  247LYS     NZ 3830   8.022   8.595   4.396
  247LYS    HZ1 3831   8.078   8.671   4.347
  247LYS    HZ2 3832   7.958   8.640   4.466
  247LYS    HZ3 3833   7.973   8.540   4.323
  247LYS      C 3834   8.587   8.547   4.885
  247LYS      O 3835   8.680   8.624   4.862
  248GLU      N 3836   8.547   8.521   5.011
  248GLU     HN 3837   8.468   8.461   5.029
  248GLU     CA 3838   8.614   8.571   5.129
  248GLU     HA 3839   8.617   8.679   5.123
  248GLU     CB 3840   8.535   8.531   5.257
  248GLU    HB1 3841   8.593   8.550   5.350
  248GLU    HB2 3842   8.513   8.422   5.255
  248GLU     CG 3843   8.402   8.611   5.271
  248GLU    HG1 3844   8.344   8.602   5.177
  248GLU    HG2 3845   8.430   8.718   5.286
  248GLU     CD 3846   8.309   8.571   5.387
  248GLU    OE1 3847   8.229   8.661   5.426
  248GLU    OE2 3848   8.315   8.455   5.434
  248GLU      C 3849   8.759   8.527   5.141
  248GLU      O 3850   8.848   8.610   5.161
  249GLU      N 3851   8.790   8.396   5.128
  249GLU     HN 3852   8.718   8.327   5.117
  249GLU     CA 3853   8.927   8.345   5.133
  249GLU     HA 3854   8.972   8.383   5.224
  249GLU     CB 3855   8.931   8.190   5.143
  249GLU    HB1 3856   9.036   8.155   5.132
  249GLU    HB2 3857   8.870   8.145   5.062
  249GLU     CG 3858   8.882   8.134   5.280
  249GLU    HG1 3859   8.776   8.166   5.298
  249GLU    HG2 3860   8.945   8.179   5.358
  249GLU     CD 3861   8.892   7.982   5.305
  249GLU    OE1 3862   8.822   7.939   5.401
  249GLU    OE2 3863   8.967   7.908   5.235
  249GLU      C 3864   9.017   8.396   5.020
  249GLU      O 3865   9.132   8.434   5.044
  250VAL      N 3866   8.967   8.400   4.894
  250VAL     HN 3867   8.875   8.365   4.876
  250VAL     CA 3868   9.038   8.452   4.777
  250VAL     HA 3869   9.138   8.409   4.778
  250VAL     CB 3870   8.971   8.407   4.647
  250VAL     HB 3871   8.862   8.430   4.652
  250VAL    CG1 3872   9.030   8.476   4.522
  250VAL   HG11 3873   9.140   8.467   4.520
  250VAL   HG12 3874   9.002   8.584   4.519
  250VAL   HG13 3875   8.989   8.428   4.430
  250VAL    CG2 3876   8.989   8.254   4.632
  250VAL   HG21 3877   8.943   8.201   4.718
  250VAL   HG22 3878   9.097   8.228   4.626
  250VAL   HG23 3879   8.940   8.219   4.538
  250VAL      C 3880   9.062   8.602   4.779
  250VAL      O 3881   9.174   8.650   4.756
  251ALA      N 3882   8.959   8.682   4.814
  251ALA     HN 3883   8.867   8.645   4.831
  251ALA     CA 3884   8.970   8.826   4.826
  251ALA     HA 3885   9.010   8.864   4.733
  251ALA     CB 3886   8.833   8.890   4.849
  251ALA    HB1 3887   8.785   8.852   4.942
  251ALA    HB2 3888   8.765   8.866   4.764
  251ALA    HB3 3889   8.841   9.001   4.855
  251ALA      C 3890   9.068   8.868   4.934
  251ALA      O 3891   9.147   8.960   4.916
  252SER      N 3892   9.068   8.795   5.048
  252SER     HN 3893   8.998   8.725   5.059
  252SER     CA 3894   9.164   8.811   5.156
  252SER     HA 3895   9.151   8.911   5.195
  252SER     CB 3896   9.135   8.709   5.269
  252SER    HB1 3897   9.133   8.607   5.226
  252SER    HB2 3898   9.034   8.730   5.311
  252SER     OG 3899   9.232   8.711   5.374
  252SER    HG1 3900   9.209   8.789   5.430
  252SER      C 3901   9.311   8.802   5.112
  252SER      O 3902   9.388   8.897   5.126
  253ALA      N 3903   9.351   8.688   5.052
  253ALA     HN 3904   9.286   8.613   5.040
  253ALA     CA 3905   9.484   8.668   5.000
  253ALA     HA 3906   9.554   8.686   5.081
  253ALA     CB 3907   9.502   8.521   4.956
  253ALA    HB1 3908   9.430   8.494   4.876
  253ALA    HB2 3909   9.482   8.455   5.044
  253ALA    HB3 3910   9.606   8.502   4.923
  253ALA      C 3911   9.522   8.767   4.888
  253ALA      O 3912   9.632   8.822   4.887
  254LEU      N 3913   9.429   8.796   4.794
  254LEU     HN 3914   9.340   8.749   4.793
  254LEU     CA 3915   9.449   8.896   4.691
  254LEU     HA 3916   9.538   8.869   4.635
  254LEU     CB 3917   9.328   8.904   4.593
  254LEU    HB1 3918   9.333   8.997   4.532
  254LEU    HB2 3919   9.235   8.908   4.654
  254LEU     CG 3920   9.318   8.787   4.493
  254LEU     HG 3921   9.321   8.691   4.550
  254LEU    CD1 3922   9.183   8.795   4.419
  254LEU   HD11 3923   9.176   8.891   4.365
  254LEU   HD12 3924   9.098   8.789   4.490
  254LEU   HD13 3925   9.175   8.712   4.345
  254LEU    CD2 3926   9.432   8.789   4.391
  254LEU   HD21 3927   9.531   8.782   4.441
  254LEU   HD22 3928   9.429   8.884   4.333
  254LEU   HD23 3929   9.422   8.704   4.321
  254LEU      C 3930   9.477   9.036   4.744
  254LEU      O 3931   9.569   9.103   4.698
  255VAL      N 3932   9.401   9.083   4.846
  255VAL     HN 3933   9.325   9.028   4.882
  255VAL     CA 3934   9.424   9.211   4.910
  255VAL     HA 3935   9.421   9.288   4.834
  255VAL     CB 3936   9.312   9.242   5.011
  255VAL     HB 3937   9.293   9.151   5.074
  255VAL    CG1 3938   9.346   9.359   5.105
  255VAL   HG11 3939   9.376   9.447   5.044
  255VAL   HG12 3940   9.427   9.334   5.176
  255VAL   HG13 3941   9.256   9.387   5.164
  255VAL    CG2 3942   9.185   9.277   4.933
  255VAL   HG21 3943   9.152   9.195   4.867
  255VAL   HG22 3944   9.201   9.368   4.872
  255VAL   HG23 3945   9.103   9.299   5.005
  255VAL      C 3946   9.562   9.223   4.975
  255VAL      O 3947   9.634   9.321   4.957
  256HSD      N 3948   9.604   9.118   5.050
  256HSD     HN 3949   9.546   9.038   5.064
  256HSD     CA 3950   9.735   9.115   5.111
  256HSD     HA 3951   9.747   9.206   5.169
  256HSD     CB 3952   9.746   8.995   5.208
  256HSD    HB1 3953   9.851   8.983   5.243
  256HSD    HB2 3954   9.717   8.901   5.156
  256HSD    ND1 3955   9.532   8.973   5.347
  256HSD    HD1 3956   9.477   8.925   5.277
  256HSD     CG 3957   9.662   9.015   5.331
  256HSD    CE1 3958   9.493   9.002   5.473
  256HSD    HE1 3959   9.393   8.977   5.510
  256HSD    NE2 3960   9.590   9.059   5.541
  256HSD    CD2 3961   9.697   9.066   5.452
  256HSD    HD2 3962   9.792   9.108   5.483
  256HSD      C 3963   9.850   9.116   5.011
  256HSD      O 3964   9.942   9.197   5.022
  257ILE      N 3965   9.842   9.031   4.906
  257ILE     HN 3966   9.766   8.966   4.899
  257ILE     CA 3967   9.940   9.027   4.798
  257ILE     HA 3968  10.038   9.010   4.842
  257ILE     CB 3969   9.911   8.912   4.700
  257ILE     HB 3970   9.804   8.919   4.671
  257ILE    CG2 3971   9.998   8.923   4.572
  257ILE   HG21 3972  10.105   8.933   4.599
  257ILE   HG22 3973   9.968   9.010   4.510
  257ILE   HG23 3974   9.987   8.832   4.510
  257ILE    CG1 3975   9.933   8.775   4.768
  257ILE   HG11 3976   9.895   8.779   4.873
  257ILE   HG12 3977  10.043   8.755   4.773
  257ILE     CD 3978   9.862   8.660   4.697
  257ILE    HD1 3979   9.897   8.649   4.593
  257ILE    HD2 3980   9.752   8.677   4.696
  257ILE    HD3 3981   9.881   8.564   4.750
  257ILE      C 3982   9.949   9.160   4.725
  257ILE      O 3983  10.057   9.218   4.712
  258LEU      N 3984   9.835   9.218   4.686
  258LEU     HN 3985   9.747   9.173   4.702
  258LEU     CA 3986   9.833   9.341   4.610
  258LEU     HA 3987   9.909   9.335   4.534
  258LEU     CB 3988   9.696   9.357   4.538
  258LEU    HB1 3989   9.688   9.456   4.489
  258LEU    HB2 3990   9.616   9.350   4.615
  258LEU     CG 3991   9.671   9.248   4.431
  258LEU     HG 3992   9.695   9.148   4.474
  258LEU    CD1 3993   9.525   9.245   4.386
  258LEU   HD11 3994   9.498   9.343   4.340
  258LEU   HD12 3995   9.457   9.226   4.472
  258LEU   HD13 3996   9.509   9.166   4.310
  258LEU    CD2 3997   9.760   9.269   4.307
  258LEU   HD21 3998   9.867   9.267   4.333
  258LEU   HD22 3999   9.737   9.367   4.260
  258LEU   HD23 4000   9.740   9.190   4.232
  258LEU      C 4001   9.870   9.464   4.692
  258LEU      O 4002   9.922   9.562   4.639
  259GLN      N 4003   9.848   9.465   4.824
  259GLN     HN 4004   9.797   9.390   4.866
  259GLN     CA 4005   9.904   9.567   4.913
  259GLN     HA 4006   9.881   9.664   4.872
  259GLN     CB 4007   9.841   9.558   5.055
  259GLN    HB1 4008   9.856   9.455   5.094
  259GLN    HB2 4009   9.731   9.572   5.044
  259GLN     CG 4010   9.894   9.660   5.160
  259GLN    HG1 4011  10.003   9.644   5.174
  259GLN    HG2 4012   9.844   9.640   5.257
  259GLN     CD 4013   9.870   9.808   5.124
  259GLN    OE1 4014   9.792   9.843   5.035
  259GLN    NE2 4015   9.936   9.898   5.199
  259GLN   HE21 4016   9.920   9.995   5.181
  259GLN   HE22 4017  10.004   9.866   5.265
  259GLN      C 4018  10.056   9.561   4.920
  259GLN      O 4019  10.126   9.662   4.913
  260SER      N 4020  10.112   9.439   4.932
  260SER     HN 4021  10.055   9.357   4.943
  260SER     CA 4022  10.256   9.417   4.938
  260SER     HA 4023  10.297   9.485   5.011
  260SER     CB 4024  10.282   9.272   4.987
  260SER    HB1 4025  10.217   9.249   5.074
  260SER    HB2 4026  10.385   9.260   5.023
  260SER     OG 4027  10.260   9.176   4.884
  260SER    HG1 4028  10.175   9.197   4.843
  260SER      C 4029  10.328   9.448   4.806
  260SER      O 4030  10.444   9.488   4.807
  261THR      N 4031  10.260   9.435   4.689
  261THR     HN 4032  10.170   9.392   4.685
  261THR     CA 4033  10.315   9.468   4.558
  261THR     HA 4034  10.423   9.471   4.565
  261THR     CB 4035  10.279   9.365   4.450
  261THR     HB 4036  10.327   9.394   4.353
  261THR    OG1 4037  10.138   9.353   4.431
  261THR    HG1 4038  10.129   9.294   4.354
  261THR    CG2 4039  10.334   9.226   4.489
  261THR   HG21 4040  10.288   9.191   4.584
  261THR   HG22 4041  10.444   9.230   4.502
  261THR   HG23 4042  10.310   9.152   4.410
  261THR      C 4043  10.273   9.608   4.512
  261THR      O 4044  10.297   9.651   4.399
  262GLY      N 4045  10.209   9.688   4.600
  262GLY     HN 4046  10.189   9.653   4.692
  262GLY     CA 4047  10.182   9.829   4.575
  262GLY    HA1 4048  10.271   9.874   4.531
  262GLY    HA2 4049  10.156   9.873   4.670
  262GLY      C 4050  10.068   9.857   4.479
  262GLY      O 4051  10.055   9.967   4.427
  263LYS      N 4052   9.980   9.758   4.457
  263LYS     HN 4053   9.993   9.672   4.507
  263LYS     CA 4054   9.869   9.763   4.362
  263LYS     HA 4055   9.870   9.861   4.316
  263LYS     CB 4056   9.886   9.654   4.254
  263LYS    HB1 4057   9.789   9.637   4.200
  263LYS    HB2 4058   9.914   9.558   4.302
  263LYS     CG 4059   9.989   9.690   4.145
  263LYS    HG1 4060   9.986   9.611   4.067
  263LYS    HG2 4061  10.091   9.689   4.191
  263LYS     CD 4062   9.959   9.827   4.083
  263LYS    HD1 4063   9.993   9.906   4.154
  263LYS    HD2 4064   9.849   9.837   4.071
  263LYS     CE 4065  10.021   9.849   3.945
  263LYS    HE1 4066   9.976   9.783   3.869
  263LYS    HE2 4067  10.128   9.824   3.951
  263LYS     NZ 4068  10.002   9.990   3.905
  263LYS    HZ1 4069  10.057  10.058   3.960
  263LYS    HZ2 4070   9.901  10.015   3.925
  263LYS    HZ3 4071  10.019  10.007   3.803
  263LYS      C 4072   9.730   9.757   4.422
  263LYS      O 4073   9.631   9.763   4.351
  264ALA      N 4074   9.718   9.752   4.557
  264ALA     HN 4075   9.799   9.731   4.611
  264ALA     CA 4076   9.588   9.746   4.624
  264ALA     HA 4077   9.538   9.656   4.592
  264ALA     CB 4078   9.607   9.741   4.776
  264ALA    HB1 4079   9.664   9.829   4.813
  264ALA    HB2 4080   9.662   9.649   4.804
  264ALA    HB3 4081   9.509   9.737   4.828
  264ALA      C 4082   9.495   9.862   4.590
  264ALA      O 4083   9.377   9.840   4.565
  265LYS      N 4084   9.545   9.986   4.582
  265LYS     HN 4085   9.641  10.000   4.604
  265LYS     CA 4086   9.465  10.101   4.542
  265LYS     HA 4087   9.382  10.108   4.611
  265LYS     CB 4088   9.547  10.233   4.549
  265LYS    HB1 4089   9.636  10.222   4.484
  265LYS    HB2 4090   9.581  10.245   4.654
  265LYS     CG 4091   9.467  10.358   4.508
  265LYS    HG1 4092   9.375  10.364   4.571
  265LYS    HG2 4093   9.432  10.350   4.402
  265LYS     CD 4094   9.545  10.489   4.522
  265LYS    HD1 4095   9.584  10.494   4.626
  265LYS    HD2 4096   9.473  10.573   4.508
  265LYS     CE 4097   9.660  10.503   4.421
  265LYS    HE1 4098   9.620  10.505   4.317
  265LYS    HE2 4099   9.730  10.418   4.428
  265LYS     NZ 4100   9.736  10.628   4.444
  265LYS    HZ1 4101   9.749  10.645   4.549
  265LYS    HZ2 4102   9.677  10.706   4.407
  265LYS    HZ3 4103   9.829  10.627   4.397
  265LYS      C 4104   9.405  10.092   4.403
  265LYS      O 4105   9.286  10.119   4.386
  266ASP      N 4106   9.484  10.053   4.301
  266ASP     HN 4107   9.581  10.035   4.312
  266ASP     CA 4108   9.437  10.032   4.165
  266ASP     HA 4109   9.393  10.124   4.130
  266ASP     CB 4110   9.554   9.988   4.072
  266ASP    HB1 4111   9.515   9.963   3.971
  266ASP    HB2 4112   9.604   9.898   4.113
  266ASP     CG 4113   9.662  10.093   4.049
  266ASP    OD1 4114   9.649  10.207   4.101
  266ASP    OD2 4115   9.760  10.060   3.977
  266ASP      C 4116   9.330   9.925   4.164
  266ASP      O 4117   9.216   9.949   4.123
  267PHE      N 4118   9.361   9.807   4.223
  267PHE     HN 4119   9.454   9.793   4.257
  267PHE     CA 4120   9.270   9.694   4.234
  267PHE     HA 4121   9.249   9.658   4.134
  267PHE     CB 4122   9.344   9.582   4.315
  267PHE    HB1 4123   9.391   9.629   4.404
  267PHE    HB2 4124   9.426   9.540   4.251
  267PHE     CG 4125   9.259   9.466   4.363
  267PHE    CD1 4126   9.256   9.431   4.499
  267PHE    HD1 4127   9.309   9.491   4.571
  267PHE    CE1 4128   9.182   9.320   4.543
  267PHE    HE1 4129   9.176   9.296   4.648
  267PHE     CZ 4130   9.110   9.243   4.450
  267PHE     HZ 4131   9.050   9.159   4.483
  267PHE    CD2 4132   9.186   9.388   4.272
  267PHE    HD2 4133   9.185   9.416   4.168
  267PHE    CE2 4134   9.112   9.277   4.315
  267PHE    HE2 4135   9.054   9.220   4.244
  267PHE      C 4136   9.135   9.729   4.295
  267PHE      O 4137   9.029   9.704   4.236
  268LEU      N 4138   9.134   9.796   4.411
  268LEU     HN 4139   9.221   9.815   4.458
  268LEU     CA 4140   9.011   9.834   4.479
  268LEU     HA 4141   8.946   9.749   4.482
  268LEU     CB 4142   9.042   9.876   4.624
  268LEU    HB1 4143   8.951   9.916   4.675
  268LEU    HB2 4144   9.119   9.956   4.621
  268LEU     CG 4145   9.097   9.759   4.709
  268LEU     HG 4146   9.170   9.700   4.650
  268LEU    CD1 4147   9.169   9.815   4.831
  268LEU   HD11 4148   9.097   9.873   4.892
  268LEU   HD12 4149   9.253   9.881   4.801
  268LEU   HD13 4150   9.210   9.731   4.892
  268LEU    CD2 4151   8.986   9.665   4.759
  268LEU   HD21 4152   8.926   9.626   4.676
  268LEU   HD22 4153   8.918   9.719   4.827
  268LEU   HD23 4154   9.031   9.579   4.814
  268LEU      C 4155   8.932   9.941   4.407
  268LEU      O 4156   8.809   9.941   4.407
  269SER      N 4157   9.001  10.034   4.339
  269SER     HN 4158   9.101  10.031   4.343
  269SER     CA 4159   8.941  10.129   4.247
  269SER     HA 4160   8.862  10.181   4.300
  269SER     CB 4161   9.042  10.235   4.199
  269SER    HB1 4162   8.989  10.313   4.139
  269SER    HB2 4163   9.122  10.189   4.138
  269SER     OG 4164   9.101  10.301   4.310
  269SER    HG1 4165   9.162  10.235   4.350
  269SER      C 4166   8.876  10.064   4.127
  269SER      O 4167   8.770  10.105   4.080
  270ASP      N 4168   8.942   9.961   4.070
  270ASP     HN 4169   9.031   9.932   4.105
  270ASP     CA 4170   8.895   9.888   3.954
  270ASP     HA 4171   8.859   9.960   3.882
  270ASP     CB 4172   9.013   9.807   3.894
  270ASP    HB1 4173   8.980   9.746   3.809
  270ASP    HB2 4174   9.055   9.741   3.973
  270ASP     CG 4175   9.126   9.897   3.846
  270ASP    OD1 4176   9.104  10.018   3.820
  270ASP    OD2 4177   9.238   9.841   3.822
  270ASP      C 4178   8.776   9.797   3.984
  270ASP      O 4179   8.676   9.798   3.911
  271MET      N 4180   8.784   9.718   4.094
  271MET     HN 4181   8.870   9.713   4.146
  271MET     CA 4182   8.676   9.635   4.144
  271MET     HA 4183   8.645   9.570   4.063
  271MET     CB 4184   8.722   9.545   4.261
  271MET    HB1 4185   8.636   9.493   4.307
  271MET    HB2 4186   8.767   9.610   4.338
  271MET     CG 4187   8.826   9.436   4.222
  271MET    HG1 4188   8.848   9.376   4.313
  271MET    HG2 4189   8.920   9.487   4.194
  271MET     SD 4190   8.781   9.317   4.092
  271MET     CE 4191   8.640   9.238   4.176
  271MET    HE1 4192   8.554   9.306   4.179
  271MET    HE2 4193   8.666   9.208   4.279
  271MET    HE3 4194   8.607   9.146   4.121
  271MET      C 4195   8.553   9.714   4.184
  271MET      O 4196   8.441   9.677   4.150
  272ALA      N 4197   8.570   9.828   4.255
  272ALA     HN 4198   8.660   9.856   4.286
  272ALA     CA 4199   8.460   9.916   4.287
  272ALA     HA 4200   8.387   9.861   4.346
  272ALA     CB 4201   8.515  10.034   4.370
  272ALA    HB1 4202   8.593  10.089   4.313
  272ALA    HB2 4203   8.560   9.996   4.463
  272ALA    HB3 4204   8.435  10.106   4.398
  272ALA      C 4205   8.387   9.972   4.166
  272ALA      O 4206   8.264   9.964   4.156
  273MET      N 4207   8.462  10.023   4.066
  273MET     HN 4208   8.562  10.028   4.075
  273MET     CA 4209   8.405  10.072   3.943
  273MET     HA 4210   8.326  10.142   3.970
  273MET     CB 4211   8.508  10.150   3.858
  273MET    HB1 4212   8.466  10.169   3.757
  273MET    HB2 4213   8.598  10.085   3.845
  273MET     CG 4214   8.551  10.285   3.920
  273MET    HG1 4215   8.614  10.333   3.842
  273MET    HG2 4216   8.615  10.267   4.009
  273MET     SD 4217   8.419  10.403   3.965
  273MET     CE 4218   8.419  10.374   4.145
  273MET    HE1 4219   8.522  10.381   4.188
  273MET    HE2 4220   8.376  10.275   4.171
  273MET    HE3 4221   8.357  10.451   4.196
  273MET      C 4222   8.333   9.966   3.863
  273MET      O 4223   8.225   9.989   3.809
  274SER      N 4224   8.387   9.842   3.861
  274SER     HN 4225   8.474   9.824   3.907
  274SER     CA 4226   8.324   9.729   3.794
  274SER     HA 4227   8.306   9.759   3.692
  274SER     CB 4228   8.418   9.605   3.791
  274SER    HB1 4229   8.519   9.639   3.758
  274SER    HB2 4230   8.381   9.532   3.715
  274SER     OG 4231   8.431   9.538   3.916
  274SER    HG1 4232   8.438   9.604   3.988
  274SER      C 4233   8.186   9.691   3.851
  274SER      O 4234   8.096   9.653   3.776
  275GLU      N 4235   8.167   9.701   3.984
  275GLU     HN 4236   8.242   9.726   4.044
  275GLU     CA 4237   8.038   9.689   4.051
  275GLU     HA 4238   7.991   9.598   4.014
  275GLU     CB 4239   8.052   9.678   4.204
  275GLU    HB1 4240   7.953   9.673   4.254
  275GLU    HB2 4241   8.103   9.770   4.242
  275GLU     CG 4242   8.137   9.556   4.246
  275GLU    HG1 4243   8.196   9.585   4.335
  275GLU    HG2 4244   8.208   9.524   4.167
  275GLU     CD 4245   8.054   9.435   4.287
  275GLU    OE1 4246   8.049   9.336   4.210
  275GLU    OE2 4247   7.999   9.435   4.400
  275GLU      C 4248   7.943   9.803   4.019
  275GLU      O 4249   7.826   9.781   3.992
  276VAL      N 4250   7.993   9.929   4.016
  276VAL     HN 4251   8.088   9.948   4.041
  276VAL     CA 4252   7.915  10.045   3.972
  276VAL     HA 4253   7.827  10.053   4.034
  276VAL     CB 4254   7.996  10.176   3.985
  276VAL     HB 4255   8.093  10.165   3.932
  276VAL    CG1 4256   7.922  10.297   3.923
  276VAL   HG11 4257   7.819  10.304   3.964
  276VAL   HG12 4258   7.916  10.290   3.812
  276VAL   HG13 4259   7.975  10.391   3.949
  276VAL    CG2 4260   8.023  10.206   4.134
  276VAL   HG21 4261   8.081  10.125   4.182
  276VAL   HG22 4262   7.928  10.219   4.189
  276VAL   HG23 4263   8.081  10.300   4.143
  276VAL      C 4264   7.865  10.028   3.830
  276VAL      O 4265   7.747  10.044   3.803
  277ASP      N 4266   7.953   9.983   3.738
  277ASP     HN 4267   8.050   9.974   3.764
  277ASP     CA 4268   7.927   9.952   3.599
  277ASP     HA 4269   7.884  10.039   3.552
  277ASP     CB 4270   8.063   9.915   3.532
  277ASP    HB1 4271   8.051   9.875   3.430
  277ASP    HB2 4272   8.115   9.837   3.589
  277ASP     CG 4273   8.151  10.037   3.521
  277ASP    OD1 4274   8.098  10.150   3.533
  277ASP    OD2 4275   8.275  10.025   3.496
  277ASP      C 4276   7.822   9.841   3.583
  277ASP      O 4277   7.728   9.849   3.504
  278ARG      N 4278   7.830   9.736   3.666
  278ARG     HN 4279   7.907   9.728   3.729
  278ARG     CA 4280   7.732   9.629   3.664
  278ARG     HA 4281   7.718   9.600   3.560
  278ARG     CB 4282   7.788   9.506   3.742
  278ARG    HB1 4283   7.794   9.529   3.851
  278ARG    HB2 4284   7.892   9.488   3.706
  278ARG     CG 4285   7.705   9.377   3.720
  278ARG    HG1 4286   7.685   9.372   3.610
  278ARG    HG2 4287   7.606   9.387   3.769
  278ARG     CD 4288   7.771   9.243   3.757
  278ARG    HD1 4289   7.879   9.242   3.727
  278ARG    HD2 4290   7.719   9.160   3.704
  278ARG     NE 4291   7.753   9.209   3.900
  278ARG     HE 4292   7.663   9.180   3.933
  278ARG     CZ 4293   7.847   9.218   3.992
  278ARG    NH1 4294   7.973   9.249   3.969
  278ARG   HH11 4295   8.027   9.275   4.053
  278ARG   HH12 4296   8.006   9.267   3.878
  278ARG    NH2 4297   7.816   9.194   4.117
  278ARG   HH21 4298   7.727   9.157   4.146
  278ARG   HH22 4299   7.884   9.229   4.183
  278ARG      C 4300   7.594   9.670   3.714
  278ARG      O 4301   7.494   9.612   3.672
  279PHE      N 4302   7.585   9.774   3.800
  279PHE     HN 4303   7.668   9.821   3.830
  279PHE     CA 4304   7.462   9.808   3.870
  279PHE     HA 4305   7.381   9.748   3.831
  279PHE     CB 4306   7.474   9.781   4.022
  279PHE    HB1 4307   7.382   9.811   4.078
  279PHE    HB2 4308   7.560   9.837   4.063
  279PHE     CG 4309   7.494   9.635   4.050
  279PHE    CD1 4310   7.396   9.542   4.013
  279PHE    HD1 4311   7.306   9.576   3.963
  279PHE    CE1 4312   7.413   9.406   4.041
  279PHE    HE1 4313   7.335   9.336   4.018
  279PHE     CZ 4314   7.529   9.362   4.105
  279PHE     HZ 4315   7.541   9.257   4.125
  279PHE    CD2 4316   7.607   9.590   4.120
  279PHE    HD2 4317   7.682   9.661   4.152
  279PHE    CE2 4318   7.625   9.454   4.147
  279PHE    HE2 4319   7.713   9.421   4.202
  279PHE      C 4320   7.415   9.951   3.847
  279PHE      O 4321   7.339  10.006   3.926
  280MET      N 4322   7.454  10.015   3.735
  280MET     HN 4323   7.522   9.973   3.675
  280MET     CA 4324   7.413  10.152   3.703
  280MET     HA 4325   7.454  10.217   3.779
  280MET     CB 4326   7.471  10.197   3.566
  280MET    HB1 4327   7.429  10.297   3.539
  280MET    HB2 4328   7.439  10.125   3.487
  280MET     CG 4329   7.624  10.207   3.566
  280MET    HG1 4330   7.666  10.105   3.578
  280MET    HG2 4331   7.655  10.265   3.655
  280MET     SD 4332   7.695  10.284   3.416
  280MET     CE 4333   7.678  10.142   3.304
  280MET    HE1 4334   7.572  10.113   3.290
  280MET    HE2 4335   7.732  10.054   3.344
  280MET    HE3 4336   7.721  10.165   3.204
  280MET      C 4337   7.262  10.177   3.706
  280MET      O 4338   7.213  10.279   3.751
  281GLU      N 4339   7.182  10.077   3.662
  281GLU     HN 4340   7.221   9.995   3.623
  281GLU     CA 4341   7.037  10.082   3.668
  281GLU     HA 4342   7.003  10.178   3.633
  281GLU     CB 4343   6.981   9.965   3.584
  281GLU    HB1 4344   6.870   9.967   3.583
  281GLU    HB2 4345   7.014   9.870   3.631
  281GLU     CG 4346   7.025   9.962   3.435
  281GLU    HG1 4347   7.135   9.960   3.429
  281GLU    HG2 4348   6.986  10.050   3.380
  281GLU     CD 4349   6.975   9.834   3.368
  281GLU    OE1 4350   6.977   9.828   3.243
  281GLU    OE2 4351   6.940   9.739   3.445
  281GLU      C 4352   6.978  10.057   3.808
  281GLU      O 4353   6.860  10.081   3.832
  282ARG      N 4354   7.057   9.997   3.898
  282ARG     HN 4355   7.156   9.993   3.882
  282ARG     CA 4356   7.010   9.933   4.019
  282ARG     HA 4357   6.914   9.974   4.047
  282ARG     CB 4358   6.994   9.780   3.999
  282ARG    HB1 4359   7.002   9.726   4.096
  282ARG    HB2 4360   7.076   9.745   3.934
  282ARG     CG 4361   6.857   9.743   3.939
  282ARG    HG1 4362   6.827   9.815   3.859
  282ARG    HG2 4363   6.781   9.755   4.020
  282ARG     CD 4364   6.847   9.598   3.889
  282ARG    HD1 4365   6.740   9.565   3.890
  282ARG    HD2 4366   6.908   9.534   3.956
  282ARG     NE 4367   6.898   9.593   3.747
  282ARG     HE 4368   6.877   9.668   3.685
  282ARG     CZ 4369   6.943   9.485   3.682
  282ARG    NH1 4370   6.969   9.372   3.743
  282ARG   HH11 4371   6.954   9.373   3.841
  282ARG   HH12 4372   7.008   9.299   3.691
  282ARG    NH2 4373   6.955   9.494   3.552
  282ARG   HH21 4374   6.946   9.587   3.508
  282ARG   HH22 4375   7.020   9.437   3.503
  282ARG      C 4376   7.102   9.969   4.132
  282ARG      O 4377   7.155   9.885   4.204
  283GLU      N 4378   7.123  10.101   4.150
  283GLU     HN 4379   7.085  10.165   4.084
  283GLU     CA 4380   7.217  10.164   4.241
  283GLU     HA 4381   7.317  10.141   4.207
  283GLU     CB 4382   7.196  10.317   4.241
  283GLU    HB1 4383   7.271  10.364   4.309
  283GLU    HB2 4384   7.094  10.340   4.281
  283GLU     CG 4385   7.210  10.385   4.103
  283GLU    HG1 4386   7.146  10.335   4.027
  283GLU    HG2 4387   7.315  10.376   4.067
  283GLU     CD 4388   7.172  10.532   4.105
  283GLU    OE1 4389   7.160  10.589   3.993
  283GLU    OE2 4390   7.158  10.593   4.214
  283GLU      C 4391   7.205  10.116   4.384
  283GLU      O 4392   7.301  10.106   4.459
  284HSD      N 4393   7.083  10.078   4.425
  284HSD     HN 4394   7.007  10.085   4.362
  284HSD     CA 4395   7.055  10.024   4.556
  284HSD     HA 4396   7.099  10.090   4.628
  284HSD     CB 4397   6.902  10.023   4.581
  284HSD    HB1 4398   6.862  10.125   4.566
  284HSD    HB2 4399   6.881   9.995   4.686
  284HSD    ND1 4400   6.764   9.961   4.376
  284HSD    HD1 4401   6.746  10.053   4.343
  284HSD     CG 4402   6.833   9.926   4.490
  284HSD    CE1 4403   6.712   9.846   4.325
  284HSD    HE1 4404   6.653   9.840   4.234
  284HSD    NE2 4405   6.743   9.742   4.400
  284HSD    CD2 4406   6.817   9.792   4.504
  284HSD    HD2 4407   6.853   9.726   4.582
  284HSD      C 4408   7.114   9.885   4.582
  284HSD      O 4409   7.108   9.838   4.695
  285LEU      N 4410   7.170   9.819   4.478
  285LEU     HN 4411   7.167   9.857   4.385
  285LEU     CA 4412   7.242   9.693   4.491
  285LEU     HA 4413   7.214   9.645   4.583
  285LEU     CB 4414   7.210   9.599   4.372
  285LEU    HB1 4415   7.269   9.505   4.382
  285LEU    HB2 4416   7.243   9.649   4.278
  285LEU     CG 4417   7.062   9.560   4.355
  285LEU     HG 4418   7.003   9.653   4.336
  285LEU    CD1 4419   7.045   9.468   4.233
  285LEU   HD11 4420   7.104   9.375   4.249
  285LEU   HD12 4421   7.084   9.518   4.142
  285LEU   HD13 4422   6.938   9.442   4.218
  285LEU    CD2 4423   7.005   9.492   4.480
  285LEU   HD21 4424   7.012   9.558   4.568
  285LEU   HD22 4425   7.060   9.398   4.502
  285LEU   HD23 4426   6.897   9.467   4.464
  285LEU      C 4427   7.393   9.711   4.496
  285LEU      O 4428   7.464   9.619   4.538
  286ILE      N 4429   7.448   9.831   4.463
  286ILE     HN 4430   7.389   9.906   4.435
  286ILE     CA 4431   7.590   9.863   4.471
  286ILE     HA 4432   7.641   9.795   4.405
  286ILE     CB 4433   7.623  10.006   4.424
  286ILE     HB 4434   7.563  10.078   4.485
  286ILE    CG2 4435   7.773  10.038   4.446
  286ILE   HG21 4436   7.837   9.969   4.386
  286ILE   HG22 4437   7.802  10.031   4.553
  286ILE   HG23 4438   7.796  10.142   4.414
  286ILE    CG1 4439   7.585  10.025   4.275
  286ILE   HG11 4440   7.482   9.987   4.258
  286ILE   HG12 4441   7.654   9.963   4.213
  286ILE     CD 4442   7.591  10.170   4.225
  286ILE    HD1 4443   7.695  10.207   4.221
  286ILE    HD2 4444   7.533  10.237   4.293
  286ILE    HD3 4445   7.547  10.179   4.123
  286ILE      C 4446   7.642   9.835   4.611
  286ILE      O 4447   7.592   9.885   4.712
  287PHE      N 4448   7.741   9.744   4.620
  287PHE     HN 4449   7.782   9.706   4.537
  287PHE     CA 4450   7.796   9.696   4.745
  287PHE     HA 4451   7.857   9.612   4.717
  287PHE     CB 4452   7.888   9.802   4.813
  287PHE    HB1 4453   7.929   9.763   4.908
  287PHE    HB2 4454   7.828   9.893   4.836
  287PHE     CG 4455   8.008   9.843   4.732
  287PHE    CD1 4456   8.060   9.769   4.622
  287PHE    HD1 4457   8.013   9.678   4.589
  287PHE    CE1 4458   8.175   9.813   4.556
  287PHE    HE1 4459   8.214   9.756   4.472
  287PHE     CZ 4460   8.241   9.928   4.598
  287PHE     HZ 4461   8.332   9.961   4.551
  287PHE    CD2 4462   8.077   9.958   4.773
  287PHE    HD2 4463   8.040  10.015   4.857
  287PHE    CE2 4464   8.193  10.000   4.708
  287PHE    HE2 4465   8.247  10.086   4.744
  287PHE      C 4466   7.697   9.633   4.845
  287PHE      O 4467   7.722   9.632   4.966
  288ARG      N 4468   7.585   9.574   4.800
  288ARG     HN 4469   7.557   9.590   4.705
  288ARG     CA 4470   7.496   9.495   4.883
  288ARG     HA 4471   7.528   9.498   4.986
  288ARG     CB 4472   7.352   9.552   4.879
  288ARG    HB1 4473   7.285   9.485   4.936
  288ARG    HB2 4474   7.316   9.556   4.774
  288ARG     CG 4475   7.341   9.691   4.943
  288ARG    HG1 4476   7.373   9.768   4.870
  288ARG    HG2 4477   7.410   9.695   5.030
  288ARG     CD 4478   7.198   9.719   4.991
  288ARG    HD1 4479   7.164   9.642   5.064
  288ARG    HD2 4480   7.129   9.714   4.904
  288ARG     NE 4481   7.200   9.854   5.058
  288ARG     HE 4482   7.268   9.872   5.128
  288ARG     CZ 4483   7.105   9.946   5.040
  288ARG    NH1 4484   7.019   9.936   4.941
  288ARG   HH11 4485   6.942   9.999   4.934
  288ARG   HH12 4486   7.037   9.866   4.869
  288ARG    NH2 4487   7.102  10.054   5.116
  288ARG   HH21 4488   7.157  10.052   5.199
  288ARG   HH22 4489   7.020  10.110   5.113
  288ARG      C 4490   7.491   9.348   4.846
  288ARG      O 4491   7.432   9.267   4.917
  289GLU      N 4492   7.552   9.307   4.734
  289GLU     HN 4493   7.589   9.374   4.669
  289GLU     CA 4494   7.569   9.168   4.698
  289GLU     HA 4495   7.486   9.110   4.737
  289GLU     CB 4496   7.570   9.151   4.544
  289GLU    HB1 4497   7.602   9.047   4.519
  289GLU    HB2 4498   7.646   9.220   4.501
  289GLU     CG 4499   7.433   9.175   4.476
  289GLU    HG1 4500   7.407   9.283   4.480
  289GLU    HG2 4501   7.354   9.117   4.527
  289GLU     CD 4502   7.436   9.131   4.329
  289GLU    OE1 4503   7.337   9.148   4.254
  289GLU    OE2 4504   7.544   9.080   4.289
  289GLU      C 4505   7.695   9.107   4.759
  289GLU      O 4506   7.778   9.178   4.815
  290ASN      N 4507   7.710   8.973   4.752
  290ASN     HN 4508   7.641   8.921   4.705
  290ASN     CA 4509   7.828   8.899   4.797
  290ASN     HA 4510   7.884   8.959   4.868
  290ASN     CB 4511   7.787   8.765   4.863
  290ASN    HB1 4512   7.875   8.698   4.874
  290ASN    HB2 4513   7.712   8.713   4.799
  290ASN     CG 4514   7.732   8.786   5.003
  290ASN    OD1 4515   7.802   8.830   5.094
  290ASN    ND2 4516   7.604   8.746   5.028
  290ASN   HD21 4517   7.570   8.767   5.119
  290ASN   HD22 4518   7.547   8.707   4.956
  290ASN      C 4519   7.922   8.871   4.679
  290ASN      O 4520   7.907   8.775   4.603
  291THR      N 4521   8.024   8.958   4.663
  291THR     HN 4522   8.039   9.030   4.732
  291THR     CA 4523   8.107   8.971   4.543
  291THR     HA 4524   8.094   8.884   4.482
  291THR     CB 4525   8.071   9.095   4.458
  291THR     HB 4526   8.130   9.096   4.364
  291THR    OG1 4527   8.091   9.218   4.528
  291THR    HG1 4528   8.049   9.287   4.471
  291THR    CG2 4529   7.921   9.093   4.422
  291THR   HG21 4530   7.858   9.097   4.513
  291THR   HG22 4531   7.895   9.004   4.362
  291THR   HG23 4532   7.897   9.184   4.364
  291THR      C 4533   8.254   8.977   4.583
  291THR      O 4534   8.290   9.003   4.698
  292LEU      N 4535   8.348   8.949   4.491
  292LEU     HN 4536   8.324   8.921   4.396
  292LEU     CA 4537   8.491   8.965   4.517
  292LEU     HA 4538   8.514   8.909   4.606
  292LEU     CB 4539   8.579   8.911   4.401
  292LEU    HB1 4540   8.685   8.944   4.413
  292LEU    HB2 4541   8.541   8.952   4.305
  292LEU     CG 4542   8.582   8.757   4.392
  292LEU     HG 4543   8.477   8.720   4.397
  292LEU    CD1 4544   8.642   8.713   4.258
  292LEU   HD11 4545   8.746   8.750   4.249
  292LEU   HD12 4546   8.582   8.755   4.173
  292LEU   HD13 4547   8.642   8.603   4.250
  292LEU    CD2 4548   8.663   8.696   4.506
  292LEU   HD21 4549   8.621   8.724   4.605
  292LEU   HD22 4550   8.769   8.731   4.502
  292LEU   HD23 4551   8.664   8.585   4.499
  292LEU      C 4552   8.531   9.108   4.549
  292LEU      O 4553   8.615   9.134   4.635
  293ALA      N 4554   8.469   9.207   4.482
  293ALA     HN 4555   8.401   9.182   4.413
  293ALA     CA 4556   8.487   9.348   4.511
  293ALA     HA 4557   8.591   9.373   4.499
  293ALA     CB 4558   8.398   9.429   4.415
  293ALA    HB1 4559   8.291   9.401   4.427
  293ALA    HB2 4560   8.424   9.407   4.309
  293ALA    HB3 4561   8.409   9.538   4.431
  293ALA      C 4562   8.448   9.388   4.653
  293ALA      O 4563   8.525   9.451   4.725
  294THR      N 4564   8.328   9.346   4.697
  294THR     HN 4565   8.267   9.295   4.636
  294THR     CA 4566   8.276   9.371   4.831
  294THR     HA 4567   8.281   9.477   4.848
  294THR     CB 4568   8.130   9.330   4.847
  294THR     HB 4569   8.101   9.325   4.954
  294THR    OG1 4570   8.102   9.202   4.795
  294THR    HG1 4571   8.099   9.212   4.697
  294THR    CG2 4572   8.040   9.432   4.776
  294THR   HG21 4573   8.065   9.439   4.668
  294THR   HG22 4574   8.053   9.533   4.820
  294THR   HG23 4575   7.933   9.402   4.784
  294THR      C 4576   8.360   9.309   4.941
  294THR      O 4577   8.389   9.373   5.042
  295LYS      N 4578   8.404   9.183   4.922
  295LYS     HN 4579   8.376   9.131   4.842
  295LYS     CA 4580   8.494   9.113   5.012
  295LYS     HA 4581   8.459   9.131   5.112
  295LYS     CB 4582   8.488   8.960   4.986
  295LYS    HB1 4583   8.560   8.909   5.054
  295LYS    HB2 4584   8.519   8.938   4.881
  295LYS     CG 4585   8.348   8.899   5.011
  295LYS    HG1 4586   8.357   8.788   5.007
  295LYS    HG2 4587   8.277   8.931   4.932
  295LYS     CD 4588   8.292   8.941   5.148
  295LYS    HD1 4589   8.272   9.051   5.146
  295LYS    HD2 4590   8.371   8.921   5.223
  295LYS     CE 4591   8.162   8.872   5.188
  295LYS    HE1 4592   8.168   8.762   5.173
  295LYS    HE2 4593   8.075   8.912   5.131
  295LYS     NZ 4594   8.139   8.895   5.331
  295LYS    HZ1 4595   8.193   8.981   5.363
  295LYS    HZ2 4596   8.176   8.808   5.381
  295LYS    HZ3 4597   8.039   8.908   5.352
  295LYS      C 4598   8.637   9.167   5.015
  295LYS      O 4599   8.700   9.173   5.120
  296ALA      N 4600   8.692   9.213   4.902
  296ALA     HN 4601   8.644   9.201   4.814
  296ALA     CA 4602   8.820   9.282   4.898
  296ALA     HA 4603   8.893   9.219   4.947
  296ALA     CB 4604   8.862   9.303   4.751
  296ALA    HB1 4605   8.786   9.363   4.697
  296ALA    HB2 4606   8.870   9.205   4.701
  296ALA    HB3 4607   8.960   9.354   4.744
  296ALA      C 4608   8.819   9.415   4.975
  296ALA      O 4609   8.910   9.449   5.050
  297ILE      N 4610   8.710   9.492   4.958
  297ILE     HN 4611   8.639   9.465   4.893
  297ILE     CA 4612   8.685   9.615   5.033
  297ILE     HA 4613   8.773   9.677   5.024
  297ILE     CB 4614   8.569   9.692   4.970
  297ILE     HB 4615   8.484   9.621   4.953
  297ILE    CG2 4616   8.518   9.806   5.060
  297ILE   HG21 4617   8.603   9.872   5.091
  297ILE   HG22 4618   8.468   9.767   5.151
  297ILE   HG23 4619   8.444   9.869   5.007
  297ILE    CG1 4620   8.614   9.745   4.831
  297ILE   HG11 4621   8.670   9.666   4.777
  297ILE   HG12 4622   8.683   9.830   4.848
  297ILE     CD 4623   8.498   9.789   4.742
  297ILE    HD1 4624   8.440   9.871   4.789
  297ILE    HD2 4625   8.428   9.704   4.722
  297ILE    HD3 4626   8.536   9.826   4.644
  297ILE      C 4627   8.671   9.590   5.183
  297ILE      O 4628   8.737   9.658   5.263
  298GLU      N 4629   8.593   9.486   5.225
  298GLU     HN 4630   8.538   9.436   5.157
  298GLU     CA 4631   8.579   9.443   5.364
  298GLU     HA 4632   8.538   9.525   5.422
  298GLU     CB 4633   8.487   9.317   5.377
  298GLU    HB1 4634   8.508   9.263   5.472
  298GLU    HB2 4635   8.513   9.248   5.294
  298GLU     CG 4636   8.333   9.342   5.373
  298GLU    HG1 4637   8.311   9.407   5.287
  298GLU    HG2 4638   8.303   9.396   5.466
  298GLU     CD 4639   8.248   9.215   5.362
  298GLU    OE1 4640   8.148   9.216   5.285
  298GLU    OE2 4641   8.278   9.111   5.426
  298GLU      C 4642   8.714   9.409   5.427
  298GLU      O 4643   8.745   9.451   5.539
  299GLU      N 4644   8.799   9.333   5.355
  299GLU     HN 4645   8.771   9.290   5.269
  299GLU     CA 4646   8.932   9.298   5.403
  299GLU     HA 4647   8.920   9.267   5.506
  299GLU     CB 4648   8.993   9.179   5.325
  299GLU    HB1 4649   9.016   9.213   5.222
  299GLU    HB2 4650   8.917   9.098   5.316
  299GLU     CG 4651   9.122   9.124   5.391
  299GLU    HG1 4652   9.186   9.204   5.432
  299GLU    HG2 4653   9.182   9.069   5.317
  299GLU     CD 4654   9.091   9.029   5.505
  299GLU    OE1 4655   9.152   8.919   5.512
  299GLU    OE2 4656   9.005   9.063   5.589
  299GLU      C 4657   9.029   9.415   5.407
  299GLU      O 4658   9.106   9.431   5.502
  300TYR      N 4659   9.030   9.503   5.304
  300TYR     HN 4660   8.970   9.491   5.225
  300TYR     CA 4661   9.123   9.614   5.301
  300TYR     HA 4662   9.222   9.573   5.313
  300TYR     CB 4663   9.113   9.691   5.168
  300TYR    HB1 4664   9.016   9.746   5.159
  300TYR    HB2 4665   9.118   9.618   5.083
  300TYR     CG 4666   9.229   9.787   5.151
  300TYR    CD1 4667   9.209   9.925   5.131
  300TYR    HD1 4668   9.109   9.966   5.136
  300TYR    CE1 4669   9.316  10.008   5.096
  300TYR    HE1 4670   9.300  10.113   5.076
  300TYR     CZ 4671   9.445   9.954   5.084
  300TYR     OH 4672   9.555  10.033   5.043
  300TYR     HH 4673   9.632   9.975   5.038
  300TYR    CD2 4674   9.359   9.736   5.144
  300TYR    HD2 4675   9.377   9.631   5.161
  300TYR    CE2 4676   9.467   9.819   5.111
  300TYR    HE2 4677   9.565   9.777   5.103
  300TYR      C 4678   9.103   9.710   5.417
  300TYR      O 4679   9.198   9.749   5.485
  301MET      N 4680   8.976   9.743   5.448
  301MET     HN 4681   8.900   9.711   5.392
  301MET     CA 4682   8.942   9.821   5.566
  301MET     HA 4683   8.998   9.914   5.561
  301MET     CB 4684   8.792   9.857   5.568
  301MET    HB1 4685   8.767   9.910   5.663
  301MET    HB2 4686   8.733   9.763   5.565
  301MET     CG 4687   8.752   9.949   5.451
  301MET    HG1 4688   8.776   9.898   5.355
  301MET    HG2 4689   8.816  10.040   5.456
  301MET     SD 4690   8.577  10.001   5.450
  301MET     CE 4691   8.504   9.836   5.429
  301MET    HE1 4692   8.516   9.773   5.520
  301MET    HE2 4693   8.552   9.782   5.345
  301MET    HE3 4694   8.395   9.843   5.407
  301MET      C 4695   8.984   9.755   5.697
  301MET      O 4696   9.032   9.820   5.788
  302ARG      N 4697   8.970   9.622   5.707
  302ARG     HN 4698   8.929   9.570   5.632
  302ARG     CA 4699   9.023   9.544   5.819
  302ARG     HA 4700   8.985   9.588   5.910
  302ARG     CB 4701   8.970   9.399   5.808
  302ARG    HB1 4702   9.015   9.348   5.720
  302ARG    HB2 4703   8.860   9.406   5.789
  302ARG     CG 4704   8.994   9.310   5.932
  302ARG    HG1 4705   8.952   9.360   6.022
  302ARG    HG2 4706   9.104   9.301   5.948
  302ARG     CD 4707   8.939   9.167   5.921
  302ARG    HD1 4708   8.968   9.108   6.011
  302ARG    HD2 4709   8.981   9.117   5.831
  302ARG     NE 4710   8.789   9.174   5.915
  302ARG     HE 4711   8.740   9.195   5.999
  302ARG     CZ 4712   8.717   9.162   5.805
  302ARG    NH1 4713   8.767   9.135   5.687
  302ARG   HH11 4714   8.865   9.110   5.673
  302ARG   HH12 4715   8.708   9.109   5.612
  302ARG    NH2 4716   8.588   9.193   5.813
  302ARG   HH21 4717   8.544   9.192   5.902
  302ARG   HH22 4718   8.533   9.185   5.732
  302ARG      C 4719   9.175   9.547   5.830
  302ARG      O 4720   9.231   9.572   5.937
  303LEU      N 4721   9.247   9.527   5.719
  303LEU     HN 4722   9.199   9.506   5.633
  303LEU     CA 4723   9.393   9.529   5.713
  303LEU     HA 4724   9.430   9.457   5.784
  303LEU     CB 4725   9.436   9.487   5.570
  303LEU    HB1 4726   9.386   9.554   5.497
  303LEU    HB2 4727   9.396   9.384   5.552
  303LEU     CG 4728   9.587   9.486   5.538
  303LEU     HG 4729   9.627   9.590   5.547
  303LEU    CD1 4730   9.665   9.398   5.636
  303LEU   HD11 4731   9.620   9.297   5.642
  303LEU   HD12 4732   9.666   9.441   5.739
  303LEU   HD13 4733   9.771   9.386   5.603
  303LEU    CD2 4734   9.611   9.438   5.394
  303LEU   HD21 4735   9.560   9.505   5.322
  303LEU   HD22 4736   9.573   9.335   5.382
  303LEU   HD23 4737   9.720   9.439   5.371
  303LEU      C 4738   9.456   9.663   5.751
  303LEU      O 4739   9.543   9.668   5.838
  304ILE      N 4740   9.411   9.776   5.691
  304ILE     HN 4741   9.341   9.770   5.619
  304ILE     CA 4742   9.479   9.903   5.714
  304ILE     HA 4743   9.576   9.885   5.759
  304ILE     CB 4744   9.509   9.977   5.583
  304ILE     HB 4745   9.574  10.065   5.608
  304ILE    CG2 4746   9.590   9.883   5.490
  304ILE   HG21 4747   9.523   9.810   5.439
  304ILE   HG22 4748   9.665   9.826   5.547
  304ILE   HG23 4749   9.643   9.941   5.412
  304ILE    CG1 4750   9.385  10.030   5.507
  304ILE   HG11 4751   9.314  10.079   5.577
  304ILE   HG12 4752   9.333   9.945   5.460
  304ILE     CD 4753   9.424  10.131   5.399
  304ILE    HD1 4754   9.502  10.089   5.332
  304ILE    HD2 4755   9.463  10.224   5.444
  304ILE    HD3 4756   9.337  10.155   5.335
  304ILE      C 4757   9.404   9.992   5.814
  304ILE      O 4758   9.460  10.082   5.876
  305GLY      N 4759   9.275   9.963   5.839
  305GLY     HN 4760   9.229   9.888   5.790
  305GLY     CA 4761   9.191  10.043   5.927
  305GLY    HA1 4762   9.089  10.035   5.892
  305GLY    HA2 4763   9.225  10.146   5.926
  305GLY      C 4764   9.192   9.998   6.070
  305GLY      O 4765   9.137  10.067   6.156
  306GLN      N 4766   9.254   9.883   6.103
  306GLN     HN 4767   9.295   9.827   6.032
  306GLN     CA 4768   9.254   9.827   6.238
  306GLN     HA 4769   9.151   9.806   6.263
  306GLN     CB 4770   9.333   9.694   6.241
  306GLN    HB1 4771   9.438   9.712   6.208
  306GLN    HB2 4772   9.288   9.626   6.165
  306GLN     CG 4773   9.334   9.619   6.377
  306GLN    HG1 4774   9.381   9.679   6.457
  306GLN    HG2 4775   9.392   9.524   6.368
  306GLN     CD 4776   9.195   9.573   6.423
  306GLN    OE1 4777   9.154   9.462   6.389
  306GLN    NE2 4778   9.121   9.656   6.500
  306GLN   HE21 4779   9.035   9.619   6.535
  306GLN   HE22 4780   9.150   9.751   6.511
  306GLN      C 4781   9.308   9.920   6.347
  306GLN      O 4782   9.254   9.924   6.457
  307LYS      N 4783   9.414   9.998   6.320
  307LYS     HN 4784   9.462   9.990   6.233
  307LYS     CA 4785   9.461  10.102   6.410
  307LYS     HA 4786   9.473  10.059   6.509
  307LYS     CB 4787   9.597  10.150   6.359
  307LYS    HB1 4788   9.579  10.180   6.255
  307LYS    HB2 4789   9.668  10.064   6.355
  307LYS     CG 4790   9.662  10.268   6.432
  307LYS    HG1 4791   9.674  10.241   6.540
  307LYS    HG2 4792   9.595  10.357   6.430
  307LYS     CD 4793   9.798  10.306   6.372
  307LYS    HD1 4794   9.790  10.324   6.263
  307LYS    HD2 4795   9.868  10.220   6.386
  307LYS     CE 4796   9.853  10.430   6.441
  307LYS    HE1 4797   9.861  10.401   6.547
  307LYS    HE2 4798   9.784  10.517   6.434
  307LYS     NZ 4799   9.987  10.470   6.389
  307LYS    HZ1 4800   9.977  10.502   6.291
  307LYS    HZ2 4801  10.052  10.389   6.393
  307LYS    HZ3 4802  10.025  10.549   6.445
  307LYS      C 4803   9.364  10.218   6.427
  307LYS      O 4804   9.320  10.248   6.538
  308TYR      N 4805   9.318  10.278   6.315
  308TYR     HN 4806   9.352  10.251   6.226
  308TYR     CA 4807   9.219  10.385   6.314
  308TYR     HA 4808   9.261  10.471   6.363
  308TYR     CB 4809   9.189  10.420   6.164
  308TYR    HB1 4810   9.190  10.326   6.104
  308TYR    HB2 4811   9.270  10.486   6.126
  308TYR     CG 4812   9.056  10.488   6.140
  308TYR    CD1 4813   8.944  10.414   6.097
  308TYR    HD1 4814   8.954  10.308   6.079
  308TYR    CE1 4815   8.820  10.477   6.079
  308TYR    HE1 4816   8.734  10.419   6.048
  308TYR     CZ 4817   8.807  10.614   6.103
  308TYR     OH 4818   8.683  10.679   6.085
  308TYR     HH 4819   8.692  10.765   6.128
  308TYR    CD2 4820   9.042  10.626   6.162
  308TYR    HD2 4821   9.127  10.684   6.194
  308TYR    CE2 4822   8.918  10.688   6.144
  308TYR    HE2 4823   8.910  10.795   6.159
  308TYR      C 4824   9.092  10.351   6.391
  308TYR      O 4825   9.038  10.432   6.466
  309LEU      N 4826   9.043  10.227   6.375
  309LEU     HN 4827   9.087  10.165   6.310
  309LEU     CA 4828   8.926  10.176   6.444
  309LEU     HA 4829   8.843  10.242   6.421
  309LEU     CB 4830   8.897  10.034   6.390
  309LEU    HB1 4831   8.980   9.966   6.420
  309LEU    HB2 4832   8.899  10.040   6.278
  309LEU     CG 4833   8.763   9.972   6.432
  309LEU     HG 4834   8.752   9.979   6.543
  309LEU    CD1 4835   8.644  10.045   6.368
  309LEU   HD11 4836   8.649  10.037   6.258
  309LEU   HD12 4837   8.643  10.152   6.396
  309LEU   HD13 4838   8.548  10.000   6.402
  309LEU    CD2 4839   8.760   9.824   6.393
  309LEU   HD21 4840   8.844   9.769   6.442
  309LEU   HD22 4841   8.771   9.814   6.283
  309LEU   HD23 4842   8.664   9.778   6.424
  309LEU      C 4843   8.940  10.174   6.596
  309LEU      O 4844   8.849  10.210   6.671
  310LYS      N 4845   9.058  10.134   6.647
  310LYS     HN 4846   9.134  10.111   6.587
  310LYS     CA 4847   9.094  10.144   6.787
  310LYS     HA 4848   9.014  10.099   6.845
  310LYS     CB 4849   9.223  10.064   6.814
  310LYS    HB1 4850   9.258  10.084   6.917
  310LYS    HB2 4851   9.303  10.095   6.744
  310LYS     CG 4852   9.194   9.915   6.799
  310LYS    HG1 4853   9.151   9.893   6.699
  310LYS    HG2 4854   9.116   9.891   6.876
  310LYS     CD 4855   9.313   9.822   6.823
  310LYS    HD1 4856   9.356   9.850   6.920
  310LYS    HD2 4857   9.392   9.839   6.747
  310LYS     CE 4858   9.263   9.677   6.819
  310LYS    HE1 4859   9.257   9.641   6.714
  310LYS    HE2 4860   9.161   9.673   6.863
  310LYS     NZ 4861   9.347   9.582   6.895
  310LYS    HZ1 4862   9.371   9.625   6.988
  310LYS    HZ2 4863   9.431   9.562   6.838
  310LYS    HZ3 4864   9.288   9.496   6.910
  310LYS      C 4865   9.107  10.285   6.839
  310LYS      O 4866   9.056  10.319   6.946
  311ASP      N 4867   9.174  10.371   6.762
  311ASP     HN 4868   9.221  10.338   6.680
  311ASP     CA 4869   9.200  10.509   6.798
  311ASP     HA 4870   9.236  10.509   6.900
  311ASP     CB 4871   9.312  10.564   6.705
  311ASP    HB1 4872   9.335  10.669   6.730
  311ASP    HB2 4873   9.279  10.559   6.599
  311ASP     CG 4874   9.444  10.485   6.717
  311ASP    OD1 4875   9.464  10.415   6.819
  311ASP    OD2 4876   9.529  10.502   6.625
  311ASP      C 4877   9.073  10.594   6.797
  311ASP      O 4878   9.055  10.684   6.880
  312ALA      N 4879   8.978  10.568   6.705
  312ALA     HN 4880   8.998  10.501   6.633
  312ALA     CA 4881   8.852  10.638   6.694
  312ALA     HA 4882   8.868  10.743   6.716
  312ALA     CB 4883   8.799  10.625   6.549
  312ALA    HB1 4884   8.785  10.519   6.521
  312ALA    HB2 4885   8.873  10.669   6.478
  312ALA    HB3 4886   8.703  10.679   6.535
  312ALA      C 4887   8.745  10.591   6.792
  312ALA      O 4888   8.690  10.673   6.865
  313ILE      N 4889   8.715  10.458   6.799
  313ILE     HN 4890   8.763  10.390   6.742
  313ILE     CA 4891   8.603  10.410   6.879
  313ILE     HA 4892   8.556  10.494   6.930
  313ILE     CB 4893   8.491  10.347   6.794
  313ILE     HB 4894   8.408  10.318   6.862
  313ILE    CG2 4895   8.435  10.455   6.698
  313ILE   HG21 4896   8.510  10.483   6.621
  313ILE   HG22 4897   8.406  10.546   6.753
  313ILE   HG23 4898   8.346  10.416   6.645
  313ILE    CG1 4899   8.535  10.221   6.716
  313ILE   HG11 4900   8.593  10.153   6.783
  313ILE   HG12 4901   8.601  10.251   6.633
  313ILE     CD 4902   8.416  10.141   6.661
  313ILE    HD1 4903   8.356  10.201   6.590
  313ILE    HD2 4904   8.350  10.107   6.744
  313ILE    HD3 4905   8.452  10.050   6.608
  313ILE      C 4906   8.643  10.316   6.992
  313ILE      O 4907   8.560  10.283   7.077
  314GLY      N 4908   8.770  10.271   7.003
  314GLY     HN 4909   8.840  10.304   6.939
  314GLY     CA 4910   8.810  10.170   7.102
  314GLY    HA1 4911   8.915  10.151   7.088
  314GLY    HA2 4912   8.750  10.082   7.086
  314GLY      C 4913   8.791  10.210   7.247
  314GLY      O 4914   8.748  10.131   7.330
  315GLU      N 4915   8.820  10.337   7.281
  315GLU     HN 4916   8.864  10.397   7.215
  315GLU     CA 4917   8.788  10.394   7.411
  315GLU     HA 4918   8.835  10.332   7.485
  315GLU     CB 4919   8.837  10.541   7.421
  315GLU    HB1 4920   8.807  10.583   7.520
  315GLU    HB2 4921   8.788  10.603   7.342
  315GLU     CG 4922   8.989  10.563   7.407
  315GLU    HG1 4923   9.025  10.538   7.305
  315GLU    HG2 4924   9.044  10.498   7.478
  315GLU     CD 4925   9.027  10.708   7.438
  315GLU    OE1 4926   9.136  10.726   7.498
  315GLU    OE2 4927   8.950  10.802   7.401
  315GLU      C 4928   8.639  10.398   7.446
  315GLU      O 4929   8.598  10.365   7.557
  316PHE      N 4930   8.556  10.440   7.348
  316PHE     HN 4931   8.594  10.463   7.259
  316PHE     CA 4932   8.412  10.450   7.359
  316PHE     HA 4933   8.389  10.509   7.446
  316PHE     CB 4934   8.358  10.524   7.233
  316PHE    HB1 4935   8.403  10.479   7.141
  316PHE    HB2 4936   8.390  10.630   7.237
  316PHE     CG 4937   8.208  10.519   7.217
  316PHE    CD1 4938   8.145  10.432   7.127
  316PHE    HD1 4939   8.204  10.367   7.065
  316PHE    CE1 4940   8.005  10.431   7.116
  316PHE    HE1 4941   7.957  10.363   7.047
  316PHE     CZ 4942   7.928  10.515   7.197
  316PHE     HZ 4943   7.820  10.515   7.190
  316PHE    CD2 4944   8.129  10.606   7.293
  316PHE    HD2 4945   8.179  10.675   7.357
  316PHE    CE2 4946   7.990  10.603   7.286
  316PHE    HE2 4947   7.930  10.668   7.349
  316PHE      C 4948   8.346  10.315   7.383
  316PHE      O 4949   8.265  10.299   7.474
  317ILE      N 4950   8.386  10.213   7.304
  317ILE     HN 4951   8.449  10.232   7.228
  317ILE     CA 4952   8.342  10.076   7.321
  317ILE     HA 4953   8.234  10.075   7.319
  317ILE     CB 4954   8.397   9.987   7.209
  317ILE     HB 4955   8.508  10.002   7.205
  317ILE    CG2 4956   8.371   9.838   7.238
  317ILE   HG21 4957   8.262   9.819   7.247
  317ILE   HG22 4958   8.421   9.803   7.331
  317ILE   HG23 4959   8.411   9.778   7.155
  317ILE    CG1 4960   8.343  10.026   7.068
  317ILE   HG11 4961   8.395   9.962   6.993
  317ILE   HG12 4962   8.370  10.132   7.046
  317ILE     CD 4963   8.192  10.011   7.048
  317ILE    HD1 4964   8.135  10.075   7.119
  317ILE    HD2 4965   8.160   9.905   7.063
  317ILE    HD3 4966   8.163  10.040   6.945
  317ILE      C 4967   8.382  10.021   7.457
  317ILE      O 4968   8.301   9.959   7.526
  318ARG      N 4969   8.507  10.045   7.503
  318ARG     HN 4970   8.572  10.094   7.446
  318ARG     CA 4971   8.551  10.002   7.634
  318ARG     HA 4972   8.534   9.895   7.641
  318ARG     CB 4973   8.703  10.028   7.650
  318ARG    HB1 4974   8.723  10.137   7.649
  318ARG    HB2 4975   8.753   9.983   7.562
  318ARG     CG 4976   8.761   9.966   7.779
  318ARG    HG1 4977   8.741   9.857   7.779
  318ARG    HG2 4978   8.707  10.008   7.868
  318ARG     CD 4979   8.909   9.994   7.802
  318ARG    HD1 4980   8.939   9.953   7.901
  318ARG    HD2 4981   8.928  10.104   7.801
  318ARG     NE 4982   8.987   9.922   7.695
  318ARG     HE 4983   8.962   9.828   7.676
  318ARG     CZ 4984   9.078   9.975   7.615
  318ARG    NH1 4985   9.112  10.102   7.613
  318ARG   HH11 4986   9.055  10.169   7.660
  318ARG   HH12 4987   9.163  10.126   7.530
  318ARG    NH2 4988   9.141   9.894   7.532
  318ARG   HH21 4989   9.129   9.796   7.533
  318ARG   HH22 4990   9.200   9.936   7.463
  318ARG      C 4991   8.470  10.065   7.747
  318ARG      O 4992   8.425   9.996   7.839
  319ALA      N 4993   8.441  10.197   7.739
  319ALA     HN 4994   8.476  10.252   7.662
  319ALA     CA 4995   8.358  10.267   7.833
  319ALA     HA 4996   8.401  10.253   7.932
  319ALA     CB 4997   8.358  10.418   7.799
  319ALA    HB1 4998   8.315  10.435   7.698
  319ALA    HB2 4999   8.462  10.456   7.800
  319ALA    HB3 5000   8.300  10.474   7.875
  319ALA      C 5001   8.215  10.213   7.842
  319ALA      O 5002   8.158  10.202   7.950
  320LEU      N 5003   8.154  10.175   7.727
  320LEU     HN 5004   8.198  10.195   7.639
  320LEU     CA 5005   8.026  10.105   7.723
  320LEU     HA 5006   7.955  10.164   7.778
  320LEU     CB 5007   7.973  10.089   7.579
  320LEU    HB1 5008   7.886  10.020   7.577
  320LEU    HB2 5009   8.054  10.045   7.516
  320LEU     CG 5010   7.926  10.220   7.513
  320LEU     HG 5011   8.009  10.295   7.516
  320LEU    CD1 5012   7.892  10.193   7.366
  320LEU   HD11 5013   7.809  10.119   7.360
  320LEU   HD12 5014   7.980  10.154   7.312
  320LEU   HD13 5015   7.858  10.286   7.317
  320LEU    CD2 5016   7.803  10.281   7.583
  320LEU   HD21 5017   7.825  10.305   7.688
  320LEU   HD22 5018   7.718  10.210   7.579
  320LEU   HD23 5019   7.774  10.375   7.531
  320LEU      C 5020   8.027   9.969   7.793
  320LEU      O 5021   7.934   9.938   7.867
  321TYR      N 5022   8.134   9.889   7.776
  321TYR     HN 5023   8.207   9.917   7.713
  321TYR     CA 5024   8.156   9.763   7.849
  321TYR     HA 5025   8.065   9.704   7.842
  321TYR     CB 5026   8.277   9.685   7.788
  321TYR    HB1 5027   8.329   9.626   7.866
  321TYR    HB2 5028   8.350   9.759   7.751
  321TYR     CG 5029   8.245   9.591   7.674
  321TYR    CD1 5030   8.273   9.454   7.688
  321TYR    HD1 5031   8.303   9.415   7.785
  321TYR    CE1 5032   8.274   9.368   7.578
  321TYR    HE1 5033   8.301   9.264   7.591
  321TYR     CZ 5034   8.245   9.417   7.451
  321TYR     OH 5035   8.260   9.334   7.338
  321TYR     HH 5036   8.306   9.253   7.366
  321TYR    CD2 5037   8.208   9.638   7.546
  321TYR    HD2 5038   8.187   9.743   7.532
  321TYR    CE2 5039   8.207   9.551   7.436
  321TYR    HE2 5040   8.183   9.589   7.338
  321TYR      C 5041   8.183   9.781   7.999
  321TYR      O 5042   8.166   9.690   8.078
  322GLU      N 5043   8.228   9.900   8.044
  322GLU     HN 5044   8.260   9.968   7.978
  322GLU     CA 5045   8.248   9.931   8.185
  322GLU     HA 5046   8.262   9.839   8.241
  322GLU     CB 5047   8.378  10.015   8.201
  322GLU    HB1 5048   8.386  10.057   8.304
  322GLU    HB2 5049   8.377  10.099   8.128
  322GLU     CG 5050   8.505   9.930   8.176
  322GLU    HG1 5051   8.501   9.886   8.074
  322GLU    HG2 5052   8.509   9.846   8.249
  322GLU     CD 5053   8.639  10.004   8.186
  322GLU    OE1 5054   8.738   9.940   8.142
  322GLU    OE2 5055   8.645  10.119   8.237
  322GLU      C 5056   8.129  10.003   8.248
  322GLU      O 5057   8.119  10.018   8.370
  323SER      N 5058   8.032  10.045   8.165
  323SER     HN 5059   8.045  10.034   8.066
  323SER     CA 5060   7.907  10.104   8.208
  323SER     HA 5061   7.924  10.148   8.304
  323SER     CB 5062   7.858  10.213   8.107
  323SER    HB1 5063   7.945  10.277   8.079
  323SER    HB2 5064   7.783  10.279   8.155
  323SER     OG 5065   7.801  10.158   7.988
  323SER    HG1 5066   7.852  10.077   7.966
  323SER      C 5067   7.796  10.004   8.234
  323SER      O 5068   7.784   9.901   8.169
  324GLU      N 5069   7.707  10.035   8.330
  324GLU     HN 5070   7.721  10.113   8.390
  324GLU     CA 5071   7.584   9.960   8.354
  324GLU     HA 5072   7.590   9.865   8.304
  324GLU     CB 5073   7.571   9.932   8.506
  324GLU    HB1 5074   7.474   9.880   8.526
  324GLU    HB2 5075   7.571  10.027   8.563
  324GLU     CG 5076   7.686   9.840   8.559
  324GLU    HG1 5077   7.784   9.889   8.543
  324GLU    HG2 5078   7.686   9.745   8.502
  324GLU     CD 5079   7.677   9.804   8.708
  324GLU    OE1 5080   7.763   9.723   8.753
  324GLU    OE2 5081   7.588   9.854   8.781
  324GLU      C 5082   7.463  10.033   8.292
  324GLU      O 5083   7.347  10.015   8.333
  325GLU      N 5084   7.489  10.118   8.190
  325GLU     HN 5085   7.583  10.125   8.157
  325GLU     CA 5086   7.398  10.212   8.129
  325GLU     HA 5087   7.350  10.266   8.209
  325GLU     CB 5088   7.477  10.311   8.038
  325GLU    HB1 5089   7.500  10.264   7.940
  325GLU    HB2 5090   7.574  10.332   8.088
  325GLU     CG 5091   7.404  10.445   8.016
  325GLU    HG1 5092   7.300  10.430   7.981
  325GLU    HG2 5093   7.458  10.508   7.941
  325GLU     CD 5094   7.401  10.526   8.144
  325GLU    OE1 5095   7.290  10.539   8.202
  325GLU    OE2 5096   7.509  10.581   8.180
  325GLU      C 5097   7.289  10.144   8.046
  325GLU      O 5098   7.316  10.060   7.960
  326ASN      N 5099   7.160  10.175   8.072
  326ASN     HN 5100   7.138  10.245   8.141
  326ASN     CA 5101   7.049  10.112   8.002
  326ASN     HA 5102   7.085  10.023   7.953
  326ASN     CB 5103   6.937  10.069   8.101
  326ASN    HB1 5104   6.882  10.158   8.137
  326ASN    HB2 5105   6.986  10.021   8.188
  326ASN     CG 5106   6.841   9.967   8.040
  326ASN    OD1 5107   6.840   9.942   7.919
  326ASN    ND2 5108   6.758   9.904   8.125
  326ASN   HD21 5109   6.696   9.836   8.088
  326ASN   HD22 5110   6.746   9.940   8.217
  326ASN      C 5111   6.998  10.204   7.893
  326ASN      O 5112   6.967  10.321   7.915
  327CYS      N 5113   6.991  10.150   7.769
  327CYS     HN 5114   7.024  10.057   7.754
  327CYS     CA 5115   6.944  10.219   7.650
  327CYS     HA 5116   6.904  10.316   7.676
  327CYS     CB 5117   7.063  10.241   7.552
  327CYS    HB1 5118   7.026  10.278   7.454
  327CYS    HB2 5119   7.114  10.144   7.533
  327CYS     SG 5120   7.183  10.358   7.621
  327CYS    HG1 5121   7.214  10.279   7.723
  327CYS      C 5122   6.830  10.145   7.582
  327CYS      O 5123   6.801  10.167   7.465
  328GLU      N 5124   6.760  10.052   7.652
  328GLU     HN 5125   6.781  10.029   7.747
  328GLU     CA 5126   6.644   9.984   7.595
  328GLU     HA 5127   6.673   9.947   7.497
  328GLU     CB 5128   6.601   9.862   7.681
  328GLU    HB1 5129   6.575   9.898   7.783
  328GLU    HB2 5130   6.689   9.795   7.692
  328GLU     CG 5131   6.481   9.780   7.626
  328GLU    HG1 5132   6.388   9.841   7.627
  328GLU    HG2 5133   6.464   9.692   7.692
  328GLU     CD 5134   6.503   9.731   7.484
  328GLU    OE1 5135   6.499   9.818   7.393
  328GLU    OE2 5136   6.518   9.609   7.457
  328GLU      C 5137   6.527  10.079   7.573
  328GLU      O 5138   6.472  10.134   7.668
  329VAL      N 5139   6.490  10.105   7.446
  329VAL     HN 5140   6.534  10.053   7.373
  329VAL     CA 5141   6.395  10.208   7.409
  329VAL     HA 5142   6.362  10.261   7.497
  329VAL     CB 5143   6.457  10.312   7.315
  329VAL     HB 5144   6.377  10.376   7.270
  329VAL    CG1 5145   6.549  10.404   7.397
  329VAL   HG11 5146   6.631  10.346   7.444
  329VAL   HG12 5147   6.493  10.456   7.477
  329VAL   HG13 5148   6.595  10.481   7.331
  329VAL    CG2 5149   6.537  10.245   7.201
  329VAL   HG21 5150   6.479  10.168   7.148
  329VAL   HG22 5151   6.630  10.199   7.241
  329VAL   HG23 5152   6.568  10.322   7.127
  329VAL      C 5153   6.268  10.148   7.352
  329VAL      O 5154   6.180  10.217   7.302
  330ASP      N 5155   6.250  10.014   7.362
  330ASP     HN 5156   6.325   9.956   7.397
  330ASP     CA 5157   6.124   9.947   7.339
  330ASP     HA 5158   6.089   9.976   7.241
  330ASP     CB 5159   6.150   9.795   7.332
  330ASP    HB1 5160   6.190   9.759   7.429
  330ASP    HB2 5161   6.226   9.776   7.254
  330ASP     CG 5162   6.027   9.714   7.297
  330ASP    OD1 5163   5.915   9.770   7.281
  330ASP    OD2 5164   6.043   9.590   7.288
  330ASP      C 5165   6.018   9.983   7.447
  330ASP      O 5166   6.039   9.951   7.564
  331PRO      N 5167   5.904  10.047   7.416
  331PRO     CD 5168   5.873  10.105   7.286
  331PRO    HD1 5169   5.823  10.026   7.226
  331PRO    HD2 5170   5.963  10.142   7.233
  331PRO     CA 5171   5.803  10.083   7.515
  331PRO     HA 5172   5.851  10.135   7.595
  331PRO     CB 5173   5.702  10.170   7.438
  331PRO    HB1 5174   5.663  10.253   7.501
  331PRO    HB2 5175   5.616  10.109   7.401
  331PRO     CG 5176   5.779  10.222   7.318
  331PRO    HG1 5177   5.712  10.249   7.234
  331PRO    HG2 5178   5.841  10.310   7.347
  331PRO      C 5179   5.734   9.962   7.574
  331PRO      O 5180   5.670   9.977   7.678
  332ILE      N 5181   5.740   9.844   7.511
  332ILE     HN 5182   5.790   9.832   7.423
  332ILE     CA 5183   5.679   9.723   7.564
  332ILE     HA 5184   5.581   9.748   7.601
  332ILE     CB 5185   5.663   9.619   7.451
  332ILE     HB 5186   5.765   9.593   7.412
  332ILE    CG2 5187   5.595   9.491   7.503
  332ILE   HG21 5188   5.492   9.516   7.537
  332ILE   HG22 5189   5.651   9.447   7.587
  332ILE   HG23 5190   5.589   9.414   7.424
  332ILE    CG1 5191   5.581   9.676   7.332
  332ILE   HG11 5192   5.625   9.772   7.297
  332ILE   HG12 5193   5.478   9.695   7.367
  332ILE     CD 5194   5.568   9.582   7.211
  332ILE    HD1 5195   5.504   9.495   7.236
  332ILE    HD2 5196   5.669   9.547   7.179
  332ILE    HD3 5197   5.521   9.636   7.126
  332ILE      C 5198   5.757   9.671   7.687
  332ILE      O 5199   5.701   9.612   7.780
  333LYS      N 5200   5.888   9.704   7.697
  333LYS     HN 5201   5.927   9.759   7.623
  333LYS     CA 5202   5.978   9.658   7.802
  333LYS     HA 5203   5.938   9.569   7.849
  333LYS     CB 5204   6.114   9.623   7.739
  333LYS    HB1 5205   6.185   9.589   7.818
  333LYS    HB2 5206   6.157   9.713   7.690
  333LYS     CG 5207   6.106   9.512   7.633
  333LYS    HG1 5208   6.047   9.547   7.545
  333LYS    HG2 5209   6.055   9.422   7.675
  333LYS     CD 5210   6.249   9.480   7.591
  333LYS    HD1 5211   6.301   9.430   7.676
  333LYS    HD2 5212   6.299   9.577   7.571
  333LYS     CE 5213   6.259   9.394   7.466
  333LYS    HE1 5214   6.211   9.444   7.379
  333LYS    HE2 5215   6.211   9.296   7.483
  333LYS     NZ 5216   6.401   9.376   7.436
  333LYS    HZ1 5217   6.450   9.323   7.512
  333LYS    HZ2 5218   6.447   9.471   7.432
  333LYS    HZ3 5219   6.415   9.324   7.347
  333LYS      C 5220   6.006   9.761   7.910
  333LYS      O 5221   6.065   9.729   8.014
  334CYS      N 5222   5.960   9.886   7.891
  334CYS     HN 5223   5.902   9.906   7.812
  334CYS     CA 5224   5.994   9.997   7.976
  334CYS     HA 5225   6.060   9.964   8.055
  334CYS     CB 5226   6.064  10.109   7.894
  334CYS    HB1 5227   6.078  10.200   7.956
  334CYS    HB2 5228   5.999  10.138   7.808
  334CYS     SG 5229   6.224  10.052   7.834
  334CYS    HG1 5230   6.173   9.978   7.736
  334CYS      C 5231   5.873  10.055   8.045
  334CYS      O 5232   5.759  10.045   7.999
  335THR      N 5233   5.896  10.119   8.160
  335THR     HN 5234   5.986  10.117   8.202
  335THR     CA 5235   5.803  10.213   8.218
  335THR     HA 5236   5.702  10.175   8.206
  335THR     CB 5237   5.829  10.234   8.366
  335THR     HB 5238   5.755  10.305   8.407
  335THR    OG1 5239   5.957  10.287   8.397
  335THR    HG1 5240   6.015  10.265   8.322
  335THR    CG2 5241   5.815  10.100   8.440
  335THR   HG21 5242   5.891  10.026   8.408
  335THR   HG22 5243   5.714  10.056   8.425
  335THR   HG23 5244   5.827  10.120   8.547
  335THR      C 5245   5.810  10.347   8.145
  335THR      O 5246   5.911  10.379   8.084
  336ALA      N 5247   5.705  10.429   8.151
  336ALA     HN 5248   5.625  10.404   8.204
  336ALA     CA 5249   5.699  10.558   8.086
  336ALA     HA 5250   5.713  10.543   7.980
  336ALA     CB 5251   5.559  10.616   8.111
  336ALA    HB1 5252   5.540  10.631   8.219
  336ALA    HB2 5253   5.482  10.548   8.069
  336ALA    HB3 5254   5.550  10.713   8.060
  336ALA      C 5255   5.806  10.658   8.131
  336ALA      O 5256   5.856  10.740   8.054
  337SER      N 5257   5.844  10.655   8.260
  337SER     HN 5258   5.802  10.591   8.325
  337SER     CA 5259   5.961  10.723   8.314
  337SER     HA 5260   5.958  10.826   8.280
  337SER     CB 5261   5.955  10.720   8.469
  337SER    HB1 5262   5.870  10.785   8.501
  337SER    HB2 5263   6.046  10.762   8.515
  337SER     OG 5264   5.933  10.585   8.514
  337SER    HG1 5265   6.017  10.553   8.549
  337SER      C 5266   6.096  10.668   8.271
  337SER      O 5267   6.183  10.744   8.229
  338SER      N 5268   6.118  10.534   8.275
  338SER     HN 5269   6.047  10.475   8.313
  338SER     CA 5270   6.247  10.477   8.238
  338SER     HA 5271   6.325  10.535   8.286
  338SER     CB 5272   6.266  10.328   8.280
  338SER    HB1 5273   6.245  10.318   8.389
  338SER    HB2 5274   6.372  10.297   8.266
  338SER     OG 5275   6.177  10.239   8.211
  338SER    HG1 5276   6.207  10.237   8.119
  338SER      C 5277   6.273  10.486   8.088
  338SER      O 5278   6.387  10.495   8.044
  339LEU      N 5279   6.165  10.485   8.007
  339LEU     HN 5280   6.073  10.472   8.045
  339LEU     CA 5281   6.174  10.504   7.864
  339LEU     HA 5282   6.238  10.428   7.823
  339LEU     CB 5283   6.032  10.490   7.802
  339LEU    HB1 5284   5.964  10.565   7.847
  339LEU    HB2 5285   5.992  10.389   7.828
  339LEU     CG 5286   6.027  10.504   7.649
  339LEU     HG 5287   6.063  10.606   7.620
  339LEU    CD1 5288   6.111  10.399   7.576
  339LEU   HD11 5289   6.076  10.296   7.600
  339LEU   HD12 5290   6.218  10.407   7.605
  339LEU   HD13 5291   6.104  10.414   7.466
  339LEU    CD2 5292   5.882  10.492   7.603
  339LEU   HD21 5293   5.821  10.571   7.651
  339LEU   HD22 5294   5.840  10.393   7.631
  339LEU   HD23 5295   5.879  10.504   7.493
  339LEU      C 5296   6.235  10.638   7.826
  339LEU      O 5297   6.329  10.642   7.747
  340ALA      N 5298   6.192  10.748   7.889
  340ALA     HN 5299   6.120  10.741   7.957
  340ALA     CA 5300   6.248  10.880   7.866
  340ALA     HA 5301   6.241  10.900   7.760
  340ALA     CB 5302   6.163  10.985   7.942
  340ALA    HB1 5303   6.164  10.965   8.051
  340ALA    HB2 5304   6.058  10.982   7.907
  340ALA    HB3 5305   6.202  11.088   7.925
  340ALA      C 5306   6.396  10.889   7.903
  340ALA      O 5307   6.479  10.948   7.833
  341GLU      N 5308   6.435  10.825   8.015
  341GLU     HN 5309   6.365  10.787   8.076
  341GLU     CA 5310   6.572  10.812   8.062
  341GLU     HA 5311   6.614  10.911   8.069
  341GLU     CB 5312   6.567  10.750   8.203
  341GLU    HB1 5313   6.520  10.650   8.200
  341GLU    HB2 5314   6.498  10.815   8.263
  341GLU     CG 5315   6.701  10.741   8.279
  341GLU    HG1 5316   6.749  10.840   8.281
  341GLU    HG2 5317   6.771  10.668   8.232
  341GLU     CD 5318   6.679  10.696   8.424
  341GLU    OE1 5319   6.777  10.708   8.501
  341GLU    OE2 5320   6.570  10.640   8.458
  341GLU      C 5321   6.661  10.731   7.968
  341GLU      O 5322   6.766  10.778   7.923
  342HSD      N 5323   6.616  10.612   7.925
  342HSD     HN 5324   6.528  10.577   7.962
  342HSD     CA 5325   6.683  10.528   7.827
  342HSD     HA 5326   6.783  10.509   7.864
  342HSD     CB 5327   6.610  10.393   7.811
  342HSD    HB1 5328   6.662  10.330   7.735
  342HSD    HB2 5329   6.506  10.411   7.774
  342HSD    ND1 5330   6.528  10.193   7.939
  342HSD    HD1 5331   6.480  10.154   7.859
  342HSD     CG 5332   6.600  10.310   7.937
  342HSD    CE1 5333   6.537  10.142   8.063
  342HSD    HE1 5334   6.492  10.047   8.091
  342HSD    NE2 5335   6.610  10.219   8.143
  342HSD    CD2 5336   6.650  10.325   8.063
  342HSD    HD2 5337   6.713  10.403   8.103
  342HSD      C 5338   6.699  10.595   7.691
  342HSD      O 5339   6.801  10.580   7.623
  343GLN      N 5340   6.597  10.672   7.647
  343GLN     HN 5341   6.511  10.674   7.698
  343GLN     CA 5342   6.600  10.756   7.528
  343GLN     HA 5343   6.628  10.694   7.444
  343GLN     CB 5344   6.460  10.816   7.499
  343GLN    HB1 5345   6.469  10.900   7.426
  343GLN    HB2 5346   6.418  10.860   7.593
  343GLN     CG 5347   6.360  10.713   7.441
  343GLN    HG1 5348   6.346  10.628   7.510
  343GLN    HG2 5349   6.400  10.673   7.346
  343GLN     CD 5350   6.221  10.773   7.415
  343GLN    OE1 5351   6.186  10.882   7.460
  343GLN    NE2 5352   6.136  10.700   7.339
  343GLN   HE21 5353   6.045  10.736   7.325
  343GLN   HE22 5354   6.169  10.615   7.297
  343GLN      C 5355   6.705  10.867   7.532
  343GLN      O 5356   6.779  10.890   7.437
  344ALA      N 5357   6.715  10.938   7.646
  344ALA     HN 5358   6.651  10.921   7.722
  344ALA     CA 5359   6.821  11.034   7.669
  344ALA     HA 5360   6.821  11.104   7.587
  344ALA     CB 5361   6.792  11.112   7.798
  344ALA    HB1 5362   6.791  11.043   7.885
  344ALA    HB2 5363   6.693  11.161   7.791
  344ALA    HB3 5364   6.869  11.191   7.815
  344ALA      C 5365   6.961  10.972   7.672
  344ALA      O 5366   7.055  11.027   7.615
  345ASN      N 5367   6.976  10.854   7.736
  345ASN     HN 5368   6.899  10.819   7.791
  345ASN     CA 5369   7.098  10.775   7.736
  345ASN     HA 5370   7.179  10.836   7.775
  345ASN     CB 5371   7.079  10.651   7.827
  345ASN    HB1 5372   7.163  10.580   7.814
  345ASN    HB2 5373   6.984  10.600   7.801
  345ASN     CG 5374   7.075  10.692   7.974
  345ASN    OD1 5375   7.093  10.807   8.014
  345ASN    ND2 5376   7.050  10.590   8.060
  345ASN   HD21 5377   7.102  10.589   8.147
  345ASN   HD22 5378   7.023  10.502   8.022
  345ASN      C 5379   7.140  10.730   7.597
  345ASN      O 5380   7.255  10.747   7.557
  346LEU      N 5381   7.048  10.676   7.515
  346LEU     HN 5382   6.956  10.656   7.550
  346LEU     CA 5383   7.076  10.636   7.378
  346LEU     HA 5384   7.162  10.571   7.382
  346LEU     CB 5385   6.958  10.558   7.316
  346LEU    HB1 5386   6.867  10.624   7.317
  346LEU    HB2 5387   6.935  10.472   7.382
  346LEU     CG 5388   6.981  10.506   7.173
  346LEU     HG 5389   6.994  10.594   7.105
  346LEU    CD1 5390   7.105  10.416   7.161
  346LEU   HD11 5391   7.094  10.326   7.224
  346LEU   HD12 5392   7.197  10.470   7.192
  346LEU   HD13 5393   7.119  10.385   7.055
  346LEU    CD2 5394   6.859  10.427   7.123
  346LEU   HD21 5395   6.768  10.491   7.124
  346LEU   HD22 5396   6.842  10.339   7.187
  346LEU   HD23 5397   6.875  10.394   7.018
  346LEU      C 5398   7.117  10.754   7.291
  346LEU      O 5399   7.211  10.745   7.211
  347ARG      N 5400   7.050  10.869   7.307
  347ARG     HN 5401   6.970  10.872   7.368
  347ARG     CA 5402   7.090  10.992   7.241
  347ARG     HA 5403   7.093  10.973   7.135
  347ARG     CB 5404   6.987  11.104   7.267
  347ARG    HB1 5405   6.980  11.124   7.376
  347ARG    HB2 5406   6.887  11.068   7.234
  347ARG     CG 5407   7.021  11.236   7.194
  347ARG    HG1 5408   7.037  11.214   7.086
  347ARG    HG2 5409   7.116  11.279   7.234
  347ARG     CD 5410   6.910  11.338   7.209
  347ARG    HD1 5411   6.903  11.364   7.318
  347ARG    HD2 5412   6.814  11.295   7.172
  347ARG     NE 5413   6.946  11.462   7.134
  347ARG     HE 5414   7.045  11.484   7.126
  347ARG     CZ 5415   6.857  11.547   7.086
  347ARG    NH1 5416   6.727  11.531   7.093
  347ARG   HH11 5417   6.690  11.471   7.163
  347ARG   HH12 5418   6.670  11.600   7.045
  347ARG    NH2 5419   6.898  11.650   7.016
  347ARG   HH21 5420   6.994  11.649   6.992
  347ARG   HH22 5421   6.824  11.692   6.959
  347ARG      C 5422   7.230  11.039   7.280
  347ARG      O 5423   7.312  11.064   7.192
  348MET      N 5424   7.263  11.040   7.411
  348MET     HN 5425   7.195  11.021   7.481
  348MET     CA 5426   7.396  11.073   7.459
  348MET     HA 5427   7.421  11.173   7.425
  348MET     CB 5428   7.396  11.068   7.614
  348MET    HB1 5429   7.369  10.966   7.648
  348MET    HB2 5430   7.314  11.135   7.650
  348MET     CG 5431   7.529  11.107   7.681
  348MET    HG1 5432   7.609  11.038   7.648
  348MET    HG2 5433   7.519  11.093   7.791
  348MET     SD 5434   7.584  11.277   7.648
  348MET     CE 5435   7.445  11.372   7.718
  348MET    HE1 5436   7.420  11.337   7.821
  348MET    HE2 5437   7.354  11.362   7.655
  348MET    HE3 5438   7.471  11.481   7.723
  348MET      C 5439   7.504  10.980   7.404
  348MET      O 5440   7.609  11.023   7.356
  349CYS      N 5441   7.478  10.848   7.404
  349CYS     HN 5442   7.393  10.814   7.446
  349CYS     CA 5443   7.566  10.750   7.343
  349CYS     HA 5444   7.664  10.763   7.387
  349CYS     CB 5445   7.518  10.606   7.374
  349CYS    HB1 5446   7.583  10.534   7.319
  349CYS    HB2 5447   7.414  10.594   7.337
  349CYS     SG 5448   7.526  10.569   7.552
  349CYS    HG1 5449   7.431  10.656   7.584
  349CYS      C 5450   7.586  10.769   7.193
  349CYS      O 5451   7.697  10.757   7.142
  350CYS      N 5452   7.479  10.801   7.118
  350CYS     HN 5453   7.389  10.807   7.160
  350CYS     CA 5454   7.487  10.836   6.976
  350CYS     HA 5455   7.546  10.759   6.928
  350CYS     CB 5456   7.347  10.835   6.911
  350CYS    HB1 5457   7.355  10.869   6.805
  350CYS    HB2 5458   7.281  10.907   6.964
  350CYS     SG 5459   7.275  10.668   6.915
  350CYS    HG1 5460   7.246  10.672   7.044
  350CYS      C 5461   7.561  10.965   6.946
  350CYS      O 5462   7.644  10.970   6.854
  351GLU      N 5463   7.538  11.073   7.024
  351GLU     HN 5464   7.464  11.070   7.093
  351GLU     CA 5465   7.611  11.199   7.019
  351GLU     HA 5466   7.604  11.238   6.918
  351GLU     CB 5467   7.551  11.306   7.116
  351GLU    HB1 5468   7.622  11.390   7.130
  351GLU    HB2 5469   7.535  11.258   7.216
  351GLU     CG 5470   7.416  11.367   7.066
  351GLU    HG1 5471   7.346  11.284   7.044
  351GLU    HG2 5472   7.435  11.423   6.972
  351GLU     CD 5473   7.342  11.466   7.159
  351GLU    OE1 5474   7.221  11.491   7.128
  351GLU    OE2 5475   7.400  11.516   7.258
  351GLU      C 5476   7.761  11.180   7.046
  351GLU      O 5477   7.845  11.230   6.971
  352LEU      N 5478   7.798  11.101   7.149
  352LEU     HN 5479   7.730  11.065   7.213
  352LEU     CA 5480   7.936  11.061   7.174
  352LEU     HA 5481   7.996  11.151   7.177
  352LEU     CB 5482   7.947  10.990   7.311
  352LEU    HB1 5483   8.046  10.943   7.323
  352LEU    HB2 5484   7.869  10.910   7.314
  352LEU     CG 5485   7.926  11.083   7.433
  352LEU     HG 5486   7.830  11.140   7.419
  352LEU    CD1 5487   7.912  10.999   7.560
  352LEU   HD11 5488   8.005  10.940   7.576
  352LEU   HD12 5489   7.826  10.929   7.552
  352LEU   HD13 5490   7.896  11.064   7.648
  352LEU    CD2 5491   8.040  11.185   7.450
  352LEU   HD21 5492   8.049  11.249   7.360
  352LEU   HD22 5493   8.137  11.133   7.465
  352LEU   HD23 5494   8.021  11.251   7.537
  352LEU      C 5495   8.001  10.976   7.066
  352LEU      O 5496   8.114  11.002   7.024
  353ALA      N 5497   7.930  10.874   7.013
  353ALA     HN 5498   7.840  10.849   7.049
  353ALA     CA 5499   7.978  10.790   6.905
  353ALA     HA 5500   8.071  10.743   6.935
  353ALA     CB 5501   7.873  10.680   6.875
  353ALA    HB1 5502   7.776  10.725   6.844
  353ALA    HB2 5503   7.855  10.620   6.966
  353ALA    HB3 5504   7.908  10.611   6.795
  353ALA      C 5505   8.006  10.867   6.777
  353ALA      O 5506   8.113  10.857   6.716
  354LEU      N 5507   7.911  10.953   6.735
  354LEU     HN 5508   7.824  10.957   6.784
  354LEU     CA 5509   7.927  11.038   6.620
  354LEU     HA 5510   7.954  10.975   6.536
  354LEU     CB 5511   7.794  11.110   6.589
  354LEU    HB1 5512   7.763  11.169   6.678
  354LEU    HB2 5513   7.716  11.033   6.574
  354LEU     CG 5514   7.799  11.200   6.465
  354LEU     HG 5515   7.882  11.274   6.473
  354LEU    CD1 5516   7.825  11.118   6.337
  354LEU   HD11 5517   7.751  11.036   6.330
  354LEU   HD12 5518   7.927  11.073   6.337
  354LEU   HD13 5519   7.816  11.184   6.248
  354LEU    CD2 5520   7.669  11.279   6.451
  354LEU   HD21 5521   7.647  11.342   6.539
  354LEU   HD22 5522   7.582  11.211   6.437
  354LEU   HD23 5523   7.676  11.347   6.363
  354LEU      C 5524   8.040  11.139   6.635
  354LEU      O 5525   8.121  11.159   6.545
  355CYS      N 5526   8.050  11.203   6.754
  355CYS     HN 5527   7.982  11.189   6.826
  355CYS     CA 5528   8.156  11.297   6.788
  355CYS     HA 5529   8.153  11.379   6.717
  355CYS     CB 5530   8.130  11.353   6.930
  355CYS    HB1 5531   8.124  11.268   7.001
  355CYS    HB2 5532   8.029  11.400   6.929
  355CYS     SG 5533   8.251  11.475   6.991
  355CYS    HG1 5534   8.204  11.575   6.916
  355CYS      C 5535   8.294  11.234   6.778
  355CYS      O 5536   8.386  11.289   6.718
  356LYS      N 5537   8.308  11.111   6.831
  356LYS     HN 5538   8.232  11.069   6.882
  356LYS     CA 5539   8.427  11.030   6.813
  356LYS     HA 5540   8.509  11.089   6.849
  356LYS     CB 5541   8.422  10.902   6.900
  356LYS    HB1 5542   8.492  10.825   6.861
  356LYS    HB2 5543   8.319  10.859   6.891
  356LYS     CG 5544   8.454  10.923   7.049
  356LYS    HG1 5545   8.424  10.830   7.103
  356LYS    HG2 5546   8.394  11.007   7.090
  356LYS     CD 5547   8.604  10.948   7.075
  356LYS    HD1 5548   8.628  11.053   7.048
  356LYS    HD2 5549   8.661  10.881   7.007
  356LYS     CE 5550   8.648  10.926   7.220
  356LYS    HE1 5551   8.609  10.829   7.257
  356LYS    HE2 5552   8.612  11.007   7.286
  356LYS     NZ 5553   8.796  10.920   7.226
  356LYS    HZ1 5554   8.839  11.014   7.221
  356LYS    HZ2 5555   8.834  10.863   7.148
  356LYS    HZ3 5556   8.832  10.873   7.314
  356LYS      C 5557   8.463  10.997   6.667
  356LYS      O 5558   8.578  11.008   6.624
  357VAL      N 5559   8.364  10.958   6.584
  357VAL     HN 5560   8.272  10.941   6.621
  357VAL     CA 5561   8.383  10.932   6.442
  357VAL     HA 5562   8.469  10.867   6.433
  357VAL     CB 5563   8.264  10.857   6.381
  357VAL     HB 5564   8.170  10.912   6.405
  357VAL    CG1 5565   8.277  10.844   6.228
  357VAL   HG11 5566   8.375  10.799   6.201
  357VAL   HG12 5567   8.266  10.941   6.176
  357VAL   HG13 5568   8.198  10.776   6.190
  357VAL    CG2 5569   8.256  10.716   6.443
  357VAL   HG21 5570   8.244  10.720   6.554
  357VAL   HG22 5571   8.348  10.658   6.420
  357VAL   HG23 5572   8.169  10.661   6.401
  357VAL      C 5573   8.419  11.057   6.361
  357VAL      O 5574   8.522  11.059   6.295
  358VAL      N 5575   8.341  11.167   6.369
  358VAL     HN 5576   8.260  11.165   6.428
  358VAL     CA 5577   8.361  11.288   6.290
  358VAL     HA 5578   8.362  11.259   6.186
  358VAL     CB 5579   8.244  11.384   6.309
  358VAL     HB 5580   8.229  11.401   6.418
  358VAL    CG1 5581   8.268  11.520   6.241
  358VAL   HG11 5582   8.299  11.505   6.135
  358VAL   HG12 5583   8.348  11.578   6.292
  358VAL   HG13 5584   8.175  11.581   6.243
  358VAL    CG2 5585   8.116  11.321   6.251
  358VAL   HG21 5586   8.091  11.226   6.302
  358VAL   HG22 5587   8.128  11.301   6.142
  358VAL   HG23 5588   8.030  11.390   6.263
  358VAL      C 5589   8.496  11.356   6.314
  358VAL      O 5590   8.567  11.397   6.221
  359ASN      N 5591   8.539  11.363   6.441
  359ASN     HN 5592   8.482  11.326   6.515
  359ASN     CA 5593   8.667  11.418   6.482
  359ASN     HA 5594   8.685  11.509   6.426
  359ASN     CB 5595   8.669  11.455   6.633
  359ASN    HB1 5596   8.772  11.481   6.665
  359ASN    HB2 5597   8.635  11.368   6.694
  359ASN     CG 5598   8.583  11.578   6.666
  359ASN    OD1 5599   8.620  11.693   6.642
  359ASN    ND2 5600   8.467  11.556   6.730
  359ASN   HD21 5601   8.436  11.461   6.742
  359ASN   HD22 5602   8.406  11.634   6.746
  359ASN      C 5603   8.785  11.326   6.445
  359ASN      O 5604   8.902  11.365   6.451
  360SER      N 5605   8.761  11.202   6.396
  360SER     HN 5606   8.666  11.170   6.388
  360SER     CA 5607   8.870  11.110   6.363
  360SER     HA 5608   8.956  11.136   6.423
  360SER     CB 5609   8.834  10.963   6.396
  360SER    HB1 5610   8.796  10.958   6.500
  360SER    HB2 5611   8.926  10.899   6.391
  360SER     OG 5612   8.736  10.909   6.307
  360SER    HG1 5613   8.656  10.963   6.319
  360SER      C 5614   8.917  11.119   6.218
  360SER      O 5615   9.010  11.049   6.178
  361HSD      N 5616   8.862  11.213   6.137
  361HSD     HN 5617   8.789  11.270   6.172
  361HSD     CA 5618   8.900  11.238   5.998
  361HSD     HA 5619   8.877  11.149   5.940
  361HSD     CB 5620   8.820  11.358   5.939
  361HSD    HB1 5621   8.711  11.338   5.950
  361HSD    HB2 5622   8.839  11.367   5.830
  361HSD    ND1 5623   8.778  11.550   6.102
  361HSD    HD1 5624   8.684  11.523   6.127
  361HSD     CG 5625   8.854  11.489   6.005
  361HSD    CE1 5626   8.841  11.666   6.135
  361HSD    HE1 5627   8.799  11.737   6.207
  361HSD    NE2 5628   8.953  11.684   6.066
  361HSD    CD2 5629   8.958  11.574   5.982
  361HSD    HD2 5630   9.038  11.564   5.909
  361HSD      C 5631   9.049  11.267   5.981
  361HSD      O 5632   9.110  11.234   5.879
  362CYS      N 5633   9.111  11.331   6.082
  362CYS     HN 5634   9.057  11.354   6.163
  362CYS     CA 5635   9.250  11.371   6.085
  362CYS     HA 5636   9.276  11.413   5.989
  362CYS     CB 5637   9.267  11.480   6.194
  362CYS    HB1 5638   9.204  11.567   6.164
  362CYS    HB2 5639   9.372  11.515   6.195
  362CYS     SG 5640   9.215  11.422   6.361
  362CYS    HG1 5641   9.086  11.455   6.355
  362CYS      C 5642   9.349  11.256   6.109
  362CYS      O 5643   9.466  11.263   6.072
  363VAL      N 5644   9.302  11.143   6.167
  363VAL     HN 5645   9.207  11.138   6.195
  363VAL     CA 5646   9.378  11.020   6.190
  363VAL     HA 5647   9.482  11.037   6.164
  363VAL     CB 5648   9.373  10.972   6.336
  363VAL     HB 5649   9.428  10.875   6.345
  363VAL    CG1 5650   9.445  11.074   6.425
  363VAL   HG11 5651   9.396  11.172   6.415
  363VAL   HG12 5652   9.552  11.085   6.395
  363VAL   HG13 5653   9.441  11.040   6.531
  363VAL    CG2 5654   9.229  10.951   6.387
  363VAL   HG21 5655   9.172  10.884   6.320
  363VAL   HG22 5656   9.176  11.047   6.396
  363VAL   HG23 5657   9.232  10.903   6.488
  363VAL      C 5658   9.331  10.909   6.097
  363VAL      O 5659   9.367  10.792   6.113
  364PHE      N 5660   9.249  10.941   5.995
  364PHE     HN 5661   9.224  11.036   5.982
  364PHE     CA 5662   9.201  10.847   5.895
  364PHE     HA 5663   9.154  10.768   5.951
  364PHE     CB 5664   9.092  10.917   5.810
  364PHE    HB1 5665   9.138  10.991   5.741
  364PHE    HB2 5666   9.023  10.971   5.878
  364PHE     CG 5667   9.010  10.818   5.732
  364PHE    CD1 5668   9.036  10.793   5.597
  364PHE    HD1 5669   9.117  10.845   5.547
  364PHE    CE1 5670   8.960  10.700   5.525
  364PHE    HE1 5671   8.980  10.683   5.421
  364PHE     CZ 5672   8.858  10.629   5.590
  364PHE     HZ 5673   8.802  10.554   5.537
  364PHE    CD2 5674   8.902  10.752   5.793
  364PHE    HD2 5675   8.878  10.775   5.896
  364PHE    CE2 5676   8.828  10.656   5.724
  364PHE    HE2 5677   8.747  10.604   5.774
  364PHE      C 5678   9.316  10.788   5.808
  364PHE      O 5679   9.405  10.863   5.767
  365PRO      N 5680   9.324  10.658   5.777
  365PRO     CD 5681   9.230  10.554   5.819
  365PRO    HD1 5682   9.145  10.554   5.749
  365PRO    HD2 5683   9.195  10.571   5.923
  365PRO     CA 5684   9.434  10.601   5.700
  365PRO     HA 5685   9.525  10.621   5.756
  365PRO     CB 5686   9.406  10.450   5.692
  365PRO    HB1 5687   9.499  10.390   5.700
  365PRO    HB2 5688   9.354  10.423   5.598
  365PRO     CG 5689   9.311  10.425   5.810
  365PRO    HG1 5690   9.247  10.336   5.794
  365PRO    HG2 5691   9.371  10.411   5.902
  365PRO      C 5692   9.452  10.663   5.563
  365PRO      O 5693   9.356  10.675   5.487
  366ARG      N 5694   9.576  10.701   5.528
  366ARG     HN 5695   9.653  10.680   5.587
  366ARG     CA 5696   9.608  10.771   5.407
  366ARG     HA 5697   9.552  10.863   5.406
  366ARG     CB 5698   9.759  10.802   5.407
  366ARG    HB1 5699   9.819  10.710   5.388
  366ARG    HB2 5700   9.788  10.838   5.509
  366ARG     CG 5701   9.797  10.911   5.307
  366ARG    HG1 5702   9.742  11.004   5.334
  366ARG    HG2 5703   9.763  10.879   5.207
  366ARG     CD 5704   9.947  10.942   5.308
  366ARG    HD1 5705  10.010  10.851   5.312
  366ARG    HD2 5706   9.973  11.005   5.397
  366ARG     NE 5707   9.974  11.020   5.184
  366ARG     HE 5708   9.977  11.120   5.198
  366ARG     CZ 5709   9.976  10.967   5.063
  366ARG    NH1 5710   9.979  10.838   5.042
  366ARG   HH11 5711   9.948  10.808   4.951
  366ARG   HH12 5712   9.977  10.773   5.117
  366ARG    NH2 5713   9.964  11.042   4.956
  366ARG   HH21 5714   9.962  11.140   4.960
  366ARG   HH22 5715   9.936  10.985   4.876
  366ARG      C 5716   9.570  10.693   5.282
  366ARG      O 5717   9.518  10.747   5.186
  367GLU      N 5718   9.592  10.561   5.282
  367GLU     HN 5719   9.643  10.516   5.358
  367GLU     CA 5720   9.558  10.472   5.173
  367GLU     HA 5721   9.592  10.519   5.082
  367GLU     CB 5722   9.636  10.340   5.188
  367GLU    HB1 5723   9.614  10.279   5.097
  367GLU    HB2 5724   9.601  10.283   5.276
  367GLU     CG 5725   9.790  10.356   5.194
  367GLU    HG1 5726   9.824  10.440   5.131
  367GLU    HG2 5727   9.835  10.263   5.153
  367GLU     CD 5728   9.848  10.371   5.335
  367GLU    OE1 5729   9.964  10.326   5.356
  367GLU    OE2 5730   9.778  10.425   5.425
  367GLU      C 5731   9.408  10.448   5.155
  367GLU      O 5732   9.359  10.439   5.042
  368LEU      N 5733   9.326  10.442   5.263
  368LEU     HN 5734   9.364  10.446   5.355
  368LEU     CA 5735   9.180  10.448   5.250
  368LEU     HA 5736   9.150  10.371   5.181
  368LEU     CB 5737   9.105  10.429   5.385
  368LEU    HB1 5738   8.998  10.455   5.370
  368LEU    HB2 5739   9.147  10.500   5.460
  368LEU     CG 5740   9.105  10.287   5.447
  368LEU     HG 5741   9.209  10.263   5.477
  368LEU    CD1 5742   9.018  10.285   5.573
  368LEU   HD11 5743   8.913  10.312   5.547
  368LEU   HD12 5744   9.055  10.359   5.647
  368LEU   HD13 5745   9.018  10.184   5.619
  368LEU    CD2 5746   9.054  10.179   5.350
  368LEU   HD21 5747   9.117  10.174   5.259
  368LEU   HD22 5748   8.949  10.201   5.318
  368LEU   HD23 5749   9.056  10.079   5.399
  368LEU      C 5750   9.135  10.579   5.188
  368LEU      O 5751   9.050  10.583   5.099
  369LYS      N 5752   9.196  10.691   5.232
  369LYS     HN 5753   9.263  10.685   5.306
  369LYS     CA 5754   9.169  10.824   5.180
  369LYS     HA 5755   9.063  10.842   5.191
  369LYS     CB 5756   9.247  10.928   5.263
  369LYS    HB1 5757   9.356  10.917   5.248
  369LYS    HB2 5758   9.226  10.906   5.369
  369LYS     CG 5759   9.207  11.073   5.234
  369LYS    HG1 5760   9.097  11.077   5.219
  369LYS    HG2 5761   9.253  11.109   5.140
  369LYS     CD 5762   9.243  11.167   5.351
  369LYS    HD1 5763   9.353  11.168   5.365
  369LYS    HD2 5764   9.197  11.126   5.443
  369LYS     CE 5765   9.193  11.309   5.325
  369LYS    HE1 5766   9.088  11.305   5.289
  369LYS    HE2 5767   9.255  11.360   5.248
  369LYS     NZ 5768   9.195  11.391   5.448
  369LYS    HZ1 5769   9.292  11.411   5.479
  369LYS    HZ2 5770   9.139  11.347   5.522
  369LYS    HZ3 5771   9.150  11.483   5.425
  369LYS      C 5772   9.199  10.838   5.031
  369LYS      O 5773   9.117  10.893   4.956
  370GLU      N 5774   9.313  10.782   4.983
  370GLU     HN 5775   9.382  10.748   5.046
  370GLU     CA 5776   9.342  10.768   4.841
  370GLU     HA 5777   9.336  10.866   4.797
  370GLU     CB 5778   9.486  10.714   4.815
  370GLU    HB1 5779   9.492  10.683   4.708
  370GLU    HB2 5780   9.504  10.624   4.877
  370GLU     CG 5781   9.601  10.816   4.836
  370GLU    HG1 5782   9.614  10.835   4.945
  370GLU    HG2 5783   9.575  10.912   4.787
  370GLU     CD 5784   9.736  10.773   4.778
  370GLU    OE1 5785   9.836  10.842   4.812
  370GLU    OE2 5786   9.745  10.678   4.696
  370GLU      C 5787   9.243  10.681   4.763
  370GLU      O 5788   9.200  10.719   4.654
  371VAL      N 5789   9.202  10.564   4.816
  371VAL     HN 5790   9.241  10.531   4.903
  371VAL     CA 5791   9.101  10.478   4.753
  371VAL     HA 5792   9.133  10.458   4.652
  371VAL     CB 5793   9.089  10.343   4.825
  371VAL     HB 5794   9.080  10.361   4.935
  371VAL    CG1 5795   8.967  10.262   4.779
  371VAL   HG11 5796   8.966  10.252   4.668
  371VAL   HG12 5797   8.871  10.308   4.812
  371VAL   HG13 5798   8.972  10.159   4.822
  371VAL    CG2 5799   9.215  10.259   4.798
  371VAL   HG21 5800   9.307  10.311   4.832
  371VAL   HG22 5801   9.223  10.239   4.689
  371VAL   HG23 5802   9.208  10.161   4.850
  371VAL      C 5803   8.966  10.547   4.739
  371VAL      O 5804   8.905  10.548   4.633
  372PHE      N 5805   8.917  10.612   4.847
  372PHE     HN 5806   8.967  10.610   4.934
  372PHE     CA 5807   8.792  10.685   4.847
  372PHE     HA 5808   8.716  10.619   4.805
  372PHE     CB 5809   8.747  10.723   4.991
  372PHE    HB1 5810   8.652  10.780   4.985
  372PHE    HB2 5811   8.826  10.785   5.039
  372PHE     CG 5812   8.717  10.607   5.085
  372PHE    CD1 5813   8.711  10.472   5.046
  372PHE    HD1 5814   8.732  10.443   4.944
  372PHE    CE1 5815   8.677  10.372   5.138
  372PHE    HE1 5816   8.674  10.269   5.106
  372PHE     CZ 5817   8.645  10.406   5.270
  372PHE     HZ 5818   8.618  10.328   5.340
  372PHE    CD2 5819   8.686  10.639   5.219
  372PHE    HD2 5820   8.690  10.742   5.251
  372PHE    CE2 5821   8.649  10.539   5.310
  372PHE    HE2 5822   8.622  10.566   5.411
  372PHE      C 5823   8.792  10.808   4.756
  372PHE      O 5824   8.694  10.838   4.689
  373ALA      N 5825   8.905  10.882   4.751
  373ALA     HN 5826   8.980  10.866   4.815
  373ALA     CA 5827   8.925  10.990   4.656
  373ALA     HA 5828   8.842  11.059   4.665
  373ALA     CB 5829   9.054  11.067   4.691
  373ALA    HB1 5830   9.142  10.999   4.688
  373ALA    HB2 5831   9.046  11.106   4.795
  373ALA    HB3 5832   9.072  11.152   4.623
  373ALA      C 5833   8.926  10.946   4.509
  373ALA      O 5834   8.860  11.009   4.426
  374SER      N 5835   8.993  10.832   4.479
  374SER     HN 5836   9.050  10.788   4.549
  374SER     CA 5837   8.990  10.764   4.350
  374SER     HA 5838   9.026  10.832   4.274
  374SER     CB 5839   9.082  10.639   4.351
  374SER    HB1 5840   9.052  10.571   4.434
  374SER    HB2 5841   9.187  10.672   4.372
  374SER     OG 5842   9.080  10.566   4.229
  374SER    HG1 5843   9.109  10.475   4.254
  374SER      C 5844   8.848  10.723   4.311
  374SER      O 5845   8.804  10.740   4.198
  375TRP      N 5846   8.769  10.670   4.408
  375TRP     HN 5847   8.808  10.648   4.498
  375TRP     CA 5848   8.629  10.642   4.386
  375TRP     HA 5849   8.622  10.580   4.298
  375TRP     CB 5850   8.566  10.565   4.506
  375TRP    HB1 5851   8.457  10.552   4.488
  375TRP    HB2 5852   8.576  10.627   4.598
  375TRP     CG 5853   8.622  10.429   4.534
  375TRP    CD1 5854   8.702  10.354   4.452
  375TRP    HD1 5855   8.742  10.387   4.357
  375TRP    NE1 5856   8.726  10.232   4.511
  375TRP    HE1 5857   8.784  10.160   4.480
  375TRP    CE2 5858   8.662  10.226   4.631
  375TRP    CD2 5859   8.596  10.349   4.651
  375TRP    CE3 5860   8.525  10.370   4.768
  375TRP    HE3 5861   8.473  10.463   4.787
  375TRP    CZ3 5862   8.515  10.265   4.860
  375TRP    HZ3 5863   8.457  10.279   4.951
  375TRP    CZ2 5864   8.654  10.122   4.723
  375TRP    HZ2 5865   8.702  10.028   4.705
  375TRP    CH2 5866   8.578  10.143   4.838
  375TRP    HH2 5867   8.567  10.063   4.910
  375TRP      C 5868   8.542  10.763   4.355
  375TRP      O 5869   8.464  10.759   4.260
  376ARG      N 5870   8.554  10.877   4.428
  376ARG     HN 5871   8.614  10.879   4.509
  376ARG     CA 5872   8.481  10.997   4.392
  376ARG     HA 5873   8.377  10.968   4.380
  376ARG     CB 5874   8.481  11.109   4.500
  376ARG    HB1 5875   8.585  11.146   4.515
  376ARG    HB2 5876   8.448  11.064   4.597
  376ARG     CG 5877   8.387  11.226   4.462
  376ARG    HG1 5878   8.286  11.184   4.440
  376ARG    HG2 5879   8.423  11.274   4.368
  376ARG     CD 5880   8.370  11.342   4.562
  376ARG    HD1 5881   8.303  11.420   4.518
  376ARG    HD2 5882   8.468  11.391   4.582
  376ARG     NE 5883   8.304  11.292   4.687
  376ARG     HE 5884   8.205  11.277   4.694
  376ARG     CZ 5885   8.367  11.277   4.802
  376ARG    NH1 5886   8.495  11.292   4.817
  376ARG   HH11 5887   8.552  11.296   4.736
  376ARG   HH12 5888   8.531  11.252   4.902
  376ARG    NH2 5889   8.302  11.235   4.909
  376ARG   HH21 5890   8.200  11.218   4.901
  376ARG   HH22 5891   8.353  11.200   4.986
  376ARG      C 5892   8.522  11.055   4.257
  376ARG      O 5893   8.436  11.092   4.176
  377LEU      N 5894   8.653  11.064   4.228
  377LEU     HN 5895   8.724  11.034   4.293
  377LEU     CA 5896   8.701  11.114   4.100
  377LEU     HA 5897   8.664  11.215   4.088
  377LEU     CB 5898   8.856  11.116   4.102
  377LEU    HB1 5899   8.894  11.014   4.123
  377LEU    HB2 5900   8.890  11.181   4.185
  377LEU     CG 5901   8.924  11.164   3.972
  377LEU     HG 5902   8.894  11.098   3.887
  377LEU    CD1 5903   8.882  11.307   3.937
  377LEU   HD11 5904   8.916  11.374   4.018
  377LEU   HD12 5905   8.772  11.316   3.925
  377LEU   HD13 5906   8.929  11.338   3.842
  377LEU    CD2 5907   9.077  11.159   3.984
  377LEU   HD21 5908   9.111  11.055   4.004
  377LEU   HD22 5909   9.110  11.224   4.068
  377LEU   HD23 5910   9.124  11.196   3.891
  377LEU      C 5911   8.650  11.035   3.981
  377LEU      O 5912   8.592  11.093   3.889
  378ARG      N 5913   8.661  10.901   3.984
  378ARG     HN 5914   8.710  10.857   4.059
  378ARG     CA 5915   8.609  10.812   3.882
  378ARG     HA 5916   8.648  10.845   3.787
  378ARG     CB 5917   8.658  10.667   3.904
  378ARG    HB1 5918   8.607  10.600   3.831
  378ARG    HB2 5919   8.631  10.634   4.007
  378ARG     CG 5920   8.811  10.647   3.883
  378ARG    HG1 5921   8.868  10.714   3.950
  378ARG    HG2 5922   8.836  10.674   3.778
  378ARG     CD 5923   8.846  10.500   3.910
  378ARG    HD1 5924   8.787  10.440   3.838
  378ARG    HD2 5925   8.819  10.473   4.015
  378ARG     NE 5926   8.992  10.471   3.888
  378ARG     HE 5927   9.054  10.546   3.867
  378ARG     CZ 5928   9.033  10.347   3.863
  378ARG    NH1 5929   8.953  10.243   3.869
  378ARG   HH11 5930   8.864  10.255   3.911
  378ARG   HH12 5931   8.993  10.152   3.848
  378ARG    NH2 5932   9.159  10.322   3.836
  378ARG   HH21 5933   9.222  10.397   3.839
  378ARG   HH22 5934   9.185  10.227   3.852
  378ARG      C 5935   8.457  10.816   3.868
  378ARG      O 5936   8.402  10.812   3.758
  379CYS      N 5937   8.382  10.827   3.979
  379CYS     HN 5938   8.424  10.825   4.070
  379CYS     CA 5939   8.240  10.858   3.976
  379CYS     HA 5940   8.192  10.785   3.912
  379CYS     CB 5941   8.179  10.845   4.117
  379CYS    HB1 5942   8.080  10.894   4.121
  379CYS    HB2 5943   8.245  10.899   4.189
  379CYS     SG 5944   8.160  10.671   4.167
  379CYS    HG1 5945   8.289  10.654   4.195
  379CYS      C 5946   8.204  10.993   3.914
  379CYS      O 5947   8.110  11.003   3.836
  380ALA      N 5948   8.278  11.101   3.944
  380ALA     HN 5949   8.355  11.091   4.009
  380ALA     CA 5950   8.265  11.232   3.881
  380ALA     HA 5951   8.161  11.260   3.889
  380ALA     CB 5952   8.349  11.335   3.959
  380ALA    HB1 5953   8.457  11.309   3.957
  380ALA    HB2 5954   8.317  11.338   4.065
  380ALA    HB3 5955   8.336  11.437   3.917
  380ALA      C 5956   8.296  11.235   3.731
  380ALA      O 5957   8.223  11.293   3.652
  381GLU      N 5958   8.403  11.163   3.687
  381GLU     HN 5959   8.466  11.122   3.755
  381GLU     CA 5960   8.438  11.136   3.548
  381GLU     HA 5961   8.461  11.230   3.499
  381GLU     CB 5962   8.562  11.042   3.537
  381GLU    HB1 5963   8.571  11.003   3.433
  381GLU    HB2 5964   8.542  10.955   3.603
  381GLU     CG 5965   8.702  11.102   3.573
  381GLU    HG1 5966   8.697  11.153   3.671
  381GLU    HG2 5967   8.733  11.176   3.496
  381GLU     CD 5968   8.812  10.993   3.584
  381GLU    OE1 5969   8.932  11.023   3.606
  381GLU    OE2 5970   8.778  10.873   3.569
  381GLU      C 5971   8.321  11.075   3.468
  381GLU      O 5972   8.306  11.100   3.348
  382ARG      N 5973   8.235  10.999   3.537
  382ARG     HN 5974   8.257  10.976   3.632
  382ARG     CA 5975   8.116  10.936   3.483
  382ARG     HA 5976   8.129  10.922   3.377
  382ARG     CB 5977   8.098  10.798   3.552
  382ARG    HB1 5978   8.003  10.751   3.518
  382ARG    HB2 5979   8.090  10.816   3.661
  382ARG     CG 5980   8.214  10.700   3.525
  382ARG    HG1 5981   8.312  10.754   3.527
  382ARG    HG2 5982   8.202  10.657   3.422
  382ARG     CD 5983   8.219  10.587   3.628
  382ARG    HD1 5984   8.121  10.532   3.624
  382ARG    HD2 5985   8.233  10.628   3.730
  382ARG     NE 5986   8.334  10.495   3.595
  382ARG     HE 5987   8.404  10.525   3.530
  382ARG     CZ 5988   8.318  10.364   3.606
  382ARG    NH1 5989   8.239  10.310   3.694
  382ARG   HH11 5990   8.193  10.225   3.660
  382ARG   HH12 5991   8.193  10.368   3.759
  382ARG    NH2 5992   8.376  10.283   3.521
  382ARG   HH21 5993   8.458  10.310   3.472
  382ARG   HH22 5994   8.342  10.186   3.521
  382ARG      C 5995   7.988  11.017   3.501
  382ARG      O 5996   7.880  10.973   3.464
  383GLY      N 5997   7.995  11.140   3.555
  383GLY     HN 5998   8.086  11.180   3.570
  383GLY     CA 5999   7.880  11.227   3.586
  383GLY    HA1 6000   7.818  11.235   3.498
  383GLY    HA2 6001   7.920  11.323   3.615
  383GLY      C 6002   7.792  11.178   3.699
  383GLY      O 6003   7.676  11.217   3.714
  384ARG      N 6004   7.847  11.092   3.786
  384ARG     HN 6005   7.943  11.063   3.774
  384ARG     CA 6006   7.775  11.022   3.891
  384ARG     HA 6007   7.676  11.064   3.901
  384ARG     CB 6008   7.764  10.872   3.860
  384ARG    HB1 6009   7.717  10.820   3.947
  384ARG    HB2 6010   7.865  10.828   3.845
  384ARG     CG 6011   7.677  10.840   3.738
  384ARG    HG1 6012   7.664  10.730   3.740
  384ARG    HG2 6013   7.732  10.866   3.645
  384ARG     CD 6014   7.539  10.904   3.730
  384ARG    HD1 6015   7.482  10.856   3.648
  384ARG    HD2 6016   7.544  11.013   3.710
  384ARG     NE 6017   7.471  10.884   3.862
  384ARG     HE 6018   7.490  10.948   3.939
  384ARG     CZ 6019   7.368  10.805   3.886
  384ARG    NH1 6020   7.326  10.711   3.805
  384ARG   HH11 6021   7.382  10.686   3.728
  384ARG   HH12 6022   7.258  10.649   3.849
  384ARG    NH2 6023   7.302  10.823   3.998
  384ARG   HH21 6024   7.336  10.887   4.069
  384ARG   HH22 6025   7.238  10.746   4.019
  384ARG      C 6026   7.840  11.039   4.026
  384ARG      O 6027   7.849  10.947   4.108
  385GLU      N 6028   7.885  11.162   4.056
  385GLU     HN 6029   7.884  11.233   3.986
  385GLU     CA 6030   7.937  11.200   4.186
  385GLU     HA 6031   8.025  11.140   4.206
  385GLU     CB 6032   7.979  11.348   4.182
  385GLU    HB1 6033   7.890  11.414   4.172
  385GLU    HB2 6034   8.043  11.362   4.092
  385GLU     CG 6035   8.062  11.392   4.305
  385GLU    HG1 6036   8.148  11.324   4.319
  385GLU    HG2 6037   7.999  11.390   4.397
  385GLU     CD 6038   8.116  11.534   4.289
  385GLU    OE1 6039   8.203  11.571   4.372
  385GLU    OE2 6040   8.067  11.606   4.197
  385GLU      C 6041   7.839  11.172   4.300
  385GLU      O 6042   7.879  11.135   4.410
  386ASP      N 6043   7.707  11.180   4.274
  386ASP     HN 6044   7.675  11.211   4.185
  386ASP     CA 6045   7.600  11.141   4.365
  386ASP     HA 6046   7.607  11.205   4.452
  386ASP     CB 6047   7.466  11.169   4.292
  386ASP    HB1 6048   7.465  11.271   4.252
  386ASP    HB2 6049   7.383  11.165   4.366
  386ASP     CG 6050   7.438  11.067   4.183
  386ASP    OD1 6051   7.507  11.060   4.078
  386ASP    OD2 6052   7.357  10.978   4.216
  386ASP      C 6053   7.604  10.995   4.415
  386ASP      O 6054   7.551  10.964   4.523
  387ILE      N 6055   7.666  10.903   4.339
  387ILE     HN 6056   7.705  10.929   4.250
  387ILE     CA 6057   7.691  10.767   4.382
  387ILE     HA 6058   7.604  10.731   4.436
  387ILE     CB 6059   7.714  10.672   4.263
  387ILE     HB 6060   7.799  10.709   4.202
  387ILE    CG2 6061   7.748  10.529   4.313
  387ILE   HG21 6062   7.665  10.488   4.375
  387ILE   HG22 6063   7.841  10.527   4.372
  387ILE   HG23 6064   7.764  10.460   4.228
  387ILE    CG1 6065   7.588  10.669   4.173
  387ILE   HG11 6066   7.568  10.772   4.134
  387ILE   HG12 6067   7.500  10.639   4.235
  387ILE     CD 6068   7.598  10.573   4.054
  387ILE    HD1 6069   7.595  10.468   4.088
  387ILE    HD2 6070   7.692  10.590   3.998
  387ILE    HD3 6071   7.512  10.588   3.985
  387ILE      C 6072   7.807  10.761   4.481
  387ILE      O 6073   7.806  10.680   4.573
  388ALA      N 6074   7.908  10.850   4.469
  388ALA     HN 6075   7.902  10.924   4.403
  388ALA     CA 6076   8.032  10.840   4.545
  388ALA     HA 6077   8.077  10.744   4.521
  388ALA     CB 6078   8.129  10.951   4.502
  388ALA    HB1 6079   8.086  11.052   4.523
  388ALA    HB2 6080   8.148  10.944   4.393
  388ALA    HB3 6081   8.226  10.944   4.556
  388ALA      C 6082   8.015  10.843   4.696
  388ALA      O 6083   8.063  10.756   4.768
  389ASP      N 6084   7.938  10.940   4.749
  389ASP     HN 6085   7.902  11.013   4.691
  389ASP     CA 6086   7.912  10.950   4.891
  389ASP     HA 6087   8.007  10.951   4.943
  389ASP     CB 6088   7.835  11.080   4.923
  389ASP    HB1 6089   7.806  11.086   5.030
  389ASP    HB2 6090   7.744  11.087   4.860
  389ASP     CG 6091   7.924  11.199   4.893
  389ASP    OD1 6092   8.047  11.183   4.872
  389ASP    OD2 6093   7.868  11.311   4.893
  389ASP      C 6094   7.836  10.831   4.945
  389ASP      O 6095   7.863  10.781   5.055
  390ARG      N 6096   7.737  10.781   4.869
  390ARG     HN 6097   7.718  10.824   4.781
  390ARG     CA 6098   7.663  10.660   4.899
  390ARG     HA 6099   7.622  10.668   4.998
  390ARG     CB 6100   7.543  10.645   4.802
  390ARG    HB1 6101   7.490  10.552   4.829
  390ARG    HB2 6102   7.579  10.637   4.697
  390ARG     CG 6103   7.438  10.758   4.814
  390ARG    HG1 6104   7.483  10.857   4.792
  390ARG    HG2 6105   7.405  10.760   4.921
  390ARG     CD 6106   7.312  10.734   4.729
  390ARG    HD1 6107   7.228  10.796   4.766
  390ARG    HD2 6108   7.284  10.626   4.737
  390ARG     NE 6109   7.340  10.774   4.587
  390ARG     HE 6110   7.411  10.841   4.564
  390ARG     CZ 6111   7.281  10.719   4.484
  390ARG    NH1 6112   7.199  10.617   4.490
  390ARG   HH11 6113   7.188  10.563   4.573
  390ARG   HH12 6114   7.176  10.575   4.402
  390ARG    NH2 6115   7.304  10.760   4.362
  390ARG   HH21 6116   7.253  10.710   4.290
  390ARG   HH22 6117   7.343  10.850   4.336
  390ARG      C 6118   7.749  10.534   4.901
  390ARG      O 6119   7.737  10.450   4.990
  391LEU      N 6120   7.839  10.520   4.803
  391LEU     HN 6121   7.842  10.590   4.731
  391LEU     CA 6122   7.937  10.414   4.790
  391LEU     HA 6123   7.885  10.320   4.797
  391LEU     CB 6124   7.995  10.429   4.647
  391LEU    HB1 6125   8.043  10.529   4.635
  391LEU    HB2 6126   7.907  10.427   4.579
  391LEU     CG 6127   8.093  10.321   4.598
  391LEU     HG 6128   8.058  10.222   4.635
  391LEU    CD1 6129   8.094  10.316   4.445
  391LEU   HD11 6130   8.126  10.414   4.404
  391LEU   HD12 6131   7.992  10.295   4.407
  391LEU   HD13 6132   8.163  10.238   4.408
  391LEU    CD2 6133   8.236  10.347   4.645
  391LEU   HD21 6134   8.247  10.333   4.754
  391LEU   HD22 6135   8.268  10.450   4.618
  391LEU   HD23 6136   8.306  10.275   4.596
  391LEU      C 6137   8.044  10.413   4.900
  391LEU      O 6138   8.073  10.310   4.960
  392ILE      N 6139   8.101  10.531   4.932
  392ILE     HN 6140   8.081  10.613   4.877
  392ILE     CA 6141   8.194  10.551   5.042
  392ILE     HA 6142   8.275  10.479   5.031
  392ILE     CB 6143   8.255  10.691   5.036
  392ILE     HB 6144   8.172  10.765   5.027
  392ILE    CG2 6145   8.335  10.723   5.164
  392ILE   HG21 6146   8.410  10.643   5.184
  392ILE   HG22 6147   8.270  10.732   5.253
  392ILE   HG23 6148   8.391  10.819   5.153
  392ILE    CG1 6149   8.345  10.706   4.911
  392ILE   HG11 6150   8.296  10.658   4.823
  392ILE   HG12 6151   8.441  10.653   4.929
  392ILE     CD 6152   8.372  10.852   4.872
  392ILE    HD1 6153   8.424  10.906   4.954
  392ILE    HD2 6154   8.276  10.905   4.850
  392ILE    HD3 6155   8.436  10.857   4.781
  392ILE      C 6156   8.129  10.522   5.177
  392ILE      O 6157   8.183  10.448   5.260
  393SER      N 6158   8.006  10.575   5.199
  393SER     HN 6159   7.965  10.637   5.131
  393SER     CA 6160   7.927  10.548   5.318
  393SER     HA 6161   7.986  10.576   5.404
  393SER     CB 6162   7.797  10.634   5.320
  393SER    HB1 6163   7.736  10.612   5.229
  393SER    HB2 6164   7.825  10.742   5.317
  393SER     OG 6165   7.719  10.608   5.436
  393SER    HG1 6166   7.636  10.660   5.433
  393SER      C 6167   7.890  10.402   5.337
  393SER      O 6168   7.911  10.344   5.443
  394ALA      N 6169   7.842  10.334   5.230
  394ALA     HN 6170   7.818  10.382   5.145
  394ALA     CA 6171   7.812  10.192   5.233
  394ALA     HA 6172   7.743  10.175   5.315
  394ALA     CB 6173   7.744  10.149   5.101
  394ALA    HB1 6174   7.809  10.171   5.014
  394ALA    HB2 6175   7.649  10.205   5.088
  394ALA    HB3 6176   7.720  10.040   5.102
  394ALA      C 6177   7.935  10.106   5.260
  394ALA      O 6178   7.930  10.002   5.325
  395SER      N 6179   8.052  10.152   5.213
  395SER     HN 6180   8.054  10.236   5.158
  395SER     CA 6181   8.179  10.089   5.248
  395SER     HA 6182   8.168   9.982   5.235
  395SER     CB 6183   8.295  10.136   5.156
  395SER    HB1 6184   8.388  10.079   5.179
  395SER    HB2 6185   8.316  10.244   5.171
  395SER     OG 6186   8.263  10.115   5.019
  395SER    HG1 6187   8.193  10.179   4.994
  395SER      C 6188   8.219  10.111   5.393
  395SER      O 6189   8.236  10.017   5.470
  396LEU      N 6190   8.233  10.237   5.438
  396LEU     HN 6191   8.211  10.315   5.378
  396LEU     CA 6192   8.285  10.266   5.570
  396LEU     HA 6193   8.373  10.205   5.584
  396LEU     CB 6194   8.327  10.414   5.576
  396LEU    HB1 6195   8.238  10.478   5.558
  396LEU    HB2 6196   8.398  10.433   5.492
  396LEU     CG 6197   8.394  10.457   5.708
  396LEU     HG 6198   8.323  10.438   5.792
  396LEU    CD1 6199   8.525  10.381   5.736
  396LEU   HD11 6200   8.598  10.400   5.655
  396LEU   HD12 6201   8.506  10.271   5.741
  396LEU   HD13 6202   8.569  10.414   5.832
  396LEU    CD2 6203   8.423  10.607   5.707
  396LEU   HD21 6204   8.333  10.664   5.677
  396LEU   HD22 6205   8.505  10.628   5.635
  396LEU   HD23 6206   8.455  10.641   5.808
  396LEU      C 6207   8.193  10.231   5.687
  396LEU      O 6208   8.235  10.176   5.788
  397PHE      N 6209   8.062  10.259   5.675
  397PHE     HN 6210   8.025  10.301   5.592
  397PHE     CA 6211   7.971  10.240   5.785
  397PHE     HA 6212   8.025  10.249   5.878
  397PHE     CB 6213   7.859  10.349   5.787
  397PHE    HB1 6214   7.779  10.323   5.859
  397PHE    HB2 6215   7.813  10.362   5.687
  397PHE     CG 6216   7.920  10.480   5.832
  397PHE    CD1 6217   7.933  10.508   5.969
  397PHE    HD1 6218   7.901  10.435   6.042
  397PHE    CE1 6219   7.986  10.630   6.012
  397PHE    HE1 6220   7.996  10.651   6.118
  397PHE     CZ 6221   8.029  10.725   5.918
  397PHE     HZ 6222   8.070  10.820   5.951
  397PHE    CD2 6223   7.960  10.578   5.739
  397PHE    HD2 6224   7.948  10.558   5.633
  397PHE    CE2 6225   8.015  10.699   5.781
  397PHE    HE2 6226   8.045  10.774   5.709
  397PHE      C 6227   7.915  10.100   5.787
  397PHE      O 6228   7.937  10.026   5.883
  398LEU      N 6229   7.848  10.057   5.678
  398LEU     HN 6230   7.837  10.118   5.601
  398LEU     CA 6231   7.778   9.930   5.672
  398LEU     HA 6232   7.717   9.921   5.761
  398LEU     CB 6233   7.683   9.932   5.548
  398LEU    HB1 6234   7.744   9.950   5.458
  398LEU    HB2 6235   7.615  10.019   5.561
  398LEU     CG 6236   7.597   9.807   5.523
  398LEU     HG 6237   7.663   9.718   5.515
  398LEU    CD1 6238   7.499   9.785   5.638
  398LEU   HD11 6239   7.429   9.871   5.650
  398LEU   HD12 6240   7.552   9.771   5.734
  398LEU   HD13 6241   7.438   9.695   5.620
  398LEU    CD2 6242   7.521   9.820   5.390
  398LEU   HD21 6243   7.592   9.836   5.306
  398LEU   HD22 6244   7.452   9.906   5.395
  398LEU   HD23 6245   7.463   9.727   5.371
  398LEU      C 6246   7.868   9.806   5.674
  398LEU      O 6247   7.829   9.700   5.722
  399ARG      N 6248   7.993   9.820   5.625
  399ARG     HN 6249   8.023   9.910   5.593
  399ARG     CA 6250   8.085   9.709   5.609
  399ARG     HA 6251   8.036   9.616   5.635
  399ARG     CB 6252   8.127   9.702   5.460
  399ARG    HB1 6253   8.197   9.617   5.446
  399ARG    HB2 6254   8.180   9.795   5.432
  399ARG     CG 6255   8.007   9.684   5.365
  399ARG    HG1 6256   7.921   9.749   5.392
  399ARG    HG2 6257   7.975   9.579   5.380
  399ARG     CD 6258   8.040   9.711   5.217
  399ARG    HD1 6259   8.147   9.691   5.195
  399ARG    HD2 6260   8.020   9.818   5.192
  399ARG     NE 6261   7.951   9.624   5.134
  399ARG     HE 6262   7.868   9.659   5.091
  399ARG     CZ 6263   7.966   9.492   5.127
  399ARG    NH1 6264   8.076   9.437   5.168
  399ARG   HH11 6265   8.083   9.338   5.197
  399ARG   HH12 6266   8.144   9.495   5.208
  399ARG    NH2 6267   7.871   9.419   5.072
  399ARG   HH21 6268   7.792   9.467   5.035
  399ARG   HH22 6269   7.892   9.323   5.056
  399ARG      C 6270   8.208   9.717   5.699
  399ARG      O 6271   8.291   9.626   5.697
  400PHE      N 6272   8.223   9.823   5.782
  400PHE     HN 6273   8.158   9.898   5.779
  400PHE     CA 6274   8.336   9.833   5.874
  400PHE     HA 6275   8.373   9.733   5.895
  400PHE     CB 6276   8.451   9.914   5.807
  400PHE    HB1 6277   8.418  10.017   5.784
  400PHE    HB2 6278   8.476   9.866   5.710
  400PHE     CG 6279   8.578   9.921   5.887
  400PHE    CD1 6280   8.629  10.044   5.933
  400PHE    HD1 6281   8.573  10.134   5.914
  400PHE    CE1 6282   8.751  10.050   6.000
  400PHE    HE1 6283   8.790  10.145   6.035
  400PHE     CZ 6284   8.824   9.932   6.023
  400PHE     HZ 6285   8.919   9.936   6.074
  400PHE    CD2 6286   8.654   9.804   5.909
  400PHE    HD2 6287   8.618   9.710   5.870
  400PHE    CE2 6288   8.775   9.809   5.978
  400PHE    HE2 6289   8.833   9.720   5.994
  400PHE      C 6290   8.294   9.888   6.010
  400PHE      O 6291   8.289   9.813   6.108
  401LEU      N 6292   8.261  10.018   6.023
  401LEU     HN 6293   8.261  10.079   5.943
  401LEU     CA 6294   8.233  10.081   6.152
  401LEU     HA 6295   8.318  10.062   6.216
  401LEU     CB 6296   8.215  10.235   6.136
  401LEU    HB1 6297   8.182  10.279   6.232
  401LEU    HB2 6298   8.135  10.254   6.061
  401LEU     CG 6299   8.341  10.313   6.092
  401LEU     HG 6300   8.376  10.273   5.993
  401LEU    CD1 6301   8.308  10.462   6.075
  401LEU   HD11 6302   8.272  10.504   6.171
  401LEU   HD12 6303   8.229  10.476   5.999
  401LEU   HD13 6304   8.399  10.518   6.043
  401LEU    CD2 6305   8.456  10.299   6.193
  401LEU   HD21 6306   8.496  10.195   6.193
  401LEU   HD22 6307   8.420  10.323   6.296
  401LEU   HD23 6308   8.538  10.368   6.168
  401LEU      C 6309   8.112  10.026   6.228
  401LEU      O 6310   8.121   9.991   6.345
  402CYS      N 6311   7.994  10.016   6.164
  402CYS     HN 6312   7.985  10.041   6.068
  402CYS     CA 6313   7.875   9.959   6.225
  402CYS     HA 6314   7.863  10.009   6.320
  402CYS     CB 6315   7.746   9.991   6.144
  402CYS    HB1 6316   7.659   9.937   6.188
  402CYS    HB2 6317   7.756   9.955   6.039
  402CYS     SG 6318   7.709  10.170   6.140
  402CYS    HG1 6319   7.602  10.163   6.219
  402CYS      C 6320   7.887   9.812   6.263
  402CYS      O 6321   7.848   9.777   6.375
  403PRO      N 6322   7.940   9.720   6.181
  403PRO     CD 6323   7.954   9.734   6.035
  403PRO    HD1 6324   8.043   9.796   6.013
  403PRO    HD2 6325   7.865   9.780   5.988
  403PRO     CA 6326   7.984   9.587   6.224
  403PRO     HA 6327   7.895   9.534   6.254
  403PRO     CB 6328   8.050   9.526   6.100
  403PRO    HB1 6329   8.044   9.416   6.099
  403PRO    HB2 6330   8.156   9.557   6.093
  403PRO     CG 6331   7.975   9.592   5.985
  403PRO    HG1 6332   8.033   9.589   5.890
  403PRO    HG2 6333   7.877   9.543   5.968
  403PRO      C 6334   8.075   9.584   6.345
  403PRO      O 6335   8.054   9.501   6.433
  404ALA      N 6336   8.177   9.672   6.349
  404ALA     HN 6337   8.196   9.734   6.272
  404ALA     CA 6338   8.268   9.686   6.460
  404ALA     HA 6339   8.307   9.588   6.483
  404ALA     CB 6340   8.385   9.777   6.420
  404ALA    HB1 6341   8.350   9.879   6.394
  404ALA    HB2 6342   8.437   9.734   6.331
  404ALA    HB3 6343   8.459   9.785   6.503
  404ALA      C 6344   8.204   9.735   6.588
  404ALA      O 6345   8.240   9.690   6.696
  405ILE      N 6346   8.106   9.828   6.581
  405ILE     HN 6347   8.084   9.868   6.492
  405ILE     CA 6348   8.024   9.866   6.696
  405ILE     HA 6349   8.090   9.888   6.779
  405ILE     CB 6350   7.943   9.992   6.665
  405ILE     HB 6351   7.884   9.973   6.571
  405ILE    CG2 6352   7.844  10.026   6.779
  405ILE   HG21 6353   7.899  10.043   6.873
  405ILE   HG22 6354   7.770   9.944   6.795
  405ILE   HG23 6355   7.786  10.117   6.755
  405ILE    CG1 6356   8.037  10.113   6.637
  405ILE   HG11 6357   8.124  10.081   6.576
  405ILE   HG12 6358   8.077  10.148   6.734
  405ILE     CD 6359   7.967  10.227   6.562
  405ILE    HD1 6360   7.887  10.272   6.626
  405ILE    HD2 6361   7.920  10.190   6.469
  405ILE    HD3 6362   8.039  10.305   6.534
  405ILE      C 6363   7.936   9.751   6.745
  405ILE      O 6364   7.932   9.719   6.864
  406MET      N 6365   7.867   9.680   6.653
  406MET     HN 6366   7.875   9.704   6.556
  406MET     CA 6367   7.781   9.567   6.685
  406MET     HA 6368   7.714   9.598   6.764
  406MET     CB 6369   7.694   9.523   6.564
  406MET    HB1 6370   7.637   9.431   6.590
  406MET    HB2 6371   7.762   9.500   6.479
  406MET     CG 6372   7.591   9.630   6.525
  406MET    HG1 6373   7.646   9.722   6.495
  406MET    HG2 6374   7.533   9.656   6.616
  406MET     SD 6375   7.476   9.583   6.393
  406MET     CE 6376   7.598   9.571   6.259
  406MET    HE1 6377   7.674   9.492   6.279
  406MET    HE2 6378   7.649   9.667   6.241
  406MET    HE3 6379   7.546   9.545   6.165
  406MET      C 6380   7.854   9.446   6.740
  406MET      O 6381   7.802   9.372   6.824
  407SER      N 6382   7.977   9.420   6.695
  407SER     HN 6383   8.018   9.480   6.625
  407SER     CA 6384   8.053   9.303   6.737
  407SER     HA 6385   8.014   9.264   6.830
  407SER     CB 6386   8.044   9.189   6.632
  407SER    HB1 6387   8.107   9.103   6.661
  407SER    HB2 6388   8.078   9.226   6.532
  407SER     OG 6389   7.911   9.139   6.619
  407SER    HG1 6390   7.850   9.212   6.639
  407SER      C 6391   8.200   9.334   6.764
  407SER      O 6392   8.287   9.291   6.687
  408PRO      N 6393   8.238   9.405   6.872
  408PRO     CD 6394   8.147   9.463   6.971
  408PRO    HD1 6395   8.135   9.391   7.055
  408PRO    HD2 6396   8.047   9.489   6.930
  408PRO     CA 6397   8.373   9.462   6.884
  408PRO     HA 6398   8.395   9.516   6.794
  408PRO     CB 6399   8.364   9.553   7.007
  408PRO    HB1 6400   8.427   9.644   6.993
  408PRO    HB2 6401   8.394   9.501   7.101
  408PRO     CG 6402   8.216   9.590   7.017
  408PRO    HG1 6403   8.185   9.620   7.120
  408PRO    HG2 6404   8.193   9.673   6.947
  408PRO      C 6405   8.481   9.358   6.901
  408PRO      O 6406   8.597   9.384   6.868
  409SER      N 6407   8.447   9.240   6.952
  409SER     HN 6408   8.352   9.223   6.979
  409SER     CA 6409   8.534   9.125   6.963
  409SER     HA 6410   8.625   9.158   7.011
  409SER     CB 6411   8.472   9.017   7.051
  409SER    HB1 6412   8.463   9.056   7.155
  409SER    HB2 6413   8.539   8.929   7.054
  409SER     OG 6414   8.341   8.980   7.006
  409SER    HG1 6415   8.332   8.887   7.031
  409SER      C 6416   8.579   9.067   6.829
  409SER      O 6417   8.692   9.021   6.815
  410LEU      N 6418   8.494   9.073   6.725
  410LEU     HN 6419   8.403   9.111   6.738
  410LEU     CA 6420   8.529   9.028   6.591
  410LEU     HA 6421   8.582   8.934   6.599
  410LEU     CB 6422   8.402   9.008   6.505
  410LEU    HB1 6423   8.430   8.976   6.402
  410LEU    HB2 6424   8.349   9.105   6.495
  410LEU     CG 6425   8.302   8.904   6.560
  410LEU     HG 6426   8.265   8.939   6.659
  410LEU    CD1 6427   8.182   8.890   6.465
  410LEU   HD11 6428   8.216   8.853   6.366
  410LEU   HD12 6429   8.130   8.987   6.452
  410LEU   HD13 6430   8.108   8.817   6.506
  410LEU    CD2 6431   8.365   8.765   6.580
  410LEU   HD21 6432   8.449   8.770   6.652
  410LEU   HD22 6433   8.400   8.723   6.484
  410LEU   HD23 6434   8.289   8.695   6.623
  410LEU      C 6435   8.626   9.123   6.520
  410LEU      O 6436   8.686   9.085   6.420
  411PHE      N 6437   8.641   9.247   6.571
  411PHE     HN 6438   8.587   9.273   6.651
  411PHE     CA 6439   8.729   9.349   6.517
  411PHE     HA 6440   8.777   9.312   6.427
  411PHE     CB 6441   8.648   9.477   6.485
  411PHE    HB1 6442   8.716   9.563   6.468
  411PHE    HB2 6443   8.581   9.503   6.569
  411PHE     CG 6444   8.566   9.458   6.360
  411PHE    CD1 6445   8.610   9.512   6.237
  411PHE    HD1 6446   8.705   9.564   6.233
  411PHE    CE1 6447   8.532   9.500   6.122
  411PHE    HE1 6448   8.567   9.542   6.028
  411PHE     CZ 6449   8.409   9.434   6.127
  411PHE     HZ 6450   8.347   9.427   6.039
  411PHE    CD2 6451   8.441   9.394   6.364
  411PHE    HD2 6452   8.403   9.357   6.458
  411PHE    CE2 6453   8.363   9.382   6.249
  411PHE    HE2 6454   8.266   9.334   6.254
  411PHE      C 6455   8.843   9.381   6.614
  411PHE      O 6456   8.906   9.487   6.608
  412GLY      N 6457   8.868   9.289   6.711
  412GLY     HN 6458   8.813   9.206   6.713
  412GLY     CA 6459   8.981   9.295   6.803
  412GLY    HA1 6460   9.072   9.296   6.744
  412GLY    HA2 6461   8.975   9.208   6.867
  412GLY      C 6462   8.986   9.415   6.893
  412GLY      O 6463   9.093   9.453   6.939
  413LEU      N 6464   8.869   9.478   6.918
  413LEU     HN 6465   8.785   9.446   6.875
  413LEU     CA 6466   8.859   9.593   7.006
  413LEU     HA 6467   8.950   9.652   6.999
  413LEU     CB 6468   8.737   9.681   6.967
  413LEU    HB1 6469   8.733   9.768   7.035
  413LEU    HB2 6470   8.645   9.621   6.982
  413LEU     CG 6471   8.736   9.733   6.821
  413LEU     HG 6472   8.732   9.645   6.752
  413LEU    CD1 6473   8.612   9.819   6.795
  413LEU   HD11 6474   8.612   9.908   6.863
  413LEU   HD12 6475   8.519   9.761   6.813
  413LEU   HD13 6476   8.611   9.856   6.691
  413LEU    CD2 6477   8.862   9.814   6.788
  413LEU   HD21 6478   8.952   9.751   6.801
  413LEU   HD22 6479   8.869   9.903   6.855
  413LEU   HD23 6480   8.859   9.849   6.683
  413LEU      C 6481   8.847   9.551   7.151
  413LEU      O 6482   8.898   9.618   7.240
  414MET      N 6483   8.781   9.436   7.177
  414MET     HN 6484   8.739   9.386   7.102
  414MET     CA 6485   8.761   9.381   7.310
  414MET     HA 6486   8.834   9.422   7.378
  414MET     CB 6487   8.618   9.409   7.364
  414MET    HB1 6488   8.600   9.353   7.459
  414MET    HB2 6489   8.543   9.372   7.290
  414MET     CG 6490   8.589   9.558   7.390
  414MET    HG1 6491   8.483   9.569   7.422
  414MET    HG2 6492   8.598   9.613   7.294
  414MET     SD 6493   8.696   9.638   7.515
  414MET     CE 6494   8.615   9.573   7.663
  414MET    HE1 6495   8.606   9.462   7.660
  414MET    HE2 6496   8.514   9.616   7.676
  414MET    HE3 6497   8.674   9.598   7.754
  414MET      C 6498   8.784   9.231   7.305
  414MET      O 6499   8.760   9.168   7.202
  415GLN      N 6500   8.834   9.168   7.413
  415GLN     HN 6501   8.859   9.219   7.494
  415GLN     CA 6502   8.854   9.023   7.413
  415GLN     HA 6503   8.891   8.991   7.317
  415GLN     CB 6504   8.958   8.987   7.523
  415GLN    HB1 6505   8.922   9.024   7.621
  415GLN    HB2 6506   9.050   9.043   7.496
  415GLN     CG 6507   8.996   8.838   7.538
  415GLN    HG1 6508   8.907   8.777   7.565
  415GLN    HG2 6509   9.070   8.826   7.620
  415GLN     CD 6510   9.061   8.780   7.411
  415GLN    OE1 6511   9.110   8.853   7.325
  415GLN    NE2 6512   9.062   8.645   7.403
  415GLN   HE21 6513   9.091   8.604   7.316
  415GLN   HE22 6514   9.031   8.589   7.479
  415GLN      C 6515   8.726   8.946   7.439
  415GLN      O 6516   8.705   8.835   7.389
  416GLU      N 6517   8.633   9.005   7.515
  416GLU     HN 6518   8.651   9.096   7.553
  416GLU     CA 6519   8.508   8.944   7.553
  416GLU     HA 6520   8.517   8.837   7.550
  416GLU     CB 6521   8.472   8.988   7.697
  416GLU    HB1 6522   8.376   8.942   7.728
  416GLU    HB2 6523   8.459   9.099   7.700
  416GLU     CG 6524   8.581   8.951   7.801
  416GLU    HG1 6525   8.679   8.997   7.776
  416GLU    HG2 6526   8.595   8.841   7.805
  416GLU     CD 6527   8.542   9.000   7.941
  416GLU    OE1 6528   8.627   9.065   8.008
  416GLU    OE2 6529   8.426   8.971   7.981
  416GLU      C 6530   8.395   8.986   7.458
  416GLU      O 6531   8.388   9.100   7.412
  417TYR      N 6532   8.298   8.895   7.432
  417TYR     HN 6533   8.308   8.800   7.458
  417TYR     CA 6534   8.167   8.936   7.383
  417TYR     HA 6535   8.185   8.991   7.292
  417TYR     CB 6536   8.075   8.814   7.352
  417TYR    HB1 6537   7.968   8.843   7.344
  417TYR    HB2 6538   8.082   8.740   7.435
  417TYR     CG 6539   8.112   8.748   7.222
  417TYR    CD1 6540   8.074   8.807   7.100
  417TYR    HD1 6541   8.024   8.902   7.099
  417TYR    CE1 6542   8.103   8.743   6.978
  417TYR    HE1 6543   8.076   8.790   6.885
  417TYR     CZ 6544   8.166   8.618   6.978
  417TYR     OH 6545   8.197   8.555   6.856
  417TYR     HH 6546   8.161   8.609   6.785
  417TYR    CD2 6547   8.176   8.623   7.220
  417TYR    HD2 6548   8.208   8.580   7.314
  417TYR    CE2 6549   8.201   8.558   7.099
  417TYR    HE2 6550   8.254   8.464   7.097
  417TYR      C 6551   8.095   9.031   7.480
  417TYR      O 6552   8.112   9.018   7.602
  418PRO      N 6553   8.019   9.131   7.435
  418PRO     CD 6554   7.985   9.153   7.294
  418PRO    HD1 6555   7.959   9.058   7.243
  418PRO    HD2 6556   8.071   9.201   7.243
  418PRO     CA 6557   7.933   9.210   7.524
  418PRO     HA 6558   7.994   9.253   7.603
  418PRO     CB 6559   7.871   9.315   7.431
  418PRO    HB1 6560   7.940   9.403   7.426
  418PRO    HB2 6561   7.771   9.349   7.465
  418PRO     CG 6562   7.864   9.247   7.294
  418PRO    HG1 6563   7.771   9.186   7.288
  418PRO    HG2 6564   7.866   9.320   7.211
  418PRO      C 6565   7.828   9.124   7.592
  418PRO      O 6566   7.785   9.025   7.535
  419ASP      N 6567   7.782   9.161   7.712
  419ASP     HN 6568   7.826   9.230   7.768
  419ASP     CA 6569   7.662   9.101   7.768
  419ASP     HA 6570   7.669   8.994   7.752
  419ASP     CB 6571   7.657   9.125   7.921
  419ASP    HB1 6572   7.755   9.092   7.963
  419ASP    HB2 6573   7.579   9.062   7.968
  419ASP     CG 6574   7.633   9.269   7.965
  419ASP    OD1 6575   7.562   9.347   7.896
  419ASP    OD2 6576   7.680   9.301   8.076
  419ASP      C 6577   7.536   9.146   7.695
  419ASP      O 6578   7.537   9.228   7.603
  420GLU      N 6579   7.420   9.091   7.737
  420GLU     HN 6580   7.420   9.027   7.812
  420GLU     CA 6581   7.293   9.115   7.671
  420GLU     HA 6582   7.304   9.082   7.569
  420GLU     CB 6583   7.184   9.028   7.737
  420GLU    HB1 6584   7.165   9.059   7.842
  420GLU    HB2 6585   7.224   8.924   7.740
  420GLU     CG 6586   7.050   9.026   7.658
  420GLU    HG1 6587   7.073   9.011   7.551
  420GLU    HG2 6588   6.995   9.121   7.670
  420GLU     CD 6589   6.959   8.910   7.697
  420GLU    OE1 6590   6.849   8.901   7.636
  420GLU    OE2 6591   6.997   8.828   7.784
  420GLU      C 6592   7.251   9.262   7.665
  420GLU      O 6593   7.203   9.312   7.564
  421GLN      N 6594   7.273   9.338   7.776
  421GLN     HN 6595   7.324   9.299   7.853
  421GLN     CA 6596   7.254   9.481   7.784
  421GLN     HA 6597   7.159   9.507   7.741
  421GLN     CB 6598   7.257   9.524   7.932
  421GLN    HB1 6599   7.357   9.501   7.977
  421GLN    HB2 6600   7.182   9.463   7.987
  421GLN     CG 6601   7.225   9.673   7.953
  421GLN    HG1 6602   7.126   9.697   7.907
  421GLN    HG2 6603   7.301   9.737   7.904
  421GLN     CD 6604   7.217   9.708   8.101
  421GLN    OE1 6605   7.188   9.626   8.188
  421GLN    NE2 6606   7.245   9.836   8.132
  421GLN   HE21 6607   7.248   9.866   8.228
  421GLN   HE22 6608   7.275   9.901   8.061
  421GLN      C 6609   7.350   9.563   7.700
  421GLN      O 6610   7.308   9.646   7.619
  422THR      N 6611   7.481   9.537   7.710
  422THR     HN 6612   7.513   9.469   7.778
  422THR     CA 6613   7.583   9.605   7.630
  422THR     HA 6614   7.570   9.710   7.645
  422THR     CB 6615   7.725   9.568   7.671
  422THR     HB 6616   7.746   9.461   7.650
  422THR    OG1 6617   7.746   9.588   7.809
  422THR    HG1 6618   7.705   9.514   7.856
  422THR    CG2 6619   7.829   9.658   7.602
  422THR   HG21 6620   7.814   9.764   7.631
  422THR   HG22 6621   7.826   9.649   7.492
  422THR   HG23 6622   7.931   9.629   7.635
  422THR      C 6623   7.561   9.581   7.481
  422THR      O 6624   7.567   9.672   7.398
  423SER      N 6625   7.529   9.455   7.445
  423SER     HN 6626   7.528   9.384   7.516
  423SER     CA 6627   7.496   9.413   7.310
  423SER     HA 6628   7.580   9.438   7.246
  423SER     CB 6629   7.474   9.259   7.306
  423SER    HB1 6630   7.384   9.233   7.367
  423SER    HB2 6631   7.560   9.208   7.354
  423SER     OG 6632   7.458   9.210   7.174
  423SER    HG1 6633   7.530   9.246   7.121
  423SER      C 6634   7.374   9.483   7.252
  423SER      O 6635   7.375   9.532   7.138
  424ARG      N 6636   7.266   9.497   7.332
  424ARG     HN 6637   7.264   9.458   7.424
  424ARG     CA 6638   7.149   9.573   7.294
  424ARG     HA 6639   7.113   9.533   7.201
  424ARG     CB 6640   7.040   9.557   7.403
  424ARG    HB1 6641   7.079   9.591   7.501
  424ARG    HB2 6642   7.023   9.448   7.410
  424ARG     CG 6643   6.905   9.629   7.377
  424ARG    HG1 6644   6.918   9.739   7.380
  424ARG    HG2 6645   6.836   9.604   7.461
  424ARG     CD 6646   6.840   9.594   7.243
  424ARG    HD1 6647   6.841   9.484   7.233
  424ARG    HD2 6648   6.899   9.639   7.160
  424ARG     NE 6649   6.698   9.643   7.241
  424ARG     HE 6650   6.650   9.667   7.328
  424ARG     CZ 6651   6.628   9.672   7.132
  424ARG    NH1 6652   6.671   9.638   7.012
  424ARG   HH11 6653   6.758   9.591   7.004
  424ARG   HH12 6654   6.619   9.665   6.934
  424ARG    NH2 6655   6.512   9.733   7.145
  424ARG   HH21 6656   6.489   9.769   7.238
  424ARG   HH22 6657   6.446   9.738   7.071
  424ARG      C 6658   7.177   9.720   7.270
  424ARG      O 6659   7.136   9.774   7.167
  425THR      N 6660   7.252   9.785   7.362
  425THR     HN 6661   7.274   9.742   7.450
  425THR     CA 6662   7.296   9.923   7.350
  425THR     HA 6663   7.208   9.986   7.340
  425THR     CB 6664   7.374   9.964   7.475
  425THR     HB 6665   7.457   9.891   7.488
  425THR    OG1 6666   7.294   9.957   7.592
  425THR    HG1 6667   7.354   9.976   7.665
  425THR    CG2 6668   7.429  10.107   7.468
  425THR   HG21 6669   7.351  10.179   7.436
  425THR   HG22 6670   7.514  10.112   7.398
  425THR   HG23 6671   7.467  10.138   7.568
  425THR      C 6672   7.381   9.948   7.226
  425THR      O 6673   7.352  10.036   7.144
  426LEU      N 6674   7.483   9.864   7.202
  426LEU     HN 6675   7.504   9.792   7.269
  426LEU     CA 6676   7.568   9.867   7.084
  426LEU     HA 6677   7.615   9.965   7.079
  426LEU     CB 6678   7.678   9.758   7.094
  426LEU    HB1 6679   7.729   9.745   6.996
  426LEU    HB2 6680   7.629   9.661   7.119
  426LEU     CG 6681   7.788   9.786   7.198
  426LEU     HG 6682   7.741   9.811   7.296
  426LEU    CD1 6683   7.876   9.661   7.217
  426LEU   HD11 6684   7.923   9.635   7.120
  426LEU   HD12 6685   7.815   9.574   7.251
  426LEU   HD13 6686   7.957   9.680   7.291
  426LEU    CD2 6687   7.878   9.903   7.157
  426LEU   HD21 6688   7.819   9.997   7.146
  426LEU   HD22 6689   7.927   9.881   7.060
  426LEU   HD23 6690   7.957   9.921   7.234
  426LEU      C 6691   7.492   9.850   6.953
  426LEU      O 6692   7.516   9.921   6.855
  427THR      N 6693   7.396   9.756   6.950
  427THR     HN 6694   7.386   9.694   7.028
  427THR     CA 6695   7.305   9.732   6.837
  427THR     HA 6696   7.365   9.711   6.750
  427THR     CB 6697   7.212   9.613   6.862
  427THR     HB 6698   7.151   9.630   6.953
  427THR    OG1 6699   7.285   9.492   6.879
  427THR    HG1 6700   7.331   9.498   6.964
  427THR    CG2 6701   7.119   9.587   6.743
  427THR   HG21 6702   7.178   9.566   6.651
  427THR   HG22 6703   7.053   9.673   6.721
  427THR   HG23 6704   7.054   9.499   6.763
  427THR      C 6705   7.221   9.854   6.805
  427THR      O 6706   7.206   9.894   6.689
  428LEU      N 6707   7.164   9.921   6.908
  428LEU     HN 6708   7.175   9.888   7.002
  428LEU     CA 6709   7.088  10.043   6.890
  428LEU     HA 6710   7.014  10.025   6.813
  428LEU     CB 6711   7.013  10.077   7.021
  428LEU    HB1 6712   6.965  10.177   7.015
  428LEU    HB2 6713   7.087  10.080   7.104
  428LEU     CG 6714   6.903   9.975   7.056
  428LEU     HG 6715   6.943   9.872   7.042
  428LEU    CD1 6716   6.862   9.990   7.202
  428LEU   HD11 6717   6.825  10.093   7.221
  428LEU   HD12 6718   6.951   9.973   7.266
  428LEU   HD13 6719   6.783   9.917   7.230
  428LEU    CD2 6720   6.779   9.991   6.966
  428LEU   HD21 6721   6.805   9.977   6.859
  428LEU   HD22 6722   6.737  10.092   6.980
  428LEU   HD23 6723   6.702   9.917   6.996
  428LEU      C 6724   7.169  10.162   6.840
  428LEU      O 6725   7.127  10.232   6.746
  429ILE      N 6726   7.289  10.186   6.895
  429ILE     HN 6727   7.319  10.131   6.973
  429ILE     CA 6728   7.382  10.290   6.850
  429ILE     HA 6729   7.332  10.385   6.855
  429ILE     CB 6730   7.507  10.294   6.940
  429ILE     HB 6731   7.550  10.190   6.943
  429ILE    CG2 6732   7.615  10.389   6.883
  429ILE   HG21 6733   7.575  10.492   6.876
  429ILE   HG22 6734   7.650  10.358   6.782
  429ILE   HG23 6735   7.704  10.391   6.950
  429ILE    CG1 6736   7.471  10.334   7.085
  429ILE   HG11 6737   7.375  10.288   7.116
  429ILE   HG12 6738   7.458  10.444   7.089
  429ILE     CD 6739   7.578  10.290   7.186
  429ILE    HD1 6740   7.676  10.337   7.163
  429ILE    HD2 6741   7.591  10.180   7.185
  429ILE    HD3 6742   7.549  10.321   7.289
  429ILE      C 6743   7.422  10.268   6.705
  429ILE      O 6744   7.415  10.359   6.622
  430ALA      N 6745   7.456  10.143   6.669
  430ALA     HN 6746   7.460  10.070   6.738
  430ALA     CA 6747   7.488  10.104   6.533
  430ALA     HA 6748   7.571  10.167   6.500
  430ALA     CB 6749   7.534   9.958   6.529
  430ALA    HB1 6750   7.454   9.890   6.566
  430ALA    HB2 6751   7.623   9.945   6.594
  430ALA    HB3 6752   7.562   9.927   6.426
  430ALA      C 6753   7.376  10.126   6.433
  430ALA      O 6754   7.401  10.174   6.323
  431LYS      N 6755   7.250  10.097   6.471
  431LYS     HN 6756   7.233  10.053   6.560
  431LYS     CA 6757   7.133  10.132   6.392
  431LYS     HA 6758   7.146  10.087   6.294
  431LYS     CB 6759   7.004  10.073   6.454
  431LYS    HB1 6760   6.914  10.124   6.412
  431LYS    HB2 6761   7.004  10.092   6.563
  431LYS     CG 6762   6.988   9.924   6.426
  431LYS    HG1 6763   7.069   9.867   6.476
  431LYS    HG2 6764   6.998   9.908   6.316
  431LYS     CD 6765   6.850   9.874   6.471
  431LYS    HD1 6766   6.774   9.940   6.423
  431LYS    HD2 6767   6.841   9.888   6.581
  431LYS     CE 6768   6.827   9.728   6.432
  431LYS    HE1 6769   6.885   9.662   6.500
  431LYS    HE2 6770   6.860   9.711   6.327
  431LYS     NZ 6771   6.685   9.695   6.441
  431LYS    HZ1 6772   6.629   9.771   6.390
  431LYS    HZ2 6773   6.653   9.698   6.540
  431LYS    HZ3 6774   6.663   9.605   6.393
  431LYS      C 6775   7.110  10.280   6.365
  431LYS      O 6776   7.077  10.320   6.253
  432VAL      N 6777   7.126  10.366   6.468
  432VAL     HN 6778   7.149  10.331   6.559
  432VAL     CA 6779   7.117  10.511   6.454
  432VAL     HA 6780   7.023  10.535   6.407
  432VAL     CB 6781   7.121  10.581   6.590
  432VAL     HB 6782   7.213  10.549   6.645
  432VAL    CG1 6783   7.122  10.734   6.574
  432VAL   HG11 6784   7.030  10.767   6.522
  432VAL   HG12 6785   7.210  10.771   6.518
  432VAL   HG13 6786   7.124  10.782   6.674
  432VAL    CG2 6787   6.997  10.540   6.673
  432VAL   HG21 6788   6.993  10.431   6.691
  432VAL   HG22 6789   6.904  10.571   6.621
  432VAL   HG23 6790   7.000  10.590   6.772
  432VAL      C 6791   7.225  10.567   6.362
  432VAL      O 6792   7.197  10.639   6.266
  433ILE      N 6793   7.353  10.529   6.386
  433ILE     HN 6794   7.373  10.472   6.466
  433ILE     CA 6795   7.467  10.568   6.305
  433ILE     HA 6796   7.467  10.676   6.298
  433ILE     CB 6797   7.599  10.525   6.370
  433ILE     HB 6798   7.594  10.415   6.388
  433ILE    CG2 6799   7.720  10.551   6.277
  433ILE   HG21 6800   7.719  10.656   6.241
  433ILE   HG22 6801   7.718  10.484   6.189
  433ILE   HG23 6802   7.815  10.534   6.333
  433ILE    CG1 6803   7.622  10.592   6.509
  433ILE   HG11 6804   7.715  10.548   6.552
  433ILE   HG12 6805   7.539  10.565   6.578
  433ILE     CD 6806   7.636  10.745   6.508
  433ILE    HD1 6807   7.544  10.793   6.468
  433ILE    HD2 6808   7.723  10.776   6.446
  433ILE    HD3 6809   7.653  10.782   6.611
  433ILE      C 6810   7.453  10.520   6.161
  433ILE      O 6811   7.482  10.594   6.066
  434GLN      N 6812   7.403  10.397   6.140
  434GLN     HN 6813   7.383  10.336   6.216
  434GLN     CA 6814   7.373  10.345   6.008
  434GLN     HA 6815   7.464  10.353   5.950
  434GLN     CB 6816   7.334  10.196   6.016
  434GLN    HB1 6817   7.243  10.183   6.078
  434GLN    HB2 6818   7.416  10.143   6.070
  434GLN     CG 6819   7.315  10.127   5.879
  434GLN    HG1 6820   7.229  10.169   5.823
  434GLN    HG2 6821   7.295  10.019   5.893
  434GLN     CD 6822   7.443  10.136   5.795
  434GLN    OE1 6823   7.537  10.060   5.817
  434GLN    NE2 6824   7.450  10.231   5.700
  434GLN   HE21 6825   7.375  10.296   5.690
  434GLN   HE22 6826   7.534  10.240   5.648
  434GLN      C 6827   7.266  10.421   5.931
  434GLN      O 6828   7.277  10.443   5.810
  435ASN      N 6829   7.156  10.462   5.998
  435ASN     HN 6830   7.147  10.443   6.096
  435ASN     CA 6831   7.053  10.548   5.940
  435ASN     HA 6832   7.025  10.506   5.844
  435ASN     CB 6833   6.928  10.556   6.031
  435ASN    HB1 6834   6.869  10.648   6.012
  435ASN    HB2 6835   6.957  10.556   6.138
  435ASN     CG 6836   6.836  10.440   5.998
  435ASN    OD1 6837   6.750  10.454   5.911
  435ASN    ND2 6838   6.852  10.324   6.066
  435ASN   HD21 6839   6.780  10.255   6.056
  435ASN   HD22 6840   6.923  10.319   6.136
  435ASN      C 6841   7.106  10.686   5.903
  435ASN      O 6842   7.081  10.737   5.793
  436LEU      N 6843   7.187  10.747   5.991
  436LEU     HN 6844   7.201  10.705   6.080
  436LEU     CA 6845   7.254  10.874   5.966
  436LEU     HA 6846   7.179  10.949   5.946
  436LEU     CB 6847   7.337  10.910   6.091
  436LEU    HB1 6848   7.417  10.834   6.106
  436LEU    HB2 6849   7.272  10.905   6.180
  436LEU     CG 6850   7.403  11.049   6.088
  436LEU     HG 6851   7.463  11.061   5.995
  436LEU    CD1 6852   7.299  11.161   6.094
  436LEU   HD11 6853   7.243  11.156   6.190
  436LEU   HD12 6854   7.226  11.155   6.011
  436LEU   HD13 6855   7.350  11.260   6.089
  436LEU    CD2 6856   7.498  11.063   6.207
  436LEU   HD21 6857   7.576  10.984   6.204
  436LEU   HD22 6858   7.441  11.053   6.302
  436LEU   HD23 6859   7.547  11.163   6.206
  436LEU      C 6860   7.346  10.869   5.844
  436LEU      O 6861   7.343  10.956   5.757
  437ALA      N 6862   7.426  10.762   5.833
  437ALA     HN 6863   7.435  10.698   5.911
  437ALA     CA 6864   7.515  10.735   5.722
  437ALA     HA 6865   7.575  10.823   5.704
  437ALA     CB 6866   7.607  10.619   5.761
  437ALA    HB1 6867   7.548  10.528   5.785
  437ALA    HB2 6868   7.666  10.647   5.851
  437ALA    HB3 6869   7.680  10.595   5.680
  437ALA      C 6870   7.442  10.706   5.590
  437ALA      O 6871   7.493  10.737   5.483
  438ASN      N 6872   7.320  10.651   5.597
  438ASN     HN 6873   7.283  10.623   5.686
  438ASN     CA 6874   7.236  10.626   5.480
  438ASN     HA 6875   7.296  10.601   5.395
  438ASN     CB 6876   7.134  10.511   5.510
  438ASN    HB1 6877   7.050  10.512   5.437
  438ASN    HB2 6878   7.092  10.529   5.611
  438ASN     CG 6879   7.193  10.370   5.502
  438ASN    OD1 6880   7.286  10.334   5.430
  438ASN    ND2 6881   7.131  10.279   5.581
  438ASN   HD21 6882   7.169  10.187   5.586
  438ASN   HD22 6883   7.051  10.310   5.631
  438ASN      C 6884   7.153  10.751   5.442
  438ASN      O 6885   7.080  10.750   5.344
  439PHE      N 6886   7.159  10.861   5.521
  439PHE     HN 6887   7.227  10.865   5.593
  439PHE     CA 6888   7.071  10.977   5.507
  439PHE     HA 6889   7.087  11.036   5.596
  439PHE     CB 6890   7.111  11.067   5.387
  439PHE    HB1 6891   7.048  11.158   5.383
  439PHE    HB2 6892   7.101  11.012   5.292
  439PHE     CG 6893   7.256  11.109   5.403
  439PHE    CD1 6894   7.288  11.214   5.490
  439PHE    HD1 6895   7.209  11.267   5.541
  439PHE    CE1 6896   7.421  11.250   5.513
  439PHE    HE1 6897   7.445  11.328   5.583
  439PHE     CZ 6898   7.524  11.184   5.445
  439PHE     HZ 6899   7.627  11.214   5.460
  439PHE    CD2 6900   7.360  11.044   5.334
  439PHE    HD2 6901   7.337  10.962   5.266
  439PHE    CE2 6902   7.493  11.082   5.355
  439PHE    HE2 6903   7.575  11.032   5.307
  439PHE      C 6904   6.921  10.943   5.512
  439PHE      O 6905   6.836  11.001   5.443
  440SER      N 6906   6.886  10.845   5.599
  440SER     HN 6907   6.958  10.799   5.652
  440SER     CA 6908   6.751  10.793   5.616
  440SER     HA 6909   6.685  10.844   5.547
  440SER     CB 6910   6.741  10.641   5.586
  440SER    HB1 6911   6.771  10.626   5.479
  440SER    HB2 6912   6.636  10.605   5.596
  440SER     OG 6913   6.827  10.563   5.670
  440SER    HG1 6914   6.779  10.547   5.754
  440SER      C 6915   6.697  10.819   5.755
  440SER      O 6916   6.769  10.815   5.854
  441LYS      N 6917   6.565  10.847   5.764
  441LYS     HN 6918   6.508  10.849   5.683
  441LYS     CA 6919   6.492  10.854   5.889
  441LYS     HA 6920   6.559  10.883   5.969
  441LYS     CB 6921   6.375  10.956   5.881
  441LYS    HB1 6922   6.318  10.955   5.977
  441LYS    HB2 6923   6.305  10.925   5.800
  441LYS     CG 6924   6.420  11.100   5.854
  441LYS    HG1 6925   6.459  11.106   5.749
  441LYS    HG2 6926   6.503  11.126   5.923
  441LYS     CD 6927   6.305  11.200   5.873
  441LYS    HD1 6928   6.279  11.202   5.981
  441LYS    HD2 6929   6.216  11.164   5.816
  441LYS     CE 6930   6.345  11.339   5.823
  441LYS    HE1 6931   6.349  11.341   5.713
  441LYS    HE2 6932   6.445  11.366   5.864
  441LYS     NZ 6933   6.249  11.440   5.868
  441LYS    HZ1 6934   6.271  11.456   5.972
  441LYS    HZ2 6935   6.153  11.406   5.857
  441LYS    HZ3 6936   6.267  11.532   5.823
  441LYS      C 6937   6.431  10.720   5.927
  441LYS      O 6938   6.395  10.641   5.840
  442PHE      N 6939   6.413  10.695   6.057
  442PHE     HN 6940   6.448  10.757   6.127
  442PHE     CA 6941   6.328  10.588   6.105
  442PHE     HA 6942   6.363  10.497   6.056
  442PHE     CB 6943   6.338  10.568   6.258
  442PHE    HB1 6944   6.269  10.489   6.294
  442PHE    HB2 6945   6.314  10.663   6.310
  442PHE     CG 6946   6.478  10.526   6.297
  442PHE    CD1 6947   6.520  10.393   6.280
  442PHE    HD1 6948   6.454  10.320   6.235
  442PHE    CE1 6949   6.647  10.352   6.321
  442PHE    HE1 6950   6.676  10.248   6.307
  442PHE     CZ 6951   6.735  10.443   6.381
  442PHE     HZ 6952   6.832  10.411   6.414
  442PHE    CD2 6953   6.566  10.617   6.358
  442PHE    HD2 6954   6.535  10.718   6.374
  442PHE    CE2 6955   6.694  10.576   6.400
  442PHE    HE2 6956   6.760  10.648   6.447
  442PHE      C 6957   6.181  10.605   6.063
  442PHE      O 6958   6.122  10.714   6.067
  443THR      N 6959   6.120  10.493   6.021
  443THR     HN 6960   6.171  10.409   6.030
  443THR     CA 6961   5.985  10.482   5.966
  443THR     HA 6962   5.931  10.573   5.983
  443THR     CB 6963   5.983  10.448   5.816
  443THR     HB 6964   5.878  10.436   5.780
  443THR    OG1 6965   6.059  10.329   5.789
  443THR    HG1 6966   6.151  10.356   5.805
  443THR    CG2 6967   6.043  10.564   5.735
  443THR   HG21 6968   6.149  10.584   5.763
  443THR   HG22 6969   5.986  10.657   5.753
  443THR   HG23 6970   6.038  10.543   5.626
  443THR      C 6971   5.911  10.371   6.040
  443THR      O 6972   5.970  10.303   6.124
  444SER      N 6973   5.781  10.350   6.010
  444SER     HN 6974   5.732  10.404   5.940
  444SER     CA 6975   5.688  10.260   6.080
  444SER     HA 6976   5.686  10.295   6.181
  444SER     CB 6977   5.544  10.276   6.026
  444SER    HB1 6978   5.514  10.382   6.042
  444SER    HB2 6979   5.472  10.211   6.080
  444SER     OG 6980   5.538  10.250   5.885
  444SER    HG1 6981   5.511  10.158   5.876
  444SER      C 6982   5.720  10.110   6.091
  444SER      O 6983   5.638  10.029   6.134
  445LYS      N 6984   5.843  10.068   6.054
  445LYS     HN 6985   5.905  10.132   6.009
  445LYS     CA 6986   5.897   9.939   6.088
  445LYS     HA 6987   5.818   9.868   6.102
  445LYS     CB 6988   5.985   9.892   5.971
  445LYS    HB1 6989   6.035   9.796   5.996
  445LYS    HB2 6990   6.064   9.967   5.949
  445LYS     CG 6991   5.899   9.872   5.845
  445LYS    HG1 6992   5.848   9.967   5.818
  445LYS    HG2 6993   5.820   9.797   5.868
  445LYS     CD 6994   5.980   9.825   5.725
  445LYS    HD1 6995   6.033   9.730   5.751
  445LYS    HD2 6996   6.057   9.903   5.706
  445LYS     CE 6997   5.893   9.807   5.601
  445LYS    HE1 6998   5.840   9.902   5.580
  445LYS    HE2 6999   5.818   9.727   5.616
  445LYS     NZ 7000   5.978   9.773   5.487
  445LYS    HZ1 7001   6.030   9.686   5.511
  445LYS    HZ2 7002   6.043   9.852   5.464
  445LYS    HZ3 7003   5.921   9.754   5.403
  445LYS      C 7004   5.979   9.941   6.216
  445LYS      O 7005   6.001   9.835   6.274
  446GLU      N 7006   6.018  10.060   6.266
  446GLU     HN 7007   5.992  10.144   6.217
  446GLU     CA 7008   6.104  10.080   6.382
  446GLU     HA 7009   6.091   9.996   6.450
  446GLU     CB 7010   6.255  10.089   6.345
  446GLU    HB1 7011   6.315  10.106   6.438
  446GLU    HB2 7012   6.273  10.176   6.278
  446GLU     CG 7013   6.311   9.962   6.277
  446GLU    HG1 7014   6.275   9.963   6.173
  446GLU    HG2 7015   6.272   9.871   6.328
  446GLU     CD 7016   6.463   9.955   6.275
  446GLU    OE1 7017   6.522   9.865   6.341
  446GLU    OE2 7018   6.525  10.037   6.203
  446GLU      C 7019   6.063  10.206   6.459
  446GLU      O 7020   6.147  10.286   6.501
  447ASP      N 7021   5.932  10.228   6.482
  447ASP     HN 7022   5.864  10.168   6.440
  447ASP     CA 7023   5.874  10.346   6.545
  447ASP     HA 7024   5.897  10.431   6.483
  447ASP     CB 7025   5.721  10.328   6.559
  447ASP    HB1 7026   5.678  10.406   6.626
  447ASP    HB2 7027   5.693  10.228   6.597
  447ASP     CG 7028   5.653  10.350   6.425
  447ASP    OD1 7029   5.678  10.457   6.364
  447ASP    OD2 7030   5.573  10.262   6.384
  447ASP      C 7031   5.931  10.378   6.683
  447ASP      O 7032   5.938  10.492   6.727
  448PHE      N 7033   5.978  10.276   6.756
  448PHE     HN 7034   5.970  10.184   6.718
  448PHE     CA 7035   6.044  10.288   6.885
  448PHE     HA 7036   5.979  10.345   6.949
  448PHE     CB 7037   6.062  10.147   6.949
  448PHE    HB1 7038   5.965  10.092   6.946
  448PHE    HB2 7039   6.090  10.159   7.056
  448PHE     CG 7040   6.167  10.062   6.882
  448PHE    CD1 7041   6.139   9.984   6.768
  448PHE    HD1 7042   6.039   9.981   6.726
  448PHE    CE1 7043   6.241   9.910   6.706
  448PHE    HE1 7044   6.219   9.854   6.617
  448PHE     CZ 7045   6.371   9.912   6.759
  448PHE     HZ 7046   6.450   9.859   6.708
  448PHE    CD2 7047   6.296  10.058   6.936
  448PHE    HD2 7048   6.317  10.117   7.024
  448PHE    CE2 7049   6.398   9.984   6.875
  448PHE    HE2 7050   6.497   9.987   6.917
  448PHE      C 7051   6.176  10.369   6.879
  448PHE      O 7052   6.219  10.424   6.979
  449LEU      N 7053   6.237  10.383   6.759
  449LEU     HN 7054   6.203  10.332   6.679
  449LEU     CA 7055   6.352  10.468   6.735
  449LEU     HA 7056   6.397  10.496   6.829
  449LEU     CB 7057   6.457  10.391   6.650
  449LEU    HB1 7058   6.528  10.460   6.602
  449LEU    HB2 7059   6.404  10.335   6.570
  449LEU     CG 7060   6.540  10.292   6.733
  449LEU     HG 7061   6.471  10.235   6.799
  449LEU    CD1 7062   6.613  10.191   6.642
  449LEU   HD11 7063   6.682  10.245   6.574
  449LEU   HD12 7064   6.539  10.136   6.579
  449LEU   HD13 7065   6.671  10.118   6.702
  449LEU    CD2 7066   6.643  10.364   6.821
  449LEU   HD21 7067   6.594  10.433   6.892
  449LEU   HD22 7068   6.712  10.424   6.758
  449LEU   HD23 7069   6.703  10.291   6.879
  449LEU      C 7070   6.315  10.600   6.667
  449LEU      O 7071   6.402  10.683   6.641
  450GLY      N 7072   6.185  10.628   6.641
  450GLY     HN 7073   6.115  10.560   6.667
  450GLY     CA 7074   6.138  10.748   6.572
  450GLY    HA1 7075   6.030  10.743   6.569
  450GLY    HA2 7076   6.182  10.749   6.473
  450GLY      C 7077   6.175  10.881   6.637
  450GLY      O 7078   6.190  10.983   6.570
  451PHE      N 7079   6.194  10.880   6.770
  451PHE     HN 7080   6.180  10.795   6.819
  451PHE     CA 7081   6.239  10.993   6.850
  451PHE     HA 7082   6.172  11.075   6.829
  451PHE     CB 7083   6.228  10.957   7.002
  451PHE    HB1 7084   6.132  10.906   7.022
  451PHE    HB2 7085   6.229  11.051   7.061
  451PHE     CG 7086   6.340  10.870   7.053
  451PHE    CD1 7087   6.337  10.730   7.039
  451PHE    HD1 7088   6.252  10.682   6.993
  451PHE    CE1 7089   6.445  10.651   7.082
  451PHE    HE1 7090   6.442  10.544   7.070
  451PHE     CZ 7091   6.555  10.713   7.144
  451PHE     HZ 7092   6.639  10.654   7.178
  451PHE    CD2 7093   6.450  10.929   7.117
  451PHE    HD2 7094   6.453  11.036   7.130
  451PHE    CE2 7095   6.557  10.851   7.162
  451PHE    HE2 7096   6.642  10.899   7.209
  451PHE      C 7097   6.380  11.038   6.809
  451PHE      O 7098   6.415  11.155   6.819
  452MET      N 7099   6.463  10.947   6.755
  452MET     HN 7100   6.434  10.852   6.742
  452MET     CA 7101   6.597  10.980   6.710
  452MET     HA 7102   6.641  11.046   6.784
  452MET     CB 7103   6.688  10.854   6.700
  452MET    HB1 7104   6.784  10.880   6.649
  452MET    HB2 7105   6.637  10.778   6.637
  452MET     CG 7106   6.722  10.793   6.837
  452MET    HG1 7107   6.780  10.699   6.821
  452MET    HG2 7108   6.625  10.762   6.883
  452MET     SD 7109   6.812  10.903   6.952
  452MET     CE 7110   6.973  10.908   6.871
  452MET    HE1 7111   6.964  10.935   6.764
  452MET    HE2 7112   7.023  10.808   6.878
  452MET    HE3 7113   7.040  10.982   6.920
  452MET      C 7114   6.602  11.059   6.580
  452MET      O 7115   6.707  11.111   6.542
  453ASN      N 7116   6.489  11.073   6.508
  453ASN     HN 7117   6.405  11.028   6.539
  453ASN     CA 7118   6.482  11.147   6.382
  453ASN     HA 7119   6.553  11.102   6.315
  453ASN     CB 7120   6.339  11.139   6.320
  453ASN    HB1 7121   6.328  11.213   6.239
  453ASN    HB2 7122   6.262  11.158   6.398
  453ASN     CG 7123   6.315  11.001   6.259
  453ASN    OD1 7124   6.407  10.923   6.234
  453ASN    ND2 7125   6.187  10.967   6.232
  453ASN   HD21 7126   6.175  10.877   6.188
  453ASN   HD22 7127   6.113  11.016   6.277
  453ASN      C 7128   6.528  11.293   6.395
  453ASN      O 7129   6.597  11.345   6.308
  454GLU      N 7130   6.500  11.360   6.509
  454GLU     HN 7131   6.445  11.317   6.579
  454GLU     CA 7132   6.551  11.494   6.536
  454GLU     HA 7133   6.515  11.561   6.460
  454GLU     CB 7134   6.499  11.540   6.674
  454GLU    HB1 7135   6.542  11.473   6.752
  454GLU    HB2 7136   6.388  11.527   6.678
  454GLU     CG 7137   6.531  11.688   6.707
  454GLU    HG1 7138   6.450  11.755   6.670
  454GLU    HG2 7139   6.627  11.722   6.662
  454GLU     CD 7140   6.543  11.709   6.856
  454GLU    OE1 7141   6.659  11.727   6.903
  454GLU    OE2 7142   6.438  11.707   6.926
  454GLU      C 7143   6.705  11.503   6.536
  454GLU      O 7144   6.765  11.591   6.474
  455PHE      N 7145   6.772  11.406   6.602
  455PHE     HN 7146   6.720  11.334   6.647
  455PHE     CA 7147   6.916  11.387   6.599
  455PHE     HA 7148   6.962  11.481   6.627
  455PHE     CB 7149   6.957  11.280   6.705
  455PHE    HB1 7150   6.892  11.191   6.695
  455PHE    HB2 7151   6.942  11.320   6.807
  455PHE     CG 7152   7.100  11.232   6.693
  455PHE    CD1 7153   7.131  11.114   6.624
  455PHE    HD1 7154   7.051  11.056   6.579
  455PHE    CE1 7155   7.263  11.071   6.611
  455PHE    HE1 7156   7.286  10.981   6.556
  455PHE     CZ 7157   7.367  11.145   6.668
  455PHE     HZ 7158   7.470  11.113   6.658
  455PHE    CD2 7159   7.205  11.307   6.750
  455PHE    HD2 7160   7.184  11.398   6.803
  455PHE    CE2 7161   7.338  11.264   6.736
  455PHE    HE2 7162   7.418  11.324   6.777
  455PHE      C 7163   6.970  11.356   6.460
  455PHE      O 7164   7.070  11.415   6.417
  456LEU      N 7165   6.904  11.267   6.383
  456LEU     HN 7166   6.825  11.219   6.420
  456LEU     CA 7167   6.944  11.237   6.247
  456LEU     HA 7168   7.047  11.204   6.249
  456LEU     CB 7169   6.854  11.124   6.188
  456LEU    HB1 7170   6.879  11.108   6.081
  456LEU    HB2 7171   6.748  11.157   6.193
  456LEU     CG 7172   6.867  10.987   6.259
  456LEU     HG 7173   6.843  10.999   6.367
  456LEU    CD1 7174   6.767  10.887   6.199
  456LEU   HD11 7175   6.787  10.874   6.091
  456LEU   HD12 7176   6.662  10.923   6.211
  456LEU   HD13 7177   6.777  10.789   6.248
  456LEU    CD2 7178   7.008  10.928   6.248
  456LEU   HD21 7179   7.082  10.996   6.295
  456LEU   HD22 7180   7.034  10.916   6.141
  456LEU   HD23 7181   7.013  10.829   6.298
  456LEU      C 7182   6.942  11.359   6.155
  456LEU      O 7183   7.036  11.387   6.081
  457GLU      N 7184   6.833  11.438   6.163
  457GLU     HN 7185   6.757  11.412   6.223
  457GLU     CA 7186   6.812  11.561   6.089
  457GLU     HA 7187   6.823  11.537   5.984
  457GLU     CB 7188   6.669  11.614   6.112
  457GLU    HB1 7189   6.656  11.717   6.071
  457GLU    HB2 7190   6.648  11.617   6.221
  457GLU     CG 7191   6.568  11.522   6.042
  457GLU    HG1 7192   6.583  11.416   6.073
  457GLU    HG2 7193   6.587  11.527   5.932
  457GLU     CD 7194   6.423  11.559   6.063
  457GLU    OE1 7195   6.341  11.475   6.110
  457GLU    OE2 7196   6.385  11.665   6.008
  457GLU      C 7197   6.913  11.670   6.116
  457GLU      O 7198   6.960  11.739   6.025
  458LEU      N 7199   6.950  11.687   6.246
  458LEU     HN 7200   6.909  11.628   6.316
  458LEU     CA 7201   7.052  11.777   6.293
  458LEU     HA 7202   7.028  11.876   6.257
  458LEU     CB 7203   7.051  11.777   6.448
  458LEU    HB1 7204   7.076  11.674   6.483
  458LEU    HB2 7205   6.948  11.798   6.482
  458LEU     CG 7206   7.147  11.876   6.518
  458LEU     HG 7207   7.251  11.857   6.482
  458LEU    CD1 7208   7.111  12.022   6.489
  458LEU   HD11 7209   7.011  12.047   6.529
  458LEU   HD12 7210   7.114  12.041   6.380
  458LEU   HD13 7211   7.183  12.090   6.540
  458LEU    CD2 7212   7.146  11.850   6.669
  458LEU   HD21 7213   7.184  11.748   6.692
  458LEU   HD22 7214   7.042  11.857   6.705
  458LEU   HD23 7215   7.210  11.923   6.722
  458LEU      C 7216   7.192  11.747   6.240
  458LEU      O 7217   7.265  11.837   6.201
  459GLU      N 7218   7.228  11.616   6.235
  459GLU     HN 7219   7.163  11.545   6.264
  459GLU     CA 7220   7.364  11.573   6.214
  459GLU     HA 7221   7.431  11.655   6.233
  459GLU     CB 7222   7.398  11.462   6.316
  459GLU    HB1 7223   7.495  11.415   6.289
  459GLU    HB2 7224   7.320  11.382   6.311
  459GLU     CG 7225   7.408  11.514   6.462
  459GLU    HG1 7226   7.425  11.429   6.530
  459GLU    HG2 7227   7.312  11.561   6.491
  459GLU     CD 7228   7.520  11.617   6.485
  459GLU    OE1 7229   7.509  11.695   6.583
  459GLU    OE2 7230   7.621  11.619   6.409
  459GLU      C 7231   7.395  11.526   6.072
  459GLU      O 7232   7.508  11.488   6.040
  460TRP      N 7233   7.300  11.533   5.977
  460TRP     HN 7234   7.205  11.550   6.003
  460TRP     CA 7235   7.326  11.501   5.837
  460TRP     HA 7236   7.360  11.399   5.831
  460TRP     CB 7237   7.199  11.520   5.750
  460TRP    HB1 7238   7.226  11.519   5.641
  460TRP    HB2 7239   7.156  11.620   5.773
  460TRP     CG 7240   7.093  11.418   5.768
  460TRP    CD1 7241   7.112  11.284   5.790
  460TRP    HD1 7242   7.208  11.237   5.803
  460TRP    NE1 7243   6.991  11.220   5.786
  460TRP    HE1 7244   6.975  11.129   5.818
  460TRP    CE2 7245   6.892  11.308   5.758
  460TRP    CD2 7246   6.952  11.435   5.747
  460TRP    CE3 7247   6.871  11.546   5.720
  460TRP    HE3 7248   6.914  11.644   5.718
  460TRP    CZ3 7249   6.735  11.526   5.698
  460TRP    HZ3 7250   6.671  11.610   5.677
  460TRP    CZ2 7251   6.757  11.288   5.738
  460TRP    HZ2 7252   6.713  11.190   5.747
  460TRP    CH2 7253   6.679  11.399   5.703
  460TRP    HH2 7254   6.574  11.387   5.681
  460TRP      C 7255   7.438  11.583   5.777
  460TRP      O 7256   7.524  11.530   5.708
  461GLY      N 7257   7.444  11.713   5.810
  461GLY     HN 7258   7.372  11.749   5.868
  461GLY     CA 7259   7.556  11.799   5.775
  461GLY    HA1 7260   7.540  11.886   5.833
  461GLY    HA2 7261   7.557  11.813   5.667
  461GLY      C 7262   7.692  11.755   5.819
  461GLY      O 7263   7.787  11.753   5.741
  462SER      N 7264   7.704  11.718   5.947
  462SER     HN 7265   7.631  11.732   6.013
  462SER     CA 7266   7.825  11.664   6.007
  462SER     HA 7267   7.902  11.739   6.000
  462SER     CB 7268   7.801  11.632   6.156
  462SER    HB1 7269   7.895  11.603   6.206
  462SER    HB2 7270   7.728  11.548   6.168
  462SER     OG 7271   7.747  11.747   6.221
  462SER    HG1 7272   7.697  11.711   6.300
  462SER      C 7273   7.873  11.538   5.938
  462SER      O 7274   7.992  11.521   5.911
  463MET      N 7275   7.778  11.447   5.903
  463MET     HN 7276   7.683  11.463   5.932
  463MET     CA 7277   7.802  11.328   5.825
  463MET     HA 7278   7.883  11.275   5.873
  463MET     CB 7279   7.676  11.238   5.828
  463MET    HB1 7280   7.591  11.291   5.780
  463MET    HB2 7281   7.647  11.222   5.934
  463MET     CG 7282   7.692  11.101   5.759
  463MET    HG1 7283   7.710  11.118   5.650
  463MET    HG2 7284   7.596  11.045   5.766
  463MET     SD 7285   7.828  10.998   5.823
  463MET     CE 7286   7.760  10.959   5.987
  463MET    HE1 7287   7.663  10.905   5.978
  463MET    HE2 7288   7.744  11.050   6.047
  463MET    HE3 7289   7.829  10.893   6.044
  463MET      C 7290   7.850  11.355   5.682
  463MET      O 7291   7.947  11.294   5.636
  464GLN      N 7292   7.788  11.450   5.609
  464GLN     HN 7293   7.706  11.495   5.646
  464GLN     CA 7294   7.831  11.493   5.476
  464GLN     HA 7295   7.836  11.404   5.415
  464GLN     CB 7296   7.730  11.590   5.409
  464GLN    HB1 7297   7.774  11.632   5.316
  464GLN    HB2 7298   7.707  11.674   5.478
  464GLN     CG 7299   7.598  11.520   5.370
  464GLN    HG1 7300   7.547  11.484   5.461
  464GLN    HG2 7301   7.619  11.433   5.305
  464GLN     CD 7302   7.499  11.616   5.302
  464GLN    OE1 7303   7.444  11.705   5.367
  464GLN    NE2 7304   7.476  11.597   5.170
  464GLN   HE21 7305   7.418  11.663   5.122
  464GLN   HE22 7306   7.515  11.519   5.123
  464GLN      C 7307   7.969  11.553   5.469
  464GLN      O 7308   8.049  11.518   5.382
  465GLN      N 7309   8.003  11.644   5.564
  465GLN     HN 7310   7.933  11.676   5.629
  465GLN     CA 7311   8.136  11.699   5.579
  465GLN     HA 7312   8.166  11.740   5.483
  465GLN     CB 7313   8.138  11.814   5.684
  465GLN    HB1 7314   8.244  11.847   5.698
  465GLN    HB2 7315   8.102  11.776   5.781
  465GLN     CG 7316   8.055  11.939   5.643
  465GLN    HG1 7317   8.073  12.020   5.716
  465GLN    HG2 7318   7.947  11.914   5.643
  465GLN     CD 7319   8.095  11.991   5.505
  465GLN    OE1 7320   8.213  12.020   5.483
  465GLN    NE2 7321   8.001  12.005   5.410
  465GLN   HE21 7322   8.028  12.056   5.328
  465GLN   HE22 7323   7.905  11.997   5.436
  465GLN      C 7324   8.241  11.594   5.612
  465GLN      O 7325   8.344  11.587   5.544
  466PHE      N 7326   8.213  11.502   5.707
  466PHE     HN 7327   8.131  11.510   5.763
  466PHE     CA 7328   8.301  11.391   5.738
  466PHE     HA 7329   8.397  11.432   5.768
  466PHE     CB 7330   8.242  11.309   5.857
  466PHE    HB1 7331   8.136  11.284   5.835
  466PHE    HB2 7332   8.244  11.371   5.949
  466PHE     CG 7333   8.317  11.181   5.884
  466PHE    CD1 7334   8.263  11.056   5.847
  466PHE    HD1 7335   8.166  11.051   5.800
  466PHE    CE1 7336   8.336  10.938   5.869
  466PHE    HE1 7337   8.295  10.843   5.840
  466PHE     CZ 7338   8.462  10.944   5.930
  466PHE     HZ 7339   8.518  10.853   5.947
  466PHE    CD2 7340   8.444  11.186   5.944
  466PHE    HD2 7341   8.485  11.282   5.970
  466PHE    CE2 7342   8.516  11.068   5.967
  466PHE    HE2 7343   8.614  11.073   6.013
  466PHE      C 7344   8.328  11.301   5.618
  466PHE      O 7345   8.443  11.270   5.588
  467LEU      N 7346   8.222  11.262   5.543
  467LEU     HN 7347   8.129  11.285   5.572
  467LEU     CA 7348   8.234  11.184   5.422
  467LEU     HA 7349   8.287  11.093   5.447
  467LEU     CB 7350   8.095  11.147   5.363
  467LEU    HB1 7351   8.104  11.112   5.258
  467LEU    HB2 7352   8.033  11.240   5.363
  467LEU     CG 7353   8.019  11.037   5.440
  467LEU     HG 7354   8.017  11.064   5.549
  467LEU    CD1 7355   7.874  11.027   5.390
  467LEU   HD11 7356   7.874  11.001   5.282
  467LEU   HD12 7357   7.824  11.126   5.402
  467LEU   HD13 7358   7.817  10.950   5.447
  467LEU    CD2 7359   8.086  10.899   5.425
  467LEU   HD21 7360   8.189  10.901   5.467
  467LEU   HD22 7361   8.092  10.870   5.318
  467LEU   HD23 7362   8.029  10.822   5.480
  467LEU      C 7363   8.319  11.251   5.316
  467LEU      O 7364   8.401  11.186   5.251
  468TYR      N 7365   8.304  11.384   5.297
  468TYR     HN 7366   8.231  11.433   5.345
  468TYR     CA 7367   8.391  11.463   5.210
  468TYR     HA 7368   8.391  11.416   5.113
  468TYR     CB 7369   8.327  11.604   5.196
  468TYR    HB1 7370   8.316  11.652   5.295
  468TYR    HB2 7371   8.225  11.592   5.153
  468TYR     CG 7372   8.405  11.697   5.106
  468TYR    CD1 7373   8.489  11.796   5.160
  468TYR    HD1 7374   8.497  11.805   5.268
  468TYR    CE1 7375   8.561  11.882   5.077
  468TYR    HE1 7376   8.625  11.957   5.120
  468TYR     CZ 7377   8.548  11.872   4.937
  468TYR     OH 7378   8.620  11.961   4.854
  468TYR     HH 7379   8.594  11.944   4.762
  468TYR    CD2 7380   8.392  11.690   4.966
  468TYR    HD2 7381   8.324  11.617   4.923
  468TYR    CE2 7382   8.463  11.777   4.882
  468TYR    HE2 7383   8.451  11.769   4.775
  468TYR      C 7384   8.538  11.469   5.255
  468TYR      O 7385   8.629  11.443   5.176
  469GLU      N 7386   8.562  11.497   5.385
  469GLU     HN 7387   8.486  11.518   5.447
  469GLU     CA 7388   8.694  11.508   5.448
  469GLU     HA 7389   8.748  11.586   5.397
  469GLU     CB 7390   8.683  11.545   5.598
  469GLU    HB1 7391   8.780  11.529   5.651
  469GLU    HB2 7392   8.608  11.477   5.644
  469GLU     CG 7393   8.642  11.692   5.626
  469GLU    HG1 7394   8.553  11.720   5.566
  469GLU    HG2 7395   8.725  11.760   5.597
  469GLU     CD 7396   8.608  11.721   5.773
  469GLU    OE1 7397   8.597  11.842   5.806
  469GLU    OE2 7398   8.589  11.624   5.852
  469GLU      C 7399   8.779  11.382   5.435
  469GLU      O 7400   8.899  11.390   5.410
  470ILE      N 7401   8.719  11.262   5.448
  470ILE     HN 7402   8.623  11.257   5.479
  470ILE     CA 7403   8.793  11.136   5.440
  470ILE     HA 7404   8.890  11.150   5.485
  470ILE     CB 7405   8.721  11.024   5.514
  470ILE     HB 7406   8.783  10.931   5.508
  470ILE    CG2 7407   8.713  11.061   5.664
  470ILE   HG21 7408   8.642  11.145   5.681
  470ILE   HG22 7409   8.812  11.089   5.704
  470ILE   HG23 7410   8.676  10.974   5.723
  470ILE    CG1 7411   8.582  10.992   5.453
  470ILE   HG11 7412   8.591  10.974   5.344
  470ILE   HG12 7413   8.515  11.079   5.467
  470ILE     CD 7414   8.516  10.868   5.513
  470ILE    HD1 7415   8.498  10.882   5.622
  470ILE    HD2 7416   8.582  10.780   5.499
  470ILE    HD3 7417   8.419  10.848   5.464
  470ILE      C 7418   8.817  11.091   5.296
  470ILE      O 7419   8.866  10.981   5.272
  471SER      N 7420   8.784  11.174   5.196
  471SER     HN 7421   8.747  11.265   5.217
  471SER     CA 7422   8.788  11.133   5.057
  471SER     HA 7423   8.873  11.066   5.044
  471SER     CB 7424   8.660  11.055   5.019
  471SER    HB1 7425   8.654  10.967   5.086
  471SER    HB2 7426   8.665  11.018   4.914
  471SER     OG 7427   8.543  11.133   5.037
  471SER    HG1 7428   8.521  11.135   5.132
  471SER      C 7429   8.812  11.247   4.958
  471SER      O 7430   8.804  11.229   4.836
  472ASN      N 7431   8.854  11.365   5.007
  472ASN     HN 7432   8.838  11.388   5.102
  472ASN     CA 7433   8.933  11.458   4.928
  472ASN     HA 7434   8.943  11.421   4.826
  472ASN     CB 7435   8.866  11.599   4.921
  472ASN    HB1 7436   8.854  11.639   5.024
  472ASN    HB2 7437   8.765  11.589   4.876
  472ASN     CG 7438   8.949  11.697   4.838
  472ASN    OD1 7439   9.057  11.667   4.788
  472ASN    ND2 7440   8.901  11.820   4.816
  472ASN   HD21 7441   8.959  11.876   4.756
  472ASN   HD22 7442   8.806  11.842   4.839
  472ASN      C 7443   9.074  11.465   4.986
  472ASN      O 7444   9.093  11.493   5.104
  473LEU      N 7445   9.177  11.445   4.902
  473LEU     HN 7446   9.161  11.437   4.804
  473LEU     CA 7447   9.316  11.444   4.942
  473LEU     HA 7448   9.326  11.381   5.029
  473LEU     CB 7449   9.400  11.385   4.827
  473LEU    HB1 7450   9.507  11.405   4.844
  473LEU    HB2 7451   9.369  11.436   4.734
  473LEU     CG 7452   9.382  11.233   4.807
  473LEU     HG 7453   9.273  11.209   4.813
  473LEU    CD1 7454   9.432  11.186   4.670
  473LEU   HD11 7455   9.541  11.206   4.660
  473LEU   HD12 7456   9.379  11.239   4.587
  473LEU   HD13 7457   9.416  11.077   4.658
  473LEU    CD2 7458   9.454  11.154   4.917
  473LEU   HD21 7459   9.430  11.193   5.017
  473LEU   HD22 7460   9.564  11.162   4.903
  473LEU   HD23 7461   9.425  11.047   4.913
  473LEU      C 7462   9.373  11.580   4.983
  473LEU      O 7463   9.467  11.583   5.062
  474ASP      N 7464   9.313  11.693   4.940
  474ASP     HN 7465   9.237  11.688   4.875
  474ASP     CA 7466   9.359  11.828   4.970
  474ASP     HA 7467   9.458  11.840   4.927
  474ASP     CB 7468   9.262  11.931   4.908
  474ASP    HB1 7469   9.296  12.035   4.928
  474ASP    HB2 7470   9.162  11.917   4.953
  474ASP     CG 7471   9.245  11.917   4.757
  474ASP    OD1 7472   9.339  11.875   4.685
  474ASP    OD2 7473   9.135  11.961   4.714
  474ASP      C 7474   9.372  11.857   5.121
  474ASP      O 7475   9.454  11.937   5.166
  475THR      N 7476   9.291  11.788   5.204
  475THR     HN 7477   9.230  11.721   5.161
  475THR     CA 7478   9.297  11.790   5.349
  475THR     HA 7479   9.328  11.888   5.380
  475THR     CB 7480   9.163  11.761   5.416
  475THR     HB 7481   9.174  11.759   5.527
  475THR    OG1 7482   9.107  11.639   5.375
  475THR    HG1 7483   9.063  11.658   5.290
  475THR    CG2 7484   9.062  11.870   5.377
  475THR   HG21 7485   9.046  11.875   5.267
  475THR   HG22 7486   9.101  11.968   5.410
  475THR   HG23 7487   8.965  11.853   5.427
  475THR      C 7488   9.405  11.694   5.402
  475THR      O 7489   9.379  11.599   5.476
  476LEU      N 7490   9.530  11.719   5.361
  476LEU     HN 7491   9.546  11.793   5.295
  476LEU     CA 7492   9.646  11.642   5.403
  476LEU     HA 7493   9.624  11.538   5.385
  476LEU     CB 7494   9.774  11.676   5.323
  476LEU    HB1 7495   9.861  11.633   5.377
  476LEU    HB2 7496   9.788  11.786   5.322
  476LEU     CG 7497   9.780  11.620   5.179
  476LEU     HG 7498   9.705  11.538   5.169
  476LEU    CD1 7499   9.750  11.729   5.075
  476LEU   HD11 7500   9.825  11.811   5.081
  476LEU   HD12 7501   9.649  11.771   5.091
  476LEU   HD13 7502   9.754  11.685   4.972
  476LEU    CD2 7503   9.920  11.562   5.150
  476LEU   HD21 7504   9.946  11.483   5.222
  476LEU   HD22 7505   9.995  11.643   5.157
  476LEU   HD23 7506   9.921  11.521   5.047
  476LEU      C 7507   9.678  11.655   5.551
  476LEU      O 7508   9.728  11.755   5.600
  477THR      N 7509   9.653  11.548   5.627
  477THR     HN 7510   9.603  11.469   5.593
  477THR     CA 7511   9.716  11.527   5.756
  477THR     HA 7512   9.755  11.620   5.795
  477THR     CB 7513   9.621  11.469   5.860
  477THR     HB 7514   9.673  11.441   5.953
  477THR    OG1 7515   9.553  11.353   5.816
  477THR    HG1 7516   9.533  11.306   5.899
  477THR    CG2 7517   9.515  11.576   5.890
  477THR   HG21 7518   9.446  11.587   5.804
  477THR   HG22 7519   9.563  11.674   5.912
  477THR   HG23 7520   9.456  11.547   5.979
  477THR      C 7521   9.835  11.435   5.738
  477THR      O 7522   9.841  11.358   5.642
  478ASN      N 7523   9.936  11.442   5.828
  478ASN     HN 7524   9.933  11.509   5.901
  478ASN     CA 7525  10.054  11.356   5.820
  478ASN     HA 7526  10.082  11.342   5.716
  478ASN     CB 7527  10.173  11.418   5.899
  478ASN    HB1 7528  10.255  11.344   5.913
  478ASN    HB2 7529  10.138  11.452   5.999
  478ASN     CG 7530  10.235  11.534   5.822
  478ASN    OD1 7531  10.237  11.535   5.699
  478ASN    ND2 7532  10.289  11.635   5.893
  478ASN   HD21 7533  10.318  11.714   5.841
  478ASN   HD22 7534  10.293  11.630   5.993
  478ASN      C 7535  10.027  11.214   5.872
  478ASN      O 7536  10.098  11.160   5.957
  479SER      N 7537   9.923  11.147   5.818
  479SER     HN 7538   9.860  11.191   5.754
  479SER     CA 7539   9.898  11.007   5.842
  479SER     HA 7540   9.904  10.991   5.948
  479SER     CB 7541   9.755  10.959   5.803
  479SER    HB1 7542   9.685  10.999   5.880
  479SER    HB2 7543   9.747  10.848   5.805
  479SER     OG 7544   9.714  11.009   5.676
  479SER    HG1 7545   9.617  11.002   5.675
  479SER      C 7546  10.006  10.921   5.782
  479SER      O 7547  10.031  10.914   5.661
  480SER      N 7548  10.078  10.849   5.870
  480SER     HN 7549  10.066  10.859   5.968
  480SER     CA 7550  10.175  10.750   5.832
  480SER     HA 7551  10.258  10.799   5.783
  480SER     CB 7552  10.227  10.676   5.958
  480SER    HB1 7553  10.278  10.748   6.025
  480SER    HB2 7554  10.300  10.596   5.930
  480SER     OG 7555  10.117  10.619   6.029
  480SER    HG1 7556  10.074  10.565   5.961
  480SER      C 7557  10.117  10.646   5.740
  480SER      O 7558  10.008  10.594   5.763
  481SER      N 7559  10.193  10.609   5.636
  481SER     HN 7560  10.282  10.650   5.618
  481SER     CA 7561  10.167  10.490   5.556
  481SER     HA 7562  10.073  10.504   5.505
  481SER     CB 7563  10.279  10.471   5.453
  481SER    HB1 7564  10.273  10.558   5.385
  481SER    HB2 7565  10.265  10.378   5.392
  481SER     OG 7566  10.407  10.472   5.519
  481SER    HG1 7567  10.415  10.386   5.563
  481SER      C 7568  10.157  10.361   5.636
  481SER      O 7569  10.213  10.349   5.745
  482PHE      N 7570  10.088  10.259   5.582
  482PHE     HN 7571  10.042  10.276   5.492
  482PHE     CA 7572  10.071  10.129   5.643
  482PHE     HA 7573  10.001  10.143   5.724
  482PHE     CB 7574  10.005  10.034   5.539
  482PHE    HB1 7575  10.069  10.034   5.448
  482PHE    HB2 7576   9.906  10.076   5.509
  482PHE     CG 7577   9.987   9.893   5.586
  482PHE    CD1 7578  10.065   9.788   5.535
  482PHE    HD1 7579  10.144   9.808   5.464
  482PHE    CE1 7580  10.044   9.656   5.577
  482PHE    HE1 7581  10.105   9.577   5.537
  482PHE     CZ 7582   9.943   9.628   5.670
  482PHE     HZ 7583   9.927   9.526   5.702
  482PHE    CD2 7584   9.887   9.863   5.681
  482PHE    HD2 7585   9.825   9.943   5.720
  482PHE    CE2 7586   9.865   9.731   5.722
  482PHE    HE2 7587   9.786   9.709   5.793
  482PHE      C 7588  10.199  10.067   5.702
  482PHE      O 7589  10.291  10.024   5.633
  483GLU      N 7590  10.206  10.061   5.836
  483GLU     HN 7591  10.135  10.104   5.890
  483GLU     CA 7592  10.325  10.025   5.910
  483GLU     HA 7593  10.413  10.048   5.850
  483GLU     CB 7594  10.330  10.106   6.042
  483GLU    HB1 7595  10.268  10.059   6.121
  483GLU    HB2 7596  10.288  10.208   6.023
  483GLU     CG 7597  10.474  10.124   6.094
  483GLU    HG1 7598  10.531  10.191   6.026
  483GLU    HG2 7599  10.527  10.027   6.097
  483GLU     CD 7600  10.481  10.183   6.234
  483GLU    OE1 7601  10.598  10.187   6.283
  483GLU    OE2 7602  10.377  10.224   6.292
  483GLU      C 7603  10.325   9.876   5.940
  483GLU      O 7604  10.413   9.822   6.005
  484GLY      N 7605  10.223   9.802   5.890
  484GLY     HN 7606  10.154   9.846   5.833
  484GLY     CA 7607  10.215   9.657   5.906
  484GLY    HA1 7608  10.112   9.629   5.887
  484GLY    HA2 7609  10.246   9.633   6.006
  484GLY      C 7610  10.300   9.577   5.810
  484GLY      O 7611  10.330   9.618   5.698
  485TYR      N 7612  10.338   9.455   5.851
  485TYR     HN 7613  10.315   9.421   5.941
  485TYR     CA 7614  10.409   9.360   5.768
  485TYR     HA 7615  10.454   9.412   5.685
  485TYR     CB 7616  10.523   9.292   5.848
  485TYR    HB1 7617  10.482   9.254   5.944
  485TYR    HB2 7618  10.599   9.369   5.870
  485TYR     CG 7619  10.590   9.175   5.780
  485TYR    CD1 7620  10.578   9.045   5.832
  485TYR    HD1 7621  10.521   9.030   5.923
  485TYR    CE1 7622  10.639   8.936   5.768
  485TYR    HE1 7623  10.628   8.838   5.811
  485TYR     CZ 7624  10.711   8.956   5.650
  485TYR     OH 7625  10.771   8.848   5.579
  485TYR     HH 7626  10.731   8.765   5.608
  485TYR    CD2 7627  10.665   9.194   5.664
  485TYR    HD2 7628  10.677   9.294   5.625
  485TYR    CE2 7629  10.724   9.085   5.598
  485TYR    HE2 7630  10.779   9.100   5.507
  485TYR      C 7631  10.315   9.258   5.710
  485TYR      O 7632  10.219   9.217   5.773
  486ILE      N 7633  10.341   9.215   5.586
  486ILE     HN 7634  10.422   9.246   5.537
  486ILE     CA 7635  10.265   9.110   5.522
  486ILE     HA 7636  10.195   9.065   5.591
  486ILE     CB 7637  10.185   9.166   5.403
  486ILE     HB 7638  10.258   9.215   5.333
  486ILE    CG2 7639  10.116   9.053   5.327
  486ILE   HG21 7640  10.044   8.998   5.391
  486ILE   HG22 7641  10.192   8.982   5.287
  486ILE   HG23 7642  10.062   9.094   5.238
  486ILE    CG1 7643  10.084   9.275   5.449
  486ILE   HG11 7644  10.138   9.353   5.507
  486ILE   HG12 7645  10.010   9.229   5.517
  486ILE     CD 7646  10.011   9.346   5.334
  486ILE    HD1 7647   9.941   9.276   5.283
  486ILE    HD2 7648  10.082   9.384   5.258
  486ILE    HD3 7649   9.952   9.431   5.373
  486ILE      C 7650  10.363   9.002   5.480
  486ILE      O 7651  10.455   9.028   5.403
  487ASP      N 7652  10.347   8.876   5.525
  487ASP     HN 7653  10.277   8.855   5.591
  487ASP     CA 7654  10.432   8.765   5.483
  487ASP     HA 7655  10.534   8.802   5.472
  487ASP     CB 7656  10.431   8.658   5.597
  487ASP    HB1 7657  10.332   8.608   5.599
  487ASP    HB2 7658  10.447   8.709   5.694
  487ASP     CG 7659  10.537   8.550   5.585
  487ASP    OD1 7660  10.523   8.466   5.494
  487ASP    OD2 7661  10.633   8.549   5.667
  487ASP      C 7662  10.388   8.716   5.345
  487ASP      O 7663  10.300   8.633   5.326
  488LEU      N 7664  10.449   8.774   5.239
  488LEU     HN 7665  10.513   8.848   5.257
  488LEU     CA 7666  10.417   8.748   5.100
  488LEU     HA 7667  10.313   8.771   5.088
  488LEU     CB 7668  10.497   8.844   5.009
  488LEU    HB1 7669  10.606   8.831   5.029
  488LEU    HB2 7670  10.470   8.948   5.037
  488LEU     CG 7671  10.473   8.828   4.857
  488LEU     HG 7672  10.508   8.728   4.826
  488LEU    CD1 7673  10.325   8.844   4.817
  488LEU   HD11 7674  10.287   8.943   4.848
  488LEU   HD12 7675  10.263   8.766   4.865
  488LEU   HD13 7676  10.314   8.835   4.707
  488LEU    CD2 7677  10.555   8.931   4.781
  488LEU   HD21 7678  10.662   8.917   4.805
  488LEU   HD22 7679  10.525   9.034   4.812
  488LEU   HD23 7680  10.541   8.922   4.671
  488LEU      C 7681  10.427   8.603   5.058
  488LEU      O 7682  10.342   8.554   4.983
  489GLY      N 7683  10.527   8.528   5.109
  489GLY     HN 7684  10.592   8.570   5.172
  489GLY     CA 7685  10.538   8.384   5.084
  489GLY    HA1 7686  10.625   8.350   5.137
  489GLY    HA2 7687  10.546   8.369   4.977
  489GLY      C 7688  10.421   8.302   5.132
  489GLY      O 7689  10.368   8.216   5.062
  490ARG      N 7690  10.374   8.329   5.255
  490ARG     HN 7691  10.422   8.394   5.315
  490ARG     CA 7692  10.254   8.270   5.312
  490ARG     HA 7693  10.265   8.163   5.314
  490ARG     CB 7694  10.239   8.320   5.458
  490ARG    HB1 7695  10.254   8.430   5.456
  490ARG    HB2 7696  10.322   8.279   5.519
  490ARG     CG 7697  10.105   8.295   5.529
  490ARG    HG1 7698  10.089   8.186   5.542
  490ARG    HG2 7699  10.021   8.335   5.467
  490ARG     CD 7700  10.107   8.364   5.665
  490ARG    HD1 7701  10.151   8.466   5.653
  490ARG    HD2 7702  10.168   8.307   5.738
  490ARG     NE 7703   9.965   8.382   5.708
  490ARG     HE 7704   9.904   8.427   5.641
  490ARG     CZ 7705   9.922   8.363   5.832
  490ARG    NH1 7706   9.993   8.307   5.928
  490ARG   HH11 7707   9.947   8.288   6.015
  490ARG   HH12 7708  10.066   8.242   5.899
  490ARG    NH2 7709   9.804   8.408   5.866
  490ARG   HH21 7710   9.766   8.479   5.809
  490ARG   HH22 7711   9.791   8.410   5.965
  490ARG      C 7712  10.126   8.299   5.234
  490ARG      O 7713  10.047   8.209   5.205
  491GLU      N 7714  10.106   8.426   5.194
  491GLU     HN 7715  10.168   8.498   5.222
  491GLU     CA 7716   9.988   8.468   5.121
  491GLU     HA 7717   9.902   8.424   5.170
  491GLU     CB 7718   9.971   8.622   5.130
  491GLU    HB1 7719   9.880   8.652   5.072
  491GLU    HB2 7720  10.059   8.670   5.084
  491GLU     CG 7721   9.951   8.672   5.276
  491GLU    HG1 7722   9.924   8.779   5.276
  491GLU    HG2 7723  10.045   8.659   5.334
  491GLU     CD 7724   9.840   8.593   5.346
  491GLU    OE1 7725   9.866   8.547   5.461
  491GLU    OE2 7726   9.732   8.577   5.283
  491GLU      C 7727   9.983   8.416   4.979
  491GLU      O 7728   9.880   8.369   4.931
  492LEU      N 7729  10.098   8.413   4.908
  492LEU     HN 7730  10.182   8.458   4.942
  492LEU     CA 7731  10.112   8.343   4.781
  492LEU     HA 7732  10.035   8.380   4.714
  492LEU     CB 7733  10.250   8.370   4.716
  492LEU    HB1 7734  10.268   8.301   4.631
  492LEU    HB2 7735  10.329   8.351   4.793
  492LEU     CG 7736  10.265   8.514   4.664
  492LEU     HG 7737  10.224   8.584   4.741
  492LEU    CD1 7738  10.413   8.551   4.643
  492LEU   HD11 7739  10.455   8.493   4.559
  492LEU   HD12 7740  10.473   8.528   4.734
  492LEU   HD13 7741  10.423   8.659   4.620
  492LEU    CD2 7742  10.188   8.536   4.533
  492LEU   HD21 7743  10.080   8.513   4.544
  492LEU   HD22 7744  10.229   8.469   4.454
  492LEU   HD23 7745  10.198   8.641   4.498
  492LEU      C 7746  10.086   8.193   4.792
  492LEU      O 7747  10.014   8.134   4.712
  493SER      N 7748  10.138   8.127   4.897
  493SER     HN 7749  10.201   8.173   4.960
  493SER     CA 7750  10.107   7.987   4.926
  493SER     HA 7751  10.132   7.929   4.839
  493SER     CB 7752  10.187   7.933   5.046
  493SER    HB1 7753  10.153   7.977   5.143
  493SER    HB2 7754  10.293   7.962   5.033
  493SER     OG 7755  10.180   7.790   5.052
  493SER    HG1 7756  10.088   7.762   5.045
  493SER      C 7757   9.958   7.965   4.953
  493SER      O 7758   9.900   7.865   4.912
  494THR      N 7759   9.893   8.058   5.024
  494THR     HN 7760   9.942   8.137   5.062
  494THR     CA 7761   9.750   8.053   5.054
  494THR     HA 7762   9.729   7.955   5.095
  494THR     CB 7763   9.713   8.155   5.161
  494THR     HB 7764   9.738   8.258   5.128
  494THR    OG1 7765   9.786   8.124   5.278
  494THR    HG1 7766   9.876   8.157   5.264
  494THR    CG2 7767   9.565   8.149   5.199
  494THR   HG21 7768   9.540   8.049   5.241
  494THR   HG22 7769   9.498   8.170   5.114
  494THR   HG23 7770   9.545   8.225   5.278
  494THR      C 7771   9.663   8.067   4.931
  494THR      O 7772   9.574   7.986   4.907
  495LEU      N 7773   9.691   8.168   4.846
  495LEU     HN 7774   9.762   8.235   4.871
  495LEU     CA 7775   9.625   8.191   4.719
  495LEU     HA 7776   9.519   8.193   4.739
  495LEU     CB 7777   9.666   8.327   4.657
  495LEU    HB1 7778   9.775   8.325   4.633
  495LEU    HB2 7779   9.651   8.407   4.733
  495LEU     CG 7780   9.589   8.366   4.529
  495LEU     HG 7781   9.601   8.285   4.454
  495LEU    CD1 7782   9.438   8.385   4.554
  495LEU   HD11 7783   9.421   8.466   4.628
  495LEU   HD12 7784   9.392   8.292   4.593
  495LEU   HD13 7785   9.386   8.412   4.460
  495LEU    CD2 7786   9.645   8.495   4.468
  495LEU   HD21 7787   9.755   8.488   4.457
  495LEU   HD22 7788   9.622   8.581   4.534
  495LEU   HD23 7789   9.599   8.514   4.369
  495LEU      C 7790   9.647   8.077   4.620
  495LEU      O 7791   9.552   8.034   4.554
  496HSE      N 7792   9.769   8.022   4.613
  496HSE     HN 7793   9.846   8.061   4.664
  496HSE     CA 7794   9.798   7.903   4.532
  496HSE     HA 7795   9.779   7.927   4.429
  496HSE     CB 7796   9.947   7.860   4.550
  496HSE    HB1 7797   9.972   7.855   4.658
  496HSE    HB2 7798  10.012   7.938   4.504
  496HSE    ND1 7799   9.967   7.612   4.561
  496HSE     CG 7800   9.979   7.728   4.488
  496HSE    CE1 7801   9.985   7.514   4.475
  496HSE    HE1 7802   9.977   7.407   4.497
  496HSE    NE2 7803  10.013   7.561   4.352
  496HSE    HE2 7804  10.029   7.506   4.270
  496HSE    CD2 7805  10.011   7.699   4.360
  496HSE    HD2 7806  10.031   7.767   4.279
  496HSE      C 7807   9.708   7.785   4.567
  496HSE      O 7808   9.637   7.728   4.483
  497ALA      N 7809   9.700   7.751   4.696
  497ALA     HN 7810   9.760   7.792   4.765
  497ALA     CA 7811   9.619   7.643   4.747
  497ALA     HA 7812   9.646   7.555   4.691
  497ALA     CB 7813   9.655   7.624   4.895
  497ALA    HB1 7814   9.637   7.716   4.954
  497ALA    HB2 7815   9.764   7.601   4.903
  497ALA    HB3 7816   9.600   7.541   4.941
  497ALA      C 7817   9.469   7.663   4.728
  497ALA      O 7818   9.392   7.569   4.706
  498LEU      N 7819   9.421   7.788   4.736
  498LEU     HN 7820   9.486   7.862   4.755
  498LEU     CA 7821   9.285   7.823   4.699
  498LEU     HA 7822   9.216   7.758   4.751
  498LEU     CB 7823   9.260   7.970   4.739
  498LEU    HB1 7824   9.168   8.010   4.692
  498LEU    HB2 7825   9.345   8.032   4.704
  498LEU     CG 7826   9.244   7.989   4.891
  498LEU     HG 7827   9.322   7.930   4.944
  498LEU    CD1 7828   9.263   8.136   4.929
  498LEU   HD11 7829   9.189   8.198   4.874
  498LEU   HD12 7830   9.365   8.172   4.903
  498LEU   HD13 7831   9.247   8.151   5.038
  498LEU    CD2 7832   9.105   7.944   4.935
  498LEU   HD21 7833   9.082   7.839   4.906
  498LEU   HD22 7834   9.030   8.013   4.892
  498LEU   HD23 7835   9.095   7.952   5.045
  498LEU      C 7836   9.255   7.807   4.551
  498LEU      O 7837   9.157   7.743   4.512
  499LEU      N 7838   9.340   7.862   4.464
  499LEU     HN 7839   9.420   7.915   4.496
  499LEU     CA 7840   9.322   7.856   4.321
  499LEU     HA 7841   9.221   7.890   4.304
  499LEU     CB 7842   9.420   7.949   4.246
  499LEU    HB1 7843   9.409   7.935   4.136
  499LEU    HB2 7844   9.524   7.922   4.275
  499LEU     CG 7845   9.400   8.100   4.274
  499LEU     HG 7846   9.404   8.118   4.384
  499LEU    CD1 7847   9.514   8.180   4.208
  499LEU   HD11 7848   9.512   8.162   4.098
  499LEU   HD12 7849   9.612   8.147   4.247
  499LEU   HD13 7850   9.501   8.288   4.227
  499LEU    CD2 7851   9.266   8.154   4.224
  499LEU   HD21 7852   9.180   8.103   4.272
  499LEU   HD22 7853   9.258   8.141   4.113
  499LEU   HD23 7854   9.258   8.263   4.245
  499LEU      C 7855   9.328   7.714   4.266
  499LEU      O 7856   9.250   7.676   4.179
  500TRP      N 7857   9.418   7.631   4.321
  500TRP     HN 7858   9.485   7.668   4.386
  500TRP     CA 7859   9.432   7.491   4.285
  500TRP     HA 7860   9.445   7.486   4.177
  500TRP     CB 7861   9.559   7.435   4.352
  500TRP    HB1 7862   9.544   7.430   4.462
  500TRP    HB2 7863   9.642   7.507   4.335
  500TRP     CG 7864   9.605   7.302   4.301
  500TRP    CD1 7865   9.591   7.182   4.366
  500TRP    HD1 7866   9.534   7.172   4.456
  500TRP    NE1 7867   9.650   7.082   4.291
  500TRP    HE1 7868   9.651   6.984   4.302
  500TRP    CE2 7869   9.695   7.135   4.175
  500TRP    CD2 7870   9.667   7.273   4.176
  500TRP    CE3 7871   9.701   7.349   4.064
  500TRP    HE3 7872   9.676   7.454   4.061
  500TRP    CZ3 7873   9.760   7.286   3.954
  500TRP    HZ3 7874   9.785   7.342   3.866
  500TRP    CZ2 7875   9.755   7.073   4.069
  500TRP    HZ2 7876   9.777   6.968   4.074
  500TRP    CH2 7877   9.788   7.149   3.957
  500TRP    HH2 7878   9.834   7.102   3.871
  500TRP      C 7879   9.308   7.406   4.317
  500TRP      O 7880   9.274   7.312   4.246
  501GLU      N 7881   9.236   7.439   4.427
  501GLU     HN 7882   9.266   7.513   4.487
  501GLU     CA 7883   9.113   7.373   4.466
  501GLU     HA 7884   9.127   7.265   4.460
  501GLU     CB 7885   9.084   7.415   4.613
  501GLU    HB1 7886   9.062   7.524   4.618
  501GLU    HB2 7887   9.179   7.399   4.669
  501GLU     CG 7888   8.973   7.335   4.684
  501GLU    HG1 7889   8.998   7.228   4.673
  501GLU    HG2 7890   8.874   7.352   4.638
  501GLU     CD 7891   8.965   7.365   4.834
  501GLU    OE1 7892   8.851   7.366   4.886
  501GLU    OE2 7893   9.069   7.399   4.897
  501GLU      C 7894   8.994   7.410   4.377
  501GLU      O 7895   8.900   7.334   4.354
  502VAL      N 7896   8.998   7.532   4.319
  502VAL     HN 7897   9.075   7.592   4.340
  502VAL     CA 7898   8.893   7.586   4.233
  502VAL     HA 7899   8.798   7.539   4.259
  502VAL     CB 7900   8.879   7.736   4.258
  502VAL     HB 7901   8.978   7.784   4.243
  502VAL    CG1 7902   8.776   7.802   4.164
  502VAL   HG11 7903   8.679   7.747   4.168
  502VAL   HG12 7904   8.811   7.804   4.058
  502VAL   HG13 7905   8.758   7.906   4.196
  502VAL    CG2 7906   8.837   7.758   4.404
  502VAL   HG21 7907   8.912   7.716   4.476
  502VAL   HG22 7908   8.739   7.711   4.424
  502VAL   HG23 7909   8.829   7.866   4.424
  502VAL      C 7910   8.915   7.558   4.085
  502VAL      O 7911   8.820   7.541   4.009
  503LEU      N 7912   9.042   7.543   4.040
  503LEU     HN 7913   9.119   7.558   4.102
  503LEU     CA 7914   9.080   7.518   3.901
  503LEU     HA 7915   9.053   7.606   3.845
  503LEU     CB 7916   9.234   7.496   3.891
  503LEU    HB1 7917   9.259   7.391   3.864
  503LEU    HB2 7918   9.279   7.513   3.991
  503LEU     CG 7919   9.308   7.588   3.792
  503LEU     HG 7920   9.259   7.577   3.692
  503LEU    CD1 7921   9.303   7.736   3.833
  503LEU   HD11 7922   9.353   7.749   3.931
  503LEU   HD12 7923   9.198   7.772   3.842
  503LEU   HD13 7924   9.355   7.799   3.758
  503LEU    CD2 7925   9.454   7.543   3.778
  503LEU   HD21 7926   9.460   7.438   3.743
  503LEU   HD22 7927   9.505   7.550   3.877
  503LEU   HD23 7928   9.508   7.608   3.706
  503LEU      C 7929   9.005   7.401   3.835
  503LEU      O 7930   8.963   7.417   3.720
  504PRO      N 7931   8.981   7.284   3.896
  504PRO     CD 7932   9.049   7.240   4.018
  504PRO    HD1 7933   8.982   7.262   4.105
  504PRO    HD2 7934   9.147   7.288   4.033
  504PRO     CA 7935   8.910   7.174   3.831
  504PRO     HA 7936   8.953   7.158   3.733
  504PRO     CB 7937   8.933   7.055   3.925
  504PRO    HB1 7938   8.943   6.959   3.871
  504PRO    HB2 7939   8.852   7.045   4.000
  504PRO     CG 7940   9.063   7.090   3.998
  504PRO    HG1 7941   9.075   7.038   4.095
  504PRO    HG2 7942   9.151   7.067   3.934
  504PRO      C 7943   8.761   7.201   3.810
  504PRO      O 7944   8.695   7.125   3.739
  505GLN      N 7945   8.705   7.307   3.871
  505GLN     HN 7946   8.759   7.367   3.931
  505GLN     CA 7947   8.564   7.339   3.864
  505GLN     HA 7948   8.507   7.250   3.841
  505GLN     CB 7949   8.522   7.396   4.003
  505GLN    HB1 7950   8.411   7.405   4.006
  505GLN    HB2 7951   8.565   7.497   4.018
  505GLN     CG 7952   8.571   7.306   4.120
  505GLN    HG1 7953   8.681   7.299   4.121
  505GLN    HG2 7954   8.532   7.203   4.105
  505GLN     CD 7955   8.523   7.353   4.257
  505GLN    OE1 7956   8.407   7.388   4.278
  505GLN    NE2 7957   8.613   7.346   4.359
  505GLN   HE21 7958   8.709   7.318   4.344
  505GLN   HE22 7959   8.582   7.383   4.445
  505GLN      C 7960   8.537   7.443   3.755
  505GLN      O 7961   8.423   7.471   3.719
  506LEU      N 7962   8.644   7.499   3.695
  506LEU     HN 7963   8.737   7.472   3.720
  506LEU     CA 7964   8.634   7.600   3.592
  506LEU     HA 7965   8.549   7.663   3.614
  506LEU     CB 7966   8.762   7.688   3.589
  506LEU    HB1 7967   8.754   7.762   3.506
  506LEU    HB2 7968   8.849   7.622   3.567
  506LEU     CG 7969   8.791   7.766   3.719
  506LEU     HG 7970   8.807   7.692   3.801
  506LEU    CD1 7971   8.919   7.849   3.704
  506LEU   HD11 7972   8.907   7.922   3.621
  506LEU   HD12 7973   9.005   7.783   3.680
  506LEU   HD13 7974   8.942   7.904   3.797
  506LEU    CD2 7975   8.675   7.859   3.759
  506LEU   HD21 7976   8.582   7.801   3.776
  506LEU   HD22 7977   8.657   7.934   3.679
  506LEU   HD23 7978   8.700   7.913   3.853
  506LEU      C 7979   8.610   7.539   3.455
  506LEU      O 7980   8.656   7.429   3.423
  507SER      N 7981   8.534   7.608   3.369
  507SER     HN 7982   8.488   7.693   3.396
  507SER     CA 7983   8.518   7.564   3.232
  507SER     HA 7984   8.488   7.460   3.234
  507SER     CB 7985   8.406   7.642   3.164
  507SER    HB1 7986   8.326   7.651   3.240
  507SER    HB2 7987   8.368   7.579   3.081
  507SER     OG 7988   8.442   7.772   3.117
  507SER    HG1 7989   8.358   7.819   3.105
  507SER      C 7990   8.645   7.575   3.149
  507SER      O 7991   8.735   7.652   3.181
  508LYS      N 7992   8.652   7.502   3.036
  508LYS     HN 7993   8.582   7.437   3.009
  508LYS     CA 7994   8.765   7.511   2.945
  508LYS     HA 7995   8.852   7.482   3.002
  508LYS     CB 7996   8.748   7.412   2.827
  508LYS    HB1 7997   8.833   7.426   2.756
  508LYS    HB2 7998   8.654   7.433   2.772
  508LYS     CG 7999   8.750   7.266   2.874
  508LYS    HG1 8000   8.664   7.246   2.942
  508LYS    HG2 8001   8.844   7.249   2.932
  508LYS     CD 8002   8.747   7.166   2.758
  508LYS    HD1 8003   8.833   7.188   2.690
  508LYS    HD2 8004   8.654   7.184   2.701
  508LYS     CE 8005   8.752   7.020   2.804
  508LYS    HE1 8006   8.666   6.999   2.871
  508LYS    HE2 8007   8.847   7.000   2.857
  508LYS     NZ 8008   8.744   6.929   2.687
  508LYS    HZ1 8009   8.823   6.954   2.623
  508LYS    HZ2 8010   8.651   6.938   2.640
  508LYS    HZ3 8011   8.758   6.830   2.717
  508LYS      C 8012   8.795   7.652   2.895
  508LYS      O 8013   8.910   7.695   2.889
  509GLU      N 8014   8.689   7.730   2.865
  509GLU     HN 8015   8.597   7.692   2.868
  509GLU     CA 8016   8.695   7.872   2.832
  509GLU     HA 8017   8.761   7.883   2.747
  509GLU     CB 8018   8.554   7.924   2.793
  509GLU    HB1 8019   8.560   8.033   2.771
  509GLU    HB2 8020   8.484   7.910   2.879
  509GLU     CG 8021   8.492   7.857   2.667
  509GLU    HG1 8022   8.492   7.746   2.678
  509GLU    HG2 8023   8.554   7.881   2.579
  509GLU     CD 8024   8.347   7.902   2.642
  509GLU    OE1 8025   8.274   7.828   2.571
  509GLU    OE2 8026   8.304   8.004   2.703
  509GLU      C 8027   8.748   7.961   2.944
  509GLU      O 8028   8.828   8.053   2.923
  510ALA      N 8029   8.704   7.937   3.070
  510ALA     HN 8030   8.636   7.864   3.086
  510ALA     CA 8031   8.756   8.004   3.187
  510ALA     HA 8032   8.746   8.110   3.174
  510ALA     CB 8033   8.673   7.959   3.308
  510ALA    HB1 8034   8.668   7.848   3.314
  510ALA    HB2 8035   8.569   7.996   3.297
  510ALA    HB3 8036   8.714   7.996   3.404
  510ALA      C 8037   8.904   7.979   3.211
  510ALA      O 8038   8.981   8.072   3.236
  511LEU      N 8039   8.949   7.853   3.196
  511LEU     HN 8040   8.883   7.779   3.180
  511LEU     CA 8041   9.089   7.814   3.200
  511LEU     HA 8042   9.129   7.850   3.294
  511LEU     CB 8043   9.103   7.660   3.196
  511LEU    HB1 8044   9.210   7.632   3.186
  511LEU    HB2 8045   9.049   7.622   3.106
  511LEU     CG 8046   9.047   7.587   3.320
  511LEU     HG 8047   8.942   7.622   3.337
  511LEU    CD1 8048   9.039   7.435   3.296
  511LEU   HD11 8049   9.140   7.395   3.275
  511LEU   HD12 8050   8.973   7.412   3.210
  511LEU   HD13 8051   8.998   7.385   3.386
  511LEU    CD2 8052   9.129   7.617   3.446
  511LEU   HD21 8053   9.130   7.726   3.469
  511LEU   HD22 8054   9.233   7.582   3.433
  511LEU   HD23 8055   9.084   7.565   3.534
  511LEU      C 8056   9.175   7.880   3.093
  511LEU      O 8057   9.284   7.930   3.122
  512LEU      N 8058   9.128   7.888   2.967
  512LEU     HN 8059   9.042   7.841   2.943
  512LEU     CA 8060   9.194   7.961   2.859
  512LEU     HA 8061   9.294   7.922   2.850
  512LEU     CB 8062   9.118   7.937   2.725
  512LEU    HB1 8063   9.153   8.009   2.647
  512LEU    HB2 8064   9.010   7.956   2.743
  512LEU     CG 8065   9.135   7.794   2.667
  512LEU     HG 8066   9.116   7.720   2.748
  512LEU    CD1 8067   9.032   7.771   2.555
  512LEU   HD11 8068   9.048   7.845   2.474
  512LEU   HD12 8069   8.929   7.783   2.594
  512LEU   HD13 8070   9.043   7.669   2.513
  512LEU    CD2 8071   9.277   7.771   2.613
  512LEU   HD21 8072   9.353   7.783   2.694
  512LEU   HD22 8073   9.301   7.845   2.533
  512LEU   HD23 8074   9.289   7.670   2.570
  512LEU      C 8075   9.210   8.111   2.886
  512LEU      O 8076   9.316   8.171   2.864
  513LYS      N 8077   9.107   8.176   2.945
  513LYS     HN 8078   9.022   8.126   2.964
  513LYS     CA 8079   9.111   8.314   2.989
  513LYS     HA 8080   9.133   8.373   2.902
  513LYS     CB 8081   8.973   8.364   3.036
  513LYS    HB1 8082   8.983   8.462   3.087
  513LYS    HB2 8083   8.933   8.291   3.110
  513LYS     CG 8084   8.875   8.382   2.919
  513LYS    HG1 8085   8.877   8.291   2.854
  513LYS    HG2 8086   8.908   8.468   2.857
  513LYS     CD 8087   8.731   8.405   2.967
  513LYS    HD1 8088   8.729   8.498   3.027
  513LYS    HD2 8089   8.704   8.320   3.033
  513LYS     CE 8090   8.634   8.415   2.849
  513LYS    HE1 8091   8.645   8.327   2.782
  513LYS    HE2 8092   8.655   8.507   2.790
  513LYS     NZ 8093   8.493   8.420   2.894
  513LYS    HZ1 8094   8.478   8.508   2.948
  513LYS    HZ2 8095   8.471   8.336   2.952
  513LYS    HZ3 8096   8.433   8.421   2.809
  513LYS      C 8097   9.218   8.347   3.092
  513LYS      O 8098   9.268   8.459   3.098
  514LEU      N 8099   9.263   8.247   3.170
  514LEU     HN 8100   9.221   8.156   3.161
  514LEU     CA 8101   9.362   8.261   3.273
  514LEU     HA 8102   9.359   8.362   3.311
  514LEU     CB 8103   9.331   8.163   3.389
  514LEU    HB1 8104   9.413   8.163   3.463
  514LEU    HB2 8105   9.324   8.060   3.347
  514LEU     CG 8106   9.200   8.194   3.464
  514LEU     HG 8107   9.118   8.206   3.390
  514LEU    CD1 8108   9.163   8.077   3.556
  514LEU   HD11 8109   9.243   8.061   3.631
  514LEU   HD12 8110   9.148   7.984   3.499
  514LEU   HD13 8111   9.068   8.100   3.610
  514LEU    CD2 8112   9.210   8.324   3.545
  514LEU   HD21 8113   9.231   8.411   3.479
  514LEU   HD22 8114   9.291   8.317   3.620
  514LEU   HD23 8115   9.114   8.345   3.599
  514LEU      C 8116   9.504   8.240   3.223
  514LEU      O 8117   9.600   8.255   3.298
  515GLY      N 8118   9.523   8.214   3.091
  515GLY     HN 8119   9.444   8.195   3.033
  515GLY     CA 8120   9.654   8.214   3.025
  515GLY    HA1 8121   9.687   8.316   3.022
  515GLY    HA2 8122   9.637   8.174   2.926
  515GLY      C 8123   9.759   8.123   3.089
  515GLY      O 8124   9.738   8.003   3.093
  516PRO      N 8125   9.873   8.171   3.140
  516PRO     CD 8126   9.909   8.312   3.145
  516PRO    HD1 8127   9.828   8.370   3.194
  516PRO    HD2 8128   9.924   8.347   3.041
  516PRO     CA 8129   9.979   8.086   3.194
  516PRO     HA 8130   9.991   8.000   3.129
  516PRO     CB 8131  10.101   8.180   3.200
  516PRO    HB1 8132  10.151   8.179   3.101
  516PRO    HB2 8133  10.175   8.153   3.279
  516PRO     CG 8134  10.040   8.319   3.223
  516PRO    HG1 8135  10.019   8.333   3.331
  516PRO    HG2 8136  10.106   8.400   3.187
  516PRO      C 8137   9.947   8.034   3.332
  516PRO      O 8138  10.017   7.943   3.377
  517LEU      N 8139   9.847   8.088   3.403
  517LEU     HN 8140   9.786   8.157   3.363
  517LEU     CA 8141   9.821   8.059   3.543
  517LEU     HA 8142   9.908   8.092   3.598
  517LEU     CB 8143   9.700   8.141   3.595
  517LEU    HB1 8144   9.613   8.124   3.529
  517LEU    HB2 8145   9.725   8.249   3.586
  517LEU     CG 8146   9.656   8.113   3.740
  517LEU     HG 8147   9.638   8.004   3.753
  517LEU    CD1 8148   9.762   8.158   3.841
  517LEU   HD11 8149   9.782   8.266   3.829
  517LEU   HD12 8150   9.858   8.105   3.825
  517LEU   HD13 8151   9.728   8.137   3.944
  517LEU    CD2 8152   9.522   8.182   3.768
  517LEU   HD21 8153   9.444   8.145   3.699
  517LEU   HD22 8154   9.532   8.292   3.754
  517LEU   HD23 8155   9.487   8.162   3.872
  517LEU      C 8156   9.806   7.911   3.577
  517LEU      O 8157   9.865   7.869   3.677
  518PRO      N 8158   9.739   7.825   3.499
  518PRO     CD 8159   9.645   7.860   3.392
  518PRO    HD1 8160   9.701   7.863   3.297
  518PRO    HD2 8161   9.594   7.957   3.408
  518PRO     CA 8162   9.733   7.683   3.532
  518PRO     HA 8163   9.699   7.674   3.634
  518PRO     CB 8164   9.633   7.627   3.429
  518PRO    HB1 8165   9.575   7.542   3.471
  518PRO    HB2 8166   9.687   7.596   3.337
  518PRO     CG 8167   9.545   7.746   3.391
  518PRO    HG1 8168   9.498   7.734   3.291
  518PRO    HG2 8169   9.466   7.763   3.467
  518PRO      C 8170   9.868   7.615   3.524
  518PRO      O 8171   9.891   7.521   3.601
  519ARG      N 8172   9.962   7.658   3.436
  519ARG     HN 8173   9.942   7.732   3.373
  519ARG     CA 8174  10.100   7.614   3.444
  519ARG     HA 8175  10.101   7.506   3.441
  519ARG     CB 8176  10.182   7.665   3.322
  519ARG    HB1 8177  10.183   7.776   3.322
  519ARG    HB2 8178  10.129   7.633   3.229
  519ARG     CG 8179  10.327   7.613   3.321
  519ARG    HG1 8180  10.323   7.502   3.312
  519ARG    HG2 8181  10.375   7.634   3.419
  519ARG     CD 8182  10.420   7.666   3.211
  519ARG    HD1 8183  10.372   7.650   3.111
  519ARG    HD2 8184  10.516   7.610   3.214
  519ARG     NE 8185  10.448   7.812   3.230
  519ARG     HE 8186  10.411   7.878   3.167
  519ARG     CZ 8187  10.543   7.861   3.310
  519ARG    NH1 8188  10.604   7.798   3.407
  519ARG   HH11 8189  10.669   7.851   3.459
  519ARG   HH12 8190  10.577   7.707   3.443
  519ARG    NH2 8191  10.580   7.986   3.288
  519ARG   HH21 8192  10.620   8.042   3.364
  519ARG   HH22 8193  10.535   8.049   3.226
  519ARG      C 8194  10.171   7.654   3.574
  519ARG      O 8195  10.229   7.570   3.642
  520LEU      N 8196  10.160   7.782   3.615
  520LEU     HN 8197  10.105   7.847   3.563
  520LEU     CA 8198  10.226   7.834   3.733
  520LEU     HA 8199  10.332   7.814   3.723
  520LEU     CB 8200  10.200   7.986   3.748
  520LEU    HB1 8201  10.262   8.026   3.831
  520LEU    HB2 8202  10.093   8.004   3.772
  520LEU     CG 8203  10.232   8.069   3.621
  520LEU     HG 8204  10.162   8.039   3.540
  520LEU    CD1 8205  10.208   8.218   3.646
  520LEU   HD11 8206  10.275   8.254   3.727
  520LEU   HD12 8207  10.102   8.238   3.676
  520LEU   HD13 8208  10.230   8.278   3.555
  520LEU    CD2 8209  10.374   8.047   3.570
  520LEU   HD21 8210  10.392   7.940   3.544
  520LEU   HD22 8211  10.449   8.077   3.646
  520LEU   HD23 8212  10.391   8.108   3.478
  520LEU      C 8213  10.181   7.763   3.860
  520LEU      O 8214  10.261   7.723   3.945
  521LEU      N 8215  10.049   7.742   3.874
  521LEU     HN 8216   9.985   7.777   3.805
  521LEU     CA 8217   9.992   7.667   3.983
  521LEU     HA 8218  10.031   7.709   4.075
  521LEU     CB 8219   9.838   7.681   3.986
  521LEU    HB1 8220   9.798   7.624   4.072
  521LEU    HB2 8221   9.796   7.638   3.892
  521LEU     CG 8222   9.784   7.825   4.000
  521LEU     HG 8223   9.828   7.888   3.920
  521LEU    CD1 8224   9.632   7.824   3.983
  521LEU   HD11 8225   9.586   7.760   4.061
  521LEU   HD12 8226   9.605   7.783   3.883
  521LEU   HD13 8227   9.591   7.926   3.992
  521LEU    CD2 8228   9.821   7.889   4.135
  521LEU   HD21 8229   9.930   7.909   4.141
  521LEU   HD22 8230   9.792   7.821   4.218
  521LEU   HD23 8231   9.768   7.986   4.148
  521LEU      C 8232  10.032   7.520   3.984
  521LEU      O 8233  10.056   7.462   4.090
  522ASN      N 8234  10.043   7.456   3.866
  522ASN     HN 8235  10.023   7.504   3.780
  522ASN     CA 8236  10.098   7.322   3.854
  522ASN     HA 8237  10.044   7.258   3.923
  522ASN     CB 8238  10.076   7.266   3.711
  522ASN    HB1 8239  10.118   7.337   3.637
  522ASN    HB2 8240   9.967   7.257   3.691
  522ASN     CG 8241  10.139   7.127   3.692
  522ASN    OD1 8242  10.081   7.023   3.723
  522ASN    ND2 8243  10.265   7.128   3.640
  522ASN   HD21 8244  10.313   7.215   3.627
  522ASN   HD22 8245  10.311   7.041   3.632
  522ASN      C 8246  10.245   7.316   3.896
  522ASN      O 8247  10.284   7.231   3.976
  523ASP      N 8248  10.331   7.407   3.846
  523ASP     HN 8249  10.302   7.474   3.776
  523ASP     CA 8250  10.474   7.407   3.873
  523ASP     HA 8251  10.513   7.310   3.847
  523ASP     CB 8252  10.543   7.514   3.785
  523ASP    HB1 8253  10.652   7.520   3.806
  523ASP    HB2 8254  10.497   7.613   3.803
  523ASP     CG 8255  10.530   7.481   3.636
  523ASP    OD1 8256  10.502   7.363   3.601
  523ASP    OD2 8257  10.559   7.572   3.555
  523ASP      C 8258  10.503   7.426   4.023
  523ASP      O 8259  10.577   7.350   4.086
  524ILE      N 8260  10.432   7.520   4.089
  524ILE     HN 8261  10.376   7.584   4.035
  524ILE     CA 8262  10.431   7.535   4.234
  524ILE     HA 8263  10.534   7.550   4.265
  524ILE     CB 8264  10.350   7.658   4.276
  524ILE     HB 8265  10.250   7.650   4.227
  524ILE    CG2 8266  10.330   7.665   4.429
  524ILE   HG21 8267  10.428   7.672   4.480
  524ILE   HG22 8268  10.275   7.578   4.469
  524ILE   HG23 8269  10.271   7.755   4.456
  524ILE    CG1 8270  10.416   7.789   4.225
  524ILE   HG11 8271  10.455   7.775   4.122
  524ILE   HG12 8272  10.503   7.813   4.290
  524ILE     CD 8273  10.319   7.908   4.223
  524ILE    HD1 8274  10.278   7.928   4.324
  524ILE    HD2 8275  10.233   7.887   4.155
  524ILE    HD3 8276  10.371   7.999   4.187
  524ILE      C 8277  10.383   7.409   4.307
  524ILE      O 8278  10.444   7.364   4.404
  525SER      N 8279  10.275   7.343   4.258
  525SER     HN 8280  10.227   7.378   4.178
  525SER     CA 8281  10.225   7.217   4.312
  525SER     HA 8282  10.205   7.232   4.417
  525SER     CB 8283  10.095   7.167   4.245
  525SER    HB1 8284  10.063   7.069   4.289
  525SER    HB2 8285  10.108   7.152   4.136
  525SER     OG 8286   9.989   7.259   4.267
  525SER    HG1 8287   9.998   7.328   4.199
  525SER      C 8288  10.327   7.104   4.304
  525SER      O 8289  10.338   7.025   4.397
  526THR      N 8290  10.403   7.094   4.193
  526THR     HN 8291  10.384   7.155   4.116
  526THR     CA 8292  10.514   6.999   4.180
  526THR     HA 8293  10.474   6.902   4.207
  526THR     CB 8294  10.568   6.984   4.036
  526THR     HB 8295  10.645   6.902   4.035
  526THR    OG1 8296  10.624   7.103   3.982
  526THR    HG1 8297  10.600   7.177   4.039
  526THR    CG2 8298  10.454   6.943   3.941
  526THR   HG21 8299  10.378   7.022   3.933
  526THR   HG22 8300  10.404   6.851   3.976
  526THR   HG23 8301  10.495   6.922   3.840
  526THR      C 8302  10.627   7.024   4.278
  526THR      O 8303  10.680   6.931   4.339
  527ALA      N 8304  10.667   7.151   4.300
  527ALA     HN 8305  10.628   7.227   4.246
  527ALA     CA 8306  10.765   7.189   4.399
  527ALA     HA 8307  10.851   7.126   4.383
  527ALA     CB 8308  10.805   7.336   4.376
  527ALA    HB1 8309  10.717   7.403   4.387
  527ALA    HB2 8310  10.845   7.348   4.273
  527ALA    HB3 8311  10.884   7.368   4.447
  527ALA      C 8312  10.723   7.164   4.544
  527ALA      O 8313  10.802   7.115   4.626
  528LEU      N 8314  10.595   7.192   4.577
  528LEU     HN 8315  10.534   7.236   4.511
  528LEU     CA 8316  10.538   7.161   4.708
  528LEU     HA 8317  10.599   7.209   4.783
  528LEU     CB 8318  10.393   7.214   4.718
  528LEU    HB1 8319  10.341   7.169   4.806
  528LEU    HB2 8320  10.338   7.184   4.626
  528LEU     CG 8321  10.381   7.367   4.734
  528LEU     HG 8322  10.442   7.417   4.656
  528LEU    CD1 8323  10.235   7.411   4.714
  528LEU   HD11 8324  10.170   7.364   4.791
  528LEU   HD12 8325  10.198   7.384   4.613
  528LEU   HD13 8326  10.225   7.521   4.726
  528LEU    CD2 8327  10.430   7.414   4.872
  528LEU   HD21 8328  10.537   7.389   4.888
  528LEU   HD22 8329  10.370   7.366   4.953
  528LEU   HD23 8330  10.419   7.524   4.883
  528LEU      C 8331  10.541   7.012   4.742
  528LEU      O 8332  10.576   6.974   4.854
  529ARG      N 8333  10.508   6.927   4.644
  529ARG     HN 8334  10.476   6.965   4.557
  529ARG     CA 8335  10.507   6.783   4.656
  529ARG     HA 8336  10.458   6.758   4.749
  529ARG     CB 8337  10.427   6.721   4.539
  529ARG    HB1 8338  10.444   6.611   4.534
  529ARG    HB2 8339  10.464   6.766   4.444
  529ARG     CG 8340  10.274   6.743   4.550
  529ARG    HG1 8341  10.253   6.851   4.563
  529ARG    HG2 8342  10.238   6.690   4.641
  529ARG     CD 8343  10.205   6.690   4.424
  529ARG    HD1 8344  10.229   6.582   4.412
  529ARG    HD2 8345  10.241   6.747   4.335
  529ARG     NE 8346  10.057   6.710   4.439
  529ARG     HE 8347  10.026   6.776   4.507
  529ARG     CZ 8348   9.967   6.655   4.359
  529ARG    NH1 8349   9.997   6.570   4.262
  529ARG   HH11 8350  10.091   6.541   4.251
  529ARG   HH12 8351   9.926   6.528   4.204
  529ARG    NH2 8352   9.842   6.688   4.379
  529ARG   HH21 8353   9.815   6.751   4.451
  529ARG   HH22 8354   9.774   6.634   4.327
  529ARG      C 8355  10.643   6.715   4.660
  529ARG      O 8356  10.653   6.602   4.708
  530ASN      N 8357  10.750   6.780   4.610
  530ASN     HN 8358  10.740   6.872   4.574
  530ASN     CA 8359  10.881   6.717   4.602
  530ASN     HA 8360  10.880   6.617   4.643
  530ASN     CB 8361  10.925   6.705   4.454
  530ASN    HB1 8362  11.028   6.664   4.446
  530ASN    HB2 8363  10.922   6.805   4.407
  530ASN     CG 8364  10.834   6.608   4.377
  530ASN    OD1 8365  10.832   6.487   4.395
  530ASN    ND2 8366  10.754   6.666   4.285
  530ASN   HD21 8367  10.744   6.765   4.287
  530ASN   HD22 8368  10.698   6.608   4.226
  530ASN      C 8369  10.986   6.799   4.678
  530ASN      O 8370  11.054   6.881   4.616
  531PRO      N 8371  11.007   6.779   4.810
  531PRO     CD 8372  10.931   6.685   4.892
  531PRO    HD1 8373  10.975   6.586   4.876
  531PRO    HD2 8374  10.823   6.683   4.870
  531PRO     CA 8375  11.102   6.854   4.893
  531PRO     HA 8376  11.066   6.956   4.897
  531PRO     CB 8377  11.099   6.783   5.029
  531PRO    HB1 8378  11.120   6.855   5.111
  531PRO    HB2 8379  11.173   6.700   5.032
  531PRO     CG 8380  10.959   6.723   5.037
  531PRO    HG1 8381  10.957   6.633   5.102
  531PRO    HG2 8382  10.883   6.796   5.071
  531PRO      C 8383  11.244   6.862   4.839
  531PRO      O 8384  11.318   6.953   4.874
  532ASN      N 8385  11.286   6.765   4.757
  532ASN     HN 8386  11.223   6.691   4.734
  532ASN     CA 8387  11.423   6.753   4.715
  532ASN     HA 8388  11.488   6.795   4.792
  532ASN     CB 8389  11.456   6.602   4.699
  532ASN    HB1 8390  11.561   6.592   4.665
  532ASN    HB2 8391  11.390   6.559   4.620
  532ASN     CG 8392  11.440   6.517   4.826
  532ASN    OD1 8393  11.408   6.558   4.937
  532ASN    ND2 8394  11.465   6.384   4.809
  532ASN   HD21 8395  11.452   6.327   4.890
  532ASN   HD22 8396  11.493   6.348   4.721
  532ASN      C 8397  11.454   6.828   4.583
  532ASN      O 8398  11.567   6.822   4.535
  533ILE      N 8399  11.357   6.899   4.521
  533ILE     HN 8400  11.266   6.905   4.561
  533ILE     CA 8401  11.383   6.980   4.400
  533ILE     HA 8402  11.467   6.937   4.347
  533ILE     CB 8403  11.266   6.974   4.299
  533ILE     HB 8404  11.177   7.024   4.342
  533ILE    CG2 8405  11.302   7.047   4.167
  533ILE   HG21 8406  11.409   7.031   4.144
  533ILE   HG22 8407  11.282   7.156   4.177
  533ILE   HG23 8408  11.243   7.012   4.081
  533ILE    CG1 8409  11.219   6.829   4.275
  533ILE   HG11 8410  11.188   6.784   4.371
  533ILE   HG12 8411  11.305   6.770   4.238
  533ILE     CD 8412  11.102   6.817   4.177
  533ILE    HD1 8413  11.136   6.831   4.072
  533ILE    HD2 8414  11.024   6.894   4.199
  533ILE    HD3 8415  11.053   6.718   4.184
  533ILE      C 8416  11.428   7.126   4.440
  533ILE    OT1 8417  11.438   7.167   4.555
  533ILE    OT2 8418  11.463   7.217   4.338
  533ILE   HT2B 8419  11.483   7.302   4.379
  534DLPE     N 8420   8.606   7.438  13.207
  534DLPE   HN1 8421   8.546   7.353  13.214
  534DLPE   HN2 8422   8.664   7.447  13.292
  534DLPE   HN3 8423   8.667   7.425  13.124
  534DLPE   C12 8424   8.524   7.562  13.181
  534DLPE  H12A 8425   8.518   7.621  13.275
  534DLPE  H12B 8426   8.423   7.531  13.149
  534DLPE   C11 8427   8.591   7.645  13.070
  534DLPE  H11A 8428   8.688   7.686  13.107
  534DLPE  H11B 8429   8.524   7.732  13.049
  534DLPE     P 8430   8.654   7.646  12.824
  534DLPE   O13 8431   8.789   7.697  12.854
  534DLPE   O14 8432   8.543   7.740  12.799
  534DLPE   O11 8433   8.662   7.538  12.710
  534DLPE   O12 8434   8.613   7.563  12.954
  534DLPE    C1 8435   8.767   7.440  12.704
  534DLPE    HA 8436   8.718   7.340  12.711
  534DLPE    HB 8437   8.840   7.447  12.788
  534DLPE    C2 8438   8.850   7.444  12.571
  534DLPE    HS 8439   8.940   7.508  12.589
  534DLPE   O21 8440   8.771   7.495  12.462
  534DLPE   C21 8441   8.763   7.627  12.462
  534DLPE   O22 8442   8.844   7.704  12.510
  534DLPE   C22 8443   8.643   7.669  12.380
  534DLPE   H2R 8444   8.596   7.760  12.420
  534DLPE   H2S 8445   8.568   7.588  12.387
  534DLPE    C3 8446   8.905   7.304  12.535
  534DLPE    HX 8447   8.956   7.262  12.624
  534DLPE    HY 8448   8.981   7.313  12.454
  534DLPE   O31 8449   8.802   7.211  12.503
  534DLPE   C31 8450   8.784   7.188  12.377
  534DLPE   O32 8451   8.834   7.247  12.282
  534DLPE   C32 8452   8.677   7.082  12.365
  534DLPE   H2X 8453   8.589   7.124  12.414
  534DLPE   H2Y 8454   8.688   6.995  12.431
  534DLPE   C23 8455   8.683   7.681  12.234
  534DLPE   H3R 8456   8.735   7.588  12.201
  534DLPE   H3S 8457   8.752   7.767  12.218
  534DLPE   C24 8458   8.561   7.695  12.147
  534DLPE   H4R 8459   8.500   7.785  12.175
  534DLPE   H4S 8460   8.499   7.604  12.153
  534DLPE   C25 8461   8.604   7.707  12.005
  534DLPE   H5R 8462   8.693   7.643  11.987
  534DLPE   H5S 8463   8.636   7.813  11.995
  534DLPE   C26 8464   8.490   7.666  11.910
  534DLPE   H6R 8465   8.428   7.586  11.956
  534DLPE   H6S 8466   8.535   7.614  11.824
  534DLPE   C27 8467   8.407   7.791  11.873
  534DLPE   H7R 8468   8.472   7.878  11.869
  534DLPE   H7S 8469   8.344   7.807  11.964
  534DLPE   C28 8470   8.315   7.792  11.747
  534DLPE   H8R 8471   8.236   7.864  11.774
  534DLPE   H8S 8472   8.277   7.693  11.739
  534DLPE   C29 8473   8.358   7.807  11.600
  534DLPE   H9R 8474   8.447   7.747  11.583
  534DLPE   H9S 8475   8.376   7.916  11.584
  534DLPE  C210 8476   8.264   7.788  11.480
  534DLPE  H10R 8477   8.297   7.853  11.396
  534DLPE  H10S 8478   8.164   7.813  11.505
  534DLPE  C211 8479   8.221   7.658  11.419
  534DLPE  H11R 8480   8.142   7.629  11.488
  534DLPE  H11S 8481   8.284   7.569  11.423
  534DLPE  C212 8482   8.125   7.678  11.310
  534DLPE  H12R 8483   8.055   7.597  11.332
  534DLPE  H12S 8484   8.156   7.676  11.204
  534DLPE  H12T 8485   8.063   7.765  11.330
  534DLPE   C33 8486   8.642   7.068  12.218
  534DLPE   H3X 8487   8.640   7.169  12.169
  534DLPE   H3Y 8488   8.540   7.024  12.215
  534DLPE   C34 8489   8.723   6.978  12.129
  534DLPE   H4X 8490   8.687   6.878  12.166
  534DLPE   H4Y 8491   8.829   6.986  12.154
  534DLPE   C35 8492   8.692   6.993  11.975
  534DLPE   H5X 8493   8.633   6.945  11.904
  534DLPE   H5Y 8494   8.599   6.964  12.021
  534DLPE   C36 8495   8.661   7.105  11.872
  534DLPE   H6X 8496   8.766   7.098  11.839
  534DLPE   H6Y 8497   8.644   7.208  11.904
  534DLPE   C37 8498   8.545   7.069  11.762
  534DLPE   H7X 8499   8.438   7.065  11.786
  534DLPE   H7Y 8500   8.556   6.969  11.714
  534DLPE   C38 8501   8.559   7.164  11.649
  534DLPE   H8X 8502   8.528   7.266  11.684
  534DLPE   H8Y 8503   8.480   7.133  11.576
  534DLPE   C39 8504   8.713   7.141  11.628
  534DLPE   H9X 8505   8.732   7.036  11.659
  534DLPE   H9Y 8506   8.760   7.221  11.690
  534DLPE  C310 8507   8.799   7.120  11.502
  534DLPE  H10X 8508   8.747   7.205  11.488
  534DLPE  H10Y 8509   8.761   7.049  11.427
  534DLPE  C311 8510   8.941   7.181  11.484
  534DLPE  H11X 8511   9.008   7.094  11.493
  534DLPE  H11Y 8512   8.958   7.252  11.569
  534DLPE  C312 8513   8.980   7.257  11.353
  534DLPE  H12X 8514   8.938   7.360  11.346
  534DLPE  H12Y 8515   8.944   7.204  11.262
  534DLPE  H12Z 8516   9.089   7.272  11.346
  535DLPE     N 8517   8.659   8.708  12.747
  535DLPE   HN1 8518   8.638   8.639  12.672
  535DLPE   HN2 8519   8.761   8.698  12.767
  535DLPE   HN3 8520   8.638   8.804  12.712
  535DLPE   C12 8521   8.582   8.673  12.872
  535DLPE  H12A 8522   8.477   8.702  12.857
  535DLPE  H12B 8523   8.626   8.730  12.957
  535DLPE   C11 8524   8.594   8.523  12.902
  535DLPE  H11A 8525   8.592   8.464  12.808
  535DLPE  H11B 8526   8.505   8.493  12.963
  535DLPE     P 8527   8.743   8.352  13.027
  535DLPE   O13 8528   8.620   8.305  13.095
  535DLPE   O14 8529   8.871   8.350  13.100
  535DLPE   O11 8530   8.751   8.280  12.887
  535DLPE   O12 8531   8.716   8.501  12.974
  535DLPE    C1 8532   8.858   8.302  12.797
  535DLPE    HA 8533   8.957   8.280  12.843
  535DLPE    HB 8534   8.863   8.411  12.771
  535DLPE    C2 8535   8.844   8.222  12.662
  535DLPE    HS 8536   8.922   8.269  12.608
  535DLPE   O21 8537   8.715   8.242  12.601
  535DLPE   C21 8538   8.685   8.364  12.563
  535DLPE   O22 8539   8.756   8.462  12.565
  535DLPE   C22 8540   8.539   8.373  12.521
  535DLPE   H2R 8541   8.492   8.428  12.605
  535DLPE   H2S 8542   8.495   8.271  12.516
  535DLPE    C3 8543   8.870   8.066  12.665
  535DLPE    HX 8544   8.787   8.019  12.722
  535DLPE    HY 8545   8.956   8.053  12.732
  535DLPE   O31 8546   8.895   7.994  12.536
  535DLPE   C31 8547   9.028   7.995  12.503
  535DLPE   O32 8548   9.104   8.073  12.549
  535DLPE   C32 8549   9.086   7.902  12.393
  535DLPE   H2X 8550   9.002   7.878  12.326
  535DLPE   H2Y 8551   9.115   7.808  12.444
  535DLPE   C23 8552   8.514   8.455  12.391
  535DLPE   H3R 8553   8.593   8.531  12.373
  535DLPE   H3S 8554   8.419   8.511  12.407
  535DLPE   C24 8555   8.491   8.369  12.265
  535DLPE   H4R 8556   8.429   8.425  12.192
  535DLPE   H4S 8557   8.437   8.277  12.295
  535DLPE   C25 8558   8.620   8.329  12.193
  535DLPE   H5R 8559   8.686   8.292  12.272
  535DLPE   H5S 8560   8.670   8.416  12.145
  535DLPE   C26 8561   8.601   8.213  12.096
  535DLPE   H6R 8562   8.551   8.127  12.145
  535DLPE   H6S 8563   8.695   8.170  12.069
  535DLPE   C27 8564   8.553   8.250  11.957
  535DLPE   H7R 8565   8.613   8.334  11.916
  535DLPE   H7S 8566   8.447   8.282  11.966
  535DLPE   C28 8567   8.566   8.130  11.863
  535DLPE   H8R 8568   8.503   8.149  11.773
  535DLPE   H8S 8569   8.523   8.047  11.922
  535DLPE   C29 8570   8.707   8.089  11.816
  535DLPE   H9R 8571   8.745   8.011  11.885
  535DLPE   H9S 8572   8.776   8.176  11.825
  535DLPE  C210 8573   8.716   8.038  11.669
  535DLPE  H10R 8574   8.814   7.990  11.648
  535DLPE  H10S 8575   8.699   8.122  11.599
  535DLPE  C211 8576   8.625   7.925  11.636
  535DLPE  H11R 8577   8.614   7.904  11.527
  535DLPE  H11S 8578   8.529   7.958  11.679
  535DLPE  C212 8579   8.674   7.800  11.705
  535DLPE  H12R 8580   8.606   7.716  11.684
  535DLPE  H12S 8581   8.670   7.826  11.811
  535DLPE  H12T 8582   8.776   7.767  11.684
  535DLPE   C33 8583   9.217   7.968  12.320
  535DLPE   H3X 8584   9.279   7.885  12.280
  535DLPE   H3Y 8585   9.276   8.034  12.385
  535DLPE   C34 8586   9.171   8.042  12.191
  535DLPE   H4X 8587   9.077   8.047  12.236
  535DLPE   H4Y 8588   9.144   7.944  12.149
  535DLPE   C35 8589   9.206   8.169  12.081
  535DLPE   H5X 8590   9.255   8.113  12.002
  535DLPE   H5Y 8591   9.266   8.245  12.130
  535DLPE   C36 8592   9.116   8.271  11.977
  535DLPE   H6X 8593   9.032   8.224  11.923
  535DLPE   H6Y 8594   9.176   8.301  11.890
  535DLPE   C37 8595   9.058   8.414  12.012
  535DLPE   H7X 8596   9.143   8.467  12.059
  535DLPE   H7Y 8597   8.970   8.416  12.078
  535DLPE   C38 8598   8.998   8.499  11.898
  535DLPE   H8X 8599   9.082   8.488  11.830
  535DLPE   H8Y 8600   8.991   8.602  11.939
  535DLPE   C39 8601   8.860   8.458  11.833
  535DLPE   H9X 8602   8.801   8.411  11.915
  535DLPE   H9Y 8603   8.879   8.377  11.762
  535DLPE  C310 8604   8.766   8.564  11.761
  535DLPE  H10X 8605   8.819   8.660  11.752
  535DLPE  H10Y 8606   8.683   8.586  11.832
  535DLPE  C311 8607   8.698   8.537  11.619
  535DLPE  H11X 8608   8.631   8.625  11.607
  535DLPE  H11Y 8609   8.633   8.448  11.627
  535DLPE  C312 8610   8.769   8.533  11.479
  535DLPE  H12X 8611   8.843   8.452  11.469
  535DLPE  H12Y 8612   8.823   8.627  11.457
  535DLPE  H12Z 8613   8.698   8.517  11.395
  536DLPE     N 8614   9.187   6.884  13.096
  536DLPE   HN1 8615   9.217   6.974  13.141
  536DLPE   HN2 8616   9.206   6.803  13.156
  536DLPE   HN3 8617   9.086   6.892  13.073
  536DLPE   C12 8618   9.267   6.876  12.970
  536DLPE  H12A 8619   9.228   6.796  12.904
  536DLPE  H12B 8620   9.373   6.856  12.997
  536DLPE   C11 8621   9.258   7.012  12.904
  536DLPE  H11A 8622   9.154   7.039  12.876
  536DLPE  H11B 8623   9.316   7.004  12.807
  536DLPE     P 8624   9.420   7.204  12.941
  536DLPE   O13 8625   9.539   7.121  12.916
  536DLPE   O14 8626   9.435   7.326  13.022
  536DLPE   O11 8627   9.346   7.238  12.805
  536DLPE   O12 8628   9.309   7.108  13.000
  536DLPE    C1 8629   9.358   7.367  12.747
  536DLPE    HA 8630   9.356   7.451  12.820
  536DLPE    HB 8631   9.269   7.383  12.681
  536DLPE    C2 8632   9.486   7.375  12.664
  536DLPE    HS 8633   9.470   7.464  12.600
  536DLPE   O21 8634   9.500   7.266  12.574
  536DLPE   C21 8635   9.402   7.200  12.519
  536DLPE   O22 8636   9.283   7.221  12.516
  536DLPE   C22 8637   9.470   7.090  12.445
  536DLPE   H2R 8638   9.560   7.057  12.502
  536DLPE   H2S 8639   9.503   7.130  12.347
  536DLPE    C3 8640   9.632   7.384  12.749
  536DLPE    HX 8641   9.636   7.298  12.814
  536DLPE    HY 8642   9.602   7.473  12.811
  536DLPE   O31 8643   9.771   7.408  12.693
  536DLPE   C31 8644   9.879   7.325  12.654
  536DLPE   O32 8645   9.906   7.224  12.715
  536DLPE   C32 8646   9.965   7.357  12.516
  536DLPE   H2X 8647  10.072   7.347  12.538
  536DLPE   H2Y 8648   9.959   7.463  12.485
  536DLPE   C23 8649   9.378   6.971  12.429
  536DLPE   H3R 8650   9.291   6.991  12.363
  536DLPE   H3S 8651   9.340   6.934  12.527
  536DLPE   C24 8652   9.464   6.863  12.371
  536DLPE   H4R 8653   9.396   6.776  12.370
  536DLPE   H4S 8654   9.544   6.839  12.444
  536DLPE   C25 8655   9.531   6.902  12.238
  536DLPE   H5R 8656   9.598   6.822  12.207
  536DLPE   H5S 8657   9.608   6.981  12.256
  536DLPE   C26 8658   9.442   6.946  12.119
  536DLPE   H6R 8659   9.508   6.937  12.030
  536DLPE   H6S 8660   9.418   7.054  12.129
  536DLPE   C27 8661   9.307   6.877  12.091
  536DLPE   H7R 8662   9.235   6.899  12.173
  536DLPE   H7S 8663   9.309   6.767  12.090
  536DLPE   C28 8664   9.246   6.920  11.956
  536DLPE   H8R 8665   9.224   7.028  11.960
  536DLPE   H8S 8666   9.151   6.864  11.942
  536DLPE   C29 8667   9.334   6.890  11.833
  536DLPE   H9R 8668   9.318   6.781  11.820
  536DLPE   H9S 8669   9.442   6.905  11.850
  536DLPE  C210 8670   9.296   6.966  11.704
  536DLPE  H10R 8671   9.323   7.073  11.713
  536DLPE  H10S 8672   9.186   6.959  11.693
  536DLPE  C211 8673   9.357   6.910  11.574
  536DLPE  H11R 8674   9.301   6.956  11.489
  536DLPE  H11S 8675   9.334   6.802  11.574
  536DLPE  C212 8676   9.507   6.926  11.548
  536DLPE  H12R 8677   9.566   6.870  11.623
  536DLPE  H12S 8678   9.538   7.031  11.554
  536DLPE  H12T 8679   9.534   6.887  11.447
  536DLPE   C33 8680   9.922   7.264  12.390
  536DLPE   H3X 8681   9.825   7.288  12.345
  536DLPE   H3Y 8682   9.914   7.160  12.426
  536DLPE   C34 8683   9.983   7.267  12.249
  536DLPE   H4X 8684  10.091   7.249  12.266
  536DLPE   H4Y 8685   9.967   7.365  12.198
  536DLPE   C35 8686   9.929   7.154  12.156
  536DLPE   H5X 8687   9.939   7.066  12.224
  536DLPE   H5Y 8688  10.000   7.138  12.072
  536DLPE   C36 8689   9.784   7.140  12.098
  536DLPE   H6X 8690   9.710   7.147  12.179
  536DLPE   H6Y 8691   9.780   7.036  12.058
  536DLPE   C37 8692   9.735   7.221  11.975
  536DLPE   H7X 8693   9.810   7.243  11.899
  536DLPE   H7Y 8694   9.712   7.318  12.006
  536DLPE   C38 8695   9.589   7.205  11.929
  536DLPE   H8X 8696   9.527   7.202  12.022
  536DLPE   H8Y 8697   9.575   7.113  11.871
  536DLPE   C39 8698   9.535   7.328  11.852
  536DLPE   H9X 8699   9.533   7.419  11.917
  536DLPE   H9Y 8700   9.429   7.311  11.824
  536DLPE  C310 8701   9.615   7.367  11.728
  536DLPE  H10X 8702   9.704   7.424  11.763
  536DLPE  H10Y 8703   9.549   7.433  11.667
  536DLPE  C311 8704   9.670   7.261  11.634
  536DLPE  H11X 8705   9.584   7.212  11.586
  536DLPE  H11Y 8706   9.727   7.187  11.694
  536DLPE  C312 8707   9.762   7.317  11.523
  536DLPE  H12X 8708   9.815   7.235  11.472
  536DLPE  H12Y 8709   9.839   7.384  11.568
  536DLPE  H12Z 8710   9.707   7.378  11.449
  537DLPE     N 8711   8.130   9.201  13.055
  537DLPE   HN1 8712   8.203   9.221  12.985
  537DLPE   HN2 8713   8.125   9.278  13.124
  537DLPE   HN3 8714   8.038   9.189  13.006
  537DLPE   C12 8715   8.160   9.067  13.117
  537DLPE  H12A 8716   8.091   9.053  13.203
  537DLPE  H12B 8717   8.265   9.065  13.152
  537DLPE   C11 8718   8.134   8.960  13.011
  537DLPE  H11A 8719   8.164   8.861  13.052
  537DLPE  H11B 8720   8.196   8.979  12.920
  537DLPE     P 8721   7.942   8.862  12.865
  537DLPE   O13 8722   7.953   8.937  12.738
  537DLPE   O14 8723   7.813   8.802  12.906
  537DLPE   O11 8724   8.054   8.748  12.869
  537DLPE   O12 8725   7.995   8.962  12.978
  537DLPE    C1 8726   8.022   8.613  12.828
  537DLPE    HA 8727   7.920   8.582  12.863
  537DLPE    HB 8728   8.094   8.545  12.877
  537DLPE    C2 8729   8.036   8.583  12.675
  537DLPE    HS 8730   8.116   8.507  12.661
  537DLPE   O21 8731   8.067   8.699  12.598
  537DLPE   C21 8732   8.187   8.745  12.620
  537DLPE   O22 8733   8.277   8.687  12.680
  537DLPE   C22 8734   8.206   8.872  12.542
  537DLPE   H2R 8735   8.305   8.915  12.569
  537DLPE   H2S 8736   8.126   8.946  12.566
  537DLPE    C3 8737   7.911   8.520  12.611
  537DLPE    HX 8738   7.872   8.434  12.668
  537DLPE    HY 8739   7.940   8.488  12.508
  537DLPE   O31 8740   7.813   8.622  12.607
  537DLPE   C31 8741   7.764   8.653  12.487
  537DLPE   O32 8742   7.746   8.575  12.396
  537DLPE   C32 8743   7.698   8.786  12.515
  537DLPE   H2X 8744   7.755   8.846  12.588
  537DLPE   H2Y 8745   7.630   8.722  12.574
  537DLPE   C23 8746   8.203   8.840  12.393
  537DLPE   H3R 8747   8.103   8.808  12.357
  537DLPE   H3S 8748   8.277   8.760  12.367
  537DLPE   C24 8749   8.241   8.965  12.320
  537DLPE   H4R 8750   8.335   9.008  12.363
  537DLPE   H4S 8751   8.160   9.040  12.332
  537DLPE   C25 8752   8.264   8.939  12.173
  537DLPE   H5R 8753   8.177   8.892  12.123
  537DLPE   H5S 8754   8.354   8.877  12.157
  537DLPE   C26 8755   8.280   9.075  12.115
  537DLPE   H6R 8756   8.331   9.144  12.188
  537DLPE   H6S 8757   8.178   9.111  12.091
  537DLPE   C27 8758   8.366   9.074  11.995
  537DLPE   H7R 8759   8.438   8.990  11.995
  537DLPE   H7S 8760   8.422   9.168  12.003
  537DLPE   C28 8761   8.289   9.090  11.867
  537DLPE   H8R 8762   8.347   9.152  11.796
  537DLPE   H8S 8763   8.197   9.148  11.887
  537DLPE   C29 8764   8.259   8.956  11.810
  537DLPE   H9R 8765   8.180   8.912  11.874
  537DLPE   H9S 8766   8.349   8.891  11.816
  537DLPE  C210 8767   8.216   8.970  11.665
  537DLPE  H10R 8768   8.302   9.010  11.605
  537DLPE  H10S 8769   8.132   9.042  11.657
  537DLPE  C211 8770   8.172   8.834  11.615
  537DLPE  H11R 8771   8.252   8.761  11.640
  537DLPE  H11S 8772   8.162   8.839  11.504
  537DLPE  C212 8773   8.040   8.791  11.679
  537DLPE  H12R 8774   7.971   8.879  11.689
  537DLPE  H12S 8775   8.056   8.750  11.781
  537DLPE  H12T 8776   7.990   8.714  11.617
  537DLPE   C33 8777   7.592   8.876  12.437
  537DLPE   H3X 8778   7.513   8.919  12.499
  537DLPE   H3Y 8779   7.535   8.828  12.356
  537DLPE   C34 8780   7.652   9.006  12.403
  537DLPE   H4X 8781   7.684   9.061  12.494
  537DLPE   H4Y 8782   7.574   9.066  12.356
  537DLPE   C35 8783   7.762   8.966  12.311
  537DLPE   H5X 8784   7.841   8.912  12.368
  537DLPE   H5Y 8785   7.807   9.060  12.276
  537DLPE   C36 8786   7.710   8.871  12.200
  537DLPE   H6X 8787   7.617   8.910  12.152
  537DLPE   H6Y 8788   7.685   8.769  12.238
  537DLPE   C37 8789   7.824   8.848  12.105
  537DLPE   H7X 8790   7.802   8.761  12.039
  537DLPE   H7Y 8791   7.911   8.822  12.170
  537DLPE   C38 8792   7.852   8.975  12.026
  537DLPE   H8X 8793   7.953   8.966  11.981
  537DLPE   H8Y 8794   7.854   9.065  12.090
  537DLPE   C39 8795   7.745   8.997  11.918
  537DLPE   H9X 8796   7.643   8.999  11.962
  537DLPE   H9Y 8797   7.751   8.912  11.847
  537DLPE  C310 8798   7.767   9.129  11.845
  537DLPE  H10X 8799   7.874   9.140  11.818
  537DLPE  H10Y 8800   7.741   9.212  11.914
  537DLPE  C311 8801   7.681   9.138  11.719
  537DLPE  H11X 8802   7.573   9.134  11.748
  537DLPE  H11Y 8803   7.703   9.051  11.653
  537DLPE  C312 8804   7.707   9.266  11.641
  537DLPE  H12X 8805   7.694   9.353  11.709
  537DLPE  H12Y 8806   7.638   9.279  11.556
  537DLPE  H12Z 8807   7.811   9.268  11.602
  538DLPE     N 8808  10.077   8.506  13.180
  538DLPE   HN1 8809  10.032   8.536  13.090
  538DLPE   HN2 8810  10.060   8.576  13.256
  538DLPE   HN3 8811  10.032   8.415  13.205
  538DLPE   C12 8812  10.224   8.486  13.153
  538DLPE  H12A 8813  10.274   8.450  13.245
  538DLPE  H12B 8814  10.267   8.583  13.121
  538DLPE   C11 8815  10.243   8.386  13.040
  538DLPE  H11A 8816  10.208   8.284  13.071
  538DLPE  H11B 8817  10.350   8.377  13.012
  538DLPE     P 8818  10.078   8.348  12.847
  538DLPE   O13 8819   9.995   8.282  12.951
  538DLPE   O14 8820  10.166   8.269  12.759
  538DLPE   O11 8821   9.991   8.452  12.770
  538DLPE   O12 8822  10.173   8.442  12.929
  538DLPE    C1 8823  10.037   8.574  12.712
  538DLPE    HA 8824  10.144   8.569  12.685
  538DLPE    HB 8825  10.023   8.653  12.789
  538DLPE    C2 8826   9.952   8.609  12.585
  538DLPE    HS 8827   9.845   8.598  12.615
  538DLPE   O21 8828   9.985   8.535  12.471
  538DLPE   C21 8829   9.937   8.421  12.470
  538DLPE   O22 8830   9.885   8.359  12.560
  538DLPE   C22 8831   9.959   8.374  12.327
  538DLPE   H2R 8832   9.925   8.270  12.320
  538DLPE   H2S 8833  10.070   8.377  12.320
  538DLPE    C3 8834   9.962   8.744  12.522
  538DLPE    HX 8835   9.929   8.813  12.601
  538DLPE    HY 8836   9.888   8.758  12.440
  538DLPE   O31 8837  10.099   8.757  12.475
  538DLPE   C31 8838  10.125   8.760  12.347
  538DLPE   O32 8839  10.045   8.772  12.257
  538DLPE   C32 8840  10.277   8.758  12.329
  538DLPE   H2X 8841  10.323   8.816  12.410
  538DLPE   H2Y 8842  10.299   8.809  12.233
  538DLPE   C23 8843   9.899   8.456  12.209
  538DLPE   H3R 8844   9.950   8.554  12.198
  538DLPE   H3S 8845   9.791   8.477  12.221
  538DLPE   C24 8846   9.919   8.374  12.080
  538DLPE   H4R 8847   9.892   8.432  11.989
  538DLPE   H4S 8848   9.852   8.287  12.087
  538DLPE   C25 8849  10.060   8.315  12.070
  538DLPE   H5R 8850  10.095   8.272  12.165
  538DLPE   H5S 8851  10.132   8.394  12.040
  538DLPE   C26 8852  10.071   8.192  11.983
  538DLPE   H6R 8853   9.982   8.125  11.990
  538DLPE   H6S 8854  10.159   8.134  12.020
  538DLPE   C27 8855  10.098   8.228  11.840
  538DLPE   H7R 8856  10.139   8.331  11.828
  538DLPE   H7S 8857  10.002   8.224  11.783
  538DLPE   C28 8858  10.201   8.132  11.786
  538DLPE   H8R 8859  10.214   8.038  11.844
  538DLPE   H8S 8860  10.299   8.184  11.783
  538DLPE   C29 8861  10.158   8.094  11.649
  538DLPE   H9R 8862  10.101   8.179  11.605
  538DLPE   H9S 8863  10.089   8.006  11.650
  538DLPE  C210 8864  10.285   8.063  11.575
  538DLPE  H10R 8865  10.242   7.998  11.498
  538DLPE  H10S 8866  10.348   7.995  11.636
  538DLPE  C211 8867  10.369   8.188  11.531
  538DLPE  H11R 8868  10.427   8.221  11.619
  538DLPE  H11S 8869  10.296   8.268  11.508
  538DLPE  C212 8870  10.474   8.185  11.418
  538DLPE  H12R 8871  10.552   8.112  11.431
  538DLPE  H12S 8872  10.523   8.283  11.397
  538DLPE  H12T 8873  10.425   8.151  11.326
  538DLPE   C33 8874  10.337   8.617  12.331
  538DLPE   H3X 8875  10.293   8.560  12.416
  538DLPE   H3Y 8876  10.447   8.622  12.348
  538DLPE   C34 8877  10.308   8.546  12.198
  538DLPE   H4X 8878  10.206   8.575  12.166
  538DLPE   H4Y 8879  10.309   8.437  12.215
  538DLPE   C35 8880  10.405   8.579  12.085
  538DLPE   H5X 8881  10.506   8.539  12.110
  538DLPE   H5Y 8882  10.418   8.689  12.075
  538DLPE   C36 8883  10.357   8.524  11.949
  538DLPE   H6X 8884  10.260   8.570  11.922
  538DLPE   H6Y 8885  10.343   8.414  11.957
  538DLPE   C37 8886  10.463   8.554  11.844
  538DLPE   H7X 8887  10.553   8.511  11.895
[truncated: 30,351,827 more chars]
