# Supplementary material for: Atomistic simulations reveal impacts of missense mutations on the structure and function of SynGAP1
Source: Brief Bioinform. 2024 Sep 23;25(6):bbae458. doi: 10.1093/bib/bbae458 (PMC11418247; doi:10.1093/bib/bbae458)
Supplement: supplementary_files [file supplementary_files.zip › supplementary_files/SI files/Membrane-simulations/SynGAP-Membrane/charmmgui_gromacs/step6.4_equilibration.mdp]

define                  = -DPOSRES -DPOSRES_FC_BB=500.0 -DPOSRES_FC_SC=200.0 -DPOSRES_FC_LIPID=200.0 -DDIHRES -DDIHRES_FC=200.0
integrator              = md
dt                      = 0.002
nsteps                  = 250000
nstxtcout               = 5000
nstvout                 = 5000
nstfout                 = 5000
nstcalcenergy           = 100
nstenergy               = 1000
nstlog                  = 1000
;
cutoff-scheme           = Verlet
nstlist                 = 20
rlist                   = 1.2
vdwtype                 = Cut-off
vdw-modifier            = Force-switch
rvdw_switch             = 1.0
rvdw                    = 1.2
coulombtype             = PME
rcoulomb                = 1.2
;
tcoupl                  = berendsen
tc_grps                 = SOLU MEMB SOLV
tau_t                   = 1.0 1.0 1.0
ref_t                   = 310 310 310
;
pcoupl                  = berendsen
pcoupltype              = semiisotropic 
tau_p                   = 5.0
compressibility         = 4.5e-5  4.5e-5
ref_p                   = 1.0     1.0
refcoord_scaling        = com
;
constraints             = h-bonds
constraint_algorithm    = LINCS
continuation            = yes
;
nstcomm                 = 100
comm_mode               = linear
comm_grps               = SOLU_MEMB SOLV
