# Supplementary material for: Atomistic simulations reveal impacts of missense mutations on the structure and function of SynGAP1
Source: Brief Bioinform. 2024 Sep 23;25(6):bbae458. doi: 10.1093/bib/bbae458 (PMC11418247; doi:10.1093/bib/bbae458)
Supplement: supplementary_files [file supplementary_files.zip › supplementary_files/SI files/Membrane-simulations/SynGAP-Membrane/charmmgui_gromacs/toppar/DLPE.itp]

;;
;; Generated by CHARMM-GUI FF-Converter
;;
;; Correspondance:
;; jul316@lehigh.edu or wonpil@lehigh.edu
;;
;; GROMACS topology file for DLPE
;;


[ moleculetype ]
; name	nrexcl
DLPE	     3

[ atoms ]
; nr	type	resnr	residu	atom	cgnr	charge	mass
     1       NH3L      1     DLPE      N      1    -0.300000    14.0070   ; qtot -0.300
     2        HCL      1     DLPE    HN1      2     0.330000     1.0080   ; qtot  0.030
     3        HCL      1     DLPE    HN2      3     0.330000     1.0080   ; qtot  0.360
     4        HCL      1     DLPE    HN3      4     0.330000     1.0080   ; qtot  0.690
     5       CTL2      1     DLPE    C12      5     0.130000    12.0110   ; qtot  0.820
     6       HAL2      1     DLPE   H12A      6     0.090000     1.0080   ; qtot  0.910
     7       HAL2      1     DLPE   H12B      7     0.090000     1.0080   ; qtot  1.000
     8       CTL2      1     DLPE    C11      8    -0.080000    12.0110   ; qtot  0.920
     9       HAL2      1     DLPE   H11A      9     0.090000     1.0080   ; qtot  1.010
    10       HAL2      1     DLPE   H11B     10     0.090000     1.0080   ; qtot  1.100
    11         PL      1     DLPE      P     11     1.500000    30.9740   ; qtot  2.600
    12        O2L      1     DLPE    O13     12    -0.780000    15.9994   ; qtot  1.820
    13        O2L      1     DLPE    O14     13    -0.780000    15.9994   ; qtot  1.040
    14       OSLP      1     DLPE    O11     14    -0.570000    15.9994   ; qtot  0.470
    15       OSLP      1     DLPE    O12     15    -0.570000    15.9994   ; qtot -0.100
    16       CTL2      1     DLPE     C1     16    -0.080000    12.0110   ; qtot -0.180
    17       HAL2      1     DLPE     HA     17     0.090000     1.0080   ; qtot -0.090
    18       HAL2      1     DLPE     HB     18     0.090000     1.0080   ; qtot  0.000
    19       CTL1      1     DLPE     C2     19     0.170000    12.0110   ; qtot  0.170
    20       HAL1      1     DLPE     HS     20     0.090000     1.0080   ; qtot  0.260
    21        OSL      1     DLPE    O21     21    -0.490000    15.9994   ; qtot -0.230
    22         CL      1     DLPE    C21     22     0.900000    12.0110   ; qtot  0.670
    23        OBL      1     DLPE    O22     23    -0.630000    15.9994   ; qtot  0.040
    24       CTL2      1     DLPE    C22     24    -0.220000    12.0110   ; qtot -0.180
    25       HAL2      1     DLPE    H2R     25     0.090000     1.0080   ; qtot -0.090
    26       HAL2      1     DLPE    H2S     26     0.090000     1.0080   ; qtot  0.000
    27       CTL2      1     DLPE     C3     27     0.080000    12.0110   ; qtot  0.080
    28       HAL2      1     DLPE     HX     28     0.090000     1.0080   ; qtot  0.170
    29       HAL2      1     DLPE     HY     29     0.090000     1.0080   ; qtot  0.260
    30        OSL      1     DLPE    O31     30    -0.490000    15.9994   ; qtot -0.230
    31         CL      1     DLPE    C31     31     0.900000    12.0110   ; qtot  0.670
    32        OBL      1     DLPE    O32     32    -0.630000    15.9994   ; qtot  0.040
    33       CTL2      1     DLPE    C32     33    -0.220000    12.0110   ; qtot -0.180
    34       HAL2      1     DLPE    H2X     34     0.090000     1.0080   ; qtot -0.090
    35       HAL2      1     DLPE    H2Y     35     0.090000     1.0080   ; qtot  0.000
    36       CTL2      1     DLPE    C23     36    -0.180000    12.0110   ; qtot -0.180
    37       HAL2      1     DLPE    H3R     37     0.090000     1.0080   ; qtot -0.090
    38       HAL2      1     DLPE    H3S     38     0.090000     1.0080   ; qtot  0.000
    39       CTL2      1     DLPE    C24     39    -0.180000    12.0110   ; qtot -0.180
    40       HAL2      1     DLPE    H4R     40     0.090000     1.0080   ; qtot -0.090
    41       HAL2      1     DLPE    H4S     41     0.090000     1.0080   ; qtot  0.000
    42       CTL2      1     DLPE    C25     42    -0.180000    12.0110   ; qtot -0.180
    43       HAL2      1     DLPE    H5R     43     0.090000     1.0080   ; qtot -0.090
    44       HAL2      1     DLPE    H5S     44     0.090000     1.0080   ; qtot  0.000
    45       CTL2      1     DLPE    C26     45    -0.180000    12.0110   ; qtot -0.180
    46       HAL2      1     DLPE    H6R     46     0.090000     1.0080   ; qtot -0.090
    47       HAL2      1     DLPE    H6S     47     0.090000     1.0080   ; qtot  0.000
    48       CTL2      1     DLPE    C27     48    -0.180000    12.0110   ; qtot -0.180
    49       HAL2      1     DLPE    H7R     49     0.090000     1.0080   ; qtot -0.090
    50       HAL2      1     DLPE    H7S     50     0.090000     1.0080   ; qtot  0.000
    51       CTL2      1     DLPE    C28     51    -0.180000    12.0110   ; qtot -0.180
    52       HAL2      1     DLPE    H8R     52     0.090000     1.0080   ; qtot -0.090
    53       HAL2      1     DLPE    H8S     53     0.090000     1.0080   ; qtot  0.000
    54       CTL2      1     DLPE    C29     54    -0.180000    12.0110   ; qtot -0.180
    55       HAL2      1     DLPE    H9R     55     0.090000     1.0080   ; qtot -0.090
    56       HAL2      1     DLPE    H9S     56     0.090000     1.0080   ; qtot  0.000
    57       CTL2      1     DLPE   C210     57    -0.180000    12.0110   ; qtot -0.180
    58       HAL2      1     DLPE   H10R     58     0.090000     1.0080   ; qtot -0.090
    59       HAL2      1     DLPE   H10S     59     0.090000     1.0080   ; qtot  0.000
    60       CTL2      1     DLPE   C211     60    -0.180000    12.0110   ; qtot -0.180
    61       HAL2      1     DLPE   H11R     61     0.090000     1.0080   ; qtot -0.090
    62       HAL2      1     DLPE   H11S     62     0.090000     1.0080   ; qtot  0.000
    63       CTL3      1     DLPE   C212     63    -0.270000    12.0110   ; qtot -0.270
    64       HAL3      1     DLPE   H12R     64     0.090000     1.0080   ; qtot -0.180
    65       HAL3      1     DLPE   H12S     65     0.090000     1.0080   ; qtot -0.090
    66       HAL3      1     DLPE   H12T     66     0.090000     1.0080   ; qtot  0.000
    67       CTL2      1     DLPE    C33     67    -0.180000    12.0110   ; qtot -0.180
    68       HAL2      1     DLPE    H3X     68     0.090000     1.0080   ; qtot -0.090
    69       HAL2      1     DLPE    H3Y     69     0.090000     1.0080   ; qtot  0.000
    70       CTL2      1     DLPE    C34     70    -0.180000    12.0110   ; qtot -0.180
    71       HAL2      1     DLPE    H4X     71     0.090000     1.0080   ; qtot -0.090
    72       HAL2      1     DLPE    H4Y     72     0.090000     1.0080   ; qtot  0.000
    73       CTL2      1     DLPE    C35     73    -0.180000    12.0110   ; qtot -0.180
    74       HAL2      1     DLPE    H5X     74     0.090000     1.0080   ; qtot -0.090
    75       HAL2      1     DLPE    H5Y     75     0.090000     1.0080   ; qtot  0.000
    76       CTL2      1     DLPE    C36     76    -0.180000    12.0110   ; qtot -0.180
    77       HAL2      1     DLPE    H6X     77     0.090000     1.0080   ; qtot -0.090
    78       HAL2      1     DLPE    H6Y     78     0.090000     1.0080   ; qtot  0.000
    79       CTL2      1     DLPE    C37     79    -0.180000    12.0110   ; qtot -0.180
    80       HAL2      1     DLPE    H7X     80     0.090000     1.0080   ; qtot -0.090
    81       HAL2      1     DLPE    H7Y     81     0.090000     1.0080   ; qtot  0.000
    82       CTL2      1     DLPE    C38     82    -0.180000    12.0110   ; qtot -0.180
    83       HAL2      1     DLPE    H8X     83     0.090000     1.0080   ; qtot -0.090
    84       HAL2      1     DLPE    H8Y     84     0.090000     1.0080   ; qtot  0.000
    85       CTL2      1     DLPE    C39     85    -0.180000    12.0110   ; qtot -0.180
    86       HAL2      1     DLPE    H9X     86     0.090000     1.0080   ; qtot -0.090
    87       HAL2      1     DLPE    H9Y     87     0.090000     1.0080   ; qtot  0.000
    88       CTL2      1     DLPE   C310     88    -0.180000    12.0110   ; qtot -0.180
    89       HAL2      1     DLPE   H10X     89     0.090000     1.0080   ; qtot -0.090
    90       HAL2      1     DLPE   H10Y     90     0.090000     1.0080   ; qtot  0.000
    91       CTL2      1     DLPE   C311     91    -0.180000    12.0110   ; qtot -0.180
    92       HAL2      1     DLPE   H11X     92     0.090000     1.0080   ; qtot -0.090
    93       HAL2      1     DLPE   H11Y     93     0.090000     1.0080   ; qtot  0.000
    94       CTL3      1     DLPE   C312     94    -0.270000    12.0110   ; qtot -0.270
    95       HAL3      1     DLPE   H12X     95     0.090000     1.0080   ; qtot -0.180
    96       HAL3      1     DLPE   H12Y     96     0.090000     1.0080   ; qtot -0.090
    97       HAL3      1     DLPE   H12Z     97     0.090000     1.0080   ; qtot  0.000

[ bonds ]
; ai	aj	funct	b0	Kb
    1     2     1
    1     3     1
    1     4     1
    1     5     1
    5     6     1
    5     7     1
    5     8     1
    8     9     1
    8    10     1
    8    15     1
   11    12     1
   11    13     1
   11    14     1
   15    11     1
   16    14     1
   16    17     1
   16    18     1
   16    19     1
   19    20     1
   19    21     1
   19    27     1
   21    22     1
   22    23     1
   22    24     1
   24    25     1
   24    26     1
   24    36     1
   27    28     1
   27    29     1
   27    30     1
   30    31     1
   31    32     1
   31    33     1
   33    34     1
   33    35     1
   33    67     1
   36    37     1
   36    38     1
   36    39     1
   39    40     1
   39    41     1
   39    42     1
   42    43     1
   42    44     1
   42    45     1
   45    46     1
   45    47     1
   45    48     1
   48    49     1
   48    50     1
   48    51     1
   51    52     1
   51    53     1
   51    54     1
   54    55     1
   54    56     1
   54    57     1
   57    58     1
   57    59     1
   57    60     1
   60    61     1
   60    62     1
   60    63     1
   63    64     1
   63    65     1
   63    66     1
   67    68     1
   67    69     1
   67    70     1
   70    71     1
   70    72     1
   70    73     1
   73    74     1
   73    75     1
   73    76     1
   76    77     1
   76    78     1
   76    79     1
   79    80     1
   79    81     1
   79    82     1
   82    83     1
   82    84     1
   82    85     1
   85    86     1
   85    87     1
   85    88     1
   88    89     1
   88    90     1
   88    91     1
   91    92     1
   91    93     1
   91    94     1
   94    95     1
   94    96     1
   94    97     1

[ pairs ]
; ai	aj	funct	c6	c12 or
; ai	aj	funct	fudgeQQ	q1	q2	c6	c12
    1     9     1
    1    10     1
    1    15     1
    2     6     1
    2     7     1
    2     8     1
    3     6     1
    3     7     1
    3     8     1
    4     6     1
    4     7     1
    4     8     1
    5    11     1
    6     9     1
    6    10     1
    6    15     1
    7     9     1
    7    10     1
    7    15     1
    8    12     1
    8    13     1
    8    14     1
    9    11     1
   10    11     1
   11    17     1
   11    18     1
   11    19     1
   12    16     1
   13    16     1
   14    20     1
   14    21     1
   14    27     1
   15    16     1
   16    22     1
   16    28     1
   16    29     1
   16    30     1
   17    20     1
   17    21     1
   17    27     1
   18    20     1
   18    21     1
   18    27     1
   19    23     1
   19    24     1
   19    31     1
   20    22     1
   20    28     1
   20    29     1
   20    30     1
   21    25     1
   21    26     1
   21    28     1
   21    29     1
   21    30     1
   21    36     1
   22    27     1
   22    37     1
   22    38     1
   22    39     1
   23    25     1
   23    26     1
   23    36     1
   24    40     1
   24    41     1
   24    42     1
   25    37     1
   25    38     1
   25    39     1
   26    37     1
   26    38     1
   26    39     1
   27    32     1
   27    33     1
   28    31     1
   29    31     1
   30    34     1
   30    35     1
   30    67     1
   31    68     1
   31    69     1
   31    70     1
   32    34     1
   32    35     1
   32    67     1
   33    71     1
   33    72     1
   33    73     1
   34    68     1
   34    69     1
   34    70     1
   35    68     1
   35    69     1
   35    70     1
   36    43     1
   36    44     1
   36    45     1
   37    40     1
   37    41     1
   37    42     1
   38    40     1
   38    41     1
   38    42     1
   39    46     1
   39    47     1
   39    48     1
   40    43     1
   40    44     1
   40    45     1
   41    43     1
   41    44     1
   41    45     1
   42    49     1
   42    50     1
   42    51     1
   43    46     1
   43    47     1
   43    48     1
   44    46     1
   44    47     1
   44    48     1
   45    52     1
   45    53     1
   45    54     1
   46    49     1
   46    50     1
   46    51     1
   47    49     1
   47    50     1
   47    51     1
   48    55     1
   48    56     1
   48    57     1
   49    52     1
   49    53     1
   49    54     1
   50    52     1
   50    53     1
   50    54     1
   51    58     1
   51    59     1
   51    60     1
   52    55     1
   52    56     1
   52    57     1
   53    55     1
   53    56     1
   53    57     1
   54    61     1
   54    62     1
   54    63     1
   55    58     1
   55    59     1
   55    60     1
   56    58     1
   56    59     1
   56    60     1
   57    64     1
   57    65     1
   57    66     1
   58    61     1
   58    62     1
   58    63     1
   59    61     1
   59    62     1
   59    63     1
   61    64     1
   61    65     1
   61    66     1
   62    64     1
   62    65     1
   62    66     1
   67    74     1
   67    75     1
   67    76     1
   68    71     1
   68    72     1
   68    73     1
   69    71     1
   69    72     1
   69    73     1
   70    77     1
   70    78     1
   70    79     1
   71    74     1
   71    75     1
   71    76     1
   72    74     1
   72    75     1
   72    76     1
   73    80     1
   73    81     1
   73    82     1
   74    77     1
   74    78     1
   74    79     1
   75    77     1
   75    78     1
   75    79     1
   76    83     1
   76    84     1
   76    85     1
   77    80     1
   77    81     1
   77    82     1
   78    80     1
   78    81     1
   78    82     1
   79    86     1
   79    87     1
   79    88     1
   80    83     1
   80    84     1
   80    85     1
   81    83     1
   81    84     1
   81    85     1
   82    89     1
   82    90     1
   82    91     1
   83    86     1
   83    87     1
   83    88     1
   84    86     1
   84    87     1
   84    88     1
   85    92     1
   85    93     1
   85    94     1
   86    89     1
   86    90     1
   86    91     1
   87    89     1
   87    90     1
   87    91     1
   88    95     1
   88    96     1
   88    97     1
   89    92     1
   89    93     1
   89    94     1
   90    92     1
   90    93     1
   90    94     1
   92    95     1
   92    96     1
   92    97     1
   93    95     1
   93    96     1
   93    97     1

[ angles ] 
; ai	aj	ak	funct	th0	cth	S0	Kub
    2     1     3     5
    2     1     4     5
    2     1     5     5
    3     1     4     5
    3     1     5     5
    4     1     5     5
    1     5     6     5
    1     5     7     5
    1     5     8     5
    6     5     7     5
    6     5     8     5
    7     5     8     5
    5     8     9     5
    5     8    10     5
    5     8    15     5
    9     8    10     5
    9     8    15     5
   10     8    15     5
   12    11    13     5
   12    11    14     5
   12    11    15     5
   13    11    14     5
   13    11    15     5
   14    11    15     5
   11    14    16     5
    8    15    11     5
   14    16    17     5
   14    16    18     5
   14    16    19     5
   17    16    18     5
   17    16    19     5
   18    16    19     5
   16    19    20     5
   16    19    21     5
   16    19    27     5
   20    19    21     5
   20    19    27     5
   21    19    27     5
   19    21    22     5
   21    22    23     5
   21    22    24     5
   23    22    24     5
   22    24    25     5
   22    24    26     5
   22    24    36     5
   25    24    26     5
   25    24    36     5
   26    24    36     5
   19    27    28     5
   19    27    29     5
   19    27    30     5
   28    27    29     5
   28    27    30     5
   29    27    30     5
   27    30    31     5
   30    31    32     5
   30    31    33     5
   32    31    33     5
   31    33    34     5
   31    33    35     5
   31    33    67     5
   34    33    35     5
   34    33    67     5
   35    33    67     5
   24    36    37     5
   24    36    38     5
   24    36    39     5
   37    36    38     5
   37    36    39     5
   38    36    39     5
   36    39    40     5
   36    39    41     5
   36    39    42     5
   40    39    41     5
   40    39    42     5
   41    39    42     5
   39    42    43     5
   39    42    44     5
   39    42    45     5
   43    42    44     5
   43    42    45     5
   44    42    45     5
   42    45    46     5
   42    45    47     5
   42    45    48     5
   46    45    47     5
   46    45    48     5
   47    45    48     5
   45    48    49     5
   45    48    50     5
   45    48    51     5
   49    48    50     5
   49    48    51     5
   50    48    51     5
   48    51    52     5
   48    51    53     5
   48    51    54     5
   52    51    53     5
   52    51    54     5
   53    51    54     5
   51    54    55     5
   51    54    56     5
   51    54    57     5
   55    54    56     5
   55    54    57     5
   56    54    57     5
   54    57    58     5
   54    57    59     5
   54    57    60     5
   58    57    59     5
   58    57    60     5
   59    57    60     5
   57    60    61     5
   57    60    62     5
   57    60    63     5
   61    60    62     5
   61    60    63     5
   62    60    63     5
   60    63    64     5
   60    63    65     5
   60    63    66     5
   64    63    65     5
   64    63    66     5
   65    63    66     5
   33    67    68     5
   33    67    69     5
   33    67    70     5
   68    67    69     5
   68    67    70     5
   69    67    70     5
   67    70    71     5
   67    70    72     5
   67    70    73     5
   71    70    72     5
   71    70    73     5
   72    70    73     5
   70    73    74     5
   70    73    75     5
   70    73    76     5
   74    73    75     5
   74    73    76     5
   75    73    76     5
   73    76    77     5
   73    76    78     5
   73    76    79     5
   77    76    78     5
   77    76    79     5
   78    76    79     5
   76    79    80     5
   76    79    81     5
   76    79    82     5
   80    79    81     5
   80    79    82     5
   81    79    82     5
   79    82    83     5
   79    82    84     5
   79    82    85     5
   83    82    84     5
   83    82    85     5
   84    82    85     5
   82    85    86     5
   82    85    87     5
   82    85    88     5
   86    85    87     5
   86    85    88     5
   87    85    88     5
   85    88    89     5
   85    88    90     5
   85    88    91     5
   89    88    90     5
   89    88    91     5
   90    88    91     5
   88    91    92     5
   88    91    93     5
   88    91    94     5
   92    91    93     5
   92    91    94     5
   93    91    94     5
   91    94    95     5
   91    94    96     5
   91    94    97     5
   95    94    96     5
   95    94    97     5
   96    94    97     5

[ dihedrals ]
; ai	aj	ak	al	funct	phi0	cp	mult
    2     1     5     6     9
    2     1     5     7     9
    2     1     5     8     9
    3     1     5     6     9
    3     1     5     7     9
    3     1     5     8     9
    4     1     5     6     9
    4     1     5     7     9
    4     1     5     8     9
    1     5     8     9     9
    1     5     8    10     9
    1     5     8    15     9
    6     5     8     9     9
    6     5     8    10     9
    6     5     8    15     9
    7     5     8     9     9
    7     5     8    10     9
    7     5     8    15     9
    5     8    15    11     9
    9     8    15    11     9
   10     8    15    11     9
   12    11    14    16     9
   13    11    14    16     9
   15    11    14    16     9
   11    14    16    17     9
   11    14    16    18     9
   11    14    16    19     9
    8    15    11    12     9
    8    15    11    13     9
    8    15    11    14     9
   14    16    19    20     9
   14    16    19    21     9
   14    16    19    27     9
   17    16    19    20     9
   17    16    19    21     9
   17    16    19    27     9
   18    16    19    20     9
   18    16    19    21     9
   18    16    19    27     9
   16    19    21    22     9
   20    19    21    22     9
   16    19    27    28     9
   16    19    27    29     9
   16    19    27    30     9
   20    19    27    28     9
   20    19    27    29     9
   20    19    27    30     9
   21    19    27    28     9
   21    19    27    29     9
   21    19    27    30     9
   22    21    19    27     9
   19    21    22    23     9
   19    21    22    24     9
   21    22    24    25     9
   21    22    24    26     9
   21    22    24    36     9
   23    22    24    25     9
   23    22    24    26     9
   23    22    24    36     9
   22    24    36    37     9
   22    24    36    38     9
   22    24    36    39     9
   25    24    36    37     9
   25    24    36    38     9
   25    24    36    39     9
   26    24    36    37     9
   26    24    36    38     9
   26    24    36    39     9
   19    27    30    31     9
   28    27    30    31     9
   29    27    30    31     9
   27    30    31    32     9
   27    30    31    33     9
   30    31    33    34     9
   30    31    33    35     9
   30    31    33    67     9
   32    31    33    34     9
   32    31    33    35     9
   32    31    33    67     9
   31    33    67    68     9
   31    33    67    69     9
   31    33    67    70     9
   34    33    67    68     9
   34    33    67    69     9
   34    33    67    70     9
   35    33    67    68     9
   35    33    67    69     9
   35    33    67    70     9
   24    36    39    40     9
   24    36    39    41     9
   24    36    39    42     9
   37    36    39    40     9
   37    36    39    41     9
   37    36    39    42     9
   38    36    39    40     9
   38    36    39    41     9
   38    36    39    42     9
   36    39    42    43     9
   36    39    42    44     9
   36    39    42    45     9
   40    39    42    43     9
   40    39    42    44     9
   40    39    42    45     9
   41    39    42    43     9
   41    39    42    44     9
   41    39    42    45     9
   39    42    45    46     9
   39    42    45    47     9
   39    42    45    48     9
   43    42    45    46     9
   43    42    45    47     9
   43    42    45    48     9
   44    42    45    46     9
   44    42    45    47     9
   44    42    45    48     9
   42    45    48    49     9
   42    45    48    50     9
   42    45    48    51     9
   46    45    48    49     9
   46    45    48    50     9
   46    45    48    51     9
   47    45    48    49     9
   47    45    48    50     9
   47    45    48    51     9
   45    48    51    52     9
   45    48    51    53     9
   45    48    51    54     9
   49    48    51    52     9
   49    48    51    53     9
   49    48    51    54     9
   50    48    51    52     9
   50    48    51    53     9
   50    48    51    54     9
   48    51    54    55     9
   48    51    54    56     9
   48    51    54    57     9
   52    51    54    55     9
   52    51    54    56     9
   52    51    54    57     9
   53    51    54    55     9
   53    51    54    56     9
   53    51    54    57     9
   51    54    57    58     9
   51    54    57    59     9
   51    54    57    60     9
   55    54    57    58     9
   55    54    57    59     9
   55    54    57    60     9
   56    54    57    58     9
   56    54    57    59     9
   56    54    57    60     9
   54    57    60    61     9
   54    57    60    62     9
   54    57    60    63     9
   58    57    60    61     9
   58    57    60    62     9
   58    57    60    63     9
   59    57    60    61     9
   59    57    60    62     9
   59    57    60    63     9
   57    60    63    64     9
   57    60    63    65     9
   57    60    63    66     9
   61    60    63    64     9
   61    60    63    65     9
   61    60    63    66     9
   62    60    63    64     9
   62    60    63    65     9
   62    60    63    66     9
   33    67    70    71     9
   33    67    70    72     9
   33    67    70    73     9
   68    67    70    71     9
   68    67    70    72     9
   68    67    70    73     9
   69    67    70    71     9
   69    67    70    72     9
   69    67    70    73     9
   67    70    73    74     9
   67    70    73    75     9
   67    70    73    76     9
   71    70    73    74     9
   71    70    73    75     9
   71    70    73    76     9
   72    70    73    74     9
   72    70    73    75     9
   72    70    73    76     9
   70    73    76    77     9
   70    73    76    78     9
   70    73    76    79     9
   74    73    76    77     9
   74    73    76    78     9
   74    73    76    79     9
   75    73    76    77     9
   75    73    76    78     9
   75    73    76    79     9
   73    76    79    80     9
   73    76    79    81     9
   73    76    79    82     9
   77    76    79    80     9
   77    76    79    81     9
   77    76    79    82     9
   78    76    79    80     9
   78    76    79    81     9
   78    76    79    82     9
   76    79    82    83     9
   76    79    82    84     9
   76    79    82    85     9
   80    79    82    83     9
   80    79    82    84     9
   80    79    82    85     9
   81    79    82    83     9
   81    79    82    84     9
   81    79    82    85     9
   79    82    85    86     9
   79    82    85    87     9
   79    82    85    88     9
   83    82    85    86     9
   83    82    85    87     9
   83    82    85    88     9
   84    82    85    86     9
   84    82    85    87     9
   84    82    85    88     9
   82    85    88    89     9
   82    85    88    90     9
   82    85    88    91     9
   86    85    88    89     9
   86    85    88    90     9
   86    85    88    91     9
   87    85    88    89     9
   87    85    88    90     9
   87    85    88    91     9
   85    88    91    92     9
   85    88    91    93     9
   85    88    91    94     9
   89    88    91    92     9
   89    88    91    93     9
   89    88    91    94     9
   90    88    91    92     9
   90    88    91    93     9
   90    88    91    94     9
   88    91    94    95     9
   88    91    94    96     9
   88    91    94    97     9
   92    91    94    95     9
   92    91    94    96     9
   92    91    94    97     9
   93    91    94    95     9
   93    91    94    96     9
   93    91    94    97     9

[ dihedrals ]
; ai	aj	ak	al	funct	q0	cq
   22    21    24    23     2
   31    30    33    32     2

#ifdef POSRES
[ position_restraints ]
   11     1     0.0             0.0            POSRES_FC_LIPID
#endif

#ifdef DIHRES
[ dihedral_restraints ]
   16    27    19    21     1   -120.0      2.5       DIHRES_FC
#endif
