# Supplementary material for: Atomistic simulations reveal impacts of missense mutations on the structure and function of SynGAP1
Source: Brief Bioinform. 2024 Sep 23;25(6):bbae458. doi: 10.1093/bib/bbae458 (PMC11418247; doi:10.1093/bib/bbae458)
Supplement: supplementary_files [file supplementary_files.zip › supplementary_files/SI files/Membrane-simulations/SynGAP-Membrane/charmmgui_gromacs/toppar/DLPS.itp]

;;
;; Generated by CHARMM-GUI FF-Converter
;;
;; Correspondance:
;; jul316@lehigh.edu or wonpil@lehigh.edu
;;
;; GROMACS topology file for DLPS
;;


[ moleculetype ]
; name	nrexcl
DLPS	     3

[ atoms ]
; nr	type	resnr	residu	atom	cgnr	charge	mass
     1       NH3L      3     DLPS      N      1    -0.300000    14.0070   ; qtot -0.300
     2        HCL      3     DLPS    HN1      2     0.330000     1.0080   ; qtot  0.030
     3        HCL      3     DLPS    HN2      3     0.330000     1.0080   ; qtot  0.360
     4        HCL      3     DLPS    HN3      4     0.330000     1.0080   ; qtot  0.690
     5       CTL1      3     DLPS    C12      5     0.210000    12.0110   ; qtot  0.900
     6        HBL      3     DLPS   H12A      6     0.100000     1.0080   ; qtot  1.000
     7        CCL      3     DLPS    C13      7     0.340000    12.0110   ; qtot  1.340
     8        OCL      3     DLPS   O13A      8    -0.670000    15.9994   ; qtot  0.670
     9        OCL      3     DLPS   O13B      9    -0.670000    15.9994   ; qtot  0.000
    10       CTL2      3     DLPS    C11     10    -0.080000    12.0110   ; qtot -0.080
    11       HAL2      3     DLPS   H11A     11     0.090000     1.0080   ; qtot  0.010
    12       HAL2      3     DLPS   H11B     12     0.090000     1.0080   ; qtot  0.100
    13         PL      3     DLPS      P     13     1.500000    30.9740   ; qtot  1.600
    14        O2L      3     DLPS    O13     14    -0.780000    15.9994   ; qtot  0.820
    15        O2L      3     DLPS    O14     15    -0.780000    15.9994   ; qtot  0.040
    16       OSLP      3     DLPS    O12     16    -0.570000    15.9994   ; qtot -0.530
    17       OSLP      3     DLPS    O11     17    -0.570000    15.9994   ; qtot -1.100
    18       CTL2      3     DLPS     C1     18    -0.080000    12.0110   ; qtot -1.180
    19       HAL2      3     DLPS     HA     19     0.090000     1.0080   ; qtot -1.090
    20       HAL2      3     DLPS     HB     20     0.090000     1.0080   ; qtot -1.000
    21       CTL1      3     DLPS     C2     21     0.170000    12.0110   ; qtot -0.830
    22       HAL1      3     DLPS     HS     22     0.090000     1.0080   ; qtot -0.740
    23        OSL      3     DLPS    O21     23    -0.490000    15.9994   ; qtot -1.230
    24         CL      3     DLPS    C21     24     0.900000    12.0110   ; qtot -0.330
    25        OBL      3     DLPS    O22     25    -0.630000    15.9994   ; qtot -0.960
    26       CTL2      3     DLPS    C22     26    -0.220000    12.0110   ; qtot -1.180
    27       HAL2      3     DLPS    H2R     27     0.090000     1.0080   ; qtot -1.090
    28       HAL2      3     DLPS    H2S     28     0.090000     1.0080   ; qtot -1.000
    29       CTL2      3     DLPS     C3     29     0.080000    12.0110   ; qtot -0.920
    30       HAL2      3     DLPS     HX     30     0.090000     1.0080   ; qtot -0.830
    31       HAL2      3     DLPS     HY     31     0.090000     1.0080   ; qtot -0.740
    32        OSL      3     DLPS    O31     32    -0.490000    15.9994   ; qtot -1.230
    33         CL      3     DLPS    C31     33     0.900000    12.0110   ; qtot -0.330
    34        OBL      3     DLPS    O32     34    -0.630000    15.9994   ; qtot -0.960
    35       CTL2      3     DLPS    C32     35    -0.220000    12.0110   ; qtot -1.180
    36       HAL2      3     DLPS    H2X     36     0.090000     1.0080   ; qtot -1.090
    37       HAL2      3     DLPS    H2Y     37     0.090000     1.0080   ; qtot -1.000
    38       CTL2      3     DLPS    C23     38    -0.180000    12.0110   ; qtot -1.180
    39       HAL2      3     DLPS    H3R     39     0.090000     1.0080   ; qtot -1.090
    40       HAL2      3     DLPS    H3S     40     0.090000     1.0080   ; qtot -1.000
    41       CTL2      3     DLPS    C24     41    -0.180000    12.0110   ; qtot -1.180
    42       HAL2      3     DLPS    H4R     42     0.090000     1.0080   ; qtot -1.090
    43       HAL2      3     DLPS    H4S     43     0.090000     1.0080   ; qtot -1.000
    44       CTL2      3     DLPS    C25     44    -0.180000    12.0110   ; qtot -1.180
    45       HAL2      3     DLPS    H5R     45     0.090000     1.0080   ; qtot -1.090
    46       HAL2      3     DLPS    H5S     46     0.090000     1.0080   ; qtot -1.000
    47       CTL2      3     DLPS    C26     47    -0.180000    12.0110   ; qtot -1.180
    48       HAL2      3     DLPS    H6R     48     0.090000     1.0080   ; qtot -1.090
    49       HAL2      3     DLPS    H6S     49     0.090000     1.0080   ; qtot -1.000
    50       CTL2      3     DLPS    C27     50    -0.180000    12.0110   ; qtot -1.180
    51       HAL2      3     DLPS    H7R     51     0.090000     1.0080   ; qtot -1.090
    52       HAL2      3     DLPS    H7S     52     0.090000     1.0080   ; qtot -1.000
    53       CTL2      3     DLPS    C28     53    -0.180000    12.0110   ; qtot -1.180
    54       HAL2      3     DLPS    H8R     54     0.090000     1.0080   ; qtot -1.090
    55       HAL2      3     DLPS    H8S     55     0.090000     1.0080   ; qtot -1.000
    56       CTL2      3     DLPS    C29     56    -0.180000    12.0110   ; qtot -1.180
    57       HAL2      3     DLPS    H9R     57     0.090000     1.0080   ; qtot -1.090
    58       HAL2      3     DLPS    H9S     58     0.090000     1.0080   ; qtot -1.000
    59       CTL2      3     DLPS   C210     59    -0.180000    12.0110   ; qtot -1.180
    60       HAL2      3     DLPS   H10R     60     0.090000     1.0080   ; qtot -1.090
    61       HAL2      3     DLPS   H10S     61     0.090000     1.0080   ; qtot -1.000
    62       CTL2      3     DLPS   C211     62    -0.180000    12.0110   ; qtot -1.180
    63       HAL2      3     DLPS   H11R     63     0.090000     1.0080   ; qtot -1.090
    64       HAL2      3     DLPS   H11S     64     0.090000     1.0080   ; qtot -1.000
    65       CTL3      3     DLPS   C212     65    -0.270000    12.0110   ; qtot -1.270
    66       HAL3      3     DLPS   H12R     66     0.090000     1.0080   ; qtot -1.180
    67       HAL3      3     DLPS   H12S     67     0.090000     1.0080   ; qtot -1.090
    68       HAL3      3     DLPS   H12T     68     0.090000     1.0080   ; qtot -1.000
    69       CTL2      3     DLPS    C33     69    -0.180000    12.0110   ; qtot -1.180
    70       HAL2      3     DLPS    H3X     70     0.090000     1.0080   ; qtot -1.090
    71       HAL2      3     DLPS    H3Y     71     0.090000     1.0080   ; qtot -1.000
    72       CTL2      3     DLPS    C34     72    -0.180000    12.0110   ; qtot -1.180
    73       HAL2      3     DLPS    H4X     73     0.090000     1.0080   ; qtot -1.090
    74       HAL2      3     DLPS    H4Y     74     0.090000     1.0080   ; qtot -1.000
    75       CTL2      3     DLPS    C35     75    -0.180000    12.0110   ; qtot -1.180
    76       HAL2      3     DLPS    H5X     76     0.090000     1.0080   ; qtot -1.090
    77       HAL2      3     DLPS    H5Y     77     0.090000     1.0080   ; qtot -1.000
    78       CTL2      3     DLPS    C36     78    -0.180000    12.0110   ; qtot -1.180
    79       HAL2      3     DLPS    H6X     79     0.090000     1.0080   ; qtot -1.090
    80       HAL2      3     DLPS    H6Y     80     0.090000     1.0080   ; qtot -1.000
    81       CTL2      3     DLPS    C37     81    -0.180000    12.0110   ; qtot -1.180
    82       HAL2      3     DLPS    H7X     82     0.090000     1.0080   ; qtot -1.090
    83       HAL2      3     DLPS    H7Y     83     0.090000     1.0080   ; qtot -1.000
    84       CTL2      3     DLPS    C38     84    -0.180000    12.0110   ; qtot -1.180
    85       HAL2      3     DLPS    H8X     85     0.090000     1.0080   ; qtot -1.090
    86       HAL2      3     DLPS    H8Y     86     0.090000     1.0080   ; qtot -1.000
    87       CTL2      3     DLPS    C39     87    -0.180000    12.0110   ; qtot -1.180
    88       HAL2      3     DLPS    H9X     88     0.090000     1.0080   ; qtot -1.090
    89       HAL2      3     DLPS    H9Y     89     0.090000     1.0080   ; qtot -1.000
    90       CTL2      3     DLPS   C310     90    -0.180000    12.0110   ; qtot -1.180
    91       HAL2      3     DLPS   H10X     91     0.090000     1.0080   ; qtot -1.090
    92       HAL2      3     DLPS   H10Y     92     0.090000     1.0080   ; qtot -1.000
    93       CTL2      3     DLPS   C311     93    -0.180000    12.0110   ; qtot -1.180
    94       HAL2      3     DLPS   H11X     94     0.090000     1.0080   ; qtot -1.090
    95       HAL2      3     DLPS   H11Y     95     0.090000     1.0080   ; qtot -1.000
    96       CTL3      3     DLPS   C312     96    -0.270000    12.0110   ; qtot -1.270
    97       HAL3      3     DLPS   H12X     97     0.090000     1.0080   ; qtot -1.180
    98       HAL3      3     DLPS   H12Y     98     0.090000     1.0080   ; qtot -1.090
    99       HAL3      3     DLPS   H12Z     99     0.090000     1.0080   ; qtot -1.000

[ bonds ]
; ai	aj	funct	b0	Kb
    1     2     1
    1     3     1
    1     4     1
    1     5     1
    5     6     1
    7     5     1
    5    10     1
    7     8     1
    9     7     1
   10    11     1
   10    12     1
   10    16     1
   13    14     1
   13    15     1
   16    13     1
   13    17     1
   18    17     1
   18    19     1
   18    20     1
   18    21     1
   21    22     1
   21    23     1
   21    29     1
   23    24     1
   24    25     1
   24    26     1
   26    27     1
   26    28     1
   26    38     1
   29    30     1
   29    31     1
   29    32     1
   32    33     1
   33    34     1
   33    35     1
   35    36     1
   35    37     1
   35    69     1
   38    39     1
   38    40     1
   38    41     1
   41    42     1
   41    43     1
   41    44     1
   44    45     1
   44    46     1
   44    47     1
   47    48     1
   47    49     1
   47    50     1
   50    51     1
   50    52     1
   50    53     1
   53    54     1
   53    55     1
   53    56     1
   56    57     1
   56    58     1
   56    59     1
   59    60     1
   59    61     1
   59    62     1
   62    63     1
   62    64     1
   62    65     1
   65    66     1
   65    67     1
   65    68     1
   69    70     1
   69    71     1
   69    72     1
   72    73     1
   72    74     1
   72    75     1
   75    76     1
   75    77     1
   75    78     1
   78    79     1
   78    80     1
   78    81     1
   81    82     1
   81    83     1
   81    84     1
   84    85     1
   84    86     1
   84    87     1
   87    88     1
   87    89     1
   87    90     1
   90    91     1
   90    92     1
   90    93     1
   93    94     1
   93    95     1
   93    96     1
   96    97     1
   96    98     1
   96    99     1

[ pairs ]
; ai	aj	funct	c6	c12 or
; ai	aj	funct	fudgeQQ	q1	q2	c6	c12
    1     8     1
    1     9     1
    1    11     1
    1    12     1
    1    16     1
    2     6     1
    2     7     1
    2    10     1
    3     6     1
    3     7     1
    3    10     1
    4     6     1
    4     7     1
    4    10     1
    5    13     1
    6     8     1
    6     9     1
    6    11     1
    6    12     1
    6    16     1
    7    11     1
    7    12     1
    7    16     1
    8    10     1
    9    10     1
   10    14     1
   10    15     1
   10    17     1
   11    13     1
   12    13     1
   13    19     1
   13    20     1
   13    21     1
   14    18     1
   15    18     1
   16    18     1
   17    22     1
   17    23     1
   17    29     1
   18    24     1
   18    30     1
   18    31     1
   18    32     1
   19    22     1
   19    23     1
   19    29     1
   20    22     1
   20    23     1
   20    29     1
   21    25     1
   21    26     1
   21    33     1
   22    24     1
   22    30     1
   22    31     1
   22    32     1
   23    27     1
   23    28     1
   23    30     1
   23    31     1
   23    32     1
   23    38     1
   24    29     1
   24    39     1
   24    40     1
   24    41     1
   25    27     1
   25    28     1
   25    38     1
   26    42     1
   26    43     1
   26    44     1
   27    39     1
   27    40     1
   27    41     1
   28    39     1
   28    40     1
   28    41     1
   29    34     1
   29    35     1
   30    33     1
   31    33     1
   32    36     1
   32    37     1
   32    69     1
   33    70     1
   33    71     1
   33    72     1
   34    36     1
   34    37     1
   34    69     1
   35    73     1
   35    74     1
   35    75     1
   36    70     1
   36    71     1
   36    72     1
   37    70     1
   37    71     1
   37    72     1
   38    45     1
   38    46     1
   38    47     1
   39    42     1
   39    43     1
   39    44     1
   40    42     1
   40    43     1
   40    44     1
   41    48     1
   41    49     1
   41    50     1
   42    45     1
   42    46     1
   42    47     1
   43    45     1
   43    46     1
   43    47     1
   44    51     1
   44    52     1
   44    53     1
   45    48     1
   45    49     1
   45    50     1
   46    48     1
   46    49     1
   46    50     1
   47    54     1
   47    55     1
   47    56     1
   48    51     1
   48    52     1
   48    53     1
   49    51     1
   49    52     1
   49    53     1
   50    57     1
   50    58     1
   50    59     1
   51    54     1
   51    55     1
   51    56     1
   52    54     1
   52    55     1
   52    56     1
   53    60     1
   53    61     1
   53    62     1
   54    57     1
   54    58     1
   54    59     1
   55    57     1
   55    58     1
   55    59     1
   56    63     1
   56    64     1
   56    65     1
   57    60     1
   57    61     1
   57    62     1
   58    60     1
   58    61     1
   58    62     1
   59    66     1
   59    67     1
   59    68     1
   60    63     1
   60    64     1
   60    65     1
   61    63     1
   61    64     1
   61    65     1
   63    66     1
   63    67     1
   63    68     1
   64    66     1
   64    67     1
   64    68     1
   69    76     1
   69    77     1
   69    78     1
   70    73     1
   70    74     1
   70    75     1
   71    73     1
   71    74     1
   71    75     1
   72    79     1
   72    80     1
   72    81     1
   73    76     1
   73    77     1
   73    78     1
   74    76     1
   74    77     1
   74    78     1
   75    82     1
   75    83     1
   75    84     1
   76    79     1
   76    80     1
   76    81     1
   77    79     1
   77    80     1
   77    81     1
   78    85     1
   78    86     1
   78    87     1
   79    82     1
   79    83     1
   79    84     1
   80    82     1
   80    83     1
   80    84     1
   81    88     1
   81    89     1
   81    90     1
   82    85     1
   82    86     1
   82    87     1
   83    85     1
   83    86     1
   83    87     1
   84    91     1
   84    92     1
   84    93     1
   85    88     1
   85    89     1
   85    90     1
   86    88     1
   86    89     1
   86    90     1
   87    94     1
   87    95     1
   87    96     1
   88    91     1
   88    92     1
   88    93     1
   89    91     1
   89    92     1
   89    93     1
   90    97     1
   90    98     1
   90    99     1
   91    94     1
   91    95     1
   91    96     1
   92    94     1
   92    95     1
   92    96     1
   94    97     1
   94    98     1
   94    99     1
   95    97     1
   95    98     1
   95    99     1

[ angles ] 
; ai	aj	ak	funct	th0	cth	S0	Kub
    2     1     3     5
    2     1     4     5
    2     1     5     5
    3     1     4     5
    3     1     5     5
    4     1     5     5
    1     5     6     5
    1     5     7     5
    1     5    10     5
    6     5     7     5
    6     5    10     5
    7     5    10     5
    5     7     8     5
    5     7     9     5
    8     7     9     5
    5    10    11     5
    5    10    12     5
    5    10    16     5
   11    10    12     5
   11    10    16     5
   12    10    16     5
   14    13    15     5
   14    13    16     5
   14    13    17     5
   15    13    16     5
   15    13    17     5
   16    13    17     5
   10    16    13     5
   13    17    18     5
   17    18    19     5
   17    18    20     5
   17    18    21     5
   19    18    20     5
   19    18    21     5
   20    18    21     5
   18    21    22     5
   18    21    23     5
   18    21    29     5
   22    21    23     5
   22    21    29     5
   23    21    29     5
   21    23    24     5
   23    24    25     5
   23    24    26     5
   25    24    26     5
   24    26    27     5
   24    26    28     5
   24    26    38     5
   27    26    28     5
   27    26    38     5
   28    26    38     5
   21    29    30     5
   21    29    31     5
   21    29    32     5
   30    29    31     5
   30    29    32     5
   31    29    32     5
   29    32    33     5
   32    33    34     5
   32    33    35     5
   34    33    35     5
   33    35    36     5
   33    35    37     5
   33    35    69     5
   36    35    37     5
   36    35    69     5
   37    35    69     5
   26    38    39     5
   26    38    40     5
   26    38    41     5
   39    38    40     5
   39    38    41     5
   40    38    41     5
   38    41    42     5
   38    41    43     5
   38    41    44     5
   42    41    43     5
   42    41    44     5
   43    41    44     5
   41    44    45     5
   41    44    46     5
   41    44    47     5
   45    44    46     5
   45    44    47     5
   46    44    47     5
   44    47    48     5
   44    47    49     5
   44    47    50     5
   48    47    49     5
   48    47    50     5
   49    47    50     5
   47    50    51     5
   47    50    52     5
   47    50    53     5
   51    50    52     5
   51    50    53     5
   52    50    53     5
   50    53    54     5
   50    53    55     5
   50    53    56     5
   54    53    55     5
   54    53    56     5
   55    53    56     5
   53    56    57     5
   53    56    58     5
   53    56    59     5
   57    56    58     5
   57    56    59     5
   58    56    59     5
   56    59    60     5
   56    59    61     5
   56    59    62     5
   60    59    61     5
   60    59    62     5
   61    59    62     5
   59    62    63     5
   59    62    64     5
   59    62    65     5
   63    62    64     5
   63    62    65     5
   64    62    65     5
   62    65    66     5
   62    65    67     5
   62    65    68     5
   66    65    67     5
   66    65    68     5
   67    65    68     5
   35    69    70     5
   35    69    71     5
   35    69    72     5
   70    69    71     5
   70    69    72     5
   71    69    72     5
   69    72    73     5
   69    72    74     5
   69    72    75     5
   73    72    74     5
   73    72    75     5
   74    72    75     5
   72    75    76     5
   72    75    77     5
   72    75    78     5
   76    75    77     5
   76    75    78     5
   77    75    78     5
   75    78    79     5
   75    78    80     5
   75    78    81     5
   79    78    80     5
   79    78    81     5
   80    78    81     5
   78    81    82     5
   78    81    83     5
   78    81    84     5
   82    81    83     5
   82    81    84     5
   83    81    84     5
   81    84    85     5
   81    84    86     5
   81    84    87     5
   85    84    86     5
   85    84    87     5
   86    84    87     5
   84    87    88     5
   84    87    89     5
   84    87    90     5
   88    87    89     5
   88    87    90     5
   89    87    90     5
   87    90    91     5
   87    90    92     5
   87    90    93     5
   91    90    92     5
   91    90    93     5
   92    90    93     5
   90    93    94     5
   90    93    95     5
   90    93    96     5
   94    93    95     5
   94    93    96     5
   95    93    96     5
   93    96    97     5
   93    96    98     5
   93    96    99     5
   97    96    98     5
   97    96    99     5
   98    96    99     5

[ dihedrals ]
; ai	aj	ak	al	funct	phi0	cp	mult
    2     1     5     6     9
    2     1     5     7     9
    2     1     5    10     9
    3     1     5     6     9
    3     1     5     7     9
    3     1     5    10     9
    4     1     5     6     9
    4     1     5     7     9
    4     1     5    10     9
    1     5     7     8     9
    1     5     7     9     9
    6     5     7     8     9
    6     5     7     9     9
    1     5    10    11     9
    1     5    10    12     9
    1     5    10    16     9
    6     5    10    11     9
    6     5    10    12     9
    6     5    10    16     9
    7     5    10    11     9
    7     5    10    12     9
    7     5    10    16     9
    8     7     5    10     9
    9     7     5    10     9
    5    10    16    13     9
   11    10    16    13     9
   12    10    16    13     9
   14    13    17    18     9
   15    13    17    18     9
   16    13    17    18     9
   10    16    13    14     9
   10    16    13    15     9
   10    16    13    17     9
   13    17    18    19     9
   13    17    18    20     9
   13    17    18    21     9
   17    18    21    22     9
   17    18    21    23     9
   17    18    21    29     9
   19    18    21    22     9
   19    18    21    23     9
   19    18    21    29     9
   20    18    21    22     9
   20    18    21    23     9
   20    18    21    29     9
   18    21    23    24     9
   22    21    23    24     9
   18    21    29    30     9
   18    21    29    31     9
   18    21    29    32     9
   22    21    29    30     9
   22    21    29    31     9
   22    21    29    32     9
   23    21    29    30     9
   23    21    29    31     9
   23    21    29    32     9
   24    23    21    29     9
   21    23    24    25     9
   21    23    24    26     9
   23    24    26    27     9
   23    24    26    28     9
   23    24    26    38     9
   25    24    26    27     9
   25    24    26    28     9
   25    24    26    38     9
   24    26    38    39     9
   24    26    38    40     9
   24    26    38    41     9
   27    26    38    39     9
   27    26    38    40     9
   27    26    38    41     9
   28    26    38    39     9
   28    26    38    40     9
   28    26    38    41     9
   21    29    32    33     9
   30    29    32    33     9
   31    29    32    33     9
   29    32    33    34     9
   29    32    33    35     9
   32    33    35    36     9
   32    33    35    37     9
   32    33    35    69     9
   34    33    35    36     9
   34    33    35    37     9
   34    33    35    69     9
   33    35    69    70     9
   33    35    69    71     9
   33    35    69    72     9
   36    35    69    70     9
   36    35    69    71     9
   36    35    69    72     9
   37    35    69    70     9
   37    35    69    71     9
   37    35    69    72     9
   26    38    41    42     9
   26    38    41    43     9
   26    38    41    44     9
   39    38    41    42     9
   39    38    41    43     9
   39    38    41    44     9
   40    38    41    42     9
   40    38    41    43     9
   40    38    41    44     9
   38    41    44    45     9
   38    41    44    46     9
   38    41    44    47     9
   42    41    44    45     9
   42    41    44    46     9
   42    41    44    47     9
   43    41    44    45     9
   43    41    44    46     9
   43    41    44    47     9
   41    44    47    48     9
   41    44    47    49     9
   41    44    47    50     9
   45    44    47    48     9
   45    44    47    49     9
   45    44    47    50     9
   46    44    47    48     9
   46    44    47    49     9
   46    44    47    50     9
   44    47    50    51     9
   44    47    50    52     9
   44    47    50    53     9
   48    47    50    51     9
   48    47    50    52     9
   48    47    50    53     9
   49    47    50    51     9
   49    47    50    52     9
   49    47    50    53     9
   47    50    53    54     9
   47    50    53    55     9
   47    50    53    56     9
   51    50    53    54     9
   51    50    53    55     9
   51    50    53    56     9
   52    50    53    54     9
   52    50    53    55     9
   52    50    53    56     9
   50    53    56    57     9
   50    53    56    58     9
   50    53    56    59     9
   54    53    56    57     9
   54    53    56    58     9
   54    53    56    59     9
   55    53    56    57     9
   55    53    56    58     9
   55    53    56    59     9
   53    56    59    60     9
   53    56    59    61     9
   53    56    59    62     9
   57    56    59    60     9
   57    56    59    61     9
   57    56    59    62     9
   58    56    59    60     9
   58    56    59    61     9
   58    56    59    62     9
   56    59    62    63     9
   56    59    62    64     9
   56    59    62    65     9
   60    59    62    63     9
   60    59    62    64     9
   60    59    62    65     9
   61    59    62    63     9
   61    59    62    64     9
   61    59    62    65     9
   59    62    65    66     9
   59    62    65    67     9
   59    62    65    68     9
   63    62    65    66     9
   63    62    65    67     9
   63    62    65    68     9
   64    62    65    66     9
   64    62    65    67     9
   64    62    65    68     9
   35    69    72    73     9
   35    69    72    74     9
   35    69    72    75     9
   70    69    72    73     9
   70    69    72    74     9
   70    69    72    75     9
   71    69    72    73     9
   71    69    72    74     9
   71    69    72    75     9
   69    72    75    76     9
   69    72    75    77     9
   69    72    75    78     9
   73    72    75    76     9
   73    72    75    77     9
   73    72    75    78     9
   74    72    75    76     9
   74    72    75    77     9
   74    72    75    78     9
   72    75    78    79     9
   72    75    78    80     9
   72    75    78    81     9
   76    75    78    79     9
   76    75    78    80     9
   76    75    78    81     9
   77    75    78    79     9
   77    75    78    80     9
   77    75    78    81     9
   75    78    81    82     9
   75    78    81    83     9
   75    78    81    84     9
   79    78    81    82     9
   79    78    81    83     9
   79    78    81    84     9
   80    78    81    82     9
   80    78    81    83     9
   80    78    81    84     9
   78    81    84    85     9
   78    81    84    86     9
   78    81    84    87     9
   82    81    84    85     9
   82    81    84    86     9
   82    81    84    87     9
   83    81    84    85     9
   83    81    84    86     9
   83    81    84    87     9
   81    84    87    88     9
   81    84    87    89     9
   81    84    87    90     9
   85    84    87    88     9
   85    84    87    89     9
   85    84    87    90     9
   86    84    87    88     9
   86    84    87    89     9
   86    84    87    90     9
   84    87    90    91     9
   84    87    90    92     9
   84    87    90    93     9
   88    87    90    91     9
   88    87    90    92     9
   88    87    90    93     9
   89    87    90    91     9
   89    87    90    92     9
   89    87    90    93     9
   87    90    93    94     9
   87    90    93    95     9
   87    90    93    96     9
   91    90    93    94     9
   91    90    93    95     9
   91    90    93    96     9
   92    90    93    94     9
   92    90    93    95     9
   92    90    93    96     9
   90    93    96    97     9
   90    93    96    98     9
   90    93    96    99     9
   94    93    96    97     9
   94    93    96    98     9
   94    93    96    99     9
   95    93    96    97     9
   95    93    96    98     9
   95    93    96    99     9

[ dihedrals ]
; ai	aj	ak	al	funct	q0	cq
    7     5     9     8     2
   24    23    26    25     2
   33    32    35    34     2

#ifdef POSRES
[ position_restraints ]
   13     1     0.0             0.0            POSRES_FC_LIPID
#endif

#ifdef DIHRES
[ dihedral_restraints ]
    1     7     5    10     1   -120.0      2.5       DIHRES_FC
   18    29    21    23     1   -120.0      2.5       DIHRES_FC
#endif
