# Supplementary material for: Atomistic simulations reveal impacts of missense mutations on the structure and function of SynGAP1
Source: Brief Bioinform. 2024 Sep 23;25(6):bbae458. doi: 10.1093/bib/bbae458 (PMC11418247; doi:10.1093/bib/bbae458)
Supplement: supplementary_files [file supplementary_files.zip › supplementary_files/SI files/Membrane-simulations/SynGAP-Membrane/charmmgui_gromacs/toppar/PROA.itp]

;;
;; Generated by CHARMM-GUI FF-Converter
;;
;; Correspondance:
;; jul316@lehigh.edu or wonpil@lehigh.edu
;;
;; GROMACS topology file for PROA
;;


[ moleculetype ]
; name	nrexcl
PROA	     3

[ atoms ]
; nr	type	resnr	residu	atom	cgnr	charge	mass
     1        NH2    198      LEU      N      1    -0.960000    14.0070   ; qtot -0.960
     2          H    198      LEU    HT1      2     0.340000     1.0080   ; qtot -0.620
     3          H    198      LEU    HT2      3     0.340000     1.0080   ; qtot -0.280
     4        CT1    198      LEU     CA      4     0.190000    12.0110   ; qtot -0.090
     5        HB1    198      LEU     HA      5     0.090000     1.0080   ; qtot  0.000
     6        CT2    198      LEU     CB      6    -0.180000    12.0110   ; qtot -0.180
     7        HA2    198      LEU    HB1      7     0.090000     1.0080   ; qtot -0.090
     8        HA2    198      LEU    HB2      8     0.090000     1.0080   ; qtot  0.000
     9        CT1    198      LEU     CG      9    -0.090000    12.0110   ; qtot -0.090
    10        HA1    198      LEU     HG     10     0.090000     1.0080   ; qtot  0.000
    11        CT3    198      LEU    CD1     11    -0.270000    12.0110   ; qtot -0.270
    12        HA3    198      LEU   HD11     12     0.090000     1.0080   ; qtot -0.180
    13        HA3    198      LEU   HD12     13     0.090000     1.0080   ; qtot -0.090
    14        HA3    198      LEU   HD13     14     0.090000     1.0080   ; qtot  0.000
    15        CT3    198      LEU    CD2     15    -0.270000    12.0110   ; qtot -0.270
    16        HA3    198      LEU   HD21     16     0.090000     1.0080   ; qtot -0.180
    17        HA3    198      LEU   HD22     17     0.090000     1.0080   ; qtot -0.090
    18        HA3    198      LEU   HD23     18     0.090000     1.0080   ; qtot  0.000
    19          C    198      LEU      C     19     0.510000    12.0110   ; qtot  0.510
    20          O    198      LEU      O     20    -0.510000    15.9994   ; qtot  0.000
    21        NH1    199      ASN      N     21    -0.470000    14.0070   ; qtot -0.470
    22          H    199      ASN     HN     22     0.310000     1.0080   ; qtot -0.160
    23        CT1    199      ASN     CA     23     0.070000    12.0110   ; qtot -0.090
    24        HB1    199      ASN     HA     24     0.090000     1.0080   ; qtot  0.000
    25        CT2    199      ASN     CB     25    -0.180000    12.0110   ; qtot -0.180
    26        HA2    199      ASN    HB1     26     0.090000     1.0080   ; qtot -0.090
    27        HA2    199      ASN    HB2     27     0.090000     1.0080   ; qtot  0.000
    28         CC    199      ASN     CG     28     0.550000    12.0110   ; qtot  0.550
    29          O    199      ASN    OD1     29    -0.550000    15.9994   ; qtot  0.000
    30        NH2    199      ASN    ND2     30    -0.620000    14.0070   ; qtot -0.620
    31          H    199      ASN   HD21     31     0.320000     1.0080   ; qtot -0.300
    32          H    199      ASN   HD22     32     0.300000     1.0080   ; qtot  0.000
    33          C    199      ASN      C     33     0.510000    12.0110   ; qtot  0.510
    34          O    199      ASN      O     34    -0.510000    15.9994   ; qtot  0.000
    35        NH1    200      LEU      N     35    -0.470000    14.0070   ; qtot -0.470
    36          H    200      LEU     HN     36     0.310000     1.0080   ; qtot -0.160
    37        CT1    200      LEU     CA     37     0.070000    12.0110   ; qtot -0.090
    38        HB1    200      LEU     HA     38     0.090000     1.0080   ; qtot  0.000
    39        CT2    200      LEU     CB     39    -0.180000    12.0110   ; qtot -0.180
    40        HA2    200      LEU    HB1     40     0.090000     1.0080   ; qtot -0.090
    41        HA2    200      LEU    HB2     41     0.090000     1.0080   ; qtot  0.000
    42        CT1    200      LEU     CG     42    -0.090000    12.0110   ; qtot -0.090
    43        HA1    200      LEU     HG     43     0.090000     1.0080   ; qtot  0.000
    44        CT3    200      LEU    CD1     44    -0.270000    12.0110   ; qtot -0.270
    45        HA3    200      LEU   HD11     45     0.090000     1.0080   ; qtot -0.180
    46        HA3    200      LEU   HD12     46     0.090000     1.0080   ; qtot -0.090
    47        HA3    200      LEU   HD13     47     0.090000     1.0080   ; qtot  0.000
    48        CT3    200      LEU    CD2     48    -0.270000    12.0110   ; qtot -0.270
    49        HA3    200      LEU   HD21     49     0.090000     1.0080   ; qtot -0.180
    50        HA3    200      LEU   HD22     50     0.090000     1.0080   ; qtot -0.090
    51        HA3    200      LEU   HD23     51     0.090000     1.0080   ; qtot  0.000
    52          C    200      LEU      C     52     0.510000    12.0110   ; qtot  0.510
    53          O    200      LEU      O     53    -0.510000    15.9994   ; qtot  0.000
    54        NH1    201      ASP      N     54    -0.470000    14.0070   ; qtot -0.470
    55          H    201      ASP     HN     55     0.310000     1.0080   ; qtot -0.160
    56        CT1    201      ASP     CA     56     0.070000    12.0110   ; qtot -0.090
    57        HB1    201      ASP     HA     57     0.090000     1.0080   ; qtot  0.000
    58       CT2A    201      ASP     CB     58    -0.280000    12.0110   ; qtot -0.280
    59        HA2    201      ASP    HB1     59     0.090000     1.0080   ; qtot -0.190
    60        HA2    201      ASP    HB2     60     0.090000     1.0080   ; qtot -0.100
    61         CC    201      ASP     CG     61     0.620000    12.0110   ; qtot  0.520
    62         OC    201      ASP    OD1     62    -0.760000    15.9994   ; qtot -0.240
    63         OC    201      ASP    OD2     63    -0.760000    15.9994   ; qtot -1.000
    64          C    201      ASP      C     64     0.510000    12.0110   ; qtot -0.490
    65          O    201      ASP      O     65    -0.510000    15.9994   ; qtot -1.000
    66        NH1    202      GLU      N     66    -0.470000    14.0070   ; qtot -1.470
    67          H    202      GLU     HN     67     0.310000     1.0080   ; qtot -1.160
    68        CT1    202      GLU     CA     68     0.070000    12.0110   ; qtot -1.090
    69        HB1    202      GLU     HA     69     0.090000     1.0080   ; qtot -1.000
    70       CT2A    202      GLU     CB     70    -0.180000    12.0110   ; qtot -1.180
    71        HA2    202      GLU    HB1     71     0.090000     1.0080   ; qtot -1.090
    72        HA2    202      GLU    HB2     72     0.090000     1.0080   ; qtot -1.000
    73        CT2    202      GLU     CG     73    -0.280000    12.0110   ; qtot -1.280
    74        HA2    202      GLU    HG1     74     0.090000     1.0080   ; qtot -1.190
    75        HA2    202      GLU    HG2     75     0.090000     1.0080   ; qtot -1.100
    76         CC    202      GLU     CD     76     0.620000    12.0110   ; qtot -0.480
    77         OC    202      GLU    OE1     77    -0.760000    15.9994   ; qtot -1.240
    78         OC    202      GLU    OE2     78    -0.760000    15.9994   ; qtot -2.000
    79          C    202      GLU      C     79     0.510000    12.0110   ; qtot -1.490
    80          O    202      GLU      O     80    -0.510000    15.9994   ; qtot -2.000
    81        NH1    203      ASP      N     81    -0.470000    14.0070   ; qtot -2.470
    82          H    203      ASP     HN     82     0.310000     1.0080   ; qtot -2.160
    83        CT1    203      ASP     CA     83     0.070000    12.0110   ; qtot -2.090
    84        HB1    203      ASP     HA     84     0.090000     1.0080   ; qtot -2.000
    85       CT2A    203      ASP     CB     85    -0.280000    12.0110   ; qtot -2.280
    86        HA2    203      ASP    HB1     86     0.090000     1.0080   ; qtot -2.190
    87        HA2    203      ASP    HB2     87     0.090000     1.0080   ; qtot -2.100
    88         CC    203      ASP     CG     88     0.620000    12.0110   ; qtot -1.480
    89         OC    203      ASP    OD1     89    -0.760000    15.9994   ; qtot -2.240
    90         OC    203      ASP    OD2     90    -0.760000    15.9994   ; qtot -3.000
    91          C    203      ASP      C     91     0.510000    12.0110   ; qtot -2.490
    92          O    203      ASP      O     92    -0.510000    15.9994   ; qtot -3.000
    93        NH1    204      SER      N     93    -0.470000    14.0070   ; qtot -3.470
    94          H    204      SER     HN     94     0.310000     1.0080   ; qtot -3.160
    95        CT1    204      SER     CA     95     0.070000    12.0110   ; qtot -3.090
    96        HB1    204      SER     HA     96     0.090000     1.0080   ; qtot -3.000
    97        CT2    204      SER     CB     97     0.050000    12.0110   ; qtot -2.950
    98        HA2    204      SER    HB1     98     0.090000     1.0080   ; qtot -2.860
    99        HA2    204      SER    HB2     99     0.090000     1.0080   ; qtot -2.770
   100        OH1    204      SER     OG    100    -0.660000    15.9994   ; qtot -3.430
   101          H    204      SER    HG1    101     0.430000     1.0080   ; qtot -3.000
   102          C    204      SER      C    102     0.510000    12.0110   ; qtot -2.490
   103          O    204      SER      O    103    -0.510000    15.9994   ; qtot -3.000
   104        NH1    205      ILE      N    104    -0.470000    14.0070   ; qtot -3.470
   105          H    205      ILE     HN    105     0.310000     1.0080   ; qtot -3.160
   106        CT1    205      ILE     CA    106     0.070000    12.0110   ; qtot -3.090
   107        HB1    205      ILE     HA    107     0.090000     1.0080   ; qtot -3.000
   108        CT1    205      ILE     CB    108    -0.090000    12.0110   ; qtot -3.090
   109        HA1    205      ILE     HB    109     0.090000     1.0080   ; qtot -3.000
   110        CT3    205      ILE    CG2    110    -0.270000    12.0110   ; qtot -3.270
   111        HA3    205      ILE   HG21    111     0.090000     1.0080   ; qtot -3.180
   112        HA3    205      ILE   HG22    112     0.090000     1.0080   ; qtot -3.090
   113        HA3    205      ILE   HG23    113     0.090000     1.0080   ; qtot -3.000
   114        CT2    205      ILE    CG1    114    -0.180000    12.0110   ; qtot -3.180
   115        HA2    205      ILE   HG11    115     0.090000     1.0080   ; qtot -3.090
   116        HA2    205      ILE   HG12    116     0.090000     1.0080   ; qtot -3.000
   117        CT3    205      ILE     CD    117    -0.270000    12.0110   ; qtot -3.270
   118        HA3    205      ILE    HD1    118     0.090000     1.0080   ; qtot -3.180
   119        HA3    205      ILE    HD2    119     0.090000     1.0080   ; qtot -3.090
   120        HA3    205      ILE    HD3    120     0.090000     1.0080   ; qtot -3.000
   121          C    205      ILE      C    121     0.510000    12.0110   ; qtot -2.490
   122          O    205      ILE      O    122    -0.510000    15.9994   ; qtot -3.000
   123        NH1    206      ILE      N    123    -0.470000    14.0070   ; qtot -3.470
   124          H    206      ILE     HN    124     0.310000     1.0080   ; qtot -3.160
   125        CT1    206      ILE     CA    125     0.070000    12.0110   ; qtot -3.090
   126        HB1    206      ILE     HA    126     0.090000     1.0080   ; qtot -3.000
   127        CT1    206      ILE     CB    127    -0.090000    12.0110   ; qtot -3.090
   128        HA1    206      ILE     HB    128     0.090000     1.0080   ; qtot -3.000
   129        CT3    206      ILE    CG2    129    -0.270000    12.0110   ; qtot -3.270
   130        HA3    206      ILE   HG21    130     0.090000     1.0080   ; qtot -3.180
   131        HA3    206      ILE   HG22    131     0.090000     1.0080   ; qtot -3.090
   132        HA3    206      ILE   HG23    132     0.090000     1.0080   ; qtot -3.000
   133        CT2    206      ILE    CG1    133    -0.180000    12.0110   ; qtot -3.180
   134        HA2    206      ILE   HG11    134     0.090000     1.0080   ; qtot -3.090
   135        HA2    206      ILE   HG12    135     0.090000     1.0080   ; qtot -3.000
   136        CT3    206      ILE     CD    136    -0.270000    12.0110   ; qtot -3.270
   137        HA3    206      ILE    HD1    137     0.090000     1.0080   ; qtot -3.180
   138        HA3    206      ILE    HD2    138     0.090000     1.0080   ; qtot -3.090
   139        HA3    206      ILE    HD3    139     0.090000     1.0080   ; qtot -3.000
   140          C    206      ILE      C    140     0.510000    12.0110   ; qtot -2.490
   141          O    206      ILE      O    141    -0.510000    15.9994   ; qtot -3.000
   142        NH1    207      LYS      N    142    -0.470000    14.0070   ; qtot -3.470
   143          H    207      LYS     HN    143     0.310000     1.0080   ; qtot -3.160
   144        CT1    207      LYS     CA    144     0.070000    12.0110   ; qtot -3.090
   145        HB1    207      LYS     HA    145     0.090000     1.0080   ; qtot -3.000
   146        CT2    207      LYS     CB    146    -0.180000    12.0110   ; qtot -3.180
   147        HA2    207      LYS    HB1    147     0.090000     1.0080   ; qtot -3.090
   148        HA2    207      LYS    HB2    148     0.090000     1.0080   ; qtot -3.000
   149        CT2    207      LYS     CG    149    -0.180000    12.0110   ; qtot -3.180
   150        HA2    207      LYS    HG1    150     0.090000     1.0080   ; qtot -3.090
   151        HA2    207      LYS    HG2    151     0.090000     1.0080   ; qtot -3.000
   152        CT2    207      LYS     CD    152    -0.180000    12.0110   ; qtot -3.180
   153        HA2    207      LYS    HD1    153     0.090000     1.0080   ; qtot -3.090
   154        HA2    207      LYS    HD2    154     0.090000     1.0080   ; qtot -3.000
   155        CT2    207      LYS     CE    155     0.210000    12.0110   ; qtot -2.790
   156        HA2    207      LYS    HE1    156     0.050000     1.0080   ; qtot -2.740
   157        HA2    207      LYS    HE2    157     0.050000     1.0080   ; qtot -2.690
   158        NH3    207      LYS     NZ    158    -0.300000    14.0070   ; qtot -2.990
   159         HC    207      LYS    HZ1    159     0.330000     1.0080   ; qtot -2.660
   160         HC    207      LYS    HZ2    160     0.330000     1.0080   ; qtot -2.330
   161         HC    207      LYS    HZ3    161     0.330000     1.0080   ; qtot -2.000
   162          C    207      LYS      C    162     0.510000    12.0110   ; qtot -1.490
   163          O    207      LYS      O    163    -0.510000    15.9994   ; qtot -2.000
   164          N    208      PRO      N    164    -0.290000    14.0070   ; qtot -2.290
   165        CP3    208      PRO     CD    165     0.000000    12.0110   ; qtot -2.290
   166        HA2    208      PRO    HD1    166     0.090000     1.0080   ; qtot -2.200
   167        HA2    208      PRO    HD2    167     0.090000     1.0080   ; qtot -2.110
   168        CP1    208      PRO     CA    168     0.020000    12.0110   ; qtot -2.090
   169        HB1    208      PRO     HA    169     0.090000     1.0080   ; qtot -2.000
   170        CP2    208      PRO     CB    170    -0.180000    12.0110   ; qtot -2.180
   171        HA2    208      PRO    HB1    171     0.090000     1.0080   ; qtot -2.090
   172        HA2    208      PRO    HB2    172     0.090000     1.0080   ; qtot -2.000
   173        CP2    208      PRO     CG    173    -0.180000    12.0110   ; qtot -2.180
   174        HA2    208      PRO    HG1    174     0.090000     1.0080   ; qtot -2.090
   175        HA2    208      PRO    HG2    175     0.090000     1.0080   ; qtot -2.000
   176          C    208      PRO      C    176     0.510000    12.0110   ; qtot -1.490
   177          O    208      PRO      O    177    -0.510000    15.9994   ; qtot -2.000
   178        NH1    209      VAL      N    178    -0.470000    14.0070   ; qtot -2.470
   179          H    209      VAL     HN    179     0.310000     1.0080   ; qtot -2.160
   180        CT1    209      VAL     CA    180     0.070000    12.0110   ; qtot -2.090
   181        HB1    209      VAL     HA    181     0.090000     1.0080   ; qtot -2.000
   182        CT1    209      VAL     CB    182    -0.090000    12.0110   ; qtot -2.090
   183        HA1    209      VAL     HB    183     0.090000     1.0080   ; qtot -2.000
   184        CT3    209      VAL    CG1    184    -0.270000    12.0110   ; qtot -2.270
   185        HA3    209      VAL   HG11    185     0.090000     1.0080   ; qtot -2.180
   186        HA3    209      VAL   HG12    186     0.090000     1.0080   ; qtot -2.090
   187        HA3    209      VAL   HG13    187     0.090000     1.0080   ; qtot -2.000
   188        CT3    209      VAL    CG2    188    -0.270000    12.0110   ; qtot -2.270
   189        HA3    209      VAL   HG21    189     0.090000     1.0080   ; qtot -2.180
   190        HA3    209      VAL   HG22    190     0.090000     1.0080   ; qtot -2.090
   191        HA3    209      VAL   HG23    191     0.090000     1.0080   ; qtot -2.000
   192          C    209      VAL      C    192     0.510000    12.0110   ; qtot -1.490
   193          O    209      VAL      O    193    -0.510000    15.9994   ; qtot -2.000
   194        NH1    210      HSE      N    194    -0.470000    14.0070   ; qtot -2.470
   195          H    210      HSE     HN    195     0.310000     1.0080   ; qtot -2.160
   196        CT1    210      HSE     CA    196     0.070000    12.0110   ; qtot -2.090
   197        HB1    210      HSE     HA    197     0.090000     1.0080   ; qtot -2.000
   198        CT2    210      HSE     CB    198    -0.080000    12.0110   ; qtot -2.080
   199        HA2    210      HSE    HB1    199     0.090000     1.0080   ; qtot -1.990
   200        HA2    210      HSE    HB2    200     0.090000     1.0080   ; qtot -1.900
   201        NR2    210      HSE    ND1    201    -0.700000    14.0070   ; qtot -2.600
   202       CPH1    210      HSE     CG    202     0.220000    12.0110   ; qtot -2.380
   203       CPH2    210      HSE    CE1    203     0.250000    12.0110   ; qtot -2.130
   204        HR1    210      HSE    HE1    204     0.130000     1.0080   ; qtot -2.000
   205        NR1    210      HSE    NE2    205    -0.360000    14.0070   ; qtot -2.360
   206          H    210      HSE    HE2    206     0.320000     1.0080   ; qtot -2.040
   207       CPH1    210      HSE    CD2    207    -0.050000    12.0110   ; qtot -2.090
   208        HR3    210      HSE    HD2    208     0.090000     1.0080   ; qtot -2.000
   209          C    210      HSE      C    209     0.510000    12.0110   ; qtot -1.490
   210          O    210      HSE      O    210    -0.510000    15.9994   ; qtot -2.000
   211        NH1    211      SER      N    211    -0.470000    14.0070   ; qtot -2.470
   212          H    211      SER     HN    212     0.310000     1.0080   ; qtot -2.160
   213        CT1    211      SER     CA    213     0.070000    12.0110   ; qtot -2.090
   214        HB1    211      SER     HA    214     0.090000     1.0080   ; qtot -2.000
   215        CT2    211      SER     CB    215     0.050000    12.0110   ; qtot -1.950
   216        HA2    211      SER    HB1    216     0.090000     1.0080   ; qtot -1.860
   217        HA2    211      SER    HB2    217     0.090000     1.0080   ; qtot -1.770
   218        OH1    211      SER     OG    218    -0.660000    15.9994   ; qtot -2.430
   219          H    211      SER    HG1    219     0.430000     1.0080   ; qtot -2.000
   220          C    211      SER      C    220     0.510000    12.0110   ; qtot -1.490
   221          O    211      SER      O    221    -0.510000    15.9994   ; qtot -2.000
   222        NH1    212      SER      N    222    -0.470000    14.0070   ; qtot -2.470
   223          H    212      SER     HN    223     0.310000     1.0080   ; qtot -2.160
   224        CT1    212      SER     CA    224     0.070000    12.0110   ; qtot -2.090
   225        HB1    212      SER     HA    225     0.090000     1.0080   ; qtot -2.000
   226        CT2    212      SER     CB    226     0.050000    12.0110   ; qtot -1.950
   227        HA2    212      SER    HB1    227     0.090000     1.0080   ; qtot -1.860
   228        HA2    212      SER    HB2    228     0.090000     1.0080   ; qtot -1.770
   229        OH1    212      SER     OG    229    -0.660000    15.9994   ; qtot -2.430
   230          H    212      SER    HG1    230     0.430000     1.0080   ; qtot -2.000
   231          C    212      SER      C    231     0.510000    12.0110   ; qtot -1.490
   232          O    212      SER      O    232    -0.510000    15.9994   ; qtot -2.000
   233        NH1    213      ILE      N    233    -0.470000    14.0070   ; qtot -2.470
   234          H    213      ILE     HN    234     0.310000     1.0080   ; qtot -2.160
   235        CT1    213      ILE     CA    235     0.070000    12.0110   ; qtot -2.090
   236        HB1    213      ILE     HA    236     0.090000     1.0080   ; qtot -2.000
   237        CT1    213      ILE     CB    237    -0.090000    12.0110   ; qtot -2.090
   238        HA1    213      ILE     HB    238     0.090000     1.0080   ; qtot -2.000
   239        CT3    213      ILE    CG2    239    -0.270000    12.0110   ; qtot -2.270
   240        HA3    213      ILE   HG21    240     0.090000     1.0080   ; qtot -2.180
   241        HA3    213      ILE   HG22    241     0.090000     1.0080   ; qtot -2.090
   242        HA3    213      ILE   HG23    242     0.090000     1.0080   ; qtot -2.000
   243        CT2    213      ILE    CG1    243    -0.180000    12.0110   ; qtot -2.180
   244        HA2    213      ILE   HG11    244     0.090000     1.0080   ; qtot -2.090
   245        HA2    213      ILE   HG12    245     0.090000     1.0080   ; qtot -2.000
   246        CT3    213      ILE     CD    246    -0.270000    12.0110   ; qtot -2.270
   247        HA3    213      ILE    HD1    247     0.090000     1.0080   ; qtot -2.180
   248        HA3    213      ILE    HD2    248     0.090000     1.0080   ; qtot -2.090
   249        HA3    213      ILE    HD3    249     0.090000     1.0080   ; qtot -2.000
   250          C    213      ILE      C    250     0.510000    12.0110   ; qtot -1.490
   251          O    213      ILE      O    251    -0.510000    15.9994   ; qtot -2.000
   252        NH1    214      LEU      N    252    -0.470000    14.0070   ; qtot -2.470
   253          H    214      LEU     HN    253     0.310000     1.0080   ; qtot -2.160
   254        CT1    214      LEU     CA    254     0.070000    12.0110   ; qtot -2.090
   255        HB1    214      LEU     HA    255     0.090000     1.0080   ; qtot -2.000
   256        CT2    214      LEU     CB    256    -0.180000    12.0110   ; qtot -2.180
   257        HA2    214      LEU    HB1    257     0.090000     1.0080   ; qtot -2.090
   258        HA2    214      LEU    HB2    258     0.090000     1.0080   ; qtot -2.000
   259        CT1    214      LEU     CG    259    -0.090000    12.0110   ; qtot -2.090
   260        HA1    214      LEU     HG    260     0.090000     1.0080   ; qtot -2.000
   261        CT3    214      LEU    CD1    261    -0.270000    12.0110   ; qtot -2.270
   262        HA3    214      LEU   HD11    262     0.090000     1.0080   ; qtot -2.180
   263        HA3    214      LEU   HD12    263     0.090000     1.0080   ; qtot -2.090
   264        HA3    214      LEU   HD13    264     0.090000     1.0080   ; qtot -2.000
   265        CT3    214      LEU    CD2    265    -0.270000    12.0110   ; qtot -2.270
   266        HA3    214      LEU   HD21    266     0.090000     1.0080   ; qtot -2.180
   267        HA3    214      LEU   HD22    267     0.090000     1.0080   ; qtot -2.090
   268        HA3    214      LEU   HD23    268     0.090000     1.0080   ; qtot -2.000
   269          C    214      LEU      C    269     0.510000    12.0110   ; qtot -1.490
   270          O    214      LEU      O    270    -0.510000    15.9994   ; qtot -2.000
   271        NH1    215      GLY      N    271    -0.470000    14.0070   ; qtot -2.470
   272          H    215      GLY     HN    272     0.310000     1.0080   ; qtot -2.160
   273        CT2    215      GLY     CA    273    -0.020000    12.0110   ; qtot -2.180
   274        HB2    215      GLY    HA1    274     0.090000     1.0080   ; qtot -2.090
   275        HB2    215      GLY    HA2    275     0.090000     1.0080   ; qtot -2.000
   276          C    215      GLY      C    276     0.510000    12.0110   ; qtot -1.490
   277          O    215      GLY      O    277    -0.510000    15.9994   ; qtot -2.000
   278        NH1    216      GLN      N    278    -0.470000    14.0070   ; qtot -2.470
   279          H    216      GLN     HN    279     0.310000     1.0080   ; qtot -2.160
   280        CT1    216      GLN     CA    280     0.070000    12.0110   ; qtot -2.090
   281        HB1    216      GLN     HA    281     0.090000     1.0080   ; qtot -2.000
   282        CT2    216      GLN     CB    282    -0.180000    12.0110   ; qtot -2.180
   283        HA2    216      GLN    HB1    283     0.090000     1.0080   ; qtot -2.090
   284        HA2    216      GLN    HB2    284     0.090000     1.0080   ; qtot -2.000
   285        CT2    216      GLN     CG    285    -0.180000    12.0110   ; qtot -2.180
   286        HA2    216      GLN    HG1    286     0.090000     1.0080   ; qtot -2.090
   287        HA2    216      GLN    HG2    287     0.090000     1.0080   ; qtot -2.000
   288         CC    216      GLN     CD    288     0.550000    12.0110   ; qtot -1.450
   289          O    216      GLN    OE1    289    -0.550000    15.9994   ; qtot -2.000
   290        NH2    216      GLN    NE2    290    -0.620000    14.0070   ; qtot -2.620
   291          H    216      GLN   HE21    291     0.320000     1.0080   ; qtot -2.300
   292          H    216      GLN   HE22    292     0.300000     1.0080   ; qtot -2.000
   293          C    216      GLN      C    293     0.510000    12.0110   ; qtot -1.490
   294          O    216      GLN      O    294    -0.510000    15.9994   ; qtot -2.000
   295        NH1    217      GLU      N    295    -0.470000    14.0070   ; qtot -2.470
   296          H    217      GLU     HN    296     0.310000     1.0080   ; qtot -2.160
   297        CT1    217      GLU     CA    297     0.070000    12.0110   ; qtot -2.090
   298        HB1    217      GLU     HA    298     0.090000     1.0080   ; qtot -2.000
   299       CT2A    217      GLU     CB    299    -0.180000    12.0110   ; qtot -2.180
   300        HA2    217      GLU    HB1    300     0.090000     1.0080   ; qtot -2.090
   301        HA2    217      GLU    HB2    301     0.090000     1.0080   ; qtot -2.000
   302        CT2    217      GLU     CG    302    -0.280000    12.0110   ; qtot -2.280
   303        HA2    217      GLU    HG1    303     0.090000     1.0080   ; qtot -2.190
   304        HA2    217      GLU    HG2    304     0.090000     1.0080   ; qtot -2.100
   305         CC    217      GLU     CD    305     0.620000    12.0110   ; qtot -1.480
   306         OC    217      GLU    OE1    306    -0.760000    15.9994   ; qtot -2.240
   307         OC    217      GLU    OE2    307    -0.760000    15.9994   ; qtot -3.000
   308          C    217      GLU      C    308     0.510000    12.0110   ; qtot -2.490
   309          O    217      GLU      O    309    -0.510000    15.9994   ; qtot -3.000
   310        NH1    218      PHE      N    310    -0.470000    14.0070   ; qtot -3.470
   311          H    218      PHE     HN    311     0.310000     1.0080   ; qtot -3.160
   312        CT1    218      PHE     CA    312     0.070000    12.0110   ; qtot -3.090
   313        HB1    218      PHE     HA    313     0.090000     1.0080   ; qtot -3.000
   314        CT2    218      PHE     CB    314    -0.180000    12.0110   ; qtot -3.180
   315        HA2    218      PHE    HB1    315     0.090000     1.0080   ; qtot -3.090
   316        HA2    218      PHE    HB2    316     0.090000     1.0080   ; qtot -3.000
   317         CA    218      PHE     CG    317     0.000000    12.0110   ; qtot -3.000
   318         CA    218      PHE    CD1    318    -0.115000    12.0110   ; qtot -3.115
   319         HP    218      PHE    HD1    319     0.115000     1.0080   ; qtot -3.000
   320         CA    218      PHE    CE1    320    -0.115000    12.0110   ; qtot -3.115
   321         HP    218      PHE    HE1    321     0.115000     1.0080   ; qtot -3.000
   322         CA    218      PHE     CZ    322    -0.115000    12.0110   ; qtot -3.115
   323         HP    218      PHE     HZ    323     0.115000     1.0080   ; qtot -3.000
   324         CA    218      PHE    CD2    324    -0.115000    12.0110   ; qtot -3.115
   325         HP    218      PHE    HD2    325     0.115000     1.0080   ; qtot -3.000
   326         CA    218      PHE    CE2    326    -0.115000    12.0110   ; qtot -3.115
   327         HP    218      PHE    HE2    327     0.115000     1.0080   ; qtot -3.000
   328          C    218      PHE      C    328     0.510000    12.0110   ; qtot -2.490
   329          O    218      PHE      O    329    -0.510000    15.9994   ; qtot -3.000
   330        NH1    219      CYS      N    330    -0.470000    14.0070   ; qtot -3.470
   331          H    219      CYS     HN    331     0.310000     1.0080   ; qtot -3.160
   332        CT1    219      CYS     CA    332     0.070000    12.0110   ; qtot -3.090
   333        HB1    219      CYS     HA    333     0.090000     1.0080   ; qtot -3.000
   334        CT2    219      CYS     CB    334    -0.110000    12.0110   ; qtot -3.110
   335        HA2    219      CYS    HB1    335     0.090000     1.0080   ; qtot -3.020
   336        HA2    219      CYS    HB2    336     0.090000     1.0080   ; qtot -2.930
   337          S    219      CYS     SG    337    -0.230000    32.0600   ; qtot -3.160
   338         HS    219      CYS    HG1    338     0.160000     1.0080   ; qtot -3.000
   339          C    219      CYS      C    339     0.510000    12.0110   ; qtot -2.490
   340          O    219      CYS      O    340    -0.510000    15.9994   ; qtot -3.000
   341        NH1    220      PHE      N    341    -0.470000    14.0070   ; qtot -3.470
   342          H    220      PHE     HN    342     0.310000     1.0080   ; qtot -3.160
   343        CT1    220      PHE     CA    343     0.070000    12.0110   ; qtot -3.090
   344        HB1    220      PHE     HA    344     0.090000     1.0080   ; qtot -3.000
   345        CT2    220      PHE     CB    345    -0.180000    12.0110   ; qtot -3.180
   346        HA2    220      PHE    HB1    346     0.090000     1.0080   ; qtot -3.090
   347        HA2    220      PHE    HB2    347     0.090000     1.0080   ; qtot -3.000
   348         CA    220      PHE     CG    348     0.000000    12.0110   ; qtot -3.000
   349         CA    220      PHE    CD1    349    -0.115000    12.0110   ; qtot -3.115
   350         HP    220      PHE    HD1    350     0.115000     1.0080   ; qtot -3.000
   351         CA    220      PHE    CE1    351    -0.115000    12.0110   ; qtot -3.115
   352         HP    220      PHE    HE1    352     0.115000     1.0080   ; qtot -3.000
   353         CA    220      PHE     CZ    353    -0.115000    12.0110   ; qtot -3.115
   354         HP    220      PHE     HZ    354     0.115000     1.0080   ; qtot -3.000
   355         CA    220      PHE    CD2    355    -0.115000    12.0110   ; qtot -3.115
   356         HP    220      PHE    HD2    356     0.115000     1.0080   ; qtot -3.000
   357         CA    220      PHE    CE2    357    -0.115000    12.0110   ; qtot -3.115
   358         HP    220      PHE    HE2    358     0.115000     1.0080   ; qtot -3.000
   359          C    220      PHE      C    359     0.510000    12.0110   ; qtot -2.490
   360          O    220      PHE      O    360    -0.510000    15.9994   ; qtot -3.000
   361        NH1    221      GLU      N    361    -0.470000    14.0070   ; qtot -3.470
   362          H    221      GLU     HN    362     0.310000     1.0080   ; qtot -3.160
   363        CT1    221      GLU     CA    363     0.070000    12.0110   ; qtot -3.090
   364        HB1    221      GLU     HA    364     0.090000     1.0080   ; qtot -3.000
   365       CT2A    221      GLU     CB    365    -0.180000    12.0110   ; qtot -3.180
   366        HA2    221      GLU    HB1    366     0.090000     1.0080   ; qtot -3.090
   367        HA2    221      GLU    HB2    367     0.090000     1.0080   ; qtot -3.000
   368        CT2    221      GLU     CG    368    -0.280000    12.0110   ; qtot -3.280
   369        HA2    221      GLU    HG1    369     0.090000     1.0080   ; qtot -3.190
   370        HA2    221      GLU    HG2    370     0.090000     1.0080   ; qtot -3.100
   371         CC    221      GLU     CD    371     0.620000    12.0110   ; qtot -2.480
   372         OC    221      GLU    OE1    372    -0.760000    15.9994   ; qtot -3.240
   373         OC    221      GLU    OE2    373    -0.760000    15.9994   ; qtot -4.000
   374          C    221      GLU      C    374     0.510000    12.0110   ; qtot -3.490
   375          O    221      GLU      O    375    -0.510000    15.9994   ; qtot -4.000
   376        NH1    222      VAL      N    376    -0.470000    14.0070   ; qtot -4.470
   377          H    222      VAL     HN    377     0.310000     1.0080   ; qtot -4.160
   378        CT1    222      VAL     CA    378     0.070000    12.0110   ; qtot -4.090
   379        HB1    222      VAL     HA    379     0.090000     1.0080   ; qtot -4.000
   380        CT1    222      VAL     CB    380    -0.090000    12.0110   ; qtot -4.090
   381        HA1    222      VAL     HB    381     0.090000     1.0080   ; qtot -4.000
   382        CT3    222      VAL    CG1    382    -0.270000    12.0110   ; qtot -4.270
   383        HA3    222      VAL   HG11    383     0.090000     1.0080   ; qtot -4.180
   384        HA3    222      VAL   HG12    384     0.090000     1.0080   ; qtot -4.090
   385        HA3    222      VAL   HG13    385     0.090000     1.0080   ; qtot -4.000
   386        CT3    222      VAL    CG2    386    -0.270000    12.0110   ; qtot -4.270
   387        HA3    222      VAL   HG21    387     0.090000     1.0080   ; qtot -4.180
   388        HA3    222      VAL   HG22    388     0.090000     1.0080   ; qtot -4.090
   389        HA3    222      VAL   HG23    389     0.090000     1.0080   ; qtot -4.000
   390          C    222      VAL      C    390     0.510000    12.0110   ; qtot -3.490
   391          O    222      VAL      O    391    -0.510000    15.9994   ; qtot -4.000
   392        NH1    223      THR      N    392    -0.470000    14.0070   ; qtot -4.470
   393          H    223      THR     HN    393     0.310000     1.0080   ; qtot -4.160
   394        CT1    223      THR     CA    394     0.070000    12.0110   ; qtot -4.090
   395        HB1    223      THR     HA    395     0.090000     1.0080   ; qtot -4.000
   396        CT1    223      THR     CB    396     0.140000    12.0110   ; qtot -3.860
   397        HA1    223      THR     HB    397     0.090000     1.0080   ; qtot -3.770
   398        OH1    223      THR    OG1    398    -0.660000    15.9994   ; qtot -4.430
   399          H    223      THR    HG1    399     0.430000     1.0080   ; qtot -4.000
   400        CT3    223      THR    CG2    400    -0.270000    12.0110   ; qtot -4.270
   401        HA3    223      THR   HG21    401     0.090000     1.0080   ; qtot -4.180
   402        HA3    223      THR   HG22    402     0.090000     1.0080   ; qtot -4.090
   403        HA3    223      THR   HG23    403     0.090000     1.0080   ; qtot -4.000
   404          C    223      THR      C    404     0.510000    12.0110   ; qtot -3.490
   405          O    223      THR      O    405    -0.510000    15.9994   ; qtot -4.000
   406        NH1    224      THR      N    406    -0.470000    14.0070   ; qtot -4.470
   407          H    224      THR     HN    407     0.310000     1.0080   ; qtot -4.160
   408        CT1    224      THR     CA    408     0.070000    12.0110   ; qtot -4.090
   409        HB1    224      THR     HA    409     0.090000     1.0080   ; qtot -4.000
   410        CT1    224      THR     CB    410     0.140000    12.0110   ; qtot -3.860
   411        HA1    224      THR     HB    411     0.090000     1.0080   ; qtot -3.770
   412        OH1    224      THR    OG1    412    -0.660000    15.9994   ; qtot -4.430
   413          H    224      THR    HG1    413     0.430000     1.0080   ; qtot -4.000
   414        CT3    224      THR    CG2    414    -0.270000    12.0110   ; qtot -4.270
   415        HA3    224      THR   HG21    415     0.090000     1.0080   ; qtot -4.180
   416        HA3    224      THR   HG22    416     0.090000     1.0080   ; qtot -4.090
   417        HA3    224      THR   HG23    417     0.090000     1.0080   ; qtot -4.000
   418          C    224      THR      C    418     0.510000    12.0110   ; qtot -3.490
   419          O    224      THR      O    419    -0.510000    15.9994   ; qtot -4.000
   420        NH1    225      SER      N    420    -0.470000    14.0070   ; qtot -4.470
   421          H    225      SER     HN    421     0.310000     1.0080   ; qtot -4.160
   422        CT1    225      SER     CA    422     0.070000    12.0110   ; qtot -4.090
   423        HB1    225      SER     HA    423     0.090000     1.0080   ; qtot -4.000
   424        CT2    225      SER     CB    424     0.050000    12.0110   ; qtot -3.950
   425        HA2    225      SER    HB1    425     0.090000     1.0080   ; qtot -3.860
   426        HA2    225      SER    HB2    426     0.090000     1.0080   ; qtot -3.770
   427        OH1    225      SER     OG    427    -0.660000    15.9994   ; qtot -4.430
   428          H    225      SER    HG1    428     0.430000     1.0080   ; qtot -4.000
   429          C    225      SER      C    429     0.510000    12.0110   ; qtot -3.490
   430          O    225      SER      O    430    -0.510000    15.9994   ; qtot -4.000
   431        NH1    226      SER      N    431    -0.470000    14.0070   ; qtot -4.470
   432          H    226      SER     HN    432     0.310000     1.0080   ; qtot -4.160
   433        CT1    226      SER     CA    433     0.070000    12.0110   ; qtot -4.090
   434        HB1    226      SER     HA    434     0.090000     1.0080   ; qtot -4.000
   435        CT2    226      SER     CB    435     0.050000    12.0110   ; qtot -3.950
   436        HA2    226      SER    HB1    436     0.090000     1.0080   ; qtot -3.860
   437        HA2    226      SER    HB2    437     0.090000     1.0080   ; qtot -3.770
   438        OH1    226      SER     OG    438    -0.660000    15.9994   ; qtot -4.430
   439          H    226      SER    HG1    439     0.430000     1.0080   ; qtot -4.000
   440          C    226      SER      C    440     0.510000    12.0110   ; qtot -3.490
   441          O    226      SER      O    441    -0.510000    15.9994   ; qtot -4.000
   442        NH1    227      GLY      N    442    -0.470000    14.0070   ; qtot -4.470
   443          H    227      GLY     HN    443     0.310000     1.0080   ; qtot -4.160
   444        CT2    227      GLY     CA    444    -0.020000    12.0110   ; qtot -4.180
   445        HB2    227      GLY    HA1    445     0.090000     1.0080   ; qtot -4.090
   446        HB2    227      GLY    HA2    446     0.090000     1.0080   ; qtot -4.000
   447          C    227      GLY      C    447     0.510000    12.0110   ; qtot -3.490
   448          O    227      GLY      O    448    -0.510000    15.9994   ; qtot -4.000
   449        NH1    228      THR      N    449    -0.470000    14.0070   ; qtot -4.470
   450          H    228      THR     HN    450     0.310000     1.0080   ; qtot -4.160
   451        CT1    228      THR     CA    451     0.070000    12.0110   ; qtot -4.090
   452        HB1    228      THR     HA    452     0.090000     1.0080   ; qtot -4.000
   453        CT1    228      THR     CB    453     0.140000    12.0110   ; qtot -3.860
   454        HA1    228      THR     HB    454     0.090000     1.0080   ; qtot -3.770
   455        OH1    228      THR    OG1    455    -0.660000    15.9994   ; qtot -4.430
   456          H    228      THR    HG1    456     0.430000     1.0080   ; qtot -4.000
   457        CT3    228      THR    CG2    457    -0.270000    12.0110   ; qtot -4.270
   458        HA3    228      THR   HG21    458     0.090000     1.0080   ; qtot -4.180
   459        HA3    228      THR   HG22    459     0.090000     1.0080   ; qtot -4.090
   460        HA3    228      THR   HG23    460     0.090000     1.0080   ; qtot -4.000
   461          C    228      THR      C    461     0.510000    12.0110   ; qtot -3.490
   462          O    228      THR      O    462    -0.510000    15.9994   ; qtot -4.000
   463        NH1    229      LYS      N    463    -0.470000    14.0070   ; qtot -4.470
   464          H    229      LYS     HN    464     0.310000     1.0080   ; qtot -4.160
   465        CT1    229      LYS     CA    465     0.070000    12.0110   ; qtot -4.090
   466        HB1    229      LYS     HA    466     0.090000     1.0080   ; qtot -4.000
   467        CT2    229      LYS     CB    467    -0.180000    12.0110   ; qtot -4.180
   468        HA2    229      LYS    HB1    468     0.090000     1.0080   ; qtot -4.090
   469        HA2    229      LYS    HB2    469     0.090000     1.0080   ; qtot -4.000
   470        CT2    229      LYS     CG    470    -0.180000    12.0110   ; qtot -4.180
   471        HA2    229      LYS    HG1    471     0.090000     1.0080   ; qtot -4.090
   472        HA2    229      LYS    HG2    472     0.090000     1.0080   ; qtot -4.000
   473        CT2    229      LYS     CD    473    -0.180000    12.0110   ; qtot -4.180
   474        HA2    229      LYS    HD1    474     0.090000     1.0080   ; qtot -4.090
   475        HA2    229      LYS    HD2    475     0.090000     1.0080   ; qtot -4.000
   476        CT2    229      LYS     CE    476     0.210000    12.0110   ; qtot -3.790
   477        HA2    229      LYS    HE1    477     0.050000     1.0080   ; qtot -3.740
   478        HA2    229      LYS    HE2    478     0.050000     1.0080   ; qtot -3.690
   479        NH3    229      LYS     NZ    479    -0.300000    14.0070   ; qtot -3.990
   480         HC    229      LYS    HZ1    480     0.330000     1.0080   ; qtot -3.660
   481         HC    229      LYS    HZ2    481     0.330000     1.0080   ; qtot -3.330
   482         HC    229      LYS    HZ3    482     0.330000     1.0080   ; qtot -3.000
   483          C    229      LYS      C    483     0.510000    12.0110   ; qtot -2.490
   484          O    229      LYS      O    484    -0.510000    15.9994   ; qtot -3.000
   485        NH1    230      CYS      N    485    -0.470000    14.0070   ; qtot -3.470
   486          H    230      CYS     HN    486     0.310000     1.0080   ; qtot -3.160
   487        CT1    230      CYS     CA    487     0.070000    12.0110   ; qtot -3.090
   488        HB1    230      CYS     HA    488     0.090000     1.0080   ; qtot -3.000
   489        CT2    230      CYS     CB    489    -0.110000    12.0110   ; qtot -3.110
   490        HA2    230      CYS    HB1    490     0.090000     1.0080   ; qtot -3.020
   491        HA2    230      CYS    HB2    491     0.090000     1.0080   ; qtot -2.930
   492          S    230      CYS     SG    492    -0.230000    32.0600   ; qtot -3.160
   493         HS    230      CYS    HG1    493     0.160000     1.0080   ; qtot -3.000
   494          C    230      CYS      C    494     0.510000    12.0110   ; qtot -2.490
   495          O    230      CYS      O    495    -0.510000    15.9994   ; qtot -3.000
   496        NH1    231      PHE      N    496    -0.470000    14.0070   ; qtot -3.470
   497          H    231      PHE     HN    497     0.310000     1.0080   ; qtot -3.160
   498        CT1    231      PHE     CA    498     0.070000    12.0110   ; qtot -3.090
   499        HB1    231      PHE     HA    499     0.090000     1.0080   ; qtot -3.000
   500        CT2    231      PHE     CB    500    -0.180000    12.0110   ; qtot -3.180
   501        HA2    231      PHE    HB1    501     0.090000     1.0080   ; qtot -3.090
   502        HA2    231      PHE    HB2    502     0.090000     1.0080   ; qtot -3.000
   503         CA    231      PHE     CG    503     0.000000    12.0110   ; qtot -3.000
   504         CA    231      PHE    CD1    504    -0.115000    12.0110   ; qtot -3.115
   505         HP    231      PHE    HD1    505     0.115000     1.0080   ; qtot -3.000
   506         CA    231      PHE    CE1    506    -0.115000    12.0110   ; qtot -3.115
   507         HP    231      PHE    HE1    507     0.115000     1.0080   ; qtot -3.000
   508         CA    231      PHE     CZ    508    -0.115000    12.0110   ; qtot -3.115
   509         HP    231      PHE     HZ    509     0.115000     1.0080   ; qtot -3.000
   510         CA    231      PHE    CD2    510    -0.115000    12.0110   ; qtot -3.115
   511         HP    231      PHE    HD2    511     0.115000     1.0080   ; qtot -3.000
   512         CA    231      PHE    CE2    512    -0.115000    12.0110   ; qtot -3.115
   513         HP    231      PHE    HE2    513     0.115000     1.0080   ; qtot -3.000
   514          C    231      PHE      C    514     0.510000    12.0110   ; qtot -2.490
   515          O    231      PHE      O    515    -0.510000    15.9994   ; qtot -3.000
   516        NH1    232      ALA      N    516    -0.470000    14.0070   ; qtot -3.470
   517          H    232      ALA     HN    517     0.310000     1.0080   ; qtot -3.160
   518        CT1    232      ALA     CA    518     0.070000    12.0110   ; qtot -3.090
   519        HB1    232      ALA     HA    519     0.090000     1.0080   ; qtot -3.000
   520        CT3    232      ALA     CB    520    -0.270000    12.0110   ; qtot -3.270
   521        HA3    232      ALA    HB1    521     0.090000     1.0080   ; qtot -3.180
   522        HA3    232      ALA    HB2    522     0.090000     1.0080   ; qtot -3.090
   523        HA3    232      ALA    HB3    523     0.090000     1.0080   ; qtot -3.000
   524          C    232      ALA      C    524     0.510000    12.0110   ; qtot -2.490
   525          O    232      ALA      O    525    -0.510000    15.9994   ; qtot -3.000
   526        NH1    233      CYS      N    526    -0.470000    14.0070   ; qtot -3.470
   527          H    233      CYS     HN    527     0.310000     1.0080   ; qtot -3.160
   528        CT1    233      CYS     CA    528     0.070000    12.0110   ; qtot -3.090
   529        HB1    233      CYS     HA    529     0.090000     1.0080   ; qtot -3.000
   530        CT2    233      CYS     CB    530    -0.110000    12.0110   ; qtot -3.110
   531        HA2    233      CYS    HB1    531     0.090000     1.0080   ; qtot -3.020
   532        HA2    233      CYS    HB2    532     0.090000     1.0080   ; qtot -2.930
   533          S    233      CYS     SG    533    -0.230000    32.0600   ; qtot -3.160
   534         HS    233      CYS    HG1    534     0.160000     1.0080   ; qtot -3.000
   535          C    233      CYS      C    535     0.510000    12.0110   ; qtot -2.490
   536          O    233      CYS      O    536    -0.510000    15.9994   ; qtot -3.000
   537        NH1    234      ARG      N    537    -0.470000    14.0070   ; qtot -3.470
   538          H    234      ARG     HN    538     0.310000     1.0080   ; qtot -3.160
   539        CT1    234      ARG     CA    539     0.070000    12.0110   ; qtot -3.090
   540        HB1    234      ARG     HA    540     0.090000     1.0080   ; qtot -3.000
   541        CT2    234      ARG     CB    541    -0.180000    12.0110   ; qtot -3.180
   542        HA2    234      ARG    HB1    542     0.090000     1.0080   ; qtot -3.090
   543        HA2    234      ARG    HB2    543     0.090000     1.0080   ; qtot -3.000
   544        CT2    234      ARG     CG    544    -0.180000    12.0110   ; qtot -3.180
   545        HA2    234      ARG    HG1    545     0.090000     1.0080   ; qtot -3.090
   546        HA2    234      ARG    HG2    546     0.090000     1.0080   ; qtot -3.000
   547        CT2    234      ARG     CD    547     0.200000    12.0110   ; qtot -2.800
   548        HA2    234      ARG    HD1    548     0.090000     1.0080   ; qtot -2.710
   549        HA2    234      ARG    HD2    549     0.090000     1.0080   ; qtot -2.620
   550        NC2    234      ARG     NE    550    -0.700000    14.0070   ; qtot -3.320
   551         HC    234      ARG     HE    551     0.440000     1.0080   ; qtot -2.880
   552          C    234      ARG     CZ    552     0.640000    12.0110   ; qtot -2.240
   553        NC2    234      ARG    NH1    553    -0.800000    14.0070   ; qtot -3.040
   554         HC    234      ARG   HH11    554     0.460000     1.0080   ; qtot -2.580
   555         HC    234      ARG   HH12    555     0.460000     1.0080   ; qtot -2.120
   556        NC2    234      ARG    NH2    556    -0.800000    14.0070   ; qtot -2.920
   557         HC    234      ARG   HH21    557     0.460000     1.0080   ; qtot -2.460
   558         HC    234      ARG   HH22    558     0.460000     1.0080   ; qtot -2.000
   559          C    234      ARG      C    559     0.510000    12.0110   ; qtot -1.490
   560          O    234      ARG      O    560    -0.510000    15.9994   ; qtot -2.000
   561        NH1    235      SER      N    561    -0.470000    14.0070   ; qtot -2.470
   562          H    235      SER     HN    562     0.310000     1.0080   ; qtot -2.160
   563        CT1    235      SER     CA    563     0.070000    12.0110   ; qtot -2.090
   564        HB1    235      SER     HA    564     0.090000     1.0080   ; qtot -2.000
   565        CT2    235      SER     CB    565     0.050000    12.0110   ; qtot -1.950
   566        HA2    235      SER    HB1    566     0.090000     1.0080   ; qtot -1.860
   567        HA2    235      SER    HB2    567     0.090000     1.0080   ; qtot -1.770
   568        OH1    235      SER     OG    568    -0.660000    15.9994   ; qtot -2.430
   569          H    235      SER    HG1    569     0.430000     1.0080   ; qtot -2.000
   570          C    235      SER      C    570     0.510000    12.0110   ; qtot -1.490
   571          O    235      SER      O    571    -0.510000    15.9994   ; qtot -2.000
   572        NH1    236      ALA      N    572    -0.470000    14.0070   ; qtot -2.470
   573          H    236      ALA     HN    573     0.310000     1.0080   ; qtot -2.160
   574        CT1    236      ALA     CA    574     0.070000    12.0110   ; qtot -2.090
   575        HB1    236      ALA     HA    575     0.090000     1.0080   ; qtot -2.000
   576        CT3    236      ALA     CB    576    -0.270000    12.0110   ; qtot -2.270
   577        HA3    236      ALA    HB1    577     0.090000     1.0080   ; qtot -2.180
   578        HA3    236      ALA    HB2    578     0.090000     1.0080   ; qtot -2.090
   579        HA3    236      ALA    HB3    579     0.090000     1.0080   ; qtot -2.000
   580          C    236      ALA      C    580     0.510000    12.0110   ; qtot -1.490
   581          O    236      ALA      O    581    -0.510000    15.9994   ; qtot -2.000
   582        NH1    237      ALA      N    582    -0.470000    14.0070   ; qtot -2.470
   583          H    237      ALA     HN    583     0.310000     1.0080   ; qtot -2.160
   584        CT1    237      ALA     CA    584     0.070000    12.0110   ; qtot -2.090
   585        HB1    237      ALA     HA    585     0.090000     1.0080   ; qtot -2.000
   586        CT3    237      ALA     CB    586    -0.270000    12.0110   ; qtot -2.270
   587        HA3    237      ALA    HB1    587     0.090000     1.0080   ; qtot -2.180
   588        HA3    237      ALA    HB2    588     0.090000     1.0080   ; qtot -2.090
   589        HA3    237      ALA    HB3    589     0.090000     1.0080   ; qtot -2.000
   590          C    237      ALA      C    590     0.510000    12.0110   ; qtot -1.490
   591          O    237      ALA      O    591    -0.510000    15.9994   ; qtot -2.000
   592        NH1    238      GLU      N    592    -0.470000    14.0070   ; qtot -2.470
   593          H    238      GLU     HN    593     0.310000     1.0080   ; qtot -2.160
   594        CT1    238      GLU     CA    594     0.070000    12.0110   ; qtot -2.090
   595        HB1    238      GLU     HA    595     0.090000     1.0080   ; qtot -2.000
   596       CT2A    238      GLU     CB    596    -0.180000    12.0110   ; qtot -2.180
   597        HA2    238      GLU    HB1    597     0.090000     1.0080   ; qtot -2.090
   598        HA2    238      GLU    HB2    598     0.090000     1.0080   ; qtot -2.000
   599        CT2    238      GLU     CG    599    -0.280000    12.0110   ; qtot -2.280
   600        HA2    238      GLU    HG1    600     0.090000     1.0080   ; qtot -2.190
   601        HA2    238      GLU    HG2    601     0.090000     1.0080   ; qtot -2.100
   602         CC    238      GLU     CD    602     0.620000    12.0110   ; qtot -1.480
   603         OC    238      GLU    OE1    603    -0.760000    15.9994   ; qtot -2.240
   604         OC    238      GLU    OE2    604    -0.760000    15.9994   ; qtot -3.000
   605          C    238      GLU      C    605     0.510000    12.0110   ; qtot -2.490
   606          O    238      GLU      O    606    -0.510000    15.9994   ; qtot -3.000
   607        NH1    239      ARG      N    607    -0.470000    14.0070   ; qtot -3.470
   608          H    239      ARG     HN    608     0.310000     1.0080   ; qtot -3.160
   609        CT1    239      ARG     CA    609     0.070000    12.0110   ; qtot -3.090
   610        HB1    239      ARG     HA    610     0.090000     1.0080   ; qtot -3.000
   611        CT2    239      ARG     CB    611    -0.180000    12.0110   ; qtot -3.180
   612        HA2    239      ARG    HB1    612     0.090000     1.0080   ; qtot -3.090
   613        HA2    239      ARG    HB2    613     0.090000     1.0080   ; qtot -3.000
   614        CT2    239      ARG     CG    614    -0.180000    12.0110   ; qtot -3.180
   615        HA2    239      ARG    HG1    615     0.090000     1.0080   ; qtot -3.090
   616        HA2    239      ARG    HG2    616     0.090000     1.0080   ; qtot -3.000
   617        CT2    239      ARG     CD    617     0.200000    12.0110   ; qtot -2.800
   618        HA2    239      ARG    HD1    618     0.090000     1.0080   ; qtot -2.710
   619        HA2    239      ARG    HD2    619     0.090000     1.0080   ; qtot -2.620
   620        NC2    239      ARG     NE    620    -0.700000    14.0070   ; qtot -3.320
   621         HC    239      ARG     HE    621     0.440000     1.0080   ; qtot -2.880
   622          C    239      ARG     CZ    622     0.640000    12.0110   ; qtot -2.240
   623        NC2    239      ARG    NH1    623    -0.800000    14.0070   ; qtot -3.040
   624         HC    239      ARG   HH11    624     0.460000     1.0080   ; qtot -2.580
   625         HC    239      ARG   HH12    625     0.460000     1.0080   ; qtot -2.120
   626        NC2    239      ARG    NH2    626    -0.800000    14.0070   ; qtot -2.920
   627         HC    239      ARG   HH21    627     0.460000     1.0080   ; qtot -2.460
   628         HC    239      ARG   HH22    628     0.460000     1.0080   ; qtot -2.000
   629          C    239      ARG      C    629     0.510000    12.0110   ; qtot -1.490
   630          O    239      ARG      O    630    -0.510000    15.9994   ; qtot -2.000
   631        NH1    240      ASP      N    631    -0.470000    14.0070   ; qtot -2.470
   632          H    240      ASP     HN    632     0.310000     1.0080   ; qtot -2.160
   633        CT1    240      ASP     CA    633     0.070000    12.0110   ; qtot -2.090
   634        HB1    240      ASP     HA    634     0.090000     1.0080   ; qtot -2.000
   635       CT2A    240      ASP     CB    635    -0.280000    12.0110   ; qtot -2.280
   636        HA2    240      ASP    HB1    636     0.090000     1.0080   ; qtot -2.190
   637        HA2    240      ASP    HB2    637     0.090000     1.0080   ; qtot -2.100
   638         CC    240      ASP     CG    638     0.620000    12.0110   ; qtot -1.480
   639         OC    240      ASP    OD1    639    -0.760000    15.9994   ; qtot -2.240
   640         OC    240      ASP    OD2    640    -0.760000    15.9994   ; qtot -3.000
   641          C    240      ASP      C    641     0.510000    12.0110   ; qtot -2.490
   642          O    240      ASP      O    642    -0.510000    15.9994   ; qtot -3.000
   643        NH1    241      LYS      N    643    -0.470000    14.0070   ; qtot -3.470
   644          H    241      LYS     HN    644     0.310000     1.0080   ; qtot -3.160
   645        CT1    241      LYS     CA    645     0.070000    12.0110   ; qtot -3.090
   646        HB1    241      LYS     HA    646     0.090000     1.0080   ; qtot -3.000
   647        CT2    241      LYS     CB    647    -0.180000    12.0110   ; qtot -3.180
   648        HA2    241      LYS    HB1    648     0.090000     1.0080   ; qtot -3.090
   649        HA2    241      LYS    HB2    649     0.090000     1.0080   ; qtot -3.000
   650        CT2    241      LYS     CG    650    -0.180000    12.0110   ; qtot -3.180
   651        HA2    241      LYS    HG1    651     0.090000     1.0080   ; qtot -3.090
   652        HA2    241      LYS    HG2    652     0.090000     1.0080   ; qtot -3.000
   653        CT2    241      LYS     CD    653    -0.180000    12.0110   ; qtot -3.180
   654        HA2    241      LYS    HD1    654     0.090000     1.0080   ; qtot -3.090
   655        HA2    241      LYS    HD2    655     0.090000     1.0080   ; qtot -3.000
   656        CT2    241      LYS     CE    656     0.210000    12.0110   ; qtot -2.790
   657        HA2    241      LYS    HE1    657     0.050000     1.0080   ; qtot -2.740
   658        HA2    241      LYS    HE2    658     0.050000     1.0080   ; qtot -2.690
   659        NH3    241      LYS     NZ    659    -0.300000    14.0070   ; qtot -2.990
   660         HC    241      LYS    HZ1    660     0.330000     1.0080   ; qtot -2.660
   661         HC    241      LYS    HZ2    661     0.330000     1.0080   ; qtot -2.330
   662         HC    241      LYS    HZ3    662     0.330000     1.0080   ; qtot -2.000
   663          C    241      LYS      C    663     0.510000    12.0110   ; qtot -1.490
   664          O    241      LYS      O    664    -0.510000    15.9994   ; qtot -2.000
   665        NH1    242      TRP      N    665    -0.470000    14.0070   ; qtot -2.470
   666          H    242      TRP     HN    666     0.310000     1.0080   ; qtot -2.160
   667        CT1    242      TRP     CA    667     0.070000    12.0110   ; qtot -2.090
   668        HB1    242      TRP     HA    668     0.090000     1.0080   ; qtot -2.000
   669        CT2    242      TRP     CB    669    -0.180000    12.0110   ; qtot -2.180
   670        HA2    242      TRP    HB1    670     0.090000     1.0080   ; qtot -2.090
   671        HA2    242      TRP    HB2    671     0.090000     1.0080   ; qtot -2.000
   672         CY    242      TRP     CG    672    -0.030000    12.0110   ; qtot -2.030
   673         CA    242      TRP    CD1    673    -0.150000    12.0110   ; qtot -2.180
   674         HP    242      TRP    HD1    674     0.220000     1.0080   ; qtot -1.960
   675         NY    242      TRP    NE1    675    -0.510000    14.0070   ; qtot -2.470
   676          H    242      TRP    HE1    676     0.370000     1.0080   ; qtot -2.100
   677        CPT    242      TRP    CE2    677     0.240000    12.0110   ; qtot -1.860
   678        CPT    242      TRP    CD2    678     0.110000    12.0110   ; qtot -1.750
   679        CAI    242      TRP    CE3    679    -0.250000    12.0110   ; qtot -2.000
   680         HP    242      TRP    HE3    680     0.170000     1.0080   ; qtot -1.830
   681         CA    242      TRP    CZ3    681    -0.200000    12.0110   ; qtot -2.030
   682         HP    242      TRP    HZ3    682     0.140000     1.0080   ; qtot -1.890
   683        CAI    242      TRP    CZ2    683    -0.270000    12.0110   ; qtot -2.160
   684         HP    242      TRP    HZ2    684     0.160000     1.0080   ; qtot -2.000
   685         CA    242      TRP    CH2    685    -0.140000    12.0110   ; qtot -2.140
   686         HP    242      TRP    HH2    686     0.140000     1.0080   ; qtot -2.000
   687          C    242      TRP      C    687     0.510000    12.0110   ; qtot -1.490
   688          O    242      TRP      O    688    -0.510000    15.9994   ; qtot -2.000
   689        NH1    243      ILE      N    689    -0.470000    14.0070   ; qtot -2.470
   690          H    243      ILE     HN    690     0.310000     1.0080   ; qtot -2.160
   691        CT1    243      ILE     CA    691     0.070000    12.0110   ; qtot -2.090
   692        HB1    243      ILE     HA    692     0.090000     1.0080   ; qtot -2.000
   693        CT1    243      ILE     CB    693    -0.090000    12.0110   ; qtot -2.090
   694        HA1    243      ILE     HB    694     0.090000     1.0080   ; qtot -2.000
   695        CT3    243      ILE    CG2    695    -0.270000    12.0110   ; qtot -2.270
   696        HA3    243      ILE   HG21    696     0.090000     1.0080   ; qtot -2.180
   697        HA3    243      ILE   HG22    697     0.090000     1.0080   ; qtot -2.090
   698        HA3    243      ILE   HG23    698     0.090000     1.0080   ; qtot -2.000
   699        CT2    243      ILE    CG1    699    -0.180000    12.0110   ; qtot -2.180
   700        HA2    243      ILE   HG11    700     0.090000     1.0080   ; qtot -2.090
   701        HA2    243      ILE   HG12    701     0.090000     1.0080   ; qtot -2.000
   702        CT3    243      ILE     CD    702    -0.270000    12.0110   ; qtot -2.270
   703        HA3    243      ILE    HD1    703     0.090000     1.0080   ; qtot -2.180
   704        HA3    243      ILE    HD2    704     0.090000     1.0080   ; qtot -2.090
   705        HA3    243      ILE    HD3    705     0.090000     1.0080   ; qtot -2.000
   706          C    243      ILE      C    706     0.510000    12.0110   ; qtot -1.490
   707          O    243      ILE      O    707    -0.510000    15.9994   ; qtot -2.000
   708        NH1    244      GLU      N    708    -0.470000    14.0070   ; qtot -2.470
   709          H    244      GLU     HN    709     0.310000     1.0080   ; qtot -2.160
   710        CT1    244      GLU     CA    710     0.070000    12.0110   ; qtot -2.090
   711        HB1    244      GLU     HA    711     0.090000     1.0080   ; qtot -2.000
   712       CT2A    244      GLU     CB    712    -0.180000    12.0110   ; qtot -2.180
   713        HA2    244      GLU    HB1    713     0.090000     1.0080   ; qtot -2.090
   714        HA2    244      GLU    HB2    714     0.090000     1.0080   ; qtot -2.000
   715        CT2    244      GLU     CG    715    -0.280000    12.0110   ; qtot -2.280
   716        HA2    244      GLU    HG1    716     0.090000     1.0080   ; qtot -2.190
   717        HA2    244      GLU    HG2    717     0.090000     1.0080   ; qtot -2.100
   718         CC    244      GLU     CD    718     0.620000    12.0110   ; qtot -1.480
   719         OC    244      GLU    OE1    719    -0.760000    15.9994   ; qtot -2.240
   720         OC    244      GLU    OE2    720    -0.760000    15.9994   ; qtot -3.000
   721          C    244      GLU      C    721     0.510000    12.0110   ; qtot -2.490
   722          O    244      GLU      O    722    -0.510000    15.9994   ; qtot -3.000
   723        NH1    245      ASN      N    723    -0.470000    14.0070   ; qtot -3.470
   724          H    245      ASN     HN    724     0.310000     1.0080   ; qtot -3.160
   725        CT1    245      ASN     CA    725     0.070000    12.0110   ; qtot -3.090
   726        HB1    245      ASN     HA    726     0.090000     1.0080   ; qtot -3.000
   727        CT2    245      ASN     CB    727    -0.180000    12.0110   ; qtot -3.180
   728        HA2    245      ASN    HB1    728     0.090000     1.0080   ; qtot -3.090
   729        HA2    245      ASN    HB2    729     0.090000     1.0080   ; qtot -3.000
   730         CC    245      ASN     CG    730     0.550000    12.0110   ; qtot -2.450
   731          O    245      ASN    OD1    731    -0.550000    15.9994   ; qtot -3.000
   732        NH2    245      ASN    ND2    732    -0.620000    14.0070   ; qtot -3.620
   733          H    245      ASN   HD21    733     0.320000     1.0080   ; qtot -3.300
   734          H    245      ASN   HD22    734     0.300000     1.0080   ; qtot -3.000
   735          C    245      ASN      C    735     0.510000    12.0110   ; qtot -2.490
   736          O    245      ASN      O    736    -0.510000    15.9994   ; qtot -3.000
   737        NH1    246      LEU      N    737    -0.470000    14.0070   ; qtot -3.470
   738          H    246      LEU     HN    738     0.310000     1.0080   ; qtot -3.160
   739        CT1    246      LEU     CA    739     0.070000    12.0110   ; qtot -3.090
   740        HB1    246      LEU     HA    740     0.090000     1.0080   ; qtot -3.000
   741        CT2    246      LEU     CB    741    -0.180000    12.0110   ; qtot -3.180
   742        HA2    246      LEU    HB1    742     0.090000     1.0080   ; qtot -3.090
   743        HA2    246      LEU    HB2    743     0.090000     1.0080   ; qtot -3.000
   744        CT1    246      LEU     CG    744    -0.090000    12.0110   ; qtot -3.090
   745        HA1    246      LEU     HG    745     0.090000     1.0080   ; qtot -3.000
   746        CT3    246      LEU    CD1    746    -0.270000    12.0110   ; qtot -3.270
   747        HA3    246      LEU   HD11    747     0.090000     1.0080   ; qtot -3.180
   748        HA3    246      LEU   HD12    748     0.090000     1.0080   ; qtot -3.090
   749        HA3    246      LEU   HD13    749     0.090000     1.0080   ; qtot -3.000
   750        CT3    246      LEU    CD2    750    -0.270000    12.0110   ; qtot -3.270
   751        HA3    246      LEU   HD21    751     0.090000     1.0080   ; qtot -3.180
   752        HA3    246      LEU   HD22    752     0.090000     1.0080   ; qtot -3.090
   753        HA3    246      LEU   HD23    753     0.090000     1.0080   ; qtot -3.000
   754          C    246      LEU      C    754     0.510000    12.0110   ; qtot -2.490
   755          O    246      LEU      O    755    -0.510000    15.9994   ; qtot -3.000
   756        NH1    247      GLN      N    756    -0.470000    14.0070   ; qtot -3.470
   757          H    247      GLN     HN    757     0.310000     1.0080   ; qtot -3.160
   758        CT1    247      GLN     CA    758     0.070000    12.0110   ; qtot -3.090
   759        HB1    247      GLN     HA    759     0.090000     1.0080   ; qtot -3.000
   760        CT2    247      GLN     CB    760    -0.180000    12.0110   ; qtot -3.180
   761        HA2    247      GLN    HB1    761     0.090000     1.0080   ; qtot -3.090
   762        HA2    247      GLN    HB2    762     0.090000     1.0080   ; qtot -3.000
   763        CT2    247      GLN     CG    763    -0.180000    12.0110   ; qtot -3.180
   764        HA2    247      GLN    HG1    764     0.090000     1.0080   ; qtot -3.090
   765        HA2    247      GLN    HG2    765     0.090000     1.0080   ; qtot -3.000
   766         CC    247      GLN     CD    766     0.550000    12.0110   ; qtot -2.450
   767          O    247      GLN    OE1    767    -0.550000    15.9994   ; qtot -3.000
   768        NH2    247      GLN    NE2    768    -0.620000    14.0070   ; qtot -3.620
   769          H    247      GLN   HE21    769     0.320000     1.0080   ; qtot -3.300
   770          H    247      GLN   HE22    770     0.300000     1.0080   ; qtot -3.000
   771          C    247      GLN      C    771     0.510000    12.0110   ; qtot -2.490
   772          O    247      GLN      O    772    -0.510000    15.9994   ; qtot -3.000
   773        NH1    248      ARG      N    773    -0.470000    14.0070   ; qtot -3.470
   774          H    248      ARG     HN    774     0.310000     1.0080   ; qtot -3.160
   775        CT1    248      ARG     CA    775     0.070000    12.0110   ; qtot -3.090
   776        HB1    248      ARG     HA    776     0.090000     1.0080   ; qtot -3.000
   777        CT2    248      ARG     CB    777    -0.180000    12.0110   ; qtot -3.180
   778        HA2    248      ARG    HB1    778     0.090000     1.0080   ; qtot -3.090
   779        HA2    248      ARG    HB2    779     0.090000     1.0080   ; qtot -3.000
   780        CT2    248      ARG     CG    780    -0.180000    12.0110   ; qtot -3.180
   781        HA2    248      ARG    HG1    781     0.090000     1.0080   ; qtot -3.090
   782        HA2    248      ARG    HG2    782     0.090000     1.0080   ; qtot -3.000
   783        CT2    248      ARG     CD    783     0.200000    12.0110   ; qtot -2.800
   784        HA2    248      ARG    HD1    784     0.090000     1.0080   ; qtot -2.710
   785        HA2    248      ARG    HD2    785     0.090000     1.0080   ; qtot -2.620
   786        NC2    248      ARG     NE    786    -0.700000    14.0070   ; qtot -3.320
   787         HC    248      ARG     HE    787     0.440000     1.0080   ; qtot -2.880
   788          C    248      ARG     CZ    788     0.640000    12.0110   ; qtot -2.240
   789        NC2    248      ARG    NH1    789    -0.800000    14.0070   ; qtot -3.040
   790         HC    248      ARG   HH11    790     0.460000     1.0080   ; qtot -2.580
   791         HC    248      ARG   HH12    791     0.460000     1.0080   ; qtot -2.120
   792        NC2    248      ARG    NH2    792    -0.800000    14.0070   ; qtot -2.920
   793         HC    248      ARG   HH21    793     0.460000     1.0080   ; qtot -2.460
   794         HC    248      ARG   HH22    794     0.460000     1.0080   ; qtot -2.000
   795          C    248      ARG      C    795     0.510000    12.0110   ; qtot -1.490
   796          O    248      ARG      O    796    -0.510000    15.9994   ; qtot -2.000
   797        NH1    249      ALA      N    797    -0.470000    14.0070   ; qtot -2.470
   798          H    249      ALA     HN    798     0.310000     1.0080   ; qtot -2.160
   799        CT1    249      ALA     CA    799     0.070000    12.0110   ; qtot -2.090
   800        HB1    249      ALA     HA    800     0.090000     1.0080   ; qtot -2.000
   801        CT3    249      ALA     CB    801    -0.270000    12.0110   ; qtot -2.270
   802        HA3    249      ALA    HB1    802     0.090000     1.0080   ; qtot -2.180
   803        HA3    249      ALA    HB2    803     0.090000     1.0080   ; qtot -2.090
   804        HA3    249      ALA    HB3    804     0.090000     1.0080   ; qtot -2.000
   805          C    249      ALA      C    805     0.510000    12.0110   ; qtot -1.490
   806          O    249      ALA      O    806    -0.510000    15.9994   ; qtot -2.000
   807        NH1    250      VAL      N    807    -0.470000    14.0070   ; qtot -2.470
   808          H    250      VAL     HN    808     0.310000     1.0080   ; qtot -2.160
   809        CT1    250      VAL     CA    809     0.070000    12.0110   ; qtot -2.090
   810        HB1    250      VAL     HA    810     0.090000     1.0080   ; qtot -2.000
   811        CT1    250      VAL     CB    811    -0.090000    12.0110   ; qtot -2.090
   812        HA1    250      VAL     HB    812     0.090000     1.0080   ; qtot -2.000
   813        CT3    250      VAL    CG1    813    -0.270000    12.0110   ; qtot -2.270
   814        HA3    250      VAL   HG11    814     0.090000     1.0080   ; qtot -2.180
   815        HA3    250      VAL   HG12    815     0.090000     1.0080   ; qtot -2.090
   816        HA3    250      VAL   HG13    816     0.090000     1.0080   ; qtot -2.000
   817        CT3    250      VAL    CG2    817    -0.270000    12.0110   ; qtot -2.270
   818        HA3    250      VAL   HG21    818     0.090000     1.0080   ; qtot -2.180
   819        HA3    250      VAL   HG22    819     0.090000     1.0080   ; qtot -2.090
   820        HA3    250      VAL   HG23    820     0.090000     1.0080   ; qtot -2.000
   821          C    250      VAL      C    821     0.510000    12.0110   ; qtot -1.490
   822          O    250      VAL      O    822    -0.510000    15.9994   ; qtot -2.000
   823        NH1    251      LYS      N    823    -0.470000    14.0070   ; qtot -2.470
   824          H    251      LYS     HN    824     0.310000     1.0080   ; qtot -2.160
   825        CT1    251      LYS     CA    825     0.070000    12.0110   ; qtot -2.090
   826        HB1    251      LYS     HA    826     0.090000     1.0080   ; qtot -2.000
   827        CT2    251      LYS     CB    827    -0.180000    12.0110   ; qtot -2.180
   828        HA2    251      LYS    HB1    828     0.090000     1.0080   ; qtot -2.090
   829        HA2    251      LYS    HB2    829     0.090000     1.0080   ; qtot -2.000
   830        CT2    251      LYS     CG    830    -0.180000    12.0110   ; qtot -2.180
   831        HA2    251      LYS    HG1    831     0.090000     1.0080   ; qtot -2.090
   832        HA2    251      LYS    HG2    832     0.090000     1.0080   ; qtot -2.000
   833        CT2    251      LYS     CD    833    -0.180000    12.0110   ; qtot -2.180
   834        HA2    251      LYS    HD1    834     0.090000     1.0080   ; qtot -2.090
   835        HA2    251      LYS    HD2    835     0.090000     1.0080   ; qtot -2.000
   836        CT2    251      LYS     CE    836     0.210000    12.0110   ; qtot -1.790
   837        HA2    251      LYS    HE1    837     0.050000     1.0080   ; qtot -1.740
   838        HA2    251      LYS    HE2    838     0.050000     1.0080   ; qtot -1.690
   839        NH3    251      LYS     NZ    839    -0.300000    14.0070   ; qtot -1.990
   840         HC    251      LYS    HZ1    840     0.330000     1.0080   ; qtot -1.660
   841         HC    251      LYS    HZ2    841     0.330000     1.0080   ; qtot -1.330
   842         HC    251      LYS    HZ3    842     0.330000     1.0080   ; qtot -1.000
   843          C    251      LYS      C    843     0.510000    12.0110   ; qtot -0.490
   844          O    251      LYS      O    844    -0.510000    15.9994   ; qtot -1.000
   845          N    252      PRO      N    845    -0.290000    14.0070   ; qtot -1.290
   846        CP3    252      PRO     CD    846     0.000000    12.0110   ; qtot -1.290
   847        HA2    252      PRO    HD1    847     0.090000     1.0080   ; qtot -1.200
   848        HA2    252      PRO    HD2    848     0.090000     1.0080   ; qtot -1.110
   849        CP1    252      PRO     CA    849     0.020000    12.0110   ; qtot -1.090
   850        HB1    252      PRO     HA    850     0.090000     1.0080   ; qtot -1.000
   851        CP2    252      PRO     CB    851    -0.180000    12.0110   ; qtot -1.180
   852        HA2    252      PRO    HB1    852     0.090000     1.0080   ; qtot -1.090
   853        HA2    252      PRO    HB2    853     0.090000     1.0080   ; qtot -1.000
   854        CP2    252      PRO     CG    854    -0.180000    12.0110   ; qtot -1.180
   855        HA2    252      PRO    HG1    855     0.090000     1.0080   ; qtot -1.090
   856        HA2    252      PRO    HG2    856     0.090000     1.0080   ; qtot -1.000
   857          C    252      PRO      C    857     0.510000    12.0110   ; qtot -0.490
   858          O    252      PRO      O    858    -0.510000    15.9994   ; qtot -1.000
   859        NH1    253      ASN      N    859    -0.470000    14.0070   ; qtot -1.470
   860          H    253      ASN     HN    860     0.310000     1.0080   ; qtot -1.160
   861        CT1    253      ASN     CA    861     0.070000    12.0110   ; qtot -1.090
   862        HB1    253      ASN     HA    862     0.090000     1.0080   ; qtot -1.000
   863        CT2    253      ASN     CB    863    -0.180000    12.0110   ; qtot -1.180
   864        HA2    253      ASN    HB1    864     0.090000     1.0080   ; qtot -1.090
   865        HA2    253      ASN    HB2    865     0.090000     1.0080   ; qtot -1.000
   866         CC    253      ASN     CG    866     0.550000    12.0110   ; qtot -0.450
   867          O    253      ASN    OD1    867    -0.550000    15.9994   ; qtot -1.000
   868        NH2    253      ASN    ND2    868    -0.620000    14.0070   ; qtot -1.620
   869          H    253      ASN   HD21    869     0.320000     1.0080   ; qtot -1.300
   870          H    253      ASN   HD22    870     0.300000     1.0080   ; qtot -1.000
   871          C    253      ASN      C    871     0.510000    12.0110   ; qtot -0.490
   872          O    253      ASN      O    872    -0.510000    15.9994   ; qtot -1.000
   873        NH1    254      LYS      N    873    -0.470000    14.0070   ; qtot -1.470
   874          H    254      LYS     HN    874     0.310000     1.0080   ; qtot -1.160
   875        CT1    254      LYS     CA    875     0.070000    12.0110   ; qtot -1.090
   876        HB1    254      LYS     HA    876     0.090000     1.0080   ; qtot -1.000
   877        CT2    254      LYS     CB    877    -0.180000    12.0110   ; qtot -1.180
   878        HA2    254      LYS    HB1    878     0.090000     1.0080   ; qtot -1.090
   879        HA2    254      LYS    HB2    879     0.090000     1.0080   ; qtot -1.000
   880        CT2    254      LYS     CG    880    -0.180000    12.0110   ; qtot -1.180
   881        HA2    254      LYS    HG1    881     0.090000     1.0080   ; qtot -1.090
   882        HA2    254      LYS    HG2    882     0.090000     1.0080   ; qtot -1.000
   883        CT2    254      LYS     CD    883    -0.180000    12.0110   ; qtot -1.180
   884        HA2    254      LYS    HD1    884     0.090000     1.0080   ; qtot -1.090
   885        HA2    254      LYS    HD2    885     0.090000     1.0080   ; qtot -1.000
   886        CT2    254      LYS     CE    886     0.210000    12.0110   ; qtot -0.790
   887        HA2    254      LYS    HE1    887     0.050000     1.0080   ; qtot -0.740
   888        HA2    254      LYS    HE2    888     0.050000     1.0080   ; qtot -0.690
   889        NH3    254      LYS     NZ    889    -0.300000    14.0070   ; qtot -0.990
   890         HC    254      LYS    HZ1    890     0.330000     1.0080   ; qtot -0.660
   891         HC    254      LYS    HZ2    891     0.330000     1.0080   ; qtot -0.330
   892         HC    254      LYS    HZ3    892     0.330000     1.0080   ; qtot -0.000
   893          C    254      LYS      C    893     0.510000    12.0110   ; qtot  0.510
   894          O    254      LYS      O    894    -0.510000    15.9994   ; qtot -0.000
   895        NH1    255      ASP      N    895    -0.470000    14.0070   ; qtot -0.470
   896          H    255      ASP     HN    896     0.310000     1.0080   ; qtot -0.160
   897        CT1    255      ASP     CA    897     0.070000    12.0110   ; qtot -0.090
   898        HB1    255      ASP     HA    898     0.090000     1.0080   ; qtot -0.000
   899       CT2A    255      ASP     CB    899    -0.280000    12.0110   ; qtot -0.280
   900        HA2    255      ASP    HB1    900     0.090000     1.0080   ; qtot -0.190
   901        HA2    255      ASP    HB2    901     0.090000     1.0080   ; qtot -0.100
   902         CC    255      ASP     CG    902     0.620000    12.0110   ; qtot  0.520
   903         OC    255      ASP    OD1    903    -0.760000    15.9994   ; qtot -0.240
   904         OC    255      ASP    OD2    904    -0.760000    15.9994   ; qtot -1.000
   905          C    255      ASP      C    905     0.510000    12.0110   ; qtot -0.490
   906          O    255      ASP      O    906    -0.510000    15.9994   ; qtot -1.000
   907        NH1    256      ASN      N    907    -0.470000    14.0070   ; qtot -1.470
   908          H    256      ASN     HN    908     0.310000     1.0080   ; qtot -1.160
   909        CT1    256      ASN     CA    909     0.070000    12.0110   ; qtot -1.090
   910        HB1    256      ASN     HA    910     0.090000     1.0080   ; qtot -1.000
   911        CT2    256      ASN     CB    911    -0.180000    12.0110   ; qtot -1.180
   912        HA2    256      ASN    HB1    912     0.090000     1.0080   ; qtot -1.090
   913        HA2    256      ASN    HB2    913     0.090000     1.0080   ; qtot -1.000
   914         CC    256      ASN     CG    914     0.550000    12.0110   ; qtot -0.450
   915          O    256      ASN    OD1    915    -0.550000    15.9994   ; qtot -1.000
   916        NH2    256      ASN    ND2    916    -0.620000    14.0070   ; qtot -1.620
   917          H    256      ASN   HD21    917     0.320000     1.0080   ; qtot -1.300
   918          H    256      ASN   HD22    918     0.300000     1.0080   ; qtot -1.000
   919          C    256      ASN      C    919     0.510000    12.0110   ; qtot -0.490
   920          O    256      ASN      O    920    -0.510000    15.9994   ; qtot -1.000
   921        NH1    257      SER      N    921    -0.470000    14.0070   ; qtot -1.470
   922          H    257      SER     HN    922     0.310000     1.0080   ; qtot -1.160
   923        CT1    257      SER     CA    923     0.070000    12.0110   ; qtot -1.090
   924        HB1    257      SER     HA    924     0.090000     1.0080   ; qtot -1.000
   925        CT2    257      SER     CB    925     0.050000    12.0110   ; qtot -0.950
   926        HA2    257      SER    HB1    926     0.090000     1.0080   ; qtot -0.860
   927        HA2    257      SER    HB2    927     0.090000     1.0080   ; qtot -0.770
   928        OH1    257      SER     OG    928    -0.660000    15.9994   ; qtot -1.430
   929          H    257      SER    HG1    929     0.430000     1.0080   ; qtot -1.000
   930          C    257      SER      C    930     0.510000    12.0110   ; qtot -0.490
   931          O    257      SER      O    931    -0.510000    15.9994   ; qtot -1.000
   932        NH1    258      ARG      N    932    -0.470000    14.0070   ; qtot -1.470
   933          H    258      ARG     HN    933     0.310000     1.0080   ; qtot -1.160
   934        CT1    258      ARG     CA    934     0.070000    12.0110   ; qtot -1.090
   935        HB1    258      ARG     HA    935     0.090000     1.0080   ; qtot -1.000
   936        CT2    258      ARG     CB    936    -0.180000    12.0110   ; qtot -1.180
   937        HA2    258      ARG    HB1    937     0.090000     1.0080   ; qtot -1.090
   938        HA2    258      ARG    HB2    938     0.090000     1.0080   ; qtot -1.000
   939        CT2    258      ARG     CG    939    -0.180000    12.0110   ; qtot -1.180
   940        HA2    258      ARG    HG1    940     0.090000     1.0080   ; qtot -1.090
   941        HA2    258      ARG    HG2    941     0.090000     1.0080   ; qtot -1.000
   942        CT2    258      ARG     CD    942     0.200000    12.0110   ; qtot -0.800
   943        HA2    258      ARG    HD1    943     0.090000     1.0080   ; qtot -0.710
   944        HA2    258      ARG    HD2    944     0.090000     1.0080   ; qtot -0.620
   945        NC2    258      ARG     NE    945    -0.700000    14.0070   ; qtot -1.320
   946         HC    258      ARG     HE    946     0.440000     1.0080   ; qtot -0.880
   947          C    258      ARG     CZ    947     0.640000    12.0110   ; qtot -0.240
   948        NC2    258      ARG    NH1    948    -0.800000    14.0070   ; qtot -1.040
   949         HC    258      ARG   HH11    949     0.460000     1.0080   ; qtot -0.580
   950         HC    258      ARG   HH12    950     0.460000     1.0080   ; qtot -0.120
   951        NC2    258      ARG    NH2    951    -0.800000    14.0070   ; qtot -0.920
   952         HC    258      ARG   HH21    952     0.460000     1.0080   ; qtot -0.460
   953         HC    258      ARG   HH22    953     0.460000     1.0080   ; qtot -0.000
   954          C    258      ARG      C    954     0.510000    12.0110   ; qtot  0.510
   955          O    258      ARG      O    955    -0.510000    15.9994   ; qtot -0.000
   956        NH1    259      ARG      N    956    -0.470000    14.0070   ; qtot -0.470
   957          H    259      ARG     HN    957     0.310000     1.0080   ; qtot -0.160
   958        CT1    259      ARG     CA    958     0.070000    12.0110   ; qtot -0.090
   959        HB1    259      ARG     HA    959     0.090000     1.0080   ; qtot -0.000
   960        CT2    259      ARG     CB    960    -0.180000    12.0110   ; qtot -0.180
   961        HA2    259      ARG    HB1    961     0.090000     1.0080   ; qtot -0.090
   962        HA2    259      ARG    HB2    962     0.090000     1.0080   ; qtot -0.000
   963        CT2    259      ARG     CG    963    -0.180000    12.0110   ; qtot -0.180
   964        HA2    259      ARG    HG1    964     0.090000     1.0080   ; qtot -0.090
   965        HA2    259      ARG    HG2    965     0.090000     1.0080   ; qtot -0.000
   966        CT2    259      ARG     CD    966     0.200000    12.0110   ; qtot  0.200
   967        HA2    259      ARG    HD1    967     0.090000     1.0080   ; qtot  0.290
   968        HA2    259      ARG    HD2    968     0.090000     1.0080   ; qtot  0.380
   969        NC2    259      ARG     NE    969    -0.700000    14.0070   ; qtot -0.320
   970         HC    259      ARG     HE    970     0.440000     1.0080   ; qtot  0.120
   971          C    259      ARG     CZ    971     0.640000    12.0110   ; qtot  0.760
   972        NC2    259      ARG    NH1    972    -0.800000    14.0070   ; qtot -0.040
   973         HC    259      ARG   HH11    973     0.460000     1.0080   ; qtot  0.420
   974         HC    259      ARG   HH12    974     0.460000     1.0080   ; qtot  0.880
   975        NC2    259      ARG    NH2    975    -0.800000    14.0070   ; qtot  0.080
   976         HC    259      ARG   HH21    976     0.460000     1.0080   ; qtot  0.540
   977         HC    259      ARG   HH22    977     0.460000     1.0080   ; qtot  1.000
   978          C    259      ARG      C    978     0.510000    12.0110   ; qtot  1.510
   979          O    259      ARG      O    979    -0.510000    15.9994   ; qtot  1.000
   980        NH1    260      VAL      N    980    -0.470000    14.0070   ; qtot  0.530
   981          H    260      VAL     HN    981     0.310000     1.0080   ; qtot  0.840
   982        CT1    260      VAL     CA    982     0.070000    12.0110   ; qtot  0.910
   983        HB1    260      VAL     HA    983     0.090000     1.0080   ; qtot  1.000
   984        CT1    260      VAL     CB    984    -0.090000    12.0110   ; qtot  0.910
   985        HA1    260      VAL     HB    985     0.090000     1.0080   ; qtot  1.000
   986        CT3    260      VAL    CG1    986    -0.270000    12.0110   ; qtot  0.730
   987        HA3    260      VAL   HG11    987     0.090000     1.0080   ; qtot  0.820
   988        HA3    260      VAL   HG12    988     0.090000     1.0080   ; qtot  0.910
   989        HA3    260      VAL   HG13    989     0.090000     1.0080   ; qtot  1.000
   990        CT3    260      VAL    CG2    990    -0.270000    12.0110   ; qtot  0.730
   991        HA3    260      VAL   HG21    991     0.090000     1.0080   ; qtot  0.820
   992        HA3    260      VAL   HG22    992     0.090000     1.0080   ; qtot  0.910
   993        HA3    260      VAL   HG23    993     0.090000     1.0080   ; qtot  1.000
   994          C    260      VAL      C    994     0.510000    12.0110   ; qtot  1.510
   995          O    260      VAL      O    995    -0.510000    15.9994   ; qtot  1.000
   996        NH1    261      ASP      N    996    -0.470000    14.0070   ; qtot  0.530
   997          H    261      ASP     HN    997     0.310000     1.0080   ; qtot  0.840
   998        CT1    261      ASP     CA    998     0.070000    12.0110   ; qtot  0.910
   999        HB1    261      ASP     HA    999     0.090000     1.0080   ; qtot  1.000
  1000       CT2A    261      ASP     CB   1000    -0.280000    12.0110   ; qtot  0.720
  1001        HA2    261      ASP    HB1   1001     0.090000     1.0080   ; qtot  0.810
  1002        HA2    261      ASP    HB2   1002     0.090000     1.0080   ; qtot  0.900
  1003         CC    261      ASP     CG   1003     0.620000    12.0110   ; qtot  1.520
  1004         OC    261      ASP    OD1   1004    -0.760000    15.9994   ; qtot  0.760
  1005         OC    261      ASP    OD2   1005    -0.760000    15.9994   ; qtot -0.000
  1006          C    261      ASP      C   1006     0.510000    12.0110   ; qtot  0.510
  1007          O    261      ASP      O   1007    -0.510000    15.9994   ; qtot -0.000
  1008        NH1    262      ASN      N   1008    -0.470000    14.0070   ; qtot -0.470
  1009          H    262      ASN     HN   1009     0.310000     1.0080   ; qtot -0.160
  1010        CT1    262      ASN     CA   1010     0.070000    12.0110   ; qtot -0.090
  1011        HB1    262      ASN     HA   1011     0.090000     1.0080   ; qtot -0.000
  1012        CT2    262      ASN     CB   1012    -0.180000    12.0110   ; qtot -0.180
  1013        HA2    262      ASN    HB1   1013     0.090000     1.0080   ; qtot -0.090
  1014        HA2    262      ASN    HB2   1014     0.090000     1.0080   ; qtot -0.000
  1015         CC    262      ASN     CG   1015     0.550000    12.0110   ; qtot  0.550
  1016          O    262      ASN    OD1   1016    -0.550000    15.9994   ; qtot -0.000
  1017        NH2    262      ASN    ND2   1017    -0.620000    14.0070   ; qtot -0.620
  1018          H    262      ASN   HD21   1018     0.320000     1.0080   ; qtot -0.300
  1019          H    262      ASN   HD22   1019     0.300000     1.0080   ; qtot -0.000
  1020          C    262      ASN      C   1020     0.510000    12.0110   ; qtot  0.510
  1021          O    262      ASN      O   1021    -0.510000    15.9994   ; qtot -0.000
  1022        NH1    263      VAL      N   1022    -0.470000    14.0070   ; qtot -0.470
  1023          H    263      VAL     HN   1023     0.310000     1.0080   ; qtot -0.160
  1024        CT1    263      VAL     CA   1024     0.070000    12.0110   ; qtot -0.090
  1025        HB1    263      VAL     HA   1025     0.090000     1.0080   ; qtot -0.000
  1026        CT1    263      VAL     CB   1026    -0.090000    12.0110   ; qtot -0.090
  1027        HA1    263      VAL     HB   1027     0.090000     1.0080   ; qtot -0.000
  1028        CT3    263      VAL    CG1   1028    -0.270000    12.0110   ; qtot -0.270
  1029        HA3    263      VAL   HG11   1029     0.090000     1.0080   ; qtot -0.180
  1030        HA3    263      VAL   HG12   1030     0.090000     1.0080   ; qtot -0.090
  1031        HA3    263      VAL   HG13   1031     0.090000     1.0080   ; qtot -0.000
  1032        CT3    263      VAL    CG2   1032    -0.270000    12.0110   ; qtot -0.270
  1033        HA3    263      VAL   HG21   1033     0.090000     1.0080   ; qtot -0.180
  1034        HA3    263      VAL   HG22   1034     0.090000     1.0080   ; qtot -0.090
  1035        HA3    263      VAL   HG23   1035     0.090000     1.0080   ; qtot -0.000
  1036          C    263      VAL      C   1036     0.510000    12.0110   ; qtot  0.510
  1037          O    263      VAL      O   1037    -0.510000    15.9994   ; qtot -0.000
  1038        NH1    264      LEU      N   1038    -0.470000    14.0070   ; qtot -0.470
  1039          H    264      LEU     HN   1039     0.310000     1.0080   ; qtot -0.160
  1040        CT1    264      LEU     CA   1040     0.070000    12.0110   ; qtot -0.090
  1041        HB1    264      LEU     HA   1041     0.090000     1.0080   ; qtot -0.000
  1042        CT2    264      LEU     CB   1042    -0.180000    12.0110   ; qtot -0.180
  1043        HA2    264      LEU    HB1   1043     0.090000     1.0080   ; qtot -0.090
  1044        HA2    264      LEU    HB2   1044     0.090000     1.0080   ; qtot -0.000
  1045        CT1    264      LEU     CG   1045    -0.090000    12.0110   ; qtot -0.090
  1046        HA1    264      LEU     HG   1046     0.090000     1.0080   ; qtot -0.000
  1047        CT3    264      LEU    CD1   1047    -0.270000    12.0110   ; qtot -0.270
  1048        HA3    264      LEU   HD11   1048     0.090000     1.0080   ; qtot -0.180
  1049        HA3    264      LEU   HD12   1049     0.090000     1.0080   ; qtot -0.090
  1050        HA3    264      LEU   HD13   1050     0.090000     1.0080   ; qtot -0.000
  1051        CT3    264      LEU    CD2   1051    -0.270000    12.0110   ; qtot -0.270
  1052        HA3    264      LEU   HD21   1052     0.090000     1.0080   ; qtot -0.180
  1053        HA3    264      LEU   HD22   1053     0.090000     1.0080   ; qtot -0.090
  1054        HA3    264      LEU   HD23   1054     0.090000     1.0080   ; qtot -0.000
  1055          C    264      LEU      C   1055     0.510000    12.0110   ; qtot  0.510
  1056          O    264      LEU      O   1056    -0.510000    15.9994   ; qtot -0.000
  1057        NH1    265      LYS      N   1057    -0.470000    14.0070   ; qtot -0.470
  1058          H    265      LYS     HN   1058     0.310000     1.0080   ; qtot -0.160
  1059        CT1    265      LYS     CA   1059     0.070000    12.0110   ; qtot -0.090
  1060        HB1    265      LYS     HA   1060     0.090000     1.0080   ; qtot -0.000
  1061        CT2    265      LYS     CB   1061    -0.180000    12.0110   ; qtot -0.180
  1062        HA2    265      LYS    HB1   1062     0.090000     1.0080   ; qtot -0.090
  1063        HA2    265      LYS    HB2   1063     0.090000     1.0080   ; qtot -0.000
  1064        CT2    265      LYS     CG   1064    -0.180000    12.0110   ; qtot -0.180
  1065        HA2    265      LYS    HG1   1065     0.090000     1.0080   ; qtot -0.090
  1066        HA2    265      LYS    HG2   1066     0.090000     1.0080   ; qtot -0.000
  1067        CT2    265      LYS     CD   1067    -0.180000    12.0110   ; qtot -0.180
  1068        HA2    265      LYS    HD1   1068     0.090000     1.0080   ; qtot -0.090
  1069        HA2    265      LYS    HD2   1069     0.090000     1.0080   ; qtot -0.000
  1070        CT2    265      LYS     CE   1070     0.210000    12.0110   ; qtot  0.210
  1071        HA2    265      LYS    HE1   1071     0.050000     1.0080   ; qtot  0.260
  1072        HA2    265      LYS    HE2   1072     0.050000     1.0080   ; qtot  0.310
  1073        NH3    265      LYS     NZ   1073    -0.300000    14.0070   ; qtot  0.010
  1074         HC    265      LYS    HZ1   1074     0.330000     1.0080   ; qtot  0.340
  1075         HC    265      LYS    HZ2   1075     0.330000     1.0080   ; qtot  0.670
  1076         HC    265      LYS    HZ3   1076     0.330000     1.0080   ; qtot  1.000
  1077          C    265      LYS      C   1077     0.510000    12.0110   ; qtot  1.510
  1078          O    265      LYS      O   1078    -0.510000    15.9994   ; qtot  1.000
  1079        NH1    266      LEU      N   1079    -0.470000    14.0070   ; qtot  0.530
  1080          H    266      LEU     HN   1080     0.310000     1.0080   ; qtot  0.840
  1081        CT1    266      LEU     CA   1081     0.070000    12.0110   ; qtot  0.910
  1082        HB1    266      LEU     HA   1082     0.090000     1.0080   ; qtot  1.000
  1083        CT2    266      LEU     CB   1083    -0.180000    12.0110   ; qtot  0.820
  1084        HA2    266      LEU    HB1   1084     0.090000     1.0080   ; qtot  0.910
  1085        HA2    266      LEU    HB2   1085     0.090000     1.0080   ; qtot  1.000
  1086        CT1    266      LEU     CG   1086    -0.090000    12.0110   ; qtot  0.910
  1087        HA1    266      LEU     HG   1087     0.090000     1.0080   ; qtot  1.000
  1088        CT3    266      LEU    CD1   1088    -0.270000    12.0110   ; qtot  0.730
  1089        HA3    266      LEU   HD11   1089     0.090000     1.0080   ; qtot  0.820
  1090        HA3    266      LEU   HD12   1090     0.090000     1.0080   ; qtot  0.910
  1091        HA3    266      LEU   HD13   1091     0.090000     1.0080   ; qtot  1.000
  1092        CT3    266      LEU    CD2   1092    -0.270000    12.0110   ; qtot  0.730
  1093        HA3    266      LEU   HD21   1093     0.090000     1.0080   ; qtot  0.820
  1094        HA3    266      LEU   HD22   1094     0.090000     1.0080   ; qtot  0.910
  1095        HA3    266      LEU   HD23   1095     0.090000     1.0080   ; qtot  1.000
  1096          C    266      LEU      C   1096     0.510000    12.0110   ; qtot  1.510
  1097          O    266      LEU      O   1097    -0.510000    15.9994   ; qtot  1.000
  1098        NH1    267      TRP      N   1098    -0.470000    14.0070   ; qtot  0.530
  1099          H    267      TRP     HN   1099     0.310000     1.0080   ; qtot  0.840
  1100        CT1    267      TRP     CA   1100     0.070000    12.0110   ; qtot  0.910
  1101        HB1    267      TRP     HA   1101     0.090000     1.0080   ; qtot  1.000
  1102        CT2    267      TRP     CB   1102    -0.180000    12.0110   ; qtot  0.820
  1103        HA2    267      TRP    HB1   1103     0.090000     1.0080   ; qtot  0.910
  1104        HA2    267      TRP    HB2   1104     0.090000     1.0080   ; qtot  1.000
  1105         CY    267      TRP     CG   1105    -0.030000    12.0110   ; qtot  0.970
  1106         CA    267      TRP    CD1   1106    -0.150000    12.0110   ; qtot  0.820
  1107         HP    267      TRP    HD1   1107     0.220000     1.0080   ; qtot  1.040
  1108         NY    267      TRP    NE1   1108    -0.510000    14.0070   ; qtot  0.530
  1109          H    267      TRP    HE1   1109     0.370000     1.0080   ; qtot  0.900
  1110        CPT    267      TRP    CE2   1110     0.240000    12.0110   ; qtot  1.140
  1111        CPT    267      TRP    CD2   1111     0.110000    12.0110   ; qtot  1.250
  1112        CAI    267      TRP    CE3   1112    -0.250000    12.0110   ; qtot  1.000
  1113         HP    267      TRP    HE3   1113     0.170000     1.0080   ; qtot  1.170
  1114         CA    267      TRP    CZ3   1114    -0.200000    12.0110   ; qtot  0.970
  1115         HP    267      TRP    HZ3   1115     0.140000     1.0080   ; qtot  1.110
  1116        CAI    267      TRP    CZ2   1116    -0.270000    12.0110   ; qtot  0.840
  1117         HP    267      TRP    HZ2   1117     0.160000     1.0080   ; qtot  1.000
  1118         CA    267      TRP    CH2   1118    -0.140000    12.0110   ; qtot  0.860
  1119         HP    267      TRP    HH2   1119     0.140000     1.0080   ; qtot  1.000
  1120          C    267      TRP      C   1120     0.510000    12.0110   ; qtot  1.510
  1121          O    267      TRP      O   1121    -0.510000    15.9994   ; qtot  1.000
  1122        NH1    268      ILE      N   1122    -0.470000    14.0070   ; qtot  0.530
  1123          H    268      ILE     HN   1123     0.310000     1.0080   ; qtot  0.840
  1124        CT1    268      ILE     CA   1124     0.070000    12.0110   ; qtot  0.910
  1125        HB1    268      ILE     HA   1125     0.090000     1.0080   ; qtot  1.000
  1126        CT1    268      ILE     CB   1126    -0.090000    12.0110   ; qtot  0.910
  1127        HA1    268      ILE     HB   1127     0.090000     1.0080   ; qtot  1.000
  1128        CT3    268      ILE    CG2   1128    -0.270000    12.0110   ; qtot  0.730
  1129        HA3    268      ILE   HG21   1129     0.090000     1.0080   ; qtot  0.820
  1130        HA3    268      ILE   HG22   1130     0.090000     1.0080   ; qtot  0.910
  1131        HA3    268      ILE   HG23   1131     0.090000     1.0080   ; qtot  1.000
  1132        CT2    268      ILE    CG1   1132    -0.180000    12.0110   ; qtot  0.820
  1133        HA2    268      ILE   HG11   1133     0.090000     1.0080   ; qtot  0.910
  1134        HA2    268      ILE   HG12   1134     0.090000     1.0080   ; qtot  1.000
  1135        CT3    268      ILE     CD   1135    -0.270000    12.0110   ; qtot  0.730
  1136        HA3    268      ILE    HD1   1136     0.090000     1.0080   ; qtot  0.820
  1137        HA3    268      ILE    HD2   1137     0.090000     1.0080   ; qtot  0.910
  1138        HA3    268      ILE    HD3   1138     0.090000     1.0080   ; qtot  1.000
  1139          C    268      ILE      C   1139     0.510000    12.0110   ; qtot  1.510
  1140          O    268      ILE      O   1140    -0.510000    15.9994   ; qtot  1.000
  1141        NH1    269      ILE      N   1141    -0.470000    14.0070   ; qtot  0.530
  1142          H    269      ILE     HN   1142     0.310000     1.0080   ; qtot  0.840
  1143        CT1    269      ILE     CA   1143     0.070000    12.0110   ; qtot  0.910
  1144        HB1    269      ILE     HA   1144     0.090000     1.0080   ; qtot  1.000
  1145        CT1    269      ILE     CB   1145    -0.090000    12.0110   ; qtot  0.910
  1146        HA1    269      ILE     HB   1146     0.090000     1.0080   ; qtot  1.000
  1147        CT3    269      ILE    CG2   1147    -0.270000    12.0110   ; qtot  0.730
  1148        HA3    269      ILE   HG21   1148     0.090000     1.0080   ; qtot  0.820
  1149        HA3    269      ILE   HG22   1149     0.090000     1.0080   ; qtot  0.910
  1150        HA3    269      ILE   HG23   1150     0.090000     1.0080   ; qtot  1.000
  1151        CT2    269      ILE    CG1   1151    -0.180000    12.0110   ; qtot  0.820
  1152        HA2    269      ILE   HG11   1152     0.090000     1.0080   ; qtot  0.910
  1153        HA2    269      ILE   HG12   1153     0.090000     1.0080   ; qtot  1.000
  1154        CT3    269      ILE     CD   1154    -0.270000    12.0110   ; qtot  0.730
  1155        HA3    269      ILE    HD1   1155     0.090000     1.0080   ; qtot  0.820
  1156        HA3    269      ILE    HD2   1156     0.090000     1.0080   ; qtot  0.910
  1157        HA3    269      ILE    HD3   1157     0.090000     1.0080   ; qtot  1.000
  1158          C    269      ILE      C   1158     0.510000    12.0110   ; qtot  1.510
  1159          O    269      ILE      O   1159    -0.510000    15.9994   ; qtot  1.000
  1160        NH1    270      GLU      N   1160    -0.470000    14.0070   ; qtot  0.530
  1161          H    270      GLU     HN   1161     0.310000     1.0080   ; qtot  0.840
  1162        CT1    270      GLU     CA   1162     0.070000    12.0110   ; qtot  0.910
  1163        HB1    270      GLU     HA   1163     0.090000     1.0080   ; qtot  1.000
  1164       CT2A    270      GLU     CB   1164    -0.180000    12.0110   ; qtot  0.820
  1165        HA2    270      GLU    HB1   1165     0.090000     1.0080   ; qtot  0.910
  1166        HA2    270      GLU    HB2   1166     0.090000     1.0080   ; qtot  1.000
  1167        CT2    270      GLU     CG   1167    -0.280000    12.0110   ; qtot  0.720
  1168        HA2    270      GLU    HG1   1168     0.090000     1.0080   ; qtot  0.810
  1169        HA2    270      GLU    HG2   1169     0.090000     1.0080   ; qtot  0.900
  1170         CC    270      GLU     CD   1170     0.620000    12.0110   ; qtot  1.520
  1171         OC    270      GLU    OE1   1171    -0.760000    15.9994   ; qtot  0.760
  1172         OC    270      GLU    OE2   1172    -0.760000    15.9994   ; qtot -0.000
  1173          C    270      GLU      C   1173     0.510000    12.0110   ; qtot  0.510
  1174          O    270      GLU      O   1174    -0.510000    15.9994   ; qtot -0.000
  1175        NH1    271      ALA      N   1175    -0.470000    14.0070   ; qtot -0.470
  1176          H    271      ALA     HN   1176     0.310000     1.0080   ; qtot -0.160
  1177        CT1    271      ALA     CA   1177     0.070000    12.0110   ; qtot -0.090
  1178        HB1    271      ALA     HA   1178     0.090000     1.0080   ; qtot -0.000
  1179        CT3    271      ALA     CB   1179    -0.270000    12.0110   ; qtot -0.270
  1180        HA3    271      ALA    HB1   1180     0.090000     1.0080   ; qtot -0.180
  1181        HA3    271      ALA    HB2   1181     0.090000     1.0080   ; qtot -0.090
  1182        HA3    271      ALA    HB3   1182     0.090000     1.0080   ; qtot -0.000
  1183          C    271      ALA      C   1183     0.510000    12.0110   ; qtot  0.510
  1184          O    271      ALA      O   1184    -0.510000    15.9994   ; qtot -0.000
  1185        NH1    272      ARG      N   1185    -0.470000    14.0070   ; qtot -0.470
  1186          H    272      ARG     HN   1186     0.310000     1.0080   ; qtot -0.160
  1187        CT1    272      ARG     CA   1187     0.070000    12.0110   ; qtot -0.090
  1188        HB1    272      ARG     HA   1188     0.090000     1.0080   ; qtot -0.000
  1189        CT2    272      ARG     CB   1189    -0.180000    12.0110   ; qtot -0.180
  1190        HA2    272      ARG    HB1   1190     0.090000     1.0080   ; qtot -0.090
  1191        HA2    272      ARG    HB2   1191     0.090000     1.0080   ; qtot -0.000
  1192        CT2    272      ARG     CG   1192    -0.180000    12.0110   ; qtot -0.180
  1193        HA2    272      ARG    HG1   1193     0.090000     1.0080   ; qtot -0.090
  1194        HA2    272      ARG    HG2   1194     0.090000     1.0080   ; qtot -0.000
  1195        CT2    272      ARG     CD   1195     0.200000    12.0110   ; qtot  0.200
  1196        HA2    272      ARG    HD1   1196     0.090000     1.0080   ; qtot  0.290
  1197        HA2    272      ARG    HD2   1197     0.090000     1.0080   ; qtot  0.380
  1198        NC2    272      ARG     NE   1198    -0.700000    14.0070   ; qtot -0.320
  1199         HC    272      ARG     HE   1199     0.440000     1.0080   ; qtot  0.120
  1200          C    272      ARG     CZ   1200     0.640000    12.0110   ; qtot  0.760
  1201        NC2    272      ARG    NH1   1201    -0.800000    14.0070   ; qtot -0.040
  1202         HC    272      ARG   HH11   1202     0.460000     1.0080   ; qtot  0.420
  1203         HC    272      ARG   HH12   1203     0.460000     1.0080   ; qtot  0.880
  1204        NC2    272      ARG    NH2   1204    -0.800000    14.0070   ; qtot  0.080
  1205         HC    272      ARG   HH21   1205     0.460000     1.0080   ; qtot  0.540
  1206         HC    272      ARG   HH22   1206     0.460000     1.0080   ; qtot  1.000
  1207          C    272      ARG      C   1207     0.510000    12.0110   ; qtot  1.510
  1208          O    272      ARG      O   1208    -0.510000    15.9994   ; qtot  1.000
  1209        NH1    273      GLU      N   1209    -0.470000    14.0070   ; qtot  0.530
  1210          H    273      GLU     HN   1210     0.310000     1.0080   ; qtot  0.840
  1211        CT1    273      GLU     CA   1211     0.070000    12.0110   ; qtot  0.910
  1212        HB1    273      GLU     HA   1212     0.090000     1.0080   ; qtot  1.000
  1213       CT2A    273      GLU     CB   1213    -0.180000    12.0110   ; qtot  0.820
  1214        HA2    273      GLU    HB1   1214     0.090000     1.0080   ; qtot  0.910
  1215        HA2    273      GLU    HB2   1215     0.090000     1.0080   ; qtot  1.000
  1216        CT2    273      GLU     CG   1216    -0.280000    12.0110   ; qtot  0.720
  1217        HA2    273      GLU    HG1   1217     0.090000     1.0080   ; qtot  0.810
  1218        HA2    273      GLU    HG2   1218     0.090000     1.0080   ; qtot  0.900
  1219         CC    273      GLU     CD   1219     0.620000    12.0110   ; qtot  1.520
  1220         OC    273      GLU    OE1   1220    -0.760000    15.9994   ; qtot  0.760
  1221         OC    273      GLU    OE2   1221    -0.760000    15.9994   ; qtot -0.000
  1222          C    273      GLU      C   1222     0.510000    12.0110   ; qtot  0.510
  1223          O    273      GLU      O   1223    -0.510000    15.9994   ; qtot -0.000
  1224        NH1    274      LEU      N   1224    -0.470000    14.0070   ; qtot -0.470
  1225          H    274      LEU     HN   1225     0.310000     1.0080   ; qtot -0.160
  1226        CT1    274      LEU     CA   1226     0.070000    12.0110   ; qtot -0.090
  1227        HB1    274      LEU     HA   1227     0.090000     1.0080   ; qtot -0.000
  1228        CT2    274      LEU     CB   1228    -0.180000    12.0110   ; qtot -0.180
  1229        HA2    274      LEU    HB1   1229     0.090000     1.0080   ; qtot -0.090
  1230        HA2    274      LEU    HB2   1230     0.090000     1.0080   ; qtot -0.000
  1231        CT1    274      LEU     CG   1231    -0.090000    12.0110   ; qtot -0.090
  1232        HA1    274      LEU     HG   1232     0.090000     1.0080   ; qtot -0.000
  1233        CT3    274      LEU    CD1   1233    -0.270000    12.0110   ; qtot -0.270
  1234        HA3    274      LEU   HD11   1234     0.090000     1.0080   ; qtot -0.180
  1235        HA3    274      LEU   HD12   1235     0.090000     1.0080   ; qtot -0.090
  1236        HA3    274      LEU   HD13   1236     0.090000     1.0080   ; qtot -0.000
  1237        CT3    274      LEU    CD2   1237    -0.270000    12.0110   ; qtot -0.270
  1238        HA3    274      LEU   HD21   1238     0.090000     1.0080   ; qtot -0.180
  1239        HA3    274      LEU   HD22   1239     0.090000     1.0080   ; qtot -0.090
  1240        HA3    274      LEU   HD23   1240     0.090000     1.0080   ; qtot -0.000
  1241          C    274      LEU      C   1241     0.510000    12.0110   ; qtot  0.510
  1242          O    274      LEU      O   1242    -0.510000    15.9994   ; qtot -0.000
  1243          N    275      PRO      N   1243    -0.290000    14.0070   ; qtot -0.290
  1244        CP3    275      PRO     CD   1244     0.000000    12.0110   ; qtot -0.290
  1245        HA2    275      PRO    HD1   1245     0.090000     1.0080   ; qtot -0.200
  1246        HA2    275      PRO    HD2   1246     0.090000     1.0080   ; qtot -0.110
  1247        CP1    275      PRO     CA   1247     0.020000    12.0110   ; qtot -0.090
  1248        HB1    275      PRO     HA   1248     0.090000     1.0080   ; qtot -0.000
  1249        CP2    275      PRO     CB   1249    -0.180000    12.0110   ; qtot -0.180
  1250        HA2    275      PRO    HB1   1250     0.090000     1.0080   ; qtot -0.090
  1251        HA2    275      PRO    HB2   1251     0.090000     1.0080   ; qtot -0.000
  1252        CP2    275      PRO     CG   1252    -0.180000    12.0110   ; qtot -0.180
  1253        HA2    275      PRO    HG1   1253     0.090000     1.0080   ; qtot -0.090
  1254        HA2    275      PRO    HG2   1254     0.090000     1.0080   ; qtot -0.000
  1255          C    275      PRO      C   1255     0.510000    12.0110   ; qtot  0.510
  1256          O    275      PRO      O   1256    -0.510000    15.9994   ; qtot -0.000
  1257          N    276      PRO      N   1257    -0.290000    14.0070   ; qtot -0.290
  1258        CP3    276      PRO     CD   1258     0.000000    12.0110   ; qtot -0.290
  1259        HA2    276      PRO    HD1   1259     0.090000     1.0080   ; qtot -0.200
  1260        HA2    276      PRO    HD2   1260     0.090000     1.0080   ; qtot -0.110
  1261        CP1    276      PRO     CA   1261     0.020000    12.0110   ; qtot -0.090
  1262        HB1    276      PRO     HA   1262     0.090000     1.0080   ; qtot -0.000
  1263        CP2    276      PRO     CB   1263    -0.180000    12.0110   ; qtot -0.180
  1264        HA2    276      PRO    HB1   1264     0.090000     1.0080   ; qtot -0.090
  1265        HA2    276      PRO    HB2   1265     0.090000     1.0080   ; qtot -0.000
  1266        CP2    276      PRO     CG   1266    -0.180000    12.0110   ; qtot -0.180
  1267        HA2    276      PRO    HG1   1267     0.090000     1.0080   ; qtot -0.090
  1268        HA2    276      PRO    HG2   1268     0.090000     1.0080   ; qtot -0.000
  1269          C    276      PRO      C   1269     0.510000    12.0110   ; qtot  0.510
  1270          O    276      PRO      O   1270    -0.510000    15.9994   ; qtot -0.000
  1271        NH1    277      LYS      N   1271    -0.470000    14.0070   ; qtot -0.470
  1272          H    277      LYS     HN   1272     0.310000     1.0080   ; qtot -0.160
  1273        CT1    277      LYS     CA   1273     0.070000    12.0110   ; qtot -0.090
  1274        HB1    277      LYS     HA   1274     0.090000     1.0080   ; qtot -0.000
  1275        CT2    277      LYS     CB   1275    -0.180000    12.0110   ; qtot -0.180
  1276        HA2    277      LYS    HB1   1276     0.090000     1.0080   ; qtot -0.090
  1277        HA2    277      LYS    HB2   1277     0.090000     1.0080   ; qtot -0.000
  1278        CT2    277      LYS     CG   1278    -0.180000    12.0110   ; qtot -0.180
  1279        HA2    277      LYS    HG1   1279     0.090000     1.0080   ; qtot -0.090
  1280        HA2    277      LYS    HG2   1280     0.090000     1.0080   ; qtot -0.000
  1281        CT2    277      LYS     CD   1281    -0.180000    12.0110   ; qtot -0.180
  1282        HA2    277      LYS    HD1   1282     0.090000     1.0080   ; qtot -0.090
  1283        HA2    277      LYS    HD2   1283     0.090000     1.0080   ; qtot -0.000
  1284        CT2    277      LYS     CE   1284     0.210000    12.0110   ; qtot  0.210
  1285        HA2    277      LYS    HE1   1285     0.050000     1.0080   ; qtot  0.260
  1286        HA2    277      LYS    HE2   1286     0.050000     1.0080   ; qtot  0.310
  1287        NH3    277      LYS     NZ   1287    -0.300000    14.0070   ; qtot  0.010
  1288         HC    277      LYS    HZ1   1288     0.330000     1.0080   ; qtot  0.340
  1289         HC    277      LYS    HZ2   1289     0.330000     1.0080   ; qtot  0.670
  1290         HC    277      LYS    HZ3   1290     0.330000     1.0080   ; qtot  1.000
  1291          C    277      LYS      C   1291     0.510000    12.0110   ; qtot  1.510
  1292          O    277      LYS      O   1292    -0.510000    15.9994   ; qtot  1.000
  1293        NH1    278      LYS      N   1293    -0.470000    14.0070   ; qtot  0.530
  1294          H    278      LYS     HN   1294     0.310000     1.0080   ; qtot  0.840
  1295        CT1    278      LYS     CA   1295     0.070000    12.0110   ; qtot  0.910
  1296        HB1    278      LYS     HA   1296     0.090000     1.0080   ; qtot  1.000
  1297        CT2    278      LYS     CB   1297    -0.180000    12.0110   ; qtot  0.820
  1298        HA2    278      LYS    HB1   1298     0.090000     1.0080   ; qtot  0.910
  1299        HA2    278      LYS    HB2   1299     0.090000     1.0080   ; qtot  1.000
  1300        CT2    278      LYS     CG   1300    -0.180000    12.0110   ; qtot  0.820
  1301        HA2    278      LYS    HG1   1301     0.090000     1.0080   ; qtot  0.910
  1302        HA2    278      LYS    HG2   1302     0.090000     1.0080   ; qtot  1.000
  1303        CT2    278      LYS     CD   1303    -0.180000    12.0110   ; qtot  0.820
  1304        HA2    278      LYS    HD1   1304     0.090000     1.0080   ; qtot  0.910
  1305        HA2    278      LYS    HD2   1305     0.090000     1.0080   ; qtot  1.000
  1306        CT2    278      LYS     CE   1306     0.210000    12.0110   ; qtot  1.210
  1307        HA2    278      LYS    HE1   1307     0.050000     1.0080   ; qtot  1.260
  1308        HA2    278      LYS    HE2   1308     0.050000     1.0080   ; qtot  1.310
  1309        NH3    278      LYS     NZ   1309    -0.300000    14.0070   ; qtot  1.010
  1310         HC    278      LYS    HZ1   1310     0.330000     1.0080   ; qtot  1.340
  1311         HC    278      LYS    HZ2   1311     0.330000     1.0080   ; qtot  1.670
  1312         HC    278      LYS    HZ3   1312     0.330000     1.0080   ; qtot  2.000
  1313          C    278      LYS      C   1313     0.510000    12.0110   ; qtot  2.510
  1314          O    278      LYS      O   1314    -0.510000    15.9994   ; qtot  2.000
  1315        NH1    279      ARG      N   1315    -0.470000    14.0070   ; qtot  1.530
  1316          H    279      ARG     HN   1316     0.310000     1.0080   ; qtot  1.840
  1317        CT1    279      ARG     CA   1317     0.070000    12.0110   ; qtot  1.910
  1318        HB1    279      ARG     HA   1318     0.090000     1.0080   ; qtot  2.000
  1319        CT2    279      ARG     CB   1319    -0.180000    12.0110   ; qtot  1.820
  1320        HA2    279      ARG    HB1   1320     0.090000     1.0080   ; qtot  1.910
  1321        HA2    279      ARG    HB2   1321     0.090000     1.0080   ; qtot  2.000
  1322        CT2    279      ARG     CG   1322    -0.180000    12.0110   ; qtot  1.820
  1323        HA2    279      ARG    HG1   1323     0.090000     1.0080   ; qtot  1.910
  1324        HA2    279      ARG    HG2   1324     0.090000     1.0080   ; qtot  2.000
  1325        CT2    279      ARG     CD   1325     0.200000    12.0110   ; qtot  2.200
  1326        HA2    279      ARG    HD1   1326     0.090000     1.0080   ; qtot  2.290
  1327        HA2    279      ARG    HD2   1327     0.090000     1.0080   ; qtot  2.380
  1328        NC2    279      ARG     NE   1328    -0.700000    14.0070   ; qtot  1.680
  1329         HC    279      ARG     HE   1329     0.440000     1.0080   ; qtot  2.120
  1330          C    279      ARG     CZ   1330     0.640000    12.0110   ; qtot  2.760
  1331        NC2    279      ARG    NH1   1331    -0.800000    14.0070   ; qtot  1.960
  1332         HC    279      ARG   HH11   1332     0.460000     1.0080   ; qtot  2.420
  1333         HC    279      ARG   HH12   1333     0.460000     1.0080   ; qtot  2.880
  1334        NC2    279      ARG    NH2   1334    -0.800000    14.0070   ; qtot  2.080
  1335         HC    279      ARG   HH21   1335     0.460000     1.0080   ; qtot  2.540
  1336         HC    279      ARG   HH22   1336     0.460000     1.0080   ; qtot  3.000
  1337          C    279      ARG      C   1337     0.510000    12.0110   ; qtot  3.510
  1338          O    279      ARG      O   1338    -0.510000    15.9994   ; qtot  3.000
  1339        NH1    280      TYR      N   1339    -0.470000    14.0070   ; qtot  2.530
  1340          H    280      TYR     HN   1340     0.310000     1.0080   ; qtot  2.840
  1341        CT1    280      TYR     CA   1341     0.070000    12.0110   ; qtot  2.910
  1342        HB1    280      TYR     HA   1342     0.090000     1.0080   ; qtot  3.000
  1343        CT2    280      TYR     CB   1343    -0.180000    12.0110   ; qtot  2.820
  1344        HA2    280      TYR    HB1   1344     0.090000     1.0080   ; qtot  2.910
  1345        HA2    280      TYR    HB2   1345     0.090000     1.0080   ; qtot  3.000
  1346         CA    280      TYR     CG   1346     0.000000    12.0110   ; qtot  3.000
  1347         CA    280      TYR    CD1   1347    -0.115000    12.0110   ; qtot  2.885
  1348         HP    280      TYR    HD1   1348     0.115000     1.0080   ; qtot  3.000
  1349         CA    280      TYR    CE1   1349    -0.115000    12.0110   ; qtot  2.885
  1350         HP    280      TYR    HE1   1350     0.115000     1.0080   ; qtot  3.000
  1351         CA    280      TYR     CZ   1351     0.110000    12.0110   ; qtot  3.110
  1352        OH1    280      TYR     OH   1352    -0.540000    15.9994   ; qtot  2.570
  1353          H    280      TYR     HH   1353     0.430000     1.0080   ; qtot  3.000
  1354         CA    280      TYR    CD2   1354    -0.115000    12.0110   ; qtot  2.885
  1355         HP    280      TYR    HD2   1355     0.115000     1.0080   ; qtot  3.000
  1356         CA    280      TYR    CE2   1356    -0.115000    12.0110   ; qtot  2.885
  1357         HP    280      TYR    HE2   1357     0.115000     1.0080   ; qtot  3.000
  1358          C    280      TYR      C   1358     0.510000    12.0110   ; qtot  3.510
  1359          O    280      TYR      O   1359    -0.510000    15.9994   ; qtot  3.000
  1360        NH1    281      TYR      N   1360    -0.470000    14.0070   ; qtot  2.530
  1361          H    281      TYR     HN   1361     0.310000     1.0080   ; qtot  2.840
  1362        CT1    281      TYR     CA   1362     0.070000    12.0110   ; qtot  2.910
  1363        HB1    281      TYR     HA   1363     0.090000     1.0080   ; qtot  3.000
  1364        CT2    281      TYR     CB   1364    -0.180000    12.0110   ; qtot  2.820
  1365        HA2    281      TYR    HB1   1365     0.090000     1.0080   ; qtot  2.910
  1366        HA2    281      TYR    HB2   1366     0.090000     1.0080   ; qtot  3.000
  1367         CA    281      TYR     CG   1367     0.000000    12.0110   ; qtot  3.000
  1368         CA    281      TYR    CD1   1368    -0.115000    12.0110   ; qtot  2.885
  1369         HP    281      TYR    HD1   1369     0.115000     1.0080   ; qtot  3.000
  1370         CA    281      TYR    CE1   1370    -0.115000    12.0110   ; qtot  2.885
  1371         HP    281      TYR    HE1   1371     0.115000     1.0080   ; qtot  3.000
  1372         CA    281      TYR     CZ   1372     0.110000    12.0110   ; qtot  3.110
  1373        OH1    281      TYR     OH   1373    -0.540000    15.9994   ; qtot  2.570
  1374          H    281      TYR     HH   1374     0.430000     1.0080   ; qtot  3.000
  1375         CA    281      TYR    CD2   1375    -0.115000    12.0110   ; qtot  2.885
  1376         HP    281      TYR    HD2   1376     0.115000     1.0080   ; qtot  3.000
  1377         CA    281      TYR    CE2   1377    -0.115000    12.0110   ; qtot  2.885
  1378         HP    281      TYR    HE2   1378     0.115000     1.0080   ; qtot  3.000
  1379          C    281      TYR      C   1379     0.510000    12.0110   ; qtot  3.510
  1380          O    281      TYR      O   1380    -0.510000    15.9994   ; qtot  3.000
  1381        NH1    282      CYS      N   1381    -0.470000    14.0070   ; qtot  2.530
  1382          H    282      CYS     HN   1382     0.310000     1.0080   ; qtot  2.840
  1383        CT1    282      CYS     CA   1383     0.070000    12.0110   ; qtot  2.910
  1384        HB1    282      CYS     HA   1384     0.090000     1.0080   ; qtot  3.000
  1385        CT2    282      CYS     CB   1385    -0.110000    12.0110   ; qtot  2.890
  1386        HA2    282      CYS    HB1   1386     0.090000     1.0080   ; qtot  2.980
  1387        HA2    282      CYS    HB2   1387     0.090000     1.0080   ; qtot  3.070
  1388          S    282      CYS     SG   1388    -0.230000    32.0600   ; qtot  2.840
  1389         HS    282      CYS    HG1   1389     0.160000     1.0080   ; qtot  3.000
  1390          C    282      CYS      C   1390     0.510000    12.0110   ; qtot  3.510
  1391          O    282      CYS      O   1391    -0.510000    15.9994   ; qtot  3.000
  1392        NH1    283      GLU      N   1392    -0.470000    14.0070   ; qtot  2.530
  1393          H    283      GLU     HN   1393     0.310000     1.0080   ; qtot  2.840
  1394        CT1    283      GLU     CA   1394     0.070000    12.0110   ; qtot  2.910
  1395        HB1    283      GLU     HA   1395     0.090000     1.0080   ; qtot  3.000
  1396       CT2A    283      GLU     CB   1396    -0.180000    12.0110   ; qtot  2.820
  1397        HA2    283      GLU    HB1   1397     0.090000     1.0080   ; qtot  2.910
  1398        HA2    283      GLU    HB2   1398     0.090000     1.0080   ; qtot  3.000
  1399        CT2    283      GLU     CG   1399    -0.280000    12.0110   ; qtot  2.720
  1400        HA2    283      GLU    HG1   1400     0.090000     1.0080   ; qtot  2.810
  1401        HA2    283      GLU    HG2   1401     0.090000     1.0080   ; qtot  2.900
  1402         CC    283      GLU     CD   1402     0.620000    12.0110   ; qtot  3.520
  1403         OC    283      GLU    OE1   1403    -0.760000    15.9994   ; qtot  2.760
  1404         OC    283      GLU    OE2   1404    -0.760000    15.9994   ; qtot  2.000
  1405          C    283      GLU      C   1405     0.510000    12.0110   ; qtot  2.510
  1406          O    283      GLU      O   1406    -0.510000    15.9994   ; qtot  2.000
  1407        NH1    284      LEU      N   1407    -0.470000    14.0070   ; qtot  1.530
  1408          H    284      LEU     HN   1408     0.310000     1.0080   ; qtot  1.840
  1409        CT1    284      LEU     CA   1409     0.070000    12.0110   ; qtot  1.910
  1410        HB1    284      LEU     HA   1410     0.090000     1.0080   ; qtot  2.000
  1411        CT2    284      LEU     CB   1411    -0.180000    12.0110   ; qtot  1.820
  1412        HA2    284      LEU    HB1   1412     0.090000     1.0080   ; qtot  1.910
  1413        HA2    284      LEU    HB2   1413     0.090000     1.0080   ; qtot  2.000
  1414        CT1    284      LEU     CG   1414    -0.090000    12.0110   ; qtot  1.910
  1415        HA1    284      LEU     HG   1415     0.090000     1.0080   ; qtot  2.000
  1416        CT3    284      LEU    CD1   1416    -0.270000    12.0110   ; qtot  1.730
  1417        HA3    284      LEU   HD11   1417     0.090000     1.0080   ; qtot  1.820
  1418        HA3    284      LEU   HD12   1418     0.090000     1.0080   ; qtot  1.910
  1419        HA3    284      LEU   HD13   1419     0.090000     1.0080   ; qtot  2.000
  1420        CT3    284      LEU    CD2   1420    -0.270000    12.0110   ; qtot  1.730
  1421        HA3    284      LEU   HD21   1421     0.090000     1.0080   ; qtot  1.820
  1422        HA3    284      LEU   HD22   1422     0.090000     1.0080   ; qtot  1.910
  1423        HA3    284      LEU   HD23   1423     0.090000     1.0080   ; qtot  2.000
  1424          C    284      LEU      C   1424     0.510000    12.0110   ; qtot  2.510
  1425          O    284      LEU      O   1425    -0.510000    15.9994   ; qtot  2.000
  1426        NH1    285      CYS      N   1426    -0.470000    14.0070   ; qtot  1.530
  1427          H    285      CYS     HN   1427     0.310000     1.0080   ; qtot  1.840
  1428        CT1    285      CYS     CA   1428     0.070000    12.0110   ; qtot  1.910
  1429        HB1    285      CYS     HA   1429     0.090000     1.0080   ; qtot  2.000
  1430        CT2    285      CYS     CB   1430    -0.110000    12.0110   ; qtot  1.890
  1431        HA2    285      CYS    HB1   1431     0.090000     1.0080   ; qtot  1.980
  1432        HA2    285      CYS    HB2   1432     0.090000     1.0080   ; qtot  2.070
  1433          S    285      CYS     SG   1433    -0.230000    32.0600   ; qtot  1.840
  1434         HS    285      CYS    HG1   1434     0.160000     1.0080   ; qtot  2.000
  1435          C    285      CYS      C   1435     0.510000    12.0110   ; qtot  2.510
  1436          O    285      CYS      O   1436    -0.510000    15.9994   ; qtot  2.000
  1437        NH1    286      LEU      N   1437    -0.470000    14.0070   ; qtot  1.530
  1438          H    286      LEU     HN   1438     0.310000     1.0080   ; qtot  1.840
  1439        CT1    286      LEU     CA   1439     0.070000    12.0110   ; qtot  1.910
  1440        HB1    286      LEU     HA   1440     0.090000     1.0080   ; qtot  2.000
  1441        CT2    286      LEU     CB   1441    -0.180000    12.0110   ; qtot  1.820
  1442        HA2    286      LEU    HB1   1442     0.090000     1.0080   ; qtot  1.910
  1443        HA2    286      LEU    HB2   1443     0.090000     1.0080   ; qtot  2.000
  1444        CT1    286      LEU     CG   1444    -0.090000    12.0110   ; qtot  1.910
  1445        HA1    286      LEU     HG   1445     0.090000     1.0080   ; qtot  2.000
  1446        CT3    286      LEU    CD1   1446    -0.270000    12.0110   ; qtot  1.730
  1447        HA3    286      LEU   HD11   1447     0.090000     1.0080   ; qtot  1.820
  1448        HA3    286      LEU   HD12   1448     0.090000     1.0080   ; qtot  1.910
  1449        HA3    286      LEU   HD13   1449     0.090000     1.0080   ; qtot  2.000
  1450        CT3    286      LEU    CD2   1450    -0.270000    12.0110   ; qtot  1.730
  1451        HA3    286      LEU   HD21   1451     0.090000     1.0080   ; qtot  1.820
  1452        HA3    286      LEU   HD22   1452     0.090000     1.0080   ; qtot  1.910
  1453        HA3    286      LEU   HD23   1453     0.090000     1.0080   ; qtot  2.000
  1454          C    286      LEU      C   1454     0.510000    12.0110   ; qtot  2.510
  1455          O    286      LEU      O   1455    -0.510000    15.9994   ; qtot  2.000
  1456        NH1    287      ASP      N   1456    -0.470000    14.0070   ; qtot  1.530
  1457          H    287      ASP     HN   1457     0.310000     1.0080   ; qtot  1.840
  1458        CT1    287      ASP     CA   1458     0.070000    12.0110   ; qtot  1.910
  1459        HB1    287      ASP     HA   1459     0.090000     1.0080   ; qtot  2.000
  1460       CT2A    287      ASP     CB   1460    -0.280000    12.0110   ; qtot  1.720
  1461        HA2    287      ASP    HB1   1461     0.090000     1.0080   ; qtot  1.810
  1462        HA2    287      ASP    HB2   1462     0.090000     1.0080   ; qtot  1.900
  1463         CC    287      ASP     CG   1463     0.620000    12.0110   ; qtot  2.520
  1464         OC    287      ASP    OD1   1464    -0.760000    15.9994   ; qtot  1.760
  1465         OC    287      ASP    OD2   1465    -0.760000    15.9994   ; qtot  1.000
  1466          C    287      ASP      C   1466     0.510000    12.0110   ; qtot  1.510
  1467          O    287      ASP      O   1467    -0.510000    15.9994   ; qtot  1.000
  1468        NH1    288      ASP      N   1468    -0.470000    14.0070   ; qtot  0.530
  1469          H    288      ASP     HN   1469     0.310000     1.0080   ; qtot  0.840
  1470        CT1    288      ASP     CA   1470     0.070000    12.0110   ; qtot  0.910
  1471        HB1    288      ASP     HA   1471     0.090000     1.0080   ; qtot  1.000
  1472       CT2A    288      ASP     CB   1472    -0.280000    12.0110   ; qtot  0.720
  1473        HA2    288      ASP    HB1   1473     0.090000     1.0080   ; qtot  0.810
  1474        HA2    288      ASP    HB2   1474     0.090000     1.0080   ; qtot  0.900
  1475         CC    288      ASP     CG   1475     0.620000    12.0110   ; qtot  1.520
  1476         OC    288      ASP    OD1   1476    -0.760000    15.9994   ; qtot  0.760
  1477         OC    288      ASP    OD2   1477    -0.760000    15.9994   ; qtot -0.000
  1478          C    288      ASP      C   1478     0.510000    12.0110   ; qtot  0.510
  1479          O    288      ASP      O   1479    -0.510000    15.9994   ; qtot -0.000
  1480        NH1    289      MET      N   1480    -0.470000    14.0070   ; qtot -0.470
  1481          H    289      MET     HN   1481     0.310000     1.0080   ; qtot -0.160
  1482        CT1    289      MET     CA   1482     0.070000    12.0110   ; qtot -0.090
  1483        HB1    289      MET     HA   1483     0.090000     1.0080   ; qtot -0.000
  1484        CT2    289      MET     CB   1484    -0.180000    12.0110   ; qtot -0.180
  1485        HA2    289      MET    HB1   1485     0.090000     1.0080   ; qtot -0.090
  1486        HA2    289      MET    HB2   1486     0.090000     1.0080   ; qtot -0.000
  1487        CT2    289      MET     CG   1487    -0.140000    12.0110   ; qtot -0.140
  1488        HA2    289      MET    HG1   1488     0.090000     1.0080   ; qtot -0.050
  1489        HA2    289      MET    HG2   1489     0.090000     1.0080   ; qtot  0.040
  1490          S    289      MET     SD   1490    -0.090000    32.0600   ; qtot -0.050
  1491        CT3    289      MET     CE   1491    -0.220000    12.0110   ; qtot -0.270
  1492        HA3    289      MET    HE1   1492     0.090000     1.0080   ; qtot -0.180
  1493        HA3    289      MET    HE2   1493     0.090000     1.0080   ; qtot -0.090
  1494        HA3    289      MET    HE3   1494     0.090000     1.0080   ; qtot -0.000
  1495          C    289      MET      C   1495     0.510000    12.0110   ; qtot  0.510
  1496          O    289      MET      O   1496    -0.510000    15.9994   ; qtot -0.000
  1497        NH1    290      LEU      N   1497    -0.470000    14.0070   ; qtot -0.470
  1498          H    290      LEU     HN   1498     0.310000     1.0080   ; qtot -0.160
  1499        CT1    290      LEU     CA   1499     0.070000    12.0110   ; qtot -0.090
  1500        HB1    290      LEU     HA   1500     0.090000     1.0080   ; qtot -0.000
  1501        CT2    290      LEU     CB   1501    -0.180000    12.0110   ; qtot -0.180
  1502        HA2    290      LEU    HB1   1502     0.090000     1.0080   ; qtot -0.090
  1503        HA2    290      LEU    HB2   1503     0.090000     1.0080   ; qtot -0.000
  1504        CT1    290      LEU     CG   1504    -0.090000    12.0110   ; qtot -0.090
  1505        HA1    290      LEU     HG   1505     0.090000     1.0080   ; qtot -0.000
  1506        CT3    290      LEU    CD1   1506    -0.270000    12.0110   ; qtot -0.270
  1507        HA3    290      LEU   HD11   1507     0.090000     1.0080   ; qtot -0.180
  1508        HA3    290      LEU   HD12   1508     0.090000     1.0080   ; qtot -0.090
  1509        HA3    290      LEU   HD13   1509     0.090000     1.0080   ; qtot -0.000
  1510        CT3    290      LEU    CD2   1510    -0.270000    12.0110   ; qtot -0.270
  1511        HA3    290      LEU   HD21   1511     0.090000     1.0080   ; qtot -0.180
  1512        HA3    290      LEU   HD22   1512     0.090000     1.0080   ; qtot -0.090
  1513        HA3    290      LEU   HD23   1513     0.090000     1.0080   ; qtot -0.000
  1514          C    290      LEU      C   1514     0.510000    12.0110   ; qtot  0.510
  1515          O    290      LEU      O   1515    -0.510000    15.9994   ; qtot -0.000
  1516        NH1    291      TYR      N   1516    -0.470000    14.0070   ; qtot -0.470
  1517          H    291      TYR     HN   1517     0.310000     1.0080   ; qtot -0.160
  1518        CT1    291      TYR     CA   1518     0.070000    12.0110   ; qtot -0.090
  1519        HB1    291      TYR     HA   1519     0.090000     1.0080   ; qtot -0.000
  1520        CT2    291      TYR     CB   1520    -0.180000    12.0110   ; qtot -0.180
  1521        HA2    291      TYR    HB1   1521     0.090000     1.0080   ; qtot -0.090
  1522        HA2    291      TYR    HB2   1522     0.090000     1.0080   ; qtot -0.000
  1523         CA    291      TYR     CG   1523     0.000000    12.0110   ; qtot -0.000
  1524         CA    291      TYR    CD1   1524    -0.115000    12.0110   ; qtot -0.115
  1525         HP    291      TYR    HD1   1525     0.115000     1.0080   ; qtot -0.000
  1526         CA    291      TYR    CE1   1526    -0.115000    12.0110   ; qtot -0.115
  1527         HP    291      TYR    HE1   1527     0.115000     1.0080   ; qtot -0.000
  1528         CA    291      TYR     CZ   1528     0.110000    12.0110   ; qtot  0.110
  1529        OH1    291      TYR     OH   1529    -0.540000    15.9994   ; qtot -0.430
  1530          H    291      TYR     HH   1530     0.430000     1.0080   ; qtot -0.000
  1531         CA    291      TYR    CD2   1531    -0.115000    12.0110   ; qtot -0.115
  1532         HP    291      TYR    HD2   1532     0.115000     1.0080   ; qtot -0.000
  1533         CA    291      TYR    CE2   1533    -0.115000    12.0110   ; qtot -0.115
  1534         HP    291      TYR    HE2   1534     0.115000     1.0080   ; qtot -0.000
  1535          C    291      TYR      C   1535     0.510000    12.0110   ; qtot  0.510
  1536          O    291      TYR      O   1536    -0.510000    15.9994   ; qtot -0.000
  1537        NH1    292      ALA      N   1537    -0.470000    14.0070   ; qtot -0.470
  1538          H    292      ALA     HN   1538     0.310000     1.0080   ; qtot -0.160
  1539        CT1    292      ALA     CA   1539     0.070000    12.0110   ; qtot -0.090
  1540        HB1    292      ALA     HA   1540     0.090000     1.0080   ; qtot -0.000
  1541        CT3    292      ALA     CB   1541    -0.270000    12.0110   ; qtot -0.270
  1542        HA3    292      ALA    HB1   1542     0.090000     1.0080   ; qtot -0.180
  1543        HA3    292      ALA    HB2   1543     0.090000     1.0080   ; qtot -0.090
  1544        HA3    292      ALA    HB3   1544     0.090000     1.0080   ; qtot -0.000
  1545          C    292      ALA      C   1545     0.510000    12.0110   ; qtot  0.510
  1546          O    292      ALA      O   1546    -0.510000    15.9994   ; qtot -0.000
  1547        NH1    293      ARG      N   1547    -0.470000    14.0070   ; qtot -0.470
  1548          H    293      ARG     HN   1548     0.310000     1.0080   ; qtot -0.160
  1549        CT1    293      ARG     CA   1549     0.070000    12.0110   ; qtot -0.090
  1550        HB1    293      ARG     HA   1550     0.090000     1.0080   ; qtot -0.000
  1551        CT2    293      ARG     CB   1551    -0.180000    12.0110   ; qtot -0.180
  1552        HA2    293      ARG    HB1   1552     0.090000     1.0080   ; qtot -0.090
  1553        HA2    293      ARG    HB2   1553     0.090000     1.0080   ; qtot -0.000
  1554        CT2    293      ARG     CG   1554    -0.180000    12.0110   ; qtot -0.180
  1555        HA2    293      ARG    HG1   1555     0.090000     1.0080   ; qtot -0.090
  1556        HA2    293      ARG    HG2   1556     0.090000     1.0080   ; qtot -0.000
  1557        CT2    293      ARG     CD   1557     0.200000    12.0110   ; qtot  0.200
  1558        HA2    293      ARG    HD1   1558     0.090000     1.0080   ; qtot  0.290
  1559        HA2    293      ARG    HD2   1559     0.090000     1.0080   ; qtot  0.380
  1560        NC2    293      ARG     NE   1560    -0.700000    14.0070   ; qtot -0.320
  1561         HC    293      ARG     HE   1561     0.440000     1.0080   ; qtot  0.120
  1562          C    293      ARG     CZ   1562     0.640000    12.0110   ; qtot  0.760
  1563        NC2    293      ARG    NH1   1563    -0.800000    14.0070   ; qtot -0.040
  1564         HC    293      ARG   HH11   1564     0.460000     1.0080   ; qtot  0.420
  1565         HC    293      ARG   HH12   1565     0.460000     1.0080   ; qtot  0.880
  1566        NC2    293      ARG    NH2   1566    -0.800000    14.0070   ; qtot  0.080
  1567         HC    293      ARG   HH21   1567     0.460000     1.0080   ; qtot  0.540
  1568         HC    293      ARG   HH22   1568     0.460000     1.0080   ; qtot  1.000
  1569          C    293      ARG      C   1569     0.510000    12.0110   ; qtot  1.510
  1570          O    293      ARG      O   1570    -0.510000    15.9994   ; qtot  1.000
  1571        NH1    294      THR      N   1571    -0.470000    14.0070   ; qtot  0.530
  1572          H    294      THR     HN   1572     0.310000     1.0080   ; qtot  0.840
  1573        CT1    294      THR     CA   1573     0.070000    12.0110   ; qtot  0.910
  1574        HB1    294      THR     HA   1574     0.090000     1.0080   ; qtot  1.000
  1575        CT1    294      THR     CB   1575     0.140000    12.0110   ; qtot  1.140
  1576        HA1    294      THR     HB   1576     0.090000     1.0080   ; qtot  1.230
  1577        OH1    294      THR    OG1   1577    -0.660000    15.9994   ; qtot  0.570
  1578          H    294      THR    HG1   1578     0.430000     1.0080   ; qtot  1.000
  1579        CT3    294      THR    CG2   1579    -0.270000    12.0110   ; qtot  0.730
  1580        HA3    294      THR   HG21   1580     0.090000     1.0080   ; qtot  0.820
  1581        HA3    294      THR   HG22   1581     0.090000     1.0080   ; qtot  0.910
  1582        HA3    294      THR   HG23   1582     0.090000     1.0080   ; qtot  1.000
  1583          C    294      THR      C   1583     0.510000    12.0110   ; qtot  1.510
  1584          O    294      THR      O   1584    -0.510000    15.9994   ; qtot  1.000
  1585        NH1    295      THR      N   1585    -0.470000    14.0070   ; qtot  0.530
  1586          H    295      THR     HN   1586     0.310000     1.0080   ; qtot  0.840
  1587        CT1    295      THR     CA   1587     0.070000    12.0110   ; qtot  0.910
  1588        HB1    295      THR     HA   1588     0.090000     1.0080   ; qtot  1.000
  1589        CT1    295      THR     CB   1589     0.140000    12.0110   ; qtot  1.140
  1590        HA1    295      THR     HB   1590     0.090000     1.0080   ; qtot  1.230
  1591        OH1    295      THR    OG1   1591    -0.660000    15.9994   ; qtot  0.570
  1592          H    295      THR    HG1   1592     0.430000     1.0080   ; qtot  1.000
  1593        CT3    295      THR    CG2   1593    -0.270000    12.0110   ; qtot  0.730
  1594        HA3    295      THR   HG21   1594     0.090000     1.0080   ; qtot  0.820
  1595        HA3    295      THR   HG22   1595     0.090000     1.0080   ; qtot  0.910
  1596        HA3    295      THR   HG23   1596     0.090000     1.0080   ; qtot  1.000
  1597          C    295      THR      C   1597     0.510000    12.0110   ; qtot  1.510
  1598          O    295      THR      O   1598    -0.510000    15.9994   ; qtot  1.000
  1599        NH1    296      SER      N   1599    -0.470000    14.0070   ; qtot  0.530
  1600          H    296      SER     HN   1600     0.310000     1.0080   ; qtot  0.840
  1601        CT1    296      SER     CA   1601     0.070000    12.0110   ; qtot  0.910
  1602        HB1    296      SER     HA   1602     0.090000     1.0080   ; qtot  1.000
  1603        CT2    296      SER     CB   1603     0.050000    12.0110   ; qtot  1.050
  1604        HA2    296      SER    HB1   1604     0.090000     1.0080   ; qtot  1.140
  1605        HA2    296      SER    HB2   1605     0.090000     1.0080   ; qtot  1.230
  1606        OH1    296      SER     OG   1606    -0.660000    15.9994   ; qtot  0.570
  1607          H    296      SER    HG1   1607     0.430000     1.0080   ; qtot  1.000
  1608          C    296      SER      C   1608     0.510000    12.0110   ; qtot  1.510
  1609          O    296      SER      O   1609    -0.510000    15.9994   ; qtot  1.000
  1610        NH1    297      LYS      N   1610    -0.470000    14.0070   ; qtot  0.530
  1611          H    297      LYS     HN   1611     0.310000     1.0080   ; qtot  0.840
  1612        CT1    297      LYS     CA   1612     0.070000    12.0110   ; qtot  0.910
  1613        HB1    297      LYS     HA   1613     0.090000     1.0080   ; qtot  1.000
  1614        CT2    297      LYS     CB   1614    -0.180000    12.0110   ; qtot  0.820
  1615        HA2    297      LYS    HB1   1615     0.090000     1.0080   ; qtot  0.910
  1616        HA2    297      LYS    HB2   1616     0.090000     1.0080   ; qtot  1.000
  1617        CT2    297      LYS     CG   1617    -0.180000    12.0110   ; qtot  0.820
  1618        HA2    297      LYS    HG1   1618     0.090000     1.0080   ; qtot  0.910
  1619        HA2    297      LYS    HG2   1619     0.090000     1.0080   ; qtot  1.000
  1620        CT2    297      LYS     CD   1620    -0.180000    12.0110   ; qtot  0.820
  1621        HA2    297      LYS    HD1   1621     0.090000     1.0080   ; qtot  0.910
  1622        HA2    297      LYS    HD2   1622     0.090000     1.0080   ; qtot  1.000
  1623        CT2    297      LYS     CE   1623     0.210000    12.0110   ; qtot  1.210
  1624        HA2    297      LYS    HE1   1624     0.050000     1.0080   ; qtot  1.260
  1625        HA2    297      LYS    HE2   1625     0.050000     1.0080   ; qtot  1.310
  1626        NH3    297      LYS     NZ   1626    -0.300000    14.0070   ; qtot  1.010
  1627         HC    297      LYS    HZ1   1627     0.330000     1.0080   ; qtot  1.340
  1628         HC    297      LYS    HZ2   1628     0.330000     1.0080   ; qtot  1.670
  1629         HC    297      LYS    HZ3   1629     0.330000     1.0080   ; qtot  2.000
  1630          C    297      LYS      C   1630     0.510000    12.0110   ; qtot  2.510
  1631          O    297      LYS      O   1631    -0.510000    15.9994   ; qtot  2.000
  1632          N    298      PRO      N   1632    -0.290000    14.0070   ; qtot  1.710
  1633        CP3    298      PRO     CD   1633     0.000000    12.0110   ; qtot  1.710
  1634        HA2    298      PRO    HD1   1634     0.090000     1.0080   ; qtot  1.800
  1635        HA2    298      PRO    HD2   1635     0.090000     1.0080   ; qtot  1.890
  1636        CP1    298      PRO     CA   1636     0.020000    12.0110   ; qtot  1.910
  1637        HB1    298      PRO     HA   1637     0.090000     1.0080   ; qtot  2.000
  1638        CP2    298      PRO     CB   1638    -0.180000    12.0110   ; qtot  1.820
  1639        HA2    298      PRO    HB1   1639     0.090000     1.0080   ; qtot  1.910
  1640        HA2    298      PRO    HB2   1640     0.090000     1.0080   ; qtot  2.000
  1641        CP2    298      PRO     CG   1641    -0.180000    12.0110   ; qtot  1.820
  1642        HA2    298      PRO    HG1   1642     0.090000     1.0080   ; qtot  1.910
  1643        HA2    298      PRO    HG2   1643     0.090000     1.0080   ; qtot  2.000
  1644          C    298      PRO      C   1644     0.510000    12.0110   ; qtot  2.510
  1645          O    298      PRO      O   1645    -0.510000    15.9994   ; qtot  2.000
  1646        NH1    299      ARG      N   1646    -0.470000    14.0070   ; qtot  1.530
  1647          H    299      ARG     HN   1647     0.310000     1.0080   ; qtot  1.840
  1648        CT1    299      ARG     CA   1648     0.070000    12.0110   ; qtot  1.910
  1649        HB1    299      ARG     HA   1649     0.090000     1.0080   ; qtot  2.000
  1650        CT2    299      ARG     CB   1650    -0.180000    12.0110   ; qtot  1.820
  1651        HA2    299      ARG    HB1   1651     0.090000     1.0080   ; qtot  1.910
  1652        HA2    299      ARG    HB2   1652     0.090000     1.0080   ; qtot  2.000
  1653        CT2    299      ARG     CG   1653    -0.180000    12.0110   ; qtot  1.820
  1654        HA2    299      ARG    HG1   1654     0.090000     1.0080   ; qtot  1.910
  1655        HA2    299      ARG    HG2   1655     0.090000     1.0080   ; qtot  2.000
  1656        CT2    299      ARG     CD   1656     0.200000    12.0110   ; qtot  2.200
  1657        HA2    299      ARG    HD1   1657     0.090000     1.0080   ; qtot  2.290
  1658        HA2    299      ARG    HD2   1658     0.090000     1.0080   ; qtot  2.380
  1659        NC2    299      ARG     NE   1659    -0.700000    14.0070   ; qtot  1.680
  1660         HC    299      ARG     HE   1660     0.440000     1.0080   ; qtot  2.120
  1661          C    299      ARG     CZ   1661     0.640000    12.0110   ; qtot  2.760
  1662        NC2    299      ARG    NH1   1662    -0.800000    14.0070   ; qtot  1.960
  1663         HC    299      ARG   HH11   1663     0.460000     1.0080   ; qtot  2.420
  1664         HC    299      ARG   HH12   1664     0.460000     1.0080   ; qtot  2.880
  1665        NC2    299      ARG    NH2   1665    -0.800000    14.0070   ; qtot  2.080
  1666         HC    299      ARG   HH21   1666     0.460000     1.0080   ; qtot  2.540
  1667         HC    299      ARG   HH22   1667     0.460000     1.0080   ; qtot  3.000
  1668          C    299      ARG      C   1668     0.510000    12.0110   ; qtot  3.510
  1669          O    299      ARG      O   1669    -0.510000    15.9994   ; qtot  3.000
  1670        NH1    300      SER      N   1670    -0.470000    14.0070   ; qtot  2.530
  1671          H    300      SER     HN   1671     0.310000     1.0080   ; qtot  2.840
  1672        CT1    300      SER     CA   1672     0.070000    12.0110   ; qtot  2.910
  1673        HB1    300      SER     HA   1673     0.090000     1.0080   ; qtot  3.000
  1674        CT2    300      SER     CB   1674     0.050000    12.0110   ; qtot  3.050
  1675        HA2    300      SER    HB1   1675     0.090000     1.0080   ; qtot  3.140
  1676        HA2    300      SER    HB2   1676     0.090000     1.0080   ; qtot  3.230
  1677        OH1    300      SER     OG   1677    -0.660000    15.9994   ; qtot  2.570
  1678          H    300      SER    HG1   1678     0.430000     1.0080   ; qtot  3.000
  1679          C    300      SER      C   1679     0.510000    12.0110   ; qtot  3.510
  1680          O    300      SER      O   1680    -0.510000    15.9994   ; qtot  3.000
  1681        NH1    301      ALA      N   1681    -0.470000    14.0070   ; qtot  2.530
  1682          H    301      ALA     HN   1682     0.310000     1.0080   ; qtot  2.840
  1683        CT1    301      ALA     CA   1683     0.070000    12.0110   ; qtot  2.910
  1684        HB1    301      ALA     HA   1684     0.090000     1.0080   ; qtot  3.000
  1685        CT3    301      ALA     CB   1685    -0.270000    12.0110   ; qtot  2.730
  1686        HA3    301      ALA    HB1   1686     0.090000     1.0080   ; qtot  2.820
  1687        HA3    301      ALA    HB2   1687     0.090000     1.0080   ; qtot  2.910
  1688        HA3    301      ALA    HB3   1688     0.090000     1.0080   ; qtot  3.000
  1689          C    301      ALA      C   1689     0.510000    12.0110   ; qtot  3.510
  1690          O    301      ALA      O   1690    -0.510000    15.9994   ; qtot  3.000
  1691        NH1    302      SER      N   1691    -0.470000    14.0070   ; qtot  2.530
  1692          H    302      SER     HN   1692     0.310000     1.0080   ; qtot  2.840
  1693        CT1    302      SER     CA   1693     0.070000    12.0110   ; qtot  2.910
  1694        HB1    302      SER     HA   1694     0.090000     1.0080   ; qtot  3.000
  1695        CT2    302      SER     CB   1695     0.050000    12.0110   ; qtot  3.050
  1696        HA2    302      SER    HB1   1696     0.090000     1.0080   ; qtot  3.140
  1697        HA2    302      SER    HB2   1697     0.090000     1.0080   ; qtot  3.230
  1698        OH1    302      SER     OG   1698    -0.660000    15.9994   ; qtot  2.570
  1699          H    302      SER    HG1   1699     0.430000     1.0080   ; qtot  3.000
  1700          C    302      SER      C   1700     0.510000    12.0110   ; qtot  3.510
  1701          O    302      SER      O   1701    -0.510000    15.9994   ; qtot  3.000
  1702        NH1    303      GLY      N   1702    -0.470000    14.0070   ; qtot  2.530
  1703          H    303      GLY     HN   1703     0.310000     1.0080   ; qtot  2.840
  1704        CT2    303      GLY     CA   1704    -0.020000    12.0110   ; qtot  2.820
  1705        HB2    303      GLY    HA1   1705     0.090000     1.0080   ; qtot  2.910
  1706        HB2    303      GLY    HA2   1706     0.090000     1.0080   ; qtot  3.000
  1707          C    303      GLY      C   1707     0.510000    12.0110   ; qtot  3.510
  1708          O    303      GLY      O   1708    -0.510000    15.9994   ; qtot  3.000
  1709        NH1    304      ASP      N   1709    -0.470000    14.0070   ; qtot  2.530
  1710          H    304      ASP     HN   1710     0.310000     1.0080   ; qtot  2.840
  1711        CT1    304      ASP     CA   1711     0.070000    12.0110   ; qtot  2.910
  1712        HB1    304      ASP     HA   1712     0.090000     1.0080   ; qtot  3.000
  1713       CT2A    304      ASP     CB   1713    -0.280000    12.0110   ; qtot  2.720
  1714        HA2    304      ASP    HB1   1714     0.090000     1.0080   ; qtot  2.810
  1715        HA2    304      ASP    HB2   1715     0.090000     1.0080   ; qtot  2.900
  1716         CC    304      ASP     CG   1716     0.620000    12.0110   ; qtot  3.520
  1717         OC    304      ASP    OD1   1717    -0.760000    15.9994   ; qtot  2.760
  1718         OC    304      ASP    OD2   1718    -0.760000    15.9994   ; qtot  2.000
  1719          C    304      ASP      C   1719     0.510000    12.0110   ; qtot  2.510
  1720          O    304      ASP      O   1720    -0.510000    15.9994   ; qtot  2.000
  1721        NH1    305      THR      N   1721    -0.470000    14.0070   ; qtot  1.530
  1722          H    305      THR     HN   1722     0.310000     1.0080   ; qtot  1.840
  1723        CT1    305      THR     CA   1723     0.070000    12.0110   ; qtot  1.910
  1724        HB1    305      THR     HA   1724     0.090000     1.0080   ; qtot  2.000
  1725        CT1    305      THR     CB   1725     0.140000    12.0110   ; qtot  2.140
  1726        HA1    305      THR     HB   1726     0.090000     1.0080   ; qtot  2.230
  1727        OH1    305      THR    OG1   1727    -0.660000    15.9994   ; qtot  1.570
  1728          H    305      THR    HG1   1728     0.430000     1.0080   ; qtot  2.000
  1729        CT3    305      THR    CG2   1729    -0.270000    12.0110   ; qtot  1.730
  1730        HA3    305      THR   HG21   1730     0.090000     1.0080   ; qtot  1.820
  1731        HA3    305      THR   HG22   1731     0.090000     1.0080   ; qtot  1.910
  1732        HA3    305      THR   HG23   1732     0.090000     1.0080   ; qtot  2.000
  1733          C    305      THR      C   1733     0.510000    12.0110   ; qtot  2.510
  1734          O    305      THR      O   1734    -0.510000    15.9994   ; qtot  2.000
  1735        NH1    306      VAL      N   1735    -0.470000    14.0070   ; qtot  1.530
  1736          H    306      VAL     HN   1736     0.310000     1.0080   ; qtot  1.840
  1737        CT1    306      VAL     CA   1737     0.070000    12.0110   ; qtot  1.910
  1738        HB1    306      VAL     HA   1738     0.090000     1.0080   ; qtot  2.000
  1739        CT1    306      VAL     CB   1739    -0.090000    12.0110   ; qtot  1.910
  1740        HA1    306      VAL     HB   1740     0.090000     1.0080   ; qtot  2.000
  1741        CT3    306      VAL    CG1   1741    -0.270000    12.0110   ; qtot  1.730
  1742        HA3    306      VAL   HG11   1742     0.090000     1.0080   ; qtot  1.820
  1743        HA3    306      VAL   HG12   1743     0.090000     1.0080   ; qtot  1.910
  1744        HA3    306      VAL   HG13   1744     0.090000     1.0080   ; qtot  2.000
  1745        CT3    306      VAL    CG2   1745    -0.270000    12.0110   ; qtot  1.730
  1746        HA3    306      VAL   HG21   1746     0.090000     1.0080   ; qtot  1.820
  1747        HA3    306      VAL   HG22   1747     0.090000     1.0080   ; qtot  1.910
  1748        HA3    306      VAL   HG23   1748     0.090000     1.0080   ; qtot  2.000
  1749          C    306      VAL      C   1749     0.510000    12.0110   ; qtot  2.510
  1750          O    306      VAL      O   1750    -0.510000    15.9994   ; qtot  2.000
  1751        NH1    307      PHE      N   1751    -0.470000    14.0070   ; qtot  1.530
  1752          H    307      PHE     HN   1752     0.310000     1.0080   ; qtot  1.840
  1753        CT1    307      PHE     CA   1753     0.070000    12.0110   ; qtot  1.910
  1754        HB1    307      PHE     HA   1754     0.090000     1.0080   ; qtot  2.000
  1755        CT2    307      PHE     CB   1755    -0.180000    12.0110   ; qtot  1.820
  1756        HA2    307      PHE    HB1   1756     0.090000     1.0080   ; qtot  1.910
  1757        HA2    307      PHE    HB2   1757     0.090000     1.0080   ; qtot  2.000
  1758         CA    307      PHE     CG   1758     0.000000    12.0110   ; qtot  2.000
  1759         CA    307      PHE    CD1   1759    -0.115000    12.0110   ; qtot  1.885
  1760         HP    307      PHE    HD1   1760     0.115000     1.0080   ; qtot  2.000
  1761         CA    307      PHE    CE1   1761    -0.115000    12.0110   ; qtot  1.885
  1762         HP    307      PHE    HE1   1762     0.115000     1.0080   ; qtot  2.000
  1763         CA    307      PHE     CZ   1763    -0.115000    12.0110   ; qtot  1.885
  1764         HP    307      PHE     HZ   1764     0.115000     1.0080   ; qtot  2.000
  1765         CA    307      PHE    CD2   1765    -0.115000    12.0110   ; qtot  1.885
  1766         HP    307      PHE    HD2   1766     0.115000     1.0080   ; qtot  2.000
  1767         CA    307      PHE    CE2   1767    -0.115000    12.0110   ; qtot  1.885
  1768         HP    307      PHE    HE2   1768     0.115000     1.0080   ; qtot  2.000
  1769          C    307      PHE      C   1769     0.510000    12.0110   ; qtot  2.510
  1770          O    307      PHE      O   1770    -0.510000    15.9994   ; qtot  2.000
  1771        NH1    308      TRP      N   1771    -0.470000    14.0070   ; qtot  1.530
  1772          H    308      TRP     HN   1772     0.310000     1.0080   ; qtot  1.840
  1773        CT1    308      TRP     CA   1773     0.070000    12.0110   ; qtot  1.910
  1774        HB1    308      TRP     HA   1774     0.090000     1.0080   ; qtot  2.000
  1775        CT2    308      TRP     CB   1775    -0.180000    12.0110   ; qtot  1.820
  1776        HA2    308      TRP    HB1   1776     0.090000     1.0080   ; qtot  1.910
  1777        HA2    308      TRP    HB2   1777     0.090000     1.0080   ; qtot  2.000
  1778         CY    308      TRP     CG   1778    -0.030000    12.0110   ; qtot  1.970
  1779         CA    308      TRP    CD1   1779    -0.150000    12.0110   ; qtot  1.820
  1780         HP    308      TRP    HD1   1780     0.220000     1.0080   ; qtot  2.040
  1781         NY    308      TRP    NE1   1781    -0.510000    14.0070   ; qtot  1.530
  1782          H    308      TRP    HE1   1782     0.370000     1.0080   ; qtot  1.900
  1783        CPT    308      TRP    CE2   1783     0.240000    12.0110   ; qtot  2.140
  1784        CPT    308      TRP    CD2   1784     0.110000    12.0110   ; qtot  2.250
  1785        CAI    308      TRP    CE3   1785    -0.250000    12.0110   ; qtot  2.000
  1786         HP    308      TRP    HE3   1786     0.170000     1.0080   ; qtot  2.170
  1787         CA    308      TRP    CZ3   1787    -0.200000    12.0110   ; qtot  1.970
  1788         HP    308      TRP    HZ3   1788     0.140000     1.0080   ; qtot  2.110
  1789        CAI    308      TRP    CZ2   1789    -0.270000    12.0110   ; qtot  1.840
  1790         HP    308      TRP    HZ2   1790     0.160000     1.0080   ; qtot  2.000
  1791         CA    308      TRP    CH2   1791    -0.140000    12.0110   ; qtot  1.860
  1792         HP    308      TRP    HH2   1792     0.140000     1.0080   ; qtot  2.000
  1793          C    308      TRP      C   1793     0.510000    12.0110   ; qtot  2.510
  1794          O    308      TRP      O   1794    -0.510000    15.9994   ; qtot  2.000
  1795        NH1    309      GLY      N   1795    -0.470000    14.0070   ; qtot  1.530
  1796          H    309      GLY     HN   1796     0.310000     1.0080   ; qtot  1.840
  1797        CT2    309      GLY     CA   1797    -0.020000    12.0110   ; qtot  1.820
  1798        HB2    309      GLY    HA1   1798     0.090000     1.0080   ; qtot  1.910
  1799        HB2    309      GLY    HA2   1799     0.090000     1.0080   ; qtot  2.000
  1800          C    309      GLY      C   1800     0.510000    12.0110   ; qtot  2.510
  1801          O    309      GLY      O   1801    -0.510000    15.9994   ; qtot  2.000
  1802        NH1    310      GLU      N   1802    -0.470000    14.0070   ; qtot  1.530
  1803          H    310      GLU     HN   1803     0.310000     1.0080   ; qtot  1.840
  1804        CT1    310      GLU     CA   1804     0.070000    12.0110   ; qtot  1.910
  1805        HB1    310      GLU     HA   1805     0.090000     1.0080   ; qtot  2.000
  1806       CT2A    310      GLU     CB   1806    -0.180000    12.0110   ; qtot  1.820
  1807        HA2    310      GLU    HB1   1807     0.090000     1.0080   ; qtot  1.910
  1808        HA2    310      GLU    HB2   1808     0.090000     1.0080   ; qtot  2.000
  1809        CT2    310      GLU     CG   1809    -0.280000    12.0110   ; qtot  1.720
  1810        HA2    310      GLU    HG1   1810     0.090000     1.0080   ; qtot  1.810
  1811        HA2    310      GLU    HG2   1811     0.090000     1.0080   ; qtot  1.900
  1812         CC    310      GLU     CD   1812     0.620000    12.0110   ; qtot  2.520
  1813         OC    310      GLU    OE1   1813    -0.760000    15.9994   ; qtot  1.760
  1814         OC    310      GLU    OE2   1814    -0.760000    15.9994   ; qtot  1.000
  1815          C    310      GLU      C   1815     0.510000    12.0110   ; qtot  1.510
  1816          O    310      GLU      O   1816    -0.510000    15.9994   ; qtot  1.000
  1817        NH1    311      HSD      N   1817    -0.470000    14.0070   ; qtot  0.530
  1818          H    311      HSD     HN   1818     0.310000     1.0080   ; qtot  0.840
  1819        CT1    311      HSD     CA   1819     0.070000    12.0110   ; qtot  0.910
  1820        HB1    311      HSD     HA   1820     0.090000     1.0080   ; qtot  1.000
  1821        CT2    311      HSD     CB   1821    -0.090000    12.0110   ; qtot  0.910
  1822        HA2    311      HSD    HB1   1822     0.090000     1.0080   ; qtot  1.000
  1823        HA2    311      HSD    HB2   1823     0.090000     1.0080   ; qtot  1.090
  1824        NR1    311      HSD    ND1   1824    -0.360000    14.0070   ; qtot  0.730
  1825          H    311      HSD    HD1   1825     0.320000     1.0080   ; qtot  1.050
  1826       CPH1    311      HSD     CG   1826    -0.050000    12.0110   ; qtot  1.000
  1827       CPH2    311      HSD    CE1   1827     0.250000    12.0110   ; qtot  1.250
  1828        HR1    311      HSD    HE1   1828     0.130000     1.0080   ; qtot  1.380
  1829        NR2    311      HSD    NE2   1829    -0.700000    14.0070   ; qtot  0.680
  1830       CPH1    311      HSD    CD2   1830     0.220000    12.0110   ; qtot  0.900
  1831        HR3    311      HSD    HD2   1831     0.100000     1.0080   ; qtot  1.000
  1832          C    311      HSD      C   1832     0.510000    12.0110   ; qtot  1.510
  1833          O    311      HSD      O   1833    -0.510000    15.9994   ; qtot  1.000
  1834        NH1    312      PHE      N   1834    -0.470000    14.0070   ; qtot  0.530
  1835          H    312      PHE     HN   1835     0.310000     1.0080   ; qtot  0.840
  1836        CT1    312      PHE     CA   1836     0.070000    12.0110   ; qtot  0.910
  1837        HB1    312      PHE     HA   1837     0.090000     1.0080   ; qtot  1.000
  1838        CT2    312      PHE     CB   1838    -0.180000    12.0110   ; qtot  0.820
  1839        HA2    312      PHE    HB1   1839     0.090000     1.0080   ; qtot  0.910
  1840        HA2    312      PHE    HB2   1840     0.090000     1.0080   ; qtot  1.000
  1841         CA    312      PHE     CG   1841     0.000000    12.0110   ; qtot  1.000
  1842         CA    312      PHE    CD1   1842    -0.115000    12.0110   ; qtot  0.885
  1843         HP    312      PHE    HD1   1843     0.115000     1.0080   ; qtot  1.000
  1844         CA    312      PHE    CE1   1844    -0.115000    12.0110   ; qtot  0.885
  1845         HP    312      PHE    HE1   1845     0.115000     1.0080   ; qtot  1.000
  1846         CA    312      PHE     CZ   1846    -0.115000    12.0110   ; qtot  0.885
  1847         HP    312      PHE     HZ   1847     0.115000     1.0080   ; qtot  1.000
  1848         CA    312      PHE    CD2   1848    -0.115000    12.0110   ; qtot  0.885
  1849         HP    312      PHE    HD2   1849     0.115000     1.0080   ; qtot  1.000
  1850         CA    312      PHE    CE2   1850    -0.115000    12.0110   ; qtot  0.885
  1851         HP    312      PHE    HE2   1851     0.115000     1.0080   ; qtot  1.000
  1852          C    312      PHE      C   1852     0.510000    12.0110   ; qtot  1.510
  1853          O    312      PHE      O   1853    -0.510000    15.9994   ; qtot  1.000
  1854        NH1    313      GLU      N   1854    -0.470000    14.0070   ; qtot  0.530
  1855          H    313      GLU     HN   1855     0.310000     1.0080   ; qtot  0.840
  1856        CT1    313      GLU     CA   1856     0.070000    12.0110   ; qtot  0.910
  1857        HB1    313      GLU     HA   1857     0.090000     1.0080   ; qtot  1.000
  1858       CT2A    313      GLU     CB   1858    -0.180000    12.0110   ; qtot  0.820
  1859        HA2    313      GLU    HB1   1859     0.090000     1.0080   ; qtot  0.910
  1860        HA2    313      GLU    HB2   1860     0.090000     1.0080   ; qtot  1.000
  1861        CT2    313      GLU     CG   1861    -0.280000    12.0110   ; qtot  0.720
  1862        HA2    313      GLU    HG1   1862     0.090000     1.0080   ; qtot  0.810
  1863        HA2    313      GLU    HG2   1863     0.090000     1.0080   ; qtot  0.900
  1864         CC    313      GLU     CD   1864     0.620000    12.0110   ; qtot  1.520
  1865         OC    313      GLU    OE1   1865    -0.760000    15.9994   ; qtot  0.760
  1866         OC    313      GLU    OE2   1866    -0.760000    15.9994   ; qtot -0.000
  1867          C    313      GLU      C   1867     0.510000    12.0110   ; qtot  0.510
  1868          O    313      GLU      O   1868    -0.510000    15.9994   ; qtot -0.000
  1869        NH1    314      PHE      N   1869    -0.470000    14.0070   ; qtot -0.470
  1870          H    314      PHE     HN   1870     0.310000     1.0080   ; qtot -0.160
  1871        CT1    314      PHE     CA   1871     0.070000    12.0110   ; qtot -0.090
  1872        HB1    314      PHE     HA   1872     0.090000     1.0080   ; qtot -0.000
  1873        CT2    314      PHE     CB   1873    -0.180000    12.0110   ; qtot -0.180
  1874        HA2    314      PHE    HB1   1874     0.090000     1.0080   ; qtot -0.090
  1875        HA2    314      PHE    HB2   1875     0.090000     1.0080   ; qtot -0.000
  1876         CA    314      PHE     CG   1876     0.000000    12.0110   ; qtot -0.000
  1877         CA    314      PHE    CD1   1877    -0.115000    12.0110   ; qtot -0.115
  1878         HP    314      PHE    HD1   1878     0.115000     1.0080   ; qtot -0.000
  1879         CA    314      PHE    CE1   1879    -0.115000    12.0110   ; qtot -0.115
  1880         HP    314      PHE    HE1   1880     0.115000     1.0080   ; qtot -0.000
  1881         CA    314      PHE     CZ   1881    -0.115000    12.0110   ; qtot -0.115
  1882         HP    314      PHE     HZ   1882     0.115000     1.0080   ; qtot -0.000
  1883         CA    314      PHE    CD2   1883    -0.115000    12.0110   ; qtot -0.115
  1884         HP    314      PHE    HD2   1884     0.115000     1.0080   ; qtot -0.000
  1885         CA    314      PHE    CE2   1885    -0.115000    12.0110   ; qtot -0.115
  1886         HP    314      PHE    HE2   1886     0.115000     1.0080   ; qtot -0.000
  1887          C    314      PHE      C   1887     0.510000    12.0110   ; qtot  0.510
  1888          O    314      PHE      O   1888    -0.510000    15.9994   ; qtot -0.000
  1889        NH1    315      ASN      N   1889    -0.470000    14.0070   ; qtot -0.470
  1890          H    315      ASN     HN   1890     0.310000     1.0080   ; qtot -0.160
  1891        CT1    315      ASN     CA   1891     0.070000    12.0110   ; qtot -0.090
  1892        HB1    315      ASN     HA   1892     0.090000     1.0080   ; qtot -0.000
  1893        CT2    315      ASN     CB   1893    -0.180000    12.0110   ; qtot -0.180
  1894        HA2    315      ASN    HB1   1894     0.090000     1.0080   ; qtot -0.090
  1895        HA2    315      ASN    HB2   1895     0.090000     1.0080   ; qtot -0.000
  1896         CC    315      ASN     CG   1896     0.550000    12.0110   ; qtot  0.550
  1897          O    315      ASN    OD1   1897    -0.550000    15.9994   ; qtot -0.000
  1898        NH2    315      ASN    ND2   1898    -0.620000    14.0070   ; qtot -0.620
  1899          H    315      ASN   HD21   1899     0.320000     1.0080   ; qtot -0.300
  1900          H    315      ASN   HD22   1900     0.300000     1.0080   ; qtot -0.000
  1901          C    315      ASN      C   1901     0.510000    12.0110   ; qtot  0.510
  1902          O    315      ASN      O   1902    -0.510000    15.9994   ; qtot -0.000
  1903        NH1    316      ASN      N   1903    -0.470000    14.0070   ; qtot -0.470
  1904          H    316      ASN     HN   1904     0.310000     1.0080   ; qtot -0.160
  1905        CT1    316      ASN     CA   1905     0.070000    12.0110   ; qtot -0.090
  1906        HB1    316      ASN     HA   1906     0.090000     1.0080   ; qtot -0.000
  1907        CT2    316      ASN     CB   1907    -0.180000    12.0110   ; qtot -0.180
  1908        HA2    316      ASN    HB1   1908     0.090000     1.0080   ; qtot -0.090
  1909        HA2    316      ASN    HB2   1909     0.090000     1.0080   ; qtot -0.000
  1910         CC    316      ASN     CG   1910     0.550000    12.0110   ; qtot  0.550
  1911          O    316      ASN    OD1   1911    -0.550000    15.9994   ; qtot -0.000
  1912        NH2    316      ASN    ND2   1912    -0.620000    14.0070   ; qtot -0.620
  1913          H    316      ASN   HD21   1913     0.320000     1.0080   ; qtot -0.300
  1914          H    316      ASN   HD22   1914     0.300000     1.0080   ; qtot -0.000
  1915          C    316      ASN      C   1915     0.510000    12.0110   ; qtot  0.510
  1916          O    316      ASN      O   1916    -0.510000    15.9994   ; qtot -0.000
  1917        NH1    317      LEU      N   1917    -0.470000    14.0070   ; qtot -0.470
  1918          H    317      LEU     HN   1918     0.310000     1.0080   ; qtot -0.160
  1919        CT1    317      LEU     CA   1919     0.070000    12.0110   ; qtot -0.090
  1920        HB1    317      LEU     HA   1920     0.090000     1.0080   ; qtot -0.000
  1921        CT2    317      LEU     CB   1921    -0.180000    12.0110   ; qtot -0.180
  1922        HA2    317      LEU    HB1   1922     0.090000     1.0080   ; qtot -0.090
  1923        HA2    317      LEU    HB2   1923     0.090000     1.0080   ; qtot -0.000
  1924        CT1    317      LEU     CG   1924    -0.090000    12.0110   ; qtot -0.090
  1925        HA1    317      LEU     HG   1925     0.090000     1.0080   ; qtot -0.000
  1926        CT3    317      LEU    CD1   1926    -0.270000    12.0110   ; qtot -0.270
  1927        HA3    317      LEU   HD11   1927     0.090000     1.0080   ; qtot -0.180
  1928        HA3    317      LEU   HD12   1928     0.090000     1.0080   ; qtot -0.090
  1929        HA3    317      LEU   HD13   1929     0.090000     1.0080   ; qtot -0.000
  1930        CT3    317      LEU    CD2   1930    -0.270000    12.0110   ; qtot -0.270
  1931        HA3    317      LEU   HD21   1931     0.090000     1.0080   ; qtot -0.180
  1932        HA3    317      LEU   HD22   1932     0.090000     1.0080   ; qtot -0.090
  1933        HA3    317      LEU   HD23   1933     0.090000     1.0080   ; qtot -0.000
  1934          C    317      LEU      C   1934     0.510000    12.0110   ; qtot  0.510
  1935          O    317      LEU      O   1935    -0.510000    15.9994   ; qtot -0.000
  1936          N    318      PRO      N   1936    -0.290000    14.0070   ; qtot -0.290
  1937        CP3    318      PRO     CD   1937     0.000000    12.0110   ; qtot -0.290
  1938        HA2    318      PRO    HD1   1938     0.090000     1.0080   ; qtot -0.200
  1939        HA2    318      PRO    HD2   1939     0.090000     1.0080   ; qtot -0.110
  1940        CP1    318      PRO     CA   1940     0.020000    12.0110   ; qtot -0.090
  1941        HB1    318      PRO     HA   1941     0.090000     1.0080   ; qtot -0.000
  1942        CP2    318      PRO     CB   1942    -0.180000    12.0110   ; qtot -0.180
  1943        HA2    318      PRO    HB1   1943     0.090000     1.0080   ; qtot -0.090
  1944        HA2    318      PRO    HB2   1944     0.090000     1.0080   ; qtot -0.000
  1945        CP2    318      PRO     CG   1945    -0.180000    12.0110   ; qtot -0.180
  1946        HA2    318      PRO    HG1   1946     0.090000     1.0080   ; qtot -0.090
  1947        HA2    318      PRO    HG2   1947     0.090000     1.0080   ; qtot -0.000
  1948          C    318      PRO      C   1948     0.510000    12.0110   ; qtot  0.510
  1949          O    318      PRO      O   1949    -0.510000    15.9994   ; qtot -0.000
  1950        NH1    319      ALA      N   1950    -0.470000    14.0070   ; qtot -0.470
  1951          H    319      ALA     HN   1951     0.310000     1.0080   ; qtot -0.160
  1952        CT1    319      ALA     CA   1952     0.070000    12.0110   ; qtot -0.090
  1953        HB1    319      ALA     HA   1953     0.090000     1.0080   ; qtot -0.000
  1954        CT3    319      ALA     CB   1954    -0.270000    12.0110   ; qtot -0.270
  1955        HA3    319      ALA    HB1   1955     0.090000     1.0080   ; qtot -0.180
  1956        HA3    319      ALA    HB2   1956     0.090000     1.0080   ; qtot -0.090
  1957        HA3    319      ALA    HB3   1957     0.090000     1.0080   ; qtot -0.000
  1958          C    319      ALA      C   1958     0.510000    12.0110   ; qtot  0.510
  1959          O    319      ALA      O   1959    -0.510000    15.9994   ; qtot -0.000
  1960        NH1    320      VAL      N   1960    -0.470000    14.0070   ; qtot -0.470
  1961          H    320      VAL     HN   1961     0.310000     1.0080   ; qtot -0.160
  1962        CT1    320      VAL     CA   1962     0.070000    12.0110   ; qtot -0.090
  1963        HB1    320      VAL     HA   1963     0.090000     1.0080   ; qtot -0.000
  1964        CT1    320      VAL     CB   1964    -0.090000    12.0110   ; qtot -0.090
  1965        HA1    320      VAL     HB   1965     0.090000     1.0080   ; qtot -0.000
  1966        CT3    320      VAL    CG1   1966    -0.270000    12.0110   ; qtot -0.270
  1967        HA3    320      VAL   HG11   1967     0.090000     1.0080   ; qtot -0.180
  1968        HA3    320      VAL   HG12   1968     0.090000     1.0080   ; qtot -0.090
  1969        HA3    320      VAL   HG13   1969     0.090000     1.0080   ; qtot -0.000
  1970        CT3    320      VAL    CG2   1970    -0.270000    12.0110   ; qtot -0.270
  1971        HA3    320      VAL   HG21   1971     0.090000     1.0080   ; qtot -0.180
  1972        HA3    320      VAL   HG22   1972     0.090000     1.0080   ; qtot -0.090
  1973        HA3    320      VAL   HG23   1973     0.090000     1.0080   ; qtot -0.000
  1974          C    320      VAL      C   1974     0.510000    12.0110   ; qtot  0.510
  1975          O    320      VAL      O   1975    -0.510000    15.9994   ; qtot -0.000
  1976        NH1    321      ARG      N   1976    -0.470000    14.0070   ; qtot -0.470
  1977          H    321      ARG     HN   1977     0.310000     1.0080   ; qtot -0.160
  1978        CT1    321      ARG     CA   1978     0.070000    12.0110   ; qtot -0.090
  1979        HB1    321      ARG     HA   1979     0.090000     1.0080   ; qtot -0.000
  1980        CT2    321      ARG     CB   1980    -0.180000    12.0110   ; qtot -0.180
  1981        HA2    321      ARG    HB1   1981     0.090000     1.0080   ; qtot -0.090
  1982        HA2    321      ARG    HB2   1982     0.090000     1.0080   ; qtot -0.000
  1983        CT2    321      ARG     CG   1983    -0.180000    12.0110   ; qtot -0.180
  1984        HA2    321      ARG    HG1   1984     0.090000     1.0080   ; qtot -0.090
  1985        HA2    321      ARG    HG2   1985     0.090000     1.0080   ; qtot -0.000
  1986        CT2    321      ARG     CD   1986     0.200000    12.0110   ; qtot  0.200
  1987        HA2    321      ARG    HD1   1987     0.090000     1.0080   ; qtot  0.290
  1988        HA2    321      ARG    HD2   1988     0.090000     1.0080   ; qtot  0.380
  1989        NC2    321      ARG     NE   1989    -0.700000    14.0070   ; qtot -0.320
  1990         HC    321      ARG     HE   1990     0.440000     1.0080   ; qtot  0.120
  1991          C    321      ARG     CZ   1991     0.640000    12.0110   ; qtot  0.760
  1992        NC2    321      ARG    NH1   1992    -0.800000    14.0070   ; qtot -0.040
  1993         HC    321      ARG   HH11   1993     0.460000     1.0080   ; qtot  0.420
  1994         HC    321      ARG   HH12   1994     0.460000     1.0080   ; qtot  0.880
  1995        NC2    321      ARG    NH2   1995    -0.800000    14.0070   ; qtot  0.080
  1996         HC    321      ARG   HH21   1996     0.460000     1.0080   ; qtot  0.540
  1997         HC    321      ARG   HH22   1997     0.460000     1.0080   ; qtot  1.000
  1998          C    321      ARG      C   1998     0.510000    12.0110   ; qtot  1.510
  1999          O    321      ARG      O   1999    -0.510000    15.9994   ; qtot  1.000
  2000        NH1    322      ALA      N   2000    -0.470000    14.0070   ; qtot  0.530
  2001          H    322      ALA     HN   2001     0.310000     1.0080   ; qtot  0.840
  2002        CT1    322      ALA     CA   2002     0.070000    12.0110   ; qtot  0.910
  2003        HB1    322      ALA     HA   2003     0.090000     1.0080   ; qtot  1.000
  2004        CT3    322      ALA     CB   2004    -0.270000    12.0110   ; qtot  0.730
  2005        HA3    322      ALA    HB1   2005     0.090000     1.0080   ; qtot  0.820
  2006        HA3    322      ALA    HB2   2006     0.090000     1.0080   ; qtot  0.910
  2007        HA3    322      ALA    HB3   2007     0.090000     1.0080   ; qtot  1.000
  2008          C    322      ALA      C   2008     0.510000    12.0110   ; qtot  1.510
  2009          O    322      ALA      O   2009    -0.510000    15.9994   ; qtot  1.000
  2010        NH1    323      LEU      N   2010    -0.470000    14.0070   ; qtot  0.530
  2011          H    323      LEU     HN   2011     0.310000     1.0080   ; qtot  0.840
  2012        CT1    323      LEU     CA   2012     0.070000    12.0110   ; qtot  0.910
  2013        HB1    323      LEU     HA   2013     0.090000     1.0080   ; qtot  1.000
  2014        CT2    323      LEU     CB   2014    -0.180000    12.0110   ; qtot  0.820
  2015        HA2    323      LEU    HB1   2015     0.090000     1.0080   ; qtot  0.910
  2016        HA2    323      LEU    HB2   2016     0.090000     1.0080   ; qtot  1.000
  2017        CT1    323      LEU     CG   2017    -0.090000    12.0110   ; qtot  0.910
  2018        HA1    323      LEU     HG   2018     0.090000     1.0080   ; qtot  1.000
  2019        CT3    323      LEU    CD1   2019    -0.270000    12.0110   ; qtot  0.730
  2020        HA3    323      LEU   HD11   2020     0.090000     1.0080   ; qtot  0.820
  2021        HA3    323      LEU   HD12   2021     0.090000     1.0080   ; qtot  0.910
  2022        HA3    323      LEU   HD13   2022     0.090000     1.0080   ; qtot  1.000
  2023        CT3    323      LEU    CD2   2023    -0.270000    12.0110   ; qtot  0.730
  2024        HA3    323      LEU   HD21   2024     0.090000     1.0080   ; qtot  0.820
  2025        HA3    323      LEU   HD22   2025     0.090000     1.0080   ; qtot  0.910
  2026        HA3    323      LEU   HD23   2026     0.090000     1.0080   ; qtot  1.000
  2027          C    323      LEU      C   2027     0.510000    12.0110   ; qtot  1.510
  2028          O    323      LEU      O   2028    -0.510000    15.9994   ; qtot  1.000
  2029        NH1    324      ARG      N   2029    -0.470000    14.0070   ; qtot  0.530
  2030          H    324      ARG     HN   2030     0.310000     1.0080   ; qtot  0.840
  2031        CT1    324      ARG     CA   2031     0.070000    12.0110   ; qtot  0.910
  2032        HB1    324      ARG     HA   2032     0.090000     1.0080   ; qtot  1.000
  2033        CT2    324      ARG     CB   2033    -0.180000    12.0110   ; qtot  0.820
  2034        HA2    324      ARG    HB1   2034     0.090000     1.0080   ; qtot  0.910
  2035        HA2    324      ARG    HB2   2035     0.090000     1.0080   ; qtot  1.000
  2036        CT2    324      ARG     CG   2036    -0.180000    12.0110   ; qtot  0.820
  2037        HA2    324      ARG    HG1   2037     0.090000     1.0080   ; qtot  0.910
  2038        HA2    324      ARG    HG2   2038     0.090000     1.0080   ; qtot  1.000
  2039        CT2    324      ARG     CD   2039     0.200000    12.0110   ; qtot  1.200
  2040        HA2    324      ARG    HD1   2040     0.090000     1.0080   ; qtot  1.290
  2041        HA2    324      ARG    HD2   2041     0.090000     1.0080   ; qtot  1.380
  2042        NC2    324      ARG     NE   2042    -0.700000    14.0070   ; qtot  0.680
  2043         HC    324      ARG     HE   2043     0.440000     1.0080   ; qtot  1.120
  2044          C    324      ARG     CZ   2044     0.640000    12.0110   ; qtot  1.760
  2045        NC2    324      ARG    NH1   2045    -0.800000    14.0070   ; qtot  0.960
  2046         HC    324      ARG   HH11   2046     0.460000     1.0080   ; qtot  1.420
  2047         HC    324      ARG   HH12   2047     0.460000     1.0080   ; qtot  1.880
  2048        NC2    324      ARG    NH2   2048    -0.800000    14.0070   ; qtot  1.080
  2049         HC    324      ARG   HH21   2049     0.460000     1.0080   ; qtot  1.540
  2050         HC    324      ARG   HH22   2050     0.460000     1.0080   ; qtot  2.000
  2051          C    324      ARG      C   2051     0.510000    12.0110   ; qtot  2.510
  2052          O    324      ARG      O   2052    -0.510000    15.9994   ; qtot  2.000
  2053        NH1    325      LEU      N   2053    -0.470000    14.0070   ; qtot  1.530
  2054          H    325      LEU     HN   2054     0.310000     1.0080   ; qtot  1.840
  2055        CT1    325      LEU     CA   2055     0.070000    12.0110   ; qtot  1.910
  2056        HB1    325      LEU     HA   2056     0.090000     1.0080   ; qtot  2.000
  2057        CT2    325      LEU     CB   2057    -0.180000    12.0110   ; qtot  1.820
  2058        HA2    325      LEU    HB1   2058     0.090000     1.0080   ; qtot  1.910
  2059        HA2    325      LEU    HB2   2059     0.090000     1.0080   ; qtot  2.000
  2060        CT1    325      LEU     CG   2060    -0.090000    12.0110   ; qtot  1.910
  2061        HA1    325      LEU     HG   2061     0.090000     1.0080   ; qtot  2.000
  2062        CT3    325      LEU    CD1   2062    -0.270000    12.0110   ; qtot  1.730
  2063        HA3    325      LEU   HD11   2063     0.090000     1.0080   ; qtot  1.820
  2064        HA3    325      LEU   HD12   2064     0.090000     1.0080   ; qtot  1.910
  2065        HA3    325      LEU   HD13   2065     0.090000     1.0080   ; qtot  2.000
  2066        CT3    325      LEU    CD2   2066    -0.270000    12.0110   ; qtot  1.730
  2067        HA3    325      LEU   HD21   2067     0.090000     1.0080   ; qtot  1.820
  2068        HA3    325      LEU   HD22   2068     0.090000     1.0080   ; qtot  1.910
  2069        HA3    325      LEU   HD23   2069     0.090000     1.0080   ; qtot  2.000
  2070          C    325      LEU      C   2070     0.510000    12.0110   ; qtot  2.510
  2071          O    325      LEU      O   2071    -0.510000    15.9994   ; qtot  2.000
  2072        NH1    326      HSE      N   2072    -0.470000    14.0070   ; qtot  1.530
  2073          H    326      HSE     HN   2073     0.310000     1.0080   ; qtot  1.840
  2074        CT1    326      HSE     CA   2074     0.070000    12.0110   ; qtot  1.910
  2075        HB1    326      HSE     HA   2075     0.090000     1.0080   ; qtot  2.000
  2076        CT2    326      HSE     CB   2076    -0.080000    12.0110   ; qtot  1.920
  2077        HA2    326      HSE    HB1   2077     0.090000     1.0080   ; qtot  2.010
  2078        HA2    326      HSE    HB2   2078     0.090000     1.0080   ; qtot  2.100
  2079        NR2    326      HSE    ND1   2079    -0.700000    14.0070   ; qtot  1.400
  2080       CPH1    326      HSE     CG   2080     0.220000    12.0110   ; qtot  1.620
  2081       CPH2    326      HSE    CE1   2081     0.250000    12.0110   ; qtot  1.870
  2082        HR1    326      HSE    HE1   2082     0.130000     1.0080   ; qtot  2.000
  2083        NR1    326      HSE    NE2   2083    -0.360000    14.0070   ; qtot  1.640
  2084          H    326      HSE    HE2   2084     0.320000     1.0080   ; qtot  1.960
  2085       CPH1    326      HSE    CD2   2085    -0.050000    12.0110   ; qtot  1.910
  2086        HR3    326      HSE    HD2   2086     0.090000     1.0080   ; qtot  2.000
  2087          C    326      HSE      C   2087     0.510000    12.0110   ; qtot  2.510
  2088          O    326      HSE      O   2088    -0.510000    15.9994   ; qtot  2.000
  2089        NH1    327      LEU      N   2089    -0.470000    14.0070   ; qtot  1.530
  2090          H    327      LEU     HN   2090     0.310000     1.0080   ; qtot  1.840
  2091        CT1    327      LEU     CA   2091     0.070000    12.0110   ; qtot  1.910
  2092        HB1    327      LEU     HA   2092     0.090000     1.0080   ; qtot  2.000
  2093        CT2    327      LEU     CB   2093    -0.180000    12.0110   ; qtot  1.820
  2094        HA2    327      LEU    HB1   2094     0.090000     1.0080   ; qtot  1.910
  2095        HA2    327      LEU    HB2   2095     0.090000     1.0080   ; qtot  2.000
  2096        CT1    327      LEU     CG   2096    -0.090000    12.0110   ; qtot  1.910
  2097        HA1    327      LEU     HG   2097     0.090000     1.0080   ; qtot  2.000
  2098        CT3    327      LEU    CD1   2098    -0.270000    12.0110   ; qtot  1.730
  2099        HA3    327      LEU   HD11   2099     0.090000     1.0080   ; qtot  1.820
  2100        HA3    327      LEU   HD12   2100     0.090000     1.0080   ; qtot  1.910
  2101        HA3    327      LEU   HD13   2101     0.090000     1.0080   ; qtot  2.000
  2102        CT3    327      LEU    CD2   2102    -0.270000    12.0110   ; qtot  1.730
  2103        HA3    327      LEU   HD21   2103     0.090000     1.0080   ; qtot  1.820
  2104        HA3    327      LEU   HD22   2104     0.090000     1.0080   ; qtot  1.910
  2105        HA3    327      LEU   HD23   2105     0.090000     1.0080   ; qtot  2.000
  2106          C    327      LEU      C   2106     0.510000    12.0110   ; qtot  2.510
  2107          O    327      LEU      O   2107    -0.510000    15.9994   ; qtot  2.000
  2108        NH1    328      TYR      N   2108    -0.470000    14.0070   ; qtot  1.530
  2109          H    328      TYR     HN   2109     0.310000     1.0080   ; qtot  1.840
  2110        CT1    328      TYR     CA   2110     0.070000    12.0110   ; qtot  1.910
  2111        HB1    328      TYR     HA   2111     0.090000     1.0080   ; qtot  2.000
  2112        CT2    328      TYR     CB   2112    -0.180000    12.0110   ; qtot  1.820
  2113        HA2    328      TYR    HB1   2113     0.090000     1.0080   ; qtot  1.910
  2114        HA2    328      TYR    HB2   2114     0.090000     1.0080   ; qtot  2.000
  2115         CA    328      TYR     CG   2115     0.000000    12.0110   ; qtot  2.000
  2116         CA    328      TYR    CD1   2116    -0.115000    12.0110   ; qtot  1.885
  2117         HP    328      TYR    HD1   2117     0.115000     1.0080   ; qtot  2.000
  2118         CA    328      TYR    CE1   2118    -0.115000    12.0110   ; qtot  1.885
  2119         HP    328      TYR    HE1   2119     0.115000     1.0080   ; qtot  2.000
  2120         CA    328      TYR     CZ   2120     0.110000    12.0110   ; qtot  2.110
  2121        OH1    328      TYR     OH   2121    -0.540000    15.9994   ; qtot  1.570
  2122          H    328      TYR     HH   2122     0.430000     1.0080   ; qtot  2.000
  2123         CA    328      TYR    CD2   2123    -0.115000    12.0110   ; qtot  1.885
  2124         HP    328      TYR    HD2   2124     0.115000     1.0080   ; qtot  2.000
  2125         CA    328      TYR    CE2   2125    -0.115000    12.0110   ; qtot  1.885
  2126         HP    328      TYR    HE2   2126     0.115000     1.0080   ; qtot  2.000
  2127          C    328      TYR      C   2127     0.510000    12.0110   ; qtot  2.510
  2128          O    328      TYR      O   2128    -0.510000    15.9994   ; qtot  2.000
  2129        NH1    329      ARG      N   2129    -0.470000    14.0070   ; qtot  1.530
  2130          H    329      ARG     HN   2130     0.310000     1.0080   ; qtot  1.840
  2131        CT1    329      ARG     CA   2131     0.070000    12.0110   ; qtot  1.910
  2132        HB1    329      ARG     HA   2132     0.090000     1.0080   ; qtot  2.000
  2133        CT2    329      ARG     CB   2133    -0.180000    12.0110   ; qtot  1.820
  2134        HA2    329      ARG    HB1   2134     0.090000     1.0080   ; qtot  1.910
  2135        HA2    329      ARG    HB2   2135     0.090000     1.0080   ; qtot  2.000
  2136        CT2    329      ARG     CG   2136    -0.180000    12.0110   ; qtot  1.820
  2137        HA2    329      ARG    HG1   2137     0.090000     1.0080   ; qtot  1.910
  2138        HA2    329      ARG    HG2   2138     0.090000     1.0080   ; qtot  2.000
  2139        CT2    329      ARG     CD   2139     0.200000    12.0110   ; qtot  2.200
  2140        HA2    329      ARG    HD1   2140     0.090000     1.0080   ; qtot  2.290
  2141        HA2    329      ARG    HD2   2141     0.090000     1.0080   ; qtot  2.380
  2142        NC2    329      ARG     NE   2142    -0.700000    14.0070   ; qtot  1.680
  2143         HC    329      ARG     HE   2143     0.440000     1.0080   ; qtot  2.120
  2144          C    329      ARG     CZ   2144     0.640000    12.0110   ; qtot  2.760
  2145        NC2    329      ARG    NH1   2145    -0.800000    14.0070   ; qtot  1.960
  2146         HC    329      ARG   HH11   2146     0.460000     1.0080   ; qtot  2.420
  2147         HC    329      ARG   HH12   2147     0.460000     1.0080   ; qtot  2.880
  2148        NC2    329      ARG    NH2   2148    -0.800000    14.0070   ; qtot  2.080
  2149         HC    329      ARG   HH21   2149     0.460000     1.0080   ; qtot  2.540
  2150         HC    329      ARG   HH22   2150     0.460000     1.0080   ; qtot  3.000
  2151          C    329      ARG      C   2151     0.510000    12.0110   ; qtot  3.510
  2152          O    329      ARG      O   2152    -0.510000    15.9994   ; qtot  3.000
  2153        NH1    330      ASP      N   2153    -0.470000    14.0070   ; qtot  2.530
  2154          H    330      ASP     HN   2154     0.310000     1.0080   ; qtot  2.840
  2155        CT1    330      ASP     CA   2155     0.070000    12.0110   ; qtot  2.910
  2156        HB1    330      ASP     HA   2156     0.090000     1.0080   ; qtot  3.000
  2157       CT2A    330      ASP     CB   2157    -0.280000    12.0110   ; qtot  2.720
  2158        HA2    330      ASP    HB1   2158     0.090000     1.0080   ; qtot  2.810
  2159        HA2    330      ASP    HB2   2159     0.090000     1.0080   ; qtot  2.900
  2160         CC    330      ASP     CG   2160     0.620000    12.0110   ; qtot  3.520
  2161         OC    330      ASP    OD1   2161    -0.760000    15.9994   ; qtot  2.760
  2162         OC    330      ASP    OD2   2162    -0.760000    15.9994   ; qtot  2.000
  2163          C    330      ASP      C   2163     0.510000    12.0110   ; qtot  2.510
  2164          O    330      ASP      O   2164    -0.510000    15.9994   ; qtot  2.000
  2165        NH1    331      SER      N   2165    -0.470000    14.0070   ; qtot  1.530
  2166          H    331      SER     HN   2166     0.310000     1.0080   ; qtot  1.840
  2167        CT1    331      SER     CA   2167     0.070000    12.0110   ; qtot  1.910
  2168        HB1    331      SER     HA   2168     0.090000     1.0080   ; qtot  2.000
  2169        CT2    331      SER     CB   2169     0.050000    12.0110   ; qtot  2.050
  2170        HA2    331      SER    HB1   2170     0.090000     1.0080   ; qtot  2.140
  2171        HA2    331      SER    HB2   2171     0.090000     1.0080   ; qtot  2.230
  2172        OH1    331      SER     OG   2172    -0.660000    15.9994   ; qtot  1.570
  2173          H    331      SER    HG1   2173     0.430000     1.0080   ; qtot  2.000
  2174          C    331      SER      C   2174     0.510000    12.0110   ; qtot  2.510
  2175          O    331      SER      O   2175    -0.510000    15.9994   ; qtot  2.000
  2176        NH1    332      ASP      N   2176    -0.470000    14.0070   ; qtot  1.530
  2177          H    332      ASP     HN   2177     0.310000     1.0080   ; qtot  1.840
  2178        CT1    332      ASP     CA   2178     0.070000    12.0110   ; qtot  1.910
  2179        HB1    332      ASP     HA   2179     0.090000     1.0080   ; qtot  2.000
  2180       CT2A    332      ASP     CB   2180    -0.280000    12.0110   ; qtot  1.720
  2181        HA2    332      ASP    HB1   2181     0.090000     1.0080   ; qtot  1.810
  2182        HA2    332      ASP    HB2   2182     0.090000     1.0080   ; qtot  1.900
  2183         CC    332      ASP     CG   2183     0.620000    12.0110   ; qtot  2.520
  2184         OC    332      ASP    OD1   2184    -0.760000    15.9994   ; qtot  1.760
  2185         OC    332      ASP    OD2   2185    -0.760000    15.9994   ; qtot  1.000
  2186          C    332      ASP      C   2186     0.510000    12.0110   ; qtot  1.510
  2187          O    332      ASP      O   2187    -0.510000    15.9994   ; qtot  1.000
  2188        NH1    333      LYS      N   2188    -0.470000    14.0070   ; qtot  0.530
  2189          H    333      LYS     HN   2189     0.310000     1.0080   ; qtot  0.840
  2190        CT1    333      LYS     CA   2190     0.070000    12.0110   ; qtot  0.910
  2191        HB1    333      LYS     HA   2191     0.090000     1.0080   ; qtot  1.000
  2192        CT2    333      LYS     CB   2192    -0.180000    12.0110   ; qtot  0.820
  2193        HA2    333      LYS    HB1   2193     0.090000     1.0080   ; qtot  0.910
  2194        HA2    333      LYS    HB2   2194     0.090000     1.0080   ; qtot  1.000
  2195        CT2    333      LYS     CG   2195    -0.180000    12.0110   ; qtot  0.820
  2196        HA2    333      LYS    HG1   2196     0.090000     1.0080   ; qtot  0.910
  2197        HA2    333      LYS    HG2   2197     0.090000     1.0080   ; qtot  1.000
  2198        CT2    333      LYS     CD   2198    -0.180000    12.0110   ; qtot  0.820
  2199        HA2    333      LYS    HD1   2199     0.090000     1.0080   ; qtot  0.910
  2200        HA2    333      LYS    HD2   2200     0.090000     1.0080   ; qtot  1.000
  2201        CT2    333      LYS     CE   2201     0.210000    12.0110   ; qtot  1.210
  2202        HA2    333      LYS    HE1   2202     0.050000     1.0080   ; qtot  1.260
  2203        HA2    333      LYS    HE2   2203     0.050000     1.0080   ; qtot  1.310
  2204        NH3    333      LYS     NZ   2204    -0.300000    14.0070   ; qtot  1.010
  2205         HC    333      LYS    HZ1   2205     0.330000     1.0080   ; qtot  1.340
  2206         HC    333      LYS    HZ2   2206     0.330000     1.0080   ; qtot  1.670
  2207         HC    333      LYS    HZ3   2207     0.330000     1.0080   ; qtot  2.000
  2208          C    333      LYS      C   2208     0.510000    12.0110   ; qtot  2.510
  2209          O    333      LYS      O   2209    -0.510000    15.9994   ; qtot  2.000
  2210        NH1    334      LYS      N   2210    -0.470000    14.0070   ; qtot  1.530
  2211          H    334      LYS     HN   2211     0.310000     1.0080   ; qtot  1.840
  2212        CT1    334      LYS     CA   2212     0.070000    12.0110   ; qtot  1.910
  2213        HB1    334      LYS     HA   2213     0.090000     1.0080   ; qtot  2.000
  2214        CT2    334      LYS     CB   2214    -0.180000    12.0110   ; qtot  1.820
  2215        HA2    334      LYS    HB1   2215     0.090000     1.0080   ; qtot  1.910
  2216        HA2    334      LYS    HB2   2216     0.090000     1.0080   ; qtot  2.000
  2217        CT2    334      LYS     CG   2217    -0.180000    12.0110   ; qtot  1.820
  2218        HA2    334      LYS    HG1   2218     0.090000     1.0080   ; qtot  1.910
  2219        HA2    334      LYS    HG2   2219     0.090000     1.0080   ; qtot  2.000
  2220        CT2    334      LYS     CD   2220    -0.180000    12.0110   ; qtot  1.820
  2221        HA2    334      LYS    HD1   2221     0.090000     1.0080   ; qtot  1.910
  2222        HA2    334      LYS    HD2   2222     0.090000     1.0080   ; qtot  2.000
  2223        CT2    334      LYS     CE   2223     0.210000    12.0110   ; qtot  2.210
  2224        HA2    334      LYS    HE1   2224     0.050000     1.0080   ; qtot  2.260
  2225        HA2    334      LYS    HE2   2225     0.050000     1.0080   ; qtot  2.310
  2226        NH3    334      LYS     NZ   2226    -0.300000    14.0070   ; qtot  2.010
  2227         HC    334      LYS    HZ1   2227     0.330000     1.0080   ; qtot  2.340
  2228         HC    334      LYS    HZ2   2228     0.330000     1.0080   ; qtot  2.670
  2229         HC    334      LYS    HZ3   2229     0.330000     1.0080   ; qtot  3.000
  2230          C    334      LYS      C   2230     0.510000    12.0110   ; qtot  3.510
  2231          O    334      LYS      O   2231    -0.510000    15.9994   ; qtot  3.000
  2232        NH1    335      ARG      N   2232    -0.470000    14.0070   ; qtot  2.530
  2233          H    335      ARG     HN   2233     0.310000     1.0080   ; qtot  2.840
  2234        CT1    335      ARG     CA   2234     0.070000    12.0110   ; qtot  2.910
  2235        HB1    335      ARG     HA   2235     0.090000     1.0080   ; qtot  3.000
  2236        CT2    335      ARG     CB   2236    -0.180000    12.0110   ; qtot  2.820
  2237        HA2    335      ARG    HB1   2237     0.090000     1.0080   ; qtot  2.910
  2238        HA2    335      ARG    HB2   2238     0.090000     1.0080   ; qtot  3.000
  2239        CT2    335      ARG     CG   2239    -0.180000    12.0110   ; qtot  2.820
  2240        HA2    335      ARG    HG1   2240     0.090000     1.0080   ; qtot  2.910
  2241        HA2    335      ARG    HG2   2241     0.090000     1.0080   ; qtot  3.000
  2242        CT2    335      ARG     CD   2242     0.200000    12.0110   ; qtot  3.200
  2243        HA2    335      ARG    HD1   2243     0.090000     1.0080   ; qtot  3.290
  2244        HA2    335      ARG    HD2   2244     0.090000     1.0080   ; qtot  3.380
  2245        NC2    335      ARG     NE   2245    -0.700000    14.0070   ; qtot  2.680
  2246         HC    335      ARG     HE   2246     0.440000     1.0080   ; qtot  3.120
  2247          C    335      ARG     CZ   2247     0.640000    12.0110   ; qtot  3.760
  2248        NC2    335      ARG    NH1   2248    -0.800000    14.0070   ; qtot  2.960
  2249         HC    335      ARG   HH11   2249     0.460000     1.0080   ; qtot  3.420
  2250         HC    335      ARG   HH12   2250     0.460000     1.0080   ; qtot  3.880
  2251        NC2    335      ARG    NH2   2251    -0.800000    14.0070   ; qtot  3.080
  2252         HC    335      ARG   HH21   2252     0.460000     1.0080   ; qtot  3.540
  2253         HC    335      ARG   HH22   2253     0.460000     1.0080   ; qtot  4.000
  2254          C    335      ARG      C   2254     0.510000    12.0110   ; qtot  4.510
  2255          O    335      ARG      O   2255    -0.510000    15.9994   ; qtot  4.000
  2256        NH1    336      LYS      N   2256    -0.470000    14.0070   ; qtot  3.530
  2257          H    336      LYS     HN   2257     0.310000     1.0080   ; qtot  3.840
  2258        CT1    336      LYS     CA   2258     0.070000    12.0110   ; qtot  3.910
  2259        HB1    336      LYS     HA   2259     0.090000     1.0080   ; qtot  4.000
  2260        CT2    336      LYS     CB   2260    -0.180000    12.0110   ; qtot  3.820
  2261        HA2    336      LYS    HB1   2261     0.090000     1.0080   ; qtot  3.910
  2262        HA2    336      LYS    HB2   2262     0.090000     1.0080   ; qtot  4.000
  2263        CT2    336      LYS     CG   2263    -0.180000    12.0110   ; qtot  3.820
  2264        HA2    336      LYS    HG1   2264     0.090000     1.0080   ; qtot  3.910
  2265        HA2    336      LYS    HG2   2265     0.090000     1.0080   ; qtot  4.000
  2266        CT2    336      LYS     CD   2266    -0.180000    12.0110   ; qtot  3.820
  2267        HA2    336      LYS    HD1   2267     0.090000     1.0080   ; qtot  3.910
  2268        HA2    336      LYS    HD2   2268     0.090000     1.0080   ; qtot  4.000
  2269        CT2    336      LYS     CE   2269     0.210000    12.0110   ; qtot  4.210
  2270        HA2    336      LYS    HE1   2270     0.050000     1.0080   ; qtot  4.260
  2271        HA2    336      LYS    HE2   2271     0.050000     1.0080   ; qtot  4.310
  2272        NH3    336      LYS     NZ   2272    -0.300000    14.0070   ; qtot  4.010
  2273         HC    336      LYS    HZ1   2273     0.330000     1.0080   ; qtot  4.340
  2274         HC    336      LYS    HZ2   2274     0.330000     1.0080   ; qtot  4.670
  2275         HC    336      LYS    HZ3   2275     0.330000     1.0080   ; qtot  5.000
  2276          C    336      LYS      C   2276     0.510000    12.0110   ; qtot  5.510
  2277          O    336      LYS      O   2277    -0.510000    15.9994   ; qtot  5.000
  2278        NH1    337      LYS      N   2278    -0.470000    14.0070   ; qtot  4.530
  2279          H    337      LYS     HN   2279     0.310000     1.0080   ; qtot  4.840
  2280        CT1    337      LYS     CA   2280     0.070000    12.0110   ; qtot  4.910
  2281        HB1    337      LYS     HA   2281     0.090000     1.0080   ; qtot  5.000
  2282        CT2    337      LYS     CB   2282    -0.180000    12.0110   ; qtot  4.820
  2283        HA2    337      LYS    HB1   2283     0.090000     1.0080   ; qtot  4.910
  2284        HA2    337      LYS    HB2   2284     0.090000     1.0080   ; qtot  5.000
  2285        CT2    337      LYS     CG   2285    -0.180000    12.0110   ; qtot  4.820
  2286        HA2    337      LYS    HG1   2286     0.090000     1.0080   ; qtot  4.910
  2287        HA2    337      LYS    HG2   2287     0.090000     1.0080   ; qtot  5.000
  2288        CT2    337      LYS     CD   2288    -0.180000    12.0110   ; qtot  4.820
  2289        HA2    337      LYS    HD1   2289     0.090000     1.0080   ; qtot  4.910
  2290        HA2    337      LYS    HD2   2290     0.090000     1.0080   ; qtot  5.000
  2291        CT2    337      LYS     CE   2291     0.210000    12.0110   ; qtot  5.210
  2292        HA2    337      LYS    HE1   2292     0.050000     1.0080   ; qtot  5.260
  2293        HA2    337      LYS    HE2   2293     0.050000     1.0080   ; qtot  5.310
  2294        NH3    337      LYS     NZ   2294    -0.300000    14.0070   ; qtot  5.010
  2295         HC    337      LYS    HZ1   2295     0.330000     1.0080   ; qtot  5.340
  2296         HC    337      LYS    HZ2   2296     0.330000     1.0080   ; qtot  5.670
  2297         HC    337      LYS    HZ3   2297     0.330000     1.0080   ; qtot  6.000
  2298          C    337      LYS      C   2298     0.510000    12.0110   ; qtot  6.510
  2299          O    337      LYS      O   2299    -0.510000    15.9994   ; qtot  6.000
  2300        NH1    338      ASP      N   2300    -0.470000    14.0070   ; qtot  5.530
  2301          H    338      ASP     HN   2301     0.310000     1.0080   ; qtot  5.840
  2302        CT1    338      ASP     CA   2302     0.070000    12.0110   ; qtot  5.910
  2303        HB1    338      ASP     HA   2303     0.090000     1.0080   ; qtot  6.000
  2304       CT2A    338      ASP     CB   2304    -0.280000    12.0110   ; qtot  5.720
  2305        HA2    338      ASP    HB1   2305     0.090000     1.0080   ; qtot  5.810
  2306        HA2    338      ASP    HB2   2306     0.090000     1.0080   ; qtot  5.900
  2307         CC    338      ASP     CG   2307     0.620000    12.0110   ; qtot  6.520
  2308         OC    338      ASP    OD1   2308    -0.760000    15.9994   ; qtot  5.760
  2309         OC    338      ASP    OD2   2309    -0.760000    15.9994   ; qtot  5.000
  2310          C    338      ASP      C   2310     0.510000    12.0110   ; qtot  5.510
  2311          O    338      ASP      O   2311    -0.510000    15.9994   ; qtot  5.000
  2312        NH1    339      LYS      N   2312    -0.470000    14.0070   ; qtot  4.530
  2313          H    339      LYS     HN   2313     0.310000     1.0080   ; qtot  4.840
  2314        CT1    339      LYS     CA   2314     0.070000    12.0110   ; qtot  4.910
  2315        HB1    339      LYS     HA   2315     0.090000     1.0080   ; qtot  5.000
  2316        CT2    339      LYS     CB   2316    -0.180000    12.0110   ; qtot  4.820
  2317        HA2    339      LYS    HB1   2317     0.090000     1.0080   ; qtot  4.910
  2318        HA2    339      LYS    HB2   2318     0.090000     1.0080   ; qtot  5.000
  2319        CT2    339      LYS     CG   2319    -0.180000    12.0110   ; qtot  4.820
  2320        HA2    339      LYS    HG1   2320     0.090000     1.0080   ; qtot  4.910
  2321        HA2    339      LYS    HG2   2321     0.090000     1.0080   ; qtot  5.000
  2322        CT2    339      LYS     CD   2322    -0.180000    12.0110   ; qtot  4.820
  2323        HA2    339      LYS    HD1   2323     0.090000     1.0080   ; qtot  4.910
  2324        HA2    339      LYS    HD2   2324     0.090000     1.0080   ; qtot  5.000
  2325        CT2    339      LYS     CE   2325     0.210000    12.0110   ; qtot  5.210
  2326        HA2    339      LYS    HE1   2326     0.050000     1.0080   ; qtot  5.260
  2327        HA2    339      LYS    HE2   2327     0.050000     1.0080   ; qtot  5.310
  2328        NH3    339      LYS     NZ   2328    -0.300000    14.0070   ; qtot  5.010
  2329         HC    339      LYS    HZ1   2329     0.330000     1.0080   ; qtot  5.340
  2330         HC    339      LYS    HZ2   2330     0.330000     1.0080   ; qtot  5.670
  2331         HC    339      LYS    HZ3   2331     0.330000     1.0080   ; qtot  6.000
  2332          C    339      LYS      C   2332     0.510000    12.0110   ; qtot  6.510
  2333          O    339      LYS      O   2333    -0.510000    15.9994   ; qtot  6.000
  2334        NH1    340      ALA      N   2334    -0.470000    14.0070   ; qtot  5.530
  2335          H    340      ALA     HN   2335     0.310000     1.0080   ; qtot  5.840
  2336        CT1    340      ALA     CA   2336     0.070000    12.0110   ; qtot  5.910
  2337        HB1    340      ALA     HA   2337     0.090000     1.0080   ; qtot  6.000
  2338        CT3    340      ALA     CB   2338    -0.270000    12.0110   ; qtot  5.730
  2339        HA3    340      ALA    HB1   2339     0.090000     1.0080   ; qtot  5.820
  2340        HA3    340      ALA    HB2   2340     0.090000     1.0080   ; qtot  5.910
  2341        HA3    340      ALA    HB3   2341     0.090000     1.0080   ; qtot  6.000
  2342          C    340      ALA      C   2342     0.510000    12.0110   ; qtot  6.510
  2343          O    340      ALA      O   2343    -0.510000    15.9994   ; qtot  6.000
  2344        NH1    341      GLY      N   2344    -0.470000    14.0070   ; qtot  5.530
  2345          H    341      GLY     HN   2345     0.310000     1.0080   ; qtot  5.840
  2346        CT2    341      GLY     CA   2346    -0.020000    12.0110   ; qtot  5.820
  2347        HB2    341      GLY    HA1   2347     0.090000     1.0080   ; qtot  5.910
  2348        HB2    341      GLY    HA2   2348     0.090000     1.0080   ; qtot  6.000
  2349          C    341      GLY      C   2349     0.510000    12.0110   ; qtot  6.510
  2350          O    341      GLY      O   2350    -0.510000    15.9994   ; qtot  6.000
  2351        NH1    342      TYR      N   2351    -0.470000    14.0070   ; qtot  5.530
  2352          H    342      TYR     HN   2352     0.310000     1.0080   ; qtot  5.840
  2353        CT1    342      TYR     CA   2353     0.070000    12.0110   ; qtot  5.910
  2354        HB1    342      TYR     HA   2354     0.090000     1.0080   ; qtot  6.000
  2355        CT2    342      TYR     CB   2355    -0.180000    12.0110   ; qtot  5.820
  2356        HA2    342      TYR    HB1   2356     0.090000     1.0080   ; qtot  5.910
  2357        HA2    342      TYR    HB2   2357     0.090000     1.0080   ; qtot  6.000
  2358         CA    342      TYR     CG   2358     0.000000    12.0110   ; qtot  6.000
  2359         CA    342      TYR    CD1   2359    -0.115000    12.0110   ; qtot  5.885
  2360         HP    342      TYR    HD1   2360     0.115000     1.0080   ; qtot  6.000
  2361         CA    342      TYR    CE1   2361    -0.115000    12.0110   ; qtot  5.885
  2362         HP    342      TYR    HE1   2362     0.115000     1.0080   ; qtot  6.000
  2363         CA    342      TYR     CZ   2363     0.110000    12.0110   ; qtot  6.110
  2364        OH1    342      TYR     OH   2364    -0.540000    15.9994   ; qtot  5.570
  2365          H    342      TYR     HH   2365     0.430000     1.0080   ; qtot  6.000
  2366         CA    342      TYR    CD2   2366    -0.115000    12.0110   ; qtot  5.885
  2367         HP    342      TYR    HD2   2367     0.115000     1.0080   ; qtot  6.000
  2368         CA    342      TYR    CE2   2368    -0.115000    12.0110   ; qtot  5.885
  2369         HP    342      TYR    HE2   2369     0.115000     1.0080   ; qtot  6.000
  2370          C    342      TYR      C   2370     0.510000    12.0110   ; qtot  6.510
  2371          O    342      TYR      O   2371    -0.510000    15.9994   ; qtot  6.000
  2372        NH1    343      VAL      N   2372    -0.470000    14.0070   ; qtot  5.530
  2373          H    343      VAL     HN   2373     0.310000     1.0080   ; qtot  5.840
  2374        CT1    343      VAL     CA   2374     0.070000    12.0110   ; qtot  5.910
  2375        HB1    343      VAL     HA   2375     0.090000     1.0080   ; qtot  6.000
  2376        CT1    343      VAL     CB   2376    -0.090000    12.0110   ; qtot  5.910
  2377        HA1    343      VAL     HB   2377     0.090000     1.0080   ; qtot  6.000
  2378        CT3    343      VAL    CG1   2378    -0.270000    12.0110   ; qtot  5.730
  2379        HA3    343      VAL   HG11   2379     0.090000     1.0080   ; qtot  5.820
  2380        HA3    343      VAL   HG12   2380     0.090000     1.0080   ; qtot  5.910
  2381        HA3    343      VAL   HG13   2381     0.090000     1.0080   ; qtot  6.000
  2382        CT3    343      VAL    CG2   2382    -0.270000    12.0110   ; qtot  5.730
  2383        HA3    343      VAL   HG21   2383     0.090000     1.0080   ; qtot  5.820
  2384        HA3    343      VAL   HG22   2384     0.090000     1.0080   ; qtot  5.910
  2385        HA3    343      VAL   HG23   2385     0.090000     1.0080   ; qtot  6.000
  2386          C    343      VAL      C   2386     0.510000    12.0110   ; qtot  6.510
  2387          O    343      VAL      O   2387    -0.510000    15.9994   ; qtot  6.000
  2388        NH1    344      GLY      N   2388    -0.470000    14.0070   ; qtot  5.530
  2389          H    344      GLY     HN   2389     0.310000     1.0080   ; qtot  5.840
  2390        CT2    344      GLY     CA   2390    -0.020000    12.0110   ; qtot  5.820
  2391        HB2    344      GLY    HA1   2391     0.090000     1.0080   ; qtot  5.910
  2392        HB2    344      GLY    HA2   2392     0.090000     1.0080   ; qtot  6.000
  2393          C    344      GLY      C   2393     0.510000    12.0110   ; qtot  6.510
  2394          O    344      GLY      O   2394    -0.510000    15.9994   ; qtot  6.000
  2395        NH1    345      LEU      N   2395    -0.470000    14.0070   ; qtot  5.530
  2396          H    345      LEU     HN   2396     0.310000     1.0080   ; qtot  5.840
  2397        CT1    345      LEU     CA   2397     0.070000    12.0110   ; qtot  5.910
  2398        HB1    345      LEU     HA   2398     0.090000     1.0080   ; qtot  6.000
  2399        CT2    345      LEU     CB   2399    -0.180000    12.0110   ; qtot  5.820
  2400        HA2    345      LEU    HB1   2400     0.090000     1.0080   ; qtot  5.910
  2401        HA2    345      LEU    HB2   2401     0.090000     1.0080   ; qtot  6.000
  2402        CT1    345      LEU     CG   2402    -0.090000    12.0110   ; qtot  5.910
  2403        HA1    345      LEU     HG   2403     0.090000     1.0080   ; qtot  6.000
  2404        CT3    345      LEU    CD1   2404    -0.270000    12.0110   ; qtot  5.730
  2405        HA3    345      LEU   HD11   2405     0.090000     1.0080   ; qtot  5.820
  2406        HA3    345      LEU   HD12   2406     0.090000     1.0080   ; qtot  5.910
  2407        HA3    345      LEU   HD13   2407     0.090000     1.0080   ; qtot  6.000
  2408        CT3    345      LEU    CD2   2408    -0.270000    12.0110   ; qtot  5.730
  2409        HA3    345      LEU   HD21   2409     0.090000     1.0080   ; qtot  5.820
  2410        HA3    345      LEU   HD22   2410     0.090000     1.0080   ; qtot  5.910
  2411        HA3    345      LEU   HD23   2411     0.090000     1.0080   ; qtot  6.000
  2412          C    345      LEU      C   2412     0.510000    12.0110   ; qtot  6.510
  2413          O    345      LEU      O   2413    -0.510000    15.9994   ; qtot  6.000
  2414        NH1    346      VAL      N   2414    -0.470000    14.0070   ; qtot  5.530
  2415          H    346      VAL     HN   2415     0.310000     1.0080   ; qtot  5.840
  2416        CT1    346      VAL     CA   2416     0.070000    12.0110   ; qtot  5.910
  2417        HB1    346      VAL     HA   2417     0.090000     1.0080   ; qtot  6.000
  2418        CT1    346      VAL     CB   2418    -0.090000    12.0110   ; qtot  5.910
  2419        HA1    346      VAL     HB   2419     0.090000     1.0080   ; qtot  6.000
  2420        CT3    346      VAL    CG1   2420    -0.270000    12.0110   ; qtot  5.730
  2421        HA3    346      VAL   HG11   2421     0.090000     1.0080   ; qtot  5.820
  2422        HA3    346      VAL   HG12   2422     0.090000     1.0080   ; qtot  5.910
  2423        HA3    346      VAL   HG13   2423     0.090000     1.0080   ; qtot  6.000
  2424        CT3    346      VAL    CG2   2424    -0.270000    12.0110   ; qtot  5.730
  2425        HA3    346      VAL   HG21   2425     0.090000     1.0080   ; qtot  5.820
  2426        HA3    346      VAL   HG22   2426     0.090000     1.0080   ; qtot  5.910
  2427        HA3    346      VAL   HG23   2427     0.090000     1.0080   ; qtot  6.000
  2428          C    346      VAL      C   2428     0.510000    12.0110   ; qtot  6.510
  2429          O    346      VAL      O   2429    -0.510000    15.9994   ; qtot  6.000
  2430        NH1    347      THR      N   2430    -0.470000    14.0070   ; qtot  5.530
  2431          H    347      THR     HN   2431     0.310000     1.0080   ; qtot  5.840
  2432        CT1    347      THR     CA   2432     0.070000    12.0110   ; qtot  5.910
  2433        HB1    347      THR     HA   2433     0.090000     1.0080   ; qtot  6.000
  2434        CT1    347      THR     CB   2434     0.140000    12.0110   ; qtot  6.140
  2435        HA1    347      THR     HB   2435     0.090000     1.0080   ; qtot  6.230
  2436        OH1    347      THR    OG1   2436    -0.660000    15.9994   ; qtot  5.570
  2437          H    347      THR    HG1   2437     0.430000     1.0080   ; qtot  6.000
  2438        CT3    347      THR    CG2   2438    -0.270000    12.0110   ; qtot  5.730
  2439        HA3    347      THR   HG21   2439     0.090000     1.0080   ; qtot  5.820
  2440        HA3    347      THR   HG22   2440     0.090000     1.0080   ; qtot  5.910
  2441        HA3    347      THR   HG23   2441     0.090000     1.0080   ; qtot  6.000
  2442          C    347      THR      C   2442     0.510000    12.0110   ; qtot  6.510
  2443          O    347      THR      O   2443    -0.510000    15.9994   ; qtot  6.000
  2444        NH1    348      VAL      N   2444    -0.470000    14.0070   ; qtot  5.530
  2445          H    348      VAL     HN   2445     0.310000     1.0080   ; qtot  5.840
  2446        CT1    348      VAL     CA   2446     0.070000    12.0110   ; qtot  5.910
  2447        HB1    348      VAL     HA   2447     0.090000     1.0080   ; qtot  6.000
  2448        CT1    348      VAL     CB   2448    -0.090000    12.0110   ; qtot  5.910
  2449        HA1    348      VAL     HB   2449     0.090000     1.0080   ; qtot  6.000
  2450        CT3    348      VAL    CG1   2450    -0.270000    12.0110   ; qtot  5.730
  2451        HA3    348      VAL   HG11   2451     0.090000     1.0080   ; qtot  5.820
  2452        HA3    348      VAL   HG12   2452     0.090000     1.0080   ; qtot  5.910
  2453        HA3    348      VAL   HG13   2453     0.090000     1.0080   ; qtot  6.000
  2454        CT3    348      VAL    CG2   2454    -0.270000    12.0110   ; qtot  5.730
  2455        HA3    348      VAL   HG21   2455     0.090000     1.0080   ; qtot  5.820
  2456        HA3    348      VAL   HG22   2456     0.090000     1.0080   ; qtot  5.910
  2457        HA3    348      VAL   HG23   2457     0.090000     1.0080   ; qtot  6.000
  2458          C    348      VAL      C   2458     0.510000    12.0110   ; qtot  6.510
  2459          O    348      VAL      O   2459    -0.510000    15.9994   ; qtot  6.000
  2460          N    349      PRO      N   2460    -0.290000    14.0070   ; qtot  5.710
  2461        CP3    349      PRO     CD   2461     0.000000    12.0110   ; qtot  5.710
  2462        HA2    349      PRO    HD1   2462     0.090000     1.0080   ; qtot  5.800
  2463        HA2    349      PRO    HD2   2463     0.090000     1.0080   ; qtot  5.890
  2464        CP1    349      PRO     CA   2464     0.020000    12.0110   ; qtot  5.910
  2465        HB1    349      PRO     HA   2465     0.090000     1.0080   ; qtot  6.000
  2466        CP2    349      PRO     CB   2466    -0.180000    12.0110   ; qtot  5.820
  2467        HA2    349      PRO    HB1   2467     0.090000     1.0080   ; qtot  5.910
  2468        HA2    349      PRO    HB2   2468     0.090000     1.0080   ; qtot  6.000
  2469        CP2    349      PRO     CG   2469    -0.180000    12.0110   ; qtot  5.820
  2470        HA2    349      PRO    HG1   2470     0.090000     1.0080   ; qtot  5.910
  2471        HA2    349      PRO    HG2   2471     0.090000     1.0080   ; qtot  6.000
  2472          C    349      PRO      C   2472     0.510000    12.0110   ; qtot  6.510
  2473          O    349      PRO      O   2473    -0.510000    15.9994   ; qtot  6.000
  2474        NH1    350      VAL      N   2474    -0.470000    14.0070   ; qtot  5.530
  2475          H    350      VAL     HN   2475     0.310000     1.0080   ; qtot  5.840
  2476        CT1    350      VAL     CA   2476     0.070000    12.0110   ; qtot  5.910
  2477        HB1    350      VAL     HA   2477     0.090000     1.0080   ; qtot  6.000
  2478        CT1    350      VAL     CB   2478    -0.090000    12.0110   ; qtot  5.910
  2479        HA1    350      VAL     HB   2479     0.090000     1.0080   ; qtot  6.000
  2480        CT3    350      VAL    CG1   2480    -0.270000    12.0110   ; qtot  5.730
  2481        HA3    350      VAL   HG11   2481     0.090000     1.0080   ; qtot  5.820
  2482        HA3    350      VAL   HG12   2482     0.090000     1.0080   ; qtot  5.910
  2483        HA3    350      VAL   HG13   2483     0.090000     1.0080   ; qtot  6.000
  2484        CT3    350      VAL    CG2   2484    -0.270000    12.0110   ; qtot  5.730
  2485        HA3    350      VAL   HG21   2485     0.090000     1.0080   ; qtot  5.820
  2486        HA3    350      VAL   HG22   2486     0.090000     1.0080   ; qtot  5.910
  2487        HA3    350      VAL   HG23   2487     0.090000     1.0080   ; qtot  6.000
  2488          C    350      VAL      C   2488     0.510000    12.0110   ; qtot  6.510
  2489          O    350      VAL      O   2489    -0.510000    15.9994   ; qtot  6.000
  2490        NH1    351      ALA      N   2490    -0.470000    14.0070   ; qtot  5.530
  2491          H    351      ALA     HN   2491     0.310000     1.0080   ; qtot  5.840
  2492        CT1    351      ALA     CA   2492     0.070000    12.0110   ; qtot  5.910
  2493        HB1    351      ALA     HA   2493     0.090000     1.0080   ; qtot  6.000
  2494        CT3    351      ALA     CB   2494    -0.270000    12.0110   ; qtot  5.730
  2495        HA3    351      ALA    HB1   2495     0.090000     1.0080   ; qtot  5.820
  2496        HA3    351      ALA    HB2   2496     0.090000     1.0080   ; qtot  5.910
  2497        HA3    351      ALA    HB3   2497     0.090000     1.0080   ; qtot  6.000
  2498          C    351      ALA      C   2498     0.510000    12.0110   ; qtot  6.510
  2499          O    351      ALA      O   2499    -0.510000    15.9994   ; qtot  6.000
  2500        NH1    352      THR      N   2500    -0.470000    14.0070   ; qtot  5.530
  2501          H    352      THR     HN   2501     0.310000     1.0080   ; qtot  5.840
  2502        CT1    352      THR     CA   2502     0.070000    12.0110   ; qtot  5.910
  2503        HB1    352      THR     HA   2503     0.090000     1.0080   ; qtot  6.000
  2504        CT1    352      THR     CB   2504     0.140000    12.0110   ; qtot  6.140
  2505        HA1    352      THR     HB   2505     0.090000     1.0080   ; qtot  6.230
  2506        OH1    352      THR    OG1   2506    -0.660000    15.9994   ; qtot  5.570
  2507          H    352      THR    HG1   2507     0.430000     1.0080   ; qtot  6.000
  2508        CT3    352      THR    CG2   2508    -0.270000    12.0110   ; qtot  5.730
  2509        HA3    352      THR   HG21   2509     0.090000     1.0080   ; qtot  5.820
  2510        HA3    352      THR   HG22   2510     0.090000     1.0080   ; qtot  5.910
  2511        HA3    352      THR   HG23   2511     0.090000     1.0080   ; qtot  6.000
  2512          C    352      THR      C   2512     0.510000    12.0110   ; qtot  6.510
  2513          O    352      THR      O   2513    -0.510000    15.9994   ; qtot  6.000
  2514        NH1    353      LEU      N   2514    -0.470000    14.0070   ; qtot  5.530
  2515          H    353      LEU     HN   2515     0.310000     1.0080   ; qtot  5.840
  2516        CT1    353      LEU     CA   2516     0.070000    12.0110   ; qtot  5.910
  2517        HB1    353      LEU     HA   2517     0.090000     1.0080   ; qtot  6.000
  2518        CT2    353      LEU     CB   2518    -0.180000    12.0110   ; qtot  5.820
  2519        HA2    353      LEU    HB1   2519     0.090000     1.0080   ; qtot  5.910
  2520        HA2    353      LEU    HB2   2520     0.090000     1.0080   ; qtot  6.000
  2521        CT1    353      LEU     CG   2521    -0.090000    12.0110   ; qtot  5.910
  2522        HA1    353      LEU     HG   2522     0.090000     1.0080   ; qtot  6.000
  2523        CT3    353      LEU    CD1   2523    -0.270000    12.0110   ; qtot  5.730
  2524        HA3    353      LEU   HD11   2524     0.090000     1.0080   ; qtot  5.820
  2525        HA3    353      LEU   HD12   2525     0.090000     1.0080   ; qtot  5.910
  2526        HA3    353      LEU   HD13   2526     0.090000     1.0080   ; qtot  6.000
  2527        CT3    353      LEU    CD2   2527    -0.270000    12.0110   ; qtot  5.730
  2528        HA3    353      LEU   HD21   2528     0.090000     1.0080   ; qtot  5.820
  2529        HA3    353      LEU   HD22   2529     0.090000     1.0080   ; qtot  5.910
  2530        HA3    353      LEU   HD23   2530     0.090000     1.0080   ; qtot  6.000
  2531          C    353      LEU      C   2531     0.510000    12.0110   ; qtot  6.510
  2532          O    353      LEU      O   2532    -0.510000    15.9994   ; qtot  6.000
  2533        NH1    354      ALA      N   2533    -0.470000    14.0070   ; qtot  5.530
  2534          H    354      ALA     HN   2534     0.310000     1.0080   ; qtot  5.840
  2535        CT1    354      ALA     CA   2535     0.070000    12.0110   ; qtot  5.910
  2536        HB1    354      ALA     HA   2536     0.090000     1.0080   ; qtot  6.000
  2537        CT3    354      ALA     CB   2537    -0.270000    12.0110   ; qtot  5.730
  2538        HA3    354      ALA    HB1   2538     0.090000     1.0080   ; qtot  5.820
  2539        HA3    354      ALA    HB2   2539     0.090000     1.0080   ; qtot  5.910
  2540        HA3    354      ALA    HB3   2540     0.090000     1.0080   ; qtot  6.000
  2541          C    354      ALA      C   2541     0.510000    12.0110   ; qtot  6.510
  2542          O    354      ALA      O   2542    -0.510000    15.9994   ; qtot  6.000
  2543        NH1    355      GLY      N   2543    -0.470000    14.0070   ; qtot  5.530
  2544          H    355      GLY     HN   2544     0.310000     1.0080   ; qtot  5.840
  2545        CT2    355      GLY     CA   2545    -0.020000    12.0110   ; qtot  5.820
  2546        HB2    355      GLY    HA1   2546     0.090000     1.0080   ; qtot  5.910
  2547        HB2    355      GLY    HA2   2547     0.090000     1.0080   ; qtot  6.000
  2548          C    355      GLY      C   2548     0.510000    12.0110   ; qtot  6.510
  2549          O    355      GLY      O   2549    -0.510000    15.9994   ; qtot  6.000
  2550        NH1    356      ARG      N   2550    -0.470000    14.0070   ; qtot  5.530
  2551          H    356      ARG     HN   2551     0.310000     1.0080   ; qtot  5.840
  2552        CT1    356      ARG     CA   2552     0.070000    12.0110   ; qtot  5.910
  2553        HB1    356      ARG     HA   2553     0.090000     1.0080   ; qtot  6.000
  2554        CT2    356      ARG     CB   2554    -0.180000    12.0110   ; qtot  5.820
  2555        HA2    356      ARG    HB1   2555     0.090000     1.0080   ; qtot  5.910
  2556        HA2    356      ARG    HB2   2556     0.090000     1.0080   ; qtot  6.000
  2557        CT2    356      ARG     CG   2557    -0.180000    12.0110   ; qtot  5.820
  2558        HA2    356      ARG    HG1   2558     0.090000     1.0080   ; qtot  5.910
  2559        HA2    356      ARG    HG2   2559     0.090000     1.0080   ; qtot  6.000
  2560        CT2    356      ARG     CD   2560     0.200000    12.0110   ; qtot  6.200
  2561        HA2    356      ARG    HD1   2561     0.090000     1.0080   ; qtot  6.290
  2562        HA2    356      ARG    HD2   2562     0.090000     1.0080   ; qtot  6.380
  2563        NC2    356      ARG     NE   2563    -0.700000    14.0070   ; qtot  5.680
  2564         HC    356      ARG     HE   2564     0.440000     1.0080   ; qtot  6.120
  2565          C    356      ARG     CZ   2565     0.640000    12.0110   ; qtot  6.760
  2566        NC2    356      ARG    NH1   2566    -0.800000    14.0070   ; qtot  5.960
  2567         HC    356      ARG   HH11   2567     0.460000     1.0080   ; qtot  6.420
  2568         HC    356      ARG   HH12   2568     0.460000     1.0080   ; qtot  6.880
  2569        NC2    356      ARG    NH2   2569    -0.800000    14.0070   ; qtot  6.080
  2570         HC    356      ARG   HH21   2570     0.460000     1.0080   ; qtot  6.540
  2571         HC    356      ARG   HH22   2571     0.460000     1.0080   ; qtot  7.000
  2572          C    356      ARG      C   2572     0.510000    12.0110   ; qtot  7.510
  2573          O    356      ARG      O   2573    -0.510000    15.9994   ; qtot  7.000
  2574        NH1    357      HSD      N   2574    -0.470000    14.0070   ; qtot  6.530
  2575          H    357      HSD     HN   2575     0.310000     1.0080   ; qtot  6.840
  2576        CT1    357      HSD     CA   2576     0.070000    12.0110   ; qtot  6.910
  2577        HB1    357      HSD     HA   2577     0.090000     1.0080   ; qtot  7.000
  2578        CT2    357      HSD     CB   2578    -0.090000    12.0110   ; qtot  6.910
  2579        HA2    357      HSD    HB1   2579     0.090000     1.0080   ; qtot  7.000
  2580        HA2    357      HSD    HB2   2580     0.090000     1.0080   ; qtot  7.090
  2581        NR1    357      HSD    ND1   2581    -0.360000    14.0070   ; qtot  6.730
  2582          H    357      HSD    HD1   2582     0.320000     1.0080   ; qtot  7.050
  2583       CPH1    357      HSD     CG   2583    -0.050000    12.0110   ; qtot  7.000
  2584       CPH2    357      HSD    CE1   2584     0.250000    12.0110   ; qtot  7.250
  2585        HR1    357      HSD    HE1   2585     0.130000     1.0080   ; qtot  7.380
  2586        NR2    357      HSD    NE2   2586    -0.700000    14.0070   ; qtot  6.680
  2587       CPH1    357      HSD    CD2   2587     0.220000    12.0110   ; qtot  6.900
  2588        HR3    357      HSD    HD2   2588     0.100000     1.0080   ; qtot  7.000
  2589          C    357      HSD      C   2589     0.510000    12.0110   ; qtot  7.510
  2590          O    357      HSD      O   2590    -0.510000    15.9994   ; qtot  7.000
  2591        NH1    358      PHE      N   2591    -0.470000    14.0070   ; qtot  6.530
  2592          H    358      PHE     HN   2592     0.310000     1.0080   ; qtot  6.840
  2593        CT1    358      PHE     CA   2593     0.070000    12.0110   ; qtot  6.910
  2594        HB1    358      PHE     HA   2594     0.090000     1.0080   ; qtot  7.000
  2595        CT2    358      PHE     CB   2595    -0.180000    12.0110   ; qtot  6.820
  2596        HA2    358      PHE    HB1   2596     0.090000     1.0080   ; qtot  6.910
  2597        HA2    358      PHE    HB2   2597     0.090000     1.0080   ; qtot  7.000
  2598         CA    358      PHE     CG   2598     0.000000    12.0110   ; qtot  7.000
  2599         CA    358      PHE    CD1   2599    -0.115000    12.0110   ; qtot  6.885
  2600         HP    358      PHE    HD1   2600     0.115000     1.0080   ; qtot  7.000
  2601         CA    358      PHE    CE1   2601    -0.115000    12.0110   ; qtot  6.885
  2602         HP    358      PHE    HE1   2602     0.115000     1.0080   ; qtot  7.000
  2603         CA    358      PHE     CZ   2603    -0.115000    12.0110   ; qtot  6.885
  2604         HP    358      PHE     HZ   2604     0.115000     1.0080   ; qtot  7.000
  2605         CA    358      PHE    CD2   2605    -0.115000    12.0110   ; qtot  6.885
  2606         HP    358      PHE    HD2   2606     0.115000     1.0080   ; qtot  7.000
  2607         CA    358      PHE    CE2   2607    -0.115000    12.0110   ; qtot  6.885
  2608         HP    358      PHE    HE2   2608     0.115000     1.0080   ; qtot  7.000
  2609          C    358      PHE      C   2609     0.510000    12.0110   ; qtot  7.510
  2610          O    358      PHE      O   2610    -0.510000    15.9994   ; qtot  7.000
  2611        NH1    359      THR      N   2611    -0.470000    14.0070   ; qtot  6.530
  2612          H    359      THR     HN   2612     0.310000     1.0080   ; qtot  6.840
  2613        CT1    359      THR     CA   2613     0.070000    12.0110   ; qtot  6.910
  2614        HB1    359      THR     HA   2614     0.090000     1.0080   ; qtot  7.000
  2615        CT1    359      THR     CB   2615     0.140000    12.0110   ; qtot  7.140
  2616        HA1    359      THR     HB   2616     0.090000     1.0080   ; qtot  7.230
  2617        OH1    359      THR    OG1   2617    -0.660000    15.9994   ; qtot  6.570
  2618          H    359      THR    HG1   2618     0.430000     1.0080   ; qtot  7.000
  2619        CT3    359      THR    CG2   2619    -0.270000    12.0110   ; qtot  6.730
  2620        HA3    359      THR   HG21   2620     0.090000     1.0080   ; qtot  6.820
  2621        HA3    359      THR   HG22   2621     0.090000     1.0080   ; qtot  6.910
  2622        HA3    359      THR   HG23   2622     0.090000     1.0080   ; qtot  7.000
  2623          C    359      THR      C   2623     0.510000    12.0110   ; qtot  7.510
  2624          O    359      THR      O   2624    -0.510000    15.9994   ; qtot  7.000
  2625        NH1    360      GLU      N   2625    -0.470000    14.0070   ; qtot  6.530
  2626          H    360      GLU     HN   2626     0.310000     1.0080   ; qtot  6.840
  2627        CT1    360      GLU     CA   2627     0.070000    12.0110   ; qtot  6.910
  2628        HB1    360      GLU     HA   2628     0.090000     1.0080   ; qtot  7.000
  2629       CT2A    360      GLU     CB   2629    -0.180000    12.0110   ; qtot  6.820
  2630        HA2    360      GLU    HB1   2630     0.090000     1.0080   ; qtot  6.910
  2631        HA2    360      GLU    HB2   2631     0.090000     1.0080   ; qtot  7.000
  2632        CT2    360      GLU     CG   2632    -0.280000    12.0110   ; qtot  6.720
  2633        HA2    360      GLU    HG1   2633     0.090000     1.0080   ; qtot  6.810
  2634        HA2    360      GLU    HG2   2634     0.090000     1.0080   ; qtot  6.900
  2635         CC    360      GLU     CD   2635     0.620000    12.0110   ; qtot  7.520
  2636         OC    360      GLU    OE1   2636    -0.760000    15.9994   ; qtot  6.760
  2637         OC    360      GLU    OE2   2637    -0.760000    15.9994   ; qtot  6.000
  2638          C    360      GLU      C   2638     0.510000    12.0110   ; qtot  6.510
  2639          O    360      GLU      O   2639    -0.510000    15.9994   ; qtot  6.000
  2640        NH1    361      GLN      N   2640    -0.470000    14.0070   ; qtot  5.530
  2641          H    361      GLN     HN   2641     0.310000     1.0080   ; qtot  5.840
  2642        CT1    361      GLN     CA   2642     0.070000    12.0110   ; qtot  5.910
  2643        HB1    361      GLN     HA   2643     0.090000     1.0080   ; qtot  6.000
  2644        CT2    361      GLN     CB   2644    -0.180000    12.0110   ; qtot  5.820
  2645        HA2    361      GLN    HB1   2645     0.090000     1.0080   ; qtot  5.910
  2646        HA2    361      GLN    HB2   2646     0.090000     1.0080   ; qtot  6.000
  2647        CT2    361      GLN     CG   2647    -0.180000    12.0110   ; qtot  5.820
  2648        HA2    361      GLN    HG1   2648     0.090000     1.0080   ; qtot  5.910
  2649        HA2    361      GLN    HG2   2649     0.090000     1.0080   ; qtot  6.000
  2650         CC    361      GLN     CD   2650     0.550000    12.0110   ; qtot  6.550
  2651          O    361      GLN    OE1   2651    -0.550000    15.9994   ; qtot  6.000
  2652        NH2    361      GLN    NE2   2652    -0.620000    14.0070   ; qtot  5.380
  2653          H    361      GLN   HE21   2653     0.320000     1.0080   ; qtot  5.700
  2654          H    361      GLN   HE22   2654     0.300000     1.0080   ; qtot  6.000
  2655          C    361      GLN      C   2655     0.510000    12.0110   ; qtot  6.510
  2656          O    361      GLN      O   2656    -0.510000    15.9994   ; qtot  6.000
  2657        NH1    362      TRP      N   2657    -0.470000    14.0070   ; qtot  5.530
  2658          H    362      TRP     HN   2658     0.310000     1.0080   ; qtot  5.840
  2659        CT1    362      TRP     CA   2659     0.070000    12.0110   ; qtot  5.910
  2660        HB1    362      TRP     HA   2660     0.090000     1.0080   ; qtot  6.000
  2661        CT2    362      TRP     CB   2661    -0.180000    12.0110   ; qtot  5.820
  2662        HA2    362      TRP    HB1   2662     0.090000     1.0080   ; qtot  5.910
  2663        HA2    362      TRP    HB2   2663     0.090000     1.0080   ; qtot  6.000
  2664         CY    362      TRP     CG   2664    -0.030000    12.0110   ; qtot  5.970
  2665         CA    362      TRP    CD1   2665    -0.150000    12.0110   ; qtot  5.820
  2666         HP    362      TRP    HD1   2666     0.220000     1.0080   ; qtot  6.040
  2667         NY    362      TRP    NE1   2667    -0.510000    14.0070   ; qtot  5.530
  2668          H    362      TRP    HE1   2668     0.370000     1.0080   ; qtot  5.900
  2669        CPT    362      TRP    CE2   2669     0.240000    12.0110   ; qtot  6.140
  2670        CPT    362      TRP    CD2   2670     0.110000    12.0110   ; qtot  6.250
  2671        CAI    362      TRP    CE3   2671    -0.250000    12.0110   ; qtot  6.000
  2672         HP    362      TRP    HE3   2672     0.170000     1.0080   ; qtot  6.170
  2673         CA    362      TRP    CZ3   2673    -0.200000    12.0110   ; qtot  5.970
  2674         HP    362      TRP    HZ3   2674     0.140000     1.0080   ; qtot  6.110
  2675        CAI    362      TRP    CZ2   2675    -0.270000    12.0110   ; qtot  5.840
  2676         HP    362      TRP    HZ2   2676     0.160000     1.0080   ; qtot  6.000
  2677         CA    362      TRP    CH2   2677    -0.140000    12.0110   ; qtot  5.860
  2678         HP    362      TRP    HH2   2678     0.140000     1.0080   ; qtot  6.000
  2679          C    362      TRP      C   2679     0.510000    12.0110   ; qtot  6.510
  2680          O    362      TRP      O   2680    -0.510000    15.9994   ; qtot  6.000
  2681        NH1    363      TYR      N   2681    -0.470000    14.0070   ; qtot  5.530
  2682          H    363      TYR     HN   2682     0.310000     1.0080   ; qtot  5.840
  2683        CT1    363      TYR     CA   2683     0.070000    12.0110   ; qtot  5.910
  2684        HB1    363      TYR     HA   2684     0.090000     1.0080   ; qtot  6.000
  2685        CT2    363      TYR     CB   2685    -0.180000    12.0110   ; qtot  5.820
  2686        HA2    363      TYR    HB1   2686     0.090000     1.0080   ; qtot  5.910
  2687        HA2    363      TYR    HB2   2687     0.090000     1.0080   ; qtot  6.000
  2688         CA    363      TYR     CG   2688     0.000000    12.0110   ; qtot  6.000
  2689         CA    363      TYR    CD1   2689    -0.115000    12.0110   ; qtot  5.885
  2690         HP    363      TYR    HD1   2690     0.115000     1.0080   ; qtot  6.000
  2691         CA    363      TYR    CE1   2691    -0.115000    12.0110   ; qtot  5.885
  2692         HP    363      TYR    HE1   2692     0.115000     1.0080   ; qtot  6.000
  2693         CA    363      TYR     CZ   2693     0.110000    12.0110   ; qtot  6.110
  2694        OH1    363      TYR     OH   2694    -0.540000    15.9994   ; qtot  5.570
  2695          H    363      TYR     HH   2695     0.430000     1.0080   ; qtot  6.000
  2696         CA    363      TYR    CD2   2696    -0.115000    12.0110   ; qtot  5.885
  2697         HP    363      TYR    HD2   2697     0.115000     1.0080   ; qtot  6.000
  2698         CA    363      TYR    CE2   2698    -0.115000    12.0110   ; qtot  5.885
  2699         HP    363      TYR    HE2   2699     0.115000     1.0080   ; qtot  6.000
  2700          C    363      TYR      C   2700     0.510000    12.0110   ; qtot  6.510
  2701          O    363      TYR      O   2701    -0.510000    15.9994   ; qtot  6.000
  2702          N    364      PRO      N   2702    -0.290000    14.0070   ; qtot  5.710
  2703        CP3    364      PRO     CD   2703     0.000000    12.0110   ; qtot  5.710
  2704        HA2    364      PRO    HD1   2704     0.090000     1.0080   ; qtot  5.800
  2705        HA2    364      PRO    HD2   2705     0.090000     1.0080   ; qtot  5.890
  2706        CP1    364      PRO     CA   2706     0.020000    12.0110   ; qtot  5.910
  2707        HB1    364      PRO     HA   2707     0.090000     1.0080   ; qtot  6.000
  2708        CP2    364      PRO     CB   2708    -0.180000    12.0110   ; qtot  5.820
  2709        HA2    364      PRO    HB1   2709     0.090000     1.0080   ; qtot  5.910
  2710        HA2    364      PRO    HB2   2710     0.090000     1.0080   ; qtot  6.000
  2711        CP2    364      PRO     CG   2711    -0.180000    12.0110   ; qtot  5.820
  2712        HA2    364      PRO    HG1   2712     0.090000     1.0080   ; qtot  5.910
  2713        HA2    364      PRO    HG2   2713     0.090000     1.0080   ; qtot  6.000
  2714          C    364      PRO      C   2714     0.510000    12.0110   ; qtot  6.510
  2715          O    364      PRO      O   2715    -0.510000    15.9994   ; qtot  6.000
  2716        NH1    365      VAL      N   2716    -0.470000    14.0070   ; qtot  5.530
  2717          H    365      VAL     HN   2717     0.310000     1.0080   ; qtot  5.840
  2718        CT1    365      VAL     CA   2718     0.070000    12.0110   ; qtot  5.910
  2719        HB1    365      VAL     HA   2719     0.090000     1.0080   ; qtot  6.000
  2720        CT1    365      VAL     CB   2720    -0.090000    12.0110   ; qtot  5.910
  2721        HA1    365      VAL     HB   2721     0.090000     1.0080   ; qtot  6.000
  2722        CT3    365      VAL    CG1   2722    -0.270000    12.0110   ; qtot  5.730
  2723        HA3    365      VAL   HG11   2723     0.090000     1.0080   ; qtot  5.820
  2724        HA3    365      VAL   HG12   2724     0.090000     1.0080   ; qtot  5.910
  2725        HA3    365      VAL   HG13   2725     0.090000     1.0080   ; qtot  6.000
  2726        CT3    365      VAL    CG2   2726    -0.270000    12.0110   ; qtot  5.730
  2727        HA3    365      VAL   HG21   2727     0.090000     1.0080   ; qtot  5.820
  2728        HA3    365      VAL   HG22   2728     0.090000     1.0080   ; qtot  5.910
  2729        HA3    365      VAL   HG23   2729     0.090000     1.0080   ; qtot  6.000
  2730          C    365      VAL      C   2730     0.510000    12.0110   ; qtot  6.510
  2731          O    365      VAL      O   2731    -0.510000    15.9994   ; qtot  6.000
  2732        NH1    366      THR      N   2732    -0.470000    14.0070   ; qtot  5.530
  2733          H    366      THR     HN   2733     0.310000     1.0080   ; qtot  5.840
  2734        CT1    366      THR     CA   2734     0.070000    12.0110   ; qtot  5.910
  2735        HB1    366      THR     HA   2735     0.090000     1.0080   ; qtot  6.000
  2736        CT1    366      THR     CB   2736     0.140000    12.0110   ; qtot  6.140
  2737        HA1    366      THR     HB   2737     0.090000     1.0080   ; qtot  6.230
  2738        OH1    366      THR    OG1   2738    -0.660000    15.9994   ; qtot  5.570
  2739          H    366      THR    HG1   2739     0.430000     1.0080   ; qtot  6.000
  2740        CT3    366      THR    CG2   2740    -0.270000    12.0110   ; qtot  5.730
  2741        HA3    366      THR   HG21   2741     0.090000     1.0080   ; qtot  5.820
  2742        HA3    366      THR   HG22   2742     0.090000     1.0080   ; qtot  5.910
  2743        HA3    366      THR   HG23   2743     0.090000     1.0080   ; qtot  6.000
  2744          C    366      THR      C   2744     0.510000    12.0110   ; qtot  6.510
  2745          O    366      THR      O   2745    -0.510000    15.9994   ; qtot  6.000
  2746        NH1    367      LEU      N   2746    -0.470000    14.0070   ; qtot  5.530
  2747          H    367      LEU     HN   2747     0.310000     1.0080   ; qtot  5.840
  2748        CT1    367      LEU     CA   2748     0.070000    12.0110   ; qtot  5.910
  2749        HB1    367      LEU     HA   2749     0.090000     1.0080   ; qtot  6.000
  2750        CT2    367      LEU     CB   2750    -0.180000    12.0110   ; qtot  5.820
  2751        HA2    367      LEU    HB1   2751     0.090000     1.0080   ; qtot  5.910
  2752        HA2    367      LEU    HB2   2752     0.090000     1.0080   ; qtot  6.000
  2753        CT1    367      LEU     CG   2753    -0.090000    12.0110   ; qtot  5.910
  2754        HA1    367      LEU     HG   2754     0.090000     1.0080   ; qtot  6.000
  2755        CT3    367      LEU    CD1   2755    -0.270000    12.0110   ; qtot  5.730
  2756        HA3    367      LEU   HD11   2756     0.090000     1.0080   ; qtot  5.820
  2757        HA3    367      LEU   HD12   2757     0.090000     1.0080   ; qtot  5.910
  2758        HA3    367      LEU   HD13   2758     0.090000     1.0080   ; qtot  6.000
  2759        CT3    367      LEU    CD2   2759    -0.270000    12.0110   ; qtot  5.730
  2760        HA3    367      LEU   HD21   2760     0.090000     1.0080   ; qtot  5.820
  2761        HA3    367      LEU   HD22   2761     0.090000     1.0080   ; qtot  5.910
  2762        HA3    367      LEU   HD23   2762     0.090000     1.0080   ; qtot  6.000
  2763          C    367      LEU      C   2763     0.510000    12.0110   ; qtot  6.510
  2764          O    367      LEU      O   2764    -0.510000    15.9994   ; qtot  6.000
  2765          N    368      PRO      N   2765    -0.290000    14.0070   ; qtot  5.710
  2766        CP3    368      PRO     CD   2766     0.000000    12.0110   ; qtot  5.710
  2767        HA2    368      PRO    HD1   2767     0.090000     1.0080   ; qtot  5.800
  2768        HA2    368      PRO    HD2   2768     0.090000     1.0080   ; qtot  5.890
  2769        CP1    368      PRO     CA   2769     0.020000    12.0110   ; qtot  5.910
  2770        HB1    368      PRO     HA   2770     0.090000     1.0080   ; qtot  6.000
  2771        CP2    368      PRO     CB   2771    -0.180000    12.0110   ; qtot  5.820
  2772        HA2    368      PRO    HB1   2772     0.090000     1.0080   ; qtot  5.910
  2773        HA2    368      PRO    HB2   2773     0.090000     1.0080   ; qtot  6.000
  2774        CP2    368      PRO     CG   2774    -0.180000    12.0110   ; qtot  5.820
  2775        HA2    368      PRO    HG1   2775     0.090000     1.0080   ; qtot  5.910
  2776        HA2    368      PRO    HG2   2776     0.090000     1.0080   ; qtot  6.000
  2777          C    368      PRO      C   2777     0.510000    12.0110   ; qtot  6.510
  2778          O    368      PRO      O   2778    -0.510000    15.9994   ; qtot  6.000
  2779        NH1    369      THR      N   2779    -0.470000    14.0070   ; qtot  5.530
  2780          H    369      THR     HN   2780     0.310000     1.0080   ; qtot  5.840
  2781        CT1    369      THR     CA   2781     0.070000    12.0110   ; qtot  5.910
  2782        HB1    369      THR     HA   2782     0.090000     1.0080   ; qtot  6.000
  2783        CT1    369      THR     CB   2783     0.140000    12.0110   ; qtot  6.140
  2784        HA1    369      THR     HB   2784     0.090000     1.0080   ; qtot  6.230
  2785        OH1    369      THR    OG1   2785    -0.660000    15.9994   ; qtot  5.570
  2786          H    369      THR    HG1   2786     0.430000     1.0080   ; qtot  6.000
  2787        CT3    369      THR    CG2   2787    -0.270000    12.0110   ; qtot  5.730
  2788        HA3    369      THR   HG21   2788     0.090000     1.0080   ; qtot  5.820
  2789        HA3    369      THR   HG22   2789     0.090000     1.0080   ; qtot  5.910
  2790        HA3    369      THR   HG23   2790     0.090000     1.0080   ; qtot  6.000
  2791          C    369      THR      C   2791     0.510000    12.0110   ; qtot  6.510
  2792          O    369      THR      O   2792    -0.510000    15.9994   ; qtot  6.000
  2793        NH1    370      GLY      N   2793    -0.470000    14.0070   ; qtot  5.530
  2794          H    370      GLY     HN   2794     0.310000     1.0080   ; qtot  5.840
  2795        CT2    370      GLY     CA   2795    -0.020000    12.0110   ; qtot  5.820
  2796        HB2    370      GLY    HA1   2796     0.090000     1.0080   ; qtot  5.910
  2797        HB2    370      GLY    HA2   2797     0.090000     1.0080   ; qtot  6.000
  2798          C    370      GLY      C   2798     0.510000    12.0110   ; qtot  6.510
  2799          O    370      GLY      O   2799    -0.510000    15.9994   ; qtot  6.000
  2800        NH1    371      SER      N   2800    -0.470000    14.0070   ; qtot  5.530
  2801          H    371      SER     HN   2801     0.310000     1.0080   ; qtot  5.840
  2802        CT1    371      SER     CA   2802     0.070000    12.0110   ; qtot  5.910
  2803        HB1    371      SER     HA   2803     0.090000     1.0080   ; qtot  6.000
  2804        CT2    371      SER     CB   2804     0.050000    12.0110   ; qtot  6.050
  2805        HA2    371      SER    HB1   2805     0.090000     1.0080   ; qtot  6.140
  2806        HA2    371      SER    HB2   2806     0.090000     1.0080   ; qtot  6.230
  2807        OH1    371      SER     OG   2807    -0.660000    15.9994   ; qtot  5.570
  2808          H    371      SER    HG1   2808     0.430000     1.0080   ; qtot  6.000
  2809          C    371      SER      C   2809     0.510000    12.0110   ; qtot  6.510
  2810          O    371      SER      O   2810    -0.510000    15.9994   ; qtot  6.000
  2811        NH1    372      GLY      N   2811    -0.470000    14.0070   ; qtot  5.530
  2812          H    372      GLY     HN   2812     0.310000     1.0080   ; qtot  5.840
  2813        CT2    372      GLY     CA   2813    -0.020000    12.0110   ; qtot  5.820
  2814        HB2    372      GLY    HA1   2814     0.090000     1.0080   ; qtot  5.910
  2815        HB2    372      GLY    HA2   2815     0.090000     1.0080   ; qtot  6.000
  2816          C    372      GLY      C   2816     0.510000    12.0110   ; qtot  6.510
  2817          O    372      GLY      O   2817    -0.510000    15.9994   ; qtot  6.000
  2818        NH1    373      GLY      N   2818    -0.470000    14.0070   ; qtot  5.530
  2819          H    373      GLY     HN   2819     0.310000     1.0080   ; qtot  5.840
  2820        CT2    373      GLY     CA   2820    -0.020000    12.0110   ; qtot  5.820
  2821        HB2    373      GLY    HA1   2821     0.090000     1.0080   ; qtot  5.910
  2822        HB2    373      GLY    HA2   2822     0.090000     1.0080   ; qtot  6.000
  2823          C    373      GLY      C   2823     0.510000    12.0110   ; qtot  6.510
  2824          O    373      GLY      O   2824    -0.510000    15.9994   ; qtot  6.000
  2825        NH1    374      SER      N   2825    -0.470000    14.0070   ; qtot  5.530
  2826          H    374      SER     HN   2826     0.310000     1.0080   ; qtot  5.840
  2827        CT1    374      SER     CA   2827     0.070000    12.0110   ; qtot  5.910
  2828        HB1    374      SER     HA   2828     0.090000     1.0080   ; qtot  6.000
  2829        CT2    374      SER     CB   2829     0.050000    12.0110   ; qtot  6.050
  2830        HA2    374      SER    HB1   2830     0.090000     1.0080   ; qtot  6.140
  2831        HA2    374      SER    HB2   2831     0.090000     1.0080   ; qtot  6.230
  2832        OH1    374      SER     OG   2832    -0.660000    15.9994   ; qtot  5.570
  2833          H    374      SER    HG1   2833     0.430000     1.0080   ; qtot  6.000
  2834          C    374      SER      C   2834     0.510000    12.0110   ; qtot  6.510
  2835          O    374      SER      O   2835    -0.510000    15.9994   ; qtot  6.000
  2836        NH1    375      GLY      N   2836    -0.470000    14.0070   ; qtot  5.530
  2837          H    375      GLY     HN   2837     0.310000     1.0080   ; qtot  5.840
  2838        CT2    375      GLY     CA   2838    -0.020000    12.0110   ; qtot  5.820
  2839        HB2    375      GLY    HA1   2839     0.090000     1.0080   ; qtot  5.910
  2840        HB2    375      GLY    HA2   2840     0.090000     1.0080   ; qtot  6.000
  2841          C    375      GLY      C   2841     0.510000    12.0110   ; qtot  6.510
  2842          O    375      GLY      O   2842    -0.510000    15.9994   ; qtot  6.000
  2843        NH1    376      GLY      N   2843    -0.470000    14.0070   ; qtot  5.530
  2844          H    376      GLY     HN   2844     0.310000     1.0080   ; qtot  5.840
  2845        CT2    376      GLY     CA   2845    -0.020000    12.0110   ; qtot  5.820
  2846        HB2    376      GLY    HA1   2846     0.090000     1.0080   ; qtot  5.910
  2847        HB2    376      GLY    HA2   2847     0.090000     1.0080   ; qtot  6.000
  2848          C    376      GLY      C   2848     0.510000    12.0110   ; qtot  6.510
  2849          O    376      GLY      O   2849    -0.510000    15.9994   ; qtot  6.000
  2850        NH1    377      MET      N   2850    -0.470000    14.0070   ; qtot  5.530
  2851          H    377      MET     HN   2851     0.310000     1.0080   ; qtot  5.840
  2852        CT1    377      MET     CA   2852     0.070000    12.0110   ; qtot  5.910
  2853        HB1    377      MET     HA   2853     0.090000     1.0080   ; qtot  6.000
  2854        CT2    377      MET     CB   2854    -0.180000    12.0110   ; qtot  5.820
  2855        HA2    377      MET    HB1   2855     0.090000     1.0080   ; qtot  5.910
  2856        HA2    377      MET    HB2   2856     0.090000     1.0080   ; qtot  6.000
  2857        CT2    377      MET     CG   2857    -0.140000    12.0110   ; qtot  5.860
  2858        HA2    377      MET    HG1   2858     0.090000     1.0080   ; qtot  5.950
  2859        HA2    377      MET    HG2   2859     0.090000     1.0080   ; qtot  6.040
  2860          S    377      MET     SD   2860    -0.090000    32.0600   ; qtot  5.950
  2861        CT3    377      MET     CE   2861    -0.220000    12.0110   ; qtot  5.730
  2862        HA3    377      MET    HE1   2862     0.090000     1.0080   ; qtot  5.820
  2863        HA3    377      MET    HE2   2863     0.090000     1.0080   ; qtot  5.910
  2864        HA3    377      MET    HE3   2864     0.090000     1.0080   ; qtot  6.000
  2865          C    377      MET      C   2865     0.510000    12.0110   ; qtot  6.510
  2866          O    377      MET      O   2866    -0.510000    15.9994   ; qtot  6.000
  2867        NH1    378      GLY      N   2867    -0.470000    14.0070   ; qtot  5.530
  2868          H    378      GLY     HN   2868     0.310000     1.0080   ; qtot  5.840
  2869        CT2    378      GLY     CA   2869    -0.020000    12.0110   ; qtot  5.820
  2870        HB2    378      GLY    HA1   2870     0.090000     1.0080   ; qtot  5.910
  2871        HB2    378      GLY    HA2   2871     0.090000     1.0080   ; qtot  6.000
  2872          C    378      GLY      C   2872     0.510000    12.0110   ; qtot  6.510
  2873          O    378      GLY      O   2873    -0.510000    15.9994   ; qtot  6.000
  2874        NH1    379      SER      N   2874    -0.470000    14.0070   ; qtot  5.530
  2875          H    379      SER     HN   2875     0.310000     1.0080   ; qtot  5.840
  2876        CT1    379      SER     CA   2876     0.070000    12.0110   ; qtot  5.910
  2877        HB1    379      SER     HA   2877     0.090000     1.0080   ; qtot  6.000
  2878        CT2    379      SER     CB   2878     0.050000    12.0110   ; qtot  6.050
  2879        HA2    379      SER    HB1   2879     0.090000     1.0080   ; qtot  6.140
  2880        HA2    379      SER    HB2   2880     0.090000     1.0080   ; qtot  6.230
  2881        OH1    379      SER     OG   2881    -0.660000    15.9994   ; qtot  5.570
  2882          H    379      SER    HG1   2882     0.430000     1.0080   ; qtot  6.000
  2883          C    379      SER      C   2883     0.510000    12.0110   ; qtot  6.510
  2884          O    379      SER      O   2884    -0.510000    15.9994   ; qtot  6.000
  2885        NH1    380      GLY      N   2885    -0.470000    14.0070   ; qtot  5.530
  2886          H    380      GLY     HN   2886     0.310000     1.0080   ; qtot  5.840
  2887        CT2    380      GLY     CA   2887    -0.020000    12.0110   ; qtot  5.820
  2888        HB2    380      GLY    HA1   2888     0.090000     1.0080   ; qtot  5.910
  2889        HB2    380      GLY    HA2   2889     0.090000     1.0080   ; qtot  6.000
  2890          C    380      GLY      C   2890     0.510000    12.0110   ; qtot  6.510
  2891          O    380      GLY      O   2891    -0.510000    15.9994   ; qtot  6.000
  2892        NH1    381      GLY      N   2892    -0.470000    14.0070   ; qtot  5.530
  2893          H    381      GLY     HN   2893     0.310000     1.0080   ; qtot  5.840
  2894        CT2    381      GLY     CA   2894    -0.020000    12.0110   ; qtot  5.820
  2895        HB2    381      GLY    HA1   2895     0.090000     1.0080   ; qtot  5.910
  2896        HB2    381      GLY    HA2   2896     0.090000     1.0080   ; qtot  6.000
  2897          C    381      GLY      C   2897     0.510000    12.0110   ; qtot  6.510
  2898          O    381      GLY      O   2898    -0.510000    15.9994   ; qtot  6.000
  2899        NH1    382      GLY      N   2899    -0.470000    14.0070   ; qtot  5.530
  2900          H    382      GLY     HN   2900     0.310000     1.0080   ; qtot  5.840
  2901        CT2    382      GLY     CA   2901    -0.020000    12.0110   ; qtot  5.820
  2902        HB2    382      GLY    HA1   2902     0.090000     1.0080   ; qtot  5.910
  2903        HB2    382      GLY    HA2   2903     0.090000     1.0080   ; qtot  6.000
  2904          C    382      GLY      C   2904     0.510000    12.0110   ; qtot  6.510
  2905          O    382      GLY      O   2905    -0.510000    15.9994   ; qtot  6.000
  2906        NH1    383      GLY      N   2906    -0.470000    14.0070   ; qtot  5.530
  2907          H    383      GLY     HN   2907     0.310000     1.0080   ; qtot  5.840
  2908        CT2    383      GLY     CA   2908    -0.020000    12.0110   ; qtot  5.820
  2909        HB2    383      GLY    HA1   2909     0.090000     1.0080   ; qtot  5.910
  2910        HB2    383      GLY    HA2   2910     0.090000     1.0080   ; qtot  6.000
  2911          C    383      GLY      C   2911     0.510000    12.0110   ; qtot  6.510
  2912          O    383      GLY      O   2912    -0.510000    15.9994   ; qtot  6.000
  2913        NH1    384      GLY      N   2913    -0.470000    14.0070   ; qtot  5.530
  2914          H    384      GLY     HN   2914     0.310000     1.0080   ; qtot  5.840
  2915        CT2    384      GLY     CA   2915    -0.020000    12.0110   ; qtot  5.820
  2916        HB2    384      GLY    HA1   2916     0.090000     1.0080   ; qtot  5.910
  2917        HB2    384      GLY    HA2   2917     0.090000     1.0080   ; qtot  6.000
  2918          C    384      GLY      C   2918     0.510000    12.0110   ; qtot  6.510
  2919          O    384      GLY      O   2919    -0.510000    15.9994   ; qtot  6.000
  2920        NH1    385      SER      N   2920    -0.470000    14.0070   ; qtot  5.530
  2921          H    385      SER     HN   2921     0.310000     1.0080   ; qtot  5.840
  2922        CT1    385      SER     CA   2922     0.070000    12.0110   ; qtot  5.910
  2923        HB1    385      SER     HA   2923     0.090000     1.0080   ; qtot  6.000
  2924        CT2    385      SER     CB   2924     0.050000    12.0110   ; qtot  6.050
  2925        HA2    385      SER    HB1   2925     0.090000     1.0080   ; qtot  6.140
  2926        HA2    385      SER    HB2   2926     0.090000     1.0080   ; qtot  6.230
  2927        OH1    385      SER     OG   2927    -0.660000    15.9994   ; qtot  5.570
  2928          H    385      SER    HG1   2928     0.430000     1.0080   ; qtot  6.000
  2929          C    385      SER      C   2929     0.510000    12.0110   ; qtot  6.510
  2930          O    385      SER      O   2930    -0.510000    15.9994   ; qtot  6.000
  2931        NH1    386      GLY      N   2931    -0.470000    14.0070   ; qtot  5.530
  2932          H    386      GLY     HN   2932     0.310000     1.0080   ; qtot  5.840
  2933        CT2    386      GLY     CA   2933    -0.020000    12.0110   ; qtot  5.820
  2934        HB2    386      GLY    HA1   2934     0.090000     1.0080   ; qtot  5.910
  2935        HB2    386      GLY    HA2   2935     0.090000     1.0080   ; qtot  6.000
  2936          C    386      GLY      C   2936     0.510000    12.0110   ; qtot  6.510
  2937          O    386      GLY      O   2937    -0.510000    15.9994   ; qtot  6.000
  2938        NH1    387      GLY      N   2938    -0.470000    14.0070   ; qtot  5.530
  2939          H    387      GLY     HN   2939     0.310000     1.0080   ; qtot  5.840
  2940        CT2    387      GLY     CA   2940    -0.020000    12.0110   ; qtot  5.820
  2941        HB2    387      GLY    HA1   2941     0.090000     1.0080   ; qtot  5.910
  2942        HB2    387      GLY    HA2   2942     0.090000     1.0080   ; qtot  6.000
  2943          C    387      GLY      C   2943     0.510000    12.0110   ; qtot  6.510
  2944          O    387      GLY      O   2944    -0.510000    15.9994   ; qtot  6.000
  2945        NH1    388      GLY      N   2945    -0.470000    14.0070   ; qtot  5.530
  2946          H    388      GLY     HN   2946     0.310000     1.0080   ; qtot  5.840
  2947        CT2    388      GLY     CA   2947    -0.020000    12.0110   ; qtot  5.820
  2948        HB2    388      GLY    HA1   2948     0.090000     1.0080   ; qtot  5.910
  2949        HB2    388      GLY    HA2   2949     0.090000     1.0080   ; qtot  6.000
  2950          C    388      GLY      C   2950     0.510000    12.0110   ; qtot  6.510
  2951          O    388      GLY      O   2951    -0.510000    15.9994   ; qtot  6.000
  2952        NH1    389      SER      N   2952    -0.470000    14.0070   ; qtot  5.530
  2953          H    389      SER     HN   2953     0.310000     1.0080   ; qtot  5.840
  2954        CT1    389      SER     CA   2954     0.070000    12.0110   ; qtot  5.910
  2955        HB1    389      SER     HA   2955     0.090000     1.0080   ; qtot  6.000
  2956        CT2    389      SER     CB   2956     0.050000    12.0110   ; qtot  6.050
  2957        HA2    389      SER    HB1   2957     0.090000     1.0080   ; qtot  6.140
  2958        HA2    389      SER    HB2   2958     0.090000     1.0080   ; qtot  6.230
  2959        OH1    389      SER     OG   2959    -0.660000    15.9994   ; qtot  5.570
  2960          H    389      SER    HG1   2960     0.430000     1.0080   ; qtot  6.000
  2961          C    389      SER      C   2961     0.510000    12.0110   ; qtot  6.510
  2962          O    389      SER      O   2962    -0.510000    15.9994   ; qtot  6.000
  2963        NH1    390      GLY      N   2963    -0.470000    14.0070   ; qtot  5.530
  2964          H    390      GLY     HN   2964     0.310000     1.0080   ; qtot  5.840
  2965        CT2    390      GLY     CA   2965    -0.020000    12.0110   ; qtot  5.820
  2966        HB2    390      GLY    HA1   2966     0.090000     1.0080   ; qtot  5.910
  2967        HB2    390      GLY    HA2   2967     0.090000     1.0080   ; qtot  6.000
  2968          C    390      GLY      C   2968     0.510000    12.0110   ; qtot  6.510
  2969          O    390      GLY      O   2969    -0.510000    15.9994   ; qtot  6.000
  2970        NH1    391      GLY      N   2970    -0.470000    14.0070   ; qtot  5.530
  2971          H    391      GLY     HN   2971     0.310000     1.0080   ; qtot  5.840
  2972        CT2    391      GLY     CA   2972    -0.020000    12.0110   ; qtot  5.820
  2973        HB2    391      GLY    HA1   2973     0.090000     1.0080   ; qtot  5.910
  2974        HB2    391      GLY    HA2   2974     0.090000     1.0080   ; qtot  6.000
  2975          C    391      GLY      C   2975     0.510000    12.0110   ; qtot  6.510
  2976          O    391      GLY      O   2976    -0.510000    15.9994   ; qtot  6.000
  2977        NH1    392      LYS      N   2977    -0.470000    14.0070   ; qtot  5.530
  2978          H    392      LYS     HN   2978     0.310000     1.0080   ; qtot  5.840
  2979        CT1    392      LYS     CA   2979     0.070000    12.0110   ; qtot  5.910
  2980        HB1    392      LYS     HA   2980     0.090000     1.0080   ; qtot  6.000
  2981        CT2    392      LYS     CB   2981    -0.180000    12.0110   ; qtot  5.820
  2982        HA2    392      LYS    HB1   2982     0.090000     1.0080   ; qtot  5.910
  2983        HA2    392      LYS    HB2   2983     0.090000     1.0080   ; qtot  6.000
  2984        CT2    392      LYS     CG   2984    -0.180000    12.0110   ; qtot  5.820
  2985        HA2    392      LYS    HG1   2985     0.090000     1.0080   ; qtot  5.910
  2986        HA2    392      LYS    HG2   2986     0.090000     1.0080   ; qtot  6.000
  2987        CT2    392      LYS     CD   2987    -0.180000    12.0110   ; qtot  5.820
  2988        HA2    392      LYS    HD1   2988     0.090000     1.0080   ; qtot  5.910
  2989        HA2    392      LYS    HD2   2989     0.090000     1.0080   ; qtot  6.000
  2990        CT2    392      LYS     CE   2990     0.210000    12.0110   ; qtot  6.210
  2991        HA2    392      LYS    HE1   2991     0.050000     1.0080   ; qtot  6.260
  2992        HA2    392      LYS    HE2   2992     0.050000     1.0080   ; qtot  6.310
  2993        NH3    392      LYS     NZ   2993    -0.300000    14.0070   ; qtot  6.010
  2994         HC    392      LYS    HZ1   2994     0.330000     1.0080   ; qtot  6.340
  2995         HC    392      LYS    HZ2   2995     0.330000     1.0080   ; qtot  6.670
  2996         HC    392      LYS    HZ3   2996     0.330000     1.0080   ; qtot  7.000
  2997          C    392      LYS      C   2997     0.510000    12.0110   ; qtot  7.510
  2998          O    392      LYS      O   2998    -0.510000    15.9994   ; qtot  7.000
  2999        NH1    393      GLY      N   2999    -0.470000    14.0070   ; qtot  6.530
  3000          H    393      GLY     HN   3000     0.310000     1.0080   ; qtot  6.840
  3001        CT2    393      GLY     CA   3001    -0.020000    12.0110   ; qtot  6.820
  3002        HB2    393      GLY    HA1   3002     0.090000     1.0080   ; qtot  6.910
  3003        HB2    393      GLY    HA2   3003     0.090000     1.0080   ; qtot  7.000
  3004          C    393      GLY      C   3004     0.510000    12.0110   ; qtot  7.510
  3005          O    393      GLY      O   3005    -0.510000    15.9994   ; qtot  7.000
  3006        NH1    394      LYS      N   3006    -0.470000    14.0070   ; qtot  6.530
  3007          H    394      LYS     HN   3007     0.310000     1.0080   ; qtot  6.840
  3008        CT1    394      LYS     CA   3008     0.070000    12.0110   ; qtot  6.910
  3009        HB1    394      LYS     HA   3009     0.090000     1.0080   ; qtot  7.000
  3010        CT2    394      LYS     CB   3010    -0.180000    12.0110   ; qtot  6.820
  3011        HA2    394      LYS    HB1   3011     0.090000     1.0080   ; qtot  6.910
  3012        HA2    394      LYS    HB2   3012     0.090000     1.0080   ; qtot  7.000
  3013        CT2    394      LYS     CG   3013    -0.180000    12.0110   ; qtot  6.820
  3014        HA2    394      LYS    HG1   3014     0.090000     1.0080   ; qtot  6.910
  3015        HA2    394      LYS    HG2   3015     0.090000     1.0080   ; qtot  7.000
  3016        CT2    394      LYS     CD   3016    -0.180000    12.0110   ; qtot  6.820
  3017        HA2    394      LYS    HD1   3017     0.090000     1.0080   ; qtot  6.910
  3018        HA2    394      LYS    HD2   3018     0.090000     1.0080   ; qtot  7.000
  3019        CT2    394      LYS     CE   3019     0.210000    12.0110   ; qtot  7.210
  3020        HA2    394      LYS    HE1   3020     0.050000     1.0080   ; qtot  7.260
  3021        HA2    394      LYS    HE2   3021     0.050000     1.0080   ; qtot  7.310
  3022        NH3    394      LYS     NZ   3022    -0.300000    14.0070   ; qtot  7.010
  3023         HC    394      LYS    HZ1   3023     0.330000     1.0080   ; qtot  7.340
  3024         HC    394      LYS    HZ2   3024     0.330000     1.0080   ; qtot  7.670
  3025         HC    394      LYS    HZ3   3025     0.330000     1.0080   ; qtot  8.000
  3026          C    394      LYS      C   3026     0.510000    12.0110   ; qtot  8.510
  3027          O    394      LYS      O   3027    -0.510000    15.9994   ; qtot  8.000
  3028        NH1    395      GLY      N   3028    -0.470000    14.0070   ; qtot  7.530
  3029          H    395      GLY     HN   3029     0.310000     1.0080   ; qtot  7.840
  3030        CT2    395      GLY     CA   3030    -0.020000    12.0110   ; qtot  7.820
  3031        HB2    395      GLY    HA1   3031     0.090000     1.0080   ; qtot  7.910
  3032        HB2    395      GLY    HA2   3032     0.090000     1.0080   ; qtot  8.000
  3033          C    395      GLY      C   3033     0.510000    12.0110   ; qtot  8.510
  3034          O    395      GLY      O   3034    -0.510000    15.9994   ; qtot  8.000
  3035        NH1    396      GLY      N   3035    -0.470000    14.0070   ; qtot  7.530
  3036          H    396      GLY     HN   3036     0.310000     1.0080   ; qtot  7.840
  3037        CT2    396      GLY     CA   3037    -0.020000    12.0110   ; qtot  7.820
  3038        HB2    396      GLY    HA1   3038     0.090000     1.0080   ; qtot  7.910
  3039        HB2    396      GLY    HA2   3039     0.090000     1.0080   ; qtot  8.000
  3040          C    396      GLY      C   3040     0.510000    12.0110   ; qtot  8.510
  3041          O    396      GLY      O   3041    -0.510000    15.9994   ; qtot  8.000
  3042        NH1    397      CYS      N   3042    -0.470000    14.0070   ; qtot  7.530
  3043          H    397      CYS     HN   3043     0.310000     1.0080   ; qtot  7.840
  3044        CT1    397      CYS     CA   3044     0.070000    12.0110   ; qtot  7.910
  3045        HB1    397      CYS     HA   3045     0.090000     1.0080   ; qtot  8.000
  3046        CT2    397      CYS     CB   3046    -0.110000    12.0110   ; qtot  7.890
  3047        HA2    397      CYS    HB1   3047     0.090000     1.0080   ; qtot  7.980
  3048        HA2    397      CYS    HB2   3048     0.090000     1.0080   ; qtot  8.070
  3049          S    397      CYS     SG   3049    -0.230000    32.0600   ; qtot  7.840
  3050         HS    397      CYS    HG1   3050     0.160000     1.0080   ; qtot  8.000
  3051          C    397      CYS      C   3051     0.510000    12.0110   ; qtot  8.510
  3052          O    397      CYS      O   3052    -0.510000    15.9994   ; qtot  8.000
  3053          N    398      PRO      N   3053    -0.290000    14.0070   ; qtot  7.710
  3054        CP3    398      PRO     CD   3054     0.000000    12.0110   ; qtot  7.710
  3055        HA2    398      PRO    HD1   3055     0.090000     1.0080   ; qtot  7.800
  3056        HA2    398      PRO    HD2   3056     0.090000     1.0080   ; qtot  7.890
  3057        CP1    398      PRO     CA   3057     0.020000    12.0110   ; qtot  7.910
  3058        HB1    398      PRO     HA   3058     0.090000     1.0080   ; qtot  8.000
  3059        CP2    398      PRO     CB   3059    -0.180000    12.0110   ; qtot  7.820
  3060        HA2    398      PRO    HB1   3060     0.090000     1.0080   ; qtot  7.910
  3061        HA2    398      PRO    HB2   3061     0.090000     1.0080   ; qtot  8.000
  3062        CP2    398      PRO     CG   3062    -0.180000    12.0110   ; qtot  7.820
  3063        HA2    398      PRO    HG1   3063     0.090000     1.0080   ; qtot  7.910
  3064        HA2    398      PRO    HG2   3064     0.090000     1.0080   ; qtot  8.000
  3065          C    398      PRO      C   3065     0.510000    12.0110   ; qtot  8.510
  3066          O    398      PRO      O   3066    -0.510000    15.9994   ; qtot  8.000
  3067        NH1    399      ALA      N   3067    -0.470000    14.0070   ; qtot  7.530
  3068          H    399      ALA     HN   3068     0.310000     1.0080   ; qtot  7.840
  3069        CT1    399      ALA     CA   3069     0.070000    12.0110   ; qtot  7.910
  3070        HB1    399      ALA     HA   3070     0.090000     1.0080   ; qtot  8.000
  3071        CT3    399      ALA     CB   3071    -0.270000    12.0110   ; qtot  7.730
  3072        HA3    399      ALA    HB1   3072     0.090000     1.0080   ; qtot  7.820
  3073        HA3    399      ALA    HB2   3073     0.090000     1.0080   ; qtot  7.910
  3074        HA3    399      ALA    HB3   3074     0.090000     1.0080   ; qtot  8.000
  3075          C    399      ALA      C   3075     0.510000    12.0110   ; qtot  8.510
  3076          O    399      ALA      O   3076    -0.510000    15.9994   ; qtot  8.000
  3077        NH1    400      VAL      N   3077    -0.470000    14.0070   ; qtot  7.530
  3078          H    400      VAL     HN   3078     0.310000     1.0080   ; qtot  7.840
  3079        CT1    400      VAL     CA   3079     0.070000    12.0110   ; qtot  7.910
  3080        HB1    400      VAL     HA   3080     0.090000     1.0080   ; qtot  8.000
  3081        CT1    400      VAL     CB   3081    -0.090000    12.0110   ; qtot  7.910
  3082        HA1    400      VAL     HB   3082     0.090000     1.0080   ; qtot  8.000
  3083        CT3    400      VAL    CG1   3083    -0.270000    12.0110   ; qtot  7.730
  3084        HA3    400      VAL   HG11   3084     0.090000     1.0080   ; qtot  7.820
  3085        HA3    400      VAL   HG12   3085     0.090000     1.0080   ; qtot  7.910
  3086        HA3    400      VAL   HG13   3086     0.090000     1.0080   ; qtot  8.000
  3087        CT3    400      VAL    CG2   3087    -0.270000    12.0110   ; qtot  7.730
  3088        HA3    400      VAL   HG21   3088     0.090000     1.0080   ; qtot  7.820
  3089        HA3    400      VAL   HG22   3089     0.090000     1.0080   ; qtot  7.910
  3090        HA3    400      VAL   HG23   3090     0.090000     1.0080   ; qtot  8.000
  3091          C    400      VAL      C   3091     0.510000    12.0110   ; qtot  8.510
  3092          O    400      VAL      O   3092    -0.510000    15.9994   ; qtot  8.000
  3093        NH1    401      ARG      N   3093    -0.470000    14.0070   ; qtot  7.530
  3094          H    401      ARG     HN   3094     0.310000     1.0080   ; qtot  7.840
  3095        CT1    401      ARG     CA   3095     0.070000    12.0110   ; qtot  7.910
  3096        HB1    401      ARG     HA   3096     0.090000     1.0080   ; qtot  8.000
  3097        CT2    401      ARG     CB   3097    -0.180000    12.0110   ; qtot  7.820
  3098        HA2    401      ARG    HB1   3098     0.090000     1.0080   ; qtot  7.910
  3099        HA2    401      ARG    HB2   3099     0.090000     1.0080   ; qtot  8.000
  3100        CT2    401      ARG     CG   3100    -0.180000    12.0110   ; qtot  7.820
  3101        HA2    401      ARG    HG1   3101     0.090000     1.0080   ; qtot  7.910
  3102        HA2    401      ARG    HG2   3102     0.090000     1.0080   ; qtot  8.000
  3103        CT2    401      ARG     CD   3103     0.200000    12.0110   ; qtot  8.200
  3104        HA2    401      ARG    HD1   3104     0.090000     1.0080   ; qtot  8.290
  3105        HA2    401      ARG    HD2   3105     0.090000     1.0080   ; qtot  8.380
  3106        NC2    401      ARG     NE   3106    -0.700000    14.0070   ; qtot  7.680
  3107         HC    401      ARG     HE   3107     0.440000     1.0080   ; qtot  8.120
  3108          C    401      ARG     CZ   3108     0.640000    12.0110   ; qtot  8.760
  3109        NC2    401      ARG    NH1   3109    -0.800000    14.0070   ; qtot  7.960
  3110         HC    401      ARG   HH11   3110     0.460000     1.0080   ; qtot  8.420
  3111         HC    401      ARG   HH12   3111     0.460000     1.0080   ; qtot  8.880
  3112        NC2    401      ARG    NH2   3112    -0.800000    14.0070   ; qtot  8.080
  3113         HC    401      ARG   HH21   3113     0.460000     1.0080   ; qtot  8.540
  3114         HC    401      ARG   HH22   3114     0.460000     1.0080   ; qtot  9.000
  3115          C    401      ARG      C   3115     0.510000    12.0110   ; qtot  9.510
  3116          O    401      ARG      O   3116    -0.510000    15.9994   ; qtot  9.000
  3117        NH1    402      LEU      N   3117    -0.470000    14.0070   ; qtot  8.530
  3118          H    402      LEU     HN   3118     0.310000     1.0080   ; qtot  8.840
  3119        CT1    402      LEU     CA   3119     0.070000    12.0110   ; qtot  8.910
  3120        HB1    402      LEU     HA   3120     0.090000     1.0080   ; qtot  9.000
  3121        CT2    402      LEU     CB   3121    -0.180000    12.0110   ; qtot  8.820
  3122        HA2    402      LEU    HB1   3122     0.090000     1.0080   ; qtot  8.910
  3123        HA2    402      LEU    HB2   3123     0.090000     1.0080   ; qtot  9.000
  3124        CT1    402      LEU     CG   3124    -0.090000    12.0110   ; qtot  8.910
  3125        HA1    402      LEU     HG   3125     0.090000     1.0080   ; qtot  9.000
  3126        CT3    402      LEU    CD1   3126    -0.270000    12.0110   ; qtot  8.730
  3127        HA3    402      LEU   HD11   3127     0.090000     1.0080   ; qtot  8.820
  3128        HA3    402      LEU   HD12   3128     0.090000     1.0080   ; qtot  8.910
  3129        HA3    402      LEU   HD13   3129     0.090000     1.0080   ; qtot  9.000
  3130        CT3    402      LEU    CD2   3130    -0.270000    12.0110   ; qtot  8.730
  3131        HA3    402      LEU   HD21   3131     0.090000     1.0080   ; qtot  8.820
  3132        HA3    402      LEU   HD22   3132     0.090000     1.0080   ; qtot  8.910
  3133        HA3    402      LEU   HD23   3133     0.090000     1.0080   ; qtot  9.000
  3134          C    402      LEU      C   3134     0.510000    12.0110   ; qtot  9.510
  3135          O    402      LEU      O   3135    -0.510000    15.9994   ; qtot  9.000
  3136        NH1    403      LYS      N   3136    -0.470000    14.0070   ; qtot  8.530
  3137          H    403      LYS     HN   3137     0.310000     1.0080   ; qtot  8.840
  3138        CT1    403      LYS     CA   3138     0.070000    12.0110   ; qtot  8.910
  3139        HB1    403      LYS     HA   3139     0.090000     1.0080   ; qtot  9.000
  3140        CT2    403      LYS     CB   3140    -0.180000    12.0110   ; qtot  8.820
  3141        HA2    403      LYS    HB1   3141     0.090000     1.0080   ; qtot  8.910
  3142        HA2    403      LYS    HB2   3142     0.090000     1.0080   ; qtot  9.000
  3143        CT2    403      LYS     CG   3143    -0.180000    12.0110   ; qtot  8.820
  3144        HA2    403      LYS    HG1   3144     0.090000     1.0080   ; qtot  8.910
  3145        HA2    403      LYS    HG2   3145     0.090000     1.0080   ; qtot  9.000
  3146        CT2    403      LYS     CD   3146    -0.180000    12.0110   ; qtot  8.820
  3147        HA2    403      LYS    HD1   3147     0.090000     1.0080   ; qtot  8.910
  3148        HA2    403      LYS    HD2   3148     0.090000     1.0080   ; qtot  9.000
  3149        CT2    403      LYS     CE   3149     0.210000    12.0110   ; qtot  9.210
  3150        HA2    403      LYS    HE1   3150     0.050000     1.0080   ; qtot  9.260
  3151        HA2    403      LYS    HE2   3151     0.050000     1.0080   ; qtot  9.310
  3152        NH3    403      LYS     NZ   3152    -0.300000    14.0070   ; qtot  9.010
  3153         HC    403      LYS    HZ1   3153     0.330000     1.0080   ; qtot  9.340
  3154         HC    403      LYS    HZ2   3154     0.330000     1.0080   ; qtot  9.670
  3155         HC    403      LYS    HZ3   3155     0.330000     1.0080   ; qtot 10.000
  3156          C    403      LYS      C   3156     0.510000    12.0110   ; qtot 10.510
  3157          O    403      LYS      O   3157    -0.510000    15.9994   ; qtot 10.000
  3158        NH1    404      ALA      N   3158    -0.470000    14.0070   ; qtot  9.530
  3159          H    404      ALA     HN   3159     0.310000     1.0080   ; qtot  9.840
  3160        CT1    404      ALA     CA   3160     0.070000    12.0110   ; qtot  9.910
  3161        HB1    404      ALA     HA   3161     0.090000     1.0080   ; qtot 10.000
  3162        CT3    404      ALA     CB   3162    -0.270000    12.0110   ; qtot  9.730
  3163        HA3    404      ALA    HB1   3163     0.090000     1.0080   ; qtot  9.820
  3164        HA3    404      ALA    HB2   3164     0.090000     1.0080   ; qtot  9.910
  3165        HA3    404      ALA    HB3   3165     0.090000     1.0080   ; qtot 10.000
  3166          C    404      ALA      C   3166     0.510000    12.0110   ; qtot 10.510
  3167          O    404      ALA      O   3167    -0.510000    15.9994   ; qtot 10.000
  3168        NH1    405      ARG      N   3168    -0.470000    14.0070   ; qtot  9.530
  3169          H    405      ARG     HN   3169     0.310000     1.0080   ; qtot  9.840
  3170        CT1    405      ARG     CA   3170     0.070000    12.0110   ; qtot  9.910
  3171        HB1    405      ARG     HA   3171     0.090000     1.0080   ; qtot 10.000
  3172        CT2    405      ARG     CB   3172    -0.180000    12.0110   ; qtot  9.820
  3173        HA2    405      ARG    HB1   3173     0.090000     1.0080   ; qtot  9.910
  3174        HA2    405      ARG    HB2   3174     0.090000     1.0080   ; qtot 10.000
  3175        CT2    405      ARG     CG   3175    -0.180000    12.0110   ; qtot  9.820
  3176        HA2    405      ARG    HG1   3176     0.090000     1.0080   ; qtot  9.910
  3177        HA2    405      ARG    HG2   3177     0.090000     1.0080   ; qtot 10.000
  3178        CT2    405      ARG     CD   3178     0.200000    12.0110   ; qtot 10.200
  3179        HA2    405      ARG    HD1   3179     0.090000     1.0080   ; qtot 10.290
  3180        HA2    405      ARG    HD2   3180     0.090000     1.0080   ; qtot 10.380
  3181        NC2    405      ARG     NE   3181    -0.700000    14.0070   ; qtot  9.680
  3182         HC    405      ARG     HE   3182     0.440000     1.0080   ; qtot 10.120
  3183          C    405      ARG     CZ   3183     0.640000    12.0110   ; qtot 10.760
  3184        NC2    405      ARG    NH1   3184    -0.800000    14.0070   ; qtot  9.960
  3185         HC    405      ARG   HH11   3185     0.460000     1.0080   ; qtot 10.420
  3186         HC    405      ARG   HH12   3186     0.460000     1.0080   ; qtot 10.880
  3187        NC2    405      ARG    NH2   3187    -0.800000    14.0070   ; qtot 10.080
  3188         HC    405      ARG   HH21   3188     0.460000     1.0080   ; qtot 10.540
  3189         HC    405      ARG   HH22   3189     0.460000     1.0080   ; qtot 11.000
  3190          C    405      ARG      C   3190     0.510000    12.0110   ; qtot 11.510
  3191          O    405      ARG      O   3191    -0.510000    15.9994   ; qtot 11.000
  3192        NH1    406      TYR      N   3192    -0.470000    14.0070   ; qtot 10.530
  3193          H    406      TYR     HN   3193     0.310000     1.0080   ; qtot 10.840
  3194        CT1    406      TYR     CA   3194     0.070000    12.0110   ; qtot 10.910
  3195        HB1    406      TYR     HA   3195     0.090000     1.0080   ; qtot 11.000
  3196        CT2    406      TYR     CB   3196    -0.180000    12.0110   ; qtot 10.820
  3197        HA2    406      TYR    HB1   3197     0.090000     1.0080   ; qtot 10.910
  3198        HA2    406      TYR    HB2   3198     0.090000     1.0080   ; qtot 11.000
  3199         CA    406      TYR     CG   3199     0.000000    12.0110   ; qtot 11.000
  3200         CA    406      TYR    CD1   3200    -0.115000    12.0110   ; qtot 10.885
  3201         HP    406      TYR    HD1   3201     0.115000     1.0080   ; qtot 11.000
  3202         CA    406      TYR    CE1   3202    -0.115000    12.0110   ; qtot 10.885
  3203         HP    406      TYR    HE1   3203     0.115000     1.0080   ; qtot 11.000
  3204         CA    406      TYR     CZ   3204     0.110000    12.0110   ; qtot 11.110
  3205        OH1    406      TYR     OH   3205    -0.540000    15.9994   ; qtot 10.570
  3206          H    406      TYR     HH   3206     0.430000     1.0080   ; qtot 11.000
  3207         CA    406      TYR    CD2   3207    -0.115000    12.0110   ; qtot 10.885
  3208         HP    406      TYR    HD2   3208     0.115000     1.0080   ; qtot 11.000
  3209         CA    406      TYR    CE2   3209    -0.115000    12.0110   ; qtot 10.885
  3210         HP    406      TYR    HE2   3210     0.115000     1.0080   ; qtot 11.000
  3211          C    406      TYR      C   3211     0.510000    12.0110   ; qtot 11.510
  3212          O    406      TYR      O   3212    -0.510000    15.9994   ; qtot 11.000
  3213        NH1    407      GLN      N   3213    -0.470000    14.0070   ; qtot 10.530
  3214          H    407      GLN     HN   3214     0.310000     1.0080   ; qtot 10.840
  3215        CT1    407      GLN     CA   3215     0.070000    12.0110   ; qtot 10.910
  3216        HB1    407      GLN     HA   3216     0.090000     1.0080   ; qtot 11.000
  3217        CT2    407      GLN     CB   3217    -0.180000    12.0110   ; qtot 10.820
  3218        HA2    407      GLN    HB1   3218     0.090000     1.0080   ; qtot 10.910
  3219        HA2    407      GLN    HB2   3219     0.090000     1.0080   ; qtot 11.000
  3220        CT2    407      GLN     CG   3220    -0.180000    12.0110   ; qtot 10.820
  3221        HA2    407      GLN    HG1   3221     0.090000     1.0080   ; qtot 10.910
  3222        HA2    407      GLN    HG2   3222     0.090000     1.0080   ; qtot 11.000
  3223         CC    407      GLN     CD   3223     0.550000    12.0110   ; qtot 11.550
  3224          O    407      GLN    OE1   3224    -0.550000    15.9994   ; qtot 11.000
  3225        NH2    407      GLN    NE2   3225    -0.620000    14.0070   ; qtot 10.380
  3226          H    407      GLN   HE21   3226     0.320000     1.0080   ; qtot 10.700
  3227          H    407      GLN   HE22   3227     0.300000     1.0080   ; qtot 11.000
  3228          C    407      GLN      C   3228     0.510000    12.0110   ; qtot 11.510
  3229          O    407      GLN      O   3229    -0.510000    15.9994   ; qtot 11.000
  3230        NH1    408      THR      N   3230    -0.470000    14.0070   ; qtot 10.530
  3231          H    408      THR     HN   3231     0.310000     1.0080   ; qtot 10.840
  3232        CT1    408      THR     CA   3232     0.070000    12.0110   ; qtot 10.910
  3233        HB1    408      THR     HA   3233     0.090000     1.0080   ; qtot 11.000
  3234        CT1    408      THR     CB   3234     0.140000    12.0110   ; qtot 11.140
  3235        HA1    408      THR     HB   3235     0.090000     1.0080   ; qtot 11.230
  3236        OH1    408      THR    OG1   3236    -0.660000    15.9994   ; qtot 10.570
  3237          H    408      THR    HG1   3237     0.430000     1.0080   ; qtot 11.000
  3238        CT3    408      THR    CG2   3238    -0.270000    12.0110   ; qtot 10.730
  3239        HA3    408      THR   HG21   3239     0.090000     1.0080   ; qtot 10.820
  3240        HA3    408      THR   HG22   3240     0.090000     1.0080   ; qtot 10.910
  3241        HA3    408      THR   HG23   3241     0.090000     1.0080   ; qtot 11.000
  3242          C    408      THR      C   3242     0.510000    12.0110   ; qtot 11.510
  3243          O    408      THR      O   3243    -0.510000    15.9994   ; qtot 11.000
  3244        NH1    409      MET      N   3244    -0.470000    14.0070   ; qtot 10.530
  3245          H    409      MET     HN   3245     0.310000     1.0080   ; qtot 10.840
  3246        CT1    409      MET     CA   3246     0.070000    12.0110   ; qtot 10.910
  3247        HB1    409      MET     HA   3247     0.090000     1.0080   ; qtot 11.000
  3248        CT2    409      MET     CB   3248    -0.180000    12.0110   ; qtot 10.820
  3249        HA2    409      MET    HB1   3249     0.090000     1.0080   ; qtot 10.910
  3250        HA2    409      MET    HB2   3250     0.090000     1.0080   ; qtot 11.000
  3251        CT2    409      MET     CG   3251    -0.140000    12.0110   ; qtot 10.860
  3252        HA2    409      MET    HG1   3252     0.090000     1.0080   ; qtot 10.950
  3253        HA2    409      MET    HG2   3253     0.090000     1.0080   ; qtot 11.040
  3254          S    409      MET     SD   3254    -0.090000    32.0600   ; qtot 10.950
  3255        CT3    409      MET     CE   3255    -0.220000    12.0110   ; qtot 10.730
  3256        HA3    409      MET    HE1   3256     0.090000     1.0080   ; qtot 10.820
  3257        HA3    409      MET    HE2   3257     0.090000     1.0080   ; qtot 10.910
  3258        HA3    409      MET    HE3   3258     0.090000     1.0080   ; qtot 11.000
  3259          C    409      MET      C   3259     0.510000    12.0110   ; qtot 11.510
  3260          O    409      MET      O   3260    -0.510000    15.9994   ; qtot 11.000
  3261        NH1    410      SER      N   3261    -0.470000    14.0070   ; qtot 10.530
  3262          H    410      SER     HN   3262     0.310000     1.0080   ; qtot 10.840
  3263        CT1    410      SER     CA   3263     0.070000    12.0110   ; qtot 10.910
  3264        HB1    410      SER     HA   3264     0.090000     1.0080   ; qtot 11.000
  3265        CT2    410      SER     CB   3265     0.050000    12.0110   ; qtot 11.050
  3266        HA2    410      SER    HB1   3266     0.090000     1.0080   ; qtot 11.140
  3267        HA2    410      SER    HB2   3267     0.090000     1.0080   ; qtot 11.230
  3268        OH1    410      SER     OG   3268    -0.660000    15.9994   ; qtot 10.570
  3269          H    410      SER    HG1   3269     0.430000     1.0080   ; qtot 11.000
  3270          C    410      SER      C   3270     0.510000    12.0110   ; qtot 11.510
  3271          O    410      SER      O   3271    -0.510000    15.9994   ; qtot 11.000
  3272        NH1    411      ILE      N   3272    -0.470000    14.0070   ; qtot 10.530
  3273          H    411      ILE     HN   3273     0.310000     1.0080   ; qtot 10.840
  3274        CT1    411      ILE     CA   3274     0.070000    12.0110   ; qtot 10.910
  3275        HB1    411      ILE     HA   3275     0.090000     1.0080   ; qtot 11.000
  3276        CT1    411      ILE     CB   3276    -0.090000    12.0110   ; qtot 10.910
  3277        HA1    411      ILE     HB   3277     0.090000     1.0080   ; qtot 11.000
  3278        CT3    411      ILE    CG2   3278    -0.270000    12.0110   ; qtot 10.730
  3279        HA3    411      ILE   HG21   3279     0.090000     1.0080   ; qtot 10.820
  3280        HA3    411      ILE   HG22   3280     0.090000     1.0080   ; qtot 10.910
  3281        HA3    411      ILE   HG23   3281     0.090000     1.0080   ; qtot 11.000
  3282        CT2    411      ILE    CG1   3282    -0.180000    12.0110   ; qtot 10.820
  3283        HA2    411      ILE   HG11   3283     0.090000     1.0080   ; qtot 10.910
  3284        HA2    411      ILE   HG12   3284     0.090000     1.0080   ; qtot 11.000
  3285        CT3    411      ILE     CD   3285    -0.270000    12.0110   ; qtot 10.730
  3286        HA3    411      ILE    HD1   3286     0.090000     1.0080   ; qtot 10.820
  3287        HA3    411      ILE    HD2   3287     0.090000     1.0080   ; qtot 10.910
  3288        HA3    411      ILE    HD3   3288     0.090000     1.0080   ; qtot 11.000
  3289          C    411      ILE      C   3289     0.510000    12.0110   ; qtot 11.510
  3290          O    411      ILE      O   3290    -0.510000    15.9994   ; qtot 11.000
  3291        NH1    412      LEU      N   3291    -0.470000    14.0070   ; qtot 10.530
  3292          H    412      LEU     HN   3292     0.310000     1.0080   ; qtot 10.840
  3293        CT1    412      LEU     CA   3293     0.070000    12.0110   ; qtot 10.910
  3294        HB1    412      LEU     HA   3294     0.090000     1.0080   ; qtot 11.000
  3295        CT2    412      LEU     CB   3295    -0.180000    12.0110   ; qtot 10.820
  3296        HA2    412      LEU    HB1   3296     0.090000     1.0080   ; qtot 10.910
  3297        HA2    412      LEU    HB2   3297     0.090000     1.0080   ; qtot 11.000
  3298        CT1    412      LEU     CG   3298    -0.090000    12.0110   ; qtot 10.910
  3299        HA1    412      LEU     HG   3299     0.090000     1.0080   ; qtot 11.000
  3300        CT3    412      LEU    CD1   3300    -0.270000    12.0110   ; qtot 10.730
  3301        HA3    412      LEU   HD11   3301     0.090000     1.0080   ; qtot 10.820
  3302        HA3    412      LEU   HD12   3302     0.090000     1.0080   ; qtot 10.910
  3303        HA3    412      LEU   HD13   3303     0.090000     1.0080   ; qtot 11.000
  3304        CT3    412      LEU    CD2   3304    -0.270000    12.0110   ; qtot 10.730
  3305        HA3    412      LEU   HD21   3305     0.090000     1.0080   ; qtot 10.820
  3306        HA3    412      LEU   HD22   3306     0.090000     1.0080   ; qtot 10.910
  3307        HA3    412      LEU   HD23   3307     0.090000     1.0080   ; qtot 11.000
  3308          C    412      LEU      C   3308     0.510000    12.0110   ; qtot 11.510
  3309          O    412      LEU      O   3309    -0.510000    15.9994   ; qtot 11.000
  3310          N    413      PRO      N   3310    -0.290000    14.0070   ; qtot 10.710
  3311        CP3    413      PRO     CD   3311     0.000000    12.0110   ; qtot 10.710
  3312        HA2    413      PRO    HD1   3312     0.090000     1.0080   ; qtot 10.800
  3313        HA2    413      PRO    HD2   3313     0.090000     1.0080   ; qtot 10.890
  3314        CP1    413      PRO     CA   3314     0.020000    12.0110   ; qtot 10.910
  3315        HB1    413      PRO     HA   3315     0.090000     1.0080   ; qtot 11.000
  3316        CP2    413      PRO     CB   3316    -0.180000    12.0110   ; qtot 10.820
  3317        HA2    413      PRO    HB1   3317     0.090000     1.0080   ; qtot 10.910
  3318        HA2    413      PRO    HB2   3318     0.090000     1.0080   ; qtot 11.000
  3319        CP2    413      PRO     CG   3319    -0.180000    12.0110   ; qtot 10.820
  3320        HA2    413      PRO    HG1   3320     0.090000     1.0080   ; qtot 10.910
  3321        HA2    413      PRO    HG2   3321     0.090000     1.0080   ; qtot 11.000
  3322          C    413      PRO      C   3322     0.510000    12.0110   ; qtot 11.510
  3323          O    413      PRO      O   3323    -0.510000    15.9994   ; qtot 11.000
  3324        NH1    414      MET      N   3324    -0.470000    14.0070   ; qtot 10.530
  3325          H    414      MET     HN   3325     0.310000     1.0080   ; qtot 10.840
  3326        CT1    414      MET     CA   3326     0.070000    12.0110   ; qtot 10.910
  3327        HB1    414      MET     HA   3327     0.090000     1.0080   ; qtot 11.000
  3328        CT2    414      MET     CB   3328    -0.180000    12.0110   ; qtot 10.820
  3329        HA2    414      MET    HB1   3329     0.090000     1.0080   ; qtot 10.910
  3330        HA2    414      MET    HB2   3330     0.090000     1.0080   ; qtot 11.000
  3331        CT2    414      MET     CG   3331    -0.140000    12.0110   ; qtot 10.860
  3332        HA2    414      MET    HG1   3332     0.090000     1.0080   ; qtot 10.950
  3333        HA2    414      MET    HG2   3333     0.090000     1.0080   ; qtot 11.040
  3334          S    414      MET     SD   3334    -0.090000    32.0600   ; qtot 10.950
  3335        CT3    414      MET     CE   3335    -0.220000    12.0110   ; qtot 10.730
  3336        HA3    414      MET    HE1   3336     0.090000     1.0080   ; qtot 10.820
  3337        HA3    414      MET    HE2   3337     0.090000     1.0080   ; qtot 10.910
  3338        HA3    414      MET    HE3   3338     0.090000     1.0080   ; qtot 11.000
  3339          C    414      MET      C   3339     0.510000    12.0110   ; qtot 11.510
  3340          O    414      MET      O   3340    -0.510000    15.9994   ; qtot 11.000
  3341        NH1    415      GLU      N   3341    -0.470000    14.0070   ; qtot 10.530
  3342          H    415      GLU     HN   3342     0.310000     1.0080   ; qtot 10.840
  3343        CT1    415      GLU     CA   3343     0.070000    12.0110   ; qtot 10.910
  3344        HB1    415      GLU     HA   3344     0.090000     1.0080   ; qtot 11.000
  3345       CT2A    415      GLU     CB   3345    -0.180000    12.0110   ; qtot 10.820
  3346        HA2    415      GLU    HB1   3346     0.090000     1.0080   ; qtot 10.910
  3347        HA2    415      GLU    HB2   3347     0.090000     1.0080   ; qtot 11.000
  3348        CT2    415      GLU     CG   3348    -0.280000    12.0110   ; qtot 10.720
  3349        HA2    415      GLU    HG1   3349     0.090000     1.0080   ; qtot 10.810
  3350        HA2    415      GLU    HG2   3350     0.090000     1.0080   ; qtot 10.900
  3351         CC    415      GLU     CD   3351     0.620000    12.0110   ; qtot 11.520
  3352         OC    415      GLU    OE1   3352    -0.760000    15.9994   ; qtot 10.760
  3353         OC    415      GLU    OE2   3353    -0.760000    15.9994   ; qtot 10.000
  3354          C    415      GLU      C   3354     0.510000    12.0110   ; qtot 10.510
  3355          O    415      GLU      O   3355    -0.510000    15.9994   ; qtot 10.000
  3356        NH1    416      LEU      N   3356    -0.470000    14.0070   ; qtot  9.530
  3357          H    416      LEU     HN   3357     0.310000     1.0080   ; qtot  9.840
  3358        CT1    416      LEU     CA   3358     0.070000    12.0110   ; qtot  9.910
  3359        HB1    416      LEU     HA   3359     0.090000     1.0080   ; qtot 10.000
  3360        CT2    416      LEU     CB   3360    -0.180000    12.0110   ; qtot  9.820
  3361        HA2    416      LEU    HB1   3361     0.090000     1.0080   ; qtot  9.910
  3362        HA2    416      LEU    HB2   3362     0.090000     1.0080   ; qtot 10.000
  3363        CT1    416      LEU     CG   3363    -0.090000    12.0110   ; qtot  9.910
  3364        HA1    416      LEU     HG   3364     0.090000     1.0080   ; qtot 10.000
  3365        CT3    416      LEU    CD1   3365    -0.270000    12.0110   ; qtot  9.730
  3366        HA3    416      LEU   HD11   3366     0.090000     1.0080   ; qtot  9.820
  3367        HA3    416      LEU   HD12   3367     0.090000     1.0080   ; qtot  9.910
  3368        HA3    416      LEU   HD13   3368     0.090000     1.0080   ; qtot 10.000
  3369        CT3    416      LEU    CD2   3369    -0.270000    12.0110   ; qtot  9.730
  3370        HA3    416      LEU   HD21   3370     0.090000     1.0080   ; qtot  9.820
  3371        HA3    416      LEU   HD22   3371     0.090000     1.0080   ; qtot  9.910
  3372        HA3    416      LEU   HD23   3372     0.090000     1.0080   ; qtot 10.000
  3373          C    416      LEU      C   3373     0.510000    12.0110   ; qtot 10.510
  3374          O    416      LEU      O   3374    -0.510000    15.9994   ; qtot 10.000
  3375        NH1    417      TYR      N   3375    -0.470000    14.0070   ; qtot  9.530
  3376          H    417      TYR     HN   3376     0.310000     1.0080   ; qtot  9.840
  3377        CT1    417      TYR     CA   3377     0.070000    12.0110   ; qtot  9.910
  3378        HB1    417      TYR     HA   3378     0.090000     1.0080   ; qtot 10.000
  3379        CT2    417      TYR     CB   3379    -0.180000    12.0110   ; qtot  9.820
  3380        HA2    417      TYR    HB1   3380     0.090000     1.0080   ; qtot  9.910
  3381        HA2    417      TYR    HB2   3381     0.090000     1.0080   ; qtot 10.000
  3382         CA    417      TYR     CG   3382     0.000000    12.0110   ; qtot 10.000
  3383         CA    417      TYR    CD1   3383    -0.115000    12.0110   ; qtot  9.885
  3384         HP    417      TYR    HD1   3384     0.115000     1.0080   ; qtot 10.000
  3385         CA    417      TYR    CE1   3385    -0.115000    12.0110   ; qtot  9.885
  3386         HP    417      TYR    HE1   3386     0.115000     1.0080   ; qtot 10.000
  3387         CA    417      TYR     CZ   3387     0.110000    12.0110   ; qtot 10.110
  3388        OH1    417      TYR     OH   3388    -0.540000    15.9994   ; qtot  9.570
  3389          H    417      TYR     HH   3389     0.430000     1.0080   ; qtot 10.000
  3390         CA    417      TYR    CD2   3390    -0.115000    12.0110   ; qtot  9.885
  3391         HP    417      TYR    HD2   3391     0.115000     1.0080   ; qtot 10.000
  3392         CA    417      TYR    CE2   3392    -0.115000    12.0110   ; qtot  9.885
  3393         HP    417      TYR    HE2   3393     0.115000     1.0080   ; qtot 10.000
  3394          C    417      TYR      C   3394     0.510000    12.0110   ; qtot 10.510
  3395          O    417      TYR      O   3395    -0.510000    15.9994   ; qtot 10.000
  3396        NH1    418      LYS      N   3396    -0.470000    14.0070   ; qtot  9.530
  3397          H    418      LYS     HN   3397     0.310000     1.0080   ; qtot  9.840
  3398        CT1    418      LYS     CA   3398     0.070000    12.0110   ; qtot  9.910
  3399        HB1    418      LYS     HA   3399     0.090000     1.0080   ; qtot 10.000
  3400        CT2    418      LYS     CB   3400    -0.180000    12.0110   ; qtot  9.820
  3401        HA2    418      LYS    HB1   3401     0.090000     1.0080   ; qtot  9.910
  3402        HA2    418      LYS    HB2   3402     0.090000     1.0080   ; qtot 10.000
  3403        CT2    418      LYS     CG   3403    -0.180000    12.0110   ; qtot  9.820
  3404        HA2    418      LYS    HG1   3404     0.090000     1.0080   ; qtot  9.910
  3405        HA2    418      LYS    HG2   3405     0.090000     1.0080   ; qtot 10.000
  3406        CT2    418      LYS     CD   3406    -0.180000    12.0110   ; qtot  9.820
  3407        HA2    418      LYS    HD1   3407     0.090000     1.0080   ; qtot  9.910
  3408        HA2    418      LYS    HD2   3408     0.090000     1.0080   ; qtot 10.000
  3409        CT2    418      LYS     CE   3409     0.210000    12.0110   ; qtot 10.210
  3410        HA2    418      LYS    HE1   3410     0.050000     1.0080   ; qtot 10.260
  3411        HA2    418      LYS    HE2   3411     0.050000     1.0080   ; qtot 10.310
  3412        NH3    418      LYS     NZ   3412    -0.300000    14.0070   ; qtot 10.010
  3413         HC    418      LYS    HZ1   3413     0.330000     1.0080   ; qtot 10.340
  3414         HC    418      LYS    HZ2   3414     0.330000     1.0080   ; qtot 10.670
  3415         HC    418      LYS    HZ3   3415     0.330000     1.0080   ; qtot 11.000
  3416          C    418      LYS      C   3416     0.510000    12.0110   ; qtot 11.510
  3417          O    418      LYS      O   3417    -0.510000    15.9994   ; qtot 11.000
  3418        NH1    419      GLU      N   3418    -0.470000    14.0070   ; qtot 10.530
  3419          H    419      GLU     HN   3419     0.310000     1.0080   ; qtot 10.840
  3420        CT1    419      GLU     CA   3420     0.070000    12.0110   ; qtot 10.910
  3421        HB1    419      GLU     HA   3421     0.090000     1.0080   ; qtot 11.000
  3422       CT2A    419      GLU     CB   3422    -0.180000    12.0110   ; qtot 10.820
  3423        HA2    419      GLU    HB1   3423     0.090000     1.0080   ; qtot 10.910
  3424        HA2    419      GLU    HB2   3424     0.090000     1.0080   ; qtot 11.000
  3425        CT2    419      GLU     CG   3425    -0.280000    12.0110   ; qtot 10.720
  3426        HA2    419      GLU    HG1   3426     0.090000     1.0080   ; qtot 10.810
  3427        HA2    419      GLU    HG2   3427     0.090000     1.0080   ; qtot 10.900
  3428         CC    419      GLU     CD   3428     0.620000    12.0110   ; qtot 11.520
  3429         OC    419      GLU    OE1   3429    -0.760000    15.9994   ; qtot 10.760
  3430         OC    419      GLU    OE2   3430    -0.760000    15.9994   ; qtot 10.000
  3431          C    419      GLU      C   3431     0.510000    12.0110   ; qtot 10.510
  3432          O    419      GLU      O   3432    -0.510000    15.9994   ; qtot 10.000
  3433        NH1    420      PHE      N   3433    -0.470000    14.0070   ; qtot  9.530
  3434          H    420      PHE     HN   3434     0.310000     1.0080   ; qtot  9.840
  3435        CT1    420      PHE     CA   3435     0.070000    12.0110   ; qtot  9.910
  3436        HB1    420      PHE     HA   3436     0.090000     1.0080   ; qtot 10.000
  3437        CT2    420      PHE     CB   3437    -0.180000    12.0110   ; qtot  9.820
  3438        HA2    420      PHE    HB1   3438     0.090000     1.0080   ; qtot  9.910
  3439        HA2    420      PHE    HB2   3439     0.090000     1.0080   ; qtot 10.000
  3440         CA    420      PHE     CG   3440     0.000000    12.0110   ; qtot 10.000
  3441         CA    420      PHE    CD1   3441    -0.115000    12.0110   ; qtot  9.885
  3442         HP    420      PHE    HD1   3442     0.115000     1.0080   ; qtot 10.000
  3443         CA    420      PHE    CE1   3443    -0.115000    12.0110   ; qtot  9.885
  3444         HP    420      PHE    HE1   3444     0.115000     1.0080   ; qtot 10.000
  3445         CA    420      PHE     CZ   3445    -0.115000    12.0110   ; qtot  9.885
  3446         HP    420      PHE     HZ   3446     0.115000     1.0080   ; qtot 10.000
  3447         CA    420      PHE    CD2   3447    -0.115000    12.0110   ; qtot  9.885
  3448         HP    420      PHE    HD2   3448     0.115000     1.0080   ; qtot 10.000
  3449         CA    420      PHE    CE2   3449    -0.115000    12.0110   ; qtot  9.885
  3450         HP    420      PHE    HE2   3450     0.115000     1.0080   ; qtot 10.000
  3451          C    420      PHE      C   3451     0.510000    12.0110   ; qtot 10.510
  3452          O    420      PHE      O   3452    -0.510000    15.9994   ; qtot 10.000
  3453        NH1    421      ALA      N   3453    -0.470000    14.0070   ; qtot  9.530
  3454          H    421      ALA     HN   3454     0.310000     1.0080   ; qtot  9.840
  3455        CT1    421      ALA     CA   3455     0.070000    12.0110   ; qtot  9.910
  3456        HB1    421      ALA     HA   3456     0.090000     1.0080   ; qtot 10.000
  3457        CT3    421      ALA     CB   3457    -0.270000    12.0110   ; qtot  9.730
  3458        HA3    421      ALA    HB1   3458     0.090000     1.0080   ; qtot  9.820
  3459        HA3    421      ALA    HB2   3459     0.090000     1.0080   ; qtot  9.910
  3460        HA3    421      ALA    HB3   3460     0.090000     1.0080   ; qtot 10.000
  3461          C    421      ALA      C   3461     0.510000    12.0110   ; qtot 10.510
  3462          O    421      ALA      O   3462    -0.510000    15.9994   ; qtot 10.000
  3463        NH1    422      GLU      N   3463    -0.470000    14.0070   ; qtot  9.530
  3464          H    422      GLU     HN   3464     0.310000     1.0080   ; qtot  9.840
  3465        CT1    422      GLU     CA   3465     0.070000    12.0110   ; qtot  9.910
  3466        HB1    422      GLU     HA   3466     0.090000     1.0080   ; qtot 10.000
  3467       CT2A    422      GLU     CB   3467    -0.180000    12.0110   ; qtot  9.820
  3468        HA2    422      GLU    HB1   3468     0.090000     1.0080   ; qtot  9.910
  3469        HA2    422      GLU    HB2   3469     0.090000     1.0080   ; qtot 10.000
  3470        CT2    422      GLU     CG   3470    -0.280000    12.0110   ; qtot  9.720
  3471        HA2    422      GLU    HG1   3471     0.090000     1.0080   ; qtot  9.810
  3472        HA2    422      GLU    HG2   3472     0.090000     1.0080   ; qtot  9.900
  3473         CC    422      GLU     CD   3473     0.620000    12.0110   ; qtot 10.520
  3474         OC    422      GLU    OE1   3474    -0.760000    15.9994   ; qtot  9.760
  3475         OC    422      GLU    OE2   3475    -0.760000    15.9994   ; qtot  9.000
  3476          C    422      GLU      C   3476     0.510000    12.0110   ; qtot  9.510
  3477          O    422      GLU      O   3477    -0.510000    15.9994   ; qtot  9.000
  3478        NH1    423      TYR      N   3478    -0.470000    14.0070   ; qtot  8.530
  3479          H    423      TYR     HN   3479     0.310000     1.0080   ; qtot  8.840
  3480        CT1    423      TYR     CA   3480     0.070000    12.0110   ; qtot  8.910
  3481        HB1    423      TYR     HA   3481     0.090000     1.0080   ; qtot  9.000
  3482        CT2    423      TYR     CB   3482    -0.180000    12.0110   ; qtot  8.820
  3483        HA2    423      TYR    HB1   3483     0.090000     1.0080   ; qtot  8.910
  3484        HA2    423      TYR    HB2   3484     0.090000     1.0080   ; qtot  9.000
  3485         CA    423      TYR     CG   3485     0.000000    12.0110   ; qtot  9.000
  3486         CA    423      TYR    CD1   3486    -0.115000    12.0110   ; qtot  8.885
  3487         HP    423      TYR    HD1   3487     0.115000     1.0080   ; qtot  9.000
  3488         CA    423      TYR    CE1   3488    -0.115000    12.0110   ; qtot  8.885
  3489         HP    423      TYR    HE1   3489     0.115000     1.0080   ; qtot  9.000
  3490         CA    423      TYR     CZ   3490     0.110000    12.0110   ; qtot  9.110
  3491        OH1    423      TYR     OH   3491    -0.540000    15.9994   ; qtot  8.570
  3492          H    423      TYR     HH   3492     0.430000     1.0080   ; qtot  9.000
  3493         CA    423      TYR    CD2   3493    -0.115000    12.0110   ; qtot  8.885
  3494         HP    423      TYR    HD2   3494     0.115000     1.0080   ; qtot  9.000
  3495         CA    423      TYR    CE2   3495    -0.115000    12.0110   ; qtot  8.885
  3496         HP    423      TYR    HE2   3496     0.115000     1.0080   ; qtot  9.000
  3497          C    423      TYR      C   3497     0.510000    12.0110   ; qtot  9.510
  3498          O    423      TYR      O   3498    -0.510000    15.9994   ; qtot  9.000
  3499        NH1    424      VAL      N   3499    -0.470000    14.0070   ; qtot  8.530
  3500          H    424      VAL     HN   3500     0.310000     1.0080   ; qtot  8.840
  3501        CT1    424      VAL     CA   3501     0.070000    12.0110   ; qtot  8.910
  3502        HB1    424      VAL     HA   3502     0.090000     1.0080   ; qtot  9.000
  3503        CT1    424      VAL     CB   3503    -0.090000    12.0110   ; qtot  8.910
  3504        HA1    424      VAL     HB   3504     0.090000     1.0080   ; qtot  9.000
  3505        CT3    424      VAL    CG1   3505    -0.270000    12.0110   ; qtot  8.730
  3506        HA3    424      VAL   HG11   3506     0.090000     1.0080   ; qtot  8.820
  3507        HA3    424      VAL   HG12   3507     0.090000     1.0080   ; qtot  8.910
  3508        HA3    424      VAL   HG13   3508     0.090000     1.0080   ; qtot  9.000
  3509        CT3    424      VAL    CG2   3509    -0.270000    12.0110   ; qtot  8.730
  3510        HA3    424      VAL   HG21   3510     0.090000     1.0080   ; qtot  8.820
  3511        HA3    424      VAL   HG22   3511     0.090000     1.0080   ; qtot  8.910
  3512        HA3    424      VAL   HG23   3512     0.090000     1.0080   ; qtot  9.000
  3513          C    424      VAL      C   3513     0.510000    12.0110   ; qtot  9.510
  3514          O    424      VAL      O   3514    -0.510000    15.9994   ; qtot  9.000
  3515        NH1    425      THR      N   3515    -0.470000    14.0070   ; qtot  8.530
  3516          H    425      THR     HN   3516     0.310000     1.0080   ; qtot  8.840
  3517        CT1    425      THR     CA   3517     0.070000    12.0110   ; qtot  8.910
  3518        HB1    425      THR     HA   3518     0.090000     1.0080   ; qtot  9.000
  3519        CT1    425      THR     CB   3519     0.140000    12.0110   ; qtot  9.140
  3520        HA1    425      THR     HB   3520     0.090000     1.0080   ; qtot  9.230
  3521        OH1    425      THR    OG1   3521    -0.660000    15.9994   ; qtot  8.570
  3522          H    425      THR    HG1   3522     0.430000     1.0080   ; qtot  9.000
  3523        CT3    425      THR    CG2   3523    -0.270000    12.0110   ; qtot  8.730
  3524        HA3    425      THR   HG21   3524     0.090000     1.0080   ; qtot  8.820
  3525        HA3    425      THR   HG22   3525     0.090000     1.0080   ; qtot  8.910
  3526        HA3    425      THR   HG23   3526     0.090000     1.0080   ; qtot  9.000
  3527          C    425      THR      C   3527     0.510000    12.0110   ; qtot  9.510
  3528          O    425      THR      O   3528    -0.510000    15.9994   ; qtot  9.000
  3529        NH1    426      ASN      N   3529    -0.470000    14.0070   ; qtot  8.530
  3530          H    426      ASN     HN   3530     0.310000     1.0080   ; qtot  8.840
  3531        CT1    426      ASN     CA   3531     0.070000    12.0110   ; qtot  8.910
  3532        HB1    426      ASN     HA   3532     0.090000     1.0080   ; qtot  9.000
  3533        CT2    426      ASN     CB   3533    -0.180000    12.0110   ; qtot  8.820
  3534        HA2    426      ASN    HB1   3534     0.090000     1.0080   ; qtot  8.910
  3535        HA2    426      ASN    HB2   3535     0.090000     1.0080   ; qtot  9.000
  3536         CC    426      ASN     CG   3536     0.550000    12.0110   ; qtot  9.550
  3537          O    426      ASN    OD1   3537    -0.550000    15.9994   ; qtot  9.000
  3538        NH2    426      ASN    ND2   3538    -0.620000    14.0070   ; qtot  8.380
  3539          H    426      ASN   HD21   3539     0.320000     1.0080   ; qtot  8.700
  3540          H    426      ASN   HD22   3540     0.300000     1.0080   ; qtot  9.000
  3541          C    426      ASN      C   3541     0.510000    12.0110   ; qtot  9.510
  3542          O    426      ASN      O   3542    -0.510000    15.9994   ; qtot  9.000
  3543        NH1    427      HSD      N   3543    -0.470000    14.0070   ; qtot  8.530
  3544          H    427      HSD     HN   3544     0.310000     1.0080   ; qtot  8.840
  3545        CT1    427      HSD     CA   3545     0.070000    12.0110   ; qtot  8.910
  3546        HB1    427      HSD     HA   3546     0.090000     1.0080   ; qtot  9.000
  3547        CT2    427      HSD     CB   3547    -0.090000    12.0110   ; qtot  8.910
  3548        HA2    427      HSD    HB1   3548     0.090000     1.0080   ; qtot  9.000
  3549        HA2    427      HSD    HB2   3549     0.090000     1.0080   ; qtot  9.090
  3550        NR1    427      HSD    ND1   3550    -0.360000    14.0070   ; qtot  8.730
  3551          H    427      HSD    HD1   3551     0.320000     1.0080   ; qtot  9.050
  3552       CPH1    427      HSD     CG   3552    -0.050000    12.0110   ; qtot  9.000
  3553       CPH2    427      HSD    CE1   3553     0.250000    12.0110   ; qtot  9.250
  3554        HR1    427      HSD    HE1   3554     0.130000     1.0080   ; qtot  9.380
  3555        NR2    427      HSD    NE2   3555    -0.700000    14.0070   ; qtot  8.680
  3556       CPH1    427      HSD    CD2   3556     0.220000    12.0110   ; qtot  8.900
  3557        HR3    427      HSD    HD2   3557     0.100000     1.0080   ; qtot  9.000
  3558          C    427      HSD      C   3558     0.510000    12.0110   ; qtot  9.510
  3559          O    427      HSD      O   3559    -0.510000    15.9994   ; qtot  9.000
  3560        NH1    428      TYR      N   3560    -0.470000    14.0070   ; qtot  8.530
  3561          H    428      TYR     HN   3561     0.310000     1.0080   ; qtot  8.840
  3562        CT1    428      TYR     CA   3562     0.070000    12.0110   ; qtot  8.910
  3563        HB1    428      TYR     HA   3563     0.090000     1.0080   ; qtot  9.000
  3564        CT2    428      TYR     CB   3564    -0.180000    12.0110   ; qtot  8.820
  3565        HA2    428      TYR    HB1   3565     0.090000     1.0080   ; qtot  8.910
  3566        HA2    428      TYR    HB2   3566     0.090000     1.0080   ; qtot  9.000
  3567         CA    428      TYR     CG   3567     0.000000    12.0110   ; qtot  9.000
  3568         CA    428      TYR    CD1   3568    -0.115000    12.0110   ; qtot  8.885
  3569         HP    428      TYR    HD1   3569     0.115000     1.0080   ; qtot  9.000
  3570         CA    428      TYR    CE1   3570    -0.115000    12.0110   ; qtot  8.885
  3571         HP    428      TYR    HE1   3571     0.115000     1.0080   ; qtot  9.000
  3572         CA    428      TYR     CZ   3572     0.110000    12.0110   ; qtot  9.110
  3573        OH1    428      TYR     OH   3573    -0.540000    15.9994   ; qtot  8.570
  3574          H    428      TYR     HH   3574     0.430000     1.0080   ; qtot  9.000
  3575         CA    428      TYR    CD2   3575    -0.115000    12.0110   ; qtot  8.885
  3576         HP    428      TYR    HD2   3576     0.115000     1.0080   ; qtot  9.000
  3577         CA    428      TYR    CE2   3577    -0.115000    12.0110   ; qtot  8.885
  3578         HP    428      TYR    HE2   3578     0.115000     1.0080   ; qtot  9.000
  3579          C    428      TYR      C   3579     0.510000    12.0110   ; qtot  9.510
  3580          O    428      TYR      O   3580    -0.510000    15.9994   ; qtot  9.000
  3581        NH1    429      ARG      N   3581    -0.470000    14.0070   ; qtot  8.530
  3582          H    429      ARG     HN   3582     0.310000     1.0080   ; qtot  8.840
  3583        CT1    429      ARG     CA   3583     0.070000    12.0110   ; qtot  8.910
  3584        HB1    429      ARG     HA   3584     0.090000     1.0080   ; qtot  9.000
  3585        CT2    429      ARG     CB   3585    -0.180000    12.0110   ; qtot  8.820
  3586        HA2    429      ARG    HB1   3586     0.090000     1.0080   ; qtot  8.910
  3587        HA2    429      ARG    HB2   3587     0.090000     1.0080   ; qtot  9.000
  3588        CT2    429      ARG     CG   3588    -0.180000    12.0110   ; qtot  8.820
  3589        HA2    429      ARG    HG1   3589     0.090000     1.0080   ; qtot  8.910
  3590        HA2    429      ARG    HG2   3590     0.090000     1.0080   ; qtot  9.000
  3591        CT2    429      ARG     CD   3591     0.200000    12.0110   ; qtot  9.200
  3592        HA2    429      ARG    HD1   3592     0.090000     1.0080   ; qtot  9.290
  3593        HA2    429      ARG    HD2   3593     0.090000     1.0080   ; qtot  9.380
  3594        NC2    429      ARG     NE   3594    -0.700000    14.0070   ; qtot  8.680
  3595         HC    429      ARG     HE   3595     0.440000     1.0080   ; qtot  9.120
  3596          C    429      ARG     CZ   3596     0.640000    12.0110   ; qtot  9.760
  3597        NC2    429      ARG    NH1   3597    -0.800000    14.0070   ; qtot  8.960
  3598         HC    429      ARG   HH11   3598     0.460000     1.0080   ; qtot  9.420
  3599         HC    429      ARG   HH12   3599     0.460000     1.0080   ; qtot  9.880
  3600        NC2    429      ARG    NH2   3600    -0.800000    14.0070   ; qtot  9.080
  3601         HC    429      ARG   HH21   3601     0.460000     1.0080   ; qtot  9.540
  3602         HC    429      ARG   HH22   3602     0.460000     1.0080   ; qtot 10.000
  3603          C    429      ARG      C   3603     0.510000    12.0110   ; qtot 10.510
  3604          O    429      ARG      O   3604    -0.510000    15.9994   ; qtot 10.000
  3605        NH1    430      MET      N   3605    -0.470000    14.0070   ; qtot  9.530
  3606          H    430      MET     HN   3606     0.310000     1.0080   ; qtot  9.840
  3607        CT1    430      MET     CA   3607     0.070000    12.0110   ; qtot  9.910
  3608        HB1    430      MET     HA   3608     0.090000     1.0080   ; qtot 10.000
  3609        CT2    430      MET     CB   3609    -0.180000    12.0110   ; qtot  9.820
  3610        HA2    430      MET    HB1   3610     0.090000     1.0080   ; qtot  9.910
  3611        HA2    430      MET    HB2   3611     0.090000     1.0080   ; qtot 10.000
  3612        CT2    430      MET     CG   3612    -0.140000    12.0110   ; qtot  9.860
  3613        HA2    430      MET    HG1   3613     0.090000     1.0080   ; qtot  9.950
  3614        HA2    430      MET    HG2   3614     0.090000     1.0080   ; qtot 10.040
  3615          S    430      MET     SD   3615    -0.090000    32.0600   ; qtot  9.950
  3616        CT3    430      MET     CE   3616    -0.220000    12.0110   ; qtot  9.730
  3617        HA3    430      MET    HE1   3617     0.090000     1.0080   ; qtot  9.820
  3618        HA3    430      MET    HE2   3618     0.090000     1.0080   ; qtot  9.910
  3619        HA3    430      MET    HE3   3619     0.090000     1.0080   ; qtot 10.000
  3620          C    430      MET      C   3620     0.510000    12.0110   ; qtot 10.510
  3621          O    430      MET      O   3621    -0.510000    15.9994   ; qtot 10.000
  3622        NH1    431      LEU      N   3622    -0.470000    14.0070   ; qtot  9.530
  3623          H    431      LEU     HN   3623     0.310000     1.0080   ; qtot  9.840
  3624        CT1    431      LEU     CA   3624     0.070000    12.0110   ; qtot  9.910
  3625        HB1    431      LEU     HA   3625     0.090000     1.0080   ; qtot 10.000
  3626        CT2    431      LEU     CB   3626    -0.180000    12.0110   ; qtot  9.820
  3627        HA2    431      LEU    HB1   3627     0.090000     1.0080   ; qtot  9.910
  3628        HA2    431      LEU    HB2   3628     0.090000     1.0080   ; qtot 10.000
  3629        CT1    431      LEU     CG   3629    -0.090000    12.0110   ; qtot  9.910
  3630        HA1    431      LEU     HG   3630     0.090000     1.0080   ; qtot 10.000
  3631        CT3    431      LEU    CD1   3631    -0.270000    12.0110   ; qtot  9.730
  3632        HA3    431      LEU   HD11   3632     0.090000     1.0080   ; qtot  9.820
  3633        HA3    431      LEU   HD12   3633     0.090000     1.0080   ; qtot  9.910
  3634        HA3    431      LEU   HD13   3634     0.090000     1.0080   ; qtot 10.000
  3635        CT3    431      LEU    CD2   3635    -0.270000    12.0110   ; qtot  9.730
  3636        HA3    431      LEU   HD21   3636     0.090000     1.0080   ; qtot  9.820
  3637        HA3    431      LEU   HD22   3637     0.090000     1.0080   ; qtot  9.910
  3638        HA3    431      LEU   HD23   3638     0.090000     1.0080   ; qtot 10.000
  3639          C    431      LEU      C   3639     0.510000    12.0110   ; qtot 10.510
  3640          O    431      LEU      O   3640    -0.510000    15.9994   ; qtot 10.000
  3641        NH1    432      CYS      N   3641    -0.470000    14.0070   ; qtot  9.530
  3642          H    432      CYS     HN   3642     0.310000     1.0080   ; qtot  9.840
  3643        CT1    432      CYS     CA   3643     0.070000    12.0110   ; qtot  9.910
  3644        HB1    432      CYS     HA   3644     0.090000     1.0080   ; qtot 10.000
  3645        CT2    432      CYS     CB   3645    -0.110000    12.0110   ; qtot  9.890
  3646        HA2    432      CYS    HB1   3646     0.090000     1.0080   ; qtot  9.980
  3647        HA2    432      CYS    HB2   3647     0.090000     1.0080   ; qtot 10.070
  3648          S    432      CYS     SG   3648    -0.230000    32.0600   ; qtot  9.840
  3649         HS    432      CYS    HG1   3649     0.160000     1.0080   ; qtot 10.000
  3650          C    432      CYS      C   3650     0.510000    12.0110   ; qtot 10.510
  3651          O    432      CYS      O   3651    -0.510000    15.9994   ; qtot 10.000
  3652        NH1    433      ALA      N   3652    -0.470000    14.0070   ; qtot  9.530
  3653          H    433      ALA     HN   3653     0.310000     1.0080   ; qtot  9.840
  3654        CT1    433      ALA     CA   3654     0.070000    12.0110   ; qtot  9.910
  3655        HB1    433      ALA     HA   3655     0.090000     1.0080   ; qtot 10.000
  3656        CT3    433      ALA     CB   3656    -0.270000    12.0110   ; qtot  9.730
  3657        HA3    433      ALA    HB1   3657     0.090000     1.0080   ; qtot  9.820
  3658        HA3    433      ALA    HB2   3658     0.090000     1.0080   ; qtot  9.910
  3659        HA3    433      ALA    HB3   3659     0.090000     1.0080   ; qtot 10.000
  3660          C    433      ALA      C   3660     0.510000    12.0110   ; qtot 10.510
  3661          O    433      ALA      O   3661    -0.510000    15.9994   ; qtot 10.000
  3662        NH1    434      VAL      N   3662    -0.470000    14.0070   ; qtot  9.530
  3663          H    434      VAL     HN   3663     0.310000     1.0080   ; qtot  9.840
  3664        CT1    434      VAL     CA   3664     0.070000    12.0110   ; qtot  9.910
  3665        HB1    434      VAL     HA   3665     0.090000     1.0080   ; qtot 10.000
  3666        CT1    434      VAL     CB   3666    -0.090000    12.0110   ; qtot  9.910
  3667        HA1    434      VAL     HB   3667     0.090000     1.0080   ; qtot 10.000
  3668        CT3    434      VAL    CG1   3668    -0.270000    12.0110   ; qtot  9.730
  3669        HA3    434      VAL   HG11   3669     0.090000     1.0080   ; qtot  9.820
  3670        HA3    434      VAL   HG12   3670     0.090000     1.0080   ; qtot  9.910
  3671        HA3    434      VAL   HG13   3671     0.090000     1.0080   ; qtot 10.000
  3672        CT3    434      VAL    CG2   3672    -0.270000    12.0110   ; qtot  9.730
  3673        HA3    434      VAL   HG21   3673     0.090000     1.0080   ; qtot  9.820
  3674        HA3    434      VAL   HG22   3674     0.090000     1.0080   ; qtot  9.910
  3675        HA3    434      VAL   HG23   3675     0.090000     1.0080   ; qtot 10.000
  3676          C    434      VAL      C   3676     0.510000    12.0110   ; qtot 10.510
  3677          O    434      VAL      O   3677    -0.510000    15.9994   ; qtot 10.000
  3678        NH1    435      LEU      N   3678    -0.470000    14.0070   ; qtot  9.530
  3679          H    435      LEU     HN   3679     0.310000     1.0080   ; qtot  9.840
  3680        CT1    435      LEU     CA   3680     0.070000    12.0110   ; qtot  9.910
  3681        HB1    435      LEU     HA   3681     0.090000     1.0080   ; qtot 10.000
  3682        CT2    435      LEU     CB   3682    -0.180000    12.0110   ; qtot  9.820
  3683        HA2    435      LEU    HB1   3683     0.090000     1.0080   ; qtot  9.910
  3684        HA2    435      LEU    HB2   3684     0.090000     1.0080   ; qtot 10.000
  3685        CT1    435      LEU     CG   3685    -0.090000    12.0110   ; qtot  9.910
  3686        HA1    435      LEU     HG   3686     0.090000     1.0080   ; qtot 10.000
  3687        CT3    435      LEU    CD1   3687    -0.270000    12.0110   ; qtot  9.730
  3688        HA3    435      LEU   HD11   3688     0.090000     1.0080   ; qtot  9.820
  3689        HA3    435      LEU   HD12   3689     0.090000     1.0080   ; qtot  9.910
  3690        HA3    435      LEU   HD13   3690     0.090000     1.0080   ; qtot 10.000
  3691        CT3    435      LEU    CD2   3691    -0.270000    12.0110   ; qtot  9.730
  3692        HA3    435      LEU   HD21   3692     0.090000     1.0080   ; qtot  9.820
  3693        HA3    435      LEU   HD22   3693     0.090000     1.0080   ; qtot  9.910
  3694        HA3    435      LEU   HD23   3694     0.090000     1.0080   ; qtot 10.000
  3695          C    435      LEU      C   3695     0.510000    12.0110   ; qtot 10.510
  3696          O    435      LEU      O   3696    -0.510000    15.9994   ; qtot 10.000
  3697        NH1    436      GLU      N   3697    -0.470000    14.0070   ; qtot  9.530
  3698          H    436      GLU     HN   3698     0.310000     1.0080   ; qtot  9.840
  3699        CT1    436      GLU     CA   3699     0.070000    12.0110   ; qtot  9.910
  3700        HB1    436      GLU     HA   3700     0.090000     1.0080   ; qtot 10.000
  3701       CT2A    436      GLU     CB   3701    -0.180000    12.0110   ; qtot  9.820
  3702        HA2    436      GLU    HB1   3702     0.090000     1.0080   ; qtot  9.910
  3703        HA2    436      GLU    HB2   3703     0.090000     1.0080   ; qtot 10.000
  3704        CT2    436      GLU     CG   3704    -0.280000    12.0110   ; qtot  9.720
  3705        HA2    436      GLU    HG1   3705     0.090000     1.0080   ; qtot  9.810
  3706        HA2    436      GLU    HG2   3706     0.090000     1.0080   ; qtot  9.900
  3707         CC    436      GLU     CD   3707     0.620000    12.0110   ; qtot 10.520
  3708         OC    436      GLU    OE1   3708    -0.760000    15.9994   ; qtot  9.760
  3709         OC    436      GLU    OE2   3709    -0.760000    15.9994   ; qtot  9.000
  3710          C    436      GLU      C   3710     0.510000    12.0110   ; qtot  9.510
  3711          O    436      GLU      O   3711    -0.510000    15.9994   ; qtot  9.000
  3712          N    437      PRO      N   3712    -0.290000    14.0070   ; qtot  8.710
  3713        CP3    437      PRO     CD   3713     0.000000    12.0110   ; qtot  8.710
  3714        HA2    437      PRO    HD1   3714     0.090000     1.0080   ; qtot  8.800
  3715        HA2    437      PRO    HD2   3715     0.090000     1.0080   ; qtot  8.890
  3716        CP1    437      PRO     CA   3716     0.020000    12.0110   ; qtot  8.910
  3717        HB1    437      PRO     HA   3717     0.090000     1.0080   ; qtot  9.000
  3718        CP2    437      PRO     CB   3718    -0.180000    12.0110   ; qtot  8.820
  3719        HA2    437      PRO    HB1   3719     0.090000     1.0080   ; qtot  8.910
  3720        HA2    437      PRO    HB2   3720     0.090000     1.0080   ; qtot  9.000
  3721        CP2    437      PRO     CG   3721    -0.180000    12.0110   ; qtot  8.820
  3722        HA2    437      PRO    HG1   3722     0.090000     1.0080   ; qtot  8.910
  3723        HA2    437      PRO    HG2   3723     0.090000     1.0080   ; qtot  9.000
  3724          C    437      PRO      C   3724     0.510000    12.0110   ; qtot  9.510
  3725          O    437      PRO      O   3725    -0.510000    15.9994   ; qtot  9.000
  3726        NH1    438      ALA      N   3726    -0.470000    14.0070   ; qtot  8.530
  3727          H    438      ALA     HN   3727     0.310000     1.0080   ; qtot  8.840
  3728        CT1    438      ALA     CA   3728     0.070000    12.0110   ; qtot  8.910
  3729        HB1    438      ALA     HA   3729     0.090000     1.0080   ; qtot  9.000
  3730        CT3    438      ALA     CB   3730    -0.270000    12.0110   ; qtot  8.730
  3731        HA3    438      ALA    HB1   3731     0.090000     1.0080   ; qtot  8.820
  3732        HA3    438      ALA    HB2   3732     0.090000     1.0080   ; qtot  8.910
  3733        HA3    438      ALA    HB3   3733     0.090000     1.0080   ; qtot  9.000
  3734          C    438      ALA      C   3734     0.510000    12.0110   ; qtot  9.510
  3735          O    438      ALA      O   3735    -0.510000    15.9994   ; qtot  9.000
  3736        NH1    439      LEU      N   3736    -0.470000    14.0070   ; qtot  8.530
  3737          H    439      LEU     HN   3737     0.310000     1.0080   ; qtot  8.840
  3738        CT1    439      LEU     CA   3738     0.070000    12.0110   ; qtot  8.910
  3739        HB1    439      LEU     HA   3739     0.090000     1.0080   ; qtot  9.000
  3740        CT2    439      LEU     CB   3740    -0.180000    12.0110   ; qtot  8.820
  3741        HA2    439      LEU    HB1   3741     0.090000     1.0080   ; qtot  8.910
  3742        HA2    439      LEU    HB2   3742     0.090000     1.0080   ; qtot  9.000
  3743        CT1    439      LEU     CG   3743    -0.090000    12.0110   ; qtot  8.910
  3744        HA1    439      LEU     HG   3744     0.090000     1.0080   ; qtot  9.000
  3745        CT3    439      LEU    CD1   3745    -0.270000    12.0110   ; qtot  8.730
  3746        HA3    439      LEU   HD11   3746     0.090000     1.0080   ; qtot  8.820
  3747        HA3    439      LEU   HD12   3747     0.090000     1.0080   ; qtot  8.910
  3748        HA3    439      LEU   HD13   3748     0.090000     1.0080   ; qtot  9.000
  3749        CT3    439      LEU    CD2   3749    -0.270000    12.0110   ; qtot  8.730
  3750        HA3    439      LEU   HD21   3750     0.090000     1.0080   ; qtot  8.820
  3751        HA3    439      LEU   HD22   3751     0.090000     1.0080   ; qtot  8.910
  3752        HA3    439      LEU   HD23   3752     0.090000     1.0080   ; qtot  9.000
  3753          C    439      LEU      C   3753     0.510000    12.0110   ; qtot  9.510
  3754          O    439      LEU      O   3754    -0.510000    15.9994   ; qtot  9.000
  3755        NH1    440      ASN      N   3755    -0.470000    14.0070   ; qtot  8.530
  3756          H    440      ASN     HN   3756     0.310000     1.0080   ; qtot  8.840
  3757        CT1    440      ASN     CA   3757     0.070000    12.0110   ; qtot  8.910
  3758        HB1    440      ASN     HA   3758     0.090000     1.0080   ; qtot  9.000
  3759        CT2    440      ASN     CB   3759    -0.180000    12.0110   ; qtot  8.820
  3760        HA2    440      ASN    HB1   3760     0.090000     1.0080   ; qtot  8.910
  3761        HA2    440      ASN    HB2   3761     0.090000     1.0080   ; qtot  9.000
  3762         CC    440      ASN     CG   3762     0.550000    12.0110   ; qtot  9.550
  3763          O    440      ASN    OD1   3763    -0.550000    15.9994   ; qtot  9.000
  3764        NH2    440      ASN    ND2   3764    -0.620000    14.0070   ; qtot  8.380
  3765          H    440      ASN   HD21   3765     0.320000     1.0080   ; qtot  8.700
  3766          H    440      ASN   HD22   3766     0.300000     1.0080   ; qtot  9.000
  3767          C    440      ASN      C   3767     0.510000    12.0110   ; qtot  9.510
  3768          O    440      ASN      O   3768    -0.510000    15.9994   ; qtot  9.000
  3769        NH1    441      VAL      N   3769    -0.470000    14.0070   ; qtot  8.530
  3770          H    441      VAL     HN   3770     0.310000     1.0080   ; qtot  8.840
  3771        CT1    441      VAL     CA   3771     0.070000    12.0110   ; qtot  8.910
  3772        HB1    441      VAL     HA   3772     0.090000     1.0080   ; qtot  9.000
  3773        CT1    441      VAL     CB   3773    -0.090000    12.0110   ; qtot  8.910
  3774        HA1    441      VAL     HB   3774     0.090000     1.0080   ; qtot  9.000
  3775        CT3    441      VAL    CG1   3775    -0.270000    12.0110   ; qtot  8.730
  3776        HA3    441      VAL   HG11   3776     0.090000     1.0080   ; qtot  8.820
  3777        HA3    441      VAL   HG12   3777     0.090000     1.0080   ; qtot  8.910
  3778        HA3    441      VAL   HG13   3778     0.090000     1.0080   ; qtot  9.000
  3779        CT3    441      VAL    CG2   3779    -0.270000    12.0110   ; qtot  8.730
  3780        HA3    441      VAL   HG21   3780     0.090000     1.0080   ; qtot  8.820
  3781        HA3    441      VAL   HG22   3781     0.090000     1.0080   ; qtot  8.910
  3782        HA3    441      VAL   HG23   3782     0.090000     1.0080   ; qtot  9.000
  3783          C    441      VAL      C   3783     0.510000    12.0110   ; qtot  9.510
  3784          O    441      VAL      O   3784    -0.510000    15.9994   ; qtot  9.000
  3785        NH1    442      LYS      N   3785    -0.470000    14.0070   ; qtot  8.530
  3786          H    442      LYS     HN   3786     0.310000     1.0080   ; qtot  8.840
  3787        CT1    442      LYS     CA   3787     0.070000    12.0110   ; qtot  8.910
  3788        HB1    442      LYS     HA   3788     0.090000     1.0080   ; qtot  9.000
  3789        CT2    442      LYS     CB   3789    -0.180000    12.0110   ; qtot  8.820
  3790        HA2    442      LYS    HB1   3790     0.090000     1.0080   ; qtot  8.910
  3791        HA2    442      LYS    HB2   3791     0.090000     1.0080   ; qtot  9.000
  3792        CT2    442      LYS     CG   3792    -0.180000    12.0110   ; qtot  8.820
  3793        HA2    442      LYS    HG1   3793     0.090000     1.0080   ; qtot  8.910
  3794        HA2    442      LYS    HG2   3794     0.090000     1.0080   ; qtot  9.000
  3795        CT2    442      LYS     CD   3795    -0.180000    12.0110   ; qtot  8.820
  3796        HA2    442      LYS    HD1   3796     0.090000     1.0080   ; qtot  8.910
  3797        HA2    442      LYS    HD2   3797     0.090000     1.0080   ; qtot  9.000
  3798        CT2    442      LYS     CE   3798     0.210000    12.0110   ; qtot  9.210
  3799        HA2    442      LYS    HE1   3799     0.050000     1.0080   ; qtot  9.260
  3800        HA2    442      LYS    HE2   3800     0.050000     1.0080   ; qtot  9.310
  3801        NH3    442      LYS     NZ   3801    -0.300000    14.0070   ; qtot  9.010
  3802         HC    442      LYS    HZ1   3802     0.330000     1.0080   ; qtot  9.340
  3803         HC    442      LYS    HZ2   3803     0.330000     1.0080   ; qtot  9.670
  3804         HC    442      LYS    HZ3   3804     0.330000     1.0080   ; qtot 10.000
  3805          C    442      LYS      C   3805     0.510000    12.0110   ; qtot 10.510
  3806          O    442      LYS      O   3806    -0.510000    15.9994   ; qtot 10.000
  3807        NH1    443      GLY      N   3807    -0.470000    14.0070   ; qtot  9.530
  3808          H    443      GLY     HN   3808     0.310000     1.0080   ; qtot  9.840
  3809        CT2    443      GLY     CA   3809    -0.020000    12.0110   ; qtot  9.820
  3810        HB2    443      GLY    HA1   3810     0.090000     1.0080   ; qtot  9.910
  3811        HB2    443      GLY    HA2   3811     0.090000     1.0080   ; qtot 10.000
  3812          C    443      GLY      C   3812     0.510000    12.0110   ; qtot 10.510
  3813          O    443      GLY      O   3813    -0.510000    15.9994   ; qtot 10.000
  3814        NH1    444      LYS      N   3814    -0.470000    14.0070   ; qtot  9.530
  3815          H    444      LYS     HN   3815     0.310000     1.0080   ; qtot  9.840
  3816        CT1    444      LYS     CA   3816     0.070000    12.0110   ; qtot  9.910
  3817        HB1    444      LYS     HA   3817     0.090000     1.0080   ; qtot 10.000
  3818        CT2    444      LYS     CB   3818    -0.180000    12.0110   ; qtot  9.820
  3819        HA2    444      LYS    HB1   3819     0.090000     1.0080   ; qtot  9.910
  3820        HA2    444      LYS    HB2   3820     0.090000     1.0080   ; qtot 10.000
  3821        CT2    444      LYS     CG   3821    -0.180000    12.0110   ; qtot  9.820
  3822        HA2    444      LYS    HG1   3822     0.090000     1.0080   ; qtot  9.910
  3823        HA2    444      LYS    HG2   3823     0.090000     1.0080   ; qtot 10.000
  3824        CT2    444      LYS     CD   3824    -0.180000    12.0110   ; qtot  9.820
  3825        HA2    444      LYS    HD1   3825     0.090000     1.0080   ; qtot  9.910
  3826        HA2    444      LYS    HD2   3826     0.090000     1.0080   ; qtot 10.000
  3827        CT2    444      LYS     CE   3827     0.210000    12.0110   ; qtot 10.210
  3828        HA2    444      LYS    HE1   3828     0.050000     1.0080   ; qtot 10.260
  3829        HA2    444      LYS    HE2   3829     0.050000     1.0080   ; qtot 10.310
  3830        NH3    444      LYS     NZ   3830    -0.300000    14.0070   ; qtot 10.010
  3831         HC    444      LYS    HZ1   3831     0.330000     1.0080   ; qtot 10.340
  3832         HC    444      LYS    HZ2   3832     0.330000     1.0080   ; qtot 10.670
  3833         HC    444      LYS    HZ3   3833     0.330000     1.0080   ; qtot 11.000
  3834          C    444      LYS      C   3834     0.510000    12.0110   ; qtot 11.510
  3835          O    444      LYS      O   3835    -0.510000    15.9994   ; qtot 11.000
  3836        NH1    445      GLU      N   3836    -0.470000    14.0070   ; qtot 10.530
  3837          H    445      GLU     HN   3837     0.310000     1.0080   ; qtot 10.840
  3838        CT1    445      GLU     CA   3838     0.070000    12.0110   ; qtot 10.910
  3839        HB1    445      GLU     HA   3839     0.090000     1.0080   ; qtot 11.000
  3840       CT2A    445      GLU     CB   3840    -0.180000    12.0110   ; qtot 10.820
  3841        HA2    445      GLU    HB1   3841     0.090000     1.0080   ; qtot 10.910
  3842        HA2    445      GLU    HB2   3842     0.090000     1.0080   ; qtot 11.000
  3843        CT2    445      GLU     CG   3843    -0.280000    12.0110   ; qtot 10.720
  3844        HA2    445      GLU    HG1   3844     0.090000     1.0080   ; qtot 10.810
  3845        HA2    445      GLU    HG2   3845     0.090000     1.0080   ; qtot 10.900
  3846         CC    445      GLU     CD   3846     0.620000    12.0110   ; qtot 11.520
  3847         OC    445      GLU    OE1   3847    -0.760000    15.9994   ; qtot 10.760
  3848         OC    445      GLU    OE2   3848    -0.760000    15.9994   ; qtot 10.000
  3849          C    445      GLU      C   3849     0.510000    12.0110   ; qtot 10.510
  3850          O    445      GLU      O   3850    -0.510000    15.9994   ; qtot 10.000
  3851        NH1    446      GLU      N   3851    -0.470000    14.0070   ; qtot  9.530
  3852          H    446      GLU     HN   3852     0.310000     1.0080   ; qtot  9.840
  3853        CT1    446      GLU     CA   3853     0.070000    12.0110   ; qtot  9.910
  3854        HB1    446      GLU     HA   3854     0.090000     1.0080   ; qtot 10.000
  3855       CT2A    446      GLU     CB   3855    -0.180000    12.0110   ; qtot  9.820
  3856        HA2    446      GLU    HB1   3856     0.090000     1.0080   ; qtot  9.910
  3857        HA2    446      GLU    HB2   3857     0.090000     1.0080   ; qtot 10.000
  3858        CT2    446      GLU     CG   3858    -0.280000    12.0110   ; qtot  9.720
  3859        HA2    446      GLU    HG1   3859     0.090000     1.0080   ; qtot  9.810
  3860        HA2    446      GLU    HG2   3860     0.090000     1.0080   ; qtot  9.900
  3861         CC    446      GLU     CD   3861     0.620000    12.0110   ; qtot 10.520
  3862         OC    446      GLU    OE1   3862    -0.760000    15.9994   ; qtot  9.760
  3863         OC    446      GLU    OE2   3863    -0.760000    15.9994   ; qtot  9.000
  3864          C    446      GLU      C   3864     0.510000    12.0110   ; qtot  9.510
  3865          O    446      GLU      O   3865    -0.510000    15.9994   ; qtot  9.000
  3866        NH1    447      VAL      N   3866    -0.470000    14.0070   ; qtot  8.530
  3867          H    447      VAL     HN   3867     0.310000     1.0080   ; qtot  8.840
  3868        CT1    447      VAL     CA   3868     0.070000    12.0110   ; qtot  8.910
  3869        HB1    447      VAL     HA   3869     0.090000     1.0080   ; qtot  9.000
  3870        CT1    447      VAL     CB   3870    -0.090000    12.0110   ; qtot  8.910
  3871        HA1    447      VAL     HB   3871     0.090000     1.0080   ; qtot  9.000
  3872        CT3    447      VAL    CG1   3872    -0.270000    12.0110   ; qtot  8.730
  3873        HA3    447      VAL   HG11   3873     0.090000     1.0080   ; qtot  8.820
  3874        HA3    447      VAL   HG12   3874     0.090000     1.0080   ; qtot  8.910
  3875        HA3    447      VAL   HG13   3875     0.090000     1.0080   ; qtot  9.000
  3876        CT3    447      VAL    CG2   3876    -0.270000    12.0110   ; qtot  8.730
  3877        HA3    447      VAL   HG21   3877     0.090000     1.0080   ; qtot  8.820
  3878        HA3    447      VAL   HG22   3878     0.090000     1.0080   ; qtot  8.910
  3879        HA3    447      VAL   HG23   3879     0.090000     1.0080   ; qtot  9.000
  3880          C    447      VAL      C   3880     0.510000    12.0110   ; qtot  9.510
  3881          O    447      VAL      O   3881    -0.510000    15.9994   ; qtot  9.000
  3882        NH1    448      ALA      N   3882    -0.470000    14.0070   ; qtot  8.530
  3883          H    448      ALA     HN   3883     0.310000     1.0080   ; qtot  8.840
  3884        CT1    448      ALA     CA   3884     0.070000    12.0110   ; qtot  8.910
  3885        HB1    448      ALA     HA   3885     0.090000     1.0080   ; qtot  9.000
  3886        CT3    448      ALA     CB   3886    -0.270000    12.0110   ; qtot  8.730
  3887        HA3    448      ALA    HB1   3887     0.090000     1.0080   ; qtot  8.820
  3888        HA3    448      ALA    HB2   3888     0.090000     1.0080   ; qtot  8.910
  3889        HA3    448      ALA    HB3   3889     0.090000     1.0080   ; qtot  9.000
  3890          C    448      ALA      C   3890     0.510000    12.0110   ; qtot  9.510
  3891          O    448      ALA      O   3891    -0.510000    15.9994   ; qtot  9.000
  3892        NH1    449      SER      N   3892    -0.470000    14.0070   ; qtot  8.530
  3893          H    449      SER     HN   3893     0.310000     1.0080   ; qtot  8.840
  3894        CT1    449      SER     CA   3894     0.070000    12.0110   ; qtot  8.910
  3895        HB1    449      SER     HA   3895     0.090000     1.0080   ; qtot  9.000
  3896        CT2    449      SER     CB   3896     0.050000    12.0110   ; qtot  9.050
  3897        HA2    449      SER    HB1   3897     0.090000     1.0080   ; qtot  9.140
  3898        HA2    449      SER    HB2   3898     0.090000     1.0080   ; qtot  9.230
  3899        OH1    449      SER     OG   3899    -0.660000    15.9994   ; qtot  8.570
  3900          H    449      SER    HG1   3900     0.430000     1.0080   ; qtot  9.000
  3901          C    449      SER      C   3901     0.510000    12.0110   ; qtot  9.510
  3902          O    449      SER      O   3902    -0.510000    15.9994   ; qtot  9.000
  3903        NH1    450      ALA      N   3903    -0.470000    14.0070   ; qtot  8.530
  3904          H    450      ALA     HN   3904     0.310000     1.0080   ; qtot  8.840
  3905        CT1    450      ALA     CA   3905     0.070000    12.0110   ; qtot  8.910
  3906        HB1    450      ALA     HA   3906     0.090000     1.0080   ; qtot  9.000
  3907        CT3    450      ALA     CB   3907    -0.270000    12.0110   ; qtot  8.730
  3908        HA3    450      ALA    HB1   3908     0.090000     1.0080   ; qtot  8.820
  3909        HA3    450      ALA    HB2   3909     0.090000     1.0080   ; qtot  8.910
  3910        HA3    450      ALA    HB3   3910     0.090000     1.0080   ; qtot  9.000
  3911          C    450      ALA      C   3911     0.510000    12.0110   ; qtot  9.510
  3912          O    450      ALA      O   3912    -0.510000    15.9994   ; qtot  9.000
  3913        NH1    451      LEU      N   3913    -0.470000    14.0070   ; qtot  8.530
  3914          H    451      LEU     HN   3914     0.310000     1.0080   ; qtot  8.840
  3915        CT1    451      LEU     CA   3915     0.070000    12.0110   ; qtot  8.910
  3916        HB1    451      LEU     HA   3916     0.090000     1.0080   ; qtot  9.000
  3917        CT2    451      LEU     CB   3917    -0.180000    12.0110   ; qtot  8.820
  3918        HA2    451      LEU    HB1   3918     0.090000     1.0080   ; qtot  8.910
  3919        HA2    451      LEU    HB2   3919     0.090000     1.0080   ; qtot  9.000
  3920        CT1    451      LEU     CG   3920    -0.090000    12.0110   ; qtot  8.910
  3921        HA1    451      LEU     HG   3921     0.090000     1.0080   ; qtot  9.000
  3922        CT3    451      LEU    CD1   3922    -0.270000    12.0110   ; qtot  8.730
  3923        HA3    451      LEU   HD11   3923     0.090000     1.0080   ; qtot  8.820
  3924        HA3    451      LEU   HD12   3924     0.090000     1.0080   ; qtot  8.910
  3925        HA3    451      LEU   HD13   3925     0.090000     1.0080   ; qtot  9.000
  3926        CT3    451      LEU    CD2   3926    -0.270000    12.0110   ; qtot  8.730
  3927        HA3    451      LEU   HD21   3927     0.090000     1.0080   ; qtot  8.820
  3928        HA3    451      LEU   HD22   3928     0.090000     1.0080   ; qtot  8.910
  3929        HA3    451      LEU   HD23   3929     0.090000     1.0080   ; qtot  9.000
  3930          C    451      LEU      C   3930     0.510000    12.0110   ; qtot  9.510
  3931          O    451      LEU      O   3931    -0.510000    15.9994   ; qtot  9.000
  3932        NH1    452      VAL      N   3932    -0.470000    14.0070   ; qtot  8.530
  3933          H    452      VAL     HN   3933     0.310000     1.0080   ; qtot  8.840
  3934        CT1    452      VAL     CA   3934     0.070000    12.0110   ; qtot  8.910
  3935        HB1    452      VAL     HA   3935     0.090000     1.0080   ; qtot  9.000
  3936        CT1    452      VAL     CB   3936    -0.090000    12.0110   ; qtot  8.910
  3937        HA1    452      VAL     HB   3937     0.090000     1.0080   ; qtot  9.000
  3938        CT3    452      VAL    CG1   3938    -0.270000    12.0110   ; qtot  8.730
  3939        HA3    452      VAL   HG11   3939     0.090000     1.0080   ; qtot  8.820
  3940        HA3    452      VAL   HG12   3940     0.090000     1.0080   ; qtot  8.910
  3941        HA3    452      VAL   HG13   3941     0.090000     1.0080   ; qtot  9.000
  3942        CT3    452      VAL    CG2   3942    -0.270000    12.0110   ; qtot  8.730
  3943        HA3    452      VAL   HG21   3943     0.090000     1.0080   ; qtot  8.820
  3944        HA3    452      VAL   HG22   3944     0.090000     1.0080   ; qtot  8.910
  3945        HA3    452      VAL   HG23   3945     0.090000     1.0080   ; qtot  9.000
  3946          C    452      VAL      C   3946     0.510000    12.0110   ; qtot  9.510
  3947          O    452      VAL      O   3947    -0.510000    15.9994   ; qtot  9.000
  3948        NH1    453      HSD      N   3948    -0.470000    14.0070   ; qtot  8.530
  3949          H    453      HSD     HN   3949     0.310000     1.0080   ; qtot  8.840
  3950        CT1    453      HSD     CA   3950     0.070000    12.0110   ; qtot  8.910
  3951        HB1    453      HSD     HA   3951     0.090000     1.0080   ; qtot  9.000
  3952        CT2    453      HSD     CB   3952    -0.090000    12.0110   ; qtot  8.910
  3953        HA2    453      HSD    HB1   3953     0.090000     1.0080   ; qtot  9.000
  3954        HA2    453      HSD    HB2   3954     0.090000     1.0080   ; qtot  9.090
  3955        NR1    453      HSD    ND1   3955    -0.360000    14.0070   ; qtot  8.730
  3956          H    453      HSD    HD1   3956     0.320000     1.0080   ; qtot  9.050
  3957       CPH1    453      HSD     CG   3957    -0.050000    12.0110   ; qtot  9.000
  3958       CPH2    453      HSD    CE1   3958     0.250000    12.0110   ; qtot  9.250
  3959        HR1    453      HSD    HE1   3959     0.130000     1.0080   ; qtot  9.380
  3960        NR2    453      HSD    NE2   3960    -0.700000    14.0070   ; qtot  8.680
  3961       CPH1    453      HSD    CD2   3961     0.220000    12.0110   ; qtot  8.900
  3962        HR3    453      HSD    HD2   3962     0.100000     1.0080   ; qtot  9.000
  3963          C    453      HSD      C   3963     0.510000    12.0110   ; qtot  9.510
  3964          O    453      HSD      O   3964    -0.510000    15.9994   ; qtot  9.000
  3965        NH1    454      ILE      N   3965    -0.470000    14.0070   ; qtot  8.530
  3966          H    454      ILE     HN   3966     0.310000     1.0080   ; qtot  8.840
  3967        CT1    454      ILE     CA   3967     0.070000    12.0110   ; qtot  8.910
  3968        HB1    454      ILE     HA   3968     0.090000     1.0080   ; qtot  9.000
  3969        CT1    454      ILE     CB   3969    -0.090000    12.0110   ; qtot  8.910
  3970        HA1    454      ILE     HB   3970     0.090000     1.0080   ; qtot  9.000
  3971        CT3    454      ILE    CG2   3971    -0.270000    12.0110   ; qtot  8.730
  3972        HA3    454      ILE   HG21   3972     0.090000     1.0080   ; qtot  8.820
  3973        HA3    454      ILE   HG22   3973     0.090000     1.0080   ; qtot  8.910
  3974        HA3    454      ILE   HG23   3974     0.090000     1.0080   ; qtot  9.000
  3975        CT2    454      ILE    CG1   3975    -0.180000    12.0110   ; qtot  8.820
  3976        HA2    454      ILE   HG11   3976     0.090000     1.0080   ; qtot  8.910
  3977        HA2    454      ILE   HG12   3977     0.090000     1.0080   ; qtot  9.000
  3978        CT3    454      ILE     CD   3978    -0.270000    12.0110   ; qtot  8.730
  3979        HA3    454      ILE    HD1   3979     0.090000     1.0080   ; qtot  8.820
  3980        HA3    454      ILE    HD2   3980     0.090000     1.0080   ; qtot  8.910
  3981        HA3    454      ILE    HD3   3981     0.090000     1.0080   ; qtot  9.000
  3982          C    454      ILE      C   3982     0.510000    12.0110   ; qtot  9.510
  3983          O    454      ILE      O   3983    -0.510000    15.9994   ; qtot  9.000
  3984        NH1    455      LEU      N   3984    -0.470000    14.0070   ; qtot  8.530
  3985          H    455      LEU     HN   3985     0.310000     1.0080   ; qtot  8.840
  3986        CT1    455      LEU     CA   3986     0.070000    12.0110   ; qtot  8.910
  3987        HB1    455      LEU     HA   3987     0.090000     1.0080   ; qtot  9.000
  3988        CT2    455      LEU     CB   3988    -0.180000    12.0110   ; qtot  8.820
  3989        HA2    455      LEU    HB1   3989     0.090000     1.0080   ; qtot  8.910
  3990        HA2    455      LEU    HB2   3990     0.090000     1.0080   ; qtot  9.000
  3991        CT1    455      LEU     CG   3991    -0.090000    12.0110   ; qtot  8.910
  3992        HA1    455      LEU     HG   3992     0.090000     1.0080   ; qtot  9.000
  3993        CT3    455      LEU    CD1   3993    -0.270000    12.0110   ; qtot  8.730
  3994        HA3    455      LEU   HD11   3994     0.090000     1.0080   ; qtot  8.820
  3995        HA3    455      LEU   HD12   3995     0.090000     1.0080   ; qtot  8.910
  3996        HA3    455      LEU   HD13   3996     0.090000     1.0080   ; qtot  9.000
  3997        CT3    455      LEU    CD2   3997    -0.270000    12.0110   ; qtot  8.730
  3998        HA3    455      LEU   HD21   3998     0.090000     1.0080   ; qtot  8.820
  3999        HA3    455      LEU   HD22   3999     0.090000     1.0080   ; qtot  8.910
  4000        HA3    455      LEU   HD23   4000     0.090000     1.0080   ; qtot  9.000
  4001          C    455      LEU      C   4001     0.510000    12.0110   ; qtot  9.510
  4002          O    455      LEU      O   4002    -0.510000    15.9994   ; qtot  9.000
  4003        NH1    456      GLN      N   4003    -0.470000    14.0070   ; qtot  8.530
  4004          H    456      GLN     HN   4004     0.310000     1.0080   ; qtot  8.840
  4005        CT1    456      GLN     CA   4005     0.070000    12.0110   ; qtot  8.910
  4006        HB1    456      GLN     HA   4006     0.090000     1.0080   ; qtot  9.000
  4007        CT2    456      GLN     CB   4007    -0.180000    12.0110   ; qtot  8.820
  4008        HA2    456      GLN    HB1   4008     0.090000     1.0080   ; qtot  8.910
  4009        HA2    456      GLN    HB2   4009     0.090000     1.0080   ; qtot  9.000
  4010        CT2    456      GLN     CG   4010    -0.180000    12.0110   ; qtot  8.820
  4011        HA2    456      GLN    HG1   4011     0.090000     1.0080   ; qtot  8.910
  4012        HA2    456      GLN    HG2   4012     0.090000     1.0080   ; qtot  9.000
  4013         CC    456      GLN     CD   4013     0.550000    12.0110   ; qtot  9.550
  4014          O    456      GLN    OE1   4014    -0.550000    15.9994   ; qtot  9.000
  4015        NH2    456      GLN    NE2   4015    -0.620000    14.0070   ; qtot  8.380
  4016          H    456      GLN   HE21   4016     0.320000     1.0080   ; qtot  8.700
  4017          H    456      GLN   HE22   4017     0.300000     1.0080   ; qtot  9.000
  4018          C    456      GLN      C   4018     0.510000    12.0110   ; qtot  9.510
  4019          O    456      GLN      O   4019    -0.510000    15.9994   ; qtot  9.000
  4020        NH1    457      SER      N   4020    -0.470000    14.0070   ; qtot  8.530
  4021          H    457      SER     HN   4021     0.310000     1.0080   ; qtot  8.840
  4022        CT1    457      SER     CA   4022     0.070000    12.0110   ; qtot  8.910
  4023        HB1    457      SER     HA   4023     0.090000     1.0080   ; qtot  9.000
  4024        CT2    457      SER     CB   4024     0.050000    12.0110   ; qtot  9.050
  4025        HA2    457      SER    HB1   4025     0.090000     1.0080   ; qtot  9.140
  4026        HA2    457      SER    HB2   4026     0.090000     1.0080   ; qtot  9.230
  4027        OH1    457      SER     OG   4027    -0.660000    15.9994   ; qtot  8.570
  4028          H    457      SER    HG1   4028     0.430000     1.0080   ; qtot  9.000
  4029          C    457      SER      C   4029     0.510000    12.0110   ; qtot  9.510
  4030          O    457      SER      O   4030    -0.510000    15.9994   ; qtot  9.000
  4031        NH1    458      THR      N   4031    -0.470000    14.0070   ; qtot  8.530
  4032          H    458      THR     HN   4032     0.310000     1.0080   ; qtot  8.840
  4033        CT1    458      THR     CA   4033     0.070000    12.0110   ; qtot  8.910
  4034        HB1    458      THR     HA   4034     0.090000     1.0080   ; qtot  9.000
  4035        CT1    458      THR     CB   4035     0.140000    12.0110   ; qtot  9.140
  4036        HA1    458      THR     HB   4036     0.090000     1.0080   ; qtot  9.230
  4037        OH1    458      THR    OG1   4037    -0.660000    15.9994   ; qtot  8.570
  4038          H    458      THR    HG1   4038     0.430000     1.0080   ; qtot  9.000
  4039        CT3    458      THR    CG2   4039    -0.270000    12.0110   ; qtot  8.730
  4040        HA3    458      THR   HG21   4040     0.090000     1.0080   ; qtot  8.820
  4041        HA3    458      THR   HG22   4041     0.090000     1.0080   ; qtot  8.910
  4042        HA3    458      THR   HG23   4042     0.090000     1.0080   ; qtot  9.000
  4043          C    458      THR      C   4043     0.510000    12.0110   ; qtot  9.510
  4044          O    458      THR      O   4044    -0.510000    15.9994   ; qtot  9.000
  4045        NH1    459      GLY      N   4045    -0.470000    14.0070   ; qtot  8.530
  4046          H    459      GLY     HN   4046     0.310000     1.0080   ; qtot  8.840
  4047        CT2    459      GLY     CA   4047    -0.020000    12.0110   ; qtot  8.820
  4048        HB2    459      GLY    HA1   4048     0.090000     1.0080   ; qtot  8.910
  4049        HB2    459      GLY    HA2   4049     0.090000     1.0080   ; qtot  9.000
  4050          C    459      GLY      C   4050     0.510000    12.0110   ; qtot  9.510
  4051          O    459      GLY      O   4051    -0.510000    15.9994   ; qtot  9.000
  4052        NH1    460      LYS      N   4052    -0.470000    14.0070   ; qtot  8.530
  4053          H    460      LYS     HN   4053     0.310000     1.0080   ; qtot  8.840
  4054        CT1    460      LYS     CA   4054     0.070000    12.0110   ; qtot  8.910
  4055        HB1    460      LYS     HA   4055     0.090000     1.0080   ; qtot  9.000
  4056        CT2    460      LYS     CB   4056    -0.180000    12.0110   ; qtot  8.820
  4057        HA2    460      LYS    HB1   4057     0.090000     1.0080   ; qtot  8.910
  4058        HA2    460      LYS    HB2   4058     0.090000     1.0080   ; qtot  9.000
  4059        CT2    460      LYS     CG   4059    -0.180000    12.0110   ; qtot  8.820
  4060        HA2    460      LYS    HG1   4060     0.090000     1.0080   ; qtot  8.910
  4061        HA2    460      LYS    HG2   4061     0.090000     1.0080   ; qtot  9.000
  4062        CT2    460      LYS     CD   4062    -0.180000    12.0110   ; qtot  8.820
  4063        HA2    460      LYS    HD1   4063     0.090000     1.0080   ; qtot  8.910
  4064        HA2    460      LYS    HD2   4064     0.090000     1.0080   ; qtot  9.000
  4065        CT2    460      LYS     CE   4065     0.210000    12.0110   ; qtot  9.210
  4066        HA2    460      LYS    HE1   4066     0.050000     1.0080   ; qtot  9.260
  4067        HA2    460      LYS    HE2   4067     0.050000     1.0080   ; qtot  9.310
  4068        NH3    460      LYS     NZ   4068    -0.300000    14.0070   ; qtot  9.010
  4069         HC    460      LYS    HZ1   4069     0.330000     1.0080   ; qtot  9.340
  4070         HC    460      LYS    HZ2   4070     0.330000     1.0080   ; qtot  9.670
  4071         HC    460      LYS    HZ3   4071     0.330000     1.0080   ; qtot 10.000
  4072          C    460      LYS      C   4072     0.510000    12.0110   ; qtot 10.510
  4073          O    460      LYS      O   4073    -0.510000    15.9994   ; qtot 10.000
  4074        NH1    461      ALA      N   4074    -0.470000    14.0070   ; qtot  9.530
  4075          H    461      ALA     HN   4075     0.310000     1.0080   ; qtot  9.840
  4076        CT1    461      ALA     CA   4076     0.070000    12.0110   ; qtot  9.910
  4077        HB1    461      ALA     HA   4077     0.090000     1.0080   ; qtot 10.000
  4078        CT3    461      ALA     CB   4078    -0.270000    12.0110   ; qtot  9.730
  4079        HA3    461      ALA    HB1   4079     0.090000     1.0080   ; qtot  9.820
  4080        HA3    461      ALA    HB2   4080     0.090000     1.0080   ; qtot  9.910
  4081        HA3    461      ALA    HB3   4081     0.090000     1.0080   ; qtot 10.000
  4082          C    461      ALA      C   4082     0.510000    12.0110   ; qtot 10.510
  4083          O    461      ALA      O   4083    -0.510000    15.9994   ; qtot 10.000
  4084        NH1    462      LYS      N   4084    -0.470000    14.0070   ; qtot  9.530
  4085          H    462      LYS     HN   4085     0.310000     1.0080   ; qtot  9.840
  4086        CT1    462      LYS     CA   4086     0.070000    12.0110   ; qtot  9.910
  4087        HB1    462      LYS     HA   4087     0.090000     1.0080   ; qtot 10.000
  4088        CT2    462      LYS     CB   4088    -0.180000    12.0110   ; qtot  9.820
  4089        HA2    462      LYS    HB1   4089     0.090000     1.0080   ; qtot  9.910
  4090        HA2    462      LYS    HB2   4090     0.090000     1.0080   ; qtot 10.000
  4091        CT2    462      LYS     CG   4091    -0.180000    12.0110   ; qtot  9.820
  4092        HA2    462      LYS    HG1   4092     0.090000     1.0080   ; qtot  9.910
  4093        HA2    462      LYS    HG2   4093     0.090000     1.0080   ; qtot 10.000
  4094        CT2    462      LYS     CD   4094    -0.180000    12.0110   ; qtot  9.820
  4095        HA2    462      LYS    HD1   4095     0.090000     1.0080   ; qtot  9.910
  4096        HA2    462      LYS    HD2   4096     0.090000     1.0080   ; qtot 10.000
  4097        CT2    462      LYS     CE   4097     0.210000    12.0110   ; qtot 10.210
  4098        HA2    462      LYS    HE1   4098     0.050000     1.0080   ; qtot 10.260
  4099        HA2    462      LYS    HE2   4099     0.050000     1.0080   ; qtot 10.310
  4100        NH3    462      LYS     NZ   4100    -0.300000    14.0070   ; qtot 10.010
  4101         HC    462      LYS    HZ1   4101     0.330000     1.0080   ; qtot 10.340
  4102         HC    462      LYS    HZ2   4102     0.330000     1.0080   ; qtot 10.670
  4103         HC    462      LYS    HZ3   4103     0.330000     1.0080   ; qtot 11.000
  4104          C    462      LYS      C   4104     0.510000    12.0110   ; qtot 11.510
  4105          O    462      LYS      O   4105    -0.510000    15.9994   ; qtot 11.000
  4106        NH1    463      ASP      N   4106    -0.470000    14.0070   ; qtot 10.530
  4107          H    463      ASP     HN   4107     0.310000     1.0080   ; qtot 10.840
  4108        CT1    463      ASP     CA   4108     0.070000    12.0110   ; qtot 10.910
  4109        HB1    463      ASP     HA   4109     0.090000     1.0080   ; qtot 11.000
  4110       CT2A    463      ASP     CB   4110    -0.280000    12.0110   ; qtot 10.720
  4111        HA2    463      ASP    HB1   4111     0.090000     1.0080   ; qtot 10.810
  4112        HA2    463      ASP    HB2   4112     0.090000     1.0080   ; qtot 10.900
  4113         CC    463      ASP     CG   4113     0.620000    12.0110   ; qtot 11.520
  4114         OC    463      ASP    OD1   4114    -0.760000    15.9994   ; qtot 10.760
  4115         OC    463      ASP    OD2   4115    -0.760000    15.9994   ; qtot 10.000
  4116          C    463      ASP      C   4116     0.510000    12.0110   ; qtot 10.510
  4117          O    463      ASP      O   4117    -0.510000    15.9994   ; qtot 10.000
  4118        NH1    464      PHE      N   4118    -0.470000    14.0070   ; qtot  9.530
  4119          H    464      PHE     HN   4119     0.310000     1.0080   ; qtot  9.840
  4120        CT1    464      PHE     CA   4120     0.070000    12.0110   ; qtot  9.910
  4121        HB1    464      PHE     HA   4121     0.090000     1.0080   ; qtot 10.000
  4122        CT2    464      PHE     CB   4122    -0.180000    12.0110   ; qtot  9.820
  4123        HA2    464      PHE    HB1   4123     0.090000     1.0080   ; qtot  9.910
  4124        HA2    464      PHE    HB2   4124     0.090000     1.0080   ; qtot 10.000
  4125         CA    464      PHE     CG   4125     0.000000    12.0110   ; qtot 10.000
  4126         CA    464      PHE    CD1   4126    -0.115000    12.0110   ; qtot  9.885
  4127         HP    464      PHE    HD1   4127     0.115000     1.0080   ; qtot 10.000
  4128         CA    464      PHE    CE1   4128    -0.115000    12.0110   ; qtot  9.885
  4129         HP    464      PHE    HE1   4129     0.115000     1.0080   ; qtot 10.000
  4130         CA    464      PHE     CZ   4130    -0.115000    12.0110   ; qtot  9.885
  4131         HP    464      PHE     HZ   4131     0.115000     1.0080   ; qtot 10.000
  4132         CA    464      PHE    CD2   4132    -0.115000    12.0110   ; qtot  9.885
  4133         HP    464      PHE    HD2   4133     0.115000     1.0080   ; qtot 10.000
  4134         CA    464      PHE    CE2   4134    -0.115000    12.0110   ; qtot  9.885
  4135         HP    464      PHE    HE2   4135     0.115000     1.0080   ; qtot 10.000
  4136          C    464      PHE      C   4136     0.510000    12.0110   ; qtot 10.510
  4137          O    464      PHE      O   4137    -0.510000    15.9994   ; qtot 10.000
  4138        NH1    465      LEU      N   4138    -0.470000    14.0070   ; qtot  9.530
  4139          H    465      LEU     HN   4139     0.310000     1.0080   ; qtot  9.840
  4140        CT1    465      LEU     CA   4140     0.070000    12.0110   ; qtot  9.910
  4141        HB1    465      LEU     HA   4141     0.090000     1.0080   ; qtot 10.000
  4142        CT2    465      LEU     CB   4142    -0.180000    12.0110   ; qtot  9.820
  4143        HA2    465      LEU    HB1   4143     0.090000     1.0080   ; qtot  9.910
  4144        HA2    465      LEU    HB2   4144     0.090000     1.0080   ; qtot 10.000
  4145        CT1    465      LEU     CG   4145    -0.090000    12.0110   ; qtot  9.910
  4146        HA1    465      LEU     HG   4146     0.090000     1.0080   ; qtot 10.000
  4147        CT3    465      LEU    CD1   4147    -0.270000    12.0110   ; qtot  9.730
  4148        HA3    465      LEU   HD11   4148     0.090000     1.0080   ; qtot  9.820
  4149        HA3    465      LEU   HD12   4149     0.090000     1.0080   ; qtot  9.910
  4150        HA3    465      LEU   HD13   4150     0.090000     1.0080   ; qtot 10.000
  4151        CT3    465      LEU    CD2   4151    -0.270000    12.0110   ; qtot  9.730
  4152        HA3    465      LEU   HD21   4152     0.090000     1.0080   ; qtot  9.820
  4153        HA3    465      LEU   HD22   4153     0.090000     1.0080   ; qtot  9.910
  4154        HA3    465      LEU   HD23   4154     0.090000     1.0080   ; qtot 10.000
  4155          C    465      LEU      C   4155     0.510000    12.0110   ; qtot 10.510
  4156          O    465      LEU      O   4156    -0.510000    15.9994   ; qtot 10.000
  4157        NH1    466      SER      N   4157    -0.470000    14.0070   ; qtot  9.530
  4158          H    466      SER     HN   4158     0.310000     1.0080   ; qtot  9.840
  4159        CT1    466      SER     CA   4159     0.070000    12.0110   ; qtot  9.910
  4160        HB1    466      SER     HA   4160     0.090000     1.0080   ; qtot 10.000
  4161        CT2    466      SER     CB   4161     0.050000    12.0110   ; qtot 10.050
  4162        HA2    466      SER    HB1   4162     0.090000     1.0080   ; qtot 10.140
  4163        HA2    466      SER    HB2   4163     0.090000     1.0080   ; qtot 10.230
  4164        OH1    466      SER     OG   4164    -0.660000    15.9994   ; qtot  9.570
  4165          H    466      SER    HG1   4165     0.430000     1.0080   ; qtot 10.000
  4166          C    466      SER      C   4166     0.510000    12.0110   ; qtot 10.510
  4167          O    466      SER      O   4167    -0.510000    15.9994   ; qtot 10.000
  4168        NH1    467      ASP      N   4168    -0.470000    14.0070   ; qtot  9.530
  4169          H    467      ASP     HN   4169     0.310000     1.0080   ; qtot  9.840
  4170        CT1    467      ASP     CA   4170     0.070000    12.0110   ; qtot  9.910
  4171        HB1    467      ASP     HA   4171     0.090000     1.0080   ; qtot 10.000
  4172       CT2A    467      ASP     CB   4172    -0.280000    12.0110   ; qtot  9.720
  4173        HA2    467      ASP    HB1   4173     0.090000     1.0080   ; qtot  9.810
  4174        HA2    467      ASP    HB2   4174     0.090000     1.0080   ; qtot  9.900
  4175         CC    467      ASP     CG   4175     0.620000    12.0110   ; qtot 10.520
  4176         OC    467      ASP    OD1   4176    -0.760000    15.9994   ; qtot  9.760
  4177         OC    467      ASP    OD2   4177    -0.760000    15.9994   ; qtot  9.000
  4178          C    467      ASP      C   4178     0.510000    12.0110   ; qtot  9.510
  4179          O    467      ASP      O   4179    -0.510000    15.9994   ; qtot  9.000
  4180        NH1    468      MET      N   4180    -0.470000    14.0070   ; qtot  8.530
  4181          H    468      MET     HN   4181     0.310000     1.0080   ; qtot  8.840
  4182        CT1    468      MET     CA   4182     0.070000    12.0110   ; qtot  8.910
  4183        HB1    468      MET     HA   4183     0.090000     1.0080   ; qtot  9.000
  4184        CT2    468      MET     CB   4184    -0.180000    12.0110   ; qtot  8.820
  4185        HA2    468      MET    HB1   4185     0.090000     1.0080   ; qtot  8.910
  4186        HA2    468      MET    HB2   4186     0.090000     1.0080   ; qtot  9.000
  4187        CT2    468      MET     CG   4187    -0.140000    12.0110   ; qtot  8.860
  4188        HA2    468      MET    HG1   4188     0.090000     1.0080   ; qtot  8.950
  4189        HA2    468      MET    HG2   4189     0.090000     1.0080   ; qtot  9.040
  4190          S    468      MET     SD   4190    -0.090000    32.0600   ; qtot  8.950
  4191        CT3    468      MET     CE   4191    -0.220000    12.0110   ; qtot  8.730
  4192        HA3    468      MET    HE1   4192     0.090000     1.0080   ; qtot  8.820
  4193        HA3    468      MET    HE2   4193     0.090000     1.0080   ; qtot  8.910
  4194        HA3    468      MET    HE3   4194     0.090000     1.0080   ; qtot  9.000
  4195          C    468      MET      C   4195     0.510000    12.0110   ; qtot  9.510
  4196          O    468      MET      O   4196    -0.510000    15.9994   ; qtot  9.000
  4197        NH1    469      ALA      N   4197    -0.470000    14.0070   ; qtot  8.530
  4198          H    469      ALA     HN   4198     0.310000     1.0080   ; qtot  8.840
  4199        CT1    469      ALA     CA   4199     0.070000    12.0110   ; qtot  8.910
  4200        HB1    469      ALA     HA   4200     0.090000     1.0080   ; qtot  9.000
  4201        CT3    469      ALA     CB   4201    -0.270000    12.0110   ; qtot  8.730
  4202        HA3    469      ALA    HB1   4202     0.090000     1.0080   ; qtot  8.820
  4203        HA3    469      ALA    HB2   4203     0.090000     1.0080   ; qtot  8.910
  4204        HA3    469      ALA    HB3   4204     0.090000     1.0080   ; qtot  9.000
  4205          C    469      ALA      C   4205     0.510000    12.0110   ; qtot  9.510
  4206          O    469      ALA      O   4206    -0.510000    15.9994   ; qtot  9.000
  4207        NH1    470      MET      N   4207    -0.470000    14.0070   ; qtot  8.530
  4208          H    470      MET     HN   4208     0.310000     1.0080   ; qtot  8.840
  4209        CT1    470      MET     CA   4209     0.070000    12.0110   ; qtot  8.910
  4210        HB1    470      MET     HA   4210     0.090000     1.0080   ; qtot  9.000
  4211        CT2    470      MET     CB   4211    -0.180000    12.0110   ; qtot  8.820
  4212        HA2    470      MET    HB1   4212     0.090000     1.0080   ; qtot  8.910
  4213        HA2    470      MET    HB2   4213     0.090000     1.0080   ; qtot  9.000
  4214        CT2    470      MET     CG   4214    -0.140000    12.0110   ; qtot  8.860
  4215        HA2    470      MET    HG1   4215     0.090000     1.0080   ; qtot  8.950
  4216        HA2    470      MET    HG2   4216     0.090000     1.0080   ; qtot  9.040
  4217          S    470      MET     SD   4217    -0.090000    32.0600   ; qtot  8.950
  4218        CT3    470      MET     CE   4218    -0.220000    12.0110   ; qtot  8.730
  4219        HA3    470      MET    HE1   4219     0.090000     1.0080   ; qtot  8.820
  4220        HA3    470      MET    HE2   4220     0.090000     1.0080   ; qtot  8.910
  4221        HA3    470      MET    HE3   4221     0.090000     1.0080   ; qtot  9.000
  4222          C    470      MET      C   4222     0.510000    12.0110   ; qtot  9.510
  4223          O    470      MET      O   4223    -0.510000    15.9994   ; qtot  9.000
  4224        NH1    471      SER      N   4224    -0.470000    14.0070   ; qtot  8.530
  4225          H    471      SER     HN   4225     0.310000     1.0080   ; qtot  8.840
  4226        CT1    471      SER     CA   4226     0.070000    12.0110   ; qtot  8.910
  4227        HB1    471      SER     HA   4227     0.090000     1.0080   ; qtot  9.000
  4228        CT2    471      SER     CB   4228     0.050000    12.0110   ; qtot  9.050
  4229        HA2    471      SER    HB1   4229     0.090000     1.0080   ; qtot  9.140
  4230        HA2    471      SER    HB2   4230     0.090000     1.0080   ; qtot  9.230
  4231        OH1    471      SER     OG   4231    -0.660000    15.9994   ; qtot  8.570
  4232          H    471      SER    HG1   4232     0.430000     1.0080   ; qtot  9.000
  4233          C    471      SER      C   4233     0.510000    12.0110   ; qtot  9.510
  4234          O    471      SER      O   4234    -0.510000    15.9994   ; qtot  9.000
  4235        NH1    472      GLU      N   4235    -0.470000    14.0070   ; qtot  8.530
  4236          H    472      GLU     HN   4236     0.310000     1.0080   ; qtot  8.840
  4237        CT1    472      GLU     CA   4237     0.070000    12.0110   ; qtot  8.910
  4238        HB1    472      GLU     HA   4238     0.090000     1.0080   ; qtot  9.000
  4239       CT2A    472      GLU     CB   4239    -0.180000    12.0110   ; qtot  8.820
  4240        HA2    472      GLU    HB1   4240     0.090000     1.0080   ; qtot  8.910
  4241        HA2    472      GLU    HB2   4241     0.090000     1.0080   ; qtot  9.000
  4242        CT2    472      GLU     CG   4242    -0.280000    12.0110   ; qtot  8.720
  4243        HA2    472      GLU    HG1   4243     0.090000     1.0080   ; qtot  8.810
  4244        HA2    472      GLU    HG2   4244     0.090000     1.0080   ; qtot  8.900
  4245         CC    472      GLU     CD   4245     0.620000    12.0110   ; qtot  9.520
  4246         OC    472      GLU    OE1   4246    -0.760000    15.9994   ; qtot  8.760
  4247         OC    472      GLU    OE2   4247    -0.760000    15.9994   ; qtot  8.000
  4248          C    472      GLU      C   4248     0.510000    12.0110   ; qtot  8.510
  4249          O    472      GLU      O   4249    -0.510000    15.9994   ; qtot  8.000
  4250        NH1    473      VAL      N   4250    -0.470000    14.0070   ; qtot  7.530
  4251          H    473      VAL     HN   4251     0.310000     1.0080   ; qtot  7.840
  4252        CT1    473      VAL     CA   4252     0.070000    12.0110   ; qtot  7.910
  4253        HB1    473      VAL     HA   4253     0.090000     1.0080   ; qtot  8.000
  4254        CT1    473      VAL     CB   4254    -0.090000    12.0110   ; qtot  7.910
  4255        HA1    473      VAL     HB   4255     0.090000     1.0080   ; qtot  8.000
  4256        CT3    473      VAL    CG1   4256    -0.270000    12.0110   ; qtot  7.730
  4257        HA3    473      VAL   HG11   4257     0.090000     1.0080   ; qtot  7.820
  4258        HA3    473      VAL   HG12   4258     0.090000     1.0080   ; qtot  7.910
  4259        HA3    473      VAL   HG13   4259     0.090000     1.0080   ; qtot  8.000
  4260        CT3    473      VAL    CG2   4260    -0.270000    12.0110   ; qtot  7.730
  4261        HA3    473      VAL   HG21   4261     0.090000     1.0080   ; qtot  7.820
  4262        HA3    473      VAL   HG22   4262     0.090000     1.0080   ; qtot  7.910
  4263        HA3    473      VAL   HG23   4263     0.090000     1.0080   ; qtot  8.000
  4264          C    473      VAL      C   4264     0.510000    12.0110   ; qtot  8.510
  4265          O    473      VAL      O   4265    -0.510000    15.9994   ; qtot  8.000
  4266        NH1    474      ASP      N   4266    -0.470000    14.0070   ; qtot  7.530
  4267          H    474      ASP     HN   4267     0.310000     1.0080   ; qtot  7.840
  4268        CT1    474      ASP     CA   4268     0.070000    12.0110   ; qtot  7.910
  4269        HB1    474      ASP     HA   4269     0.090000     1.0080   ; qtot  8.000
  4270       CT2A    474      ASP     CB   4270    -0.280000    12.0110   ; qtot  7.720
  4271        HA2    474      ASP    HB1   4271     0.090000     1.0080   ; qtot  7.810
  4272        HA2    474      ASP    HB2   4272     0.090000     1.0080   ; qtot  7.900
  4273         CC    474      ASP     CG   4273     0.620000    12.0110   ; qtot  8.520
  4274         OC    474      ASP    OD1   4274    -0.760000    15.9994   ; qtot  7.760
  4275         OC    474      ASP    OD2   4275    -0.760000    15.9994   ; qtot  7.000
  4276          C    474      ASP      C   4276     0.510000    12.0110   ; qtot  7.510
  4277          O    474      ASP      O   4277    -0.510000    15.9994   ; qtot  7.000
  4278        NH1    475      ARG      N   4278    -0.470000    14.0070   ; qtot  6.530
  4279          H    475      ARG     HN   4279     0.310000     1.0080   ; qtot  6.840
  4280        CT1    475      ARG     CA   4280     0.070000    12.0110   ; qtot  6.910
  4281        HB1    475      ARG     HA   4281     0.090000     1.0080   ; qtot  7.000
  4282        CT2    475      ARG     CB   4282    -0.180000    12.0110   ; qtot  6.820
  4283        HA2    475      ARG    HB1   4283     0.090000     1.0080   ; qtot  6.910
  4284        HA2    475      ARG    HB2   4284     0.090000     1.0080   ; qtot  7.000
  4285        CT2    475      ARG     CG   4285    -0.180000    12.0110   ; qtot  6.820
  4286        HA2    475      ARG    HG1   4286     0.090000     1.0080   ; qtot  6.910
  4287        HA2    475      ARG    HG2   4287     0.090000     1.0080   ; qtot  7.000
  4288        CT2    475      ARG     CD   4288     0.200000    12.0110   ; qtot  7.200
  4289        HA2    475      ARG    HD1   4289     0.090000     1.0080   ; qtot  7.290
  4290        HA2    475      ARG    HD2   4290     0.090000     1.0080   ; qtot  7.380
  4291        NC2    475      ARG     NE   4291    -0.700000    14.0070   ; qtot  6.680
  4292         HC    475      ARG     HE   4292     0.440000     1.0080   ; qtot  7.120
  4293          C    475      ARG     CZ   4293     0.640000    12.0110   ; qtot  7.760
  4294        NC2    475      ARG    NH1   4294    -0.800000    14.0070   ; qtot  6.960
  4295         HC    475      ARG   HH11   4295     0.460000     1.0080   ; qtot  7.420
  4296         HC    475      ARG   HH12   4296     0.460000     1.0080   ; qtot  7.880
  4297        NC2    475      ARG    NH2   4297    -0.800000    14.0070   ; qtot  7.080
  4298         HC    475      ARG   HH21   4298     0.460000     1.0080   ; qtot  7.540
  4299         HC    475      ARG   HH22   4299     0.460000     1.0080   ; qtot  8.000
  4300          C    475      ARG      C   4300     0.510000    12.0110   ; qtot  8.510
  4301          O    475      ARG      O   4301    -0.510000    15.9994   ; qtot  8.000
  4302        NH1    476      PHE      N   4302    -0.470000    14.0070   ; qtot  7.530
  4303          H    476      PHE     HN   4303     0.310000     1.0080   ; qtot  7.840
  4304        CT1    476      PHE     CA   4304     0.070000    12.0110   ; qtot  7.910
  4305        HB1    476      PHE     HA   4305     0.090000     1.0080   ; qtot  8.000
  4306        CT2    476      PHE     CB   4306    -0.180000    12.0110   ; qtot  7.820
  4307        HA2    476      PHE    HB1   4307     0.090000     1.0080   ; qtot  7.910
  4308        HA2    476      PHE    HB2   4308     0.090000     1.0080   ; qtot  8.000
  4309         CA    476      PHE     CG   4309     0.000000    12.0110   ; qtot  8.000
  4310         CA    476      PHE    CD1   4310    -0.115000    12.0110   ; qtot  7.885
  4311         HP    476      PHE    HD1   4311     0.115000     1.0080   ; qtot  8.000
  4312         CA    476      PHE    CE1   4312    -0.115000    12.0110   ; qtot  7.885
  4313         HP    476      PHE    HE1   4313     0.115000     1.0080   ; qtot  8.000
  4314         CA    476      PHE     CZ   4314    -0.115000    12.0110   ; qtot  7.885
  4315         HP    476      PHE     HZ   4315     0.115000     1.0080   ; qtot  8.000
  4316         CA    476      PHE    CD2   4316    -0.115000    12.0110   ; qtot  7.885
  4317         HP    476      PHE    HD2   4317     0.115000     1.0080   ; qtot  8.000
  4318         CA    476      PHE    CE2   4318    -0.115000    12.0110   ; qtot  7.885
  4319         HP    476      PHE    HE2   4319     0.115000     1.0080   ; qtot  8.000
  4320          C    476      PHE      C   4320     0.510000    12.0110   ; qtot  8.510
  4321          O    476      PHE      O   4321    -0.510000    15.9994   ; qtot  8.000
  4322        NH1    477      MET      N   4322    -0.470000    14.0070   ; qtot  7.530
  4323          H    477      MET     HN   4323     0.310000     1.0080   ; qtot  7.840
  4324        CT1    477      MET     CA   4324     0.070000    12.0110   ; qtot  7.910
  4325        HB1    477      MET     HA   4325     0.090000     1.0080   ; qtot  8.000
  4326        CT2    477      MET     CB   4326    -0.180000    12.0110   ; qtot  7.820
  4327        HA2    477      MET    HB1   4327     0.090000     1.0080   ; qtot  7.910
  4328        HA2    477      MET    HB2   4328     0.090000     1.0080   ; qtot  8.000
  4329        CT2    477      MET     CG   4329    -0.140000    12.0110   ; qtot  7.860
  4330        HA2    477      MET    HG1   4330     0.090000     1.0080   ; qtot  7.950
  4331        HA2    477      MET    HG2   4331     0.090000     1.0080   ; qtot  8.040
  4332          S    477      MET     SD   4332    -0.090000    32.0600   ; qtot  7.950
  4333        CT3    477      MET     CE   4333    -0.220000    12.0110   ; qtot  7.730
  4334        HA3    477      MET    HE1   4334     0.090000     1.0080   ; qtot  7.820
  4335        HA3    477      MET    HE2   4335     0.090000     1.0080   ; qtot  7.910
  4336        HA3    477      MET    HE3   4336     0.090000     1.0080   ; qtot  8.000
  4337          C    477      MET      C   4337     0.510000    12.0110   ; qtot  8.510
  4338          O    477      MET      O   4338    -0.510000    15.9994   ; qtot  8.000
  4339        NH1    478      GLU      N   4339    -0.470000    14.0070   ; qtot  7.530
  4340          H    478      GLU     HN   4340     0.310000     1.0080   ; qtot  7.840
  4341        CT1    478      GLU     CA   4341     0.070000    12.0110   ; qtot  7.910
  4342        HB1    478      GLU     HA   4342     0.090000     1.0080   ; qtot  8.000
  4343       CT2A    478      GLU     CB   4343    -0.180000    12.0110   ; qtot  7.820
  4344        HA2    478      GLU    HB1   4344     0.090000     1.0080   ; qtot  7.910
  4345        HA2    478      GLU    HB2   4345     0.090000     1.0080   ; qtot  8.000
  4346        CT2    478      GLU     CG   4346    -0.280000    12.0110   ; qtot  7.720
  4347        HA2    478      GLU    HG1   4347     0.090000     1.0080   ; qtot  7.810
  4348        HA2    478      GLU    HG2   4348     0.090000     1.0080   ; qtot  7.900
  4349         CC    478      GLU     CD   4349     0.620000    12.0110   ; qtot  8.520
  4350         OC    478      GLU    OE1   4350    -0.760000    15.9994   ; qtot  7.760
  4351         OC    478      GLU    OE2   4351    -0.760000    15.9994   ; qtot  7.000
  4352          C    478      GLU      C   4352     0.510000    12.0110   ; qtot  7.510
  4353          O    478      GLU      O   4353    -0.510000    15.9994   ; qtot  7.000
  4354        NH1    479      ARG      N   4354    -0.470000    14.0070   ; qtot  6.530
  4355          H    479      ARG     HN   4355     0.310000     1.0080   ; qtot  6.840
  4356        CT1    479      ARG     CA   4356     0.070000    12.0110   ; qtot  6.910
  4357        HB1    479      ARG     HA   4357     0.090000     1.0080   ; qtot  7.000
  4358        CT2    479      ARG     CB   4358    -0.180000    12.0110   ; qtot  6.820
  4359        HA2    479      ARG    HB1   4359     0.090000     1.0080   ; qtot  6.910
  4360        HA2    479      ARG    HB2   4360     0.090000     1.0080   ; qtot  7.000
  4361        CT2    479      ARG     CG   4361    -0.180000    12.0110   ; qtot  6.820
  4362        HA2    479      ARG    HG1   4362     0.090000     1.0080   ; qtot  6.910
  4363        HA2    479      ARG    HG2   4363     0.090000     1.0080   ; qtot  7.000
  4364        CT2    479      ARG     CD   4364     0.200000    12.0110   ; qtot  7.200
  4365        HA2    479      ARG    HD1   4365     0.090000     1.0080   ; qtot  7.290
  4366        HA2    479      ARG    HD2   4366     0.090000     1.0080   ; qtot  7.380
  4367        NC2    479      ARG     NE   4367    -0.700000    14.0070   ; qtot  6.680
  4368         HC    479      ARG     HE   4368     0.440000     1.0080   ; qtot  7.120
  4369          C    479      ARG     CZ   4369     0.640000    12.0110   ; qtot  7.760
  4370        NC2    479      ARG    NH1   4370    -0.800000    14.0070   ; qtot  6.960
  4371         HC    479      ARG   HH11   4371     0.460000     1.0080   ; qtot  7.420
  4372         HC    479      ARG   HH12   4372     0.460000     1.0080   ; qtot  7.880
  4373        NC2    479      ARG    NH2   4373    -0.800000    14.0070   ; qtot  7.080
  4374         HC    479      ARG   HH21   4374     0.460000     1.0080   ; qtot  7.540
  4375         HC    479      ARG   HH22   4375     0.460000     1.0080   ; qtot  8.000
  4376          C    479      ARG      C   4376     0.510000    12.0110   ; qtot  8.510
  4377          O    479      ARG      O   4377    -0.510000    15.9994   ; qtot  8.000
  4378        NH1    480      GLU      N   4378    -0.470000    14.0070   ; qtot  7.530
  4379          H    480      GLU     HN   4379     0.310000     1.0080   ; qtot  7.840
  4380        CT1    480      GLU     CA   4380     0.070000    12.0110   ; qtot  7.910
  4381        HB1    480      GLU     HA   4381     0.090000     1.0080   ; qtot  8.000
  4382       CT2A    480      GLU     CB   4382    -0.180000    12.0110   ; qtot  7.820
  4383        HA2    480      GLU    HB1   4383     0.090000     1.0080   ; qtot  7.910
  4384        HA2    480      GLU    HB2   4384     0.090000     1.0080   ; qtot  8.000
  4385        CT2    480      GLU     CG   4385    -0.280000    12.0110   ; qtot  7.720
  4386        HA2    480      GLU    HG1   4386     0.090000     1.0080   ; qtot  7.810
  4387        HA2    480      GLU    HG2   4387     0.090000     1.0080   ; qtot  7.900
  4388         CC    480      GLU     CD   4388     0.620000    12.0110   ; qtot  8.520
  4389         OC    480      GLU    OE1   4389    -0.760000    15.9994   ; qtot  7.760
  4390         OC    480      GLU    OE2   4390    -0.760000    15.9994   ; qtot  7.000
  4391          C    480      GLU      C   4391     0.510000    12.0110   ; qtot  7.510
  4392          O    480      GLU      O   4392    -0.510000    15.9994   ; qtot  7.000
  4393        NH1    481      HSD      N   4393    -0.470000    14.0070   ; qtot  6.530
  4394          H    481      HSD     HN   4394     0.310000     1.0080   ; qtot  6.840
  4395        CT1    481      HSD     CA   4395     0.070000    12.0110   ; qtot  6.910
  4396        HB1    481      HSD     HA   4396     0.090000     1.0080   ; qtot  7.000
  4397        CT2    481      HSD     CB   4397    -0.090000    12.0110   ; qtot  6.910
  4398        HA2    481      HSD    HB1   4398     0.090000     1.0080   ; qtot  7.000
  4399        HA2    481      HSD    HB2   4399     0.090000     1.0080   ; qtot  7.090
  4400        NR1    481      HSD    ND1   4400    -0.360000    14.0070   ; qtot  6.730
  4401          H    481      HSD    HD1   4401     0.320000     1.0080   ; qtot  7.050
  4402       CPH1    481      HSD     CG   4402    -0.050000    12.0110   ; qtot  7.000
  4403       CPH2    481      HSD    CE1   4403     0.250000    12.0110   ; qtot  7.250
  4404        HR1    481      HSD    HE1   4404     0.130000     1.0080   ; qtot  7.380
  4405        NR2    481      HSD    NE2   4405    -0.700000    14.0070   ; qtot  6.680
  4406       CPH1    481      HSD    CD2   4406     0.220000    12.0110   ; qtot  6.900
  4407        HR3    481      HSD    HD2   4407     0.100000     1.0080   ; qtot  7.000
  4408          C    481      HSD      C   4408     0.510000    12.0110   ; qtot  7.510
  4409          O    481      HSD      O   4409    -0.510000    15.9994   ; qtot  7.000
  4410        NH1    482      LEU      N   4410    -0.470000    14.0070   ; qtot  6.530
  4411          H    482      LEU     HN   4411     0.310000     1.0080   ; qtot  6.840
  4412        CT1    482      LEU     CA   4412     0.070000    12.0110   ; qtot  6.910
  4413        HB1    482      LEU     HA   4413     0.090000     1.0080   ; qtot  7.000
  4414        CT2    482      LEU     CB   4414    -0.180000    12.0110   ; qtot  6.820
  4415        HA2    482      LEU    HB1   4415     0.090000     1.0080   ; qtot  6.910
  4416        HA2    482      LEU    HB2   4416     0.090000     1.0080   ; qtot  7.000
  4417        CT1    482      LEU     CG   4417    -0.090000    12.0110   ; qtot  6.910
  4418        HA1    482      LEU     HG   4418     0.090000     1.0080   ; qtot  7.000
  4419        CT3    482      LEU    CD1   4419    -0.270000    12.0110   ; qtot  6.730
  4420        HA3    482      LEU   HD11   4420     0.090000     1.0080   ; qtot  6.820
  4421        HA3    482      LEU   HD12   4421     0.090000     1.0080   ; qtot  6.910
  4422        HA3    482      LEU   HD13   4422     0.090000     1.0080   ; qtot  7.000
  4423        CT3    482      LEU    CD2   4423    -0.270000    12.0110   ; qtot  6.730
  4424        HA3    482      LEU   HD21   4424     0.090000     1.0080   ; qtot  6.820
  4425        HA3    482      LEU   HD22   4425     0.090000     1.0080   ; qtot  6.910
  4426        HA3    482      LEU   HD23   4426     0.090000     1.0080   ; qtot  7.000
  4427          C    482      LEU      C   4427     0.510000    12.0110   ; qtot  7.510
  4428          O    482      LEU      O   4428    -0.510000    15.9994   ; qtot  7.000
  4429        NH1    483      ILE      N   4429    -0.470000    14.0070   ; qtot  6.530
  4430          H    483      ILE     HN   4430     0.310000     1.0080   ; qtot  6.840
  4431        CT1    483      ILE     CA   4431     0.070000    12.0110   ; qtot  6.910
  4432        HB1    483      ILE     HA   4432     0.090000     1.0080   ; qtot  7.000
  4433        CT1    483      ILE     CB   4433    -0.090000    12.0110   ; qtot  6.910
  4434        HA1    483      ILE     HB   4434     0.090000     1.0080   ; qtot  7.000
  4435        CT3    483      ILE    CG2   4435    -0.270000    12.0110   ; qtot  6.730
  4436        HA3    483      ILE   HG21   4436     0.090000     1.0080   ; qtot  6.820
  4437        HA3    483      ILE   HG22   4437     0.090000     1.0080   ; qtot  6.910
  4438        HA3    483      ILE   HG23   4438     0.090000     1.0080   ; qtot  7.000
  4439        CT2    483      ILE    CG1   4439    -0.180000    12.0110   ; qtot  6.820
  4440        HA2    483      ILE   HG11   4440     0.090000     1.0080   ; qtot  6.910
  4441        HA2    483      ILE   HG12   4441     0.090000     1.0080   ; qtot  7.000
  4442        CT3    483      ILE     CD   4442    -0.270000    12.0110   ; qtot  6.730
  4443        HA3    483      ILE    HD1   4443     0.090000     1.0080   ; qtot  6.820
  4444        HA3    483      ILE    HD2   4444     0.090000     1.0080   ; qtot  6.910
  4445        HA3    483      ILE    HD3   4445     0.090000     1.0080   ; qtot  7.000
  4446          C    483      ILE      C   4446     0.510000    12.0110   ; qtot  7.510
  4447          O    483      ILE      O   4447    -0.510000    15.9994   ; qtot  7.000
  4448        NH1    484      PHE      N   4448    -0.470000    14.0070   ; qtot  6.530
  4449          H    484      PHE     HN   4449     0.310000     1.0080   ; qtot  6.840
  4450        CT1    484      PHE     CA   4450     0.070000    12.0110   ; qtot  6.910
  4451        HB1    484      PHE     HA   4451     0.090000     1.0080   ; qtot  7.000
  4452        CT2    484      PHE     CB   4452    -0.180000    12.0110   ; qtot  6.820
  4453        HA2    484      PHE    HB1   4453     0.090000     1.0080   ; qtot  6.910
  4454        HA2    484      PHE    HB2   4454     0.090000     1.0080   ; qtot  7.000
  4455         CA    484      PHE     CG   4455     0.000000    12.0110   ; qtot  7.000
  4456         CA    484      PHE    CD1   4456    -0.115000    12.0110   ; qtot  6.885
  4457         HP    484      PHE    HD1   4457     0.115000     1.0080   ; qtot  7.000
  4458         CA    484      PHE    CE1   4458    -0.115000    12.0110   ; qtot  6.885
  4459         HP    484      PHE    HE1   4459     0.115000     1.0080   ; qtot  7.000
  4460         CA    484      PHE     CZ   4460    -0.115000    12.0110   ; qtot  6.885
  4461         HP    484      PHE     HZ   4461     0.115000     1.0080   ; qtot  7.000
  4462         CA    484      PHE    CD2   4462    -0.115000    12.0110   ; qtot  6.885
  4463         HP    484      PHE    HD2   4463     0.115000     1.0080   ; qtot  7.000
  4464         CA    484      PHE    CE2   4464    -0.115000    12.0110   ; qtot  6.885
  4465         HP    484      PHE    HE2   4465     0.115000     1.0080   ; qtot  7.000
  4466          C    484      PHE      C   4466     0.510000    12.0110   ; qtot  7.510
  4467          O    484      PHE      O   4467    -0.510000    15.9994   ; qtot  7.000
  4468        NH1    485      ARG      N   4468    -0.470000    14.0070   ; qtot  6.530
  4469          H    485      ARG     HN   4469     0.310000     1.0080   ; qtot  6.840
  4470        CT1    485      ARG     CA   4470     0.070000    12.0110   ; qtot  6.910
  4471        HB1    485      ARG     HA   4471     0.090000     1.0080   ; qtot  7.000
  4472        CT2    485      ARG     CB   4472    -0.180000    12.0110   ; qtot  6.820
  4473        HA2    485      ARG    HB1   4473     0.090000     1.0080   ; qtot  6.910
  4474        HA2    485      ARG    HB2   4474     0.090000     1.0080   ; qtot  7.000
  4475        CT2    485      ARG     CG   4475    -0.180000    12.0110   ; qtot  6.820
  4476        HA2    485      ARG    HG1   4476     0.090000     1.0080   ; qtot  6.910
  4477        HA2    485      ARG    HG2   4477     0.090000     1.0080   ; qtot  7.000
  4478        CT2    485      ARG     CD   4478     0.200000    12.0110   ; qtot  7.200
  4479        HA2    485      ARG    HD1   4479     0.090000     1.0080   ; qtot  7.290
  4480        HA2    485      ARG    HD2   4480     0.090000     1.0080   ; qtot  7.380
  4481        NC2    485      ARG     NE   4481    -0.700000    14.0070   ; qtot  6.680
  4482         HC    485      ARG     HE   4482     0.440000     1.0080   ; qtot  7.120
  4483          C    485      ARG     CZ   4483     0.640000    12.0110   ; qtot  7.760
  4484        NC2    485      ARG    NH1   4484    -0.800000    14.0070   ; qtot  6.960
  4485         HC    485      ARG   HH11   4485     0.460000     1.0080   ; qtot  7.420
  4486         HC    485      ARG   HH12   4486     0.460000     1.0080   ; qtot  7.880
  4487        NC2    485      ARG    NH2   4487    -0.800000    14.0070   ; qtot  7.080
  4488         HC    485      ARG   HH21   4488     0.460000     1.0080   ; qtot  7.540
  4489         HC    485      ARG   HH22   4489     0.460000     1.0080   ; qtot  8.000
  4490          C    485      ARG      C   4490     0.510000    12.0110   ; qtot  8.510
  4491          O    485      ARG      O   4491    -0.510000    15.9994   ; qtot  8.000
  4492        NH1    486      GLU      N   4492    -0.470000    14.0070   ; qtot  7.530
  4493          H    486      GLU     HN   4493     0.310000     1.0080   ; qtot  7.840
  4494        CT1    486      GLU     CA   4494     0.070000    12.0110   ; qtot  7.910
  4495        HB1    486      GLU     HA   4495     0.090000     1.0080   ; qtot  8.000
  4496       CT2A    486      GLU     CB   4496    -0.180000    12.0110   ; qtot  7.820
  4497        HA2    486      GLU    HB1   4497     0.090000     1.0080   ; qtot  7.910
  4498        HA2    486      GLU    HB2   4498     0.090000     1.0080   ; qtot  8.000
  4499        CT2    486      GLU     CG   4499    -0.280000    12.0110   ; qtot  7.720
  4500        HA2    486      GLU    HG1   4500     0.090000     1.0080   ; qtot  7.810
  4501        HA2    486      GLU    HG2   4501     0.090000     1.0080   ; qtot  7.900
  4502         CC    486      GLU     CD   4502     0.620000    12.0110   ; qtot  8.520
  4503         OC    486      GLU    OE1   4503    -0.760000    15.9994   ; qtot  7.760
  4504         OC    486      GLU    OE2   4504    -0.760000    15.9994   ; qtot  7.000
  4505          C    486      GLU      C   4505     0.510000    12.0110   ; qtot  7.510
  4506          O    486      GLU      O   4506    -0.510000    15.9994   ; qtot  7.000
  4507        NH1    487      ASN      N   4507    -0.470000    14.0070   ; qtot  6.530
  4508          H    487      ASN     HN   4508     0.310000     1.0080   ; qtot  6.840
  4509        CT1    487      ASN     CA   4509     0.070000    12.0110   ; qtot  6.910
  4510        HB1    487      ASN     HA   4510     0.090000     1.0080   ; qtot  7.000
  4511        CT2    487      ASN     CB   4511    -0.180000    12.0110   ; qtot  6.820
  4512        HA2    487      ASN    HB1   4512     0.090000     1.0080   ; qtot  6.910
  4513        HA2    487      ASN    HB2   4513     0.090000     1.0080   ; qtot  7.000
  4514         CC    487      ASN     CG   4514     0.550000    12.0110   ; qtot  7.550
  4515          O    487      ASN    OD1   4515    -0.550000    15.9994   ; qtot  7.000
  4516        NH2    487      ASN    ND2   4516    -0.620000    14.0070   ; qtot  6.380
  4517          H    487      ASN   HD21   4517     0.320000     1.0080   ; qtot  6.700
  4518          H    487      ASN   HD22   4518     0.300000     1.0080   ; qtot  7.000
  4519          C    487      ASN      C   4519     0.510000    12.0110   ; qtot  7.510
  4520          O    487      ASN      O   4520    -0.510000    15.9994   ; qtot  7.000
  4521        NH1    488      THR      N   4521    -0.470000    14.0070   ; qtot  6.530
  4522          H    488      THR     HN   4522     0.310000     1.0080   ; qtot  6.840
  4523        CT1    488      THR     CA   4523     0.070000    12.0110   ; qtot  6.910
  4524        HB1    488      THR     HA   4524     0.090000     1.0080   ; qtot  7.000
  4525        CT1    488      THR     CB   4525     0.140000    12.0110   ; qtot  7.140
  4526        HA1    488      THR     HB   4526     0.090000     1.0080   ; qtot  7.230
  4527        OH1    488      THR    OG1   4527    -0.660000    15.9994   ; qtot  6.570
  4528          H    488      THR    HG1   4528     0.430000     1.0080   ; qtot  7.000
  4529        CT3    488      THR    CG2   4529    -0.270000    12.0110   ; qtot  6.730
  4530        HA3    488      THR   HG21   4530     0.090000     1.0080   ; qtot  6.820
  4531        HA3    488      THR   HG22   4531     0.090000     1.0080   ; qtot  6.910
  4532        HA3    488      THR   HG23   4532     0.090000     1.0080   ; qtot  7.000
  4533          C    488      THR      C   4533     0.510000    12.0110   ; qtot  7.510
  4534          O    488      THR      O   4534    -0.510000    15.9994   ; qtot  7.000
  4535        NH1    489      LEU      N   4535    -0.470000    14.0070   ; qtot  6.530
  4536          H    489      LEU     HN   4536     0.310000     1.0080   ; qtot  6.840
  4537        CT1    489      LEU     CA   4537     0.070000    12.0110   ; qtot  6.910
  4538        HB1    489      LEU     HA   4538     0.090000     1.0080   ; qtot  7.000
  4539        CT2    489      LEU     CB   4539    -0.180000    12.0110   ; qtot  6.820
  4540        HA2    489      LEU    HB1   4540     0.090000     1.0080   ; qtot  6.910
  4541        HA2    489      LEU    HB2   4541     0.090000     1.0080   ; qtot  7.000
  4542        CT1    489      LEU     CG   4542    -0.090000    12.0110   ; qtot  6.910
[truncated: 2,264,531 more chars]
