# Supplementary material for: Atomistic simulations reveal impacts of missense mutations on the structure and function of SynGAP1
Source: Brief Bioinform. 2024 Sep 23;25(6):bbae458. doi: 10.1093/bib/bbae458 (PMC11418247; doi:10.1093/bib/bbae458)
Supplement: supplementary_files [file supplementary_files.zip › supplementary_files/SI files/Membrane-simulations/SynGAP-Membrane/SynGAP_model.pdb]

HEADER    NULL                                                NULL
TITLE     NULL                                                    
REMARK   4 NULL COMPLIES WITH FORMAT V. 2.
HELIX    1  AA SER A  235  ASP A  240  1                                   6
HELIX    2  AB LYS A  241  VAL A  250  1                                  10
HELIX    3  AC LYS A  418  VAL A  424  1                                   7
HELIX    4  AD VAL A  441  GLU A  446  1                                   6
HELIX    5  AE HIS A  453  GLY A  459  1                                   7
HELIX    6  AF MET A  468  PHE A  476  1                                   9
HELIX    7  AG LYS A  492  GLU A  496  1                                   5
HELIX    8  AH TYR A  497  ILE A  501  1                                   5
HELIX    9  AI GLN A  503  LYS A  507  1                                   5
HELIX   10  AJ GLY A  511  SER A  520  1                                  10
HELIX   11  AK ALA A  537  LEU A  549  1                                  13
HELIX   12  AL ALA A  550  VAL A  554  1                                   5
HELIX   13  AM PRO A  562  PHE A  569  1                                   8
HELIX   14  AN LEU A  574  GLY A  580  1                                   7
HELIX   15  AO LEU A  598  MET A  603  1                                   6
HELIX   16  AP PRO A  605  GLY A  609  1                                   5
HELIX   17  AQ GLN A  618  ILE A  630  1                                  13
HELIX   18  AR GLN A  631  PHE A  636  1                                   6
HELIX   19  AS TRP A  657  TYR A  665  1                                   9
HELIX   20  AT GLU A  688  LEU A  692  1                                   5
HELIX   21  AU VAL A  699  LEU A  703  1                                   5
HELIX   22  AV SER A  704  LEU A  711  1                                   8
HELIX   23  AW PRO A  713  ASN A  727  1                                  15
SHEET    1  AA 1 SER A 204  VAL A 209  0                              
SHEET    1  AB 1 PHE A 218  THR A 224  0                              
SHEET    1  AC 1 THR A 228  CYS A 233  0                              
SHEET    1  AD 1 SER A 257  GLU A 273  0                              
SHEET    1  AE 1 ARG A 279  ASP A 287  0                              
SHEET    1  AF 1 TYR A 291  THR A 294  0                              
SHEET    1  AG 1 SER A 296  PRO A 298  0                              
SHEET    1  AH 1 ASP A 304  ASN A 316  0                              
SHEET    1  AI 1 ARG A 321  ASP A 330  0                              
SHEET    1  AJ 1 GLY A 341  VAL A 350  0                              
SHEET    1  AK 1 LEU A 353  GLY A 355  0                              
SHEET    1  AL 1 PHE A 358  LEU A 367  0                              
SHEET    1  AM 1 PRO A 398  PRO A 413  0                              
ATOM      1  N   LEU A 198      31.913  15.558 -41.023  1.00 57.17           N  
ATOM      2  CA  LEU A 198      31.113  14.449 -41.502  1.00 57.17           C  
ATOM      3  C   LEU A 198      32.015  13.688 -42.470  1.00 57.17           C  
ATOM      4  CB  LEU A 198      29.821  14.961 -42.172  1.00 57.17           C  
ATOM      5  O   LEU A 198      32.085  14.027 -43.649  1.00 57.17           O  
ATOM      6  CG  LEU A 198      28.811  15.646 -41.238  1.00 57.17           C  
ATOM      7  CD1 LEU A 198      27.642  16.204 -42.052  1.00 57.17           C  
ATOM      8  CD2 LEU A 198      28.232  14.677 -40.204  1.00 57.17           C  
ATOM      9  N   ASN A 199      32.708  12.671 -41.962  1.00 57.12           N  
ATOM     10  CA  ASN A 199      33.355  11.683 -42.817  1.00 57.12           C  
ATOM     11  C   ASN A 199      32.236  10.891 -43.506  1.00 57.12           C  
ATOM     12  CB  ASN A 199      34.356  10.855 -41.990  1.00 57.12           C  
ATOM     13  O   ASN A 199      31.605  10.014 -42.914  1.00 57.12           O  
ATOM     14  CG  ASN A 199      35.555  11.700 -41.575  1.00 57.12           C  
ATOM     15  ND2 ASN A 199      36.159  11.434 -40.441  1.00 57.12           N  
ATOM     16  OD1 ASN A 199      35.950  12.633 -42.248  1.00 57.12           O  
ATOM     17  N   LEU A 200      31.899  11.346 -44.714  1.00 68.69           N  
ATOM     18  CA  LEU A 200      30.781  10.878 -45.522  1.00 68.69           C  
ATOM     19  C   LEU A 200      31.218   9.681 -46.369  1.00 68.69           C  
ATOM     20  CB  LEU A 200      30.223  12.048 -46.364  1.00 68.69           C  
ATOM     21  O   LEU A 200      31.473   9.801 -47.565  1.00 68.69           O  
ATOM     22  CG  LEU A 200      29.336  13.057 -45.611  1.00 68.69           C  
ATOM     23  CD1 LEU A 200      28.887  14.162 -46.571  1.00 68.69           C  
ATOM     24  CD2 LEU A 200      28.073  12.440 -44.996  1.00 68.69           C  
ATOM     25  N   ASP A 201      31.290   8.518 -45.725  1.00 69.83           N  
ATOM     26  CA  ASP A 201      31.500   7.232 -46.390  1.00 69.83           C  
ATOM     27  C   ASP A 201      30.324   6.905 -47.339  1.00 69.83           C  
ATOM     28  CB  ASP A 201      31.652   6.127 -45.328  1.00 69.83           C  
ATOM     29  O   ASP A 201      29.202   7.367 -47.112  1.00 69.83           O  
ATOM     30  CG  ASP A 201      32.708   6.439 -44.259  1.00 69.83           C  
ATOM     31  OD1 ASP A 201      33.846   6.789 -44.634  1.00 69.83           O  
ATOM     32  OD2 ASP A 201      32.362   6.325 -43.057  1.00 69.83           O  
ATOM     33  N   GLU A 202      30.530   6.052 -48.352  1.00 71.17           N  
ATOM     34  CA  GLU A 202      29.484   5.591 -49.297  1.00 71.17           C  
ATOM     35  C   GLU A 202      28.243   4.985 -48.601  1.00 71.17           C  
ATOM     36  CB  GLU A 202      30.095   4.543 -50.255  1.00 71.17           C  
ATOM     37  O   GLU A 202      27.132   5.054 -49.136  1.00 71.17           O  
ATOM     38  CG  GLU A 202      30.756   5.142 -51.513  1.00 71.17           C  
ATOM     39  CD  GLU A 202      29.785   5.438 -52.679  1.00 71.17           C  
ATOM     40  OE1 GLU A 202      30.261   5.854 -53.757  1.00 71.17           O  
ATOM     41  OE2 GLU A 202      28.556   5.213 -52.530  1.00 71.17           O  
ATOM     42  N   ASP A 203      28.407   4.433 -47.397  1.00 73.96           N  
ATOM     43  CA  ASP A 203      27.334   3.873 -46.563  1.00 73.96           C  
ATOM     44  C   ASP A 203      26.570   4.925 -45.726  1.00 73.96           C  
ATOM     45  CB  ASP A 203      27.919   2.758 -45.680  1.00 73.96           C  
ATOM     46  O   ASP A 203      25.670   4.580 -44.958  1.00 73.96           O  
ATOM     47  CG  ASP A 203      28.380   1.549 -46.501  1.00 73.96           C  
ATOM     48  OD1 ASP A 203      27.544   1.015 -47.268  1.00 73.96           O  
ATOM     49  OD2 ASP A 203      29.556   1.155 -46.341  1.00 73.96           O  
ATOM     50  N   SER A 204      26.892   6.219 -45.860  1.00 81.55           N  
ATOM     51  CA  SER A 204      26.254   7.296 -45.089  1.00 81.55           C  
ATOM     52  C   SER A 204      24.772   7.460 -45.442  1.00 81.55           C  
ATOM     53  CB  SER A 204      26.967   8.636 -45.284  1.00 81.55           C  
ATOM     54  O   SER A 204      24.410   7.817 -46.567  1.00 81.55           O  
ATOM     55  OG  SER A 204      28.297   8.559 -44.828  1.00 81.55           O  
ATOM     56  N   ILE A 205      23.892   7.266 -44.456  1.00 82.10           N  
ATOM     57  CA  ILE A 205      22.437   7.363 -44.630  1.00 82.10           C  
ATOM     58  C   ILE A 205      21.973   8.766 -44.239  1.00 82.10           C  
ATOM     59  CB  ILE A 205      21.679   6.260 -43.852  1.00 82.10           C  
ATOM     60  O   ILE A 205      22.030   9.149 -43.073  1.00 82.10           O  
ATOM     61  CG1 ILE A 205      22.211   4.851 -44.206  1.00 82.10           C  
ATOM     62  CG2 ILE A 205      20.166   6.364 -44.132  1.00 82.10           C  
ATOM     63  CD1 ILE A 205      21.535   3.705 -43.443  1.00 82.10           C  
ATOM     64  N   ILE A 206      21.453   9.517 -45.211  1.00 86.25           N  
ATOM     65  CA  ILE A 206      20.880  10.855 -45.014  1.00 86.25           C  
ATOM     66  C   ILE A 206      19.379  10.783 -45.299  1.00 86.25           C  
ATOM     67  CB  ILE A 206      21.578  11.877 -45.930  1.00 86.25           C  
ATOM     68  O   ILE A 206      18.977  10.515 -46.434  1.00 86.25           O  
ATOM     69  CG1 ILE A 206      23.106  11.949 -45.695  1.00 86.25           C  
ATOM     70  CG2 ILE A 206      20.976  13.282 -45.748  1.00 86.25           C  
ATOM     71  CD1 ILE A 206      23.842  12.114 -47.022  1.00 86.25           C  
ATOM     72  N   LYS A 207      18.549  11.022 -44.278  1.00 84.71           N  
ATOM     73  CA  LYS A 207      17.083  10.860 -44.339  1.00 84.71           C  
ATOM     74  C   LYS A 207      16.347  12.026 -43.656  1.00 84.71           C  
ATOM     75  CB  LYS A 207      16.687   9.490 -43.740  1.00 84.71           C  
ATOM     76  O   LYS A 207      16.853  12.573 -42.674  1.00 84.71           O  
ATOM     77  CG  LYS A 207      16.982   9.429 -42.234  1.00 84.71           C  
ATOM     78  CD  LYS A 207      16.773   8.064 -41.570  1.00 84.71           C  
ATOM     79  CE  LYS A 207      17.226   8.329 -40.135  1.00 84.71           C  
ATOM     80  NZ  LYS A 207      17.251   7.166 -39.227  1.00 84.71           N  
ATOM     81  N   PRO A 208      15.136  12.400 -44.106  1.00 86.41           N  
ATOM     82  CA  PRO A 208      14.284  13.323 -43.359  1.00 86.41           C  
ATOM     83  C   PRO A 208      13.793  12.669 -42.057  1.00 86.41           C  
ATOM     84  CB  PRO A 208      13.129  13.663 -44.304  1.00 86.41           C  
ATOM     85  O   PRO A 208      13.476  11.480 -42.030  1.00 86.41           O  
ATOM     86  CG  PRO A 208      12.999  12.404 -45.162  1.00 86.41           C  
ATOM     87  CD  PRO A 208      14.438  11.902 -45.284  1.00 86.41           C  
ATOM     88  N   VAL A 209      13.677  13.454 -40.986  1.00 87.38           N  
ATOM     89  CA  VAL A 209      13.075  13.018 -39.716  1.00 87.38           C  
ATOM     90  C   VAL A 209      11.627  13.490 -39.687  1.00 87.38           C  
ATOM     91  CB  VAL A 209      13.866  13.541 -38.504  1.00 87.38           C  
ATOM     92  O   VAL A 209      11.352  14.679 -39.857  1.00 87.38           O  
ATOM     93  CG1 VAL A 209      13.203  13.196 -37.164  1.00 87.38           C  
ATOM     94  CG2 VAL A 209      15.268  12.935 -38.477  1.00 87.38           C  
ATOM     95  N   HSE A 210      10.687  12.571 -39.459  1.00 87.21           N  
ATOM     96  CA  HSE A 210       9.278  12.937 -39.346  1.00 87.21           C  
ATOM     97  C   HSE A 210       9.041  13.791 -38.091  1.00 87.21           C  
ATOM     98  CB  HSE A 210       8.391  11.688 -39.376  1.00 87.21           C  
ATOM     99  O   HSE A 210       9.522  13.457 -37.003  1.00 87.21           O  
ATOM    100  CG  HSE A 210       6.957  12.037 -39.671  1.00 87.21           C  
ATOM    101  CD2 HSE A 210       6.443  12.320 -40.907  1.00 87.21           C  
ATOM    102  ND1 HSE A 210       5.940  12.209 -38.760  1.00 87.21           N  
ATOM    103  CE1 HSE A 210       4.841  12.602 -39.430  1.00 87.21           C  
ATOM    104  NE2 HSE A 210       5.107  12.677 -40.741  1.00 87.21           N  
ATOM    105  N   SER A 211       8.273  14.877 -38.222  1.00 84.63           N  
ATOM    106  CA  SER A 211       8.103  15.884 -37.159  1.00 84.63           C  
ATOM    107  C   SER A 211       7.560  15.301 -35.850  1.00 84.63           C  
ATOM    108  CB  SER A 211       7.194  17.015 -37.654  1.00 84.63           C  
ATOM    109  O   SER A 211       7.923  15.755 -34.766  1.00 84.63           O  
ATOM    110  OG  SER A 211       5.962  16.478 -38.101  1.00 84.63           O  
ATOM    111  N   SER A 212       6.777  14.221 -35.933  1.00 84.61           N  
ATOM    112  CA  SER A 212       6.251  13.462 -34.792  1.00 84.61           C  
ATOM    113  C   SER A 212       7.312  12.822 -33.879  1.00 84.61           C  
ATOM    114  CB  SER A 212       5.344  12.343 -35.311  1.00 84.61           C  
ATOM    115  O   SER A 212       6.989  12.477 -32.743  1.00 84.61           O  
ATOM    116  OG  SER A 212       6.122  11.390 -36.023  1.00 84.61           O  
ATOM    117  N   ILE A 213       8.545  12.602 -34.356  1.00 85.05           N  
ATOM    118  CA  ILE A 213       9.626  11.989 -33.559  1.00 85.05           C  
ATOM    119  C   ILE A 213      10.191  13.022 -32.576  1.00 85.05           C  
ATOM    120  CB  ILE A 213      10.727  11.387 -34.472  1.00 85.05           C  
ATOM    121  O   ILE A 213      10.186  12.816 -31.361  1.00 85.05           O  
ATOM    122  CG1 ILE A 213      10.147  10.235 -35.327  1.00 85.05           C  
ATOM    123  CG2 ILE A 213      11.922  10.885 -33.633  1.00 85.05           C  
ATOM    124  CD1 ILE A 213      11.137   9.627 -36.331  1.00 85.05           C  
ATOM    125  N   LEU A 214      10.653  14.158 -33.106  1.00 81.83           N  
ATOM    126  CA  LEU A 214      11.304  15.213 -32.324  1.00 81.83           C  
ATOM    127  C   LEU A 214      10.317  16.242 -31.754  1.00 81.83           C  
ATOM    128  CB  LEU A 214      12.398  15.867 -33.188  1.00 81.83           C  
ATOM    129  O   LEU A 214      10.655  16.951 -30.804  1.00 81.83           O  
ATOM    130  CG  LEU A 214      13.599  14.944 -33.480  1.00 81.83           C  
ATOM    131  CD1 LEU A 214      14.553  15.642 -34.444  1.00 81.83           C  
ATOM    132  CD2 LEU A 214      14.377  14.589 -32.210  1.00 81.83           C  
ATOM    133  N   GLY A 215       9.081  16.296 -32.258  1.00 79.08           N  
ATOM    134  CA  GLY A 215       8.132  17.377 -31.969  1.00 79.08           C  
ATOM    135  C   GLY A 215       8.549  18.708 -32.603  1.00 79.08           C  
ATOM    136  O   GLY A 215       8.194  19.762 -32.087  1.00 79.08           O  
ATOM    137  N   GLN A 216       9.344  18.641 -33.675  1.00 80.42           N  
ATOM    138  CA  GLN A 216       9.995  19.762 -34.348  1.00 80.42           C  
ATOM    139  C   GLN A 216       9.861  19.555 -35.862  1.00 80.42           C  
ATOM    140  CB  GLN A 216      11.468  19.812 -33.896  1.00 80.42           C  
ATOM    141  O   GLN A 216      10.068  18.445 -36.355  1.00 80.42           O  
ATOM    142  CG  GLN A 216      12.259  21.007 -34.452  1.00 80.42           C  
ATOM    143  CD  GLN A 216      11.764  22.363 -33.956  1.00 80.42           C  
ATOM    144  NE2 GLN A 216      11.972  23.412 -34.720  1.00 80.42           N  
ATOM    145  OE1 GLN A 216      11.180  22.515 -32.896  1.00 80.42           O  
ATOM    146  N   GLU A 217       9.481  20.597 -36.597  1.00 82.35           N  
ATOM    147  CA  GLU A 217       9.359  20.527 -38.057  1.00 82.35           C  
ATOM    148  C   GLU A 217      10.724  20.644 -38.758  1.00 82.35           C  
ATOM    149  CB  GLU A 217       8.349  21.569 -38.577  1.00 82.35           C  
ATOM    150  O   GLU A 217      11.693  21.149 -38.194  1.00 82.35           O  
ATOM    151  CG  GLU A 217       6.937  21.341 -38.015  1.00 82.35           C  
ATOM    152  CD  GLU A 217       5.887  22.168 -38.773  1.00 82.35           C  
ATOM    153  OE1 GLU A 217       5.258  21.593 -39.690  1.00 82.35           O  
ATOM    154  OE2 GLU A 217       5.715  23.361 -38.436  1.00 82.35           O  
ATOM    155  N   PHE A 218      10.780  20.173 -40.008  1.00 84.76           N  
ATOM    156  CA  PHE A 218      11.914  20.343 -40.931  1.00 84.76           C  
ATOM    157  C   PHE A 218      13.265  19.778 -40.449  1.00 84.76           C  
ATOM    158  CB  PHE A 218      11.990  21.799 -41.424  1.00 84.76           C  
ATOM    159  O   PHE A 218      14.328  20.283 -40.811  1.00 84.76           O  
ATOM    160  CG  PHE A 218      10.643  22.459 -41.663  1.00 84.76           C  
ATOM    161  CD1 PHE A 218       9.660  21.823 -42.448  1.00 84.76           C  
ATOM    162  CD2 PHE A 218      10.344  23.678 -41.027  1.00 84.76           C  
ATOM    163  CE1 PHE A 218       8.378  22.387 -42.567  1.00 84.76           C  
ATOM    164  CE2 PHE A 218       9.069  24.251 -41.163  1.00 84.76           C  
ATOM    165  CZ  PHE A 218       8.081  23.599 -41.921  1.00 84.76           C  
ATOM    166  N   CYS A 219      13.239  18.696 -39.669  1.00 90.28           N  
ATOM    167  CA  CYS A 219      14.442  17.983 -39.243  1.00 90.28           C  
ATOM    168  C   CYS A 219      14.935  16.942 -40.263  1.00 90.28           C  
ATOM    169  CB  CYS A 219      14.204  17.351 -37.866  1.00 90.28           C  
ATOM    170  O   CYS A 219      14.146  16.348 -41.003  1.00 90.28           O  
ATOM    171  SG  CYS A 219      13.986  18.644 -36.615  1.00 90.28           S  
ATOM    172  N   PHE A 220      16.241  16.670 -40.248  1.00 89.77           N  
ATOM    173  CA  PHE A 220      16.875  15.558 -40.962  1.00 89.77           C  
ATOM    174  C   PHE A 220      17.952  14.880 -40.103  1.00 89.77           C  
ATOM    175  CB  PHE A 220      17.391  16.011 -42.337  1.00 89.77           C  
ATOM    176  O   PHE A 220      18.418  15.435 -39.109  1.00 89.77           O  
ATOM    177  CG  PHE A 220      18.623  16.898 -42.357  1.00 89.77           C  
ATOM    178  CD1 PHE A 220      18.491  18.302 -42.363  1.00 89.77           C  
ATOM    179  CD2 PHE A 220      19.903  16.319 -42.451  1.00 89.77           C  
ATOM    180  CE1 PHE A 220      19.630  19.118 -42.471  1.00 89.77           C  
ATOM    181  CE2 PHE A 220      21.041  17.139 -42.549  1.00 89.77           C  
ATOM    182  CZ  PHE A 220      20.906  18.537 -42.562  1.00 89.77           C  
ATOM    183  N   GLU A 221      18.315  13.655 -40.466  1.00 89.06           N  
ATOM    184  CA  GLU A 221      19.266  12.806 -39.750  1.00 89.06           C  
ATOM    185  C   GLU A 221      20.344  12.322 -40.721  1.00 89.06           C  
ATOM    186  CB  GLU A 221      18.502  11.642 -39.098  1.00 89.06           C  
ATOM    187  O   GLU A 221      20.035  11.890 -41.834  1.00 89.06           O  
ATOM    188  CG  GLU A 221      19.356  10.716 -38.224  1.00 89.06           C  
ATOM    189  CD  GLU A 221      18.559   9.507 -37.694  1.00 89.06           C  
ATOM    190  OE1 GLU A 221      19.109   8.382 -37.647  1.00 89.06           O  
ATOM    191  OE2 GLU A 221      17.333   9.611 -37.474  1.00 89.06           O  
ATOM    192  N   VAL A 222      21.601  12.392 -40.280  1.00 88.48           N  
ATOM    193  CA  VAL A 222      22.768  11.852 -40.982  1.00 88.48           C  
ATOM    194  C   VAL A 222      23.384  10.770 -40.104  1.00 88.48           C  
ATOM    195  CB  VAL A 222      23.804  12.945 -41.315  1.00 88.48           C  
ATOM    196  O   VAL A 222      23.880  11.055 -39.010  1.00 88.48           O  
ATOM    197  CG1 VAL A 222      24.941  12.383 -42.175  1.00 88.48           C  
ATOM    198  CG2 VAL A 222      23.181  14.121 -42.077  1.00 88.48           C  
ATOM    199  N   THR A 223      23.350   9.530 -40.578  1.00 86.67           N  
ATOM    200  CA  THR A 223      24.048   8.388 -39.984  1.00 86.67           C  
ATOM    201  C   THR A 223      25.343   8.153 -40.754  1.00 86.67           C  
ATOM    202  CB  THR A 223      23.171   7.128 -40.006  1.00 86.67           C  
ATOM    203  O   THR A 223      25.312   7.943 -41.961  1.00 86.67           O  
ATOM    204  CG2 THR A 223      23.811   5.959 -39.261  1.00 86.67           C  
ATOM    205  OG1 THR A 223      21.929   7.373 -39.386  1.00 86.67           O  
ATOM    206  N   THR A 224      26.467   8.183 -40.044  1.00 84.75           N  
ATOM    207  CA  THR A 224      27.820   7.896 -40.556  1.00 84.75           C  
ATOM    208  C   THR A 224      28.438   6.741 -39.766  1.00 84.75           C  
ATOM    209  CB  THR A 224      28.739   9.128 -40.438  1.00 84.75           C  
ATOM    210  O   THR A 224      27.909   6.361 -38.718  1.00 84.75           O  
ATOM    211  CG2 THR A 224      28.224  10.345 -41.200  1.00 84.75           C  
ATOM    212  OG1 THR A 224      28.869   9.503 -39.077  1.00 84.75           O  
ATOM    213  N   SER A 225      29.604   6.251 -40.188  1.00 81.74           N  
ATOM    214  CA  SER A 225      30.457   5.355 -39.391  1.00 81.74           C  
ATOM    215  C   SER A 225      30.771   5.903 -37.984  1.00 81.74           C  
ATOM    216  CB  SER A 225      31.763   5.131 -40.162  1.00 81.74           C  
ATOM    217  O   SER A 225      30.850   5.137 -37.023  1.00 81.74           O  
ATOM    218  OG  SER A 225      32.343   6.382 -40.479  1.00 81.74           O  
ATOM    219  N   SER A 226      30.862   7.233 -37.828  1.00 79.98           N  
ATOM    220  CA  SER A 226      31.044   7.916 -36.532  1.00 79.98           C  
ATOM    221  C   SER A 226      29.781   7.985 -35.652  1.00 79.98           C  
ATOM    222  CB  SER A 226      31.628   9.321 -36.746  1.00 79.98           C  
ATOM    223  O   SER A 226      29.847   8.425 -34.504  1.00 79.98           O  
ATOM    224  OG  SER A 226      30.658  10.272 -37.168  1.00 79.98           O  
ATOM    225  N   GLY A 227      28.624   7.563 -36.175  1.00 79.99           N  
ATOM    226  CA  GLY A 227      27.322   7.612 -35.512  1.00 79.99           C  
ATOM    227  C   GLY A 227      26.320   8.571 -36.164  1.00 79.99           C  
ATOM    228  O   GLY A 227      26.517   9.077 -37.273  1.00 79.99           O  
ATOM    229  N   THR A 228      25.209   8.798 -35.457  1.00 82.86           N  
ATOM    230  CA  THR A 228      24.038   9.549 -35.935  1.00 82.86           C  
ATOM    231  C   THR A 228      23.991  10.973 -35.380  1.00 82.86           C  
ATOM    232  CB  THR A 228      22.749   8.793 -35.575  1.00 82.86           C  
ATOM    233  O   THR A 228      24.008  11.171 -34.164  1.00 82.86           O  
ATOM    234  CG2 THR A 228      21.484   9.583 -35.864  1.00 82.86           C  
ATOM    235  OG1 THR A 228      22.639   7.628 -36.356  1.00 82.86           O  
ATOM    236  N   LYS A 229      23.832  11.963 -36.268  1.00 84.32           N  
ATOM    237  CA  LYS A 229      23.632  13.385 -35.944  1.00 84.32           C  
ATOM    238  C   LYS A 229      22.286  13.863 -36.515  1.00 84.32           C  
ATOM    239  CB  LYS A 229      24.831  14.209 -36.465  1.00 84.32           C  
ATOM    240  O   LYS A 229      21.931  13.509 -37.638  1.00 84.32           O  
ATOM    241  CG  LYS A 229      26.169  13.829 -35.787  1.00 84.32           C  
ATOM    242  CD  LYS A 229      27.393  14.502 -36.440  1.00 84.32           C  
ATOM    243  CE  LYS A 229      28.714  13.965 -35.849  1.00 84.32           C  
ATOM    244  NZ  LYS A 229      29.926  14.383 -36.617  1.00 84.32           N  
ATOM    245  N   CYS A 230      21.530  14.642 -35.742  1.00 86.96           N  
ATOM    246  CA  CYS A 230      20.249  15.232 -36.155  1.00 86.96           C  
ATOM    247  C   CYS A 230      20.389  16.745 -36.351  1.00 86.96           C  
ATOM    248  CB  CYS A 230      19.163  14.923 -35.116  1.00 86.96           C  
ATOM    249  O   CYS A 230      21.075  17.413 -35.582  1.00 86.96           O  
ATOM    250  SG  CYS A 230      18.631  13.192 -35.221  1.00 86.96           S  
ATOM    251  N   PHE A 231      19.689  17.277 -37.350  1.00 89.52           N  
ATOM    252  CA  PHE A 231      19.723  18.678 -37.764  1.00 89.52           C  
ATOM    253  C   PHE A 231      18.294  19.211 -37.911  1.00 89.52           C  
ATOM    254  CB  PHE A 231      20.494  18.787 -39.087  1.00 89.52           C  
ATOM    255  O   PHE A 231      17.362  18.441 -38.153  1.00 89.52           O  
ATOM    256  CG  PHE A 231      21.902  18.224 -39.037  1.00 89.52           C  
ATOM    257  CD1 PHE A 231      22.985  19.048 -38.679  1.00 89.52           C  
ATOM    258  CD2 PHE A 231      22.124  16.860 -39.312  1.00 89.52           C  
ATOM    259  CE1 PHE A 231      24.281  18.508 -38.600  1.00 89.52           C  
ATOM    260  CE2 PHE A 231      23.416  16.321 -39.215  1.00 89.52           C  
ATOM    261  CZ  PHE A 231      24.497  17.145 -38.866  1.00 89.52           C  
ATOM    262  N   ALA A 232      18.105  20.524 -37.771  1.00 87.83           N  
ATOM    263  CA  ALA A 232      16.808  21.186 -37.903  1.00 87.83           C  
ATOM    264  C   ALA A 232      16.927  22.441 -38.774  1.00 87.83           C  
ATOM    265  CB  ALA A 232      16.265  21.508 -36.504  1.00 87.83           C  
ATOM    266  O   ALA A 232      17.801  23.275 -38.541  1.00 87.83           O  
ATOM    267  N   CYS A 233      16.036  22.577 -39.754  1.00 86.77           N  
ATOM    268  CA  CYS A 233      15.993  23.709 -40.678  1.00 86.77           C  
ATOM    269  C   CYS A 233      14.836  24.667 -40.352  1.00 86.77           C  
ATOM    270  CB  CYS A 233      15.927  23.156 -42.107  1.00 86.77           C  
ATOM    271  O   CYS A 233      13.925  24.348 -39.587  1.00 86.77           O  
ATOM    272  SG  CYS A 233      17.441  22.214 -42.450  1.00 86.77           S  
ATOM    273  N   ARG A 234      14.851  25.859 -40.953  1.00 80.37           N  
ATOM    274  CA  ARG A 234      13.795  26.877 -40.832  1.00 80.37           C  
ATOM    275  C   ARG A 234      12.589  26.564 -41.718  1.00 80.37           C  
ATOM    276  CB  ARG A 234      14.351  28.258 -41.220  1.00 80.37           C  
ATOM    277  O   ARG A 234      11.494  27.037 -41.435  1.00 80.37           O  
ATOM    278  CG  ARG A 234      15.685  28.622 -40.550  1.00 80.37           C  
ATOM    279  CD  ARG A 234      16.173  29.967 -41.087  1.00 80.37           C  
ATOM    280  NE  ARG A 234      17.489  30.312 -40.521  1.00 80.37           N  
ATOM    281  NH1 ARG A 234      17.220  32.594 -40.394  1.00 80.37           N  
ATOM    282  NH2 ARG A 234      19.143  31.666 -39.762  1.00 80.37           N  
ATOM    283  CZ  ARG A 234      17.937  31.518 -40.227  1.00 80.37           C  
ATOM    284  N   SER A 235      12.789  25.799 -42.793  1.00 74.33           N  
ATOM    285  CA  SER A 235      11.749  25.433 -43.762  1.00 74.33           C  
ATOM    286  C   SER A 235      11.963  24.037 -44.356  1.00 74.33           C  
ATOM    287  CB  SER A 235      11.699  26.474 -44.888  1.00 74.33           C  
ATOM    288  O   SER A 235      13.068  23.493 -44.318  1.00 74.33           O  
ATOM    289  OG  SER A 235      12.831  26.361 -45.730  1.00 74.33           O  
ATOM    290  N   ALA A 236      10.910  23.470 -44.955  1.00 77.49           N  
ATOM    291  CA  ALA A 236      10.996  22.197 -45.676  1.00 77.49           C  
ATOM    292  C   ALA A 236      11.959  22.266 -46.874  1.00 77.49           C  
ATOM    293  CB  ALA A 236       9.590  21.778 -46.126  1.00 77.49           C  
ATOM    294  O   ALA A 236      12.770  21.364 -47.037  1.00 77.49           O  
ATOM    295  N   ALA A 237      11.922  23.354 -47.652  1.00 71.86           N  
ATOM    296  CA  ALA A 237      12.808  23.542 -48.803  1.00 71.86           C  
ATOM    297  C   ALA A 237      14.288  23.557 -48.386  1.00 71.86           C  
ATOM    298  CB  ALA A 237      12.406  24.836 -49.523  1.00 71.86           C  
ATOM    299  O   ALA A 237      15.105  22.875 -48.993  1.00 71.86           O  
ATOM    300  N   GLU A 238      14.624  24.252 -47.293  1.00 79.58           N  
ATOM    301  CA  GLU A 238      15.976  24.244 -46.724  1.00 79.58           C  
ATOM    302  C   GLU A 238      16.399  22.833 -46.276  1.00 79.58           C  
ATOM    303  CB  GLU A 238      16.011  25.247 -45.564  1.00 79.58           C  
ATOM    304  O   GLU A 238      17.500  22.400 -46.611  1.00 79.58           O  
ATOM    305  CG  GLU A 238      17.385  25.408 -44.888  1.00 79.58           C  
ATOM    306  CD  GLU A 238      17.319  26.306 -43.643  1.00 79.58           C  
ATOM    307  OE1 GLU A 238      18.379  26.630 -43.069  1.00 79.58           O  
ATOM    308  OE2 GLU A 238      16.189  26.615 -43.194  1.00 79.58           O  
ATOM    309  N   ARG A 239      15.522  22.087 -45.583  1.00 85.41           N  
ATOM    310  CA  ARG A 239      15.778  20.685 -45.198  1.00 85.41           C  
ATOM    311  C   ARG A 239      16.060  19.815 -46.419  1.00 85.41           C  
ATOM    312  CB  ARG A 239      14.582  20.126 -44.402  1.00 85.41           C  
ATOM    313  O   ARG A 239      17.031  19.064 -46.419  1.00 85.41           O  
ATOM    314  CG  ARG A 239      14.785  18.660 -43.956  1.00 85.41           C  
ATOM    315  CD  ARG A 239      13.479  17.891 -43.729  1.00 85.41           C  
ATOM    316  NE  ARG A 239      12.645  17.817 -44.944  1.00 85.41           N  
ATOM    317  NH1 ARG A 239      10.686  17.117 -44.000  1.00 85.41           N  
ATOM    318  NH2 ARG A 239      10.742  17.642 -46.169  1.00 85.41           N  
ATOM    319  CZ  ARG A 239      11.365  17.528 -45.036  1.00 85.41           C  
ATOM    320  N   ASP A 240      15.207  19.892 -47.432  1.00 82.16           N  
ATOM    321  CA  ASP A 240      15.276  19.008 -48.595  1.00 82.16           C  
ATOM    322  C   ASP A 240      16.511  19.320 -49.449  1.00 82.16           C  
ATOM    323  CB  ASP A 240      13.932  19.049 -49.345  1.00 82.16           C  
ATOM    324  O   ASP A 240      17.227  18.397 -49.829  1.00 82.16           O  
ATOM    325  CG  ASP A 240      12.807  18.455 -48.482  1.00 82.16           C  
ATOM    326  OD1 ASP A 240      13.090  17.584 -47.627  1.00 82.16           O  
ATOM    327  OD2 ASP A 240      11.627  18.865 -48.567  1.00 82.16           O  
ATOM    328  N   LYS A 241      16.859  20.603 -49.595  1.00 79.72           N  
ATOM    329  CA  LYS A 241      18.105  21.088 -50.210  1.00 79.72           C  
ATOM    330  C   LYS A 241      19.360  20.629 -49.452  1.00 79.72           C  
ATOM    331  CB  LYS A 241      17.981  22.616 -50.273  1.00 79.72           C  
ATOM    332  O   LYS A 241      20.355  20.268 -50.077  1.00 79.72           O  
ATOM    333  CG  LYS A 241      19.016  23.360 -51.126  1.00 79.72           C  
ATOM    334  CD  LYS A 241      18.673  24.859 -51.057  1.00 79.72           C  
ATOM    335  CE  LYS A 241      19.366  25.684 -52.142  1.00 79.72           C  
ATOM    336  NZ  LYS A 241      18.913  27.095 -52.079  1.00 79.72           N  
ATOM    337  N   TRP A 242      19.334  20.595 -48.113  1.00 84.69           N  
ATOM    338  CA  TRP A 242      20.426  20.021 -47.309  1.00 84.69           C  
ATOM    339  C   TRP A 242      20.547  18.504 -47.488  1.00 84.69           C  
ATOM    340  CB  TRP A 242      20.268  20.369 -45.821  1.00 84.69           C  
ATOM    341  O   TRP A 242      21.652  18.016 -47.724  1.00 84.69           O  
ATOM    342  CG  TRP A 242      20.909  21.654 -45.395  1.00 84.69           C  
ATOM    343  CD1 TRP A 242      20.259  22.769 -45.002  1.00 84.69           C  
ATOM    344  CD2 TRP A 242      22.332  21.965 -45.283  1.00 84.69           C  
ATOM    345  CE2 TRP A 242      22.465  23.311 -44.823  1.00 84.69           C  
ATOM    346  CE3 TRP A 242      23.522  21.242 -45.519  1.00 84.69           C  
ATOM    347  NE1 TRP A 242      21.167  23.754 -44.671  1.00 84.69           N  
ATOM    348  CH2 TRP A 242      24.881  23.165 -44.859  1.00 84.69           C  
ATOM    349  CZ2 TRP A 242      23.716  23.911 -44.613  1.00 84.69           C  
ATOM    350  CZ3 TRP A 242      24.783  21.835 -45.308  1.00 84.69           C  
ATOM    351  N   ILE A 243      19.433  17.765 -47.424  1.00 84.22           N  
ATOM    352  CA  ILE A 243      19.394  16.314 -47.676  1.00 84.22           C  
ATOM    353  C   ILE A 243      19.969  16.006 -49.063  1.00 84.22           C  
ATOM    354  CB  ILE A 243      17.945  15.781 -47.525  1.00 84.22           C  
ATOM    355  O   ILE A 243      20.854  15.167 -49.189  1.00 84.22           O  
ATOM    356  CG1 ILE A 243      17.528  15.769 -46.036  1.00 84.22           C  
ATOM    357  CG2 ILE A 243      17.763  14.373 -48.135  1.00 84.22           C  
ATOM    358  CD1 ILE A 243      16.022  15.554 -45.836  1.00 84.22           C  
ATOM    359  N   GLU A 244      19.500  16.709 -50.091  1.00 77.84           N  
ATOM    360  CA  GLU A 244      19.904  16.563 -51.489  1.00 77.84           C  
ATOM    361  C   GLU A 244      21.393  16.869 -51.704  1.00 77.84           C  
ATOM    362  CB  GLU A 244      19.024  17.528 -52.290  1.00 77.84           C  
ATOM    363  O   GLU A 244      22.097  16.073 -52.326  1.00 77.84           O  
ATOM    364  CG  GLU A 244      19.248  17.552 -53.805  1.00 77.84           C  
ATOM    365  CD  GLU A 244      18.592  18.791 -54.437  1.00 77.84           C  
ATOM    366  OE1 GLU A 244      18.973  19.120 -55.587  1.00 77.84           O  
ATOM    367  OE2 GLU A 244      17.758  19.442 -53.778  1.00 77.84           O  
ATOM    368  N   ASN A 245      21.898  17.983 -51.163  1.00 83.13           N  
ATOM    369  CA  ASN A 245      23.307  18.355 -51.293  1.00 83.13           C  
ATOM    370  C   ASN A 245      24.233  17.360 -50.584  1.00 83.13           C  
ATOM    371  CB  ASN A 245      23.509  19.787 -50.775  1.00 83.13           C  
ATOM    372  O   ASN A 245      25.253  16.973 -51.149  1.00 83.13           O  
ATOM    373  CG  ASN A 245      23.013  20.845 -51.746  1.00 83.13           C  
ATOM    374  ND2 ASN A 245      22.774  22.044 -51.269  1.00 83.13           N  
ATOM    375  OD1 ASN A 245      22.891  20.640 -52.945  1.00 83.13           O  
ATOM    376  N   LEU A 246      23.859  16.888 -49.389  1.00 85.91           N  
ATOM    377  CA  LEU A 246      24.606  15.840 -48.691  1.00 85.91           C  
ATOM    378  C   LEU A 246      24.534  14.504 -49.453  1.00 85.91           C  
ATOM    379  CB  LEU A 246      24.083  15.717 -47.248  1.00 85.91           C  
ATOM    380  O   LEU A 246      25.551  13.832 -49.598  1.00 85.91           O  
ATOM    381  CG  LEU A 246      24.389  16.926 -46.343  1.00 85.91           C  
ATOM    382  CD1 LEU A 246      23.585  16.805 -45.047  1.00 85.91           C  
ATOM    383  CD2 LEU A 246      25.870  17.003 -45.967  1.00 85.91           C  
ATOM    384  N   GLN A 247      23.377  14.131 -50.011  1.00 82.24           N  
ATOM    385  CA  GLN A 247      23.237  12.913 -50.822  1.00 82.24           C  
ATOM    386  C   GLN A 247      24.054  12.984 -52.123  1.00 82.24           C  
ATOM    387  CB  GLN A 247      21.756  12.631 -51.125  1.00 82.24           C  
ATOM    388  O   GLN A 247      24.627  11.972 -52.527  1.00 82.24           O  
ATOM    389  CG  GLN A 247      21.000  12.026 -49.928  1.00 82.24           C  
ATOM    390  CD  GLN A 247      19.522  11.769 -50.223  1.00 82.24           C  
ATOM    391  NE2 GLN A 247      18.761  11.264 -49.275  1.00 82.24           N  
ATOM    392  OE1 GLN A 247      19.012  11.977 -51.316  1.00 82.24           O  
ATOM    393  N   ARG A 248      24.171  14.163 -52.757  1.00 78.11           N  
ATOM    394  CA  ARG A 248      25.097  14.389 -53.881  1.00 78.11           C  
ATOM    395  C   ARG A 248      26.563  14.345 -53.455  1.00 78.11           C  
ATOM    396  CB  ARG A 248      24.836  15.735 -54.568  1.00 78.11           C  
ATOM    397  O   ARG A 248      27.376  13.866 -54.234  1.00 78.11           O  
ATOM    398  CG  ARG A 248      23.593  15.751 -55.463  1.00 78.11           C  
ATOM    399  CD  ARG A 248      23.654  17.006 -56.343  1.00 78.11           C  
ATOM    400  NE  ARG A 248      22.426  17.176 -57.138  1.00 78.11           N  
ATOM    401  NH1 ARG A 248      21.596  19.059 -56.082  1.00 78.11           N  
ATOM    402  NH2 ARG A 248      20.379  18.033 -57.599  1.00 78.11           N  
ATOM    403  CZ  ARG A 248      21.493  18.086 -56.940  1.00 78.11           C  
ATOM    404  N   ALA A 249      26.905  14.817 -52.256  1.00 80.98           N  
ATOM    405  CA  ALA A 249      28.270  14.738 -51.739  1.00 80.98           C  
ATOM    406  C   ALA A 249      28.701  13.282 -51.485  1.00 80.98           C  
ATOM    407  CB  ALA A 249      28.388  15.611 -50.485  1.00 80.98           C  
ATOM    408  O   ALA A 249      29.811  12.915 -51.856  1.00 80.98           O  
ATOM    409  N   VAL A 250      27.811  12.440 -50.936  1.00 77.81           N  
ATOM    410  CA  VAL A 250      28.060  10.991 -50.791  1.00 77.81           C  
ATOM    411  C   VAL A 250      28.083  10.291 -52.154  1.00 77.81           C  
ATOM    412  CB  VAL A 250      27.016  10.310 -49.874  1.00 77.81           C  
ATOM    413  O   VAL A 250      28.918   9.424 -52.379  1.00 77.81           O  
ATOM    414  CG1 VAL A 250      27.317   8.822 -49.639  1.00 77.81           C  
ATOM    415  CG2 VAL A 250      26.960  10.923 -48.471  1.00 77.81           C  
ATOM    416  N   LYS A 251      27.162  10.631 -53.073  1.00 75.80           N  
ATOM    417  CA  LYS A 251      26.983   9.917 -54.354  1.00 75.80           C  
ATOM    418  C   LYS A 251      26.949  10.889 -55.544  1.00 75.80           C  
ATOM    419  CB  LYS A 251      25.771   8.961 -54.272  1.00 75.80           C  
ATOM    420  O   LYS A 251      25.895  11.066 -56.160  1.00 75.80           O  
ATOM    421  CG  LYS A 251      25.940   7.987 -53.090  1.00 75.80           C  
ATOM    422  CD  LYS A 251      24.933   6.835 -53.028  1.00 75.80           C  
ATOM    423  CE  LYS A 251      25.054   6.125 -51.667  1.00 75.80           C  
ATOM    424  NZ  LYS A 251      26.080   5.062 -51.639  1.00 75.80           N  
ATOM    425  N   PRO A 252      28.089  11.496 -55.930  1.00 75.27           N  
ATOM    426  CA  PRO A 252      28.138  12.496 -57.005  1.00 75.27           C  
ATOM    427  C   PRO A 252      27.732  11.922 -58.369  1.00 75.27           C  
ATOM    428  CB  PRO A 252      29.576  13.030 -56.995  1.00 75.27           C  
ATOM    429  O   PRO A 252      27.127  12.613 -59.182  1.00 75.27           O  
ATOM    430  CG  PRO A 252      30.388  11.908 -56.345  1.00 75.27           C  
ATOM    431  CD  PRO A 252      29.406  11.332 -55.329  1.00 75.27           C  
ATOM    432  N   ASN A 253      27.975  10.628 -58.595  1.00 77.11           N  
ATOM    433  CA  ASN A 253      27.587   9.912 -59.813  1.00 77.11           C  
ATOM    434  C   ASN A 253      26.155   9.325 -59.760  1.00 77.11           C  
ATOM    435  CB  ASN A 253      28.674   8.867 -60.141  1.00 77.11           C  
ATOM    436  O   ASN A 253      25.856   8.407 -60.528  1.00 77.11           O  
ATOM    437  CG  ASN A 253      29.993   9.499 -60.555  1.00 77.11           C  
ATOM    438  ND2 ASN A 253      31.108   8.940 -60.149  1.00 77.11           N  
ATOM    439  OD1 ASN A 253      30.045  10.490 -61.261  1.00 77.11           O  
ATOM    440  N   LYS A 254      25.259   9.817 -58.879  1.00 79.87           N  
ATOM    441  CA  LYS A 254      23.880   9.295 -58.717  1.00 79.87           C  
ATOM    442  C   LYS A 254      23.154   9.142 -60.058  1.00 79.87           C  
ATOM    443  CB  LYS A 254      23.057  10.201 -57.764  1.00 79.87           C  
ATOM    444  O   LYS A 254      22.521   8.113 -60.281  1.00 79.87           O  
ATOM    445  CG  LYS A 254      21.706   9.578 -57.351  1.00 79.87           C  
ATOM    446  CD  LYS A 254      20.732  10.562 -56.671  1.00 79.87           C  
ATOM    447  CE  LYS A 254      19.476   9.811 -56.185  1.00 79.87           C  
ATOM    448  NZ  LYS A 254      18.341  10.707 -55.835  1.00 79.87           N  
ATOM    449  N   ASP A 255      23.252  10.136 -60.943  1.00 80.09           N  
ATOM    450  CA  ASP A 255      22.522  10.188 -62.222  1.00 80.09           C  
ATOM    451  C   ASP A 255      23.170   9.435 -63.387  1.00 80.09           C  
ATOM    452  CB  ASP A 255      22.155  11.643 -62.543  1.00 80.09           C  
ATOM    453  O   ASP A 255      22.470   9.061 -64.326  1.00 80.09           O  
ATOM    454  CG  ASP A 255      21.128  12.148 -61.526  1.00 80.09           C  
ATOM    455  OD1 ASP A 255      20.074  11.473 -61.402  1.00 80.09           O  
ATOM    456  OD2 ASP A 255      21.429  13.120 -60.804  1.00 80.09           O  
ATOM    457  N   ASN A 256      24.453   9.092 -63.273  1.00 82.60           N  
ATOM    458  CA  ASN A 256      25.179   8.313 -64.283  1.00 82.60           C  
ATOM    459  C   ASN A 256      25.371   6.846 -63.840  1.00 82.60           C  
ATOM    460  CB  ASN A 256      26.483   9.044 -64.646  1.00 82.60           C  
ATOM    461  O   ASN A 256      26.162   6.102 -64.419  1.00 82.60           O  
ATOM    462  CG  ASN A 256      26.279  10.445 -65.217  1.00 82.60           C  
ATOM    463  ND2 ASN A 256      27.353  11.125 -65.531  1.00 82.60           N  
ATOM    464  OD1 ASN A 256      25.192  10.982 -65.342  1.00 82.60           O  
ATOM    465  N   SER A 257      24.649   6.411 -62.801  1.00 84.65           N  
ATOM    466  CA  SER A 257      24.687   5.054 -62.248  1.00 84.65           C  
ATOM    467  C   SER A 257      23.288   4.433 -62.183  1.00 84.65           C  
ATOM    468  CB  SER A 257      25.391   5.035 -60.883  1.00 84.65           C  
ATOM    469  O   SER A 257      22.278   5.119 -62.024  1.00 84.65           O  
ATOM    470  OG  SER A 257      24.799   5.927 -59.964  1.00 84.65           O  
ATOM    471  N   ARG A 258      23.215   3.102 -62.327  1.00 89.42           N  
ATOM    472  CA  ARG A 258      21.962   2.350 -62.180  1.00 89.42           C  
ATOM    473  C   ARG A 258      21.601   2.297 -60.696  1.00 89.42           C  
ATOM    474  CB  ARG A 258      22.109   0.954 -62.814  1.00 89.42           C  
ATOM    475  O   ARG A 258      22.278   1.617 -59.930  1.00 89.42           O  
ATOM    476  CG  ARG A 258      20.790   0.160 -62.851  1.00 89.42           C  
ATOM    477  CD  ARG A 258      21.015  -1.196 -63.545  1.00 89.42           C  
ATOM    478  NE  ARG A 258      19.757  -1.945 -63.776  1.00 89.42           N  
ATOM    479  NH1 ARG A 258      19.838  -3.353 -61.961  1.00 89.42           N  
ATOM    480  NH2 ARG A 258      18.184  -3.567 -63.443  1.00 89.42           N  
ATOM    481  CZ  ARG A 258      19.266  -2.944 -63.061  1.00 89.42           C  
ATOM    482  N   ARG A 259      20.537   2.996 -60.298  1.00 88.55           N  
ATOM    483  CA  ARG A 259      20.094   3.116 -58.898  1.00 88.55           C  
ATOM    484  C   ARG A 259      18.729   2.475 -58.667  1.00 88.55           C  
ATOM    485  CB  ARG A 259      20.176   4.584 -58.438  1.00 88.55           C  
ATOM    486  O   ARG A 259      17.999   2.175 -59.609  1.00 88.55           O  
ATOM    487  CG  ARG A 259      19.155   5.521 -59.105  1.00 88.55           C  
ATOM    488  CD  ARG A 259      19.274   6.927 -58.513  1.00 88.55           C  
ATOM    489  NE  ARG A 259      18.391   7.926 -59.165  1.00 88.55           N  
ATOM    490  NH1 ARG A 259      19.927   8.839 -60.614  1.00 88.55           N  
ATOM    491  NH2 ARG A 259      18.095   9.890 -60.328  1.00 88.55           N  
ATOM    492  CZ  ARG A 259      18.789   8.848 -60.025  1.00 88.55           C  
ATOM    493  N   VAL A 260      18.373   2.294 -57.401  1.00 88.83           N  
ATOM    494  CA  VAL A 260      17.040   1.851 -56.982  1.00 88.83           C  
ATOM    495  C   VAL A 260      16.459   2.890 -56.030  1.00 88.83           C  
ATOM    496  CB  VAL A 260      17.089   0.448 -56.348  1.00 88.83           C  
ATOM    497  O   VAL A 260      17.103   3.233 -55.044  1.00 88.83           O  
ATOM    498  CG1 VAL A 260      15.704  -0.004 -55.882  1.00 88.83           C  
ATOM    499  CG2 VAL A 260      17.595  -0.600 -57.352  1.00 88.83           C  
ATOM    500  N   ASP A 261      15.255   3.379 -56.322  1.00 88.35           N  
ATOM    501  CA  ASP A 261      14.450   4.176 -55.388  1.00 88.35           C  
ATOM    502  C   ASP A 261      13.386   3.277 -54.744  1.00 88.35           C  
ATOM    503  CB  ASP A 261      13.839   5.392 -56.108  1.00 88.35           C  
ATOM    504  O   ASP A 261      12.773   2.446 -55.423  1.00 88.35           O  
ATOM    505  CG  ASP A 261      12.989   6.296 -55.198  1.00 88.35           C  
ATOM    506  OD1 ASP A 261      13.190   6.290 -53.961  1.00 88.35           O  
ATOM    507  OD2 ASP A 261      12.112   7.004 -55.744  1.00 88.35           O  
ATOM    508  N   ASN A 262      13.164   3.446 -53.440  1.00 91.23           N  
ATOM    509  CA  ASN A 262      12.077   2.801 -52.712  1.00 91.23           C  
ATOM    510  C   ASN A 262      11.181   3.865 -52.075  1.00 91.23           C  
ATOM    511  CB  ASN A 262      12.585   1.810 -51.658  1.00 91.23           C  
ATOM    512  O   ASN A 262      11.644   4.733 -51.331  1.00 91.23           O  
ATOM    513  CG  ASN A 262      13.476   0.719 -52.210  1.00 91.23           C  
ATOM    514  ND2 ASN A 262      14.766   0.833 -51.999  1.00 91.23           N  
ATOM    515  OD1 ASN A 262      13.025  -0.249 -52.810  1.00 91.23           O  
ATOM    516  N   VAL A 263       9.880   3.750 -52.326  1.00 91.76           N  
ATOM    517  CA  VAL A 263       8.856   4.669 -51.827  1.00 91.76           C  
ATOM    518  C   VAL A 263       7.818   3.890 -51.034  1.00 91.76           C  
ATOM    519  CB  VAL A 263       8.198   5.454 -52.977  1.00 91.76           C  
ATOM    520  O   VAL A 263       7.242   2.925 -51.539  1.00 91.76           O  
ATOM    521  CG1 VAL A 263       7.190   6.486 -52.450  1.00 91.76           C  
ATOM    522  CG2 VAL A 263       9.237   6.198 -53.823  1.00 91.76           C  
ATOM    523  N   LEU A 264       7.538   4.337 -49.811  1.00 93.94           N  
ATOM    524  CA  LEU A 264       6.449   3.837 -48.977  1.00 93.94           C  
ATOM    525  C   LEU A 264       5.450   4.968 -48.727  1.00 93.94           C  
ATOM    526  CB  LEU A 264       7.027   3.273 -47.667  1.00 93.94           C  
ATOM    527  O   LEU A 264       5.805   5.987 -48.140  1.00 93.94           O  
ATOM    528  CG  LEU A 264       5.968   2.711 -46.700  1.00 93.94           C  
ATOM    529  CD1 LEU A 264       5.238   1.475 -47.233  1.00 93.94           C  
ATOM    530  CD2 LEU A 264       6.640   2.319 -45.389  1.00 93.94           C  
ATOM    531  N   LYS A 265       4.193   4.765 -49.126  1.00 93.62           N  
ATOM    532  CA  LYS A 265       3.068   5.643 -48.767  1.00 93.62           C  
ATOM    533  C   LYS A 265       2.050   4.837 -47.966  1.00 93.62           C  
ATOM    534  CB  LYS A 265       2.443   6.293 -50.017  1.00 93.62           C  
ATOM    535  O   LYS A 265       1.681   3.741 -48.397  1.00 93.62           O  
ATOM    536  CG  LYS A 265       3.461   7.070 -50.870  1.00 93.62           C  
ATOM    537  CD  LYS A 265       2.789   8.026 -51.869  1.00 93.62           C  
ATOM    538  CE  LYS A 265       3.856   8.684 -52.761  1.00 93.62           C  
ATOM    539  NZ  LYS A 265       3.527  10.091 -53.098  1.00 93.62           N  
ATOM    540  N   LEU A 266       1.598   5.344 -46.820  1.00 94.78           N  
ATOM    541  CA  LEU A 266       0.578   4.680 -46.007  1.00 94.78           C  
ATOM    542  C   LEU A 266      -0.334   5.636 -45.232  1.00 94.78           C  
ATOM    543  CB  LEU A 266       1.197   3.622 -45.062  1.00 94.78           C  
ATOM    544  O   LEU A 266       0.058   6.741 -44.877  1.00 94.78           O  
ATOM    545  CG  LEU A 266       2.035   4.155 -43.878  1.00 94.78           C  
ATOM    546  CD1 LEU A 266       2.002   3.152 -42.722  1.00 94.78           C  
ATOM    547  CD2 LEU A 266       3.501   4.351 -44.260  1.00 94.78           C  
ATOM    548  N   TRP A 267      -1.525   5.148 -44.889  1.00 94.27           N  
ATOM    549  CA  TRP A 267      -2.405   5.722 -43.875  1.00 94.27           C  
ATOM    550  C   TRP A 267      -2.588   4.746 -42.714  1.00 94.27           C  
ATOM    551  CB  TRP A 267      -3.773   6.093 -44.457  1.00 94.27           C  
ATOM    552  O   TRP A 267      -2.877   3.563 -42.925  1.00 94.27           O  
ATOM    553  CG  TRP A 267      -3.776   7.181 -45.480  1.00 94.27           C  
ATOM    554  CD1 TRP A 267      -4.053   8.481 -45.235  1.00 94.27           C  
ATOM    555  CD2 TRP A 267      -3.480   7.100 -46.908  1.00 94.27           C  
ATOM    556  CE2 TRP A 267      -3.607   8.405 -47.470  1.00 94.27           C  
ATOM    557  CE3 TRP A 267      -3.100   6.060 -47.784  1.00 94.27           C  
ATOM    558  NE1 TRP A 267      -3.972   9.203 -46.410  1.00 94.27           N  
ATOM    559  CH2 TRP A 267      -2.994   7.612 -49.671  1.00 94.27           C  
ATOM    560  CZ2 TRP A 267      -3.355   8.672 -48.823  1.00 94.27           C  
ATOM    561  CZ3 TRP A 267      -2.888   6.310 -49.152  1.00 94.27           C  
ATOM    562  N   ILE A 268      -2.496   5.271 -41.493  1.00 95.07           N  
ATOM    563  CA  ILE A 268      -2.961   4.597 -40.276  1.00 95.07           C  
ATOM    564  C   ILE A 268      -4.372   5.130 -40.015  1.00 95.07           C  
ATOM    565  CB  ILE A 268      -1.970   4.807 -39.105  1.00 95.07           C  
ATOM    566  O   ILE A 268      -4.543   6.243 -39.522  1.00 95.07           O  
ATOM    567  CG1 ILE A 268      -0.578   4.238 -39.480  1.00 95.07           C  
ATOM    568  CG2 ILE A 268      -2.515   4.119 -37.837  1.00 95.07           C  
ATOM    569  CD1 ILE A 268       0.535   4.477 -38.452  1.00 95.07           C  
ATOM    570  N   ILE A 269      -5.390   4.375 -40.438  1.00 93.74           N  
ATOM    571  CA  ILE A 269      -6.762   4.890 -40.539  1.00 93.74           C  
ATOM    572  C   ILE A 269      -7.431   4.871 -39.164  1.00 93.74           C  
ATOM    573  CB  ILE A 269      -7.575   4.141 -41.628  1.00 93.74           C  
ATOM    574  O   ILE A 269      -7.717   5.915 -38.580  1.00 93.74           O  
ATOM    575  CG1 ILE A 269      -6.861   4.227 -42.999  1.00 93.74           C  
ATOM    576  CG2 ILE A 269      -8.998   4.728 -41.725  1.00 93.74           C  
ATOM    577  CD1 ILE A 269      -7.547   3.461 -44.137  1.00 93.74           C  
ATOM    578  N   GLU A 270      -7.660   3.676 -38.636  1.00 93.79           N  
ATOM    579  CA  GLU A 270      -8.446   3.451 -37.425  1.00 93.79           C  
ATOM    580  C   GLU A 270      -8.002   2.170 -36.718  1.00 93.79           C  
ATOM    581  CB  GLU A 270      -9.954   3.409 -37.760  1.00 93.79           C  
ATOM    582  O   GLU A 270      -7.431   1.271 -37.336  1.00 93.79           O  
ATOM    583  CG  GLU A 270     -10.319   2.351 -38.819  1.00 93.79           C  
ATOM    584  CD  GLU A 270     -11.811   2.288 -39.178  1.00 93.79           C  
ATOM    585  OE1 GLU A 270     -12.106   1.807 -40.303  1.00 93.79           O  
ATOM    586  OE2 GLU A 270     -12.651   2.664 -38.335  1.00 93.79           O  
ATOM    587  N   ALA A 271      -8.292   2.061 -35.427  1.00 93.93           N  
ATOM    588  CA  ALA A 271      -8.226   0.811 -34.684  1.00 93.93           C  
ATOM    589  C   ALA A 271      -9.535   0.571 -33.939  1.00 93.93           C  
ATOM    590  CB  ALA A 271      -7.023   0.814 -33.738  1.00 93.93           C  
ATOM    591  O   ALA A 271     -10.213   1.521 -33.549  1.00 93.93           O  
ATOM    592  N   ARG A 272      -9.879  -0.698 -33.719  1.00 92.49           N  
ATOM    593  CA  ARG A 272     -11.119  -1.110 -33.050  1.00 92.49           C  
ATOM    594  C   ARG A 272     -10.870  -2.124 -31.941  1.00 92.49           C  
ATOM    595  CB  ARG A 272     -12.134  -1.594 -34.098  1.00 92.49           C  
ATOM    596  O   ARG A 272      -9.781  -2.687 -31.846  1.00 92.49           O  
ATOM    597  CG  ARG A 272     -11.807  -2.977 -34.669  1.00 92.49           C  
ATOM    598  CD  ARG A 272     -12.838  -3.357 -35.734  1.00 92.49           C  
ATOM    599  NE  ARG A 272     -12.757  -4.793 -35.996  1.00 92.49           N  
ATOM    600  NH1 ARG A 272     -12.396  -4.835 -38.256  1.00 92.49           N  
ATOM    601  NH2 ARG A 272     -12.443  -6.737 -37.056  1.00 92.49           N  
ATOM    602  CZ  ARG A 272     -12.535  -5.441 -37.112  1.00 92.49           C  
ATOM    603  N   GLU A 273     -11.903  -2.359 -31.132  1.00 86.26           N  
ATOM    604  CA  GLU A 273     -11.912  -3.349 -30.038  1.00 86.26           C  
ATOM    605  C   GLU A 273     -10.869  -3.015 -28.941  1.00 86.26           C  
ATOM    606  CB  GLU A 273     -11.860  -4.789 -30.617  1.00 86.26           C  
ATOM    607  O   GLU A 273     -10.348  -3.888 -28.249  1.00 86.26           O  
ATOM    608  CG  GLU A 273     -13.082  -5.133 -31.499  1.00 86.26           C  
ATOM    609  CD  GLU A 273     -12.818  -6.273 -32.503  1.00 86.26           C  
ATOM    610  OE1 GLU A 273     -13.175  -6.119 -33.695  1.00 86.26           O  
ATOM    611  OE2 GLU A 273     -12.281  -7.322 -32.101  1.00 86.26           O  
ATOM    612  N   LEU A 274     -10.557  -1.720 -28.770  1.00 86.59           N  
ATOM    613  CA  LEU A 274      -9.550  -1.227 -27.823  1.00 86.59           C  
ATOM    614  C   LEU A 274     -10.113  -0.968 -26.412  1.00 86.59           C  
ATOM    615  CB  LEU A 274      -8.865   0.039 -28.376  1.00 86.59           C  
ATOM    616  O   LEU A 274     -11.244  -0.496 -26.281  1.00 86.59           O  
ATOM    617  CG  LEU A 274      -7.951  -0.212 -29.588  1.00 86.59           C  
ATOM    618  CD1 LEU A 274      -7.414   1.124 -30.103  1.00 86.59           C  
ATOM    619  CD2 LEU A 274      -6.740  -1.076 -29.231  1.00 86.59           C  
ATOM    620  N   PRO A 275      -9.322  -1.183 -25.336  1.00 81.09           N  
ATOM    621  CA  PRO A 275      -9.788  -0.975 -23.965  1.00 81.09           C  
ATOM    622  C   PRO A 275     -10.313   0.454 -23.694  1.00 81.09           C  
ATOM    623  CB  PRO A 275      -8.609  -1.334 -23.053  1.00 81.09           C  
ATOM    624  O   PRO A 275      -9.724   1.437 -24.161  1.00 81.09           O  
ATOM    625  CG  PRO A 275      -7.790  -2.306 -23.901  1.00 81.09           C  
ATOM    626  CD  PRO A 275      -8.000  -1.800 -25.326  1.00 81.09           C  
ATOM    627  N   PRO A 276     -11.388   0.608 -22.903  1.00 72.39           N  
ATOM    628  CA  PRO A 276     -12.055   1.896 -22.727  1.00 72.39           C  
ATOM    629  C   PRO A 276     -11.271   2.890 -21.848  1.00 72.39           C  
ATOM    630  CB  PRO A 276     -13.434   1.540 -22.153  1.00 72.39           C  
ATOM    631  O   PRO A 276     -10.378   2.527 -21.079  1.00 72.39           O  
ATOM    632  CG  PRO A 276     -13.168   0.256 -21.368  1.00 72.39           C  
ATOM    633  CD  PRO A 276     -12.141  -0.452 -22.249  1.00 72.39           C  
ATOM    634  N   LYS A 277     -11.682   4.167 -21.920  1.00 64.86           N  
ATOM    635  CA  LYS A 277     -11.236   5.291 -21.065  1.00 64.86           C  
ATOM    636  C   LYS A 277      -9.745   5.681 -21.167  1.00 64.86           C  
ATOM    637  CB  LYS A 277     -11.709   5.099 -19.601  1.00 64.86           C  
ATOM    638  O   LYS A 277      -9.170   6.128 -20.175  1.00 64.86           O  
ATOM    639  CG  LYS A 277     -13.224   4.871 -19.461  1.00 64.86           C  
ATOM    640  CD  LYS A 277     -13.679   4.822 -17.993  1.00 64.86           C  
ATOM    641  CE  LYS A 277     -15.198   4.600 -17.948  1.00 64.86           C  
ATOM    642  NZ  LYS A 277     -15.751   4.654 -16.569  1.00 64.86           N  
ATOM    643  N   LYS A 278      -9.113   5.552 -22.345  1.00 74.75           N  
ATOM    644  CA  LYS A 278      -7.739   6.038 -22.619  1.00 74.75           C  
ATOM    645  C   LYS A 278      -7.584   6.652 -24.018  1.00 74.75           C  
ATOM    646  CB  LYS A 278      -6.706   4.913 -22.396  1.00 74.75           C  
ATOM    647  O   LYS A 278      -8.431   6.441 -24.886  1.00 74.75           O  
ATOM    648  CG  LYS A 278      -6.699   4.476 -20.926  1.00 74.75           C  
ATOM    649  CD  LYS A 278      -5.487   3.632 -20.547  1.00 74.75           C  
ATOM    650  CE  LYS A 278      -5.637   3.302 -19.059  1.00 74.75           C  
ATOM    651  NZ  LYS A 278      -4.407   2.690 -18.513  1.00 74.75           N  
ATOM    652  N   ARG A 279      -6.494   7.407 -24.210  1.00 88.69           N  
ATOM    653  CA  ARG A 279      -5.976   7.832 -25.524  1.00 88.69           C  
ATOM    654  C   ARG A 279      -4.971   6.800 -26.043  1.00 88.69           C  
ATOM    655  CB  ARG A 279      -5.335   9.235 -25.464  1.00 88.69           C  
ATOM    656  O   ARG A 279      -4.356   6.102 -25.236  1.00 88.69           O  
ATOM    657  CG  ARG A 279      -6.283  10.355 -25.002  1.00 88.69           C  
ATOM    658  CD  ARG A 279      -5.558  11.691 -24.747  1.00 88.69           C  
ATOM    659  NE  ARG A 279      -5.177  12.396 -25.986  1.00 88.69           N  
ATOM    660  NH1 ARG A 279      -4.972  14.529 -25.143  1.00 88.69           N  
ATOM    661  NH2 ARG A 279      -4.649  14.170 -27.312  1.00 88.69           N  
ATOM    662  CZ  ARG A 279      -4.935  13.689 -26.138  1.00 88.69           C  
ATOM    663  N   TYR A 280      -4.802   6.720 -27.358  1.00 91.74           N  
ATOM    664  CA  TYR A 280      -3.949   5.749 -28.038  1.00 91.74           C  
ATOM    665  C   TYR A 280      -3.117   6.405 -29.144  1.00 91.74           C  
ATOM    666  CB  TYR A 280      -4.821   4.621 -28.610  1.00 91.74           C  
ATOM    667  O   TYR A 280      -3.579   7.343 -29.796  1.00 91.74           O  
ATOM    668  CG  TYR A 280      -5.473   3.751 -27.553  1.00 91.74           C  
ATOM    669  CD1 TYR A 280      -4.773   2.638 -27.054  1.00 91.74           C  
ATOM    670  CD2 TYR A 280      -6.757   4.058 -27.057  1.00 91.74           C  
ATOM    671  CE1 TYR A 280      -5.344   1.847 -26.040  1.00 91.74           C  
ATOM    672  CE2 TYR A 280      -7.333   3.263 -26.045  1.00 91.74           C  
ATOM    673  OH  TYR A 280      -7.116   1.413 -24.519  1.00 91.74           O  
ATOM    674  CZ  TYR A 280      -6.612   2.167 -25.527  1.00 91.74           C  
ATOM    675  N   TYR A 281      -1.912   5.886 -29.375  1.00 92.67           N  
ATOM    676  CA  TYR A 281      -1.047   6.258 -30.499  1.00 92.67           C  
ATOM    677  C   TYR A 281      -0.272   5.042 -31.022  1.00 92.67           C  
ATOM    678  CB  TYR A 281      -0.089   7.394 -30.104  1.00 92.67           C  
ATOM    679  O   TYR A 281      -0.011   4.091 -30.281  1.00 92.67           O  
ATOM    680  CG  TYR A 281       0.949   7.050 -29.046  1.00 92.67           C  
ATOM    681  CD1 TYR A 281       0.687   7.300 -27.683  1.00 92.67           C  
ATOM    682  CD2 TYR A 281       2.185   6.496 -29.431  1.00 92.67           C  
ATOM    683  CE1 TYR A 281       1.660   6.996 -26.710  1.00 92.67           C  
ATOM    684  CE2 TYR A 281       3.162   6.192 -28.463  1.00 92.67           C  
ATOM    685  OH  TYR A 281       3.828   6.114 -26.164  1.00 92.67           O  
ATOM    686  CZ  TYR A 281       2.898   6.440 -27.099  1.00 92.67           C  
ATOM    687  N   CYS A 282       0.116   5.093 -32.293  1.00 94.24           N  
ATOM    688  CA  CYS A 282       0.945   4.095 -32.960  1.00 94.24           C  
ATOM    689  C   CYS A 282       2.349   4.658 -33.203  1.00 94.24           C  
ATOM    690  CB  CYS A 282       0.287   3.702 -34.291  1.00 94.24           C  
ATOM    691  O   CYS A 282       2.487   5.785 -33.671  1.00 94.24           O  
ATOM    692  SG  CYS A 282      -1.303   2.874 -34.006  1.00 94.24           S  
ATOM    693  N   GLU A 283       3.391   3.877 -32.949  1.00 95.03           N  
ATOM    694  CA  GLU A 283       4.735   4.122 -33.483  1.00 95.03           C  
ATOM    695  C   GLU A 283       4.927   3.311 -34.760  1.00 95.03           C  
ATOM    696  CB  GLU A 283       5.807   3.787 -32.443  1.00 95.03           C  
ATOM    697  O   GLU A 283       4.596   2.126 -34.796  1.00 95.03           O  
ATOM    698  CG  GLU A 283       5.806   4.853 -31.348  1.00 95.03           C  
ATOM    699  CD  GLU A 283       6.784   4.591 -30.204  1.00 95.03           C  
ATOM    700  OE1 GLU A 283       6.975   5.578 -29.454  1.00 95.03           O  
ATOM    701  OE2 GLU A 283       7.262   3.450 -30.028  1.00 95.03           O  
ATOM    702  N   LEU A 284       5.434   3.966 -35.802  1.00 95.00           N  
ATOM    703  CA  LEU A 284       5.689   3.401 -37.118  1.00 95.00           C  
ATOM    704  C   LEU A 284       7.176   3.080 -37.251  1.00 95.00           C  
ATOM    705  CB  LEU A 284       5.185   4.397 -38.184  1.00 95.00           C  
ATOM    706  O   LEU A 284       8.000   3.992 -37.339  1.00 95.00           O  
ATOM    707  CG  LEU A 284       5.707   4.154 -39.612  1.00 95.00           C  
ATOM    708  CD1 LEU A 284       5.383   2.764 -40.141  1.00 95.00           C  
ATOM    709  CD2 LEU A 284       5.069   5.141 -40.582  1.00 95.00           C  
ATOM    710  N   CYS A 285       7.492   1.789 -37.315  1.00 94.58           N  
ATOM    711  CA  CYS A 285       8.837   1.276 -37.519  1.00 94.58           C  
ATOM    712  C   CYS A 285       8.968   0.535 -38.860  1.00 94.58           C  
ATOM    713  CB  CYS A 285       9.249   0.393 -36.330  1.00 94.58           C  
ATOM    714  O   CYS A 285       8.046  -0.154 -39.301  1.00 94.58           O  
ATOM    715  SG  CYS A 285       9.193   1.331 -34.774  1.00 94.58           S  
ATOM    716  N   LEU A 286      10.139   0.644 -39.486  1.00 93.22           N  
ATOM    717  CA  LEU A 286      10.539  -0.081 -40.695  1.00 93.22           C  
ATOM    718  C   LEU A 286      11.821  -0.845 -40.354  1.00 93.22           C  
ATOM    719  CB  LEU A 286      10.762   0.906 -41.860  1.00 93.22           C  
ATOM    720  O   LEU A 286      12.802  -0.218 -39.960  1.00 93.22           O  
ATOM    721  CG  LEU A 286       9.582   1.834 -42.202  1.00 93.22           C  
ATOM    722  CD1 LEU A 286       9.951   2.771 -43.353  1.00 93.22           C  
ATOM    723  CD2 LEU A 286       8.336   1.054 -42.621  1.00 93.22           C  
ATOM    724  N   ASP A 287      11.782  -2.179 -40.420  1.00 91.24           N  
ATOM    725  CA  ASP A 287      12.858  -3.069 -39.946  1.00 91.24           C  
ATOM    726  C   ASP A 287      13.439  -2.649 -38.576  1.00 91.24           C  
ATOM    727  CB  ASP A 287      13.895  -3.317 -41.057  1.00 91.24           C  
ATOM    728  O   ASP A 287      14.638  -2.469 -38.392  1.00 91.24           O  
ATOM    729  CG  ASP A 287      13.311  -4.135 -42.214  1.00 91.24           C  
ATOM    730  OD1 ASP A 287      12.379  -4.945 -41.989  1.00 91.24           O  
ATOM    731  OD2 ASP A 287      13.778  -3.984 -43.360  1.00 91.24           O  
ATOM    732  N   ASP A 288      12.533  -2.470 -37.606  1.00 87.29           N  
ATOM    733  CA  ASP A 288      12.781  -2.058 -36.211  1.00 87.29           C  
ATOM    734  C   ASP A 288      13.369  -0.646 -35.988  1.00 87.29           C  
ATOM    735  CB  ASP A 288      13.505  -3.174 -35.428  1.00 87.29           C  
ATOM    736  O   ASP A 288      13.422  -0.185 -34.846  1.00 87.29           O  
ATOM    737  CG  ASP A 288      12.618  -4.410 -35.267  1.00 87.29           C  
ATOM    738  OD1 ASP A 288      11.431  -4.247 -34.890  1.00 87.29           O  
ATOM    739  OD2 ASP A 288      13.066  -5.558 -35.518  1.00 87.29           O  
ATOM    740  N   MET A 289      13.691   0.111 -37.041  1.00 88.59           N  
ATOM    741  CA  MET A 289      13.975   1.548 -36.938  1.00 88.59           C  
ATOM    742  C   MET A 289      12.677   2.364 -36.860  1.00 88.59           C  
ATOM    743  CB  MET A 289      14.786   2.018 -38.150  1.00 88.59           C  
ATOM    744  O   MET A 289      11.780   2.162 -37.675  1.00 88.59           O  
ATOM    745  CG  MET A 289      16.202   1.444 -38.208  1.00 88.59           C  
ATOM    746  SD  MET A 289      17.101   1.848 -39.735  1.00 88.59           S  
ATOM    747  CE  MET A 289      17.093   3.658 -39.712  1.00 88.59           C  
ATOM    748  N   LEU A 290      12.583   3.331 -35.940  1.00 90.43           N  
ATOM    749  CA  LEU A 290      11.447   4.260 -35.832  1.00 90.43           C  
ATOM    750  C   LEU A 290      11.480   5.322 -36.950  1.00 90.43           C  
ATOM    751  CB  LEU A 290      11.477   4.905 -34.431  1.00 90.43           C  
ATOM    752  O   LEU A 290      12.476   6.029 -37.096  1.00 90.43           O  
ATOM    753  CG  LEU A 290      10.315   5.874 -34.129  1.00 90.43           C  
ATOM    754  CD1 LEU A 290       8.977   5.146 -34.005  1.00 90.43           C  
ATOM    755  CD2 LEU A 290      10.564   6.600 -32.805  1.00 90.43           C  
ATOM    756  N   TYR A 291      10.377   5.473 -37.691  1.00 91.16           N  
ATOM    757  CA  TYR A 291      10.226   6.432 -38.800  1.00 91.16           C  
ATOM    758  C   TYR A 291       9.130   7.487 -38.579  1.00 91.16           C  
ATOM    759  CB  TYR A 291       9.988   5.671 -40.112  1.00 91.16           C  
ATOM    760  O   TYR A 291       9.275   8.609 -39.063  1.00 91.16           O  
ATOM    761  CG  TYR A 291      11.267   5.259 -40.816  1.00 91.16           C  
ATOM    762  CD1 TYR A 291      11.823   6.083 -41.815  1.00 91.16           C  
ATOM    763  CD2 TYR A 291      11.903   4.054 -40.473  1.00 91.16           C  
ATOM    764  CE1 TYR A 291      13.007   5.695 -42.474  1.00 91.16           C  
ATOM    765  CE2 TYR A 291      13.086   3.662 -41.128  1.00 91.16           C  
ATOM    766  OH  TYR A 291      14.774   4.098 -42.773  1.00 91.16           O  
ATOM    767  CZ  TYR A 291      13.637   4.480 -42.135  1.00 91.16           C  
ATOM    768  N   ALA A 292       8.062   7.184 -37.831  1.00 92.94           N  
ATOM    769  CA  ALA A 292       7.076   8.181 -37.388  1.00 92.94           C  
ATOM    770  C   ALA A 292       6.286   7.713 -36.151  1.00 92.94           C  
ATOM    771  CB  ALA A 292       6.118   8.520 -38.542  1.00 92.94           C  
ATOM    772  O   ALA A 292       6.469   6.603 -35.653  1.00 92.94           O  
ATOM    773  N   ARG A 293       5.379   8.559 -35.655  1.00 92.44           N  
ATOM    774  CA  ARG A 293       4.415   8.251 -34.590  1.00 92.44           C  
ATOM    775  C   ARG A 293       3.106   8.992 -34.882  1.00 92.44           C  
ATOM    776  CB  ARG A 293       5.021   8.645 -33.226  1.00 92.44           C  
ATOM    777  O   ARG A 293       3.169  10.148 -35.294  1.00 92.44           O  
ATOM    778  CG  ARG A 293       4.160   8.204 -32.031  1.00 92.44           C  
ATOM    779  CD  ARG A 293       4.622   8.821 -30.702  1.00 92.44           C  
ATOM    780  NE  ARG A 293       5.849   8.206 -30.145  1.00 92.44           N  
ATOM    781  NH1 ARG A 293       6.701  10.061 -29.081  1.00 92.44           N  
ATOM    782  NH2 ARG A 293       7.658   8.077 -28.784  1.00 92.44           N  
ATOM    783  CZ  ARG A 293       6.728   8.786 -29.349  1.00 92.44           C  
ATOM    784  N   THR A 294       1.954   8.360 -34.661  1.00 91.90           N  
ATOM    785  CA  THR A 294       0.651   9.035 -34.775  1.00 91.90           C  
ATOM    786  C   THR A 294       0.350   9.912 -33.561  1.00 91.90           C  
ATOM    787  CB  THR A 294      -0.538   8.089 -35.033  1.00 91.90           C  
ATOM    788  O   THR A 294       0.999   9.830 -32.514  1.00 91.90           O  
ATOM    789  CG2 THR A 294      -0.348   7.158 -36.220  1.00 91.90           C  
ATOM    790  OG1 THR A 294      -0.853   7.283 -33.920  1.00 91.90           O  
ATOM    791  N   THR A 295      -0.671  10.751 -33.682  1.00 88.13           N  
ATOM    792  CA  THR A 295      -1.169  11.578 -32.582  1.00 88.13           C  
ATOM    793  C   THR A 295      -1.901  10.746 -31.517  1.00 88.13           C  
ATOM    794  CB  THR A 295      -2.032  12.731 -33.112  1.00 88.13           C  
ATOM    795  O   THR A 295      -2.417   9.655 -31.765  1.00 88.13           O  
ATOM    796  CG2 THR A 295      -1.250  13.574 -34.122  1.00 88.13           C  
ATOM    797  OG1 THR A 295      -3.211  12.239 -33.698  1.00 88.13           O  
ATOM    798  N   SER A 296      -1.934  11.245 -30.277  1.00 88.68           N  
ATOM    799  CA  SER A 296      -2.593  10.565 -29.150  1.00 88.68           C  
ATOM    800  C   SER A 296      -4.107  10.815 -29.200  1.00 88.68           C  
ATOM    801  CB  SER A 296      -1.933  11.009 -27.832  1.00 88.68           C  
ATOM    802  O   SER A 296      -4.588  11.818 -28.671  1.00 88.68           O  
ATOM    803  OG  SER A 296      -2.478  10.356 -26.700  1.00 88.68           O  
ATOM    804  N   LYS A 297      -4.886   9.938 -29.842  1.00 87.95           N  
ATOM    805  CA  LYS A 297      -6.340  10.107 -30.053  1.00 87.95           C  
ATOM    806  C   LYS A 297      -7.162   9.365 -28.984  1.00 87.95           C  
ATOM    807  CB  LYS A 297      -6.716   9.648 -31.476  1.00 87.95           C  
ATOM    808  O   LYS A 297      -6.801   8.246 -28.617  1.00 87.95           O  
ATOM    809  CG  LYS A 297      -6.191  10.573 -32.592  1.00 87.95           C  
ATOM    810  CD  LYS A 297      -7.040  11.838 -32.810  1.00 87.95           C  
ATOM    811  CE  LYS A 297      -6.393  12.712 -33.894  1.00 87.95           C  
ATOM    812  NZ  LYS A 297      -7.224  13.881 -34.273  1.00 87.95           N  
ATOM    813  N   PRO A 298      -8.244   9.947 -28.429  1.00 85.95           N  
ATOM    814  CA  PRO A 298      -9.159   9.224 -27.541  1.00 85.95           C  
ATOM    815  C   PRO A 298      -9.951   8.151 -28.310  1.00 85.95           C  
ATOM    816  CB  PRO A 298     -10.075  10.297 -26.946  1.00 85.95           C  
ATOM    817  O   PRO A 298     -10.246   8.322 -29.489  1.00 85.95           O  
ATOM    818  CG  PRO A 298     -10.144  11.346 -28.056  1.00 85.95           C  
ATOM    819  CD  PRO A 298      -8.752  11.288 -28.689  1.00 85.95           C  
ATOM    820  N   ARG A 299     -10.343   7.064 -27.632  1.00 81.94           N  
ATOM    821  CA  ARG A 299     -11.400   6.164 -28.135  1.00 81.94           C  
ATOM    822  C   ARG A 299     -12.735   6.909 -28.114  1.00 81.94           C  
ATOM    823  CB  ARG A 299     -11.430   4.871 -27.302  1.00 81.94           C  
ATOM    824  O   ARG A 299     -13.019   7.566 -27.111  1.00 81.94           O  
ATOM    825  CG  ARG A 299     -12.346   3.775 -27.884  1.00 81.94           C  
ATOM    826  CD  ARG A 299     -12.401   2.549 -26.946  1.00 81.94           C  
ATOM    827  NE  ARG A 299     -13.758   2.199 -26.476  1.00 81.94           N  
ATOM    828  NH1 ARG A 299     -14.478   4.198 -25.579  1.00 81.94           N  
ATOM    829  NH2 ARG A 299     -15.815   2.413 -25.587  1.00 81.94           N  
ATOM    830  CZ  ARG A 299     -14.666   2.943 -25.875  1.00 81.94           C  
ATOM    831  N   SER A 300     -13.539   6.781 -29.169  1.00 74.18           N  
ATOM    832  CA  SER A 300     -14.822   7.483 -29.286  1.00 74.18           C  
ATOM    833  C   SER A 300     -15.768   7.190 -28.108  1.00 74.18           C  
ATOM    834  CB  SER A 300     -15.501   7.163 -30.624  1.00 74.18           C  
ATOM    835  O   SER A 300     -15.697   6.140 -27.456  1.00 74.18           O  
ATOM    836  OG  SER A 300     -16.658   7.970 -30.746  1.00 74.18           O  
ATOM    837  N   ALA A 301     -16.665   8.137 -27.829  1.00 64.66           N  
ATOM    838  CA  ALA A 301     -17.779   7.942 -26.903  1.00 64.66           C  
ATOM    839  C   ALA A 301     -18.910   7.106 -27.533  1.00 64.66           C  
ATOM    840  CB  ALA A 301     -18.274   9.321 -26.453  1.00 64.66           C  
ATOM    841  O   ALA A 301     -19.580   6.364 -26.823  1.00 64.66           O  
ATOM    842  N   SER A 302     -19.083   7.195 -28.856  1.00 61.57           N  
ATOM    843  CA  SER A 302     -20.165   6.570 -29.633  1.00 61.57           C  
ATOM    844  C   SER A 302     -19.776   5.258 -30.331  1.00 61.57           C  
ATOM    845  CB  SER A 302     -20.699   7.585 -30.652  1.00 61.57           C  
ATOM    846  O   SER A 302     -20.589   4.693 -31.050  1.00 61.57           O  
ATOM    847  OG  SER A 302     -19.632   8.109 -31.430  1.00 61.57           O  
ATOM    848  N   GLY A 303     -18.552   4.752 -30.137  1.00 63.01           N  
ATOM    849  CA  GLY A 303     -18.113   3.487 -30.732  1.00 63.01           C  
ATOM    850  C   GLY A 303     -16.772   2.993 -30.187  1.00 63.01           C  
ATOM    851  O   GLY A 303     -15.962   3.772 -29.686  1.00 63.01           O  
ATOM    852  N   ASP A 304     -16.510   1.689 -30.305  1.00 76.40           N  
ATOM    853  CA  ASP A 304     -15.272   1.043 -29.834  1.00 76.40           C  
ATOM    854  C   ASP A 304     -14.072   1.227 -30.787  1.00 76.40           C  
ATOM    855  CB  ASP A 304     -15.544  -0.426 -29.434  1.00 76.40           C  
ATOM    856  O   ASP A 304     -13.226   0.341 -30.935  1.00 76.40           O  
ATOM    857  CG  ASP A 304     -16.101  -0.556 -28.014  1.00 76.40           C  
ATOM    858  OD1 ASP A 304     -15.634   0.201 -27.124  1.00 76.40           O  
ATOM    859  OD2 ASP A 304     -16.950  -1.441 -27.795  1.00 76.40           O  
ATOM    860  N   THR A 305     -13.982   2.402 -31.417  1.00 87.21           N  
ATOM    861  CA  THR A 305     -12.925   2.779 -32.363  1.00 87.21           C  
ATOM    862  C   THR A 305     -12.087   3.966 -31.883  1.00 87.21           C  
ATOM    863  CB  THR A 305     -13.475   3.047 -33.776  1.00 87.21           C  
ATOM    864  O   THR A 305     -12.525   4.821 -31.107  1.00 87.21           O  
ATOM    865  CG2 THR A 305     -14.109   1.808 -34.403  1.00 87.21           C  
ATOM    866  OG1 THR A 305     -14.465   4.047 -33.745  1.00 87.21           O  
ATOM    867  N   VAL A 306     -10.843   4.011 -32.360  1.00 89.64           N  
ATOM    868  CA  VAL A 306      -9.949   5.174 -32.356  1.00 89.64           C  
ATOM    869  C   VAL A 306      -9.659   5.494 -33.819  1.00 89.64           C  
ATOM    870  CB  VAL A 306      -8.627   4.882 -31.616  1.00 89.64           C  
ATOM    871  O   VAL A 306      -9.185   4.620 -34.540  1.00 89.64           O  
ATOM    872  CG1 VAL A 306      -7.701   6.105 -31.640  1.00 89.64           C  
ATOM    873  CG2 VAL A 306      -8.833   4.511 -30.142  1.00 89.64           C  
ATOM    874  N   PHE A 307      -9.934   6.720 -34.256  1.00 90.02           N  
ATOM    875  CA  PHE A 307      -9.636   7.184 -35.612  1.00 90.02           C  
ATOM    876  C   PHE A 307      -8.445   8.148 -35.583  1.00 90.02           C  
ATOM    877  CB  PHE A 307     -10.895   7.814 -36.224  1.00 90.02           C  
ATOM    878  O   PHE A 307      -8.421   9.080 -34.777  1.00 90.02           O  
ATOM    879  CG  PHE A 307     -10.736   8.239 -37.672  1.00 90.02           C  
ATOM    880  CD1 PHE A 307     -10.295   9.539 -37.984  1.00 90.02           C  
ATOM    881  CD2 PHE A 307     -11.036   7.337 -38.712  1.00 90.02           C  
ATOM    882  CE1 PHE A 307     -10.151   9.935 -39.326  1.00 90.02           C  
ATOM    883  CE2 PHE A 307     -10.889   7.732 -40.054  1.00 90.02           C  
ATOM    884  CZ  PHE A 307     -10.447   9.031 -40.362  1.00 90.02           C  
ATOM    885  N   TRP A 308      -7.476   7.927 -36.474  1.00 90.69           N  
ATOM    886  CA  TRP A 308      -6.359   8.844 -36.729  1.00 90.69           C  
ATOM    887  C   TRP A 308      -6.465   9.427 -38.140  1.00 90.69           C  
ATOM    888  CB  TRP A 308      -5.011   8.124 -36.543  1.00 90.69           C  
ATOM    889  O   TRP A 308      -6.442  10.642 -38.316  1.00 90.69           O  
ATOM    890  CG  TRP A 308      -4.675   7.638 -35.166  1.00 90.69           C  
ATOM    891  CD1 TRP A 308      -4.054   8.357 -34.206  1.00 90.69           C  
ATOM    892  CD2 TRP A 308      -4.872   6.311 -34.598  1.00 90.69           C  
ATOM    893  CE2 TRP A 308      -4.337   6.294 -33.274  1.00 90.69           C  
ATOM    894  CE3 TRP A 308      -5.425   5.109 -35.086  1.00 90.69           C  
ATOM    895  NE1 TRP A 308      -3.868   7.577 -33.082  1.00 90.69           N  
ATOM    896  CH2 TRP A 308      -4.905   3.957 -32.994  1.00 90.69           C  
ATOM    897  CZ2 TRP A 308      -4.348   5.139 -32.477  1.00 90.69           C  
ATOM    898  CZ3 TRP A 308      -5.436   3.948 -34.297  1.00 90.69           C  
ATOM    899  N   GLY A 309      -6.592   8.555 -39.147  1.00 88.24           N  
ATOM    900  CA  GLY A 309      -6.573   8.921 -40.565  1.00 88.24           C  
ATOM    901  C   GLY A 309      -5.221   9.450 -41.067  1.00 88.24           C  
ATOM    902  O   GLY A 309      -5.140   9.944 -42.187  1.00 88.24           O  
ATOM    903  N   GLU A 310      -4.160   9.373 -40.266  1.00 91.42           N  
ATOM    904  CA  GLU A 310      -2.894  10.063 -40.534  1.00 91.42           C  
ATOM    905  C   GLU A 310      -2.118   9.423 -41.695  1.00 91.42           C  
ATOM    906  CB  GLU A 310      -2.049  10.120 -39.256  1.00 91.42           C  
ATOM    907  O   GLU A 310      -1.945   8.200 -41.744  1.00 91.42           O  
ATOM    908  CG  GLU A 310      -2.656  11.074 -38.216  1.00 91.42           C  
ATOM    909  CD  GLU A 310      -1.896  11.017 -36.891  1.00 91.42           C  
ATOM    910  OE1 GLU A 310      -2.538  10.895 -35.822  1.00 91.42           O  
ATOM    911  OE2 GLU A 310      -0.648  11.050 -36.908  1.00 91.42           O  
ATOM    912  N   HSD A 311      -1.649  10.267 -42.620  1.00 90.23           N  
ATOM    913  CA  HSD A 311      -0.844   9.887 -43.784  1.00 90.23           C  
ATOM    914  C   HSD A 311       0.654   9.985 -43.480  1.00 90.23           C  
ATOM    915  CB  HSD A 311      -1.193  10.795 -44.975  1.00 90.23           C  
ATOM    916  O   HSD A 311       1.106  10.951 -42.865  1.00 90.23           O  
ATOM    917  CG  HSD A 311      -0.453  10.452 -46.253  1.00 90.23           C  
ATOM    918  CD2 HSD A 311      -0.436   9.245 -46.902  1.00 90.23           C  
ATOM    919  ND1 HSD A 311       0.370  11.295 -46.964  1.00 90.23           N  
ATOM    920  CE1 HSD A 311       0.867  10.616 -48.014  1.00 90.23           C  
ATOM    921  NE2 HSD A 311       0.398   9.358 -48.022  1.00 90.23           N  
ATOM    922  N   PHE A 312       1.432   9.027 -43.974  1.00 91.50           N  
ATOM    923  CA  PHE A 312       2.889   9.026 -43.899  1.00 91.50           C  
ATOM    924  C   PHE A 312       3.476   8.626 -45.253  1.00 91.50           C  
ATOM    925  CB  PHE A 312       3.363   8.090 -42.778  1.00 91.50           C  
ATOM    926  O   PHE A 312       3.086   7.616 -45.842  1.00 91.50           O  
ATOM    927  CG  PHE A 312       2.768   8.392 -41.417  1.00 91.50           C  
ATOM    928  CD1 PHE A 312       3.364   9.356 -40.582  1.00 91.50           C  
ATOM    929  CD2 PHE A 312       1.577   7.756 -41.013  1.00 91.50           C  
ATOM    930  CE1 PHE A 312       2.771   9.681 -39.350  1.00 91.50           C  
ATOM    931  CE2 PHE A 312       0.977   8.098 -39.789  1.00 91.50           C  
ATOM    932  CZ  PHE A 312       1.574   9.062 -38.958  1.00 91.50           C  
ATOM    933  N   GLU A 313       4.440   9.409 -45.729  1.00 89.76           N  
ATOM    934  CA  GLU A 313       5.143   9.180 -46.988  1.00 89.76           C  
ATOM    935  C   GLU A 313       6.658   9.258 -46.781  1.00 89.76           C  
ATOM    936  CB  GLU A 313       4.639  10.164 -48.056  1.00 89.76           C  
ATOM    937  O   GLU A 313       7.174  10.209 -46.196  1.00 89.76           O  
ATOM    938  CG  GLU A 313       5.542  10.162 -49.298  1.00 89.76           C  
ATOM    939  CD  GLU A 313       4.917  10.807 -50.535  1.00 89.76           C  
ATOM    940  OE1 GLU A 313       5.641  10.909 -51.552  1.00 89.76           O  
ATOM    941  OE2 GLU A 313       3.684  11.020 -50.587  1.00 89.76           O  
ATOM    942  N   PHE A 314       7.364   8.260 -47.310  1.00 90.05           N  
ATOM    943  CA  PHE A 314       8.816   8.142 -47.271  1.00 90.05           C  
ATOM    944  C   PHE A 314       9.324   7.829 -48.683  1.00 90.05           C  
ATOM    945  CB  PHE A 314       9.213   7.048 -46.269  1.00 90.05           C  
ATOM    946  O   PHE A 314       8.857   6.884 -49.316  1.00 90.05           O  
ATOM    947  CG  PHE A 314       8.586   7.191 -44.893  1.00 90.05           C  
ATOM    948  CD1 PHE A 314       9.196   7.986 -43.905  1.00 90.05           C  
ATOM    949  CD2 PHE A 314       7.351   6.570 -44.625  1.00 90.05           C  
ATOM    950  CE1 PHE A 314       8.572   8.165 -42.656  1.00 90.05           C  
ATOM    951  CE2 PHE A 314       6.725   6.758 -43.385  1.00 90.05           C  
ATOM    952  CZ  PHE A 314       7.335   7.551 -42.397  1.00 90.05           C  
ATOM    953  N   ASN A 315      10.278   8.624 -49.170  1.00 86.19           N  
ATOM    954  CA  ASN A 315      10.929   8.485 -50.480  1.00 86.19           C  
ATOM    955  C   ASN A 315      12.436   8.235 -50.275  1.00 86.19           C  
ATOM    956  CB  ASN A 315      10.681   9.764 -51.312  1.00 86.19           C  
ATOM    957  O   ASN A 315      12.972   8.657 -49.250  1.00 86.19           O  
ATOM    958  CG  ASN A 315       9.245   9.942 -51.785  1.00 86.19           C  
ATOM    959  ND2 ASN A 315       8.425  10.672 -51.067  1.00 86.19           N  
ATOM    960  OD1 ASN A 315       8.859   9.442 -52.832  1.00 86.19           O  
ATOM    961  N   ASN A 316      13.126   7.622 -51.246  1.00 81.65           N  
ATOM    962  CA  ASN A 316      14.540   7.225 -51.144  1.00 81.65           C  
ATOM    963  C   ASN A 316      14.832   6.304 -49.934  1.00 81.65           C  
ATOM    964  CB  ASN A 316      15.493   8.442 -51.226  1.00 81.65           C  
ATOM    965  O   ASN A 316      15.867   6.435 -49.279  1.00 81.65           O  
ATOM    966  CG  ASN A 316      15.274   9.363 -52.415  1.00 81.65           C  
ATOM    967  ND2 ASN A 316      14.440  10.366 -52.257  1.00 81.65           N  
ATOM    968  OD1 ASN A 316      15.882   9.243 -53.470  1.00 81.65           O  
ATOM    969  N   LEU A 317      13.919   5.381 -49.602  1.00 87.44           N  
ATOM    970  CA  LEU A 317      14.150   4.407 -48.530  1.00 87.44           C  
ATOM    971  C   LEU A 317      15.239   3.375 -48.912  1.00 87.44           C  
ATOM    972  CB  LEU A 317      12.839   3.681 -48.157  1.00 87.44           C  
ATOM    973  O   LEU A 317      15.348   2.991 -50.085  1.00 87.44           O  
ATOM    974  CG  LEU A 317      11.834   4.463 -47.296  1.00 87.44           C  
ATOM    975  CD1 LEU A 317      10.584   3.595 -47.124  1.00 87.44           C  
ATOM    976  CD2 LEU A 317      12.379   4.778 -45.900  1.00 87.44           C  
ATOM    977  N   PRO A 318      15.986   2.830 -47.930  1.00 85.77           N  
ATOM    978  CA  PRO A 318      16.678   1.552 -48.106  1.00 85.77           C  
ATOM    979  C   PRO A 318      15.660   0.421 -48.355  1.00 85.77           C  
ATOM    980  CB  PRO A 318      17.474   1.348 -46.812  1.00 85.77           C  
ATOM    981  O   PRO A 318      14.459   0.588 -48.143  1.00 85.77           O  
ATOM    982  CG  PRO A 318      16.610   2.046 -45.763  1.00 85.77           C  
ATOM    983  CD  PRO A 318      16.035   3.236 -46.530  1.00 85.77           C  
ATOM    984  N   ALA A 319      16.121  -0.751 -48.798  1.00 87.91           N  
ATOM    985  CA  ALA A 319      15.232  -1.883 -49.062  1.00 87.91           C  
ATOM    986  C   ALA A 319      14.649  -2.468 -47.755  1.00 87.91           C  
ATOM    987  CB  ALA A 319      16.001  -2.926 -49.883  1.00 87.91           C  
ATOM    988  O   ALA A 319      15.360  -3.148 -47.014  1.00 87.91           O  
ATOM    989  N   VAL A 320      13.359  -2.226 -47.491  1.00 90.46           N  
ATOM    990  CA  VAL A 320      12.670  -2.645 -46.253  1.00 90.46           C  
ATOM    991  C   VAL A 320      12.016  -4.024 -46.404  1.00 90.46           C  
ATOM    992  CB  VAL A 320      11.618  -1.608 -45.805  1.00 90.46           C  
ATOM    993  O   VAL A 320      11.360  -4.305 -47.408  1.00 90.46           O  
ATOM    994  CG1 VAL A 320      11.057  -1.920 -44.408  1.00 90.46           C  
ATOM    995  CG2 VAL A 320      12.175  -0.180 -45.746  1.00 90.46           C  
ATOM    996  N   ARG A 321      12.128  -4.879 -45.381  1.00 93.10           N  
ATOM    997  CA  ARG A 321      11.512  -6.217 -45.311  1.00 93.10           C  
ATOM    998  C   ARG A 321      10.178  -6.223 -44.555  1.00 93.10           C  
ATOM    999  CB  ARG A 321      12.512  -7.203 -44.681  1.00 93.10           C  
ATOM   1000  O   ARG A 321       9.228  -6.870 -45.006  1.00 93.10           O  
ATOM   1001  CG  ARG A 321      13.826  -7.318 -45.472  1.00 93.10           C  
ATOM   1002  CD  ARG A 321      14.788  -8.295 -44.785  1.00 93.10           C  
ATOM   1003  NE  ARG A 321      16.024  -8.477 -45.572  1.00 93.10           N  
ATOM   1004  NH1 ARG A 321      17.012 -10.085 -44.259  1.00 93.10           N  
ATOM   1005  NH2 ARG A 321      18.043  -9.391 -46.108  1.00 93.10           N  
ATOM   1006  CZ  ARG A 321      17.015  -9.314 -45.311  1.00 93.10           C  
ATOM   1007  N   ALA A 322      10.075  -5.513 -43.429  1.00 93.84           N  
ATOM   1008  CA  ALA A 322       8.899  -5.505 -42.559  1.00 93.84           C  
ATOM   1009  C   ALA A 322       8.482  -4.097 -42.091  1.00 93.84           C  
ATOM   1010  CB  ALA A 322       9.169  -6.425 -41.362  1.00 93.84           C  
ATOM   1011  O   ALA A 322       9.258  -3.347 -41.497  1.00 93.84           O  
ATOM   1012  N   LEU A 323       7.196  -3.796 -42.276  1.00 95.62           N  
ATOM   1013  CA  LEU A 323       6.483  -2.682 -41.653  1.00 95.62           C  
ATOM   1014  C   LEU A 323       5.974  -3.135 -40.274  1.00 95.62           C  
ATOM   1015  CB  LEU A 323       5.348  -2.285 -42.621  1.00 95.62           C  
ATOM   1016  O   LEU A 323       5.321  -4.175 -40.173  1.00 95.62           O  
ATOM   1017  CG  LEU A 323       4.306  -1.295 -42.072  1.00 95.62           C  
ATOM   1018  CD1 LEU A 323       4.922   0.074 -41.836  1.00 95.62           C  
ATOM   1019  CD2 LEU A 323       3.156  -1.114 -43.063  1.00 95.62           C  
ATOM   1020  N   ARG A 324       6.252  -2.372 -39.213  1.00 95.41           N  
ATOM   1021  CA  ARG A 324       5.853  -2.684 -37.830  1.00 95.41           C  
ATOM   1022  C   ARG A 324       5.161  -1.488 -37.183  1.00 95.41           C  
ATOM   1023  CB  ARG A 324       7.086  -3.120 -37.019  1.00 95.41           C  
ATOM   1024  O   ARG A 324       5.720  -0.397 -37.163  1.00 95.41           O  
ATOM   1025  CG  ARG A 324       7.549  -4.529 -37.423  1.00 95.41           C  
ATOM   1026  CD  ARG A 324       8.675  -5.034 -36.516  1.00 95.41           C  
ATOM   1027  NE  ARG A 324       9.376  -6.181 -37.128  1.00 95.41           N  
ATOM   1028  NH1 ARG A 324      10.672  -6.746 -35.320  1.00 95.41           N  
ATOM   1029  NH2 ARG A 324      11.148  -7.609 -37.286  1.00 95.41           N  
ATOM   1030  CZ  ARG A 324      10.373  -6.849 -36.572  1.00 95.41           C  
ATOM   1031  N   LEU A 325       3.960  -1.690 -36.639  1.00 95.53           N  
ATOM   1032  CA  LEU A 325       3.232  -0.675 -35.873  1.00 95.53           C  
ATOM   1033  C   LEU A 325       3.076  -1.095 -34.414  1.00 95.53           C  
ATOM   1034  CB  LEU A 325       1.859  -0.362 -36.476  1.00 95.53           C  
ATOM   1035  O   LEU A 325       2.342  -2.037 -34.104  1.00 95.53           O  
ATOM   1036  CG  LEU A 325       1.853   0.121 -37.931  1.00 95.53           C  
ATOM   1037  CD1 LEU A 325       0.430   0.539 -38.263  1.00 95.53           C  
ATOM   1038  CD2 LEU A 325       2.743   1.331 -38.184  1.00 95.53           C  
ATOM   1039  N   HSE A 326       3.729  -0.362 -33.521  1.00 94.38           N  
ATOM   1040  CA  HSE A 326       3.647  -0.567 -32.078  1.00 94.38           C  
ATOM   1041  C   HSE A 326       2.538   0.318 -31.497  1.00 94.38           C  
ATOM   1042  CB  HSE A 326       5.018  -0.265 -31.466  1.00 94.38           C  
ATOM   1043  O   HSE A 326       2.626   1.543 -31.548  1.00 94.38           O  
ATOM   1044  CG  HSE A 326       6.088  -1.245 -31.871  1.00 94.38           C  
ATOM   1045  CD2 HSE A 326       6.912  -1.143 -32.960  1.00 94.38           C  
ATOM   1046  ND1 HSE A 326       6.417  -2.414 -31.224  1.00 94.38           N  
ATOM   1047  CE1 HSE A 326       7.427  -2.992 -31.896  1.00 94.38           C  
ATOM   1048  NE2 HSE A 326       7.744  -2.266 -32.976  1.00 94.38           N  
ATOM   1049  N   LEU A 327       1.481  -0.291 -30.958  1.00 93.89           N  
ATOM   1050  CA  LEU A 327       0.323   0.418 -30.412  1.00 93.89           C  
ATOM   1051  C   LEU A 327       0.480   0.630 -28.900  1.00 93.89           C  
ATOM   1052  CB  LEU A 327      -0.952  -0.359 -30.779  1.00 93.89           C  
ATOM   1053  O   LEU A 327       0.668  -0.327 -28.144  1.00 93.89           O  
ATOM   1054  CG  LEU A 327      -2.256   0.268 -30.252  1.00 93.89           C  
ATOM   1055  CD1 LEU A 327      -2.585   1.627 -30.863  1.00 93.89           C  
ATOM   1056  CD2 LEU A 327      -3.427  -0.655 -30.569  1.00 93.89           C  
ATOM   1057  N   TYR A 328       0.320   1.874 -28.450  1.00 91.63           N  
ATOM   1058  CA  TYR A 328       0.428   2.282 -27.048  1.00 91.63           C  
ATOM   1059  C   TYR A 328      -0.859   2.946 -26.562  1.00 91.63           C  
ATOM   1060  CB  TYR A 328       1.587   3.268 -26.874  1.00 91.63           C  
ATOM   1061  O   TYR A 328      -1.507   3.693 -27.297  1.00 91.63           O  
ATOM   1062  CG  TYR A 328       2.958   2.725 -27.212  1.00 91.63           C  
ATOM   1063  CD1 TYR A 328       3.814   2.266 -26.189  1.00 91.63           C  
ATOM   1064  CD2 TYR A 328       3.396   2.733 -28.548  1.00 91.63           C  
ATOM   1065  CE1 TYR A 328       5.123   1.847 -26.505  1.00 91.63           C  
ATOM   1066  CE2 TYR A 328       4.694   2.303 -28.860  1.00 91.63           C  
ATOM   1067  OH  TYR A 328       6.861   1.589 -28.139  1.00 91.63           O  
ATOM   1068  CZ  TYR A 328       5.573   1.889 -27.842  1.00 91.63           C  
ATOM   1069  N   ARG A 329      -1.195   2.736 -25.284  1.00 88.65           N  
ATOM   1070  CA  ARG A 329      -2.140   3.580 -24.541  1.00 88.65           C  
ATOM   1071  C   ARG A 329      -1.362   4.699 -23.842  1.00 88.65           C  
ATOM   1072  CB  ARG A 329      -3.033   2.721 -23.617  1.00 88.65           C  
ATOM   1073  O   ARG A 329      -0.366   4.436 -23.164  1.00 88.65           O  
ATOM   1074  CG  ARG A 329      -2.400   2.351 -22.265  1.00 88.65           C  
ATOM   1075  CD  ARG A 329      -2.742   0.938 -21.773  1.00 88.65           C  
ATOM   1076  NE  ARG A 329      -1.913   0.579 -20.597  1.00 88.65           N  
ATOM   1077  NH1 ARG A 329      -2.636  -1.585 -20.345  1.00 88.65           N  
ATOM   1078  NH2 ARG A 329      -0.953  -0.839 -19.087  1.00 88.65           N  
ATOM   1079  CZ  ARG A 329      -1.835  -0.611 -20.021  1.00 88.65           C  
ATOM   1080  N   ASP A 330      -1.831   5.931 -23.970  1.00 80.46           N  
ATOM   1081  CA  ASP A 330      -1.262   7.064 -23.240  1.00 80.46           C  
ATOM   1082  C   ASP A 330      -1.520   6.893 -21.728  1.00 80.46           C  
ATOM   1083  CB  ASP A 330      -1.788   8.392 -23.820  1.00 80.46           C  
ATOM   1084  O   ASP A 330      -2.497   6.257 -21.300  1.00 80.46           O  
ATOM   1085  CG  ASP A 330      -0.787   9.552 -23.695  1.00 80.46           C  
ATOM   1086  OD1 ASP A 330       0.089   9.479 -22.806  1.00 80.46           O  
ATOM   1087  OD2 ASP A 330      -0.902  10.515 -24.493  1.00 80.46           O  
ATOM   1088  N   SER A 331      -0.616   7.411 -20.899  1.00 65.81           N  
ATOM   1089  CA  SER A 331      -0.607   7.175 -19.452  1.00 65.81           C  
ATOM   1090  C   SER A 331      -0.515   8.479 -18.673  1.00 65.81           C  
ATOM   1091  CB  SER A 331       0.517   6.213 -19.047  1.00 65.81           C  
ATOM   1092  O   SER A 331       0.492   9.183 -18.744  1.00 65.81           O  
ATOM   1093  OG  SER A 331       1.786   6.701 -19.417  1.00 65.81           O  
ATOM   1094  N   ASP A 332      -1.558   8.764 -17.891  1.00 53.67           N  
ATOM   1095  CA  ASP A 332      -1.642   9.958 -17.052  1.00 53.67           C  
ATOM   1096  C   ASP A 332      -0.454  10.049 -16.071  1.00 53.67           C  
ATOM   1097  CB  ASP A 332      -3.007   9.972 -16.344  1.00 53.67           C  
ATOM   1098  O   ASP A 332      -0.017   9.054 -15.481  1.00 53.67           O  
ATOM   1099  CG  ASP A 332      -3.387  11.338 -15.763  1.00 53.67           C  
ATOM   1100  OD1 ASP A 332      -2.489  12.201 -15.627  1.00 53.67           O  
ATOM   1101  OD2 ASP A 332      -4.574  11.485 -15.412  1.00 53.67           O  
ATOM   1102  N   LYS A 333       0.073  11.264 -15.889  1.00 53.75           N  
ATOM   1103  CA  LYS A 333       1.427  11.563 -15.388  1.00 53.75           C  
ATOM   1104  C   LYS A 333       1.626  11.293 -13.885  1.00 53.75           C  
ATOM   1105  CB  LYS A 333       1.825  12.996 -15.809  1.00 53.75           C  
ATOM   1106  O   LYS A 333       2.657  11.648 -13.321  1.00 53.75           O  
ATOM   1107  CG  LYS A 333       1.790  13.161 -17.342  1.00 53.75           C  
ATOM   1108  CD  LYS A 333       2.372  14.492 -17.846  1.00 53.75           C  
ATOM   1109  CE  LYS A 333       2.326  14.466 -19.383  1.00 53.75           C  
ATOM   1110  NZ  LYS A 333       3.049  15.597 -20.012  1.00 53.75           N  
ATOM   1111  N   LYS A 334       0.656  10.645 -13.228  1.00 54.43           N  
ATOM   1112  CA  LYS A 334       0.646  10.322 -11.790  1.00 54.43           C  
ATOM   1113  C   LYS A 334       1.242   8.957 -11.415  1.00 54.43           C  
ATOM   1114  CB  LYS A 334      -0.779  10.493 -11.230  1.00 54.43           C  
ATOM   1115  O   LYS A 334       1.341   8.675 -10.223  1.00 54.43           O  
ATOM   1116  CG  LYS A 334      -1.119  11.975 -11.014  1.00 54.43           C  
ATOM   1117  CD  LYS A 334      -2.497  12.139 -10.359  1.00 54.43           C  
ATOM   1118  CE  LYS A 334      -2.733  13.617 -10.025  1.00 54.43           C  
ATOM   1119  NZ  LYS A 334      -4.089  13.847  -9.465  1.00 54.43           N  
ATOM   1120  N   ARG A 335       1.652   8.105 -12.366  1.00 48.34           N  
ATOM   1121  CA  ARG A 335       2.364   6.842 -12.063  1.00 48.34           C  
ATOM   1122  C   ARG A 335       3.706   6.743 -12.788  1.00 48.34           C  
ATOM   1123  CB  ARG A 335       1.472   5.614 -12.307  1.00 48.34           C  
ATOM   1124  O   ARG A 335       3.769   6.576 -13.999  1.00 48.34           O  
ATOM   1125  CG  ARG A 335       0.454   5.441 -11.165  1.00 48.34           C  
ATOM   1126  CD  ARG A 335      -0.233   4.072 -11.236  1.00 48.34           C  
ATOM   1127  NE  ARG A 335      -1.058   3.821 -10.035  1.00 48.34           N  
ATOM   1128  NH1 ARG A 335      -1.178   1.530 -10.220  1.00 48.34           N  
ATOM   1129  NH2 ARG A 335      -2.146   2.545  -8.488  1.00 48.34           N  
ATOM   1130  CZ  ARG A 335      -1.456   2.638  -9.591  1.00 48.34           C  
ATOM   1131  N   LYS A 336       4.778   6.836 -12.002  1.00 39.58           N  
ATOM   1132  CA  LYS A 336       6.183   6.703 -12.410  1.00 39.58           C  
ATOM   1133  C   LYS A 336       6.588   5.219 -12.359  1.00 39.58           C  
ATOM   1134  CB  LYS A 336       6.999   7.601 -11.452  1.00 39.58           C  
ATOM   1135  O   LYS A 336       6.234   4.549 -11.395  1.00 39.58           O  
ATOM   1136  CG  LYS A 336       8.470   7.857 -11.821  1.00 39.58           C  
ATOM   1137  CD  LYS A 336       9.087   8.873 -10.835  1.00 39.58           C  
ATOM   1138  CE  LYS A 336      10.533   9.236 -11.210  1.00 39.58           C  
ATOM   1139  NZ  LYS A 336      11.115  10.258 -10.297  1.00 39.58           N  
ATOM   1140  N   LYS A 337       7.386   4.753 -13.332  1.00 44.89           N  
ATOM   1141  CA  LYS A 337       7.998   3.401 -13.401  1.00 44.89           C  
ATOM   1142  C   LYS A 337       7.045   2.224 -13.722  1.00 44.89           C  
ATOM   1143  CB  LYS A 337       8.884   3.164 -12.155  1.00 44.89           C  
ATOM   1144  O   LYS A 337       7.093   1.190 -13.069  1.00 44.89           O  
ATOM   1145  CG  LYS A 337       9.983   2.104 -12.356  1.00 44.89           C  
ATOM   1146  CD  LYS A 337      10.633   1.734 -11.013  1.00 44.89           C  
ATOM   1147  CE  LYS A 337      11.686   0.636 -11.216  1.00 44.89           C  
ATOM   1148  NZ  LYS A 337      12.290   0.194  -9.931  1.00 44.89           N  
ATOM   1149  N   ASP A 338       6.277   2.353 -14.801  1.00 45.98           N  
ATOM   1150  CA  ASP A 338       5.742   1.221 -15.580  1.00 45.98           C  
ATOM   1151  C   ASP A 338       6.141   1.414 -17.054  1.00 45.98           C  
ATOM   1152  CB  ASP A 338       4.210   1.120 -15.432  1.00 45.98           C  
ATOM   1153  O   ASP A 338       6.354   2.553 -17.478  1.00 45.98           O  
ATOM   1154  CG  ASP A 338       3.760  -0.010 -14.502  1.00 45.98           C  
ATOM   1155  OD1 ASP A 338       4.296  -1.127 -14.675  1.00 45.98           O  
ATOM   1156  OD2 ASP A 338       2.821   0.239 -13.707  1.00 45.98           O  
ATOM   1157  N   LYS A 339       6.240   0.338 -17.854  1.00 53.51           N  
ATOM   1158  CA  LYS A 339       6.436   0.483 -19.312  1.00 53.51           C  
ATOM   1159  C   LYS A 339       5.271   1.296 -19.892  1.00 53.51           C  
ATOM   1160  CB  LYS A 339       6.551  -0.881 -20.029  1.00 53.51           C  
ATOM   1161  O   LYS A 339       4.112   0.943 -19.651  1.00 53.51           O  
ATOM   1162  CG  LYS A 339       7.943  -1.531 -19.920  1.00 53.51           C  
ATOM   1163  CD  LYS A 339       8.027  -2.809 -20.776  1.00 53.51           C  
ATOM   1164  CE  LYS A 339       9.449  -3.392 -20.779  1.00 53.51           C  
ATOM   1165  NZ  LYS A 339       9.562  -4.580 -21.666  1.00 53.51           N  
ATOM   1166  N   ALA A 340       5.579   2.353 -20.657  1.00 55.79           N  
ATOM   1167  CA  ALA A 340       4.586   3.170 -21.362  1.00 55.79           C  
ATOM   1168  C   ALA A 340       3.608   2.247 -22.099  1.00 55.79           C  
ATOM   1169  CB  ALA A 340       5.292   4.133 -22.321  1.00 55.79           C  
ATOM   1170  O   ALA A 340       4.036   1.257 -22.688  1.00 55.79           O  
ATOM   1171  N   GLY A 341       2.305   2.491 -21.934  1.00 74.48           N  
ATOM   1172  CA  GLY A 341       1.320   1.416 -21.771  1.00 74.48           C  
ATOM   1173  C   GLY A 341       1.002   0.601 -23.026  1.00 74.48           C  
ATOM   1174  O   GLY A 341      -0.083   0.708 -23.590  1.00 74.48           O  
ATOM   1175  N   TYR A 342       1.943  -0.243 -23.417  1.00 86.62           N  
ATOM   1176  CA  TYR A 342       1.940  -1.046 -24.626  1.00 86.62           C  
ATOM   1177  C   TYR A 342       0.696  -1.934 -24.739  1.00 86.62           C  
ATOM   1178  CB  TYR A 342       3.226  -1.873 -24.596  1.00 86.62           C  
ATOM   1179  O   TYR A 342       0.281  -2.571 -23.766  1.00 86.62           O  
ATOM   1180  CG  TYR A 342       3.587  -2.473 -25.926  1.00 86.62           C  
ATOM   1181  CD1 TYR A 342       3.278  -3.814 -26.211  1.00 86.62           C  
ATOM   1182  CD2 TYR A 342       4.266  -1.683 -26.868  1.00 86.62           C  
ATOM   1183  CE1 TYR A 342       3.678  -4.368 -27.440  1.00 86.62           C  
ATOM   1184  CE2 TYR A 342       4.683  -2.241 -28.084  1.00 86.62           C  
ATOM   1185  OH  TYR A 342       4.825  -4.133 -29.530  1.00 86.62           O  
ATOM   1186  CZ  TYR A 342       4.389  -3.585 -28.372  1.00 86.62           C  
ATOM   1187  N   VAL A 343       0.103  -1.959 -25.932  1.00 88.22           N  
ATOM   1188  CA  VAL A 343      -1.092  -2.747 -26.272  1.00 88.22           C  
ATOM   1189  C   VAL A 343      -0.706  -3.949 -27.129  1.00 88.22           C  
ATOM   1190  CB  VAL A 343      -2.139  -1.885 -27.006  1.00 88.22           C  
ATOM   1191  O   VAL A 343      -1.185  -5.048 -26.871  1.00 88.22           O  
ATOM   1192  CG1 VAL A 343      -3.465  -2.636 -27.186  1.00 88.22           C  
ATOM   1193  CG2 VAL A 343      -2.452  -0.579 -26.262  1.00 88.22           C  
ATOM   1194  N   GLY A 344       0.180  -3.757 -28.111  1.00 91.33           N  
ATOM   1195  CA  GLY A 344       0.651  -4.821 -28.994  1.00 91.33           C  
ATOM   1196  C   GLY A 344       1.316  -4.306 -30.273  1.00 91.33           C  
ATOM   1197  O   GLY A 344       1.609  -3.118 -30.399  1.00 91.33           O  
ATOM   1198  N   LEU A 345       1.554  -5.223 -31.208  1.00 93.63           N  
ATOM   1199  CA  LEU A 345       2.262  -5.033 -32.470  1.00 93.63           C  
ATOM   1200  C   LEU A 345       1.418  -5.528 -33.653  1.00 93.63           C  
ATOM   1201  CB  LEU A 345       3.591  -5.809 -32.377  1.00 93.63           C  
ATOM   1202  O   LEU A 345       0.906  -6.649 -33.627  1.00 93.63           O  
ATOM   1203  CG  LEU A 345       4.456  -5.836 -33.648  1.00 93.63           C  
ATOM   1204  CD1 LEU A 345       4.832  -4.443 -34.138  1.00 93.63           C  
ATOM   1205  CD2 LEU A 345       5.754  -6.591 -33.357  1.00 93.63           C  
ATOM   1206  N   VAL A 346       1.348  -4.734 -34.717  1.00 94.89           N  
ATOM   1207  CA  VAL A 346       0.997  -5.194 -36.069  1.00 94.89           C  
ATOM   1208  C   VAL A 346       2.282  -5.305 -36.888  1.00 94.89           C  
ATOM   1209  CB  VAL A 346      -0.006  -4.228 -36.728  1.00 94.89           C  
ATOM   1210  O   VAL A 346       3.035  -4.339 -36.965  1.00 94.89           O  
ATOM   1211  CG1 VAL A 346      -0.147  -4.460 -38.236  1.00 94.89           C  
ATOM   1212  CG2 VAL A 346      -1.389  -4.356 -36.081  1.00 94.89           C  
ATOM   1213  N   THR A 347       2.512  -6.448 -37.536  1.00 95.06           N  
ATOM   1214  CA  THR A 347       3.637  -6.652 -38.465  1.00 95.06           C  
ATOM   1215  C   THR A 347       3.097  -6.989 -39.849  1.00 95.06           C  
ATOM   1216  CB  THR A 347       4.582  -7.765 -37.982  1.00 95.06           C  
ATOM   1217  O   THR A 347       2.327  -7.937 -39.995  1.00 95.06           O  
ATOM   1218  CG2 THR A 347       5.798  -7.949 -38.894  1.00 95.06           C  
ATOM   1219  OG1 THR A 347       5.094  -7.449 -36.709  1.00 95.06           O  
ATOM   1220  N   VAL A 348       3.522  -6.241 -40.866  1.00 95.07           N  
ATOM   1221  CA  VAL A 348       3.135  -6.433 -42.269  1.00 95.07           C  
ATOM   1222  C   VAL A 348       4.401  -6.656 -43.106  1.00 95.07           C  
ATOM   1223  CB  VAL A 348       2.317  -5.237 -42.803  1.00 95.07           C  
ATOM   1224  O   VAL A 348       5.244  -5.758 -43.178  1.00 95.07           O  
ATOM   1225  CG1 VAL A 348       1.733  -5.566 -44.180  1.00 95.07           C  
ATOM   1226  CG2 VAL A 348       1.167  -4.845 -41.866  1.00 95.07           C  
ATOM   1227  N   PRO A 349       4.585  -7.825 -43.747  1.00 94.66           N  
ATOM   1228  CA  PRO A 349       5.704  -8.035 -44.661  1.00 94.66           C  
ATOM   1229  C   PRO A 349       5.564  -7.109 -45.871  1.00 94.66           C  
ATOM   1230  CB  PRO A 349       5.659  -9.518 -45.060  1.00 94.66           C  
ATOM   1231  O   PRO A 349       4.524  -7.113 -46.532  1.00 94.66           O  
ATOM   1232  CG  PRO A 349       4.795 -10.166 -43.978  1.00 94.66           C  
ATOM   1233  CD  PRO A 349       3.824  -9.054 -43.592  1.00 94.66           C  
ATOM   1234  N   VAL A 350       6.606  -6.341 -46.190  1.00 93.07           N  
ATOM   1235  CA  VAL A 350       6.568  -5.293 -47.232  1.00 93.07           C  
ATOM   1236  C   VAL A 350       6.246  -5.864 -48.619  1.00 93.07           C  
ATOM   1237  CB  VAL A 350       7.890  -4.500 -47.215  1.00 93.07           C  
ATOM   1238  O   VAL A 350       5.563  -5.218 -49.409  1.00 93.07           O  
ATOM   1239  CG1 VAL A 350       8.021  -3.523 -48.380  1.00 93.07           C  
ATOM   1240  CG2 VAL A 350       7.970  -3.673 -45.925  1.00 93.07           C  
ATOM   1241  N   ALA A 351       6.603  -7.125 -48.875  1.00 92.50           N  
ATOM   1242  CA  ALA A 351       6.222  -7.852 -50.088  1.00 92.50           C  
ATOM   1243  C   ALA A 351       4.692  -7.952 -50.313  1.00 92.50           C  
ATOM   1244  CB  ALA A 351       6.873  -9.239 -50.015  1.00 92.50           C  
ATOM   1245  O   ALA A 351       4.256  -8.046 -51.455  1.00 92.50           O  
ATOM   1246  N   THR A 352       3.865  -7.875 -49.260  1.00 92.63           N  
ATOM   1247  CA  THR A 352       2.383  -7.849 -49.369  1.00 92.63           C  
ATOM   1248  C   THR A 352       1.812  -6.472 -49.736  1.00 92.63           C  
ATOM   1249  CB  THR A 352       1.691  -8.373 -48.095  1.00 92.63           C  
ATOM   1250  O   THR A 352       0.626  -6.339 -50.040  1.00 92.63           O  
ATOM   1251  CG2 THR A 352       2.174  -9.768 -47.704  1.00 92.63           C  
ATOM   1252  OG1 THR A 352       1.907  -7.541 -46.979  1.00 92.63           O  
ATOM   1253  N   LEU A 353       2.665  -5.446 -49.727  1.00 92.58           N  
ATOM   1254  CA  LEU A 353       2.349  -4.056 -50.054  1.00 92.58           C  
ATOM   1255  C   LEU A 353       2.983  -3.616 -51.385  1.00 92.58           C  
ATOM   1256  CB  LEU A 353       2.818  -3.161 -48.890  1.00 92.58           C  
ATOM   1257  O   LEU A 353       2.823  -2.462 -51.781  1.00 92.58           O  
ATOM   1258  CG  LEU A 353       2.252  -3.537 -47.509  1.00 92.58           C  
ATOM   1259  CD1 LEU A 353       2.836  -2.589 -46.463  1.00 92.58           C  
ATOM   1260  CD2 LEU A 353       0.723  -3.462 -47.481  1.00 92.58           C  
ATOM   1261  N   ALA A 354       3.725  -4.503 -52.054  1.00 88.20           N  
ATOM   1262  CA  ALA A 354       4.480  -4.195 -53.261  1.00 88.20           C  
ATOM   1263  C   ALA A 354       3.567  -4.066 -54.497  1.00 88.20           C  
ATOM   1264  CB  ALA A 354       5.558  -5.271 -53.437  1.00 88.20           C  
ATOM   1265  O   ALA A 354       2.892  -5.022 -54.879  1.00 88.20           O  
ATOM   1266  N   GLY A 355       3.576  -2.905 -55.162  1.00 81.03           N  
ATOM   1267  CA  GLY A 355       2.884  -2.710 -56.444  1.00 81.03           C  
ATOM   1268  C   GLY A 355       2.492  -1.261 -56.758  1.00 81.03           C  
ATOM   1269  O   GLY A 355       2.784  -0.340 -56.003  1.00 81.03           O  
ATOM   1270  N   ARG A 356       1.789  -1.043 -57.884  1.00 80.21           N  
ATOM   1271  CA  ARG A 356       1.202   0.271 -58.253  1.00 80.21           C  
ATOM   1272  C   ARG A 356      -0.009   0.670 -57.397  1.00 80.21           C  
ATOM   1273  CB  ARG A 356       0.742   0.279 -59.725  1.00 80.21           C  
ATOM   1274  O   ARG A 356      -0.327   1.856 -57.295  1.00 80.21           O  
ATOM   1275  CG  ARG A 356       1.831   0.518 -60.783  1.00 80.21           C  
ATOM   1276  CD  ARG A 356       1.116   0.782 -62.122  1.00 80.21           C  
ATOM   1277  NE  ARG A 356       2.029   1.046 -63.238  1.00 80.21           N  
ATOM   1278  NH1 ARG A 356       2.474   3.284 -62.855  1.00 80.21           N  
ATOM   1279  NH2 ARG A 356       3.421   2.224 -64.568  1.00 80.21           N  
ATOM   1280  CZ  ARG A 356       2.636   2.178 -63.534  1.00 80.21           C  
ATOM   1281  N   HSD A 357      -0.705  -0.299 -56.811  1.00 86.10           N  
ATOM   1282  CA  HSD A 357      -1.979  -0.098 -56.116  1.00 86.10           C  
ATOM   1283  C   HSD A 357      -1.803  -0.110 -54.593  1.00 86.10           C  
ATOM   1284  CB  HSD A 357      -2.995  -1.129 -56.634  1.00 86.10           C  
ATOM   1285  O   HSD A 357      -0.847  -0.682 -54.084  1.00 86.10           O  
ATOM   1286  CG  HSD A 357      -3.298  -0.904 -58.097  1.00 86.10           C  
ATOM   1287  CD2 HSD A 357      -3.966   0.175 -58.608  1.00 86.10           C  
ATOM   1288  ND1 HSD A 357      -2.832  -1.633 -59.172  1.00 86.10           N  
ATOM   1289  CE1 HSD A 357      -3.205  -0.997 -60.299  1.00 86.10           C  
ATOM   1290  NE2 HSD A 357      -3.881   0.127 -60.000  1.00 86.10           N  
ATOM   1291  N   PHE A 358      -2.715   0.546 -53.875  1.00 91.25           N  
ATOM   1292  CA  PHE A 358      -2.734   0.528 -52.412  1.00 91.25           C  
ATOM   1293  C   PHE A 358      -3.477  -0.707 -51.902  1.00 91.25           C  
ATOM   1294  CB  PHE A 358      -3.371   1.815 -51.871  1.00 91.25           C  
ATOM   1295  O   PHE A 358      -4.642  -0.909 -52.247  1.00 91.25           O  
ATOM   1296  CG  PHE A 358      -2.462   3.024 -51.947  1.00 91.25           C  
ATOM   1297  CD1 PHE A 358      -1.565   3.274 -50.894  1.00 91.25           C  
ATOM   1298  CD2 PHE A 358      -2.494   3.890 -53.057  1.00 91.25           C  
ATOM   1299  CE1 PHE A 358      -0.687   4.369 -50.958  1.00 91.25           C  
ATOM   1300  CE2 PHE A 358      -1.627   4.997 -53.113  1.00 91.25           C  
ATOM   1301  CZ  PHE A 358      -0.722   5.236 -52.064  1.00 91.25           C  
ATOM   1302  N   THR A 359      -2.829  -1.479 -51.034  1.00 93.87           N  
ATOM   1303  CA  THR A 359      -3.457  -2.559 -50.264  1.00 93.87           C  
ATOM   1304  C   THR A 359      -4.100  -1.952 -49.019  1.00 93.87           C  
ATOM   1305  CB  THR A 359      -2.417  -3.629 -49.887  1.00 93.87           C  
ATOM   1306  O   THR A 359      -3.411  -1.314 -48.225  1.00 93.87           O  
ATOM   1307  CG2 THR A 359      -3.015  -4.790 -49.093  1.00 93.87           C  
ATOM   1308  OG1 THR A 359      -1.870  -4.195 -51.056  1.00 93.87           O  
ATOM   1309  N   GLU A 360      -5.412  -2.132 -48.839  1.00 95.45           N  
ATOM   1310  CA  GLU A 360      -6.152  -1.665 -47.657  1.00 95.45           C  
ATOM   1311  C   GLU A 360      -6.782  -2.849 -46.915  1.00 95.45           C  
ATOM   1312  CB  GLU A 360      -7.187  -0.599 -48.056  1.00 95.45           C  
ATOM   1313  O   GLU A 360      -7.633  -3.543 -47.472  1.00 95.45           O  
ATOM   1314  CG  GLU A 360      -7.841   0.036 -46.819  1.00 95.45           C  
ATOM   1315  CD  GLU A 360      -8.782   1.208 -47.141  1.00 95.45           C  
ATOM   1316  OE1 GLU A 360      -9.741   1.378 -46.349  1.00 95.45           O  
ATOM   1317  OE2 GLU A 360      -8.546   1.956 -48.127  1.00 95.45           O  
ATOM   1318  N   GLN A 361      -6.348  -3.106 -45.677  1.00 94.48           N  
ATOM   1319  CA  GLN A 361      -6.766  -4.269 -44.884  1.00 94.48           C  
ATOM   1320  C   GLN A 361      -6.804  -3.975 -43.374  1.00 94.48           C  
ATOM   1321  CB  GLN A 361      -5.851  -5.481 -45.170  1.00 94.48           C  
ATOM   1322  O   GLN A 361      -6.190  -3.030 -42.876  1.00 94.48           O  
ATOM   1323  CG  GLN A 361      -6.010  -6.028 -46.600  1.00 94.48           C  
ATOM   1324  CD  GLN A 361      -5.306  -7.357 -46.849  1.00 94.48           C  
ATOM   1325  NE2 GLN A 361      -5.432  -7.908 -48.037  1.00 94.48           N  
ATOM   1326  OE1 GLN A 361      -4.644  -7.937 -46.007  1.00 94.48           O  
ATOM   1327  N   TRP A 362      -7.533  -4.820 -42.640  1.00 95.66           N  
ATOM   1328  CA  TRP A 362      -7.508  -4.881 -41.177  1.00 95.66           C  
ATOM   1329  C   TRP A 362      -6.462  -5.897 -40.715  1.00 95.66           C  
ATOM   1330  CB  TRP A 362      -8.888  -5.274 -40.640  1.00 95.66           C  
ATOM   1331  O   TRP A 362      -6.531  -7.065 -41.091  1.00 95.66           O  
ATOM   1332  CG  TRP A 362      -9.918  -4.191 -40.657  1.00 95.66           C  
ATOM   1333  CD1 TRP A 362     -10.815  -3.954 -41.641  1.00 95.66           C  
ATOM   1334  CD2 TRP A 362     -10.168  -3.182 -39.633  1.00 95.66           C  
ATOM   1335  CE2 TRP A 362     -11.273  -2.381 -40.052  1.00 95.66           C  
ATOM   1336  CE3 TRP A 362      -9.586  -2.876 -38.382  1.00 95.66           C  
ATOM   1337  NE1 TRP A 362     -11.614  -2.882 -41.288  1.00 95.66           N  
ATOM   1338  CH2 TRP A 362     -11.182  -1.060 -38.027  1.00 95.66           C  
ATOM   1339  CZ2 TRP A 362     -11.787  -1.344 -39.261  1.00 95.66           C  
ATOM   1340  CZ3 TRP A 362     -10.081  -1.819 -37.594  1.00 95.66           C  
ATOM   1341  N   TYR A 363      -5.547  -5.465 -39.852  1.00 95.44           N  
ATOM   1342  CA  TYR A 363      -4.487  -6.293 -39.289  1.00 95.44           C  
ATOM   1343  C   TYR A 363      -4.704  -6.484 -37.778  1.00 95.44           C  
ATOM   1344  CB  TYR A 363      -3.131  -5.643 -39.576  1.00 95.44           C  
ATOM   1345  O   TYR A 363      -4.893  -5.491 -37.066  1.00 95.44           O  
ATOM   1346  CG  TYR A 363      -2.787  -5.536 -41.051  1.00 95.44           C  
ATOM   1347  CD1 TYR A 363      -2.085  -6.581 -41.685  1.00 95.44           C  
ATOM   1348  CD2 TYR A 363      -3.189  -4.410 -41.794  1.00 95.44           C  
ATOM   1349  CE1 TYR A 363      -1.777  -6.497 -43.058  1.00 95.44           C  
ATOM   1350  CE2 TYR A 363      -2.883  -4.324 -43.167  1.00 95.44           C  
ATOM   1351  OH  TYR A 363      -1.878  -5.266 -45.123  1.00 95.44           O  
ATOM   1352  CZ  TYR A 363      -2.170  -5.362 -43.800  1.00 95.44           C  
ATOM   1353  N   PRO A 364      -4.688  -7.725 -37.254  1.00 94.21           N  
ATOM   1354  CA  PRO A 364      -4.848  -7.980 -35.827  1.00 94.21           C  
ATOM   1355  C   PRO A 364      -3.601  -7.555 -35.039  1.00 94.21           C  
ATOM   1356  CB  PRO A 364      -5.121  -9.482 -35.711  1.00 94.21           C  
ATOM   1357  O   PRO A 364      -2.467  -7.786 -35.457  1.00 94.21           O  
ATOM   1358  CG  PRO A 364      -4.369 -10.063 -36.907  1.00 94.21           C  
ATOM   1359  CD  PRO A 364      -4.519  -8.979 -37.976  1.00 94.21           C  
ATOM   1360  N   VAL A 365      -3.818  -6.961 -33.868  1.00 92.32           N  
ATOM   1361  CA  VAL A 365      -2.774  -6.557 -32.925  1.00 92.32           C  
ATOM   1362  C   VAL A 365      -2.329  -7.776 -32.117  1.00 92.32           C  
ATOM   1363  CB  VAL A 365      -3.281  -5.439 -31.994  1.00 92.32           C  
ATOM   1364  O   VAL A 365      -3.096  -8.353 -31.349  1.00 92.32           O  
ATOM   1365  CG1 VAL A 365      -2.218  -5.013 -30.980  1.00 92.32           C  
ATOM   1366  CG2 VAL A 365      -3.693  -4.180 -32.765  1.00 92.32           C  
ATOM   1367  N   THR A 366      -1.064  -8.152 -32.261  1.00 89.71           N  
ATOM   1368  CA  THR A 366      -0.445  -9.264 -31.529  1.00 89.71           C  
ATOM   1369  C   THR A 366       0.224  -8.775 -30.244  1.00 89.71           C  
ATOM   1370  CB  THR A 366       0.558 -10.029 -32.410  1.00 89.71           C  
ATOM   1371  O   THR A 366       0.860  -7.722 -30.232  1.00 89.71           O  
ATOM   1372  CG2 THR A 366      -0.096 -10.596 -33.670  1.00 89.71           C  
ATOM   1373  OG1 THR A 366       1.638  -9.219 -32.814  1.00 89.71           O  
ATOM   1374  N   LEU A 367       0.122  -9.526 -29.143  1.00 79.02           N  
ATOM   1375  CA  LEU A 367       0.938  -9.258 -27.956  1.00 79.02           C  
ATOM   1376  C   LEU A 367       2.254 -10.048 -28.046  1.00 79.02           C  
ATOM   1377  CB  LEU A 367       0.191  -9.575 -26.646  1.00 79.02           C  
ATOM   1378  O   LEU A 367       2.201 -11.263 -28.239  1.00 79.02           O  
ATOM   1379  CG  LEU A 367      -0.852  -8.509 -26.257  1.00 79.02           C  
ATOM   1380  CD1 LEU A 367      -2.235  -8.812 -26.834  1.00 79.02           C  
ATOM   1381  CD2 LEU A 367      -0.983  -8.422 -24.734  1.00 79.02           C  
ATOM   1382  N   PRO A 368       3.427  -9.414 -27.854  1.00 57.98           N  
ATOM   1383  CA  PRO A 368       4.680 -10.138 -27.695  1.00 57.98           C  
ATOM   1384  C   PRO A 368       4.639 -10.903 -26.367  1.00 57.98           C  
ATOM   1385  CB  PRO A 368       5.781  -9.074 -27.747  1.00 57.98           C  
ATOM   1386  O   PRO A 368       4.557 -10.308 -25.291  1.00 57.98           O  
ATOM   1387  CG  PRO A 368       5.089  -7.817 -27.222  1.00 57.98           C  
ATOM   1388  CD  PRO A 368       3.642  -7.987 -27.687  1.00 57.98           C  
ATOM   1389  N   THR A 369       4.678 -12.232 -26.443  1.00 41.72           N  
ATOM   1390  CA  THR A 369       4.644 -13.119 -25.276  1.00 41.72           C  
ATOM   1391  C   THR A 369       5.899 -12.934 -24.426  1.00 41.72           C  
ATOM   1392  CB  THR A 369       4.518 -14.587 -25.712  1.00 41.72           C  
ATOM   1393  O   THR A 369       6.995 -13.316 -24.832  1.00 41.72           O  
ATOM   1394  CG2 THR A 369       3.123 -14.894 -26.253  1.00 41.72           C  
ATOM   1395  OG1 THR A 369       5.443 -14.865 -26.738  1.00 41.72           O  
ATOM   1396  N   GLY A 370       5.738 -12.347 -23.238  1.00 35.94           N  
ATOM   1397  CA  GLY A 370       6.809 -12.243 -22.248  1.00 35.94           C  
ATOM   1398  C   GLY A 370       7.218 -13.615 -21.706  1.00 35.94           C  
ATOM   1399  O   GLY A 370       6.390 -14.514 -21.574  1.00 35.94           O  
ATOM   1400  N   SER A 371       8.502 -13.771 -21.386  1.00 29.43           N  
ATOM   1401  CA  SER A 371       9.093 -15.028 -20.923  1.00 29.43           C  
ATOM   1402  C   SER A 371       8.523 -15.512 -19.582  1.00 29.43           C  
ATOM   1403  CB  SER A 371      10.608 -14.836 -20.781  1.00 29.43           C  
ATOM   1404  O   SER A 371       8.636 -14.810 -18.577  1.00 29.43           O  
ATOM   1405  OG  SER A 371      10.867 -13.722 -19.943  1.00 29.43           O  
ATOM   1406  N   GLY A 372       8.030 -16.752 -19.555  1.00 32.20           N  
ATOM   1407  CA  GLY A 372       7.820 -17.564 -18.353  1.00 32.20           C  
ATOM   1408  C   GLY A 372       8.466 -18.937 -18.562  1.00 32.20           C  
ATOM   1409  O   GLY A 372       8.383 -19.479 -19.660  1.00 32.20           O  
ATOM   1410  N   GLY A 373       9.179 -19.448 -17.554  1.00 29.46           N  
ATOM   1411  CA  GLY A 373       9.967 -20.685 -17.649  1.00 29.46           C  
ATOM   1412  C   GLY A 373       9.301 -21.916 -17.022  1.00 29.46           C  
ATOM   1413  O   GLY A 373       8.203 -21.830 -16.481  1.00 29.46           O  
ATOM   1414  N   SER A 374      10.042 -23.032 -17.036  1.00 33.26           N  
ATOM   1415  CA  SER A 374       9.600 -24.409 -16.735  1.00 33.26           C  
ATOM   1416  C   SER A 374       8.642 -24.987 -17.793  1.00 33.26           C  
ATOM   1417  CB  SER A 374       9.019 -24.533 -15.320  1.00 33.26           C  
ATOM   1418  O   SER A 374       7.699 -24.329 -18.206  1.00 33.26           O  
ATOM   1419  OG  SER A 374       9.208 -25.849 -14.835  1.00 33.26           O  
ATOM   1420  N   GLY A 375       8.810 -26.209 -18.304  1.00 30.10           N  
ATOM   1421  CA  GLY A 375       9.745 -27.280 -17.934  1.00 30.10           C  
ATOM   1422  C   GLY A 375       8.980 -28.490 -17.395  1.00 30.10           C  
ATOM   1423  O   GLY A 375       8.353 -28.387 -16.345  1.00 30.10           O  
ATOM   1424  N   GLY A 376       9.019 -29.606 -18.129  1.00 32.56           N  
ATOM   1425  CA  GLY A 376       8.305 -30.850 -17.821  1.00 32.56           C  
ATOM   1426  C   GLY A 376       8.129 -31.721 -19.072  1.00 32.56           C  
ATOM   1427  O   GLY A 376       7.868 -31.197 -20.153  1.00 32.56           O  
ATOM   1428  N   MET A 377       8.312 -33.037 -18.939  1.00 32.36           N  
ATOM   1429  CA  MET A 377       8.274 -34.029 -20.030  1.00 32.36           C  
ATOM   1430  C   MET A 377       7.168 -35.072 -19.776  1.00 32.36           C  
ATOM   1431  CB  MET A 377       9.644 -34.731 -20.124  1.00 32.36           C  
ATOM   1432  O   MET A 377       6.782 -35.280 -18.630  1.00 32.36           O  
ATOM   1433  CG  MET A 377      10.788 -33.815 -20.584  1.00 32.36           C  
ATOM   1434  SD  MET A 377      12.420 -34.230 -19.900  1.00 32.36           S  
ATOM   1435  CE  MET A 377      12.671 -35.917 -20.516  1.00 32.36           C  
ATOM   1436  N   GLY A 378       6.720 -35.769 -20.828  1.00 34.10           N  
ATOM   1437  CA  GLY A 378       5.683 -36.819 -20.777  1.00 34.10           C  
ATOM   1438  C   GLY A 378       4.395 -36.371 -21.490  1.00 34.10           C  
ATOM   1439  O   GLY A 378       3.902 -35.293 -21.187  1.00 34.10           O  
ATOM   1440  N   SER A 379       3.847 -37.017 -22.530  1.00 32.67           N  
ATOM   1441  CA  SER A 379       3.775 -38.429 -22.978  1.00 32.67           C  
ATOM   1442  C   SER A 379       2.606 -39.217 -22.369  1.00 32.67           C  
ATOM   1443  CB  SER A 379       5.080 -39.225 -22.902  1.00 32.67           C  
ATOM   1444  O   SER A 379       2.500 -39.333 -21.153  1.00 32.67           O  
ATOM   1445  OG  SER A 379       4.969 -40.368 -23.726  1.00 32.67           O  
ATOM   1446  N   GLY A 380       1.759 -39.783 -23.241  1.00 31.63           N  
ATOM   1447  CA  GLY A 380       0.488 -40.439 -22.897  1.00 31.63           C  
ATOM   1448  C   GLY A 380      -0.667 -39.449 -22.640  1.00 31.63           C  
ATOM   1449  O   GLY A 380      -0.437 -38.301 -22.285  1.00 31.63           O  
ATOM   1450  N   GLY A 381      -1.938 -39.814 -22.835  1.00 30.14           N  
ATOM   1451  CA  GLY A 381      -2.471 -41.067 -23.384  1.00 30.14           C  
ATOM   1452  C   GLY A 381      -3.922 -41.294 -22.936  1.00 30.14           C  
ATOM   1453  O   GLY A 381      -4.167 -41.466 -21.749  1.00 30.14           O  
ATOM   1454  N   GLY A 382      -4.879 -41.302 -23.873  1.00 31.53           N  
ATOM   1455  CA  GLY A 382      -6.317 -41.276 -23.556  1.00 31.53           C  
ATOM   1456  C   GLY A 382      -6.817 -39.877 -23.141  1.00 31.53           C  
ATOM   1457  O   GLY A 382      -6.027 -38.976 -22.889  1.00 31.53           O  
ATOM   1458  N   GLY A 383      -8.121 -39.598 -23.100  1.00 29.64           N  
ATOM   1459  CA  GLY A 383      -9.257 -40.479 -23.396  1.00 29.64           C  
ATOM   1460  C   GLY A 383     -10.332 -40.395 -22.313  1.00 29.64           C  
ATOM   1461  O   GLY A 383     -10.382 -41.253 -21.441  1.00 29.64           O  
ATOM   1462  N   GLY A 384     -11.194 -39.375 -22.359  1.00 32.31           N  
ATOM   1463  CA  GLY A 384     -12.275 -39.209 -21.383  1.00 32.31           C  
ATOM   1464  C   GLY A 384     -13.173 -38.012 -21.693  1.00 32.31           C  
ATOM   1465  O   GLY A 384     -12.681 -36.916 -21.948  1.00 32.31           O  
ATOM   1466  N   SER A 385     -14.489 -38.230 -21.682  1.00 34.11           N  
ATOM   1467  CA  SER A 385     -15.498 -37.169 -21.788  1.00 34.11           C  
ATOM   1468  C   SER A 385     -15.911 -36.698 -20.392  1.00 34.11           C  
ATOM   1469  CB  SER A 385     -16.718 -37.683 -22.557  1.00 34.11           C  
ATOM   1470  O   SER A 385     -16.117 -37.524 -19.505  1.00 34.11           O  
ATOM   1471  OG  SER A 385     -17.665 -36.647 -22.727  1.00 34.11           O  
ATOM   1472  N   GLY A 386     -16.063 -35.387 -20.199  1.00 33.42           N  
ATOM   1473  CA  GLY A 386     -16.525 -34.797 -18.942  1.00 33.42           C  
ATOM   1474  C   GLY A 386     -16.774 -33.297 -19.096  1.00 33.42           C  
ATOM   1475  O   GLY A 386     -15.844 -32.536 -19.344  1.00 33.42           O  
ATOM   1476  N   GLY A 387     -18.033 -32.869 -18.991  1.00 29.33           N  
ATOM   1477  CA  GLY A 387     -18.418 -31.459 -19.122  1.00 29.33           C  
ATOM   1478  C   GLY A 387     -18.286 -30.679 -17.809  1.00 29.33           C  
ATOM   1479  O   GLY A 387     -18.566 -31.214 -16.741  1.00 29.33           O  
ATOM   1480  N   GLY A 388     -17.918 -29.396 -17.891  1.00 31.85           N  
ATOM   1481  CA  GLY A 388     -17.806 -28.500 -16.734  1.00 31.85           C  
ATOM   1482  C   GLY A 388     -17.959 -27.027 -17.124  1.00 31.85           C  
ATOM   1483  O   GLY A 388     -17.163 -26.496 -17.891  1.00 31.85           O  
ATOM   1484  N   SER A 389     -19.011 -26.378 -16.618  1.00 30.60           N  
ATOM   1485  CA  SER A 389     -19.374 -24.981 -16.913  1.00 30.60           C  
ATOM   1486  C   SER A 389     -18.335 -23.956 -16.421  1.00 30.60           C  
ATOM   1487  CB  SER A 389     -20.721 -24.690 -16.243  1.00 30.60           C  
ATOM   1488  O   SER A 389     -17.769 -24.120 -15.343  1.00 30.60           O  
ATOM   1489  OG  SER A 389     -21.168 -23.382 -16.537  1.00 30.60           O  
ATOM   1490  N   GLY A 390     -18.138 -22.855 -17.162  1.00 30.42           N  
ATOM   1491  CA  GLY A 390     -17.255 -21.753 -16.750  1.00 30.42           C  
ATOM   1492  C   GLY A 390     -17.119 -20.625 -17.781  1.00 30.42           C  
ATOM   1493  O   GLY A 390     -16.093 -20.508 -18.445  1.00 30.42           O  
ATOM   1494  N   GLY A 391     -18.151 -19.794 -17.950  1.00 27.90           N  
ATOM   1495  CA  GLY A 391     -18.180 -18.761 -18.998  1.00 27.90           C  
ATOM   1496  C   GLY A 391     -17.272 -17.542 -18.751  1.00 27.90           C  
ATOM   1497  O   GLY A 391     -17.204 -17.018 -17.640  1.00 27.90           O  
ATOM   1498  N   LYS A 392     -16.646 -17.025 -19.820  1.00 31.92           N  
ATOM   1499  CA  LYS A 392     -16.047 -15.677 -19.896  1.00 31.92           C  
ATOM   1500  C   LYS A 392     -16.284 -15.058 -21.280  1.00 31.92           C  
ATOM   1501  CB  LYS A 392     -14.557 -15.702 -19.494  1.00 31.92           C  
ATOM   1502  O   LYS A 392     -16.473 -15.772 -22.258  1.00 31.92           O  
ATOM   1503  CG  LYS A 392     -14.385 -15.125 -18.077  1.00 31.92           C  
ATOM   1504  CD  LYS A 392     -12.959 -15.279 -17.542  1.00 31.92           C  
ATOM   1505  CE  LYS A 392     -12.906 -14.741 -16.106  1.00 31.92           C  
ATOM   1506  NZ  LYS A 392     -11.613 -15.055 -15.448  1.00 31.92           N  
ATOM   1507  N   GLY A 393     -16.368 -13.727 -21.318  1.00 33.26           N  
ATOM   1508  CA  GLY A 393     -17.021 -12.976 -22.395  1.00 33.26           C  
ATOM   1509  C   GLY A 393     -16.403 -13.099 -23.794  1.00 33.26           C  
ATOM   1510  O   GLY A 393     -15.191 -13.229 -23.955  1.00 33.26           O  
ATOM   1511  N   LYS A 394     -17.273 -12.966 -24.801  1.00 38.66           N  
ATOM   1512  CA  LYS A 394     -16.993 -12.939 -26.248  1.00 38.66           C  
ATOM   1513  C   LYS A 394     -16.311 -11.621 -26.667  1.00 38.66           C  
ATOM   1514  CB  LYS A 394     -18.338 -13.205 -26.961  1.00 38.66           C  
ATOM   1515  O   LYS A 394     -16.873 -10.841 -27.430  1.00 38.66           O  
ATOM   1516  CG  LYS A 394     -18.258 -13.511 -28.466  1.00 38.66           C  
ATOM   1517  CD  LYS A 394     -19.680 -13.669 -29.030  1.00 38.66           C  
ATOM   1518  CE  LYS A 394     -19.654 -14.012 -30.523  1.00 38.66           C  
ATOM   1519  NZ  LYS A 394     -21.023 -14.086 -31.094  1.00 38.66           N  
ATOM   1520  N   GLY A 395     -15.140 -11.341 -26.097  1.00 47.36           N  
ATOM   1521  CA  GLY A 395     -14.322 -10.174 -26.429  1.00 47.36           C  
ATOM   1522  C   GLY A 395     -13.606 -10.358 -27.766  1.00 47.36           C  
ATOM   1523  O   GLY A 395     -13.034 -11.416 -28.016  1.00 47.36           O  
ATOM   1524  N   GLY A 396     -13.659  -9.334 -28.616  1.00 64.05           N  
ATOM   1525  CA  GLY A 396     -12.949  -9.313 -29.891  1.00 64.05           C  
ATOM   1526  C   GLY A 396     -11.431  -9.119 -29.745  1.00 64.05           C  
ATOM   1527  O   GLY A 396     -10.924  -8.836 -28.655  1.00 64.05           O  
ATOM   1528  N   CYS A 397     -10.698  -9.299 -30.843  1.00 77.84           N  
ATOM   1529  CA  CYS A 397      -9.248  -9.133 -30.892  1.00 77.84           C  
ATOM   1530  C   CYS A 397      -8.910  -7.751 -31.473  1.00 77.84           C  
ATOM   1531  CB  CYS A 397      -8.612 -10.251 -31.733  1.00 77.84           C  
ATOM   1532  O   CYS A 397      -9.229  -7.515 -32.641  1.00 77.84           O  
ATOM   1533  SG  CYS A 397      -8.850 -11.871 -30.944  1.00 77.84           S  
ATOM   1534  N   PRO A 398      -8.220  -6.863 -30.724  1.00 89.08           N  
ATOM   1535  CA  PRO A 398      -7.888  -5.524 -31.202  1.00 89.08           C  
ATOM   1536  C   PRO A 398      -7.229  -5.547 -32.582  1.00 89.08           C  
ATOM   1537  CB  PRO A 398      -6.974  -4.907 -30.143  1.00 89.08           C  
ATOM   1538  O   PRO A 398      -6.341  -6.361 -32.836  1.00 89.08           O  
ATOM   1539  CG  PRO A 398      -7.334  -5.658 -28.865  1.00 89.08           C  
ATOM   1540  CD  PRO A 398      -7.741  -7.044 -29.361  1.00 89.08           C  
ATOM   1541  N   ALA A 399      -7.650  -4.654 -33.473  1.00 93.89           N  
ATOM   1542  CA  ALA A 399      -7.190  -4.625 -34.861  1.00 93.89           C  
ATOM   1543  C   ALA A 399      -7.002  -3.188 -35.356  1.00 93.89           C  
ATOM   1544  CB  ALA A 399      -8.185  -5.405 -35.731  1.00 93.89           C  
ATOM   1545  O   ALA A 399      -7.729  -2.291 -34.929  1.00 93.89           O  
ATOM   1546  N   VAL A 400      -6.055  -2.986 -36.277  1.00 95.08           N  
ATOM   1547  CA  VAL A 400      -5.753  -1.694 -36.919  1.00 95.08           C  
ATOM   1548  C   VAL A 400      -5.996  -1.802 -38.425  1.00 95.08           C  
ATOM   1549  CB  VAL A 400      -4.304  -1.227 -36.651  1.00 95.08           C  
ATOM   1550  O   VAL A 400      -5.531  -2.744 -39.067  1.00 95.08           O  
ATOM   1551  CG1 VAL A 400      -4.114   0.241 -37.054  1.00 95.08           C  
ATOM   1552  CG2 VAL A 400      -3.898  -1.354 -35.177  1.00 95.08           C  
ATOM   1553  N   ARG A 401      -6.713  -0.839 -39.001  1.00 96.14           N  
ATOM   1554  CA  ARG A 401      -6.941  -0.709 -40.442  1.00 96.14           C  
ATOM   1555  C   ARG A 401      -5.844   0.144 -41.064  1.00 96.14           C  
ATOM   1556  CB  ARG A 401      -8.318  -0.089 -40.669  1.00 96.14           C  
ATOM   1557  O   ARG A 401      -5.679   1.311 -40.704  1.00 96.14           O  
ATOM   1558  CG  ARG A 401      -8.745  -0.077 -42.143  1.00 96.14           C  
ATOM   1559  CD  ARG A 401     -10.079   0.662 -42.210  1.00 96.14           C  
ATOM   1560  NE  ARG A 401     -10.597   0.842 -43.574  1.00 96.14           N  
ATOM   1561  NH1 ARG A 401     -12.731   1.445 -42.939  1.00 96.14           N  
ATOM   1562  NH2 ARG A 401     -12.147   1.419 -45.096  1.00 96.14           N  
ATOM   1563  CZ  ARG A 401     -11.826   1.229 -43.853  1.00 96.14           C  
ATOM   1564  N   LEU A 402      -5.129  -0.434 -42.022  1.00 96.14           N  
ATOM   1565  CA  LEU A 402      -4.026   0.211 -42.730  1.00 96.14           C  
ATOM   1566  C   LEU A 402      -4.291   0.216 -44.228  1.00 96.14           C  
ATOM   1567  CB  LEU A 402      -2.698  -0.507 -42.433  1.00 96.14           C  
ATOM   1568  O   LEU A 402      -4.814  -0.756 -44.771  1.00 96.14           O  
ATOM   1569  CG  LEU A 402      -2.365  -0.682 -40.944  1.00 96.14           C  
ATOM   1570  CD1 LEU A 402      -1.046  -1.443 -40.811  1.00 96.14           C  
ATOM   1571  CD2 LEU A 402      -2.253   0.674 -40.250  1.00 96.14           C  
ATOM   1572  N   LYS A 403      -3.867   1.291 -44.886  1.00 95.97           N  
ATOM   1573  CA  LYS A 403      -3.827   1.417 -46.345  1.00 95.97           C  
ATOM   1574  C   LYS A 403      -2.406   1.756 -46.745  1.00 95.97           C  
ATOM   1575  CB  LYS A 403      -4.813   2.509 -46.759  1.00 95.97           C  
ATOM   1576  O   LYS A 403      -1.946   2.828 -46.374  1.00 95.97           O  
ATOM   1577  CG  LYS A 403      -4.862   2.760 -48.270  1.00 95.97           C  
ATOM   1578  CD  LYS A 403      -5.864   3.890 -48.527  1.00 95.97           C  
ATOM   1579  CE  LYS A 403      -6.369   3.875 -49.968  1.00 95.97           C  
ATOM   1580  NZ  LYS A 403      -7.849   3.929 -49.958  1.00 95.97           N  
ATOM   1581  N   ALA A 404      -1.706   0.887 -47.463  1.00 96.53           N  
ATOM   1582  CA  ALA A 404      -0.290   1.090 -47.764  1.00 96.53           C  
ATOM   1583  C   ALA A 404       0.097   0.618 -49.171  1.00 96.53           C  
ATOM   1584  CB  ALA A 404       0.543   0.415 -46.668  1.00 96.53           C  
ATOM   1585  O   ALA A 404      -0.527  -0.277 -49.741  1.00 96.53           O  
ATOM   1586  N   ARG A 405       1.138   1.245 -49.723  1.00 94.91           N  
ATOM   1587  CA  ARG A 405       1.788   0.883 -50.985  1.00 94.91           C  
ATOM   1588  C   ARG A 405       3.293   1.058 -50.846  1.00 94.91           C  
ATOM   1589  CB  ARG A 405       1.249   1.762 -52.125  1.00 94.91           C  
ATOM   1590  O   ARG A 405       3.751   2.141 -50.482  1.00 94.91           O  
ATOM   1591  CG  ARG A 405       1.844   1.369 -53.482  1.00 94.91           C  
ATOM   1592  CD  ARG A 405       1.283   2.219 -54.627  1.00 94.91           C  
ATOM   1593  NE  ARG A 405       1.880   3.563 -54.707  1.00 94.91           N  
ATOM   1594  NH1 ARG A 405       0.577   4.399 -56.418  1.00 94.91           N  
ATOM   1595  NH2 ARG A 405       2.266   5.604 -55.627  1.00 94.91           N  
ATOM   1596  CZ  ARG A 405       1.558   4.516 -55.568  1.00 94.91           C  
ATOM   1597  N   TYR A 406       4.038   0.019 -51.195  1.00 94.56           N  
ATOM   1598  CA  TYR A 406       5.484   0.047 -51.364  1.00 94.56           C  
ATOM   1599  C   TYR A 406       5.825  -0.086 -52.853  1.00 94.56           C  
ATOM   1600  CB  TYR A 406       6.113  -1.058 -50.515  1.00 94.56           C  
ATOM   1601  O   TYR A 406       5.267  -0.928 -53.559  1.00 94.56           O  
ATOM   1602  CG  TYR A 406       7.629  -1.025 -50.475  1.00 94.56           C  
ATOM   1603  CD1 TYR A 406       8.376  -1.896 -51.291  1.00 94.56           C  
ATOM   1604  CD2 TYR A 406       8.291  -0.168 -49.574  1.00 94.56           C  
ATOM   1605  CE1 TYR A 406       9.778  -1.934 -51.179  1.00 94.56           C  
ATOM   1606  CE2 TYR A 406       9.694  -0.206 -49.457  1.00 94.56           C  
ATOM   1607  OH  TYR A 406      11.791  -1.148 -50.136  1.00 94.56           O  
ATOM   1608  CZ  TYR A 406      10.440  -1.098 -50.254  1.00 94.56           C  
ATOM   1609  N   GLN A 407       6.731   0.753 -53.342  1.00 91.58           N  
ATOM   1610  CA  GLN A 407       7.215   0.726 -54.720  1.00 91.58           C  
ATOM   1611  C   GLN A 407       8.735   0.720 -54.731  1.00 91.58           C  
ATOM   1612  CB  GLN A 407       6.701   1.941 -55.502  1.00 91.58           C  
ATOM   1613  O   GLN A 407       9.356   1.604 -54.154  1.00 91.58           O  
ATOM   1614  CG  GLN A 407       5.208   1.836 -55.816  1.00 91.58           C  
ATOM   1615  CD  GLN A 407       4.718   3.094 -56.512  1.00 91.58           C  
ATOM   1616  NE2 GLN A 407       4.468   3.057 -57.803  1.00 91.58           N  
ATOM   1617  OE1 GLN A 407       4.550   4.140 -55.900  1.00 91.58           O  
ATOM   1618  N   THR A 408       9.307  -0.240 -55.451  1.00 90.70           N  
ATOM   1619  CA  THR A 408      10.731  -0.296 -55.789  1.00 90.70           C  
ATOM   1620  C   THR A 408      10.870  -0.001 -57.277  1.00 90.70           C  
ATOM   1621  CB  THR A 408      11.302  -1.679 -55.445  1.00 90.70           C  
ATOM   1622  O   THR A 408      10.248  -0.677 -58.097  1.00 90.70           O  
ATOM   1623  CG2 THR A 408      12.769  -1.844 -55.814  1.00 90.70           C  
ATOM   1624  OG1 THR A 408      11.222  -1.889 -54.059  1.00 90.70           O  
ATOM   1625  N   MET A 409      11.668   1.002 -57.638  1.00 88.36           N  
ATOM   1626  CA  MET A 409      11.877   1.433 -59.023  1.00 88.36           C  
ATOM   1627  C   MET A 409      13.363   1.360 -59.370  1.00 88.36           C  
ATOM   1628  CB  MET A 409      11.317   2.850 -59.230  1.00 88.36           C  
ATOM   1629  O   MET A 409      14.188   1.971 -58.698  1.00 88.36           O  
ATOM   1630  CG  MET A 409       9.804   2.894 -58.978  1.00 88.36           C  
ATOM   1631  SD  MET A 409       8.986   4.458 -59.391  1.00 88.36           S  
ATOM   1632  CE  MET A 409       9.731   5.568 -58.161  1.00 88.36           C  
ATOM   1633  N   SER A 410      13.708   0.607 -60.417  1.00 90.77           N  
ATOM   1634  CA  SER A 410      15.069   0.586 -60.972  1.00 90.77           C  
ATOM   1635  C   SER A 410      15.225   1.723 -61.974  1.00 90.77           C  
ATOM   1636  CB  SER A 410      15.361  -0.746 -61.667  1.00 90.77           C  
ATOM   1637  O   SER A 410      14.539   1.732 -62.991  1.00 90.77           O  
ATOM   1638  OG  SER A 410      15.377  -1.799 -60.724  1.00 90.77           O  
ATOM   1639  N   ILE A 411      16.135   2.649 -61.696  1.00 92.73           N  
ATOM   1640  CA  ILE A 411      16.426   3.824 -62.521  1.00 92.73           C  
ATOM   1641  C   ILE A 411      17.759   3.575 -63.239  1.00 92.73           C  
ATOM   1642  CB  ILE A 411      16.437   5.092 -61.639  1.00 92.73           C  
ATOM   1643  O   ILE A 411      18.748   3.181 -62.616  1.00 92.73           O  
ATOM   1644  CG1 ILE A 411      15.071   5.331 -60.949  1.00 92.73           C  
ATOM   1645  CG2 ILE A 411      16.848   6.334 -62.447  1.00 92.73           C  
ATOM   1646  CD1 ILE A 411      15.141   6.304 -59.764  1.00 92.73           C  
ATOM   1647  N   LEU A 412      17.781   3.768 -64.555  1.00 93.65           N  
ATOM   1648  CA  LEU A 412      18.980   3.648 -65.391  1.00 93.65           C  
ATOM   1649  C   LEU A 412      19.850   4.927 -65.341  1.00 93.65           C  
ATOM   1650  CB  LEU A 412      18.547   3.347 -66.839  1.00 93.65           C  
ATOM   1651  O   LEU A 412      19.345   5.982 -64.960  1.00 93.65           O  
ATOM   1652  CG  LEU A 412      17.720   2.066 -67.047  1.00 93.65           C  
ATOM   1653  CD1 LEU A 412      17.345   1.959 -68.523  1.00 93.65           C  
ATOM   1654  CD2 LEU A 412      18.490   0.802 -66.648  1.00 93.65           C  
ATOM   1655  N   PRO A 413      21.125   4.868 -65.778  1.00 92.72           N  
ATOM   1656  CA  PRO A 413      21.912   6.065 -66.080  1.00 92.72           C  
ATOM   1657  C   PRO A 413      21.196   7.001 -67.064  1.00 92.72           C  
ATOM   1658  CB  PRO A 413      23.233   5.558 -66.670  1.00 92.72           C  
ATOM   1659  O   PRO A 413      20.543   6.538 -68.008  1.00 92.72           O  
ATOM   1660  CG  PRO A 413      23.368   4.160 -66.072  1.00 92.72           C  
ATOM   1661  CD  PRO A 413      21.921   3.675 -66.021  1.00 92.72           C  
ATOM   1662  N   MET A 414      21.337   8.313 -66.861  1.00 91.36           N  
ATOM   1663  CA  MET A 414      20.617   9.354 -67.602  1.00 91.36           C  
ATOM   1664  C   MET A 414      20.828   9.281 -69.124  1.00 91.36           C  
ATOM   1665  CB  MET A 414      21.044  10.723 -67.047  1.00 91.36           C  
ATOM   1666  O   MET A 414      19.906   9.568 -69.891  1.00 91.36           O  
ATOM   1667  CG  MET A 414      20.220  11.890 -67.610  1.00 91.36           C  
ATOM   1668  SD  MET A 414      18.420  11.802 -67.352  1.00 91.36           S  
ATOM   1669  CE  MET A 414      18.348  11.919 -65.545  1.00 91.36           C  
ATOM   1670  N   GLU A 415      21.996   8.825 -69.586  1.00 91.53           N  
ATOM   1671  CA  GLU A 415      22.299   8.627 -71.006  1.00 91.53           C  
ATOM   1672  C   GLU A 415      21.285   7.712 -71.710  1.00 91.53           C  
ATOM   1673  CB  GLU A 415      23.705   8.023 -71.187  1.00 91.53           C  
ATOM   1674  O   GLU A 415      20.954   7.951 -72.872  1.00 91.53           O  
ATOM   1675  CG  GLU A 415      24.866   8.941 -70.765  1.00 91.53           C  
ATOM   1676  CD  GLU A 415      25.162   8.986 -69.255  1.00 91.53           C  
ATOM   1677  OE1 GLU A 415      26.089   9.745 -68.900  1.00 91.53           O  
ATOM   1678  OE2 GLU A 415      24.482   8.265 -68.485  1.00 91.53           O  
ATOM   1679  N   LEU A 416      20.750   6.700 -71.014  1.00 93.47           N  
ATOM   1680  CA  LEU A 416      19.775   5.756 -71.573  1.00 93.47           C  
ATOM   1681  C   LEU A 416      18.348   6.322 -71.634  1.00 93.47           C  
ATOM   1682  CB  LEU A 416      19.819   4.428 -70.793  1.00 93.47           C  
ATOM   1683  O   LEU A 416      17.532   5.820 -72.404  1.00 93.47           O  
ATOM   1684  CG  LEU A 416      21.169   3.685 -70.855  1.00 93.47           C  
ATOM   1685  CD1 LEU A 416      21.063   2.351 -70.115  1.00 93.47           C  
ATOM   1686  CD2 LEU A 416      21.609   3.370 -72.288  1.00 93.47           C  
ATOM   1687  N   TYR A 417      18.048   7.380 -70.875  1.00 95.82           N  
ATOM   1688  CA  TYR A 417      16.772   8.093 -70.975  1.00 95.82           C  
ATOM   1689  C   TYR A 417      16.830   9.328 -71.890  1.00 95.82           C  
ATOM   1690  CB  TYR A 417      16.260   8.486 -69.585  1.00 95.82           C  
ATOM   1691  O   TYR A 417      15.777   9.878 -72.207  1.00 95.82           O  
ATOM   1692  CG  TYR A 417      15.988   7.361 -68.606  1.00 95.82           C  
ATOM   1693  CD1 TYR A 417      14.922   6.466 -68.833  1.00 95.82           C  
ATOM   1694  CD2 TYR A 417      16.733   7.271 -67.417  1.00 95.82           C  
ATOM   1695  CE1 TYR A 417      14.607   5.476 -67.879  1.00 95.82           C  
ATOM   1696  CE2 TYR A 417      16.413   6.294 -66.460  1.00 95.82           C  
ATOM   1697  OH  TYR A 417      15.094   4.426 -65.763  1.00 95.82           O  
ATOM   1698  CZ  TYR A 417      15.362   5.386 -66.690  1.00 95.82           C  
ATOM   1699  N   LYS A 418      18.015   9.775 -72.337  1.00 94.78           N  
ATOM   1700  CA  LYS A 418      18.190  11.070 -73.024  1.00 94.78           C  
ATOM   1701  C   LYS A 418      17.290  11.257 -74.254  1.00 94.78           C  
ATOM   1702  CB  LYS A 418      19.680  11.294 -73.337  1.00 94.78           C  
ATOM   1703  O   LYS A 418      16.545  12.231 -74.302  1.00 94.78           O  
ATOM   1704  CG  LYS A 418      19.887  12.661 -74.008  1.00 94.78           C  
ATOM   1705  CD  LYS A 418      21.357  13.085 -74.086  1.00 94.78           C  
ATOM   1706  CE  LYS A 418      21.385  14.440 -74.801  1.00 94.78           C  
ATOM   1707  NZ  LYS A 418      22.668  15.165 -74.652  1.00 94.78           N  
ATOM   1708  N   GLU A 419      17.293  10.323 -75.209  1.00 96.06           N  
ATOM   1709  CA  GLU A 419      16.453  10.430 -76.422  1.00 96.06           C  
ATOM   1710  C   GLU A 419      14.945  10.413 -76.080  1.00 96.06           C  
ATOM   1711  CB  GLU A 419      16.825   9.304 -77.415  1.00 96.06           C  
ATOM   1712  O   GLU A 419      14.136  11.070 -76.732  1.00 96.06           O  
ATOM   1713  CG  GLU A 419      16.262   9.559 -78.828  1.00 96.06           C  
ATOM   1714  CD  GLU A 419      16.526   8.440 -79.855  1.00 96.06           C  
ATOM   1715  OE1 GLU A 419      16.003   8.548 -80.989  1.00 96.06           O  
ATOM   1716  OE2 GLU A 419      17.153   7.399 -79.537  1.00 96.06           O  
ATOM   1717  N   PHE A 420      14.554   9.718 -75.006  1.00 97.38           N  
ATOM   1718  CA  PHE A 420      13.176   9.696 -74.510  1.00 97.38           C  
ATOM   1719  C   PHE A 420      12.778  11.018 -73.829  1.00 97.38           C  
ATOM   1720  CB  PHE A 420      13.003   8.469 -73.602  1.00 97.38           C  
ATOM   1721  O   PHE A 420      11.689  11.530 -74.093  1.00 97.38           O  
ATOM   1722  CG  PHE A 420      11.704   8.410 -72.824  1.00 97.38           C  
ATOM   1723  CD1 PHE A 420      11.733   8.279 -71.422  1.00 97.38           C  
ATOM   1724  CD2 PHE A 420      10.466   8.503 -73.489  1.00 97.38           C  
ATOM   1725  CE1 PHE A 420      10.534   8.241 -70.693  1.00 97.38           C  
ATOM   1726  CE2 PHE A 420       9.267   8.479 -72.755  1.00 97.38           C  
ATOM   1727  CZ  PHE A 420       9.302   8.337 -71.357  1.00 97.38           C  
ATOM   1728  N   ALA A 421      13.662  11.618 -73.027  1.00 96.46           N  
ATOM   1729  CA  ALA A 421      13.452  12.938 -72.432  1.00 96.46           C  
ATOM   1730  C   ALA A 421      13.361  14.043 -73.500  1.00 96.46           C  
ATOM   1731  CB  ALA A 421      14.596  13.208 -71.447  1.00 96.46           C  
ATOM   1732  O   ALA A 421      12.487  14.912 -73.428  1.00 96.46           O  
ATOM   1733  N   GLU A 422      14.215  13.977 -74.527  1.00 96.51           N  
ATOM   1734  CA  GLU A 422      14.166  14.860 -75.696  1.00 96.51           C  
ATOM   1735  C   GLU A 422      12.864  14.663 -76.492  1.00 96.51           C  
ATOM   1736  CB  GLU A 422      15.409  14.642 -76.581  1.00 96.51           C  
ATOM   1737  O   GLU A 422      12.224  15.653 -76.853  1.00 96.51           O  
ATOM   1738  CG  GLU A 422      16.686  15.230 -75.943  1.00 96.51           C  
ATOM   1739  CD  GLU A 422      17.978  14.947 -76.732  1.00 96.51           C  
ATOM   1740  OE1 GLU A 422      19.068  15.257 -76.189  1.00 96.51           O  
ATOM   1741  OE2 GLU A 422      17.902  14.435 -77.870  1.00 96.51           O  
ATOM   1742  N   TYR A 423      12.398  13.423 -76.698  1.00 97.48           N  
ATOM   1743  CA  TYR A 423      11.095  13.170 -77.324  1.00 97.48           C  
ATOM   1744  C   TYR A 423       9.941  13.785 -76.513  1.00 97.48           C  
ATOM   1745  CB  TYR A 423      10.869  11.665 -77.552  1.00 97.48           C  
ATOM   1746  O   TYR A 423       9.113  14.502 -77.075  1.00 97.48           O  
ATOM   1747  CG  TYR A 423       9.494  11.359 -78.130  1.00 97.48           C  
ATOM   1748  CD1 TYR A 423       8.385  11.230 -77.269  1.00 97.48           C  
ATOM   1749  CD2 TYR A 423       9.303  11.319 -79.524  1.00 97.48           C  
ATOM   1750  CE1 TYR A 423       7.085  11.122 -77.795  1.00 97.48           C  
ATOM   1751  CE2 TYR A 423       8.003  11.184 -80.056  1.00 97.48           C  
ATOM   1752  OH  TYR A 423       5.634  11.024 -79.703  1.00 97.48           O  
ATOM   1753  CZ  TYR A 423       6.891  11.100 -79.194  1.00 97.48           C  
ATOM   1754  N   VAL A 424       9.885  13.547 -75.198  1.00 97.26           N  
ATOM   1755  CA  VAL A 424       8.823  14.082 -74.322  1.00 97.26           C  
ATOM   1756  C   VAL A 424       8.821  15.614 -74.336  1.00 97.26           C  
ATOM   1757  CB  VAL A 424       8.971  13.519 -72.891  1.00 97.26           C  
ATOM   1758  O   VAL A 424       7.764  16.224 -74.494  1.00 97.26           O  
ATOM   1759  CG1 VAL A 424       8.062  14.217 -71.870  1.00 97.26           C  
ATOM   1760  CG2 VAL A 424       8.607  12.027 -72.872  1.00 97.26           C  
ATOM   1761  N   THR A 425      10.001  16.234 -74.259  1.00 96.40           N  
ATOM   1762  CA  THR A 425      10.164  17.697 -74.234  1.00 96.40           C  
ATOM   1763  C   THR A 425       9.761  18.368 -75.553  1.00 96.40           C  
ATOM   1764  CB  THR A 425      11.604  18.062 -73.834  1.00 96.40           C  
ATOM   1765  O   THR A 425       9.247  19.485 -75.531  1.00 96.40           O  
ATOM   1766  CG2 THR A 425      11.831  19.561 -73.661  1.00 96.40           C  
ATOM   1767  OG1 THR A 425      11.900  17.485 -72.581  1.00 96.40           O  
ATOM   1768  N   ASN A 426       9.930  17.694 -76.698  1.00 95.93           N  
ATOM   1769  CA  ASN A 426       9.610  18.255 -78.019  1.00 95.93           C  
ATOM   1770  C   ASN A 426       8.229  17.843 -78.572  1.00 95.93           C  
ATOM   1771  CB  ASN A 426      10.745  17.889 -78.987  1.00 95.93           C  
ATOM   1772  O   ASN A 426       7.672  18.550 -79.412  1.00 95.93           O  
ATOM   1773  CG  ASN A 426      12.039  18.608 -78.643  1.00 95.93           C  
ATOM   1774  ND2 ASN A 426      13.079  17.893 -78.292  1.00 95.93           N  
ATOM   1775  OD1 ASN A 426      12.128  19.822 -78.669  1.00 95.93           O  
ATOM   1776  N   HSD A 427       7.655  16.721 -78.120  1.00 96.24           N  
ATOM   1777  CA  HSD A 427       6.447  16.128 -78.713  1.00 96.24           C  
ATOM   1778  C   HSD A 427       5.280  15.919 -77.730  1.00 96.24           C  
ATOM   1779  CB  HSD A 427       6.817  14.854 -79.490  1.00 96.24           C  
ATOM   1780  O   HSD A 427       4.306  15.243 -78.080  1.00 96.24           O  
ATOM   1781  CG  HSD A 427       7.846  15.093 -80.569  1.00 96.24           C  
ATOM   1782  CD2 HSD A 427       9.112  14.578 -80.612  1.00 96.24           C  
ATOM   1783  ND1 HSD A 427       7.711  15.916 -81.665  1.00 96.24           N  
ATOM   1784  CE1 HSD A 427       8.864  15.885 -82.354  1.00 96.24           C  
ATOM   1785  NE2 HSD A 427       9.747  15.074 -81.754  1.00 96.24           N  
ATOM   1786  N   TYR A 428       5.311  16.541 -76.541  1.00 96.52           N  
ATOM   1787  CA  TYR A 428       4.237  16.460 -75.536  1.00 96.52           C  
ATOM   1788  C   TYR A 428       2.830  16.702 -76.110  1.00 96.52           C  
ATOM   1789  CB  TYR A 428       4.503  17.425 -74.368  1.00 96.52           C  
ATOM   1790  O   TYR A 428       1.903  15.984 -75.747  1.00 96.52           O  
ATOM   1791  CG  TYR A 428       4.705  18.883 -74.744  1.00 96.52           C  
ATOM   1792  CD1 TYR A 428       6.010  19.399 -74.835  1.00 96.52           C  
ATOM   1793  CD2 TYR A 428       3.601  19.729 -74.981  1.00 96.52           C  
ATOM   1794  CE1 TYR A 428       6.219  20.748 -75.173  1.00 96.52           C  
ATOM   1795  CE2 TYR A 428       3.806  21.082 -75.320  1.00 96.52           C  
ATOM   1796  OH  TYR A 428       5.315  22.884 -75.769  1.00 96.52           O  
ATOM   1797  CZ  TYR A 428       5.117  21.590 -75.421  1.00 96.52           C  
ATOM   1798  N   ARG A 429       2.657  17.633 -77.063  1.00 95.88           N  
ATOM   1799  CA  ARG A 429       1.348  17.911 -77.691  1.00 95.88           C  
ATOM   1800  C   ARG A 429       0.758  16.675 -78.380  1.00 95.88           C  
ATOM   1801  CB  ARG A 429       1.444  19.063 -78.706  1.00 95.88           C  
ATOM   1802  O   ARG A 429      -0.413  16.363 -78.187  1.00 95.88           O  
ATOM   1803  CG  ARG A 429       1.901  20.407 -78.117  1.00 95.88           C  
ATOM   1804  CD  ARG A 429       1.711  21.505 -79.170  1.00 95.88           C  
ATOM   1805  NE  ARG A 429       2.216  22.815 -78.724  1.00 95.88           N  
ATOM   1806  NH1 ARG A 429       0.618  24.177 -79.674  1.00 95.88           N  
ATOM   1807  NH2 ARG A 429       2.460  25.064 -78.816  1.00 95.88           N  
ATOM   1808  CZ  ARG A 429       1.765  24.005 -79.081  1.00 95.88           C  
ATOM   1809  N   MET A 430       1.572  15.961 -79.164  1.00 95.18           N  
ATOM   1810  CA  MET A 430       1.146  14.743 -79.865  1.00 95.18           C  
ATOM   1811  C   MET A 430       0.961  13.583 -78.883  1.00 95.18           C  
ATOM   1812  CB  MET A 430       2.169  14.390 -80.958  1.00 95.18           C  
ATOM   1813  O   MET A 430      -0.004  12.830 -78.991  1.00 95.18           O  
ATOM   1814  CG  MET A 430       1.711  13.226 -81.851  1.00 95.18           C  
ATOM   1815  SD  MET A 430       0.152  13.473 -82.759  1.00 95.18           S  
ATOM   1816  CE  MET A 430       0.635  14.802 -83.893  1.00 95.18           C  
ATOM   1817  N   LEU A 431       1.849  13.475 -77.889  1.00 95.89           N  
ATOM   1818  CA  LEU A 431       1.762  12.475 -76.829  1.00 95.89           C  
ATOM   1819  C   LEU A 431       0.438  12.596 -76.055  1.00 95.89           C  
ATOM   1820  CB  LEU A 431       3.003  12.630 -75.929  1.00 95.89           C  
ATOM   1821  O   LEU A 431      -0.304  11.622 -75.963  1.00 95.89           O  
ATOM   1822  CG  LEU A 431       3.135  11.584 -74.811  1.00 95.89           C  
ATOM   1823  CD1 LEU A 431       3.220  10.164 -75.370  1.00 95.89           C  
ATOM   1824  CD2 LEU A 431       4.410  11.860 -74.014  1.00 95.89           C  
ATOM   1825  N   CYS A 432       0.091  13.794 -75.579  1.00 95.98           N  
ATOM   1826  CA  CYS A 432      -1.178  14.043 -74.901  1.00 95.98           C  
ATOM   1827  C   CYS A 432      -2.379  13.807 -75.826  1.00 95.98           C  
ATOM   1828  CB  CYS A 432      -1.180  15.460 -74.312  1.00 95.98           C  
ATOM   1829  O   CYS A 432      -3.294  13.093 -75.432  1.00 95.98           O  
ATOM   1830  SG  CYS A 432       0.022  15.561 -72.954  1.00 95.98           S  
ATOM   1831  N   ALA A 433      -2.365  14.312 -77.066  1.00 93.84           N  
ATOM   1832  CA  ALA A 433      -3.474  14.126 -78.009  1.00 93.84           C  
ATOM   1833  C   ALA A 433      -3.765  12.648 -78.346  1.00 93.84           C  
ATOM   1834  CB  ALA A 433      -3.163  14.929 -79.277  1.00 93.84           C  
ATOM   1835  O   ALA A 433      -4.914  12.288 -78.601  1.00 93.84           O  
ATOM   1836  N   VAL A 434      -2.745  11.781 -78.335  1.00 95.38           N  
ATOM   1837  CA  VAL A 434      -2.900  10.330 -78.543  1.00 95.38           C  
ATOM   1838  C   VAL A 434      -3.343   9.599 -77.266  1.00 95.38           C  
ATOM   1839  CB  VAL A 434      -1.597   9.742 -79.126  1.00 95.38           C  
ATOM   1840  O   VAL A 434      -4.096   8.629 -77.353  1.00 95.38           O  
ATOM   1841  CG1 VAL A 434      -1.620   8.212 -79.176  1.00 95.38           C  
ATOM   1842  CG2 VAL A 434      -1.381  10.226 -80.569  1.00 95.38           C  
ATOM   1843  N   LEU A 435      -2.910  10.051 -76.085  1.00 95.37           N  
ATOM   1844  CA  LEU A 435      -3.208   9.402 -74.802  1.00 95.37           C  
ATOM   1845  C   LEU A 435      -4.542   9.835 -74.168  1.00 95.37           C  
ATOM   1846  CB  LEU A 435      -2.049   9.672 -73.833  1.00 95.37           C  
ATOM   1847  O   LEU A 435      -5.165   9.037 -73.471  1.00 95.37           O  
ATOM   1848  CG  LEU A 435      -0.724   8.981 -74.196  1.00 95.37           C  
ATOM   1849  CD1 LEU A 435       0.350   9.476 -73.233  1.00 95.37           C  
ATOM   1850  CD2 LEU A 435      -0.791   7.455 -74.081  1.00 95.37           C  
ATOM   1851  N   GLU A 436      -5.004  11.061 -74.418  1.00 93.37           N  
ATOM   1852  CA  GLU A 436      -6.257  11.630 -73.892  1.00 93.37           C  
ATOM   1853  C   GLU A 436      -7.496  10.709 -74.052  1.00 93.37           C  
ATOM   1854  CB  GLU A 436      -6.464  13.014 -74.542  1.00 93.37           C  
ATOM   1855  O   GLU A 436      -8.229  10.554 -73.069  1.00 93.37           O  
ATOM   1856  CG  GLU A 436      -7.625  13.840 -73.979  1.00 93.37           C  
ATOM   1857  CD  GLU A 436      -7.337  14.302 -72.549  1.00 93.37           C  
ATOM   1858  OE1 GLU A 436      -7.923  13.724 -71.611  1.00 93.37           O  
ATOM   1859  OE2 GLU A 436      -6.509  15.211 -72.348  1.00 93.37           O  
ATOM   1860  N   PRO A 437      -7.737  10.047 -75.210  1.00 92.08           N  
ATOM   1861  CA  PRO A 437      -8.841   9.090 -75.362  1.00 92.08           C  
ATOM   1862  C   PRO A 437      -8.534   7.670 -74.853  1.00 92.08           C  
ATOM   1863  CB  PRO A 437      -9.131   9.072 -76.867  1.00 92.08           C  
ATOM   1864  O   PRO A 437      -9.455   6.866 -74.732  1.00 92.08           O  
ATOM   1865  CG  PRO A 437      -7.749   9.280 -77.479  1.00 92.08           C  
ATOM   1866  CD  PRO A 437      -7.116  10.279 -76.514  1.00 92.08           C  
ATOM   1867  N   ALA A 438      -7.266   7.330 -74.592  1.00 92.95           N  
ATOM   1868  CA  ALA A 438      -6.840   5.983 -74.198  1.00 92.95           C  
ATOM   1869  C   ALA A 438      -6.728   5.802 -72.672  1.00 92.95           C  
ATOM   1870  CB  ALA A 438      -5.505   5.689 -74.892  1.00 92.95           C  
ATOM   1871  O   ALA A 438      -6.883   4.695 -72.159  1.00 92.95           O  
ATOM   1872  N   LEU A 439      -6.451   6.880 -71.933  1.00 94.19           N  
ATOM   1873  CA  LEU A 439      -6.259   6.845 -70.485  1.00 94.19           C  
ATOM   1874  C   LEU A 439      -7.584   6.958 -69.717  1.00 94.19           C  
ATOM   1875  CB  LEU A 439      -5.295   7.968 -70.074  1.00 94.19           C  
ATOM   1876  O   LEU A 439      -8.376   7.877 -69.928  1.00 94.19           O  
ATOM   1877  CG  LEU A 439      -3.849   7.814 -70.575  1.00 94.19           C  
ATOM   1878  CD1 LEU A 439      -3.062   9.067 -70.202  1.00 94.19           C  
ATOM   1879  CD2 LEU A 439      -3.134   6.621 -69.948  1.00 94.19           C  
ATOM   1880  N   ASN A 440      -7.776   6.083 -68.724  1.00 92.92           N  
ATOM   1881  CA  ASN A 440      -8.773   6.302 -67.671  1.00 92.92           C  
ATOM   1882  C   ASN A 440      -8.341   7.453 -66.732  1.00 92.92           C  
ATOM   1883  CB  ASN A 440      -9.059   4.973 -66.942  1.00 92.92           C  
ATOM   1884  O   ASN A 440      -7.183   7.864 -66.750  1.00 92.92           O  
ATOM   1885  CG  ASN A 440      -7.927   4.502 -66.042  1.00 92.92           C  
ATOM   1886  ND2 ASN A 440      -7.426   3.306 -66.242  1.00 92.92           N  
ATOM   1887  OD1 ASN A 440      -7.491   5.195 -65.138  1.00 92.92           O  
ATOM   1888  N   VAL A 441      -9.251   7.956 -65.887  1.00 91.84           N  
ATOM   1889  CA  VAL A 441      -9.013   9.140 -65.027  1.00 91.84           C  
ATOM   1890  C   VAL A 441      -7.730   9.029 -64.185  1.00 91.84           C  
ATOM   1891  CB  VAL A 441     -10.232   9.419 -64.118  1.00 91.84           C  
ATOM   1892  O   VAL A 441      -6.920   9.950 -64.203  1.00 91.84           O  
ATOM   1893  CG1 VAL A 441     -10.045  10.683 -63.270  1.00 91.84           C  
ATOM   1894  CG2 VAL A 441     -11.514   9.606 -64.947  1.00 91.84           C  
ATOM   1895  N   LYS A 442      -7.486   7.881 -63.537  1.00 91.19           N  
ATOM   1896  CA  LYS A 442      -6.271   7.636 -62.737  1.00 91.19           C  
ATOM   1897  C   LYS A 442      -5.011   7.547 -63.605  1.00 91.19           C  
ATOM   1898  CB  LYS A 442      -6.488   6.367 -61.898  1.00 91.19           C  
ATOM   1899  O   LYS A 442      -3.946   8.003 -63.206  1.00 91.19           O  
ATOM   1900  CG  LYS A 442      -5.288   6.009 -61.003  1.00 91.19           C  
ATOM   1901  CD  LYS A 442      -5.646   4.813 -60.107  1.00 91.19           C  
ATOM   1902  CE  LYS A 442      -4.478   4.359 -59.222  1.00 91.19           C  
ATOM   1903  NZ  LYS A 442      -3.418   3.669 -59.996  1.00 91.19           N  
ATOM   1904  N   GLY A 443      -5.131   6.990 -64.811  1.00 93.48           N  
ATOM   1905  CA  GLY A 443      -4.060   7.003 -65.810  1.00 93.48           C  
ATOM   1906  C   GLY A 443      -3.704   8.420 -66.270  1.00 93.48           C  
ATOM   1907  O   GLY A 443      -2.524   8.726 -66.417  1.00 93.48           O  
ATOM   1908  N   LYS A 444      -4.699   9.306 -66.432  1.00 95.49           N  
ATOM   1909  CA  LYS A 444      -4.468  10.729 -66.732  1.00 95.49           C  
ATOM   1910  C   LYS A 444      -3.763  11.441 -65.582  1.00 95.49           C  
ATOM   1911  CB  LYS A 444      -5.773  11.461 -67.099  1.00 95.49           C  
ATOM   1912  O   LYS A 444      -2.858  12.220 -65.844  1.00 95.49           O  
ATOM   1913  CG  LYS A 444      -6.419  10.906 -68.373  1.00 95.49           C  
ATOM   1914  CD  LYS A 444      -7.644  11.727 -68.783  1.00 95.49           C  
ATOM   1915  CE  LYS A 444      -8.410  10.989 -69.884  1.00 95.49           C  
ATOM   1916  NZ  LYS A 444      -9.445  11.855 -70.483  1.00 95.49           N  
ATOM   1917  N   GLU A 445      -4.123  11.142 -64.335  1.00 94.73           N  
ATOM   1918  CA  GLU A 445      -3.448  11.676 -63.144  1.00 94.73           C  
ATOM   1919  C   GLU A 445      -1.979  11.227 -63.064  1.00 94.73           C  
ATOM   1920  CB  GLU A 445      -4.235  11.282 -61.879  1.00 94.73           C  
ATOM   1921  O   GLU A 445      -1.094  12.076 -62.983  1.00 94.73           O  
ATOM   1922  CG  GLU A 445      -5.558  12.060 -61.799  1.00 94.73           C  
ATOM   1923  CD  GLU A 445      -6.536  11.582 -60.715  1.00 94.73           C  
ATOM   1924  OE1 GLU A 445      -7.416  12.408 -60.370  1.00 94.73           O  
ATOM   1925  OE2 GLU A 445      -6.460  10.406 -60.290  1.00 94.73           O  
ATOM   1926  N   GLU A 446      -1.692   9.922 -63.167  1.00 93.96           N  
ATOM   1927  CA  GLU A 446      -0.311   9.409 -63.098  1.00 93.96           C  
ATOM   1928  C   GLU A 446       0.562   9.886 -64.281  1.00 93.96           C  
ATOM   1929  CB  GLU A 446      -0.300   7.865 -62.965  1.00 93.96           C  
ATOM   1930  O   GLU A 446       1.729  10.223 -64.084  1.00 93.96           O  
ATOM   1931  CG  GLU A 446      -0.783   7.375 -61.584  1.00 93.96           C  
ATOM   1932  CD  GLU A 446      -0.739   5.845 -61.346  1.00 93.96           C  
ATOM   1933  OE1 GLU A 446      -1.514   5.379 -60.474  1.00 93.96           O  
ATOM   1934  OE2 GLU A 446       0.072   5.095 -61.939  1.00 93.96           O  
ATOM   1935  N   VAL A 447       0.013   9.974 -65.502  1.00 96.97           N  
ATOM   1936  CA  VAL A 447       0.754  10.461 -66.684  1.00 96.97           C  
ATOM   1937  C   VAL A 447       0.953  11.976 -66.658  1.00 96.97           C  
ATOM   1938  CB  VAL A 447       0.082   9.998 -67.994  1.00 96.97           C  
ATOM   1939  O   VAL A 447       2.055  12.441 -66.944  1.00 96.97           O  
ATOM   1940  CG1 VAL A 447       0.657  10.665 -69.251  1.00 96.97           C  
ATOM   1941  CG2 VAL A 447       0.264   8.483 -68.169  1.00 96.97           C  
ATOM   1942  N   ALA A 448      -0.072  12.759 -66.305  1.00 97.26           N  
ATOM   1943  CA  ALA A 448       0.066  14.211 -66.196  1.00 97.26           C  
ATOM   1944  C   ALA A 448       1.049  14.599 -65.082  1.00 97.26           C  
ATOM   1945  CB  ALA A 448      -1.308  14.847 -65.978  1.00 97.26           C  
ATOM   1946  O   ALA A 448       1.843  15.514 -65.283  1.00 97.26           O  
ATOM   1947  N   SER A 449       1.054  13.864 -63.963  1.00 95.85           N  
ATOM   1948  CA  SER A 449       2.012  14.049 -62.869  1.00 95.85           C  
ATOM   1949  C   SER A 449       3.461  13.950 -63.353  1.00 95.85           C  
ATOM   1950  CB  SER A 449       1.720  13.043 -61.749  1.00 95.85           C  
ATOM   1951  O   SER A 449       4.214  14.923 -63.261  1.00 95.85           O  
ATOM   1952  OG  SER A 449       2.667  13.142 -60.711  1.00 95.85           O  
ATOM   1953  N   ALA A 450       3.843  12.824 -63.966  1.00 96.26           N  
ATOM   1954  CA  ALA A 450       5.211  12.629 -64.448  1.00 96.26           C  
ATOM   1955  C   ALA A 450       5.581  13.607 -65.584  1.00 96.26           C  
ATOM   1956  CB  ALA A 450       5.370  11.162 -64.861  1.00 96.26           C  
ATOM   1957  O   ALA A 450       6.694  14.133 -65.608  1.00 96.26           O  
ATOM   1958  N   LEU A 451       4.647  13.916 -66.501  1.00 97.77           N  
ATOM   1959  CA  LEU A 451       4.870  14.910 -67.561  1.00 97.77           C  
ATOM   1960  C   LEU A 451       5.154  16.309 -67.001  1.00 97.77           C  
ATOM   1961  CB  LEU A 451       3.661  14.973 -68.515  1.00 97.77           C  
ATOM   1962  O   LEU A 451       6.076  16.965 -67.479  1.00 97.77           O  
ATOM   1963  CG  LEU A 451       3.562  13.811 -69.519  1.00 97.77           C  
ATOM   1964  CD1 LEU A 451       2.240  13.912 -70.281  1.00 97.77           C  
ATOM   1965  CD2 LEU A 451       4.687  13.837 -70.555  1.00 97.77           C  
ATOM   1966  N   VAL A 452       4.407  16.763 -65.991  1.00 97.05           N  
ATOM   1967  CA  VAL A 452       4.619  18.075 -65.359  1.00 97.05           C  
ATOM   1968  C   VAL A 452       6.000  18.161 -64.710  1.00 97.05           C  
ATOM   1969  CB  VAL A 452       3.498  18.374 -64.344  1.00 97.05           C  
ATOM   1970  O   VAL A 452       6.703  19.146 -64.926  1.00 97.05           O  
ATOM   1971  CG1 VAL A 452       3.814  19.556 -63.425  1.00 97.05           C  
ATOM   1972  CG2 VAL A 452       2.209  18.738 -65.087  1.00 97.05           C  
ATOM   1973  N   HSD A 453       6.423  17.129 -63.977  1.00 94.55           N  
ATOM   1974  CA  HSD A 453       7.739  17.110 -63.336  1.00 94.55           C  
ATOM   1975  C   HSD A 453       8.884  17.102 -64.364  1.00 94.55           C  
ATOM   1976  CB  HSD A 453       7.831  15.914 -62.383  1.00 94.55           C  
ATOM   1977  O   HSD A 453       9.800  17.923 -64.271  1.00 94.55           O  
ATOM   1978  CG  HSD A 453       6.986  16.066 -61.143  1.00 94.55           C  
ATOM   1979  CD2 HSD A 453       7.386  16.587 -59.942  1.00 94.55           C  
ATOM   1980  ND1 HSD A 453       5.677  15.674 -60.989  1.00 94.55           N  
ATOM   1981  CE1 HSD A 453       5.298  15.943 -59.731  1.00 94.55           C  
ATOM   1982  NE2 HSD A 453       6.309  16.511 -59.053  1.00 94.55           N  
ATOM   1983  N   ILE A 454       8.804  16.244 -65.391  1.00 96.49           N  
ATOM   1984  CA  ILE A 454       9.795  16.202 -66.479  1.00 96.49           C  
ATOM   1985  C   ILE A 454       9.865  17.563 -67.181  1.00 96.49           C  
ATOM   1986  CB  ILE A 454       9.483  15.052 -67.467  1.00 96.49           C  
ATOM   1987  O   ILE A 454      10.944  18.143 -67.275  1.00 96.49           O  
ATOM   1988  CG1 ILE A 454       9.710  13.684 -66.782  1.00 96.49           C  
ATOM   1989  CG2 ILE A 454      10.355  15.143 -68.739  1.00 96.49           C  
ATOM   1990  CD1 ILE A 454       9.000  12.530 -67.497  1.00 96.49           C  
ATOM   1991  N   LEU A 455       8.727  18.116 -67.608  1.00 96.34           N  
ATOM   1992  CA  LEU A 455       8.688  19.369 -68.365  1.00 96.34           C  
ATOM   1993  C   LEU A 455       9.045  20.595 -67.510  1.00 96.34           C  
ATOM   1994  CB  LEU A 455       7.323  19.503 -69.070  1.00 96.34           C  
ATOM   1995  O   LEU A 455       9.548  21.572 -68.058  1.00 96.34           O  
ATOM   1996  CG  LEU A 455       7.083  18.417 -70.143  1.00 96.34           C  
ATOM   1997  CD1 LEU A 455       5.627  18.405 -70.598  1.00 96.34           C  
ATOM   1998  CD2 LEU A 455       7.939  18.636 -71.390  1.00 96.34           C  
ATOM   1999  N   GLN A 456       8.864  20.568 -66.184  1.00 93.91           N  
ATOM   2000  CA  GLN A 456       9.416  21.600 -65.297  1.00 93.91           C  
ATOM   2001  C   GLN A 456      10.948  21.502 -65.254  1.00 93.91           C  
ATOM   2002  CB  GLN A 456       8.766  21.506 -63.903  1.00 93.91           C  
ATOM   2003  O   GLN A 456      11.623  22.509 -65.451  1.00 93.91           O  
ATOM   2004  CG  GLN A 456       9.310  22.514 -62.868  1.00 93.91           C  
ATOM   2005  CD  GLN A 456       9.075  23.994 -63.187  1.00 93.91           C  
ATOM   2006  NE2 GLN A 456       9.716  24.887 -62.468  1.00 93.91           N  
ATOM   2007  OE1 GLN A 456       8.300  24.386 -64.051  1.00 93.91           O  
ATOM   2008  N   SER A 457      11.504  20.297 -65.082  1.00 90.87           N  
ATOM   2009  CA  SER A 457      12.962  20.095 -65.045  1.00 90.87           C  
ATOM   2010  C   SER A 457      13.671  20.388 -66.380  1.00 90.87           C  
ATOM   2011  CB  SER A 457      13.282  18.682 -64.557  1.00 90.87           C  
ATOM   2012  O   SER A 457      14.828  20.800 -66.372  1.00 90.87           O  
ATOM   2013  OG  SER A 457      13.000  17.727 -65.554  1.00 90.87           O  
ATOM   2014  N   THR A 458      12.983  20.246 -67.521  1.00 91.55           N  
ATOM   2015  CA  THR A 458      13.502  20.610 -68.856  1.00 91.55           C  
ATOM   2016  C   THR A 458      13.100  22.020 -69.317  1.00 91.55           C  
ATOM   2017  CB  THR A 458      13.190  19.547 -69.927  1.00 91.55           C  
ATOM   2018  O   THR A 458      13.328  22.381 -70.471  1.00 91.55           O  
ATOM   2019  CG2 THR A 458      13.729  18.166 -69.548  1.00 91.55           C  
ATOM   2020  OG1 THR A 458      11.810  19.401 -70.174  1.00 91.55           O  
ATOM   2021  N   GLY A 459      12.519  22.845 -68.434  1.00 90.32           N  
ATOM   2022  CA  GLY A 459      12.210  24.256 -68.707  1.00 90.32           C  
ATOM   2023  C   GLY A 459      11.047  24.504 -69.681  1.00 90.32           C  
ATOM   2024  O   GLY A 459      10.928  25.598 -70.230  1.00 90.32           O  
ATOM   2025  N   LYS A 460      10.185  23.506 -69.913  1.00 93.75           N  
ATOM   2026  CA  LYS A 460       9.049  23.549 -70.853  1.00 93.75           C  
ATOM   2027  C   LYS A 460       7.653  23.503 -70.223  1.00 93.75           C  
ATOM   2028  CB  LYS A 460       9.240  22.470 -71.944  1.00 93.75           C  
ATOM   2029  O   LYS A 460       6.673  23.603 -70.961  1.00 93.75           O  
ATOM   2030  CG  LYS A 460      10.293  22.829 -73.010  1.00 93.75           C  
ATOM   2031  CD  LYS A 460      10.012  24.205 -73.630  1.00 93.75           C  
ATOM   2032  CE  LYS A 460      10.736  24.457 -74.949  1.00 93.75           C  
ATOM   2033  NZ  LYS A 460      10.455  25.845 -75.388  1.00 93.75           N  
ATOM   2034  N   ALA A 461       7.528  23.434 -68.896  1.00 93.57           N  
ATOM   2035  CA  ALA A 461       6.230  23.399 -68.211  1.00 93.57           C  
ATOM   2036  C   ALA A 461       5.308  24.576 -68.576  1.00 93.57           C  
ATOM   2037  CB  ALA A 461       6.452  23.347 -66.697  1.00 93.57           C  
ATOM   2038  O   ALA A 461       4.128  24.354 -68.839  1.00 93.57           O  
ATOM   2039  N   LYS A 462       5.831  25.812 -68.663  1.00 92.08           N  
ATOM   2040  CA  LYS A 462       5.026  26.988 -69.043  1.00 92.08           C  
ATOM   2041  C   LYS A 462       4.405  26.842 -70.432  1.00 92.08           C  
ATOM   2042  CB  LYS A 462       5.860  28.275 -68.948  1.00 92.08           C  
ATOM   2043  O   LYS A 462       3.205  27.069 -70.583  1.00 92.08           O  
ATOM   2044  CG  LYS A 462       5.034  29.509 -69.365  1.00 92.08           C  
ATOM   2045  CD  LYS A 462       5.805  30.818 -69.213  1.00 92.08           C  
ATOM   2046  CE  LYS A 462       6.976  30.926 -70.196  1.00 92.08           C  
ATOM   2047  NZ  LYS A 462       7.706  32.197 -69.991  1.00 92.08           N  
ATOM   2048  N   ASP A 463       5.210  26.462 -71.424  1.00 93.98           N  
ATOM   2049  CA  ASP A 463       4.755  26.256 -72.802  1.00 93.98           C  
ATOM   2050  C   ASP A 463       3.678  25.165 -72.822  1.00 93.98           C  
ATOM   2051  CB  ASP A 463       5.927  25.861 -73.723  1.00 93.98           C  
ATOM   2052  O   ASP A 463       2.548  25.417 -73.233  1.00 93.98           O  
ATOM   2053  CG  ASP A 463       7.014  26.925 -73.915  1.00 93.98           C  
ATOM   2054  OD1 ASP A 463       6.886  28.043 -73.371  1.00 93.98           O  
ATOM   2055  OD2 ASP A 463       8.008  26.587 -74.604  1.00 93.98           O  
ATOM   2056  N   PHE A 464       3.993  23.999 -72.247  1.00 96.09           N  
ATOM   2057  CA  PHE A 464       3.094  22.851 -72.129  1.00 96.09           C  
ATOM   2058  C   PHE A 464       1.739  23.209 -71.508  1.00 96.09           C  
ATOM   2059  CB  PHE A 464       3.813  21.771 -71.310  1.00 96.09           C  
ATOM   2060  O   PHE A 464       0.701  22.908 -72.093  1.00 96.09           O  
ATOM   2061  CG  PHE A 464       2.945  20.621 -70.829  1.00 96.09           C  
ATOM   2062  CD1 PHE A 464       2.891  20.295 -69.460  1.00 96.09           C  
ATOM   2063  CD2 PHE A 464       2.214  19.852 -71.752  1.00 96.09           C  
ATOM   2064  CE1 PHE A 464       2.130  19.195 -69.027  1.00 96.09           C  
ATOM   2065  CE2 PHE A 464       1.458  18.750 -71.320  1.00 96.09           C  
ATOM   2066  CZ  PHE A 464       1.416  18.420 -69.956  1.00 96.09           C  
ATOM   2067  N   LEU A 465       1.719  23.888 -70.361  1.00 95.61           N  
ATOM   2068  CA  LEU A 465       0.479  24.251 -69.671  1.00 95.61           C  
ATOM   2069  C   LEU A 465      -0.291  25.353 -70.407  1.00 95.61           C  
ATOM   2070  CB  LEU A 465       0.818  24.674 -68.237  1.00 95.61           C  
ATOM   2071  O   LEU A 465      -1.520  25.334 -70.422  1.00 95.61           O  
ATOM   2072  CG  LEU A 465       1.360  23.506 -67.391  1.00 95.61           C  
ATOM   2073  CD1 LEU A 465       2.020  24.068 -66.145  1.00 95.61           C  
ATOM   2074  CD2 LEU A 465       0.260  22.537 -66.952  1.00 95.61           C  
ATOM   2075  N   SER A 466       0.407  26.279 -71.068  1.00 93.35           N  
ATOM   2076  CA  SER A 466      -0.214  27.267 -71.962  1.00 93.35           C  
ATOM   2077  C   SER A 466      -0.855  26.601 -73.181  1.00 93.35           C  
ATOM   2078  CB  SER A 466       0.811  28.303 -72.428  1.00 93.35           C  
ATOM   2079  O   SER A 466      -1.912  27.027 -73.640  1.00 93.35           O  
ATOM   2080  OG  SER A 466       1.432  28.949 -71.337  1.00 93.35           O  
ATOM   2081  N   ASP A 467      -0.235  25.550 -73.711  1.00 93.98           N  
ATOM   2082  CA  ASP A 467      -0.701  24.822 -74.888  1.00 93.98           C  
ATOM   2083  C   ASP A 467      -1.871  23.890 -74.563  1.00 93.98           C  
ATOM   2084  CB  ASP A 467       0.477  24.043 -75.484  1.00 93.98           C  
ATOM   2085  O   ASP A 467      -2.881  23.901 -75.268  1.00 93.98           O  
ATOM   2086  CG  ASP A 467       1.603  24.941 -76.002  1.00 93.98           C  
ATOM   2087  OD1 ASP A 467       1.345  26.119 -76.361  1.00 93.98           O  
ATOM   2088  OD2 ASP A 467       2.700  24.399 -76.251  1.00 93.98           O  
ATOM   2089  N   MET A 468      -1.777  23.135 -73.465  1.00 93.23           N  
ATOM   2090  CA  MET A 468      -2.855  22.268 -72.989  1.00 93.23           C  
ATOM   2091  C   MET A 468      -4.094  23.089 -72.602  1.00 93.23           C  
ATOM   2092  CB  MET A 468      -2.375  21.412 -71.807  1.00 93.23           C  
ATOM   2093  O   MET A 468      -5.198  22.735 -73.013  1.00 93.23           O  
ATOM   2094  CG  MET A 468      -1.344  20.338 -72.180  1.00 93.23           C  
ATOM   2095  SD  MET A 468      -1.790  19.129 -73.466  1.00 93.23           S  
ATOM   2096  CE  MET A 468      -3.226  18.321 -72.713  1.00 93.23           C  
ATOM   2097  N   ALA A 469      -3.922  24.216 -71.899  1.00 91.00           N  
ATOM   2098  CA  ALA A 469      -5.018  25.125 -71.564  1.00 91.00           C  
ATOM   2099  C   ALA A 469      -5.734  25.655 -72.811  1.00 91.00           C  
ATOM   2100  CB  ALA A 469      -4.466  26.288 -70.736  1.00 91.00           C  
ATOM   2101  O   ALA A 469      -6.954  25.533 -72.919  1.00 91.00           O  
ATOM   2102  N   MET A 470      -4.983  26.189 -73.780  1.00 90.79           N  
ATOM   2103  CA  MET A 470      -5.580  26.693 -75.018  1.00 90.79           C  
ATOM   2104  C   MET A 470      -6.258  25.583 -75.828  1.00 90.79           C  
ATOM   2105  CB  MET A 470      -4.540  27.439 -75.857  1.00 90.79           C  
ATOM   2106  O   MET A 470      -7.320  25.831 -76.388  1.00 90.79           O  
ATOM   2107  CG  MET A 470      -4.118  28.796 -75.275  1.00 90.79           C  
ATOM   2108  SD  MET A 470      -5.426  29.958 -74.788  1.00 90.79           S  
ATOM   2109  CE  MET A 470      -5.456  29.706 -72.991  1.00 90.79           C  
ATOM   2110  N   SER A 471      -5.737  24.350 -75.819  1.00 88.83           N  
ATOM   2111  CA  SER A 471      -6.384  23.217 -76.501  1.00 88.83           C  
ATOM   2112  C   SER A 471      -7.738  22.812 -75.892  1.00 88.83           C  
ATOM   2113  CB  SER A 471      -5.432  22.018 -76.568  1.00 88.83           C  
ATOM   2114  O   SER A 471      -8.616  22.333 -76.609  1.00 88.83           O  
ATOM   2115  OG  SER A 471      -5.343  21.304 -75.347  1.00 88.83           O  
ATOM   2116  N   GLU A 472      -7.945  23.034 -74.589  1.00 87.84           N  
ATOM   2117  CA  GLU A 472      -9.248  22.835 -73.939  1.00 87.84           C  
ATOM   2118  C   GLU A 472     -10.203  23.993 -74.261  1.00 87.84           C  
ATOM   2119  CB  GLU A 472      -9.090  22.703 -72.416  1.00 87.84           C  
ATOM   2120  O   GLU A 472     -11.367  23.745 -74.561  1.00 87.84           O  
ATOM   2121  CG  GLU A 472      -8.261  21.492 -71.967  1.00 87.84           C  
ATOM   2122  CD  GLU A 472      -9.098  20.267 -71.579  1.00 87.84           C  
ATOM   2123  OE1 GLU A 472      -9.131  19.280 -72.348  1.00 87.84           O  
ATOM   2124  OE2 GLU A 472      -9.659  20.243 -70.462  1.00 87.84           O  
ATOM   2125  N   VAL A 473      -9.710  25.240 -74.266  1.00 88.36           N  
ATOM   2126  CA  VAL A 473     -10.486  26.411 -74.722  1.00 88.36           C  
ATOM   2127  C   VAL A 473     -10.964  26.200 -76.159  1.00 88.36           C  
ATOM   2128  CB  VAL A 473      -9.674  27.718 -74.592  1.00 88.36           C  
ATOM   2129  O   VAL A 473     -12.152  26.342 -76.428  1.00 88.36           O  
ATOM   2130  CG1 VAL A 473     -10.403  28.937 -75.175  1.00 88.36           C  
ATOM   2131  CG2 VAL A 473      -9.385  28.036 -73.121  1.00 88.36           C  
ATOM   2132  N   ASP A 474     -10.074  25.768 -77.056  1.00 86.38           N  
ATOM   2133  CA  ASP A 474     -10.377  25.494 -78.466  1.00 86.38           C  
ATOM   2134  C   ASP A 474     -11.395  24.354 -78.629  1.00 86.38           C  
ATOM   2135  CB  ASP A 474      -9.075  25.172 -79.230  1.00 86.38           C  
ATOM   2136  O   ASP A 474     -12.280  24.432 -79.483  1.00 86.38           O  
ATOM   2137  CG  ASP A 474      -8.122  26.368 -79.319  1.00 86.38           C  
ATOM   2138  OD1 ASP A 474      -8.599  27.516 -79.225  1.00 86.38           O  
ATOM   2139  OD2 ASP A 474      -6.888  26.188 -79.441  1.00 86.38           O  
ATOM   2140  N   ARG A 475     -11.330  23.312 -77.784  1.00 85.24           N  
ATOM   2141  CA  ARG A 475     -12.303  22.204 -77.799  1.00 85.24           C  
ATOM   2142  C   ARG A 475     -13.689  22.605 -77.272  1.00 85.24           C  
ATOM   2143  CB  ARG A 475     -11.726  20.981 -77.057  1.00 85.24           C  
ATOM   2144  O   ARG A 475     -14.674  21.965 -77.638  1.00 85.24           O  
ATOM   2145  CG  ARG A 475     -12.572  19.719 -77.322  1.00 85.24           C  
ATOM   2146  CD  ARG A 475     -11.919  18.404 -76.874  1.00 85.24           C  
ATOM   2147  NE  ARG A 475     -12.067  18.154 -75.425  1.00 85.24           N  
ATOM   2148  NH1 ARG A 475      -9.889  18.494 -74.783  1.00 85.24           N  
ATOM   2149  NH2 ARG A 475     -11.365  17.884 -73.272  1.00 85.24           N  
ATOM   2150  CZ  ARG A 475     -11.117  18.171 -74.512  1.00 85.24           C  
ATOM   2151  N   PHE A 476     -13.783  23.645 -76.439  1.00 82.11           N  
ATOM   2152  CA  PHE A 476     -15.015  24.035 -75.740  1.00 82.11           C  
ATOM   2153  C   PHE A 476     -15.473  25.478 -75.987  1.00 82.11           C  
ATOM   2154  CB  PHE A 476     -14.889  23.713 -74.244  1.00 82.11           C  
ATOM   2155  O   PHE A 476     -16.258  25.997 -75.196  1.00 82.11           O  
ATOM   2156  CG  PHE A 476     -14.700  22.246 -73.938  1.00 82.11           C  
ATOM   2157  CD1 PHE A 476     -15.679  21.315 -74.336  1.00 82.11           C  
ATOM   2158  CD2 PHE A 476     -13.553  21.815 -73.248  1.00 82.11           C  
ATOM   2159  CE1 PHE A 476     -15.490  19.950 -74.079  1.00 82.11           C  
ATOM   2160  CE2 PHE A 476     -13.365  20.451 -72.986  1.00 82.11           C  
ATOM   2161  CZ  PHE A 476     -14.325  19.523 -73.426  1.00 82.11           C  
ATOM   2162  N   MET A 477     -15.073  26.116 -77.094  1.00 76.07           N  
ATOM   2163  CA  MET A 477     -15.483  27.496 -77.419  1.00 76.07           C  
ATOM   2164  C   MET A 477     -17.012  27.706 -77.408  1.00 76.07           C  
ATOM   2165  CB  MET A 477     -14.921  27.911 -78.788  1.00 76.07           C  
ATOM   2166  O   MET A 477     -17.485  28.743 -76.963  1.00 76.07           O  
ATOM   2167  CG  MET A 477     -13.392  28.002 -78.796  1.00 76.07           C  
ATOM   2168  SD  MET A 477     -12.688  28.742 -80.294  1.00 76.07           S  
ATOM   2169  CE  MET A 477     -12.831  27.343 -81.439  1.00 76.07           C  
ATOM   2170  N   GLU A 478     -17.795  26.710 -77.838  1.00 78.73           N  
ATOM   2171  CA  GLU A 478     -19.272  26.735 -77.799  1.00 78.73           C  
ATOM   2172  C   GLU A 478     -19.869  26.482 -76.400  1.00 78.73           C  
ATOM   2173  CB  GLU A 478     -19.813  25.598 -78.675  1.00 78.73           C  
ATOM   2174  O   GLU A 478     -21.055  26.702 -76.158  1.00 78.73           O  
ATOM   2175  CG  GLU A 478     -19.379  25.597 -80.147  1.00 78.73           C  
ATOM   2176  CD  GLU A 478     -19.920  24.353 -80.872  1.00 78.73           C  
ATOM   2177  OE1 GLU A 478     -20.021  24.395 -82.114  1.00 78.73           O  
ATOM   2178  OE2 GLU A 478     -20.206  23.337 -80.179  1.00 78.73           O  
ATOM   2179  N   ARG A 479     -19.080  25.894 -75.497  1.00 82.04           N  
ATOM   2180  CA  ARG A 479     -19.517  25.262 -74.244  1.00 82.04           C  
ATOM   2181  C   ARG A 479     -18.574  25.649 -73.112  1.00 82.04           C  
ATOM   2182  CB  ARG A 479     -19.672  23.742 -74.458  1.00 82.04           C  
ATOM   2183  O   ARG A 479     -18.074  24.814 -72.367  1.00 82.04           O  
ATOM   2184  CG  ARG A 479     -21.055  23.410 -75.041  1.00 82.04           C  
ATOM   2185  CD  ARG A 479     -21.128  21.979 -75.585  1.00 82.04           C  
ATOM   2186  NE  ARG A 479     -20.682  21.917 -76.993  1.00 82.04           N  
ATOM   2187  NH1 ARG A 479     -19.978  19.731 -77.050  1.00 82.04           N  
ATOM   2188  NH2 ARG A 479     -19.955  20.962 -78.912  1.00 82.04           N  
ATOM   2189  CZ  ARG A 479     -20.209  20.872 -77.642  1.00 82.04           C  
ATOM   2190  N   GLU A 480     -18.377  26.954 -72.967  1.00 79.82           N  
ATOM   2191  CA  GLU A 480     -17.426  27.578 -72.041  1.00 79.82           C  
ATOM   2192  C   GLU A 480     -17.569  27.094 -70.588  1.00 79.82           C  
ATOM   2193  CB  GLU A 480     -17.651  29.091 -72.059  1.00 79.82           C  
ATOM   2194  O   GLU A 480     -16.591  26.992 -69.855  1.00 79.82           O  
ATOM   2195  CG  GLU A 480     -17.502  29.717 -73.454  1.00 79.82           C  
ATOM   2196  CD  GLU A 480     -17.876  31.199 -73.449  1.00 79.82           C  
ATOM   2197  OE1 GLU A 480     -18.008  31.782 -74.544  1.00 79.82           O  
ATOM   2198  OE2 GLU A 480     -17.993  31.792 -72.350  1.00 79.82           O  
ATOM   2199  N   HSD A 481     -18.785  26.726 -70.175  1.00 76.38           N  
ATOM   2200  CA  HSD A 481     -19.074  26.172 -68.852  1.00 76.38           C  
ATOM   2201  C   HSD A 481     -18.489  24.763 -68.607  1.00 76.38           C  
ATOM   2202  CB  HSD A 481     -20.595  26.196 -68.637  1.00 76.38           C  
ATOM   2203  O   HSD A 481     -18.583  24.275 -67.477  1.00 76.38           O  
ATOM   2204  CG  HSD A 481     -21.346  25.250 -69.543  1.00 76.38           C  
ATOM   2205  CD2 HSD A 481     -21.525  23.906 -69.344  1.00 76.38           C  
ATOM   2206  ND1 HSD A 481     -21.968  25.568 -70.730  1.00 76.38           N  
ATOM   2207  CE1 HSD A 481     -22.505  24.443 -71.231  1.00 76.38           C  
ATOM   2208  NE2 HSD A 481     -22.259  23.404 -70.421  1.00 76.38           N  
ATOM   2209  N   LEU A 482     -17.925  24.109 -69.630  1.00 79.48           N  
ATOM   2210  CA  LEU A 482     -17.175  22.849 -69.544  1.00 79.48           C  
ATOM   2211  C   LEU A 482     -15.653  23.058 -69.488  1.00 79.48           C  
ATOM   2212  CB  LEU A 482     -17.519  21.934 -70.738  1.00 79.48           C  
ATOM   2213  O   LEU A 482     -14.943  22.125 -69.101  1.00 79.48           O  
ATOM   2214  CG  LEU A 482     -19.002  21.563 -70.902  1.00 79.48           C  
ATOM   2215  CD1 LEU A 482     -19.164  20.623 -72.098  1.00 79.48           C  
ATOM   2216  CD2 LEU A 482     -19.572  20.858 -69.667  1.00 79.48           C  
ATOM   2217  N   ILE A 483     -15.145  24.254 -69.827  1.00 79.80           N  
ATOM   2218  CA  ILE A 483     -13.707  24.563 -69.766  1.00 79.80           C  
ATOM   2219  C   ILE A 483     -13.218  24.285 -68.342  1.00 79.80           C  
ATOM   2220  CB  ILE A 483     -13.389  26.011 -70.221  1.00 79.80           C  
ATOM   2221  O   ILE A 483     -13.762  24.788 -67.360  1.00 79.80           O  
ATOM   2222  CG1 ILE A 483     -13.760  26.202 -71.711  1.00 79.80           C  
ATOM   2223  CG2 ILE A 483     -11.891  26.332 -70.023  1.00 79.80           C  
ATOM   2224  CD1 ILE A 483     -13.705  27.655 -72.205  1.00 79.80           C  
ATOM   2225  N   PHE A 484     -12.219  23.409 -68.241  1.00 79.79           N  
ATOM   2226  CA  PHE A 484     -11.669  22.905 -66.985  1.00 79.79           C  
ATOM   2227  C   PHE A 484     -12.689  22.305 -65.993  1.00 79.79           C  
ATOM   2228  CB  PHE A 484     -10.734  23.949 -66.352  1.00 79.79           C  
ATOM   2229  O   PHE A 484     -12.434  22.279 -64.784  1.00 79.79           O  
ATOM   2230  CG  PHE A 484      -9.521  24.388 -67.154  1.00 79.79           C  
ATOM   2231  CD1 PHE A 484      -9.006  23.640 -68.238  1.00 79.79           C  
ATOM   2232  CD2 PHE A 484      -8.844  25.544 -66.727  1.00 79.79           C  
ATOM   2233  CE1 PHE A 484      -7.841  24.070 -68.895  1.00 79.79           C  
ATOM   2234  CE2 PHE A 484      -7.668  25.954 -67.370  1.00 79.79           C  
ATOM   2235  CZ  PHE A 484      -7.179  25.229 -68.463  1.00 79.79           C  
ATOM   2236  N   ARG A 485     -13.804  21.734 -66.467  1.00 80.53           N  
ATOM   2237  CA  ARG A 485     -14.708  20.896 -65.647  1.00 80.53           C  
ATOM   2238  C   ARG A 485     -14.671  19.401 -65.979  1.00 80.53           C  
ATOM   2239  CB  ARG A 485     -16.138  21.453 -65.679  1.00 80.53           C  
ATOM   2240  O   ARG A 485     -15.100  18.602 -65.155  1.00 80.53           O  
ATOM   2241  CG  ARG A 485     -16.218  22.849 -65.039  1.00 80.53           C  
ATOM   2242  CD  ARG A 485     -17.643  23.127 -64.553  1.00 80.53           C  
ATOM   2243  NE  ARG A 485     -17.739  24.423 -63.848  1.00 80.53           N  
ATOM   2244  NH1 ARG A 485     -19.485  25.339 -65.030  1.00 80.53           N  
ATOM   2245  NH2 ARG A 485     -18.716  26.380 -63.218  1.00 80.53           N  
ATOM   2246  CZ  ARG A 485     -18.645  25.367 -64.036  1.00 80.53           C  
ATOM   2247  N   GLU A 486     -14.138  19.013 -67.134  1.00 83.31           N  
ATOM   2248  CA  GLU A 486     -13.925  17.602 -67.489  1.00 83.31           C  
ATOM   2249  C   GLU A 486     -12.653  16.997 -66.849  1.00 83.31           C  
ATOM   2250  CB  GLU A 486     -13.911  17.437 -69.016  1.00 83.31           C  
ATOM   2251  O   GLU A 486     -11.815  17.706 -66.291  1.00 83.31           O  
ATOM   2252  CG  GLU A 486     -15.287  17.683 -69.658  1.00 83.31           C  
ATOM   2253  CD  GLU A 486     -15.330  17.274 -71.142  1.00 83.31           C  
ATOM   2254  OE1 GLU A 486     -16.404  17.458 -71.756  1.00 83.31           O  
ATOM   2255  OE2 GLU A 486     -14.301  16.771 -71.661  1.00 83.31           O  
ATOM   2256  N   ASN A 487     -12.508  15.666 -66.942  1.00 88.97           N  
ATOM   2257  CA  ASN A 487     -11.325  14.914 -66.505  1.00 88.97           C  
ATOM   2258  C   ASN A 487     -10.377  14.656 -67.692  1.00 88.97           C  
ATOM   2259  CB  ASN A 487     -11.765  13.605 -65.823  1.00 88.97           C  
ATOM   2260  O   ASN A 487     -10.520  13.669 -68.425  1.00 88.97           O  
ATOM   2261  CG  ASN A 487     -12.297  13.827 -64.421  1.00 88.97           C  
ATOM   2262  ND2 ASN A 487     -13.528  13.462 -64.148  1.00 88.97           N  
ATOM   2263  OD1 ASN A 487     -11.601  14.306 -63.544  1.00 88.97           O  
ATOM   2264  N   THR A 488      -9.412  15.557 -67.869  1.00 92.78           N  
ATOM   2265  CA  THR A 488      -8.544  15.678 -69.057  1.00 92.78           C  
ATOM   2266  C   THR A 488      -7.065  15.725 -68.661  1.00 92.78           C  
ATOM   2267  CB  THR A 488      -8.929  16.913 -69.904  1.00 92.78           C  
ATOM   2268  O   THR A 488      -6.737  16.023 -67.511  1.00 92.78           O  
ATOM   2269  CG2 THR A 488     -10.420  16.919 -70.247  1.00 92.78           C  
ATOM   2270  OG1 THR A 488      -8.668  18.116 -69.212  1.00 92.78           O  
ATOM   2271  N   LEU A 489      -6.133  15.449 -69.578  1.00 94.88           N  
ATOM   2272  CA  LEU A 489      -4.699  15.586 -69.279  1.00 94.88           C  
ATOM   2273  C   LEU A 489      -4.326  17.041 -68.975  1.00 94.88           C  
ATOM   2274  CB  LEU A 489      -3.844  15.043 -70.437  1.00 94.88           C  
ATOM   2275  O   LEU A 489      -3.491  17.278 -68.107  1.00 94.88           O  
ATOM   2276  CG  LEU A 489      -3.826  13.509 -70.529  1.00 94.88           C  
ATOM   2277  CD1 LEU A 489      -3.199  13.072 -71.852  1.00 94.88           C  
ATOM   2278  CD2 LEU A 489      -2.984  12.903 -69.401  1.00 94.88           C  
ATOM   2279  N   ALA A 490      -4.974  18.009 -69.627  1.00 93.77           N  
ATOM   2280  CA  ALA A 490      -4.783  19.431 -69.346  1.00 93.77           C  
ATOM   2281  C   ALA A 490      -5.159  19.785 -67.902  1.00 93.77           C  
ATOM   2282  CB  ALA A 490      -5.653  20.231 -70.316  1.00 93.77           C  
ATOM   2283  O   ALA A 490      -4.367  20.373 -67.166  1.00 93.77           O  
ATOM   2284  N   THR A 491      -6.358  19.383 -67.477  1.00 92.90           N  
ATOM   2285  CA  THR A 491      -6.867  19.672 -66.131  1.00 92.90           C  
ATOM   2286  C   THR A 491      -6.041  18.997 -65.040  1.00 92.90           C  
ATOM   2287  CB  THR A 491      -8.341  19.277 -65.999  1.00 92.90           C  
ATOM   2288  O   THR A 491      -5.758  19.629 -64.022  1.00 92.90           O  
ATOM   2289  CG2 THR A 491      -9.246  20.277 -66.707  1.00 92.90           C  
ATOM   2290  OG1 THR A 491      -8.624  18.009 -66.513  1.00 92.90           O  
ATOM   2291  N   LYS A 492      -5.575  17.762 -65.271  1.00 94.71           N  
ATOM   2292  CA  LYS A 492      -4.682  17.050 -64.345  1.00 94.71           C  
ATOM   2293  C   LYS A 492      -3.250  17.592 -64.327  1.00 94.71           C  
ATOM   2294  CB  LYS A 492      -4.758  15.532 -64.603  1.00 94.71           C  
ATOM   2295  O   LYS A 492      -2.651  17.649 -63.257  1.00 94.71           O  
ATOM   2296  CG  LYS A 492      -6.151  14.922 -64.337  1.00 94.71           C  
ATOM   2297  CD  LYS A 492      -6.699  15.348 -62.969  1.00 94.71           C  
ATOM   2298  CE  LYS A 492      -7.991  14.657 -62.546  1.00 94.71           C  
ATOM   2299  NZ  LYS A 492      -8.217  14.901 -61.106  1.00 94.71           N  
ATOM   2300  N   ALA A 493      -2.728  18.077 -65.454  1.00 96.57           N  
ATOM   2301  CA  ALA A 493      -1.432  18.755 -65.494  1.00 96.57           C  
ATOM   2302  C   ALA A 493      -1.464  20.092 -64.733  1.00 96.57           C  
ATOM   2303  CB  ALA A 493      -1.020  18.946 -66.959  1.00 96.57           C  
ATOM   2304  O   ALA A 493      -0.529  20.418 -64.007  1.00 96.57           O  
ATOM   2305  N   ILE A 494      -2.563  20.842 -64.842  1.00 94.10           N  
ATOM   2306  CA  ILE A 494      -2.767  22.098 -64.109  1.00 94.10           C  
ATOM   2307  C   ILE A 494      -2.916  21.833 -62.600  1.00 94.10           C  
ATOM   2308  CB  ILE A 494      -3.945  22.866 -64.750  1.00 94.10           C  
ATOM   2309  O   ILE A 494      -2.238  22.486 -61.806  1.00 94.10           O  
ATOM   2310  CG1 ILE A 494      -3.498  23.394 -66.135  1.00 94.10           C  
ATOM   2311  CG2 ILE A 494      -4.451  24.021 -63.868  1.00 94.10           C  
ATOM   2312  CD1 ILE A 494      -4.658  23.839 -67.029  1.00 94.10           C  
ATOM   2313  N   GLU A 495      -3.727  20.840 -62.199  1.00 93.26           N  
ATOM   2314  CA  GLU A 495      -3.838  20.383 -60.799  1.00 93.26           C  
ATOM   2315  C   GLU A 495      -2.470  20.020 -60.194  1.00 93.26           C  
ATOM   2316  CB  GLU A 495      -4.755  19.145 -60.693  1.00 93.26           C  
ATOM   2317  O   GLU A 495      -2.174  20.434 -59.072  1.00 93.26           O  
ATOM   2318  CG  GLU A 495      -6.265  19.434 -60.712  1.00 93.26           C  
ATOM   2319  CD  GLU A 495      -7.106  18.142 -60.829  1.00 93.26           C  
ATOM   2320  OE1 GLU A 495      -8.152  18.146 -61.519  1.00 93.26           O  
ATOM   2321  OE2 GLU A 495      -6.735  17.096 -60.252  1.00 93.26           O  
ATOM   2322  N   GLU A 496      -1.630  19.266 -60.915  1.00 94.48           N  
ATOM   2323  CA  GLU A 496      -0.299  18.907 -60.415  1.00 94.48           C  
ATOM   2324  C   GLU A 496       0.662  20.097 -60.404  1.00 94.48           C  
ATOM   2325  CB  GLU A 496       0.306  17.735 -61.203  1.00 94.48           C  
ATOM   2326  O   GLU A 496       1.394  20.260 -59.434  1.00 94.48           O  
ATOM   2327  CG  GLU A 496       1.573  17.176 -60.521  1.00 94.48           C  
ATOM   2328  CD  GLU A 496       1.260  16.216 -59.364  1.00 94.48           C  
ATOM   2329  OE1 GLU A 496       1.885  15.136 -59.325  1.00 94.48           O  
ATOM   2330  OE2 GLU A 496       0.385  16.533 -58.523  1.00 94.48           O  
ATOM   2331  N   TYR A 497       0.664  20.965 -61.417  1.00 95.01           N  
ATOM   2332  CA  TYR A 497       1.606  22.087 -61.440  1.00 95.01           C  
ATOM   2333  C   TYR A 497       1.391  23.045 -60.268  1.00 95.01           C  
ATOM   2334  CB  TYR A 497       1.521  22.835 -62.769  1.00 95.01           C  
ATOM   2335  O   TYR A 497       2.346  23.416 -59.584  1.00 95.01           O  
ATOM   2336  CG  TYR A 497       2.669  23.806 -62.971  1.00 95.01           C  
ATOM   2337  CD1 TYR A 497       2.442  25.183 -63.171  1.00 95.01           C  
ATOM   2338  CD2 TYR A 497       3.978  23.298 -63.034  1.00 95.01           C  
ATOM   2339  CE1 TYR A 497       3.519  26.030 -63.514  1.00 95.01           C  
ATOM   2340  CE2 TYR A 497       5.051  24.137 -63.360  1.00 95.01           C  
ATOM   2341  OH  TYR A 497       5.868  26.275 -64.013  1.00 95.01           O  
ATOM   2342  CZ  TYR A 497       4.824  25.499 -63.631  1.00 95.01           C  
ATOM   2343  N   MET A 498       0.131  23.377 -59.966  1.00 93.24           N  
ATOM   2344  CA  MET A 498      -0.199  24.178 -58.784  1.00 93.24           C  
ATOM   2345  C   MET A 498       0.208  23.471 -57.483  1.00 93.24           C  
ATOM   2346  CB  MET A 498      -1.694  24.516 -58.770  1.00 93.24           C  
ATOM   2347  O   MET A 498       0.670  24.135 -56.558  1.00 93.24           O  
ATOM   2348  CG  MET A 498      -2.084  25.435 -59.935  1.00 93.24           C  
ATOM   2349  SD  MET A 498      -3.830  25.924 -59.971  1.00 93.24           S  
ATOM   2350  CE  MET A 498      -4.599  24.295 -60.176  1.00 93.24           C  
ATOM   2351  N   ARG A 499       0.120  22.136 -57.413  1.00 89.94           N  
ATOM   2352  CA  ARG A 499       0.623  21.351 -56.275  1.00 89.94           C  
ATOM   2353  C   ARG A 499       2.151  21.395 -56.168  1.00 89.94           C  
ATOM   2354  CB  ARG A 499       0.069  19.921 -56.379  1.00 89.94           C  
ATOM   2355  O   ARG A 499       2.657  21.630 -55.078  1.00 89.94           O  
ATOM   2356  CG  ARG A 499       0.343  19.071 -55.128  1.00 89.94           C  
ATOM   2357  CD  ARG A 499      -0.272  17.669 -55.260  1.00 89.94           C  
ATOM   2358  NE  ARG A 499      -1.748  17.723 -55.335  1.00 89.94           N  
ATOM   2359  NH1 ARG A 499      -2.044  17.149 -57.563  1.00 89.94           N  
ATOM   2360  NH2 ARG A 499      -3.780  17.783 -56.349  1.00 89.94           N  
ATOM   2361  CZ  ARG A 499      -2.499  17.548 -56.412  1.00 89.94           C  
ATOM   2362  N   LEU A 500       2.868  21.233 -57.279  1.00 89.28           N  
ATOM   2363  CA  LEU A 500       4.330  21.220 -57.348  1.00 89.28           C  
ATOM   2364  C   LEU A 500       4.940  22.564 -56.930  1.00 89.28           C  
ATOM   2365  CB  LEU A 500       4.737  20.801 -58.777  1.00 89.28           C  
ATOM   2366  O   LEU A 500       5.759  22.605 -56.014  1.00 89.28           O  
ATOM   2367  CG  LEU A 500       6.251  20.808 -59.071  1.00 89.28           C  
ATOM   2368  CD1 LEU A 500       7.039  19.919 -58.111  1.00 89.28           C  
ATOM   2369  CD2 LEU A 500       6.488  20.324 -60.503  1.00 89.28           C  
ATOM   2370  N   ILE A 501       4.535  23.669 -57.569  1.00 88.56           N  
ATOM   2371  CA  ILE A 501       5.167  24.982 -57.338  1.00 88.56           C  
ATOM   2372  C   ILE A 501       4.412  25.861 -56.328  1.00 88.56           C  
ATOM   2373  CB  ILE A 501       5.485  25.703 -58.668  1.00 88.56           C  
ATOM   2374  O   ILE A 501       5.004  26.732 -55.693  1.00 88.56           O  
ATOM   2375  CG1 ILE A 501       4.242  26.239 -59.409  1.00 88.56           C  
ATOM   2376  CG2 ILE A 501       6.293  24.778 -59.603  1.00 88.56           C  
ATOM   2377  CD1 ILE A 501       4.631  27.242 -60.495  1.00 88.56           C  
ATOM   2378  N   GLY A 502       3.114  25.620 -56.121  1.00 88.16           N  
ATOM   2379  CA  GLY A 502       2.276  26.388 -55.196  1.00 88.16           C  
ATOM   2380  C   GLY A 502       2.311  25.914 -53.740  1.00 88.16           C  
ATOM   2381  O   GLY A 502       1.780  26.611 -52.879  1.00 88.16           O  
ATOM   2382  N   GLN A 503       2.934  24.773 -53.416  1.00 84.77           N  
ATOM   2383  CA  GLN A 503       2.914  24.194 -52.060  1.00 84.77           C  
ATOM   2384  C   GLN A 503       3.464  25.129 -50.966  1.00 84.77           C  
ATOM   2385  CB  GLN A 503       3.694  22.866 -52.073  1.00 84.77           C  
ATOM   2386  O   GLN A 503       2.976  25.080 -49.832  1.00 84.77           O  
ATOM   2387  CG  GLN A 503       3.736  22.108 -50.737  1.00 84.77           C  
ATOM   2388  CD  GLN A 503       2.364  21.653 -50.247  1.00 84.77           C  
ATOM   2389  NE2 GLN A 503       1.648  22.461 -49.495  1.00 84.77           N  
ATOM   2390  OE1 GLN A 503       1.928  20.546 -50.497  1.00 84.77           O  
ATOM   2391  N   LYS A 504       4.455  25.974 -51.294  1.00 85.03           N  
ATOM   2392  CA  LYS A 504       5.004  27.013 -50.403  1.00 85.03           C  
ATOM   2393  C   LYS A 504       3.995  28.148 -50.207  1.00 85.03           C  
ATOM   2394  CB  LYS A 504       6.362  27.491 -50.957  1.00 85.03           C  
ATOM   2395  O   LYS A 504       3.510  28.341 -49.099  1.00 85.03           O  
ATOM   2396  CG  LYS A 504       7.001  28.621 -50.132  1.00 85.03           C  
ATOM   2397  CD  LYS A 504       8.373  29.008 -50.704  1.00 85.03           C  
ATOM   2398  CE  LYS A 504       8.972  30.198 -49.944  1.00 85.03           C  
ATOM   2399  NZ  LYS A 504      10.270  30.624 -50.542  1.00 85.03           N  
ATOM   2400  N   TYR A 505       3.585  28.785 -51.305  1.00 90.88           N  
ATOM   2401  CA  TYR A 505       2.553  29.830 -51.336  1.00 90.88           C  
ATOM   2402  C   TYR A 505       1.274  29.437 -50.573  1.00 90.88           C  
ATOM   2403  CB  TYR A 505       2.251  30.143 -52.809  1.00 90.88           C  
ATOM   2404  O   TYR A 505       0.745  30.231 -49.805  1.00 90.88           O  
ATOM   2405  CG  TYR A 505       0.922  30.826 -53.050  1.00 90.88           C  
ATOM   2406  CD1 TYR A 505      -0.192  30.068 -53.464  1.00 90.88           C  
ATOM   2407  CD2 TYR A 505       0.792  32.209 -52.830  1.00 90.88           C  
ATOM   2408  CE1 TYR A 505      -1.441  30.690 -53.649  1.00 90.88           C  
ATOM   2409  CE2 TYR A 505      -0.454  32.833 -53.019  1.00 90.88           C  
ATOM   2410  OH  TYR A 505      -2.775  32.681 -53.619  1.00 90.88           O  
ATOM   2411  CZ  TYR A 505      -1.576  32.076 -53.418  1.00 90.88           C  
ATOM   2412  N   LEU A 506       0.809  28.193 -50.710  1.00 92.37           N  
ATOM   2413  CA  LEU A 506      -0.376  27.690 -50.014  1.00 92.37           C  
ATOM   2414  C   LEU A 506      -0.205  27.668 -48.482  1.00 92.37           C  
ATOM   2415  CB  LEU A 506      -0.658  26.287 -50.572  1.00 92.37           C  
ATOM   2416  O   LEU A 506      -1.143  27.981 -47.746  1.00 92.37           O  
ATOM   2417  CG  LEU A 506      -1.999  25.684 -50.130  1.00 92.37           C  
ATOM   2418  CD1 LEU A 506      -3.185  26.387 -50.784  1.00 92.37           C  
ATOM   2419  CD2 LEU A 506      -2.022  24.211 -50.529  1.00 92.37           C  
ATOM   2420  N   LYS A 507       0.994  27.327 -47.993  1.00 88.50           N  
ATOM   2421  CA  LYS A 507       1.331  27.365 -46.561  1.00 88.50           C  
ATOM   2422  C   LYS A 507       1.458  28.798 -46.057  1.00 88.50           C  
ATOM   2423  CB  LYS A 507       2.616  26.563 -46.291  1.00 88.50           C  
ATOM   2424  O   LYS A 507       0.906  29.107 -45.005  1.00 88.50           O  
ATOM   2425  CG  LYS A 507       2.316  25.067 -46.414  1.00 88.50           C  
ATOM   2426  CD  LYS A 507       3.524  24.163 -46.159  1.00 88.50           C  
ATOM   2427  CE  LYS A 507       2.993  22.730 -46.276  1.00 88.50           C  
ATOM   2428  NZ  LYS A 507       3.821  21.731 -45.565  1.00 88.50           N  
ATOM   2429  N   ASP A 508       2.110  29.656 -46.833  1.00 88.96           N  
ATOM   2430  CA  ASP A 508       2.367  31.051 -46.472  1.00 88.96           C  
ATOM   2431  C   ASP A 508       1.073  31.897 -46.490  1.00 88.96           C  
ATOM   2432  CB  ASP A 508       3.458  31.614 -47.409  1.00 88.96           C  
ATOM   2433  O   ASP A 508       0.868  32.741 -45.616  1.00 88.96           O  
ATOM   2434  CG  ASP A 508       4.814  30.876 -47.348  1.00 88.96           C  
ATOM   2435  OD1 ASP A 508       5.051  30.110 -46.384  1.00 88.96           O  
ATOM   2436  OD2 ASP A 508       5.628  31.071 -48.282  1.00 88.96           O  
ATOM   2437  N   ALA A 509       0.155  31.632 -47.428  1.00 92.31           N  
ATOM   2438  CA  ALA A 509      -1.124  32.333 -47.555  1.00 92.31           C  
ATOM   2439  C   ALA A 509      -2.175  31.860 -46.531  1.00 92.31           C  
ATOM   2440  CB  ALA A 509      -1.631  32.198 -48.999  1.00 92.31           C  
ATOM   2441  O   ALA A 509      -2.703  32.678 -45.776  1.00 92.31           O  
ATOM   2442  N   ILE A 510      -2.492  30.555 -46.480  1.00 94.45           N  
ATOM   2443  CA  ILE A 510      -3.613  30.035 -45.667  1.00 94.45           C  
ATOM   2444  C   ILE A 510      -3.207  29.093 -44.525  1.00 94.45           C  
ATOM   2445  CB  ILE A 510      -4.739  29.425 -46.539  1.00 94.45           C  
ATOM   2446  O   ILE A 510      -4.043  28.796 -43.675  1.00 94.45           O  
ATOM   2447  CG1 ILE A 510      -4.300  28.158 -47.307  1.00 94.45           C  
ATOM   2448  CG2 ILE A 510      -5.318  30.487 -47.492  1.00 94.45           C  
ATOM   2449  CD1 ILE A 510      -5.476  27.340 -47.858  1.00 94.45           C  
ATOM   2450  N   GLY A 511      -1.952  28.642 -44.441  1.00 92.40           N  
ATOM   2451  CA  GLY A 511      -1.527  27.640 -43.450  1.00 92.40           C  
ATOM   2452  C   GLY A 511      -1.727  28.071 -41.992  1.00 92.40           C  
ATOM   2453  O   GLY A 511      -2.211  27.286 -41.179  1.00 92.40           O  
ATOM   2454  N   GLU A 512      -1.433  29.334 -41.660  1.00 92.35           N  
ATOM   2455  CA  GLU A 512      -1.718  29.896 -40.327  1.00 92.35           C  
ATOM   2456  C   GLU A 512      -3.219  29.934 -40.012  1.00 92.35           C  
ATOM   2457  CB  GLU A 512      -1.209  31.339 -40.224  1.00 92.35           C  
ATOM   2458  O   GLU A 512      -3.628  29.608 -38.901  1.00 92.35           O  
ATOM   2459  CG  GLU A 512       0.310  31.506 -40.329  1.00 92.35           C  
ATOM   2460  CD  GLU A 512       0.706  32.963 -40.043  1.00 92.35           C  
ATOM   2461  OE1 GLU A 512       1.766  33.161 -39.414  1.00 92.35           O  
ATOM   2462  OE2 GLU A 512      -0.073  33.873 -40.433  1.00 92.35           O  
ATOM   2463  N   PHE A 513      -4.038  30.325 -40.993  1.00 94.89           N  
ATOM   2464  CA  PHE A 513      -5.487  30.460 -40.849  1.00 94.89           C  
ATOM   2465  C   PHE A 513      -6.155  29.095 -40.635  1.00 94.89           C  
ATOM   2466  CB  PHE A 513      -6.027  31.190 -42.088  1.00 94.89           C  
ATOM   2467  O   PHE A 513      -6.949  28.933 -39.713  1.00 94.89           O  
ATOM   2468  CG  PHE A 513      -7.534  31.172 -42.219  1.00 94.89           C  
ATOM   2469  CD1 PHE A 513      -8.151  30.297 -43.135  1.00 94.89           C  
ATOM   2470  CD2 PHE A 513      -8.322  32.016 -41.414  1.00 94.89           C  
ATOM   2471  CE1 PHE A 513      -9.552  30.271 -43.250  1.00 94.89           C  
ATOM   2472  CE2 PHE A 513      -9.721  31.991 -41.530  1.00 94.89           C  
ATOM   2473  CZ  PHE A 513     -10.333  31.122 -42.449  1.00 94.89           C  
ATOM   2474  N   ILE A 514      -5.763  28.088 -41.421  1.00 94.77           N  
ATOM   2475  CA  ILE A 514      -6.216  26.707 -41.235  1.00 94.77           C  
ATOM   2476  C   ILE A 514      -5.806  26.173 -39.857  1.00 94.77           C  
ATOM   2477  CB  ILE A 514      -5.665  25.818 -42.370  1.00 94.77           C  
ATOM   2478  O   ILE A 514      -6.630  25.566 -39.173  1.00 94.77           O  
ATOM   2479  CG1 ILE A 514      -6.206  26.201 -43.771  1.00 94.77           C  
ATOM   2480  CG2 ILE A 514      -5.931  24.333 -42.084  1.00 94.77           C  
ATOM   2481  CD1 ILE A 514      -7.718  26.052 -43.980  1.00 94.77           C  
ATOM   2482  N   ARG A 515      -4.563  26.415 -39.416  1.00 92.39           N  
ATOM   2483  CA  ARG A 515      -4.105  25.978 -38.089  1.00 92.39           C  
ATOM   2484  C   ARG A 515      -4.913  26.638 -36.967  1.00 92.39           C  
ATOM   2485  CB  ARG A 515      -2.597  26.225 -37.950  1.00 92.39           C  
ATOM   2486  O   ARG A 515      -5.329  25.941 -36.050  1.00 92.39           O  
ATOM   2487  CG  ARG A 515      -2.048  25.599 -36.658  1.00 92.39           C  
ATOM   2488  CD  ARG A 515      -0.544  25.835 -36.497  1.00 92.39           C  
ATOM   2489  NE  ARG A 515       0.246  25.173 -37.562  1.00 92.39           N  
ATOM   2490  NH1 ARG A 515       1.412  26.996 -38.348  1.00 92.39           N  
ATOM   2491  NH2 ARG A 515       1.874  24.964 -39.143  1.00 92.39           N  
ATOM   2492  CZ  ARG A 515       1.165  25.714 -38.346  1.00 92.39           C  
ATOM   2493  N   ALA A 516      -5.199  27.935 -37.077  1.00 93.82           N  
ATOM   2494  CA  ALA A 516      -6.051  28.642 -36.123  1.00 93.82           C  
ATOM   2495  C   ALA A 516      -7.478  28.060 -36.067  1.00 93.82           C  
ATOM   2496  CB  ALA A 516      -6.052  30.134 -36.475  1.00 93.82           C  
ATOM   2497  O   ALA A 516      -8.015  27.909 -34.976  1.00 93.82           O  
ATOM   2498  N   LEU A 517      -8.064  27.656 -37.203  1.00 93.76           N  
ATOM   2499  CA  LEU A 517      -9.373  26.986 -37.223  1.00 93.76           C  
ATOM   2500  C   LEU A 517      -9.354  25.611 -36.530  1.00 93.76           C  
ATOM   2501  CB  LEU A 517      -9.886  26.852 -38.668  1.00 93.76           C  
ATOM   2502  O   LEU A 517     -10.298  25.288 -35.816  1.00 93.76           O  
ATOM   2503  CG  LEU A 517     -10.342  28.168 -39.325  1.00 93.76           C  
ATOM   2504  CD1 LEU A 517     -10.712  27.881 -40.779  1.00 93.76           C  
ATOM   2505  CD2 LEU A 517     -11.572  28.778 -38.650  1.00 93.76           C  
ATOM   2506  N   TYR A 518      -8.283  24.824 -36.691  1.00 89.72           N  
ATOM   2507  CA  TYR A 518      -8.082  23.551 -35.972  1.00 89.72           C  
ATOM   2508  C   TYR A 518      -7.819  23.730 -34.461  1.00 89.72           C  
ATOM   2509  CB  TYR A 518      -6.881  22.810 -36.581  1.00 89.72           C  
ATOM   2510  O   TYR A 518      -7.982  22.784 -33.692  1.00 89.72           O  
ATOM   2511  CG  TYR A 518      -7.144  21.850 -37.730  1.00 89.72           C  
ATOM   2512  CD1 TYR A 518      -6.859  20.480 -37.559  1.00 89.72           C  
ATOM   2513  CD2 TYR A 518      -7.527  22.328 -38.998  1.00 89.72           C  
ATOM   2514  CE1 TYR A 518      -6.866  19.608 -38.663  1.00 89.72           C  
ATOM   2515  CE2 TYR A 518      -7.551  21.453 -40.104  1.00 89.72           C  
ATOM   2516  OH  TYR A 518      -7.043  19.292 -41.030  1.00 89.72           O  
ATOM   2517  CZ  TYR A 518      -7.175  20.102 -39.946  1.00 89.72           C  
ATOM   2518  N   GLU A 519      -7.353  24.907 -34.035  1.00 89.93           N  
ATOM   2519  CA  GLU A 519      -7.131  25.247 -32.621  1.00 89.93           C  
ATOM   2520  C   GLU A 519      -8.348  25.942 -31.978  1.00 89.93           C  
ATOM   2521  CB  GLU A 519      -5.839  26.081 -32.486  1.00 89.93           C  
ATOM   2522  O   GLU A 519      -8.431  26.008 -30.751  1.00 89.93           O  
ATOM   2523  CG  GLU A 519      -4.576  25.229 -32.731  1.00 89.93           C  
ATOM   2524  CD  GLU A 519      -3.249  26.012 -32.677  1.00 89.93           C  
ATOM   2525  OE1 GLU A 519      -2.231  25.457 -33.166  1.00 89.93           O  
ATOM   2526  OE2 GLU A 519      -3.213  27.125 -32.107  1.00 89.93           O  
ATOM   2527  N   SER A 520      -9.293  26.428 -32.790  1.00 88.67           N  
ATOM   2528  CA  SER A 520     -10.544  27.055 -32.356  1.00 88.67           C  
ATOM   2529  C   SER A 520     -11.657  26.036 -32.103  1.00 88.67           C  
ATOM   2530  CB  SER A 520     -11.001  28.100 -33.382  1.00 88.67           C  
ATOM   2531  O   SER A 520     -11.787  25.055 -32.830  1.00 88.67           O  
ATOM   2532  OG  SER A 520     -11.555  27.512 -34.546  1.00 88.67           O  
ATOM   2533  N   GLU A 521     -12.526  26.321 -31.134  1.00 86.51           N  
ATOM   2534  CA  GLU A 521     -13.772  25.572 -30.890  1.00 86.51           C  
ATOM   2535  C   GLU A 521     -14.982  26.292 -31.545  1.00 86.51           C  
ATOM   2536  CB  GLU A 521     -13.905  25.253 -29.376  1.00 86.51           C  
ATOM   2537  O   GLU A 521     -16.129  26.132 -31.132  1.00 86.51           O  
ATOM   2538  CG  GLU A 521     -12.736  24.361 -28.881  1.00 86.51           C  
ATOM   2539  CD  GLU A 521     -12.744  23.955 -27.388  1.00 86.51           C  
ATOM   2540  OE1 GLU A 521     -11.911  23.081 -27.019  1.00 86.51           O  
ATOM   2541  OE2 GLU A 521     -13.521  24.528 -26.592  1.00 86.51           O  
ATOM   2542  N   GLU A 522     -14.720  27.108 -32.578  1.00 82.28           N  
ATOM   2543  CA  GLU A 522     -15.661  28.063 -33.177  1.00 82.28           C  
ATOM   2544  C   GLU A 522     -16.759  27.369 -33.999  1.00 82.28           C  
ATOM   2545  CB  GLU A 522     -14.879  29.064 -34.053  1.00 82.28           C  
ATOM   2546  O   GLU A 522     -16.476  26.566 -34.899  1.00 82.28           O  
ATOM   2547  CG  GLU A 522     -15.605  30.403 -34.236  1.00 82.28           C  
ATOM   2548  CD  GLU A 522     -15.675  31.157 -32.902  1.00 82.28           C  
ATOM   2549  OE1 GLU A 522     -16.792  31.215 -32.342  1.00 82.28           O  
ATOM   2550  OE2 GLU A 522     -14.602  31.595 -32.426  1.00 82.28           O  
ATOM   2551  N   ASN A 523     -18.028  27.667 -33.710  1.00 88.29           N  
ATOM   2552  CA  ASN A 523     -19.155  27.070 -34.425  1.00 88.29           C  
ATOM   2553  C   ASN A 523     -19.646  27.993 -35.550  1.00 88.29           C  
ATOM   2554  CB  ASN A 523     -20.253  26.642 -33.440  1.00 88.29           C  
ATOM   2555  O   ASN A 523     -19.951  29.165 -35.329  1.00 88.29           O  
ATOM   2556  CG  ASN A 523     -21.246  25.666 -34.055  1.00 88.29           C  
ATOM   2557  ND2 ASN A 523     -22.087  25.066 -33.248  1.00 88.29           N  
ATOM   2558  OD1 ASN A 523     -21.266  25.395 -35.249  1.00 88.29           O  
ATOM   2559  N   CYS A 524     -19.708  27.440 -36.761  1.00 91.58           N  
ATOM   2560  CA  CYS A 524     -20.177  28.103 -37.979  1.00 91.58           C  
ATOM   2561  C   CYS A 524     -21.337  27.337 -38.642  1.00 91.58           C  
ATOM   2562  CB  CYS A 524     -18.996  28.288 -38.946  1.00 91.58           C  
ATOM   2563  O   CYS A 524     -21.583  27.513 -39.834  1.00 91.58           O  
ATOM   2564  SG  CYS A 524     -17.769  29.444 -38.275  1.00 91.58           S  
ATOM   2565  N   GLU A 525     -22.036  26.447 -37.925  1.00 93.68           N  
ATOM   2566  CA  GLU A 525     -23.207  25.765 -38.482  1.00 93.68           C  
ATOM   2567  C   GLU A 525     -24.356  26.762 -38.692  1.00 93.68           C  
ATOM   2568  CB  GLU A 525     -23.610  24.560 -37.612  1.00 93.68           C  
ATOM   2569  O   GLU A 525     -24.914  27.298 -37.742  1.00 93.68           O  
ATOM   2570  CG  GLU A 525     -24.808  23.765 -38.162  1.00 93.68           C  
ATOM   2571  CD  GLU A 525     -24.587  23.267 -39.596  1.00 93.68           C  
ATOM   2572  OE1 GLU A 525     -24.713  24.068 -40.547  1.00 93.68           O  
ATOM   2573  OE2 GLU A 525     -24.293  22.068 -39.826  1.00 93.68           O  
ATOM   2574  N   VAL A 526     -24.705  27.007 -39.953  1.00 94.34           N  
ATOM   2575  CA  VAL A 526     -25.688  28.020 -40.378  1.00 94.34           C  
ATOM   2576  C   VAL A 526     -26.972  27.410 -40.952  1.00 94.34           C  
ATOM   2577  CB  VAL A 526     -25.044  29.068 -41.308  1.00 94.34           C  
ATOM   2578  O   VAL A 526     -27.815  28.122 -41.486  1.00 94.34           O  
ATOM   2579  CG1 VAL A 526     -24.110  29.986 -40.512  1.00 94.34           C  
ATOM   2580  CG2 VAL A 526     -24.236  28.439 -42.452  1.00 94.34           C  
ATOM   2581  N   ASP A 527     -27.143  26.092 -40.829  1.00 91.26           N  
ATOM   2582  CA  ASP A 527     -28.409  25.397 -41.089  1.00 91.26           C  
ATOM   2583  C   ASP A 527     -29.460  25.743 -40.002  1.00 91.26           C  
ATOM   2584  CB  ASP A 527     -28.117  23.889 -41.151  1.00 91.26           C  
ATOM   2585  O   ASP A 527     -29.280  25.351 -38.838  1.00 91.26           O  
ATOM   2586  CG  ASP A 527     -29.327  23.012 -41.494  1.00 91.26           C  
ATOM   2587  OD1 ASP A 527     -30.470  23.526 -41.490  1.00 91.26           O  
ATOM   2588  OD2 ASP A 527     -29.081  21.807 -41.734  1.00 91.26           O  
ATOM   2589  N   PRO A 528     -30.579  26.427 -40.336  1.00 90.95           N  
ATOM   2590  CA  PRO A 528     -31.612  26.790 -39.364  1.00 90.95           C  
ATOM   2591  C   PRO A 528     -32.322  25.588 -38.728  1.00 90.95           C  
ATOM   2592  CB  PRO A 528     -32.619  27.666 -40.124  1.00 90.95           C  
ATOM   2593  O   PRO A 528     -32.937  25.739 -37.679  1.00 90.95           O  
ATOM   2594  CG  PRO A 528     -31.823  28.188 -41.317  1.00 90.95           C  
ATOM   2595  CD  PRO A 528     -30.908  27.011 -41.628  1.00 90.95           C  
ATOM   2596  N   ILE A 529     -32.242  24.394 -39.329  1.00 90.14           N  
ATOM   2597  CA  ILE A 529     -32.840  23.163 -38.784  1.00 90.14           C  
ATOM   2598  C   ILE A 529     -32.014  22.628 -37.599  1.00 90.14           C  
ATOM   2599  CB  ILE A 529     -33.014  22.115 -39.917  1.00 90.14           C  
ATOM   2600  O   ILE A 529     -32.539  21.904 -36.754  1.00 90.14           O  
ATOM   2601  CG1 ILE A 529     -33.862  22.705 -41.075  1.00 90.14           C  
ATOM   2602  CG2 ILE A 529     -33.663  20.815 -39.397  1.00 90.14           C  
ATOM   2603  CD1 ILE A 529     -34.014  21.788 -42.297  1.00 90.14           C  
ATOM   2604  N   LYS A 530     -30.728  23.000 -37.512  1.00 89.07           N  
ATOM   2605  CA  LYS A 530     -29.793  22.557 -36.464  1.00 89.07           C  
ATOM   2606  C   LYS A 530     -29.533  23.597 -35.373  1.00 89.07           C  
ATOM   2607  CB  LYS A 530     -28.458  22.176 -37.105  1.00 89.07           C  
ATOM   2608  O   LYS A 530     -28.871  23.282 -34.388  1.00 89.07           O  
ATOM   2609  CG  LYS A 530     -28.558  21.065 -38.159  1.00 89.07           C  
ATOM   2610  CD  LYS A 530     -27.125  20.765 -38.594  1.00 89.07           C  
ATOM   2611  CE  LYS A 530     -27.028  19.888 -39.834  1.00 89.07           C  
ATOM   2612  NZ  LYS A 530     -25.596  19.695 -40.159  1.00 89.07           N  
ATOM   2613  N   CYS A 531     -30.008  24.827 -35.551  1.00 87.82           N  
ATOM   2614  CA  CYS A 531     -29.675  25.960 -34.692  1.00 87.82           C  
ATOM   2615  C   CYS A 531     -30.899  26.522 -33.970  1.00 87.82           C  
ATOM   2616  CB  CYS A 531     -28.976  27.042 -35.522  1.00 87.82           C  
ATOM   2617  O   CYS A 531     -32.029  26.435 -34.440  1.00 87.82           O  
ATOM   2618  SG  CYS A 531     -27.388  26.396 -36.095  1.00 87.82           S  
ATOM   2619  N   THR A 532     -30.657  27.181 -32.838  1.00 88.87           N  
ATOM   2620  CA  THR A 532     -31.642  28.099 -32.253  1.00 88.87           C  
ATOM   2621  C   THR A 532     -31.579  29.443 -32.979  1.00 88.87           C  
ATOM   2622  CB  THR A 532     -31.423  28.292 -30.749  1.00 88.87           C  
ATOM   2623  O   THR A 532     -30.547  29.781 -33.555  1.00 88.87           O  
ATOM   2624  CG2 THR A 532     -31.507  26.974 -29.978  1.00 88.87           C  
ATOM   2625  OG1 THR A 532     -30.179  28.907 -30.500  1.00 88.87           O  
ATOM   2626  N   ALA A 533     -32.643  30.248 -32.930  1.00 84.35           N  
ATOM   2627  CA  ALA A 533     -32.658  31.551 -33.605  1.00 84.35           C  
ATOM   2628  C   ALA A 533     -31.542  32.505 -33.121  1.00 84.35           C  
ATOM   2629  CB  ALA A 533     -34.048  32.171 -33.423  1.00 84.35           C  
ATOM   2630  O   ALA A 533     -31.039  33.303 -33.908  1.00 84.35           O  
ATOM   2631  N   SER A 534     -31.119  32.398 -31.855  1.00 86.04           N  
ATOM   2632  CA  SER A 534     -29.988  33.153 -31.304  1.00 86.04           C  
ATOM   2633  C   SER A 534     -28.634  32.597 -31.751  1.00 86.04           C  
ATOM   2634  CB  SER A 534     -30.080  33.207 -29.774  1.00 86.04           C  
ATOM   2635  O   SER A 534     -27.809  33.364 -32.238  1.00 86.04           O  
ATOM   2636  OG  SER A 534     -30.374  31.931 -29.229  1.00 86.04           O  
ATOM   2637  N   SER A 535     -28.416  31.277 -31.654  1.00 91.78           N  
ATOM   2638  CA  SER A 535     -27.138  30.676 -32.069  1.00 91.78           C  
ATOM   2639  C   SER A 535     -26.923  30.773 -33.582  1.00 91.78           C  
ATOM   2640  CB  SER A 535     -27.008  29.226 -31.583  1.00 91.78           C  
ATOM   2641  O   SER A 535     -25.794  30.904 -34.030  1.00 91.78           O  
ATOM   2642  OG  SER A 535     -27.876  28.337 -32.280  1.00 91.78           O  
ATOM   2643  N   LEU A 536     -27.996  30.773 -34.383  1.00 93.13           N  
ATOM   2644  CA  LEU A 536     -27.912  30.975 -35.829  1.00 93.13           C  
ATOM   2645  C   LEU A 536     -27.280  32.333 -36.173  1.00 93.13           C  
ATOM   2646  CB  LEU A 536     -29.317  30.825 -36.440  1.00 93.13           C  
ATOM   2647  O   LEU A 536     -26.377  32.379 -36.999  1.00 93.13           O  
ATOM   2648  CG  LEU A 536     -29.368  30.996 -37.971  1.00 93.13           C  
ATOM   2649  CD1 LEU A 536     -28.523  29.953 -38.705  1.00 93.13           C  
ATOM   2650  CD2 LEU A 536     -30.814  30.860 -38.448  1.00 93.13           C  
ATOM   2651  N   ALA A 537     -27.706  33.423 -35.528  1.00 92.76           N  
ATOM   2652  CA  ALA A 537     -27.151  34.756 -35.779  1.00 92.76           C  
ATOM   2653  C   ALA A 537     -25.665  34.861 -35.375  1.00 92.76           C  
ATOM   2654  CB  ALA A 537     -28.016  35.779 -35.033  1.00 92.76           C  
ATOM   2655  O   ALA A 537     -24.874  35.502 -36.065  1.00 92.76           O  
ATOM   2656  N   GLU A 538     -25.280  34.189 -34.288  1.00 93.82           N  
ATOM   2657  CA  GLU A 538     -23.895  34.077 -33.818  1.00 93.82           C  
ATOM   2658  C   GLU A 538     -23.030  33.269 -34.802  1.00 93.82           C  
ATOM   2659  CB  GLU A 538     -23.951  33.473 -32.406  1.00 93.82           C  
ATOM   2660  O   GLU A 538     -22.026  33.773 -35.304  1.00 93.82           O  
ATOM   2661  CG  GLU A 538     -22.608  33.382 -31.670  1.00 93.82           C  
ATOM   2662  CD  GLU A 538     -22.804  33.010 -30.187  1.00 93.82           C  
ATOM   2663  OE1 GLU A 538     -21.914  33.356 -29.378  1.00 93.82           O  
ATOM   2664  OE2 GLU A 538     -23.863  32.425 -29.850  1.00 93.82           O  
ATOM   2665  N   HSD A 539     -23.473  32.072 -35.201  1.00 94.84           N  
ATOM   2666  CA  HSD A 539     -22.778  31.236 -36.186  1.00 94.84           C  
ATOM   2667  C   HSD A 539     -22.682  31.903 -37.573  1.00 94.84           C  
ATOM   2668  CB  HSD A 539     -23.506  29.894 -36.331  1.00 94.84           C  
ATOM   2669  O   HSD A 539     -21.700  31.704 -38.289  1.00 94.84           O  
ATOM   2670  CG  HSD A 539     -23.634  29.020 -35.104  1.00 94.84           C  
ATOM   2671  CD2 HSD A 539     -23.116  29.192 -33.845  1.00 94.84           C  
ATOM   2672  ND1 HSD A 539     -24.365  27.860 -35.079  1.00 94.84           N  
ATOM   2673  CE1 HSD A 539     -24.299  27.339 -33.848  1.00 94.84           C  
ATOM   2674  NE2 HSD A 539     -23.549  28.114 -33.054  1.00 94.84           N  
ATOM   2675  N   GLN A 540     -23.676  32.712 -37.964  1.00 95.75           N  
ATOM   2676  CA  GLN A 540     -23.643  33.521 -39.188  1.00 95.75           C  
ATOM   2677  C   GLN A 540     -22.577  34.624 -39.114  1.00 95.75           C  
ATOM   2678  CB  GLN A 540     -25.032  34.128 -39.459  1.00 95.75           C  
ATOM   2679  O   GLN A 540     -21.825  34.812 -40.075  1.00 95.75           O  
ATOM   2680  CG  GLN A 540     -26.021  33.106 -40.046  1.00 95.75           C  
ATOM   2681  CD  GLN A 540     -27.407  33.679 -40.325  1.00 95.75           C  
ATOM   2682  NE2 GLN A 540     -28.231  32.967 -41.064  1.00 95.75           N  
ATOM   2683  OE1 GLN A 540     -27.794  34.755 -39.899  1.00 95.75           O  
ATOM   2684  N   ALA A 541     -22.463  35.320 -37.978  1.00 95.52           N  
ATOM   2685  CA  ALA A 541     -21.408  36.308 -37.750  1.00 95.52           C  
ATOM   2686  C   ALA A 541     -20.010  35.661 -37.726  1.00 95.52           C  
ATOM   2687  CB  ALA A 541     -21.715  37.065 -36.453  1.00 95.52           C  
ATOM   2688  O   ALA A 541     -19.081  36.189 -38.340  1.00 95.52           O  
ATOM   2689  N   ASN A 542     -19.883  34.485 -37.104  1.00 95.25           N  
ATOM   2690  CA  ASN A 542     -18.659  33.684 -37.096  1.00 95.25           C  
ATOM   2691  C   ASN A 542     -18.246  33.259 -38.510  1.00 95.25           C  
ATOM   2692  CB  ASN A 542     -18.864  32.461 -36.188  1.00 95.25           C  
ATOM   2693  O   ASN A 542     -17.120  33.531 -38.926  1.00 95.25           O  
ATOM   2694  CG  ASN A 542     -18.842  32.790 -34.709  1.00 95.25           C  
ATOM   2695  ND2 ASN A 542     -19.061  31.788 -33.895  1.00 95.25           N  
ATOM   2696  OD1 ASN A 542     -18.565  33.908 -34.297  1.00 95.25           O  
ATOM   2697  N   LEU A 543     -19.162  32.680 -39.298  1.00 96.31           N  
ATOM   2698  CA  LEU A 543     -18.866  32.282 -40.676  1.00 96.31           C  
ATOM   2699  C   LEU A 543     -18.462  33.490 -41.536  1.00 96.31           C  
ATOM   2700  CB  LEU A 543     -20.060  31.517 -41.278  1.00 96.31           C  
ATOM   2701  O   LEU A 543     -17.519  33.383 -42.323  1.00 96.31           O  
ATOM   2702  CG  LEU A 543     -19.817  31.019 -42.720  1.00 96.31           C  
ATOM   2703  CD1 LEU A 543     -18.595  30.103 -42.853  1.00 96.31           C  
ATOM   2704  CD2 LEU A 543     -21.024  30.228 -43.220  1.00 96.31           C  
ATOM   2705  N   ARG A 544     -19.115  34.648 -41.357  1.00 96.72           N  
ATOM   2706  CA  ARG A 544     -18.728  35.898 -42.026  1.00 96.72           C  
ATOM   2707  C   ARG A 544     -17.313  36.332 -41.637  1.00 96.72           C  
ATOM   2708  CB  ARG A 544     -19.782  36.988 -41.768  1.00 96.72           C  
ATOM   2709  O   ARG A 544     -16.505  36.561 -42.531  1.00 96.72           O  
ATOM   2710  CG  ARG A 544     -19.437  38.288 -42.510  1.00 96.72           C  
ATOM   2711  CD  ARG A 544     -20.546  39.333 -42.365  1.00 96.72           C  
ATOM   2712  NE  ARG A 544     -20.194  40.568 -43.088  1.00 96.72           N  
ATOM   2713  NH1 ARG A 544     -22.326  41.334 -43.546  1.00 96.72           N  
ATOM   2714  NH2 ARG A 544     -20.607  42.404 -44.379  1.00 96.72           N  
ATOM   2715  CZ  ARG A 544     -21.032  41.420 -43.654  1.00 96.72           C  
ATOM   2716  N   MET A 545     -16.979  36.358 -40.344  1.00 95.48           N  
ATOM   2717  CA  MET A 545     -15.633  36.683 -39.849  1.00 95.48           C  
ATOM   2718  C   MET A 545     -14.570  35.729 -40.417  1.00 95.48           C  
ATOM   2719  CB  MET A 545     -15.650  36.640 -38.311  1.00 95.48           C  
ATOM   2720  O   MET A 545     -13.526  36.173 -40.896  1.00 95.48           O  
ATOM   2721  CG  MET A 545     -14.322  37.057 -37.659  1.00 95.48           C  
ATOM   2722  SD  MET A 545     -13.748  38.756 -37.958  1.00 95.48           S  
ATOM   2723  CE  MET A 545     -15.138  39.698 -37.273  1.00 95.48           C  
ATOM   2724  N   CYS A 546     -14.837  34.420 -40.437  1.00 96.03           N  
ATOM   2725  CA  CYS A 546     -13.934  33.437 -41.031  1.00 96.03           C  
ATOM   2726  C   CYS A 546     -13.763  33.630 -42.548  1.00 96.03           C  
ATOM   2727  CB  CYS A 546     -14.442  32.025 -40.717  1.00 96.03           C  
ATOM   2728  O   CYS A 546     -12.655  33.456 -43.052  1.00 96.03           O  
ATOM   2729  SG  CYS A 546     -14.328  31.673 -38.939  1.00 96.03           S  
ATOM   2730  N   CYS A 547     -14.815  34.016 -43.278  1.00 97.08           N  
ATOM   2731  CA  CYS A 547     -14.733  34.305 -44.714  1.00 97.08           C  
ATOM   2732  C   CYS A 547     -13.995  35.622 -45.010  1.00 97.08           C  
ATOM   2733  CB  CYS A 547     -16.137  34.300 -45.329  1.00 97.08           C  
ATOM   2734  O   CYS A 547     -13.163  35.649 -45.914  1.00 97.08           O  
ATOM   2735  SG  CYS A 547     -16.828  32.621 -45.265  1.00 97.08           S  
ATOM   2736  N   GLU A 548     -14.235  36.679 -44.225  1.00 96.46           N  
ATOM   2737  CA  GLU A 548     -13.501  37.951 -44.296  1.00 96.46           C  
ATOM   2738  C   GLU A 548     -11.999  37.732 -44.026  1.00 96.46           C  
ATOM   2739  CB  GLU A 548     -14.120  38.982 -43.316  1.00 96.46           C  
ATOM   2740  O   GLU A 548     -11.155  38.213 -44.783  1.00 96.46           O  
ATOM   2741  CG  GLU A 548     -15.445  39.582 -43.838  1.00 96.46           C  
ATOM   2742  CD  GLU A 548     -16.167  40.556 -42.880  1.00 96.46           C  
ATOM   2743  OE1 GLU A 548     -17.377  40.822 -43.119  1.00 96.46           O  
ATOM   2744  OE2 GLU A 548     -15.529  41.066 -41.930  1.00 96.46           O  
ATOM   2745  N   LEU A 549     -11.642  36.927 -43.015  1.00 95.51           N  
ATOM   2746  CA  LEU A 549     -10.250  36.558 -42.722  1.00 95.51           C  
ATOM   2747  C   LEU A 549      -9.616  35.680 -43.814  1.00 95.51           C  
ATOM   2748  CB  LEU A 549     -10.177  35.859 -41.352  1.00 95.51           C  
ATOM   2749  O   LEU A 549      -8.475  35.939 -44.205  1.00 95.51           O  
ATOM   2750  CG  LEU A 549     -10.384  36.793 -40.143  1.00 95.51           C  
ATOM   2751  CD1 LEU A 549     -10.481  35.952 -38.870  1.00 95.51           C  
ATOM   2752  CD2 LEU A 549      -9.225  37.778 -39.968  1.00 95.51           C  
ATOM   2753  N   ALA A 550     -10.337  34.678 -44.329  1.00 95.40           N  
ATOM   2754  CA  ALA A 550      -9.861  33.815 -45.413  1.00 95.40           C  
ATOM   2755  C   ALA A 550      -9.574  34.621 -46.688  1.00 95.40           C  
ATOM   2756  CB  ALA A 550     -10.904  32.726 -45.693  1.00 95.40           C  
ATOM   2757  O   ALA A 550      -8.496  34.499 -47.272  1.00 95.40           O  
ATOM   2758  N   LEU A 551     -10.515  35.481 -47.094  1.00 96.00           N  
ATOM   2759  CA  LEU A 551     -10.357  36.341 -48.261  1.00 96.00           C  
ATOM   2760  C   LEU A 551      -9.215  37.341 -48.065  1.00 96.00           C  
ATOM   2761  CB  LEU A 551     -11.683  37.061 -48.540  1.00 96.00           C  
ATOM   2762  O   LEU A 551      -8.372  37.477 -48.947  1.00 96.00           O  
ATOM   2763  CG  LEU A 551     -11.606  37.965 -49.782  1.00 96.00           C  
ATOM   2764  CD1 LEU A 551     -11.396  37.154 -51.064  1.00 96.00           C  
ATOM   2765  CD2 LEU A 551     -12.889  38.764 -49.901  1.00 96.00           C  
ATOM   2766  N   CYS A 552      -9.141  37.990 -46.900  1.00 95.53           N  
ATOM   2767  CA  CYS A 552      -8.065  38.918 -46.561  1.00 95.53           C  
ATOM   2768  C   CYS A 552      -6.683  38.248 -46.672  1.00 95.53           C  
ATOM   2769  CB  CYS A 552      -8.348  39.457 -45.153  1.00 95.53           C  
ATOM   2770  O   CYS A 552      -5.769  38.821 -47.268  1.00 95.53           O  
ATOM   2771  SG  CYS A 552      -7.067  40.625 -44.616  1.00 95.53           S  
ATOM   2772  N   LYS A 553      -6.532  37.014 -46.172  1.00 94.90           N  
ATOM   2773  CA  LYS A 553      -5.298  36.226 -46.316  1.00 94.90           C  
ATOM   2774  C   LYS A 553      -4.975  35.884 -47.779  1.00 94.90           C  
ATOM   2775  CB  LYS A 553      -5.400  34.959 -45.447  1.00 94.90           C  
ATOM   2776  O   LYS A 553      -3.813  35.976 -48.159  1.00 94.90           O  
ATOM   2777  CG  LYS A 553      -5.075  35.177 -43.955  1.00 94.90           C  
ATOM   2778  CD  LYS A 553      -3.581  35.459 -43.705  1.00 94.90           C  
ATOM   2779  CE  LYS A 553      -3.171  35.218 -42.243  1.00 94.90           C  
ATOM   2780  NZ  LYS A 553      -1.691  35.162 -42.105  1.00 94.90           N  
ATOM   2781  N   VAL A 554      -5.971  35.547 -48.605  1.00 95.51           N  
ATOM   2782  CA  VAL A 554      -5.769  35.254 -50.038  1.00 95.51           C  
ATOM   2783  C   VAL A 554      -5.418  36.515 -50.837  1.00 95.51           C  
ATOM   2784  CB  VAL A 554      -6.976  34.504 -50.640  1.00 95.51           C  
ATOM   2785  O   VAL A 554      -4.379  36.536 -51.491  1.00 95.51           O  
ATOM   2786  CG1 VAL A 554      -6.876  34.341 -52.164  1.00 95.51           C  
ATOM   2787  CG2 VAL A 554      -7.077  33.089 -50.052  1.00 95.51           C  
ATOM   2788  N   VAL A 555      -6.208  37.589 -50.757  1.00 94.35           N  
ATOM   2789  CA  VAL A 555      -6.007  38.812 -51.564  1.00 94.35           C  
ATOM   2790  C   VAL A 555      -4.662  39.479 -51.256  1.00 94.35           C  
ATOM   2791  CB  VAL A 555      -7.184  39.793 -51.381  1.00 94.35           C  
ATOM   2792  O   VAL A 555      -3.934  39.858 -52.171  1.00 94.35           O  
ATOM   2793  CG1 VAL A 555      -6.959  41.140 -52.079  1.00 94.35           C  
ATOM   2794  CG2 VAL A 555      -8.477  39.194 -51.950  1.00 94.35           C  
ATOM   2795  N   ASN A 556      -4.259  39.540 -49.981  1.00 92.49           N  
ATOM   2796  CA  ASN A 556      -2.950  40.088 -49.599  1.00 92.49           C  
ATOM   2797  C   ASN A 556      -1.759  39.170 -49.951  1.00 92.49           C  
ATOM   2798  CB  ASN A 556      -2.956  40.469 -48.108  1.00 92.49           C  
ATOM   2799  O   ASN A 556      -0.615  39.577 -49.766  1.00 92.49           O  
ATOM   2800  CG  ASN A 556      -3.824  41.682 -47.821  1.00 92.49           C  
ATOM   2801  ND2 ASN A 556      -4.990  41.500 -47.258  1.00 92.49           N  
ATOM   2802  OD1 ASN A 556      -3.463  42.813 -48.086  1.00 92.49           O  
ATOM   2803  N   SER A 557      -1.991  37.953 -50.463  1.00 92.37           N  
ATOM   2804  CA  SER A 557      -0.923  37.019 -50.852  1.00 92.37           C  
ATOM   2805  C   SER A 557      -0.459  37.151 -52.313  1.00 92.37           C  
ATOM   2806  CB  SER A 557      -1.282  35.575 -50.480  1.00 92.37           C  
ATOM   2807  O   SER A 557       0.492  36.473 -52.703  1.00 92.37           O  
ATOM   2808  OG  SER A 557      -2.252  35.019 -51.341  1.00 92.37           O  
ATOM   2809  N   HSD A 558      -1.042  38.061 -53.110  1.00 89.70           N  
ATOM   2810  CA  HSD A 558      -0.621  38.322 -54.501  1.00 89.70           C  
ATOM   2811  C   HSD A 558       0.885  38.624 -54.630  1.00 89.70           C  
ATOM   2812  CB  HSD A 558      -1.431  39.497 -55.080  1.00 89.70           C  
ATOM   2813  O   HSD A 558       1.512  38.286 -55.632  1.00 89.70           O  
ATOM   2814  CG  HSD A 558      -1.131  40.827 -54.425  1.00 89.70           C  
ATOM   2815  CD2 HSD A 558      -0.061  41.647 -54.671  1.00 89.70           C  
ATOM   2816  ND1 HSD A 558      -1.882  41.432 -53.450  1.00 89.70           N  
ATOM   2817  CE1 HSD A 558      -1.275  42.582 -53.112  1.00 89.70           C  
ATOM   2818  NE2 HSD A 558      -0.121  42.727 -53.786  1.00 89.70           N  
ATOM   2819  N   CYS A 559       1.482  39.238 -53.603  1.00 84.21           N  
ATOM   2820  CA  CYS A 559       2.882  39.654 -53.584  1.00 84.21           C  
ATOM   2821  C   CYS A 559       3.865  38.491 -53.350  1.00 84.21           C  
ATOM   2822  CB  CYS A 559       3.016  40.764 -52.533  1.00 84.21           C  
ATOM   2823  O   CYS A 559       5.022  38.584 -53.762  1.00 84.21           O  
ATOM   2824  SG  CYS A 559       2.603  40.126 -50.880  1.00 84.21           S  
ATOM   2825  N   VAL A 560       3.398  37.388 -52.752  1.00 85.27           N  
ATOM   2826  CA  VAL A 560       4.144  36.131 -52.543  1.00 85.27           C  
ATOM   2827  C   VAL A 560       3.697  35.018 -53.504  1.00 85.27           C  
ATOM   2828  CB  VAL A 560       4.104  35.672 -51.068  1.00 85.27           C  
ATOM   2829  O   VAL A 560       4.077  33.858 -53.341  1.00 85.27           O  
ATOM   2830  CG1 VAL A 560       4.799  36.689 -50.154  1.00 85.27           C  
ATOM   2831  CG2 VAL A 560       2.684  35.436 -50.538  1.00 85.27           C  
ATOM   2832  N   PHE A 561       2.892  35.357 -54.513  1.00 90.26           N  
ATOM   2833  CA  PHE A 561       2.397  34.411 -55.508  1.00 90.26           C  
ATOM   2834  C   PHE A 561       3.552  33.860 -56.380  1.00 90.26           C  
ATOM   2835  CB  PHE A 561       1.300  35.093 -56.335  1.00 90.26           C  
ATOM   2836  O   PHE A 561       4.431  34.637 -56.777  1.00 90.26           O  
ATOM   2837  CG  PHE A 561       0.459  34.119 -57.129  1.00 90.26           C  
ATOM   2838  CD1 PHE A 561       0.752  33.858 -58.477  1.00 90.26           C  
ATOM   2839  CD2 PHE A 561      -0.613  33.456 -56.506  1.00 90.26           C  
ATOM   2840  CE1 PHE A 561      -0.017  32.929 -59.196  1.00 90.26           C  
ATOM   2841  CE2 PHE A 561      -1.355  32.493 -57.209  1.00 90.26           C  
ATOM   2842  CZ  PHE A 561      -1.046  32.221 -58.552  1.00 90.26           C  
ATOM   2843  N   PRO A 562       3.593  32.547 -56.704  1.00 89.32           N  
ATOM   2844  CA  PRO A 562       4.712  31.952 -57.439  1.00 89.32           C  
ATOM   2845  C   PRO A 562       4.897  32.566 -58.828  1.00 89.32           C  
ATOM   2846  CB  PRO A 562       4.426  30.447 -57.524  1.00 89.32           C  
ATOM   2847  O   PRO A 562       3.946  32.660 -59.611  1.00 89.32           O  
ATOM   2848  CG  PRO A 562       3.495  30.203 -56.341  1.00 89.32           C  
ATOM   2849  CD  PRO A 562       2.684  31.496 -56.273  1.00 89.32           C  
ATOM   2850  N   ARG A 563       6.139  32.943 -59.152  1.00 87.58           N  
ATOM   2851  CA  ARG A 563       6.479  33.659 -60.388  1.00 87.58           C  
ATOM   2852  C   ARG A 563       6.098  32.864 -61.641  1.00 87.58           C  
ATOM   2853  CB  ARG A 563       7.981  33.996 -60.354  1.00 87.58           C  
ATOM   2854  O   ARG A 563       5.614  33.433 -62.614  1.00 87.58           O  
ATOM   2855  CG  ARG A 563       8.314  35.099 -61.363  1.00 87.58           C  
ATOM   2856  CD  ARG A 563       9.815  35.436 -61.381  1.00 87.58           C  
ATOM   2857  NE  ARG A 563      10.161  36.164 -62.620  1.00 87.58           N  
ATOM   2858  NH1 ARG A 563      10.096  34.347 -64.026  1.00 87.58           N  
ATOM   2859  NH2 ARG A 563      10.002  36.358 -64.899  1.00 87.58           N  
ATOM   2860  CZ  ARG A 563      10.111  35.632 -63.829  1.00 87.58           C  
ATOM   2861  N   GLU A 564       6.253  31.546 -61.609  1.00 89.06           N  
ATOM   2862  CA  GLU A 564       5.947  30.663 -62.732  1.00 89.06           C  
ATOM   2863  C   GLU A 564       4.438  30.414 -62.904  1.00 89.06           C  
ATOM   2864  CB  GLU A 564       6.719  29.342 -62.603  1.00 89.06           C  
ATOM   2865  O   GLU A 564       3.974  30.339 -64.041  1.00 89.06           O  
ATOM   2866  CG  GLU A 564       8.249  29.477 -62.513  1.00 89.06           C  
ATOM   2867  CD  GLU A 564       8.805  29.683 -61.093  1.00 89.06           C  
ATOM   2868  OE1 GLU A 564      10.024  29.451 -60.935  1.00 89.06           O  
ATOM   2869  OE2 GLU A 564       8.050  30.084 -60.177  1.00 89.06           O  
ATOM   2870  N   LEU A 565       3.638  30.382 -61.822  1.00 92.16           N  
ATOM   2871  CA  LEU A 565       2.169  30.417 -61.957  1.00 92.16           C  
ATOM   2872  C   LEU A 565       1.727  31.749 -62.575  1.00 92.16           C  
ATOM   2873  CB  LEU A 565       1.434  30.218 -60.612  1.00 92.16           C  
ATOM   2874  O   LEU A 565       0.878  31.753 -63.465  1.00 92.16           O  
ATOM   2875  CG  LEU A 565       1.432  28.815 -59.986  1.00 92.16           C  
ATOM   2876  CD1 LEU A 565       0.545  28.792 -58.739  1.00 92.16           C  
ATOM   2877  CD2 LEU A 565       0.907  27.733 -60.935  1.00 92.16           C  
ATOM   2878  N   LYS A 566       2.337  32.864 -62.150  1.00 92.45           N  
ATOM   2879  CA  LYS A 566       2.058  34.206 -62.679  1.00 92.45           C  
ATOM   2880  C   LYS A 566       2.367  34.305 -64.175  1.00 92.45           C  
ATOM   2881  CB  LYS A 566       2.815  35.237 -61.821  1.00 92.45           C  
ATOM   2882  O   LYS A 566       1.546  34.823 -64.929  1.00 92.45           O  
ATOM   2883  CG  LYS A 566       2.406  36.690 -62.099  1.00 92.45           C  
ATOM   2884  CD  LYS A 566       2.796  37.600 -60.923  1.00 92.45           C  
ATOM   2885  CE  LYS A 566       2.263  39.011 -61.185  1.00 92.45           C  
ATOM   2886  NZ  LYS A 566       2.283  39.873 -59.984  1.00 92.45           N  
ATOM   2887  N   GLU A 567       3.485  33.736 -64.634  1.00 91.63           N  
ATOM   2888  CA  GLU A 567       3.796  33.634 -66.068  1.00 91.63           C  
ATOM   2889  C   GLU A 567       2.815  32.736 -66.844  1.00 91.63           C  
ATOM   2890  CB  GLU A 567       5.225  33.119 -66.306  1.00 91.63           C  
ATOM   2891  O   GLU A 567       2.435  33.087 -67.962  1.00 91.63           O  
ATOM   2892  CG  GLU A 567       6.339  34.152 -66.070  1.00 91.63           C  
ATOM   2893  CD  GLU A 567       7.707  33.705 -66.619  1.00 91.63           C  
ATOM   2894  OE1 GLU A 567       8.718  34.386 -66.339  1.00 91.63           O  
ATOM   2895  OE2 GLU A 567       7.774  32.721 -67.389  1.00 91.63           O  
ATOM   2896  N   VAL A 568       2.383  31.598 -66.283  1.00 93.69           N  
ATOM   2897  CA  VAL A 568       1.385  30.720 -66.927  1.00 93.69           C  
ATOM   2898  C   VAL A 568       0.031  31.425 -67.047  1.00 93.69           C  
ATOM   2899  CB  VAL A 568       1.267  29.367 -66.191  1.00 93.69           C  
ATOM   2900  O   VAL A 568      -0.558  31.431 -68.127  1.00 93.69           O  
ATOM   2901  CG1 VAL A 568       0.068  28.525 -66.648  1.00 93.69           C  
ATOM   2902  CG2 VAL A 568       2.508  28.508 -66.467  1.00 93.69           C  
ATOM   2903  N   PHE A 569      -0.447  32.077 -65.986  1.00 94.09           N  
ATOM   2904  CA  PHE A 569      -1.729  32.786 -66.006  1.00 94.09           C  
ATOM   2905  C   PHE A 569      -1.691  34.035 -66.904  1.00 94.09           C  
ATOM   2906  CB  PHE A 569      -2.148  33.136 -64.570  1.00 94.09           C  
ATOM   2907  O   PHE A 569      -2.662  34.301 -67.612  1.00 94.09           O  
ATOM   2908  CG  PHE A 569      -2.455  32.001 -63.599  1.00 94.09           C  
ATOM   2909  CD1 PHE A 569      -2.515  30.648 -63.997  1.00 94.09           C  
ATOM   2910  CD2 PHE A 569      -2.751  32.331 -62.263  1.00 94.09           C  
ATOM   2911  CE1 PHE A 569      -2.864  29.646 -63.073  1.00 94.09           C  
ATOM   2912  CE2 PHE A 569      -3.140  31.333 -61.350  1.00 94.09           C  
ATOM   2913  CZ  PHE A 569      -3.188  29.989 -61.750  1.00 94.09           C  
ATOM   2914  N   ALA A 570      -0.567  34.760 -66.954  1.00 93.20           N  
ATOM   2915  CA  ALA A 570      -0.371  35.861 -67.900  1.00 93.20           C  
ATOM   2916  C   ALA A 570      -0.352  35.375 -69.360  1.00 93.20           C  
ATOM   2917  CB  ALA A 570       0.916  36.607 -67.529  1.00 93.20           C  
ATOM   2918  O   ALA A 570      -1.003  35.973 -70.216  1.00 93.20           O  
ATOM   2919  N   SER A 571       0.315  34.248 -69.642  1.00 92.78           N  
ATOM   2920  CA  SER A 571       0.275  33.582 -70.955  1.00 92.78           C  
ATOM   2921  C   SER A 571      -1.154  33.178 -71.341  1.00 92.78           C  
ATOM   2922  CB  SER A 571       1.195  32.355 -70.920  1.00 92.78           C  
ATOM   2923  O   SER A 571      -1.563  33.366 -72.487  1.00 92.78           O  
ATOM   2924  OG  SER A 571       1.218  31.650 -72.146  1.00 92.78           O  
ATOM   2925  N   TRP A 572      -1.954  32.688 -70.386  1.00 93.54           N  
ATOM   2926  CA  TRP A 572      -3.366  32.378 -70.618  1.00 93.54           C  
ATOM   2927  C   TRP A 572      -4.204  33.623 -70.926  1.00 93.54           C  
ATOM   2928  CB  TRP A 572      -3.958  31.603 -69.437  1.00 93.54           C  
ATOM   2929  O   TRP A 572      -4.955  33.582 -71.900  1.00 93.54           O  
ATOM   2930  CG  TRP A 572      -3.409  30.236 -69.150  1.00 93.54           C  
ATOM   2931  CD1 TRP A 572      -2.598  29.494 -69.941  1.00 93.54           C  
ATOM   2932  CD2 TRP A 572      -3.657  29.418 -67.967  1.00 93.54           C  
ATOM   2933  CE2 TRP A 572      -3.008  28.162 -68.136  1.00 93.54           C  
ATOM   2934  CE3 TRP A 572      -4.384  29.607 -66.776  1.00 93.54           C  
ATOM   2935  NE1 TRP A 572      -2.357  28.272 -69.340  1.00 93.54           N  
ATOM   2936  CH2 TRP A 572      -3.860  27.340 -66.030  1.00 93.54           C  
ATOM   2937  CZ2 TRP A 572      -3.102  27.129 -67.193  1.00 93.54           C  
ATOM   2938  CZ3 TRP A 572      -4.496  28.576 -65.823  1.00 93.54           C  
ATOM   2939  N   ARG A 573      -4.075  34.735 -70.177  1.00 93.38           N  
ATOM   2940  CA  ARG A 573      -4.817  35.965 -70.523  1.00 93.38           C  
ATOM   2941  C   ARG A 573      -4.390  36.509 -71.880  1.00 93.38           C  
ATOM   2942  CB  ARG A 573      -4.778  37.052 -69.426  1.00 93.38           C  
ATOM   2943  O   ARG A 573      -5.270  36.793 -72.687  1.00 93.38           O  
ATOM   2944  CG  ARG A 573      -5.737  38.205 -69.825  1.00 93.38           C  
ATOM   2945  CD  ARG A 573      -5.923  39.341 -68.813  1.00 93.38           C  
ATOM   2946  NE  ARG A 573      -6.560  38.898 -67.560  1.00 93.38           N  
ATOM   2947  NH1 ARG A 573      -4.645  38.743 -66.331  1.00 93.38           N  
ATOM   2948  NH2 ARG A 573      -6.584  38.235 -65.391  1.00 93.38           N  
ATOM   2949  CZ  ARG A 573      -5.935  38.634 -66.437  1.00 93.38           C  
ATOM   2950  N   LEU A 574      -3.088  36.586 -72.165  1.00 92.65           N  
ATOM   2951  CA  LEU A 574      -2.587  37.075 -73.452  1.00 92.65           C  
ATOM   2952  C   LEU A 574      -3.136  36.245 -74.621  1.00 92.65           C  
ATOM   2953  CB  LEU A 574      -1.049  37.102 -73.425  1.00 92.65           C  
ATOM   2954  O   LEU A 574      -3.749  36.806 -75.524  1.00 92.65           O  
ATOM   2955  CG  LEU A 574      -0.406  37.610 -74.733  1.00 92.65           C  
ATOM   2956  CD1 LEU A 574      -0.821  39.043 -75.076  1.00 92.65           C  
ATOM   2957  CD2 LEU A 574       1.116  37.570 -74.593  1.00 92.65           C  
ATOM   2958  N   ARG A 575      -3.019  34.912 -74.569  1.00 91.56           N  
ATOM   2959  CA  ARG A 575      -3.539  34.031 -75.630  1.00 91.56           C  
ATOM   2960  C   ARG A 575      -5.066  34.071 -75.748  1.00 91.56           C  
ATOM   2961  CB  ARG A 575      -3.043  32.599 -75.416  1.00 91.56           C  
ATOM   2962  O   ARG A 575      -5.593  33.946 -76.849  1.00 91.56           O  
ATOM   2963  CG  ARG A 575      -1.531  32.435 -75.651  1.00 91.56           C  
ATOM   2964  CD  ARG A 575      -1.181  30.968 -75.381  1.00 91.56           C  
ATOM   2965  NE  ARG A 575       0.241  30.640 -75.595  1.00 91.56           N  
ATOM   2966  NH1 ARG A 575      -0.051  28.363 -75.721  1.00 91.56           N  
ATOM   2967  NH2 ARG A 575       1.972  29.163 -75.958  1.00 91.56           N  
ATOM   2968  CZ  ARG A 575       0.713  29.415 -75.762  1.00 91.56           C  
ATOM   2969  N   CYS A 576      -5.798  34.275 -74.650  1.00 91.32           N  
ATOM   2970  CA  CYS A 576      -7.241  34.529 -74.701  1.00 91.32           C  
ATOM   2971  C   CYS A 576      -7.570  35.893 -75.337  1.00 91.32           C  
ATOM   2972  CB  CYS A 576      -7.827  34.405 -73.289  1.00 91.32           C  
ATOM   2973  O   CYS A 576      -8.499  35.973 -76.140  1.00 91.32           O  
ATOM   2974  SG  CYS A 576      -8.042  32.654 -72.848  1.00 91.32           S  
ATOM   2975  N   ALA A 577      -6.804  36.947 -75.048  1.00 91.27           N  
ATOM   2976  CA  ALA A 577      -6.973  38.275 -75.640  1.00 91.27           C  
ATOM   2977  C   ALA A 577      -6.633  38.295 -77.145  1.00 91.27           C  
ATOM   2978  CB  ALA A 577      -6.139  39.279 -74.836  1.00 91.27           C  
ATOM   2979  O   ALA A 577      -7.396  38.856 -77.928  1.00 91.27           O  
ATOM   2980  N   GLU A 578      -5.583  37.585 -77.577  1.00 90.15           N  
ATOM   2981  CA  GLU A 578      -5.252  37.333 -78.997  1.00 90.15           C  
ATOM   2982  C   GLU A 578      -6.417  36.689 -79.776  1.00 90.15           C  
ATOM   2983  CB  GLU A 578      -4.042  36.382 -79.082  1.00 90.15           C  
ATOM   2984  O   GLU A 578      -6.545  36.869 -80.986  1.00 90.15           O  
ATOM   2985  CG  GLU A 578      -2.694  37.024 -78.708  1.00 90.15           C  
ATOM   2986  CD  GLU A 578      -1.541  36.003 -78.595  1.00 90.15           C  
ATOM   2987  OE1 GLU A 578      -0.379  36.457 -78.497  1.00 90.15           O  
ATOM   2988  OE2 GLU A 578      -1.801  34.773 -78.593  1.00 90.15           O  
ATOM   2989  N   ARG A 579      -7.288  35.950 -79.077  1.00 87.72           N  
ATOM   2990  CA  ARG A 579      -8.490  35.292 -79.618  1.00 87.72           C  
ATOM   2991  C   ARG A 579      -9.759  36.146 -79.488  1.00 87.72           C  
ATOM   2992  CB  ARG A 579      -8.652  33.928 -78.927  1.00 87.72           C  
ATOM   2993  O   ARG A 579     -10.838  35.677 -79.836  1.00 87.72           O  
ATOM   2994  CG  ARG A 579      -7.487  32.977 -79.239  1.00 87.72           C  
ATOM   2995  CD  ARG A 579      -7.452  31.833 -78.225  1.00 87.72           C  
ATOM   2996  NE  ARG A 579      -6.381  30.878 -78.558  1.00 87.72           N  
ATOM   2997  NH1 ARG A 579      -7.289  29.069 -77.510  1.00 87.72           N  
ATOM   2998  NH2 ARG A 579      -5.833  28.750 -79.152  1.00 87.72           N  
ATOM   2999  CZ  ARG A 579      -6.487  29.577 -78.393  1.00 87.72           C  
ATOM   3000  N   GLY A 580      -9.656  37.365 -78.952  1.00 85.30           N  
ATOM   3001  CA  GLY A 580     -10.795  38.234 -78.637  1.00 85.30           C  
ATOM   3002  C   GLY A 580     -11.660  37.745 -77.469  1.00 85.30           C  
ATOM   3003  O   GLY A 580     -12.809  38.162 -77.355  1.00 85.30           O  
ATOM   3004  N   ARG A 581     -11.140  36.843 -76.623  1.00 82.87           N  
ATOM   3005  CA  ARG A 581     -11.857  36.139 -75.540  1.00 82.87           C  
ATOM   3006  C   ARG A 581     -11.229  36.347 -74.158  1.00 82.87           C  
ATOM   3007  CB  ARG A 581     -12.015  34.643 -75.886  1.00 82.87           C  
ATOM   3008  O   ARG A 581     -11.148  35.424 -73.349  1.00 82.87           O  
ATOM   3009  CG  ARG A 581     -12.882  34.328 -77.116  1.00 82.87           C  
ATOM   3010  CD  ARG A 581     -14.260  35.009 -77.127  1.00 82.87           C  
ATOM   3011  NE  ARG A 581     -14.993  34.864 -75.853  1.00 82.87           N  
ATOM   3012  NH1 ARG A 581     -16.294  33.009 -76.313  1.00 82.87           N  
ATOM   3013  NH2 ARG A 581     -16.535  34.057 -74.406  1.00 82.87           N  
ATOM   3014  CZ  ARG A 581     -15.924  33.989 -75.541  1.00 82.87           C  
ATOM   3015  N   GLU A 582     -10.771  37.563 -73.872  1.00 84.52           N  
ATOM   3016  CA  GLU A 582     -10.231  37.942 -72.554  1.00 84.52           C  
ATOM   3017  C   GLU A 582     -11.234  37.673 -71.410  1.00 84.52           C  
ATOM   3018  CB  GLU A 582      -9.812  39.418 -72.620  1.00 84.52           C  
ATOM   3019  O   GLU A 582     -10.844  37.284 -70.314  1.00 84.52           O  
ATOM   3020  CG  GLU A 582      -9.001  39.865 -71.395  1.00 84.52           C  
ATOM   3021  CD  GLU A 582      -8.421  41.282 -71.541  1.00 84.52           C  
ATOM   3022  OE1 GLU A 582      -7.541  41.619 -70.720  1.00 84.52           O  
ATOM   3023  OE2 GLU A 582      -8.837  42.006 -72.472  1.00 84.52           O  
ATOM   3024  N   ASP A 583     -12.535  37.727 -71.705  1.00 80.49           N  
ATOM   3025  CA  ASP A 583     -13.637  37.374 -70.803  1.00 80.49           C  
ATOM   3026  C   ASP A 583     -13.637  35.901 -70.331  1.00 80.49           C  
ATOM   3027  CB  ASP A 583     -14.941  37.689 -71.546  1.00 80.49           C  
ATOM   3028  O   ASP A 583     -14.254  35.568 -69.314  1.00 80.49           O  
ATOM   3029  CG  ASP A 583     -15.243  36.625 -72.601  1.00 80.49           C  
ATOM   3030  OD1 ASP A 583     -14.550  36.546 -73.639  1.00 80.49           O  
ATOM   3031  OD2 ASP A 583     -16.131  35.790 -72.337  1.00 80.49           O  
ATOM   3032  N   ILE A 584     -12.960  34.997 -71.052  1.00 84.64           N  
ATOM   3033  CA  ILE A 584     -12.714  33.617 -70.607  1.00 84.64           C  
ATOM   3034  C   ILE A 584     -11.537  33.574 -69.623  1.00 84.64           C  
ATOM   3035  CB  ILE A 584     -12.495  32.657 -71.809  1.00 84.64           C  
ATOM   3036  O   ILE A 584     -11.540  32.729 -68.730  1.00 84.64           O  
ATOM   3037  CG1 ILE A 584     -13.744  32.629 -72.723  1.00 84.64           C  
ATOM   3038  CG2 ILE A 584     -12.158  31.226 -71.331  1.00 84.64           C  
ATOM   3039  CD1 ILE A 584     -13.650  31.668 -73.921  1.00 84.64           C  
ATOM   3040  N   ALA A 585     -10.542  34.458 -69.748  1.00 87.99           N  
ATOM   3041  CA  ALA A 585      -9.281  34.368 -69.007  1.00 87.99           C  
ATOM   3042  C   ALA A 585      -9.489  34.389 -67.488  1.00 87.99           C  
ATOM   3043  CB  ALA A 585      -8.338  35.489 -69.450  1.00 87.99           C  
ATOM   3044  O   ALA A 585      -9.017  33.485 -66.803  1.00 87.99           O  
ATOM   3045  N   ASP A 586     -10.257  35.347 -66.965  1.00 86.58           N  
ATOM   3046  CA  ASP A 586     -10.515  35.451 -65.522  1.00 86.58           C  
ATOM   3047  C   ASP A 586     -11.292  34.237 -64.996  1.00 86.58           C  
ATOM   3048  CB  ASP A 586     -11.284  36.745 -65.219  1.00 86.58           C  
ATOM   3049  O   ASP A 586     -10.979  33.704 -63.931  1.00 86.58           O  
ATOM   3050  CG  ASP A 586     -10.474  38.022 -65.467  1.00 86.58           C  
ATOM   3051  OD1 ASP A 586      -9.250  37.920 -65.728  1.00 86.58           O  
ATOM   3052  OD2 ASP A 586     -11.093  39.100 -65.381  1.00 86.58           O  
ATOM   3053  N   ARG A 587     -12.257  33.730 -65.778  1.00 86.19           N  
ATOM   3054  CA  ARG A 587     -13.025  32.515 -65.456  1.00 86.19           C  
ATOM   3055  C   ARG A 587     -12.136  31.267 -65.449  1.00 86.19           C  
ATOM   3056  CB  ARG A 587     -14.203  32.361 -66.438  1.00 86.19           C  
ATOM   3057  O   ARG A 587     -12.286  30.414 -64.579  1.00 86.19           O  
ATOM   3058  CG  ARG A 587     -15.233  33.495 -66.291  1.00 86.19           C  
ATOM   3059  CD  ARG A 587     -16.464  33.293 -67.188  1.00 86.19           C  
ATOM   3060  NE  ARG A 587     -16.215  33.651 -68.600  1.00 86.19           N  
ATOM   3061  NH1 ARG A 587     -17.518  32.056 -69.646  1.00 86.19           N  
ATOM   3062  NH2 ARG A 587     -16.643  33.621 -70.853  1.00 86.19           N  
ATOM   3063  CZ  ARG A 587     -16.776  33.122 -69.672  1.00 86.19           C  
ATOM   3064  N   LEU A 588     -11.194  31.176 -66.384  1.00 88.70           N  
ATOM   3065  CA  LEU A 588     -10.245  30.074 -66.556  1.00 88.70           C  
ATOM   3066  C   LEU A 588      -9.167  30.073 -65.456  1.00 88.70           C  
ATOM   3067  CB  LEU A 588      -9.699  30.209 -67.993  1.00 88.70           C  
ATOM   3068  O   LEU A 588      -8.872  29.021 -64.879  1.00 88.70           O  
ATOM   3069  CG  LEU A 588      -8.716  29.130 -68.473  1.00 88.70           C  
ATOM   3070  CD1 LEU A 588      -8.685  29.108 -70.001  1.00 88.70           C  
ATOM   3071  CD2 LEU A 588      -7.282  29.400 -68.020  1.00 88.70           C  
ATOM   3072  N   ILE A 589      -8.627  31.247 -65.118  1.00 92.66           N  
ATOM   3073  CA  ILE A 589      -7.676  31.450 -64.017  1.00 92.66           C  
ATOM   3074  C   ILE A 589      -8.366  31.170 -62.677  1.00 92.66           C  
ATOM   3075  CB  ILE A 589      -7.071  32.875 -64.088  1.00 92.66           C  
ATOM   3076  O   ILE A 589      -7.837  30.405 -61.874  1.00 92.66           O  
ATOM   3077  CG1 ILE A 589      -6.174  33.016 -65.343  1.00 92.66           C  
ATOM   3078  CG2 ILE A 589      -6.245  33.194 -62.828  1.00 92.66           C  
ATOM   3079  CD1 ILE A 589      -5.894  34.473 -65.735  1.00 92.66           C  
ATOM   3080  N   SER A 590      -9.578  31.693 -62.460  1.00 91.78           N  
ATOM   3081  CA  SER A 590     -10.366  31.444 -61.247  1.00 91.78           C  
ATOM   3082  C   SER A 590     -10.729  29.963 -61.072  1.00 91.78           C  
ATOM   3083  CB  SER A 590     -11.633  32.302 -61.268  1.00 91.78           C  
ATOM   3084  O   SER A 590     -10.483  29.382 -60.011  1.00 91.78           O  
ATOM   3085  OG  SER A 590     -12.377  32.019 -60.109  1.00 91.78           O  
ATOM   3086  N   ALA A 591     -11.226  29.302 -62.126  1.00 88.25           N  
ATOM   3087  CA  ALA A 591     -11.516  27.869 -62.098  1.00 88.25           C  
ATOM   3088  C   ALA A 591     -10.257  27.020 -61.849  1.00 88.25           C  
ATOM   3089  CB  ALA A 591     -12.199  27.471 -63.412  1.00 88.25           C  
ATOM   3090  O   ALA A 591     -10.343  25.968 -61.219  1.00 88.25           O  
ATOM   3091  N   SER A 592      -9.083  27.474 -62.295  1.00 91.26           N  
ATOM   3092  CA  SER A 592      -7.811  26.821 -61.970  1.00 91.26           C  
ATOM   3093  C   SER A 592      -7.433  27.049 -60.503  1.00 91.26           C  
ATOM   3094  CB  SER A 592      -6.700  27.289 -62.913  1.00 91.26           C  
ATOM   3095  O   SER A 592      -7.304  26.096 -59.740  1.00 91.26           O  
ATOM   3096  OG  SER A 592      -7.080  27.035 -64.250  1.00 91.26           O  
ATOM   3097  N   LEU A 593      -7.306  28.300 -60.065  1.00 94.05           N  
ATOM   3098  CA  LEU A 593      -6.762  28.610 -58.746  1.00 94.05           C  
ATOM   3099  C   LEU A 593      -7.716  28.255 -57.595  1.00 94.05           C  
ATOM   3100  CB  LEU A 593      -6.350  30.090 -58.716  1.00 94.05           C  
ATOM   3101  O   LEU A 593      -7.279  27.683 -56.599  1.00 94.05           O  
ATOM   3102  CG  LEU A 593      -5.699  30.504 -57.383  1.00 94.05           C  
ATOM   3103  CD1 LEU A 593      -4.388  29.760 -57.110  1.00 94.05           C  
ATOM   3104  CD2 LEU A 593      -5.386  31.991 -57.396  1.00 94.05           C  
ATOM   3105  N   PHE A 594      -9.006  28.575 -57.698  1.00 94.56           N  
ATOM   3106  CA  PHE A 594      -9.950  28.351 -56.602  1.00 94.56           C  
ATOM   3107  C   PHE A 594     -10.500  26.926 -56.612  1.00 94.56           C  
ATOM   3108  CB  PHE A 594     -11.026  29.442 -56.576  1.00 94.56           C  
ATOM   3109  O   PHE A 594     -10.232  26.167 -55.680  1.00 94.56           O  
ATOM   3110  CG  PHE A 594     -10.459  30.777 -56.129  1.00 94.56           C  
ATOM   3111  CD1 PHE A 594     -10.317  31.046 -54.754  1.00 94.56           C  
ATOM   3112  CD2 PHE A 594     -10.037  31.730 -57.074  1.00 94.56           C  
ATOM   3113  CE1 PHE A 594      -9.764  32.266 -54.326  1.00 94.56           C  
ATOM   3114  CE2 PHE A 594      -9.478  32.947 -56.645  1.00 94.56           C  
ATOM   3115  CZ  PHE A 594      -9.339  33.214 -55.273  1.00 94.56           C  
ATOM   3116  N   LEU A 595     -11.183  26.521 -57.686  1.00 92.04           N  
ATOM   3117  CA  LEU A 595     -11.883  25.229 -57.747  1.00 92.04           C  
ATOM   3118  C   LEU A 595     -10.942  24.016 -57.729  1.00 92.04           C  
ATOM   3119  CB  LEU A 595     -12.822  25.248 -58.972  1.00 92.04           C  
ATOM   3120  O   LEU A 595     -11.345  22.943 -57.281  1.00 92.04           O  
ATOM   3121  CG  LEU A 595     -13.652  23.976 -59.224  1.00 92.04           C  
ATOM   3122  CD1 LEU A 595     -14.662  23.702 -58.110  1.00 92.04           C  
ATOM   3123  CD2 LEU A 595     -14.424  24.126 -60.537  1.00 92.04           C  
ATOM   3124  N   ARG A 596      -9.695  24.169 -58.194  1.00 91.78           N  
ATOM   3125  CA  ARG A 596      -8.753  23.052 -58.388  1.00 91.78           C  
ATOM   3126  C   ARG A 596      -7.527  23.097 -57.469  1.00 91.78           C  
ATOM   3127  CB  ARG A 596      -8.384  22.958 -59.878  1.00 91.78           C  
ATOM   3128  O   ARG A 596      -6.764  22.133 -57.457  1.00 91.78           O  
ATOM   3129  CG  ARG A 596      -9.611  22.766 -60.782  1.00 91.78           C  
ATOM   3130  CD  ARG A 596      -9.281  23.038 -62.259  1.00 91.78           C  
ATOM   3131  NE  ARG A 596     -10.117  22.194 -63.127  1.00 91.78           N  
ATOM   3132  NH1 ARG A 596      -8.881  20.324 -62.821  1.00 91.78           N  
ATOM   3133  NH2 ARG A 596     -10.871  20.168 -63.830  1.00 91.78           N  
ATOM   3134  CZ  ARG A 596      -9.956  20.896 -63.263  1.00 91.78           C  
ATOM   3135  N   PHE A 597      -7.358  24.156 -56.670  1.00 94.37           N  
ATOM   3136  CA  PHE A 597      -6.241  24.286 -55.724  1.00 94.37           C  
ATOM   3137  C   PHE A 597      -6.661  24.840 -54.352  1.00 94.37           C  
ATOM   3138  CB  PHE A 597      -5.106  25.074 -56.397  1.00 94.37           C  
ATOM   3139  O   PHE A 597      -6.684  24.077 -53.386  1.00 94.37           O  
ATOM   3140  CG  PHE A 597      -3.816  25.140 -55.612  1.00 94.37           C  
ATOM   3141  CD1 PHE A 597      -3.330  26.374 -55.142  1.00 94.37           C  
ATOM   3142  CD2 PHE A 597      -3.074  23.965 -55.394  1.00 94.37           C  
ATOM   3143  CE1 PHE A 597      -2.102  26.435 -54.462  1.00 94.37           C  
ATOM   3144  CE2 PHE A 597      -1.861  24.023 -54.690  1.00 94.37           C  
ATOM   3145  CZ  PHE A 597      -1.369  25.257 -54.237  1.00 94.37           C  
ATOM   3146  N   LEU A 598      -7.045  26.118 -54.242  1.00 95.28           N  
ATOM   3147  CA  LEU A 598      -7.314  26.770 -52.950  1.00 95.28           C  
ATOM   3148  C   LEU A 598      -8.535  26.197 -52.214  1.00 95.28           C  
ATOM   3149  CB  LEU A 598      -7.467  28.296 -53.121  1.00 95.28           C  
ATOM   3150  O   LEU A 598      -8.420  25.829 -51.048  1.00 95.28           O  
ATOM   3151  CG  LEU A 598      -6.204  29.065 -53.552  1.00 95.28           C  
ATOM   3152  CD1 LEU A 598      -6.534  30.551 -53.694  1.00 95.28           C  
ATOM   3153  CD2 LEU A 598      -5.075  28.937 -52.530  1.00 95.28           C  
ATOM   3154  N   CYS A 599      -9.700  26.081 -52.859  1.00 96.03           N  
ATOM   3155  CA  CYS A 599     -10.900  25.554 -52.198  1.00 96.03           C  
ATOM   3156  C   CYS A 599     -10.750  24.067 -51.813  1.00 96.03           C  
ATOM   3157  CB  CYS A 599     -12.159  25.861 -53.028  1.00 96.03           C  
ATOM   3158  O   CYS A 599     -11.086  23.732 -50.676  1.00 96.03           O  
ATOM   3159  SG  CYS A 599     -12.471  27.652 -53.014  1.00 96.03           S  
ATOM   3160  N   PRO A 600     -10.185  23.174 -52.655  1.00 94.66           N  
ATOM   3161  CA  PRO A 600      -9.796  21.824 -52.236  1.00 94.66           C  
ATOM   3162  C   PRO A 600      -8.838  21.790 -51.036  1.00 94.66           C  
ATOM   3163  CB  PRO A 600      -9.164  21.185 -53.476  1.00 94.66           C  
ATOM   3164  O   PRO A 600      -9.025  20.966 -50.139  1.00 94.66           O  
ATOM   3165  CG  PRO A 600      -9.892  21.874 -54.624  1.00 94.66           C  
ATOM   3166  CD  PRO A 600     -10.047  23.299 -54.102  1.00 94.66           C  
ATOM   3167  N   ALA A 601      -7.858  22.698 -50.975  1.00 95.46           N  
ATOM   3168  CA  ALA A 601      -6.929  22.798 -49.850  1.00 95.46           C  
ATOM   3169  C   ALA A 601      -7.582  23.301 -48.555  1.00 95.46           C  
ATOM   3170  CB  ALA A 601      -5.763  23.695 -50.260  1.00 95.46           C  
ATOM   3171  O   ALA A 601      -7.201  22.847 -47.481  1.00 95.46           O  
ATOM   3172  N   ILE A 602      -8.582  24.186 -48.642  1.00 96.30           N  
ATOM   3173  CA  ILE A 602      -9.391  24.600 -47.486  1.00 96.30           C  
ATOM   3174  C   ILE A 602     -10.272  23.431 -47.016  1.00 96.30           C  
ATOM   3175  CB  ILE A 602     -10.203  25.879 -47.813  1.00 96.30           C  
ATOM   3176  O   ILE A 602     -10.293  23.131 -45.829  1.00 96.30           O  
ATOM   3177  CG1 ILE A 602      -9.258  27.083 -48.056  1.00 96.30           C  
ATOM   3178  CG2 ILE A 602     -11.185  26.233 -46.677  1.00 96.30           C  
ATOM   3179  CD1 ILE A 602      -9.934  28.276 -48.747  1.00 96.30           C  
ATOM   3180  N   MET A 603     -10.959  22.728 -47.926  1.00 94.18           N  
ATOM   3181  CA  MET A 603     -11.849  21.608 -47.572  1.00 94.18           C  
ATOM   3182  C   MET A 603     -11.113  20.370 -47.041  1.00 94.18           C  
ATOM   3183  CB  MET A 603     -12.683  21.177 -48.788  1.00 94.18           C  
ATOM   3184  O   MET A 603     -11.686  19.610 -46.268  1.00 94.18           O  
ATOM   3185  CG  MET A 603     -13.708  22.234 -49.201  1.00 94.18           C  
ATOM   3186  SD  MET A 603     -14.831  21.747 -50.544  1.00 94.18           S  
ATOM   3187  CE  MET A 603     -13.668  21.601 -51.927  1.00 94.18           C  
ATOM   3188  N   SER A 604      -9.879  20.110 -47.484  1.00 91.07           N  
ATOM   3189  CA  SER A 604      -9.089  18.938 -47.072  1.00 91.07           C  
ATOM   3190  C   SER A 604      -7.610  19.288 -46.835  1.00 91.07           C  
ATOM   3191  CB  SER A 604      -9.221  17.827 -48.118  1.00 91.07           C  
ATOM   3192  O   SER A 604      -6.747  18.848 -47.603  1.00 91.07           O  
ATOM   3193  OG  SER A 604     -10.557  17.383 -48.221  1.00 91.07           O  
ATOM   3194  N   PRO A 605      -7.267  20.038 -45.769  1.00 92.93           N  
ATOM   3195  CA  PRO A 605      -5.912  20.571 -45.593  1.00 92.93           C  
ATOM   3196  C   PRO A 605      -4.820  19.509 -45.420  1.00 92.93           C  
ATOM   3197  CB  PRO A 605      -5.995  21.492 -44.376  1.00 92.93           C  
ATOM   3198  O   PRO A 605      -3.654  19.751 -45.746  1.00 92.93           O  
ATOM   3199  CG  PRO A 605      -7.470  21.871 -44.283  1.00 92.93           C  
ATOM   3200  CD  PRO A 605      -8.159  20.600 -44.760  1.00 92.93           C  
ATOM   3201  N   SER A 606      -5.189  18.314 -44.954  1.00 87.47           N  
ATOM   3202  CA  SER A 606      -4.288  17.163 -44.836  1.00 87.47           C  
ATOM   3203  C   SER A 606      -3.847  16.591 -46.186  1.00 87.47           C  
ATOM   3204  CB  SER A 606      -4.941  16.084 -43.964  1.00 87.47           C  
ATOM   3205  O   SER A 606      -2.702  16.166 -46.323  1.00 87.47           O  
ATOM   3206  OG  SER A 606      -6.228  15.756 -44.469  1.00 87.47           O  
ATOM   3207  N   LEU A 607      -4.693  16.661 -47.219  1.00 86.94           N  
ATOM   3208  CA  LEU A 607      -4.346  16.225 -48.580  1.00 86.94           C  
ATOM   3209  C   LEU A 607      -3.381  17.193 -49.292  1.00 86.94           C  
ATOM   3210  CB  LEU A 607      -5.630  16.016 -49.406  1.00 86.94           C  
ATOM   3211  O   LEU A 607      -2.765  16.822 -50.288  1.00 86.94           O  
ATOM   3212  CG  LEU A 607      -6.625  14.990 -48.832  1.00 86.94           C  
ATOM   3213  CD1 LEU A 607      -7.809  14.842 -49.788  1.00 86.94           C  
ATOM   3214  CD2 LEU A 607      -6.008  13.602 -48.632  1.00 86.94           C  
ATOM   3215  N   PHE A 608      -3.230  18.411 -48.765  1.00 89.13           N  
ATOM   3216  CA  PHE A 608      -2.323  19.455 -49.258  1.00 89.13           C  
ATOM   3217  C   PHE A 608      -1.154  19.731 -48.291  1.00 89.13           C  
ATOM   3218  CB  PHE A 608      -3.146  20.706 -49.595  1.00 89.13           C  
ATOM   3219  O   PHE A 608      -0.489  20.767 -48.375  1.00 89.13           O  
ATOM   3220  CG  PHE A 608      -3.990  20.558 -50.848  1.00 89.13           C  
ATOM   3221  CD1 PHE A 608      -3.531  21.085 -52.071  1.00 89.13           C  
ATOM   3222  CD2 PHE A 608      -5.233  19.898 -50.801  1.00 89.13           C  
ATOM   3223  CE1 PHE A 608      -4.311  20.961 -53.233  1.00 89.13           C  
ATOM   3224  CE2 PHE A 608      -6.014  19.772 -51.962  1.00 89.13           C  
ATOM   3225  CZ  PHE A 608      -5.553  20.304 -53.181  1.00 89.13           C  
ATOM   3226  N   GLY A 609      -0.911  18.819 -47.340  1.00 85.13           N  
ATOM   3227  CA  GLY A 609       0.224  18.879 -46.419  1.00 85.13           C  
ATOM   3228  C   GLY A 609       0.253  20.117 -45.515  1.00 85.13           C  
ATOM   3229  O   GLY A 609       1.339  20.514 -45.083  1.00 85.13           O  
ATOM   3230  N   LEU A 610      -0.901  20.749 -45.265  1.00 88.77           N  
ATOM   3231  CA  LEU A 610      -1.044  21.906 -44.373  1.00 88.77           C  
ATOM   3232  C   LEU A 610      -1.174  21.476 -42.905  1.00 88.77           C  
ATOM   3233  CB  LEU A 610      -2.264  22.750 -44.796  1.00 88.77           C  
ATOM   3234  O   LEU A 610      -0.627  22.134 -42.026  1.00 88.77           O  
ATOM   3235  CG  LEU A 610      -2.269  23.262 -46.250  1.00 88.77           C  
ATOM   3236  CD1 LEU A 610      -3.494  24.145 -46.495  1.00 88.77           C  
ATOM   3237  CD2 LEU A 610      -1.016  24.078 -46.562  1.00 88.77           C  
ATOM   3238  N   MET A 611      -1.858  20.353 -42.660  1.00 86.95           N  
ATOM   3239  CA  MET A 611      -2.055  19.735 -41.343  1.00 86.95           C  
ATOM   3240  C   MET A 611      -1.805  18.222 -41.430  1.00 86.95           C  
ATOM   3241  CB  MET A 611      -3.483  20.018 -40.834  1.00 86.95           C  
ATOM   3242  O   MET A 611      -2.096  17.611 -42.451  1.00 86.95           O  
ATOM   3243  CG  MET A 611      -3.745  21.508 -40.566  1.00 86.95           C  
ATOM   3244  SD  MET A 611      -2.689  22.280 -39.302  1.00 86.95           S  
ATOM   3245  CE  MET A 611      -3.447  21.618 -37.796  1.00 86.95           C  
ATOM   3246  N   GLN A 612      -1.289  17.602 -40.365  1.00 82.24           N  
ATOM   3247  CA  GLN A 612      -1.078  16.143 -40.316  1.00 82.24           C  
ATOM   3248  C   GLN A 612      -2.389  15.371 -40.076  1.00 82.24           C  
ATOM   3249  CB  GLN A 612      -0.046  15.841 -39.211  1.00 82.24           C  
ATOM   3250  O   GLN A 612      -2.564  14.245 -40.541  1.00 82.24           O  
ATOM   3251  CG  GLN A 612       0.329  14.353 -39.069  1.00 82.24           C  
ATOM   3252  CD  GLN A 612       0.970  13.752 -40.317  1.00 82.24           C  
ATOM   3253  NE2 GLN A 612       0.966  12.443 -40.437  1.00 82.24           N  
ATOM   3254  OE1 GLN A 612       1.498  14.440 -41.176  1.00 82.24           O  
ATOM   3255  N   GLU A 613      -3.307  15.980 -39.326  1.00 81.58           N  
ATOM   3256  CA  GLU A 613      -4.574  15.389 -38.904  1.00 81.58           C  
ATOM   3257  C   GLU A 613      -5.709  15.787 -39.862  1.00 81.58           C  
ATOM   3258  CB  GLU A 613      -4.892  15.825 -37.458  1.00 81.58           C  
ATOM   3259  O   GLU A 613      -5.756  16.922 -40.354  1.00 81.58           O  
ATOM   3260  CG  GLU A 613      -3.798  15.441 -36.438  1.00 81.58           C  
ATOM   3261  CD  GLU A 613      -4.148  15.876 -35.003  1.00 81.58           C  
ATOM   3262  OE1 GLU A 613      -3.259  16.396 -34.292  1.00 81.58           O  
ATOM   3263  OE2 GLU A 613      -5.301  15.624 -34.583  1.00 81.58           O  
ATOM   3264  N   TYR A 614      -6.672  14.889 -40.088  1.00 85.21           N  
ATOM   3265  CA  TYR A 614      -7.973  15.307 -40.620  1.00 85.21           C  
ATOM   3266  C   TYR A 614      -8.676  16.241 -39.618  1.00 85.21           C  
ATOM   3267  CB  TYR A 614      -8.859  14.095 -40.938  1.00 85.21           C  
ATOM   3268  O   TYR A 614      -8.507  16.053 -38.408  1.00 85.21           O  
ATOM   3269  CG  TYR A 614      -8.518  13.410 -42.246  1.00 85.21           C  
ATOM   3270  CD1 TYR A 614      -8.890  14.000 -43.471  1.00 85.21           C  
ATOM   3271  CD2 TYR A 614      -7.839  12.179 -42.241  1.00 85.21           C  
ATOM   3272  CE1 TYR A 614      -8.577  13.367 -44.689  1.00 85.21           C  
ATOM   3273  CE2 TYR A 614      -7.553  11.528 -43.457  1.00 85.21           C  
ATOM   3274  OH  TYR A 614      -7.601  11.502 -45.849  1.00 85.21           O  
ATOM   3275  CZ  TYR A 614      -7.909  12.126 -44.683  1.00 85.21           C  
ATOM   3276  N   PRO A 615      -9.459  17.225 -40.098  1.00 87.91           N  
ATOM   3277  CA  PRO A 615     -10.296  18.038 -39.225  1.00 87.91           C  
ATOM   3278  C   PRO A 615     -11.356  17.155 -38.551  1.00 87.91           C  
ATOM   3279  CB  PRO A 615     -10.915  19.100 -40.138  1.00 87.91           C  
ATOM   3280  O   PRO A 615     -11.761  16.130 -39.107  1.00 87.91           O  
ATOM   3281  CG  PRO A 615     -10.999  18.406 -41.496  1.00 87.91           C  
ATOM   3282  CD  PRO A 615      -9.780  17.488 -41.499  1.00 87.91           C  
ATOM   3283  N   ASP A 616     -11.819  17.552 -37.366  1.00 86.70           N  
ATOM   3284  CA  ASP A 616     -13.002  16.932 -36.767  1.00 86.70           C  
ATOM   3285  C   ASP A 616     -14.292  17.370 -37.488  1.00 86.70           C  
ATOM   3286  CB  ASP A 616     -13.021  17.142 -35.244  1.00 86.70           C  
ATOM   3287  O   ASP A 616     -14.258  18.126 -38.461  1.00 86.70           O  
ATOM   3288  CG  ASP A 616     -13.239  18.584 -34.778  1.00 86.70           C  
ATOM   3289  OD1 ASP A 616     -13.955  19.330 -35.483  1.00 86.70           O  
ATOM   3290  OD2 ASP A 616     -12.723  18.870 -33.678  1.00 86.70           O  
ATOM   3291  N   GLU A 617     -15.442  16.851 -37.060  1.00 87.66           N  
ATOM   3292  CA  GLU A 617     -16.718  17.090 -37.742  1.00 87.66           C  
ATOM   3293  C   GLU A 617     -17.113  18.580 -37.763  1.00 87.66           C  
ATOM   3294  CB  GLU A 617     -17.781  16.196 -37.084  1.00 87.66           C  
ATOM   3295  O   GLU A 617     -17.601  19.069 -38.786  1.00 87.66           O  
ATOM   3296  CG  GLU A 617     -19.098  16.164 -37.873  1.00 87.66           C  
ATOM   3297  CD  GLU A 617     -20.077  15.072 -37.403  1.00 87.66           C  
ATOM   3298  OE1 GLU A 617     -21.203  15.061 -37.948  1.00 87.66           O  
ATOM   3299  OE2 GLU A 617     -19.689  14.222 -36.566  1.00 87.66           O  
ATOM   3300  N   GLN A 618     -16.822  19.322 -36.688  1.00 90.44           N  
ATOM   3301  CA  GLN A 618     -17.104  20.754 -36.589  1.00 90.44           C  
ATOM   3302  C   GLN A 618     -16.134  21.565 -37.455  1.00 90.44           C  
ATOM   3303  CB  GLN A 618     -17.071  21.177 -35.112  1.00 90.44           C  
ATOM   3304  O   GLN A 618     -16.578  22.342 -38.303  1.00 90.44           O  
ATOM   3305  CG  GLN A 618     -17.383  22.672 -34.923  1.00 90.44           C  
ATOM   3306  CD  GLN A 618     -17.430  23.091 -33.455  1.00 90.44           C  
ATOM   3307  NE2 GLN A 618     -17.142  24.339 -33.168  1.00 90.44           N  
ATOM   3308  OE1 GLN A 618     -17.753  22.324 -32.565  1.00 90.44           O  
ATOM   3309  N   THR A 619     -14.819  21.350 -37.321  1.00 92.88           N  
ATOM   3310  CA  THR A 619     -13.819  22.039 -38.151  1.00 92.88           C  
ATOM   3311  C   THR A 619     -14.038  21.732 -39.638  1.00 92.88           C  
ATOM   3312  CB  THR A 619     -12.386  21.654 -37.744  1.00 92.88           C  
ATOM   3313  O   THR A 619     -13.975  22.633 -40.470  1.00 92.88           O  
ATOM   3314  CG2 THR A 619     -11.323  22.523 -38.413  1.00 92.88           C  
ATOM   3315  OG1 THR A 619     -12.158  21.769 -36.367  1.00 92.88           O  
ATOM   3316  N   SER A 620     -14.375  20.486 -39.989  1.00 93.62           N  
ATOM   3317  CA  SER A 620     -14.685  20.058 -41.361  1.00 93.62           C  
ATOM   3318  C   SER A 620     -15.921  20.767 -41.924  1.00 93.62           C  
ATOM   3319  CB  SER A 620     -14.897  18.541 -41.373  1.00 93.62           C  
ATOM   3320  O   SER A 620     -15.903  21.250 -43.063  1.00 93.62           O  
ATOM   3321  OG  SER A 620     -15.067  18.065 -42.691  1.00 93.62           O  
ATOM   3322  N   ARG A 621     -16.985  20.913 -41.116  1.00 94.52           N  
ATOM   3323  CA  ARG A 621     -18.185  21.679 -41.481  1.00 94.52           C  
ATOM   3324  C   ARG A 621     -17.850  23.152 -41.725  1.00 94.52           C  
ATOM   3325  CB  ARG A 621     -19.259  21.483 -40.391  1.00 94.52           C  
ATOM   3326  O   ARG A 621     -18.217  23.672 -42.779  1.00 94.52           O  
ATOM   3327  CG  ARG A 621     -20.588  22.220 -40.633  1.00 94.52           C  
ATOM   3328  CD  ARG A 621     -21.242  21.839 -41.968  1.00 94.52           C  
ATOM   3329  NE  ARG A 621     -22.611  22.379 -42.067  1.00 94.52           N  
ATOM   3330  NH1 ARG A 621     -22.887  22.288 -44.339  1.00 94.52           N  
ATOM   3331  NH2 ARG A 621     -24.497  23.147 -43.062  1.00 94.52           N  
ATOM   3332  CZ  ARG A 621     -23.323  22.604 -43.152  1.00 94.52           C  
ATOM   3333  N   THR A 622     -17.107  23.787 -40.819  1.00 95.68           N  
ATOM   3334  CA  THR A 622     -16.651  25.183 -40.939  1.00 95.68           C  
ATOM   3335  C   THR A 622     -15.798  25.397 -42.195  1.00 95.68           C  
ATOM   3336  CB  THR A 622     -15.905  25.593 -39.657  1.00 95.68           C  
ATOM   3337  O   THR A 622     -16.118  26.258 -43.016  1.00 95.68           O  
ATOM   3338  CG2 THR A 622     -15.311  26.998 -39.713  1.00 95.68           C  
ATOM   3339  OG1 THR A 622     -16.820  25.572 -38.587  1.00 95.68           O  
ATOM   3340  N   LEU A 623     -14.779  24.561 -42.424  1.00 96.20           N  
ATOM   3341  CA  LEU A 623     -13.924  24.607 -43.618  1.00 96.20           C  
ATOM   3342  C   LEU A 623     -14.719  24.423 -44.921  1.00 96.20           C  
ATOM   3343  CB  LEU A 623     -12.844  23.516 -43.499  1.00 96.20           C  
ATOM   3344  O   LEU A 623     -14.495  25.146 -45.893  1.00 96.20           O  
ATOM   3345  CG  LEU A 623     -11.732  23.803 -42.472  1.00 96.20           C  
ATOM   3346  CD1 LEU A 623     -10.848  22.564 -42.317  1.00 96.20           C  
ATOM   3347  CD2 LEU A 623     -10.842  24.974 -42.886  1.00 96.20           C  
ATOM   3348  N   THR A 624     -15.688  23.503 -44.936  1.00 96.15           N  
ATOM   3349  CA  THR A 624     -16.576  23.277 -46.089  1.00 96.15           C  
ATOM   3350  C   THR A 624     -17.423  24.511 -46.406  1.00 96.15           C  
ATOM   3351  CB  THR A 624     -17.494  22.070 -45.841  1.00 96.15           C  
ATOM   3352  O   THR A 624     -17.604  24.855 -47.575  1.00 96.15           O  
ATOM   3353  CG2 THR A 624     -18.423  21.769 -47.020  1.00 96.15           C  
ATOM   3354  OG1 THR A 624     -16.732  20.904 -45.654  1.00 96.15           O  
ATOM   3355  N   LEU A 625     -17.944  25.197 -45.384  1.00 96.57           N  
ATOM   3356  CA  LEU A 625     -18.763  26.399 -45.557  1.00 96.57           C  
ATOM   3357  C   LEU A 625     -17.928  27.585 -46.060  1.00 96.57           C  
ATOM   3358  CB  LEU A 625     -19.486  26.704 -44.236  1.00 96.57           C  
ATOM   3359  O   LEU A 625     -18.320  28.220 -47.040  1.00 96.57           O  
ATOM   3360  CG  LEU A 625     -20.582  25.678 -43.884  1.00 96.57           C  
ATOM   3361  CD1 LEU A 625     -20.997  25.845 -42.428  1.00 96.57           C  
ATOM   3362  CD2 LEU A 625     -21.831  25.849 -44.751  1.00 96.57           C  
ATOM   3363  N   ILE A 626     -16.745  27.818 -45.481  1.00 96.96           N  
ATOM   3364  CA  ILE A 626     -15.794  28.843 -45.950  1.00 96.96           C  
ATOM   3365  C   ILE A 626     -15.421  28.586 -47.417  1.00 96.96           C  
ATOM   3366  CB  ILE A 626     -14.539  28.871 -45.045  1.00 96.96           C  
ATOM   3367  O   ILE A 626     -15.518  29.485 -48.253  1.00 96.96           O  
ATOM   3368  CG1 ILE A 626     -14.899  29.289 -43.600  1.00 96.96           C  
ATOM   3369  CG2 ILE A 626     -13.466  29.830 -45.601  1.00 96.96           C  
ATOM   3370  CD1 ILE A 626     -13.835  28.858 -42.584  1.00 96.96           C  
ATOM   3371  N   ALA A 627     -15.066  27.344 -47.765  1.00 97.01           N  
ATOM   3372  CA  ALA A 627     -14.720  26.980 -49.135  1.00 97.01           C  
ATOM   3373  C   ALA A 627     -15.876  27.211 -50.124  1.00 97.01           C  
ATOM   3374  CB  ALA A 627     -14.253  25.526 -49.155  1.00 97.01           C  
ATOM   3375  O   ALA A 627     -15.620  27.665 -51.238  1.00 97.01           O  
ATOM   3376  N   LYS A 628     -17.137  26.962 -49.731  1.00 95.68           N  
ATOM   3377  CA  LYS A 628     -18.323  27.258 -50.559  1.00 95.68           C  
ATOM   3378  C   LYS A 628     -18.539  28.751 -50.796  1.00 95.68           C  
ATOM   3379  CB  LYS A 628     -19.593  26.668 -49.927  1.00 95.68           C  
ATOM   3380  O   LYS A 628     -18.888  29.130 -51.915  1.00 95.68           O  
ATOM   3381  CG  LYS A 628     -19.748  25.173 -50.217  1.00 95.68           C  
ATOM   3382  CD  LYS A 628     -21.116  24.701 -49.720  1.00 95.68           C  
ATOM   3383  CE  LYS A 628     -21.323  23.235 -50.100  1.00 95.68           C  
ATOM   3384  NZ  LYS A 628     -22.751  22.872 -49.988  1.00 95.68           N  
ATOM   3385  N   VAL A 629     -18.339  29.593 -49.780  1.00 97.00           N  
ATOM   3386  CA  VAL A 629     -18.452  31.056 -49.917  1.00 97.00           C  
ATOM   3387  C   VAL A 629     -17.353  31.583 -50.840  1.00 97.00           C  
ATOM   3388  CB  VAL A 629     -18.429  31.752 -48.543  1.00 97.00           C  
ATOM   3389  O   VAL A 629     -17.661  32.229 -51.839  1.00 97.00           O  
ATOM   3390  CG1 VAL A 629     -18.434  33.279 -48.683  1.00 97.00           C  
ATOM   3391  CG2 VAL A 629     -19.655  31.367 -47.703  1.00 97.00           C  
ATOM   3392  N   ILE A 630     -16.089  31.233 -50.578  1.00 96.59           N  
ATOM   3393  CA  ILE A 630     -14.951  31.644 -51.416  1.00 96.59           C  
ATOM   3394  C   ILE A 630     -15.100  31.122 -52.856  1.00 96.59           C  
ATOM   3395  CB  ILE A 630     -13.622  31.203 -50.753  1.00 96.59           C  
ATOM   3396  O   ILE A 630     -14.797  31.842 -53.805  1.00 96.59           O  
ATOM   3397  CG1 ILE A 630     -13.388  31.869 -49.372  1.00 96.59           C  
ATOM   3398  CG2 ILE A 630     -12.411  31.463 -51.667  1.00 96.59           C  
ATOM   3399  CD1 ILE A 630     -13.253  33.400 -49.367  1.00 96.59           C  
ATOM   3400  N   GLN A 631     -15.643  29.914 -53.051  1.00 94.75           N  
ATOM   3401  CA  GLN A 631     -15.906  29.374 -54.385  1.00 94.75           C  
ATOM   3402  C   GLN A 631     -17.004  30.140 -55.142  1.00 94.75           C  
ATOM   3403  CB  GLN A 631     -16.258  27.881 -54.269  1.00 94.75           C  
ATOM   3404  O   GLN A 631     -16.891  30.305 -56.356  1.00 94.75           O  
ATOM   3405  CG  GLN A 631     -16.471  27.195 -55.623  1.00 94.75           C  
ATOM   3406  CD  GLN A 631     -15.228  27.294 -56.493  1.00 94.75           C  
ATOM   3407  NE2 GLN A 631     -15.150  28.237 -57.405  1.00 94.75           N  
ATOM   3408  OE1 GLN A 631     -14.300  26.527 -56.343  1.00 94.75           O  
ATOM   3409  N   ASN A 632     -18.058  30.604 -54.463  1.00 93.77           N  
ATOM   3410  CA  ASN A 632     -19.092  31.438 -55.085  1.00 93.77           C  
ATOM   3411  C   ASN A 632     -18.559  32.835 -55.428  1.00 93.77           C  
ATOM   3412  CB  ASN A 632     -20.335  31.488 -54.183  1.00 93.77           C  
ATOM   3413  O   ASN A 632     -18.792  33.317 -56.535  1.00 93.77           O  
ATOM   3414  CG  ASN A 632     -21.263  30.331 -54.481  1.00 93.77           C  
ATOM   3415  ND2 ASN A 632     -21.114  29.224 -53.794  1.00 93.77           N  
ATOM   3416  OD1 ASN A 632     -22.082  30.389 -55.386  1.00 93.77           O  
ATOM   3417  N   LEU A 633     -17.754  33.426 -54.540  1.00 95.22           N  
ATOM   3418  CA  LEU A 633     -17.059  34.689 -54.788  1.00 95.22           C  
ATOM   3419  C   LEU A 633     -16.164  34.602 -56.035  1.00 95.22           C  
ATOM   3420  CB  LEU A 633     -16.246  35.047 -53.528  1.00 95.22           C  
ATOM   3421  O   LEU A 633     -16.275  35.431 -56.933  1.00 95.22           O  
ATOM   3422  CG  LEU A 633     -15.594  36.436 -53.580  1.00 95.22           C  
ATOM   3423  CD1 LEU A 633     -16.613  37.566 -53.500  1.00 95.22           C  
ATOM   3424  CD2 LEU A 633     -14.656  36.585 -52.388  1.00 95.22           C  
ATOM   3425  N   ALA A 634     -15.344  33.552 -56.126  1.00 93.15           N  
ATOM   3426  CA  ALA A 634     -14.457  33.288 -57.258  1.00 93.15           C  
ATOM   3427  C   ALA A 634     -15.204  32.972 -58.573  1.00 93.15           C  
ATOM   3428  CB  ALA A 634     -13.541  32.135 -56.833  1.00 93.15           C  
ATOM   3429  O   ALA A 634     -14.688  33.233 -59.660  1.00 93.15           O  
ATOM   3430  N   ASN A 635     -16.422  32.427 -58.491  1.00 89.99           N  
ATOM   3431  CA  ASN A 635     -17.308  32.205 -59.641  1.00 89.99           C  
ATOM   3432  C   ASN A 635     -18.120  33.455 -60.038  1.00 89.99           C  
ATOM   3433  CB  ASN A 635     -18.273  31.049 -59.313  1.00 89.99           C  
ATOM   3434  O   ASN A 635     -18.852  33.391 -61.026  1.00 89.99           O  
ATOM   3435  CG  ASN A 635     -17.663  29.662 -59.346  1.00 89.99           C  
ATOM   3436  ND2 ASN A 635     -18.255  28.733 -58.634  1.00 89.99           N  
ATOM   3437  OD1 ASN A 635     -16.704  29.351 -60.033  1.00 89.99           O  
ATOM   3438  N   PHE A 636     -18.044  34.548 -59.267  1.00 91.32           N  
ATOM   3439  CA  PHE A 636     -18.923  35.721 -59.377  1.00 91.32           C  
ATOM   3440  C   PHE A 636     -20.423  35.369 -59.311  1.00 91.32           C  
ATOM   3441  CB  PHE A 636     -18.495  36.596 -60.568  1.00 91.32           C  
ATOM   3442  O   PHE A 636     -21.263  35.983 -59.968  1.00 91.32           O  
ATOM   3443  CG  PHE A 636     -17.049  37.039 -60.450  1.00 91.32           C  
ATOM   3444  CD1 PHE A 636     -16.721  38.079 -59.563  1.00 91.32           C  
ATOM   3445  CD2 PHE A 636     -16.026  36.359 -61.140  1.00 91.32           C  
ATOM   3446  CE1 PHE A 636     -15.378  38.422 -59.345  1.00 91.32           C  
ATOM   3447  CE2 PHE A 636     -14.681  36.722 -60.942  1.00 91.32           C  
ATOM   3448  CZ  PHE A 636     -14.359  37.753 -60.041  1.00 91.32           C  
ATOM   3449  N   SER A 637     -20.773  34.361 -58.502  1.00 91.98           N  
ATOM   3450  CA  SER A 637     -22.141  33.861 -58.323  1.00 91.98           C  
ATOM   3451  C   SER A 637     -22.689  34.157 -56.927  1.00 91.98           C  
ATOM   3452  CB  SER A 637     -22.224  32.363 -58.655  1.00 91.98           C  
ATOM   3453  O   SER A 637     -21.960  34.103 -55.941  1.00 91.98           O  
ATOM   3454  OG  SER A 637     -21.380  31.547 -57.858  1.00 91.98           O  
ATOM   3455  N   LYS A 638     -23.997  34.425 -56.837  1.00 93.68           N  
ATOM   3456  CA  LYS A 638     -24.744  34.497 -55.570  1.00 93.68           C  
ATOM   3457  C   LYS A 638     -25.297  33.121 -55.187  1.00 93.68           C  
ATOM   3458  CB  LYS A 638     -25.889  35.522 -55.666  1.00 93.68           C  
ATOM   3459  O   LYS A 638     -25.609  32.311 -56.064  1.00 93.68           O  
ATOM   3460  CG  LYS A 638     -25.418  36.961 -55.933  1.00 93.68           C  
ATOM   3461  CD  LYS A 638     -26.578  37.951 -55.744  1.00 93.68           C  
ATOM   3462  CE  LYS A 638     -26.178  39.355 -56.207  1.00 93.68           C  
ATOM   3463  NZ  LYS A 638     -27.140  40.384 -55.745  1.00 93.68           N  
ATOM   3464  N   PHE A 639     -25.516  32.890 -53.894  1.00 94.24           N  
ATOM   3465  CA  PHE A 639     -26.336  31.774 -53.424  1.00 94.24           C  
ATOM   3466  C   PHE A 639     -27.795  31.962 -53.865  1.00 94.24           C  
ATOM   3467  CB  PHE A 639     -26.212  31.614 -51.903  1.00 94.24           C  
ATOM   3468  O   PHE A 639     -28.331  33.072 -53.849  1.00 94.24           O  
ATOM   3469  CG  PHE A 639     -24.828  31.190 -51.453  1.00 94.24           C  
ATOM   3470  CD1 PHE A 639     -24.406  29.860 -51.645  1.00 94.24           C  
ATOM   3471  CD2 PHE A 639     -23.956  32.118 -50.855  1.00 94.24           C  
ATOM   3472  CE1 PHE A 639     -23.125  29.457 -51.234  1.00 94.24           C  
ATOM   3473  CE2 PHE A 639     -22.671  31.716 -50.445  1.00 94.24           C  
ATOM   3474  CZ  PHE A 639     -22.256  30.385 -50.634  1.00 94.24           C  
ATOM   3475  N   THR A 640     -28.423  30.859 -54.273  1.00 89.32           N  
ATOM   3476  CA  THR A 640     -29.804  30.768 -54.784  1.00 89.32           C  
ATOM   3477  C   THR A 640     -30.558  29.656 -54.045  1.00 89.32           C  
ATOM   3478  CB  THR A 640     -29.818  30.504 -56.303  1.00 89.32           C  
ATOM   3479  O   THR A 640     -29.955  28.963 -53.224  1.00 89.32           O  
ATOM   3480  CG2 THR A 640     -29.221  31.651 -57.117  1.00 89.32           C  
ATOM   3481  OG1 THR A 640     -29.074  29.349 -56.622  1.00 89.32           O  
ATOM   3482  N   SER A 641     -31.833  29.419 -54.376  1.00 78.58           N  
ATOM   3483  CA  SER A 641     -32.783  28.541 -53.656  1.00 78.58           C  
ATOM   3484  C   SER A 641     -32.436  27.047 -53.517  1.00 78.58           C  
ATOM   3485  CB  SER A 641     -34.183  28.713 -54.243  1.00 78.58           C  
ATOM   3486  O   SER A 641     -33.243  26.240 -53.063  1.00 78.58           O  
ATOM   3487  OG  SER A 641     -34.180  28.428 -55.637  1.00 78.58           O  
ATOM   3488  N   LYS A 642     -31.221  26.646 -53.898  1.00 80.57           N  
ATOM   3489  CA  LYS A 642     -30.633  25.335 -53.582  1.00 80.57           C  
ATOM   3490  C   LYS A 642     -29.822  25.351 -52.281  1.00 80.57           C  
ATOM   3491  CB  LYS A 642     -29.772  24.871 -54.763  1.00 80.57           C  
ATOM   3492  O   LYS A 642     -29.570  24.290 -51.721  1.00 80.57           O  
ATOM   3493  CG  LYS A 642     -30.619  24.671 -56.027  1.00 80.57           C  
ATOM   3494  CD  LYS A 642     -29.756  24.208 -57.201  1.00 80.57           C  
ATOM   3495  CE  LYS A 642     -30.652  24.058 -58.433  1.00 80.57           C  
ATOM   3496  NZ  LYS A 642     -29.867  23.678 -59.630  1.00 80.57           N  
ATOM   3497  N   GLU A 643     -29.401  26.530 -51.820  1.00 87.13           N  
ATOM   3498  CA  GLU A 643     -28.547  26.742 -50.644  1.00 87.13           C  
ATOM   3499  C   GLU A 643     -28.990  27.988 -49.844  1.00 87.13           C  
ATOM   3500  CB  GLU A 643     -27.053  26.804 -51.043  1.00 87.13           C  
ATOM   3501  O   GLU A 643     -28.153  28.754 -49.375  1.00 87.13           O  
ATOM   3502  CG  GLU A 643     -26.548  25.535 -51.746  1.00 87.13           C  
ATOM   3503  CD  GLU A 643     -25.016  25.435 -51.755  1.00 87.13           C  
ATOM   3504  OE1 GLU A 643     -24.491  24.520 -51.074  1.00 87.13           O  
ATOM   3505  OE2 GLU A 643     -24.348  26.224 -52.455  1.00 87.13           O  
ATOM   3506  N   ASP A 644     -30.304  28.205 -49.673  1.00 88.34           N  
ATOM   3507  CA  ASP A 644     -30.872  29.408 -49.019  1.00 88.34           C  
ATOM   3508  C   ASP A 644     -30.300  29.701 -47.620  1.00 88.34           C  
ATOM   3509  CB  ASP A 644     -32.399  29.272 -48.890  1.00 88.34           C  
ATOM   3510  O   ASP A 644     -30.196  30.859 -47.220  1.00 88.34           O  
ATOM   3511  CG  ASP A 644     -33.133  29.521 -50.206  1.00 88.34           C  
ATOM   3512  OD1 ASP A 644     -32.786  30.505 -50.896  1.00 88.34           O  
ATOM   3513  OD2 ASP A 644     -34.009  28.696 -50.543  1.00 88.34           O  
ATOM   3514  N   PHE A 645     -29.854  28.673 -46.893  1.00 92.14           N  
ATOM   3515  CA  PHE A 645     -29.190  28.814 -45.591  1.00 92.14           C  
ATOM   3516  C   PHE A 645     -27.856  29.596 -45.651  1.00 92.14           C  
ATOM   3517  CB  PHE A 645     -29.017  27.418 -44.973  1.00 92.14           C  
ATOM   3518  O   PHE A 645     -27.391  30.092 -44.628  1.00 92.14           O  
ATOM   3519  CG  PHE A 645     -27.952  26.553 -45.622  1.00 92.14           C  
ATOM   3520  CD1 PHE A 645     -28.231  25.780 -46.765  1.00 92.14           C  
ATOM   3521  CD2 PHE A 645     -26.655  26.552 -45.084  1.00 92.14           C  
ATOM   3522  CE1 PHE A 645     -27.205  25.043 -47.386  1.00 92.14           C  
ATOM   3523  CE2 PHE A 645     -25.629  25.813 -45.696  1.00 92.14           C  
ATOM   3524  CZ  PHE A 645     -25.901  25.070 -46.858  1.00 92.14           C  
ATOM   3525  N   LEU A 646     -27.259  29.753 -46.841  1.00 94.07           N  
ATOM   3526  CA  LEU A 646     -26.108  30.624 -47.119  1.00 94.07           C  
ATOM   3527  C   LEU A 646     -26.496  31.952 -47.795  1.00 94.07           C  
ATOM   3528  CB  LEU A 646     -25.070  29.844 -47.954  1.00 94.07           C  
ATOM   3529  O   LEU A 646     -25.628  32.791 -48.021  1.00 94.07           O  
ATOM   3530  CG  LEU A 646     -24.245  28.849 -47.122  1.00 94.07           C  
ATOM   3531  CD1 LEU A 646     -23.498  27.865 -48.027  1.00 94.07           C  
ATOM   3532  CD2 LEU A 646     -23.203  29.564 -46.256  1.00 94.07           C  
ATOM   3533  N   GLY A 647     -27.782  32.194 -48.077  1.00 93.60           N  
ATOM   3534  CA  GLY A 647     -28.261  33.402 -48.763  1.00 93.60           C  
ATOM   3535  C   GLY A 647     -27.895  34.716 -48.060  1.00 93.60           C  
ATOM   3536  O   GLY A 647     -27.695  35.731 -48.724  1.00 93.60           O  
ATOM   3537  N   PHE A 648     -27.713  34.690 -46.735  1.00 94.34           N  
ATOM   3538  CA  PHE A 648     -27.246  35.839 -45.948  1.00 94.34           C  
ATOM   3539  C   PHE A 648     -25.817  36.295 -46.316  1.00 94.34           C  
ATOM   3540  CB  PHE A 648     -27.358  35.507 -44.451  1.00 94.34           C  
ATOM   3541  O   PHE A 648     -25.483  37.463 -46.138  1.00 94.34           O  
ATOM   3542  CG  PHE A 648     -26.232  34.642 -43.912  1.00 94.34           C  
ATOM   3543  CD1 PHE A 648     -26.263  33.241 -44.059  1.00 94.34           C  
ATOM   3544  CD2 PHE A 648     -25.124  35.254 -43.296  1.00 94.34           C  
ATOM   3545  CE1 PHE A 648     -25.179  32.462 -43.617  1.00 94.34           C  
ATOM   3546  CE2 PHE A 648     -24.048  34.475 -42.844  1.00 94.34           C  
ATOM   3547  CZ  PHE A 648     -24.069  33.083 -43.015  1.00 94.34           C  
ATOM   3548  N   MET A 649     -24.984  35.411 -46.884  1.00 96.23           N  
ATOM   3549  CA  MET A 649     -23.632  35.753 -47.344  1.00 96.23           C  
ATOM   3550  C   MET A 649     -23.622  36.533 -48.666  1.00 96.23           C  
ATOM   3551  CB  MET A 649     -22.755  34.492 -47.454  1.00 96.23           C  
ATOM   3552  O   MET A 649     -22.566  37.024 -49.055  1.00 96.23           O  
ATOM   3553  CG  MET A 649     -22.436  33.867 -46.089  1.00 96.23           C  
ATOM   3554  SD  MET A 649     -21.507  34.928 -44.938  1.00 96.23           S  
ATOM   3555  CE  MET A 649     -19.882  34.996 -45.731  1.00 96.23           C  
ATOM   3556  N   ASN A 650     -24.760  36.688 -49.356  1.00 96.09           N  
ATOM   3557  CA  ASN A 650     -24.811  37.415 -50.629  1.00 96.09           C  
ATOM   3558  C   ASN A 650     -24.357  38.883 -50.494  1.00 96.09           C  
ATOM   3559  CB  ASN A 650     -26.216  37.280 -51.245  1.00 96.09           C  
ATOM   3560  O   ASN A 650     -23.658  39.365 -51.377  1.00 96.09           O  
ATOM   3561  CG  ASN A 650     -26.481  35.908 -51.854  1.00 96.09           C  
ATOM   3562  ND2 ASN A 650     -27.728  35.540 -52.044  1.00 96.09           N  
ATOM   3563  OD1 ASN A 650     -25.583  35.169 -52.226  1.00 96.09           O  
ATOM   3564  N   GLU A 651     -24.627  39.553 -49.365  1.00 95.48           N  
ATOM   3565  CA  GLU A 651     -24.106  40.906 -49.081  1.00 95.48           C  
ATOM   3566  C   GLU A 651     -22.564  40.948 -49.096  1.00 95.48           C  
ATOM   3567  CB  GLU A 651     -24.627  41.351 -47.701  1.00 95.48           C  
ATOM   3568  O   GLU A 651     -21.966  41.838 -49.694  1.00 95.48           O  
ATOM   3569  CG  GLU A 651     -24.312  42.817 -47.349  1.00 95.48           C  
ATOM   3570  CD  GLU A 651     -24.203  43.007 -45.830  1.00 95.48           C  
ATOM   3571  OE1 GLU A 651     -23.074  43.265 -45.339  1.00 95.48           O  
ATOM   3572  OE2 GLU A 651     -25.211  42.815 -45.121  1.00 95.48           O  
ATOM   3573  N   PHE A 652     -21.916  39.955 -48.475  1.00 96.58           N  
ATOM   3574  CA  PHE A 652     -20.457  39.817 -48.462  1.00 96.58           C  
ATOM   3575  C   PHE A 652     -19.907  39.490 -49.859  1.00 96.58           C  
ATOM   3576  CB  PHE A 652     -20.067  38.757 -47.415  1.00 96.58           C  
ATOM   3577  O   PHE A 652     -18.896  40.056 -50.265  1.00 96.58           O  
ATOM   3578  CG  PHE A 652     -18.634  38.268 -47.516  1.00 96.58           C  
ATOM   3579  CD1 PHE A 652     -18.341  37.078 -48.213  1.00 96.58           C  
ATOM   3580  CD2 PHE A 652     -17.584  39.025 -46.963  1.00 96.58           C  
ATOM   3581  CE1 PHE A 652     -17.010  36.642 -48.344  1.00 96.58           C  
ATOM   3582  CE2 PHE A 652     -16.254  38.591 -47.107  1.00 96.58           C  
ATOM   3583  CZ  PHE A 652     -15.966  37.397 -47.786  1.00 96.58           C  
ATOM   3584  N   LEU A 653     -20.587  38.621 -50.618  1.00 96.34           N  
ATOM   3585  CA  LEU A 653     -20.196  38.302 -51.995  1.00 96.34           C  
ATOM   3586  C   LEU A 653     -20.242  39.542 -52.900  1.00 96.34           C  
ATOM   3587  CB  LEU A 653     -21.088  37.179 -52.558  1.00 96.34           C  
ATOM   3588  O   LEU A 653     -19.300  39.787 -53.648  1.00 96.34           O  
ATOM   3589  CG  LEU A 653     -20.959  35.817 -51.852  1.00 96.34           C  
ATOM   3590  CD1 LEU A 653     -21.941  34.827 -52.473  1.00 96.34           C  
ATOM   3591  CD2 LEU A 653     -19.560  35.225 -51.985  1.00 96.34           C  
ATOM   3592  N   GLU A 654     -21.309  40.337 -52.800  1.00 95.70           N  
ATOM   3593  CA  GLU A 654     -21.504  41.562 -53.583  1.00 95.70           C  
ATOM   3594  C   GLU A 654     -20.480  42.652 -53.246  1.00 95.70           C  
ATOM   3595  CB  GLU A 654     -22.937  42.077 -53.358  1.00 95.70           C  
ATOM   3596  O   GLU A 654     -20.011  43.352 -54.143  1.00 95.70           O  
ATOM   3597  CG  GLU A 654     -23.939  41.164 -54.069  1.00 95.70           C  
ATOM   3598  CD  GLU A 654     -25.403  41.513 -53.794  1.00 95.70           C  
ATOM   3599  OE1 GLU A 654     -26.133  40.633 -53.274  1.00 95.70           O  
ATOM   3600  OE2 GLU A 654     -25.930  42.438 -54.454  1.00 95.70           O  
ATOM   3601  N   LEU A 655     -20.103  42.774 -51.969  1.00 96.13           N  
ATOM   3602  CA  LEU A 655     -19.093  43.723 -51.501  1.00 96.13           C  
ATOM   3603  C   LEU A 655     -17.686  43.392 -52.031  1.00 96.13           C  
ATOM   3604  CB  LEU A 655     -19.136  43.713 -49.960  1.00 96.13           C  
ATOM   3605  O   LEU A 655     -16.929  44.296 -52.382  1.00 96.13           O  
ATOM   3606  CG  LEU A 655     -18.195  44.720 -49.274  1.00 96.13           C  
ATOM   3607  CD1 LEU A 655     -18.599  46.170 -49.562  1.00 96.13           C  
ATOM   3608  CD2 LEU A 655     -18.247  44.511 -47.758  1.00 96.13           C  
ATOM   3609  N   GLU A 656     -17.337  42.106 -52.088  1.00 96.31           N  
ATOM   3610  CA  GLU A 656     -15.960  41.643 -52.299  1.00 96.31           C  
ATOM   3611  C   GLU A 656     -15.639  41.199 -53.739  1.00 96.31           C  
ATOM   3612  CB  GLU A 656     -15.646  40.540 -51.280  1.00 96.31           C  
ATOM   3613  O   GLU A 656     -14.496  40.840 -54.038  1.00 96.31           O  
ATOM   3614  CG  GLU A 656     -15.589  41.038 -49.822  1.00 96.31           C  
ATOM   3615  CD  GLU A 656     -14.492  42.081 -49.536  1.00 96.31           C  
ATOM   3616  OE1 GLU A 656     -14.623  42.794 -48.515  1.00 96.31           O  
ATOM   3617  OE2 GLU A 656     -13.512  42.161 -50.316  1.00 96.31           O  
ATOM   3618  N   TRP A 657     -16.600  41.244 -54.673  1.00 94.13           N  
ATOM   3619  CA  TRP A 657     -16.328  40.951 -56.089  1.00 94.13           C  
ATOM   3620  C   TRP A 657     -15.216  41.837 -56.669  1.00 94.13           C  
ATOM   3621  CB  TRP A 657     -17.595  41.123 -56.932  1.00 94.13           C  
ATOM   3622  O   TRP A 657     -14.363  41.335 -57.399  1.00 94.13           O  
ATOM   3623  CG  TRP A 657     -18.670  40.088 -56.795  1.00 94.13           C  
ATOM   3624  CD1 TRP A 657     -18.499  38.768 -56.549  1.00 94.13           C  
ATOM   3625  CD2 TRP A 657     -20.103  40.273 -56.984  1.00 94.13           C  
ATOM   3626  CE2 TRP A 657     -20.744  39.005 -56.860  1.00 94.13           C  
ATOM   3627  CE3 TRP A 657     -20.920  41.384 -57.288  1.00 94.13           C  
ATOM   3628  NE1 TRP A 657     -19.726  38.130 -56.550  1.00 94.13           N  
ATOM   3629  CH2 TRP A 657     -22.894  39.957 -57.419  1.00 94.13           C  
ATOM   3630  CZ2 TRP A 657     -22.121  38.837 -57.068  1.00 94.13           C  
ATOM   3631  CZ3 TRP A 657     -22.301  41.228 -57.506  1.00 94.13           C  
ATOM   3632  N   GLY A 658     -15.171  43.123 -56.302  1.00 94.20           N  
ATOM   3633  CA  GLY A 658     -14.102  44.033 -56.727  1.00 94.20           C  
ATOM   3634  C   GLY A 658     -12.721  43.572 -56.249  1.00 94.20           C  
ATOM   3635  O   GLY A 658     -11.787  43.499 -57.049  1.00 94.20           O  
ATOM   3636  N   SER A 659     -12.610  43.175 -54.978  1.00 95.37           N  
ATOM   3637  CA  SER A 659     -11.394  42.604 -54.382  1.00 95.37           C  
ATOM   3638  C   SER A 659     -10.946  41.332 -55.110  1.00 95.37           C  
ATOM   3639  CB  SER A 659     -11.648  42.268 -52.904  1.00 95.37           C  
ATOM   3640  O   SER A 659      -9.764  41.165 -55.404  1.00 95.37           O  
ATOM   3641  OG  SER A 659     -12.244  43.356 -52.227  1.00 95.37           O  
ATOM   3642  N   MET A 660     -11.896  40.456 -55.460  1.00 94.41           N  
ATOM   3643  CA  MET A 660     -11.628  39.226 -56.211  1.00 94.41           C  
ATOM   3644  C   MET A 660     -11.158  39.506 -57.649  1.00 94.41           C  
ATOM   3645  CB  MET A 660     -12.884  38.338 -56.175  1.00 94.41           C  
ATOM   3646  O   MET A 660     -10.209  38.873 -58.108  1.00 94.41           O  
ATOM   3647  CG  MET A 660     -12.689  36.976 -56.857  1.00 94.41           C  
ATOM   3648  SD  MET A 660     -11.359  35.927 -56.200  1.00 94.41           S  
ATOM   3649  CE  MET A 660     -12.021  35.524 -54.564  1.00 94.41           C  
ATOM   3650  N   GLN A 661     -11.762  40.470 -58.356  1.00 92.40           N  
ATOM   3651  CA  GLN A 661     -11.326  40.855 -59.706  1.00 92.40           C  
ATOM   3652  C   GLN A 661      -9.923  41.475 -59.709  1.00 92.40           C  
ATOM   3653  CB  GLN A 661     -12.327  41.826 -60.353  1.00 92.40           C  
ATOM   3654  O   GLN A 661      -9.106  41.108 -60.552  1.00 92.40           O  
ATOM   3655  CG  GLN A 661     -13.635  41.134 -60.743  1.00 92.40           C  
ATOM   3656  CD  GLN A 661     -14.592  42.075 -61.462  1.00 92.40           C  
ATOM   3657  NE2 GLN A 661     -14.870  41.848 -62.727  1.00 92.40           N  
ATOM   3658  OE1 GLN A 661     -15.094  43.041 -60.913  1.00 92.40           O  
ATOM   3659  N   GLN A 662      -9.616  42.369 -58.759  1.00 93.23           N  
ATOM   3660  CA  GLN A 662      -8.271  42.949 -58.650  1.00 93.23           C  
ATOM   3661  C   GLN A 662      -7.227  41.874 -58.326  1.00 93.23           C  
ATOM   3662  CB  GLN A 662      -8.232  44.092 -57.621  1.00 93.23           C  
ATOM   3663  O   GLN A 662      -6.227  41.785 -59.032  1.00 93.23           O  
ATOM   3664  CG  GLN A 662      -9.056  45.324 -58.029  1.00 93.23           C  
ATOM   3665  CD  GLN A 662      -8.681  45.887 -59.398  1.00 93.23           C  
ATOM   3666  NE2 GLN A 662      -9.625  46.030 -60.302  1.00 93.23           N  
ATOM   3667  OE1 GLN A 662      -7.545  46.204 -59.698  1.00 93.23           O  
ATOM   3668  N   PHE A 663      -7.497  40.985 -57.364  1.00 94.44           N  
ATOM   3669  CA  PHE A 663      -6.606  39.862 -57.058  1.00 94.44           C  
ATOM   3670  C   PHE A 663      -6.352  38.966 -58.281  1.00 94.44           C  
ATOM   3671  CB  PHE A 663      -7.205  39.041 -55.909  1.00 94.44           C  
ATOM   3672  O   PHE A 663      -5.201  38.656 -58.588  1.00 94.44           O  
ATOM   3673  CG  PHE A 663      -6.450  37.757 -55.626  1.00 94.44           C  
ATOM   3674  CD1 PHE A 663      -6.993  36.514 -56.007  1.00 94.44           C  
ATOM   3675  CD2 PHE A 663      -5.181  37.810 -55.023  1.00 94.44           C  
ATOM   3676  CE1 PHE A 663      -6.269  35.330 -55.778  1.00 94.44           C  
ATOM   3677  CE2 PHE A 663      -4.462  36.625 -54.783  1.00 94.44           C  
ATOM   3678  CZ  PHE A 663      -5.005  35.385 -55.162  1.00 94.44           C  
ATOM   3679  N   LEU A 664      -7.407  38.576 -59.014  1.00 93.68           N  
ATOM   3680  CA  LEU A 664      -7.279  37.768 -60.233  1.00 93.68           C  
ATOM   3681  C   LEU A 664      -6.427  38.468 -61.300  1.00 93.68           C  
ATOM   3682  CB  LEU A 664      -8.669  37.422 -60.798  1.00 93.68           C  
ATOM   3683  O   LEU A 664      -5.631  37.800 -61.959  1.00 93.68           O  
ATOM   3684  CG  LEU A 664      -9.424  36.314 -60.037  1.00 93.68           C  
ATOM   3685  CD1 LEU A 664     -10.845  36.200 -60.589  1.00 93.68           C  
ATOM   3686  CD2 LEU A 664      -8.767  34.939 -60.192  1.00 93.68           C  
ATOM   3687  N   TYR A 665      -6.547  39.789 -61.453  1.00 92.21           N  
ATOM   3688  CA  TYR A 665      -5.711  40.588 -62.351  1.00 92.21           C  
ATOM   3689  C   TYR A 665      -4.242  40.645 -61.880  1.00 92.21           C  
ATOM   3690  CB  TYR A 665      -6.353  41.978 -62.499  1.00 92.21           C  
ATOM   3691  O   TYR A 665      -3.337  40.329 -62.653  1.00 92.21           O  
ATOM   3692  CG  TYR A 665      -5.594  42.930 -63.399  1.00 92.21           C  
ATOM   3693  CD1 TYR A 665      -4.742  43.897 -62.831  1.00 92.21           C  
ATOM   3694  CD2 TYR A 665      -5.734  42.846 -64.799  1.00 92.21           C  
ATOM   3695  CE1 TYR A 665      -4.016  44.775 -63.660  1.00 92.21           C  
ATOM   3696  CE2 TYR A 665      -5.008  43.719 -65.631  1.00 92.21           C  
ATOM   3697  OH  TYR A 665      -3.423  45.505 -65.867  1.00 92.21           O  
ATOM   3698  CZ  TYR A 665      -4.146  44.680 -65.063  1.00 92.21           C  
ATOM   3699  N   GLU A 666      -3.988  40.948 -60.603  1.00 92.53           N  
ATOM   3700  CA  GLU A 666      -2.647  41.057 -60.001  1.00 92.53           C  
ATOM   3701  C   GLU A 666      -1.813  39.771 -60.126  1.00 92.53           C  
ATOM   3702  CB  GLU A 666      -2.777  41.397 -58.507  1.00 92.53           C  
ATOM   3703  O   GLU A 666      -0.622  39.831 -60.438  1.00 92.53           O  
ATOM   3704  CG  GLU A 666      -3.186  42.854 -58.243  1.00 92.53           C  
ATOM   3705  CD  GLU A 666      -3.517  43.126 -56.762  1.00 92.53           C  
ATOM   3706  OE1 GLU A 666      -3.547  44.324 -56.400  1.00 92.53           O  
ATOM   3707  OE2 GLU A 666      -3.738  42.154 -55.999  1.00 92.53           O  
ATOM   3708  N   ILE A 667      -2.414  38.593 -59.929  1.00 92.75           N  
ATOM   3709  CA  ILE A 667      -1.708  37.301 -60.045  1.00 92.75           C  
ATOM   3710  C   ILE A 667      -1.440  36.866 -61.494  1.00 92.75           C  
ATOM   3711  CB  ILE A 667      -2.428  36.176 -59.274  1.00 92.75           C  
ATOM   3712  O   ILE A 667      -0.927  35.770 -61.719  1.00 92.75           O  
ATOM   3713  CG1 ILE A 667      -3.793  35.848 -59.918  1.00 92.75           C  
ATOM   3714  CG2 ILE A 667      -2.512  36.521 -57.777  1.00 92.75           C  
ATOM   3715  CD1 ILE A 667      -4.463  34.615 -59.323  1.00 92.75           C  
ATOM   3716  N   SER A 668      -1.827  37.670 -62.486  1.00 92.19           N  
ATOM   3717  CA  SER A 668      -1.782  37.278 -63.898  1.00 92.19           C  
ATOM   3718  C   SER A 668      -1.529  38.430 -64.884  1.00 92.19           C  
ATOM   3719  CB  SER A 668      -3.045  36.489 -64.229  1.00 92.19           C  
ATOM   3720  O   SER A 668      -1.661  38.243 -66.092  1.00 92.19           O  
ATOM   3721  OG  SER A 668      -4.191  37.288 -64.052  1.00 92.19           O  
ATOM   3722  N   ASN A 669      -1.104  39.599 -64.400  1.00 87.16           N  
ATOM   3723  CA  ASN A 669      -0.297  40.546 -65.167  1.00 87.16           C  
ATOM   3724  C   ASN A 669       1.129  40.565 -64.580  1.00 87.16           C  
ATOM   3725  CB  ASN A 669      -0.979  41.933 -65.232  1.00 87.16           C  
ATOM   3726  O   ASN A 669       1.310  40.709 -63.370  1.00 87.16           O  
ATOM   3727  CG  ASN A 669      -0.184  42.909 -66.094  1.00 87.16           C  
ATOM   3728  ND2 ASN A 669      -0.669  44.086 -66.386  1.00 87.16           N  
ATOM   3729  OD1 ASN A 669       0.917  42.614 -66.516  1.00 87.16           O  
ATOM   3730  N   LEU A 670       2.143  40.405 -65.435  1.00 81.22           N  
ATOM   3731  CA  LEU A 670       3.557  40.384 -65.058  1.00 81.22           C  
ATOM   3732  C   LEU A 670       4.106  41.751 -64.630  1.00 81.22           C  
ATOM   3733  CB  LEU A 670       4.378  39.794 -66.221  1.00 81.22           C  
ATOM   3734  O   LEU A 670       5.052  41.761 -63.850  1.00 81.22           O  
ATOM   3735  CG  LEU A 670       4.187  38.274 -66.377  1.00 81.22           C  
ATOM   3736  CD1 LEU A 670       4.709  37.801 -67.734  1.00 81.22           C  
ATOM   3737  CD2 LEU A 670       4.928  37.495 -65.286  1.00 81.22           C  
ATOM   3738  N   ASP A 671       3.499  42.866 -65.053  1.00 67.66           N  
ATOM   3739  CA  ASP A 671       3.956  44.236 -64.746  1.00 67.66           C  
ATOM   3740  C   ASP A 671       4.060  44.514 -63.233  1.00 67.66           C  
ATOM   3741  CB  ASP A 671       2.976  45.256 -65.356  1.00 67.66           C  
ATOM   3742  O   ASP A 671       4.859  45.332 -62.778  1.00 67.66           O  
ATOM   3743  CG  ASP A 671       2.797  45.151 -66.875  1.00 67.66           C  
ATOM   3744  OD1 ASP A 671       3.768  44.755 -67.557  1.00 67.66           O  
ATOM   3745  OD2 ASP A 671       1.669  45.469 -67.325  1.00 67.66           O  
ATOM   3746  N   THR A 672       3.282  43.789 -62.425  1.00 58.63           N  
ATOM   3747  CA  THR A 672       3.344  43.822 -60.957  1.00 58.63           C  
ATOM   3748  C   THR A 672       4.446  42.888 -60.430  1.00 58.63           C  
ATOM   3749  CB  THR A 672       1.961  43.562 -60.332  1.00 58.63           C  
ATOM   3750  O   THR A 672       4.182  41.929 -59.695  1.00 58.63           O  
ATOM   3751  CG2 THR A 672       0.954  44.663 -60.659  1.00 58.63           C  
ATOM   3752  OG1 THR A 672       1.391  42.361 -60.801  1.00 58.63           O  
ATOM   3753  N   LEU A 673       5.694  43.130 -60.849  1.00 54.50           N  
ATOM   3754  CA  LEU A 673       6.853  42.336 -60.432  1.00 54.50           C  
ATOM   3755  C   LEU A 673       7.124  42.488 -58.929  1.00 54.50           C  
ATOM   3756  CB  LEU A 673       8.125  42.697 -61.229  1.00 54.50           C  
ATOM   3757  O   LEU A 673       7.597  43.521 -58.461  1.00 54.50           O  
ATOM   3758  CG  LEU A 673       8.171  42.128 -62.661  1.00 54.50           C  
ATOM   3759  CD1 LEU A 673       7.886  43.208 -63.703  1.00 54.50           C  
ATOM   3760  CD2 LEU A 673       9.552  41.540 -62.968  1.00 54.50           C  
ATOM   3761  N   THR A 674       6.910  41.407 -58.182  1.00 52.14           N  
ATOM   3762  CA  THR A 674       7.574  41.183 -56.896  1.00 52.14           C  
ATOM   3763  C   THR A 674       8.752  40.233 -57.095  1.00 52.14           C  
ATOM   3764  CB  THR A 674       6.606  40.670 -55.819  1.00 52.14           C  
ATOM   3765  O   THR A 674       8.762  39.423 -58.023  1.00 52.14           O  
ATOM   3766  CG2 THR A 674       5.505  41.694 -55.540  1.00 52.14           C  
ATOM   3767  OG1 THR A 674       5.989  39.460 -56.192  1.00 52.14           O  
ATOM   3768  N   ASN A 675       9.757  40.315 -56.217  1.00 51.29           N  
ATOM   3769  CA  ASN A 675      10.950  39.459 -56.254  1.00 51.29           C  
ATOM   3770  C   ASN A 675      10.655  38.031 -55.744  1.00 51.29           C  
ATOM   3771  CB  ASN A 675      12.107  40.158 -55.505  1.00 51.29           C  
ATOM   3772  O   ASN A 675      11.335  37.524 -54.850  1.00 51.29           O  
ATOM   3773  CG  ASN A 675      12.673  41.355 -56.250  1.00 51.29           C  
ATOM   3774  ND2 ASN A 675      13.284  42.287 -55.556  1.00 51.29           N  
ATOM   3775  OD1 ASN A 675      12.597  41.468 -57.458  1.00 51.29           O  
ATOM   3776  N   SER A 676       9.618  37.381 -56.278  1.00 55.15           N  
ATOM   3777  CA  SER A 676       9.336  35.976 -56.004  1.00 55.15           C  
ATOM   3778  C   SER A 676      10.421  35.100 -56.636  1.00 55.15           C  
ATOM   3779  CB  SER A 676       7.906  35.583 -56.411  1.00 55.15           C  
ATOM   3780  O   SER A 676      10.604  35.056 -57.853  1.00 55.15           O  
ATOM   3781  OG  SER A 676       7.492  36.131 -57.646  1.00 55.15           O  
ATOM   3782  N   SER A 677      11.168  34.413 -55.767  1.00 55.48           N  
ATOM   3783  CA  SER A 677      12.185  33.427 -56.135  1.00 55.48           C  
ATOM   3784  C   SER A 677      11.612  32.383 -57.088  1.00 55.48           C  
ATOM   3785  CB  SER A 677      12.681  32.708 -54.871  1.00 55.48           C  
ATOM   3786  O   SER A 677      10.511  31.883 -56.840  1.00 55.48           O  
ATOM   3787  OG  SER A 677      11.582  32.124 -54.182  1.00 55.48           O  
ATOM   3788  N   SER A 678      12.386  31.992 -58.101  1.00 66.05           N  
ATOM   3789  CA  SER A 678      12.073  30.822 -58.922  1.00 66.05           C  
ATOM   3790  C   SER A 678      11.928  29.555 -58.072  1.00 66.05           C  
ATOM   3791  CB  SER A 678      13.161  30.612 -59.981  1.00 66.05           C  
ATOM   3792  O   SER A 678      12.443  29.484 -56.954  1.00 66.05           O  
ATOM   3793  OG  SER A 678      14.441  30.540 -59.375  1.00 66.05           O  
ATOM   3794  N   PHE A 679      11.262  28.543 -58.625  1.00 70.02           N  
ATOM   3795  CA  PHE A 679      11.060  27.232 -58.018  1.00 70.02           C  
ATOM   3796  C   PHE A 679      12.358  26.656 -57.420  1.00 70.02           C  
ATOM   3797  CB  PHE A 679      10.464  26.304 -59.084  1.00 70.02           C  
ATOM   3798  O   PHE A 679      13.257  26.223 -58.135  1.00 70.02           O  
ATOM   3799  CG  PHE A 679      10.249  24.879 -58.615  1.00 70.02           C  
ATOM   3800  CD1 PHE A 679      11.064  23.842 -59.107  1.00 70.02           C  
ATOM   3801  CD2 PHE A 679       9.244  24.588 -57.674  1.00 70.02           C  
ATOM   3802  CE1 PHE A 679      10.844  22.518 -58.693  1.00 70.02           C  
ATOM   3803  CE2 PHE A 679       9.034  23.263 -57.250  1.00 70.02           C  
ATOM   3804  CZ  PHE A 679       9.831  22.227 -57.765  1.00 70.02           C  
ATOM   3805  N   GLU A 680      12.436  26.648 -56.087  1.00 63.63           N  
ATOM   3806  CA  GLU A 680      13.610  26.204 -55.317  1.00 63.63           C  
ATOM   3807  C   GLU A 680      13.613  24.683 -55.050  1.00 63.63           C  
ATOM   3808  CB  GLU A 680      13.678  27.014 -54.004  1.00 63.63           C  
ATOM   3809  O   GLU A 680      14.463  24.175 -54.322  1.00 63.63           O  
ATOM   3810  CG  GLU A 680      15.118  27.191 -53.490  1.00 63.63           C  
ATOM   3811  CD  GLU A 680      15.223  27.781 -52.075  1.00 63.63           C  
ATOM   3812  OE1 GLU A 680      16.372  27.754 -51.565  1.00 63.63           O  
ATOM   3813  OE2 GLU A 680      14.207  28.255 -51.511  1.00 63.63           O  
ATOM   3814  N   GLY A 681      12.629  23.952 -55.581  1.00 69.39           N  
ATOM   3815  CA  GLY A 681      12.496  22.510 -55.388  1.00 69.39           C  
ATOM   3816  C   GLY A 681      13.352  21.696 -56.358  1.00 69.39           C  
ATOM   3817  O   GLY A 681      13.590  22.094 -57.497  1.00 69.39           O  
ATOM   3818  N   TYR A 682      13.763  20.508 -55.922  1.00 75.79           N  
ATOM   3819  CA  TYR A 682      14.450  19.532 -56.764  1.00 75.79           C  
ATOM   3820  C   TYR A 682      13.483  18.494 -57.343  1.00 75.79           C  
ATOM   3821  CB  TYR A 682      15.589  18.895 -55.969  1.00 75.79           C  
ATOM   3822  O   TYR A 682      12.522  18.079 -56.695  1.00 75.79           O  
ATOM   3823  CG  TYR A 682      16.269  17.725 -56.658  1.00 75.79           C  
ATOM   3824  CD1 TYR A 682      16.136  16.425 -56.132  1.00 75.79           C  
ATOM   3825  CD2 TYR A 682      17.008  17.935 -57.837  1.00 75.79           C  
ATOM   3826  CE1 TYR A 682      16.743  15.332 -56.781  1.00 75.79           C  
ATOM   3827  CE2 TYR A 682      17.606  16.845 -58.497  1.00 75.79           C  
ATOM   3828  OH  TYR A 682      18.074  14.500 -58.599  1.00 75.79           O  
ATOM   3829  CZ  TYR A 682      17.481  15.545 -57.965  1.00 75.79           C  
ATOM   3830  N   ILE A 683      13.765  18.060 -58.573  1.00 84.84           N  
ATOM   3831  CA  ILE A 683      13.031  17.018 -59.292  1.00 84.84           C  
ATOM   3832  C   ILE A 683      14.040  15.959 -59.732  1.00 84.84           C  
ATOM   3833  CB  ILE A 683      12.247  17.615 -60.486  1.00 84.84           C  
ATOM   3834  O   ILE A 683      14.949  16.240 -60.514  1.00 84.84           O  
ATOM   3835  CG1 ILE A 683      11.231  18.677 -60.000  1.00 84.84           C  
ATOM   3836  CG2 ILE A 683      11.539  16.494 -61.270  1.00 84.84           C  
ATOM   3837  CD1 ILE A 683      10.472  19.396 -61.121  1.00 84.84           C  
ATOM   3838  N   ASP A 684      13.871  14.727 -59.252  1.00 87.03           N  
ATOM   3839  CA  ASP A 684      14.710  13.593 -59.640  1.00 87.03           C  
ATOM   3840  C   ASP A 684      14.297  13.099 -61.041  1.00 87.03           C  
ATOM   3841  CB  ASP A 684      14.661  12.522 -58.537  1.00 87.03           C  
ATOM   3842  O   ASP A 684      13.453  12.220 -61.204  1.00 87.03           O  
ATOM   3843  CG  ASP A 684      15.730  11.443 -58.725  1.00 87.03           C  
ATOM   3844  OD1 ASP A 684      15.612  10.634 -59.671  1.00 87.03           O  
ATOM   3845  OD2 ASP A 684      16.705  11.404 -57.931  1.00 87.03           O  
ATOM   3846  N   LEU A 685      14.870  13.713 -62.079  1.00 91.29           N  
ATOM   3847  CA  LEU A 685      14.493  13.472 -63.476  1.00 91.29           C  
ATOM   3848  C   LEU A 685      14.618  11.989 -63.885  1.00 91.29           C  
ATOM   3849  CB  LEU A 685      15.335  14.417 -64.358  1.00 91.29           C  
ATOM   3850  O   LEU A 685      13.798  11.495 -64.656  1.00 91.29           O  
ATOM   3851  CG  LEU A 685      15.124  14.268 -65.876  1.00 91.29           C  
ATOM   3852  CD1 LEU A 685      13.662  14.421 -66.293  1.00 91.29           C  
ATOM   3853  CD2 LEU A 685      15.952  15.312 -66.626  1.00 91.29           C  
ATOM   3854  N   GLY A 686      15.590  11.250 -63.337  1.00 91.90           N  
ATOM   3855  CA  GLY A 686      15.751   9.815 -63.603  1.00 91.90           C  
ATOM   3856  C   GLY A 686      14.568   8.982 -63.093  1.00 91.90           C  
ATOM   3857  O   GLY A 686      14.046   8.131 -63.817  1.00 91.90           O  
ATOM   3858  N   ARG A 687      14.092   9.263 -61.873  1.00 91.42           N  
ATOM   3859  CA  ARG A 687      12.881   8.664 -61.294  1.00 91.42           C  
ATOM   3860  C   ARG A 687      11.634   8.986 -62.114  1.00 91.42           C  
ATOM   3861  CB  ARG A 687      12.757   9.180 -59.854  1.00 91.42           C  
ATOM   3862  O   ARG A 687      10.844   8.083 -62.393  1.00 91.42           O  
ATOM   3863  CG  ARG A 687      11.421   8.881 -59.172  1.00 91.42           C  
ATOM   3864  CD  ARG A 687      11.410   9.602 -57.827  1.00 91.42           C  
ATOM   3865  NE  ARG A 687      10.039   9.838 -57.360  1.00 91.42           N  
ATOM   3866  NH1 ARG A 687      10.267   8.955 -55.237  1.00 91.42           N  
ATOM   3867  NH2 ARG A 687       8.489  10.152 -55.727  1.00 91.42           N  
ATOM   3868  CZ  ARG A 687       9.612   9.637 -56.129  1.00 91.42           C  
ATOM   3869  N   GLU A 688      11.454  10.240 -62.518  1.00 94.68           N  
ATOM   3870  CA  GLU A 688      10.245  10.660 -63.235  1.00 94.68           C  
ATOM   3871  C   GLU A 688      10.216  10.123 -64.678  1.00 94.68           C  
ATOM   3872  CB  GLU A 688      10.073  12.185 -63.138  1.00 94.68           C  
ATOM   3873  O   GLU A 688       9.182   9.627 -65.128  1.00 94.68           O  
ATOM   3874  CG  GLU A 688       9.910  12.669 -61.678  1.00 94.68           C  
ATOM   3875  CD  GLU A 688       8.794  11.930 -60.914  1.00 94.68           C  
ATOM   3876  OE1 GLU A 688       9.035  11.511 -59.750  1.00 94.68           O  
ATOM   3877  OE2 GLU A 688       7.727  11.716 -61.532  1.00 94.68           O  
ATOM   3878  N   LEU A 689      11.363  10.067 -65.369  1.00 96.28           N  
ATOM   3879  CA  LEU A 689      11.490   9.370 -66.658  1.00 96.28           C  
ATOM   3880  C   LEU A 689      11.247   7.862 -66.516  1.00 96.28           C  
ATOM   3881  CB  LEU A 689      12.869   9.651 -67.283  1.00 96.28           C  
ATOM   3882  O   LEU A 689      10.533   7.286 -67.336  1.00 96.28           O  
ATOM   3883  CG  LEU A 689      13.004  11.091 -67.812  1.00 96.28           C  
ATOM   3884  CD1 LEU A 689      14.471  11.447 -68.046  1.00 96.28           C  
ATOM   3885  CD2 LEU A 689      12.260  11.297 -69.135  1.00 96.28           C  
ATOM   3886  N   SER A 690      11.756   7.217 -65.461  1.00 94.43           N  
ATOM   3887  CA  SER A 690      11.448   5.807 -65.186  1.00 94.43           C  
ATOM   3888  C   SER A 690       9.958   5.574 -64.887  1.00 94.43           C  
ATOM   3889  CB  SER A 690      12.285   5.293 -64.016  1.00 94.43           C  
ATOM   3890  O   SER A 690       9.411   4.533 -65.256  1.00 94.43           O  
ATOM   3891  OG  SER A 690      12.195   3.882 -63.985  1.00 94.43           O  
ATOM   3892  N   THR A 691       9.292   6.534 -64.245  1.00 94.05           N  
ATOM   3893  CA  THR A 691       7.860   6.470 -63.916  1.00 94.05           C  
ATOM   3894  C   THR A 691       7.002   6.639 -65.169  1.00 94.05           C  
ATOM   3895  CB  THR A 691       7.507   7.513 -62.842  1.00 94.05           C  
ATOM   3896  O   THR A 691       6.121   5.812 -65.427  1.00 94.05           O  
ATOM   3897  CG2 THR A 691       6.037   7.467 -62.427  1.00 94.05           C  
ATOM   3898  OG1 THR A 691       8.260   7.226 -61.688  1.00 94.05           O  
ATOM   3899  N   LEU A 692       7.300   7.646 -66.000  1.00 96.64           N  
ATOM   3900  CA  LEU A 692       6.617   7.865 -67.276  1.00 96.64           C  
ATOM   3901  C   LEU A 692       6.862   6.711 -68.256  1.00 96.64           C  
ATOM   3902  CB  LEU A 692       7.041   9.220 -67.871  1.00 96.64           C  
ATOM   3903  O   LEU A 692       5.920   6.268 -68.907  1.00 96.64           O  
ATOM   3904  CG  LEU A 692       6.256   9.602 -69.142  1.00 96.64           C  
ATOM   3905  CD1 LEU A 692       4.759   9.815 -68.896  1.00 96.64           C  
ATOM   3906  CD2 LEU A 692       6.814  10.886 -69.745  1.00 96.64           C  
ATOM   3907  N   HSE A 693       8.084   6.171 -68.329  1.00 96.38           N  
ATOM   3908  CA  HSE A 693       8.389   4.972 -69.119  1.00 96.38           C  
ATOM   3909  C   HSE A 693       7.460   3.810 -68.749  1.00 96.38           C  
ATOM   3910  CB  HSE A 693       9.860   4.567 -68.924  1.00 96.38           C  
ATOM   3911  O   HSE A 693       6.754   3.284 -69.613  1.00 96.38           O  
ATOM   3912  CG  HSE A 693      10.149   3.207 -69.502  1.00 96.38           C  
ATOM   3913  CD2 HSE A 693      10.454   2.955 -70.802  1.00 96.38           C  
ATOM   3914  ND1 HSE A 693       9.986   1.993 -68.831  1.00 96.38           N  
ATOM   3915  CE1 HSE A 693      10.184   1.038 -69.750  1.00 96.38           C  
ATOM   3916  NE2 HSE A 693      10.472   1.588 -70.938  1.00 96.38           N  
ATOM   3917  N   ALA A 694       7.402   3.464 -67.461  1.00 93.75           N  
ATOM   3918  CA  ALA A 694       6.602   2.346 -66.975  1.00 93.75           C  
ATOM   3919  C   ALA A 694       5.089   2.567 -67.164  1.00 93.75           C  
ATOM   3920  CB  ALA A 694       6.963   2.113 -65.505  1.00 93.75           C  
ATOM   3921  O   ALA A 694       4.342   1.599 -67.296  1.00 93.75           O  
ATOM   3922  N   LEU A 695       4.619   3.822 -67.156  1.00 94.16           N  
ATOM   3923  CA  LEU A 695       3.233   4.184 -67.479  1.00 94.16           C  
ATOM   3924  C   LEU A 695       2.930   4.005 -68.970  1.00 94.16           C  
ATOM   3925  CB  LEU A 695       2.980   5.646 -67.063  1.00 94.16           C  
ATOM   3926  O   LEU A 695       1.975   3.321 -69.334  1.00 94.16           O  
ATOM   3927  CG  LEU A 695       2.785   5.837 -65.554  1.00 94.16           C  
ATOM   3928  CD1 LEU A 695       2.951   7.306 -65.181  1.00 94.16           C  
ATOM   3929  CD2 LEU A 695       1.387   5.385 -65.140  1.00 94.16           C  
ATOM   3930  N   LEU A 696       3.757   4.587 -69.840  1.00 96.22           N  
ATOM   3931  CA  LEU A 696       3.558   4.517 -71.287  1.00 96.22           C  
ATOM   3932  C   LEU A 696       3.669   3.079 -71.805  1.00 96.22           C  
ATOM   3933  CB  LEU A 696       4.562   5.444 -71.990  1.00 96.22           C  
ATOM   3934  O   LEU A 696       2.911   2.701 -72.694  1.00 96.22           O  
ATOM   3935  CG  LEU A 696       4.370   6.947 -71.708  1.00 96.22           C  
ATOM   3936  CD1 LEU A 696       5.494   7.734 -72.383  1.00 96.22           C  
ATOM   3937  CD2 LEU A 696       3.040   7.476 -72.233  1.00 96.22           C  
ATOM   3938  N   TRP A 697       4.549   2.259 -71.225  1.00 94.53           N  
ATOM   3939  CA  TRP A 697       4.705   0.845 -71.582  1.00 94.53           C  
ATOM   3940  C   TRP A 697       3.478  -0.022 -71.233  1.00 94.53           C  
ATOM   3941  CB  TRP A 697       5.973   0.315 -70.905  1.00 94.53           C  
ATOM   3942  O   TRP A 697       3.179  -0.976 -71.947  1.00 94.53           O  
ATOM   3943  CG  TRP A 697       6.418  -1.027 -71.392  1.00 94.53           C  
ATOM   3944  CD1 TRP A 697       6.284  -2.195 -70.728  1.00 94.53           C  
ATOM   3945  CD2 TRP A 697       7.033  -1.362 -72.673  1.00 94.53           C  
ATOM   3946  CE2 TRP A 697       7.295  -2.763 -72.698  1.00 94.53           C  
ATOM   3947  CE3 TRP A 697       7.372  -0.626 -73.827  1.00 94.53           C  
ATOM   3948  NE1 TRP A 697       6.792  -3.223 -71.498  1.00 94.53           N  
ATOM   3949  CH2 TRP A 697       8.265  -2.623 -74.913  1.00 94.53           C  
ATOM   3950  CZ2 TRP A 697       7.909  -3.393 -73.792  1.00 94.53           C  
ATOM   3951  CZ3 TRP A 697       7.982  -1.245 -74.936  1.00 94.53           C  
ATOM   3952  N   GLU A 698       2.732   0.326 -70.181  1.00 92.18           N  
ATOM   3953  CA  GLU A 698       1.484  -0.350 -69.782  1.00 92.18           C  
ATOM   3954  C   GLU A 698       0.298   0.024 -70.699  1.00 92.18           C  
ATOM   3955  CB  GLU A 698       1.226   0.010 -68.305  1.00 92.18           C  
ATOM   3956  O   GLU A 698      -0.622  -0.770 -70.920  1.00 92.18           O  
ATOM   3957  CG  GLU A 698       0.131  -0.816 -67.612  1.00 92.18           C  
ATOM   3958  CD  GLU A 698       0.022  -0.504 -66.104  1.00 92.18           C  
ATOM   3959  OE1 GLU A 698      -1.102  -0.595 -65.561  1.00 92.18           O  
ATOM   3960  OE2 GLU A 698       1.062  -0.198 -65.466  1.00 92.18           O  
ATOM   3961  N   VAL A 699       0.339   1.229 -71.277  1.00 93.52           N  
ATOM   3962  CA  VAL A 699      -0.711   1.784 -72.149  1.00 93.52           C  
ATOM   3963  C   VAL A 699      -0.464   1.469 -73.629  1.00 93.52           C  
ATOM   3964  CB  VAL A 699      -0.842   3.298 -71.893  1.00 93.52           C  
ATOM   3965  O   VAL A 699      -1.420   1.265 -74.372  1.00 93.52           O  
ATOM   3966  CG1 VAL A 699      -1.887   3.973 -72.793  1.00 93.52           C  
ATOM   3967  CG2 VAL A 699      -1.259   3.558 -70.437  1.00 93.52           C  
ATOM   3968  N   LEU A 700       0.797   1.366 -74.065  1.00 92.69           N  
ATOM   3969  CA  LEU A 700       1.192   1.119 -75.460  1.00 92.69           C  
ATOM   3970  C   LEU A 700       0.436  -0.038 -76.151  1.00 92.69           C  
ATOM   3971  CB  LEU A 700       2.721   0.898 -75.533  1.00 92.69           C  
ATOM   3972  O   LEU A 700      -0.023   0.168 -77.275  1.00 92.69           O  
ATOM   3973  CG  LEU A 700       3.437   1.806 -76.543  1.00 92.69           C  
ATOM   3974  CD1 LEU A 700       3.418   3.284 -76.140  1.00 92.69           C  
ATOM   3975  CD2 LEU A 700       4.896   1.371 -76.666  1.00 92.69           C  
ATOM   3976  N   PRO A 701       0.240  -1.218 -75.521  1.00 91.80           N  
ATOM   3977  CA  PRO A 701      -0.492  -2.337 -76.128  1.00 91.80           C  
ATOM   3978  C   PRO A 701      -1.990  -2.075 -76.357  1.00 91.80           C  
ATOM   3979  CB  PRO A 701      -0.297  -3.523 -75.173  1.00 91.80           C  
ATOM   3980  O   PRO A 701      -2.640  -2.840 -77.066  1.00 91.80           O  
ATOM   3981  CG  PRO A 701       0.964  -3.168 -74.389  1.00 91.80           C  
ATOM   3982  CD  PRO A 701       0.843  -1.655 -74.267  1.00 91.80           C  
ATOM   3983  N   GLN A 702      -2.544  -1.027 -75.742  1.00 90.75           N  
ATOM   3984  CA  GLN A 702      -3.961  -0.652 -75.807  1.00 90.75           C  
ATOM   3985  C   GLN A 702      -4.235   0.380 -76.919  1.00 90.75           C  
ATOM   3986  CB  GLN A 702      -4.413  -0.123 -74.427  1.00 90.75           C  
ATOM   3987  O   GLN A 702      -5.389   0.656 -77.243  1.00 90.75           O  
ATOM   3988  CG  GLN A 702      -4.000  -1.030 -73.248  1.00 90.75           C  
ATOM   3989  CD  GLN A 702      -4.431  -0.490 -71.888  1.00 90.75           C  
ATOM   3990  NE2 GLN A 702      -3.576  -0.534 -70.888  1.00 90.75           N  
ATOM   3991  OE1 GLN A 702      -5.547  -0.039 -71.684  1.00 90.75           O  
ATOM   3992  N   LEU A 703      -3.182   0.955 -77.512  1.00 92.95           N  
ATOM   3993  CA  LEU A 703      -3.278   1.966 -78.565  1.00 92.95           C  
ATOM   3994  C   LEU A 703      -3.540   1.332 -79.941  1.00 92.95           C  
ATOM   3995  CB  LEU A 703      -2.001   2.828 -78.573  1.00 92.95           C  
ATOM   3996  O   LEU A 703      -3.032   0.261 -80.272  1.00 92.95           O  
ATOM   3997  CG  LEU A 703      -1.709   3.591 -77.267  1.00 92.95           C  
ATOM   3998  CD1 LEU A 703      -0.443   4.431 -77.439  1.00 92.95           C  
ATOM   3999  CD2 LEU A 703      -2.844   4.535 -76.865  1.00 92.95           C  
ATOM   4000  N   SER A 704      -4.303   2.028 -80.790  1.00 92.84           N  
ATOM   4001  CA  SER A 704      -4.504   1.605 -82.180  1.00 92.84           C  
ATOM   4002  C   SER A 704      -3.203   1.696 -82.992  1.00 92.84           C  
ATOM   4003  CB  SER A 704      -5.636   2.402 -82.843  1.00 92.84           C  
ATOM   4004  O   SER A 704      -2.295   2.464 -82.669  1.00 92.84           O  
ATOM   4005  OG  SER A 704      -5.218   3.708 -83.197  1.00 92.84           O  
ATOM   4006  N   LYS A 705      -3.116   0.964 -84.111  1.00 92.15           N  
ATOM   4007  CA  LYS A 705      -1.950   1.040 -85.015  1.00 92.15           C  
ATOM   4008  C   LYS A 705      -1.697   2.471 -85.517  1.00 92.15           C  
ATOM   4009  CB  LYS A 705      -2.110   0.062 -86.190  1.00 92.15           C  
ATOM   4010  O   LYS A 705      -0.550   2.888 -85.615  1.00 92.15           O  
ATOM   4011  CG  LYS A 705      -2.085  -1.408 -85.732  1.00 92.15           C  
ATOM   4012  CD  LYS A 705      -2.156  -2.366 -86.930  1.00 92.15           C  
ATOM   4013  CE  LYS A 705      -2.108  -3.821 -86.444  1.00 92.15           C  
ATOM   4014  NZ  LYS A 705      -2.161  -4.782 -87.574  1.00 92.15           N  
ATOM   4015  N   GLU A 706      -2.756   3.240 -85.767  1.00 92.86           N  
ATOM   4016  CA  GLU A 706      -2.669   4.656 -86.146  1.00 92.86           C  
ATOM   4017  C   GLU A 706      -2.149   5.546 -85.008  1.00 92.86           C  
ATOM   4018  CB  GLU A 706      -4.057   5.165 -86.538  1.00 92.86           C  
ATOM   4019  O   GLU A 706      -1.352   6.450 -85.247  1.00 92.86           O  
ATOM   4020  CG  GLU A 706      -4.641   4.482 -87.780  1.00 92.86           C  
ATOM   4021  CD  GLU A 706      -6.089   4.924 -88.029  1.00 92.86           C  
ATOM   4022  OE1 GLU A 706      -6.787   4.173 -88.742  1.00 92.86           O  
ATOM   4023  OE2 GLU A 706      -6.486   5.975 -87.470  1.00 92.86           O  
ATOM   4024  N   ALA A 707      -2.578   5.289 -83.769  1.00 92.72           N  
ATOM   4025  CA  ALA A 707      -2.076   5.979 -82.585  1.00 92.72           C  
ATOM   4026  C   ALA A 707      -0.577   5.705 -82.374  1.00 92.72           C  
ATOM   4027  CB  ALA A 707      -2.926   5.545 -81.384  1.00 92.72           C  
ATOM   4028  O   ALA A 707       0.189   6.640 -82.154  1.00 92.72           O  
ATOM   4029  N   LEU A 708      -0.139   4.453 -82.529  1.00 93.13           N  
ATOM   4030  CA  LEU A 708       1.275   4.077 -82.447  1.00 93.13           C  
ATOM   4031  C   LEU A 708       2.123   4.739 -83.545  1.00 93.13           C  
ATOM   4032  CB  LEU A 708       1.395   2.542 -82.484  1.00 93.13           C  
ATOM   4033  O   LEU A 708       3.213   5.221 -83.253  1.00 93.13           O  
ATOM   4034  CG  LEU A 708       0.822   1.840 -81.238  1.00 93.13           C  
ATOM   4035  CD1 LEU A 708       0.783   0.329 -81.463  1.00 93.13           C  
ATOM   4036  CD2 LEU A 708       1.668   2.112 -79.992  1.00 93.13           C  
ATOM   4037  N   LEU A 709       1.615   4.837 -84.780  1.00 93.41           N  
ATOM   4038  CA  LEU A 709       2.300   5.544 -85.873  1.00 93.41           C  
ATOM   4039  C   LEU A 709       2.450   7.052 -85.602  1.00 93.41           C  
ATOM   4040  CB  LEU A 709       1.552   5.291 -87.197  1.00 93.41           C  
ATOM   4041  O   LEU A 709       3.502   7.620 -85.892  1.00 93.41           O  
ATOM   4042  CG  LEU A 709       1.739   3.875 -87.774  1.00 93.41           C  
ATOM   4043  CD1 LEU A 709       0.739   3.644 -88.909  1.00 93.41           C  
ATOM   4044  CD2 LEU A 709       3.146   3.657 -88.334  1.00 93.41           C  
ATOM   4045  N   LYS A 710       1.444   7.700 -84.995  1.00 94.88           N  
ATOM   4046  CA  LYS A 710       1.506   9.124 -84.597  1.00 94.88           C  
ATOM   4047  C   LYS A 710       2.557   9.415 -83.518  1.00 94.88           C  
ATOM   4048  CB  LYS A 710       0.121   9.594 -84.121  1.00 94.88           C  
ATOM   4049  O   LYS A 710       2.999  10.554 -83.406  1.00 94.88           O  
ATOM   4050  CG  LYS A 710      -0.864   9.775 -85.285  1.00 94.88           C  
ATOM   4051  CD  LYS A 710      -2.290   9.991 -84.764  1.00 94.88           C  
ATOM   4052  CE  LYS A 710      -3.257  10.086 -85.949  1.00 94.88           C  
ATOM   4053  NZ  LYS A 710      -4.674  10.142 -85.510  1.00 94.88           N  
ATOM   4054  N   LEU A 711       2.974   8.405 -82.751  1.00 95.01           N  
ATOM   4055  CA  LEU A 711       4.010   8.514 -81.716  1.00 95.01           C  
ATOM   4056  C   LEU A 711       5.446   8.323 -82.255  1.00 95.01           C  
ATOM   4057  CB  LEU A 711       3.664   7.544 -80.569  1.00 95.01           C  
ATOM   4058  O   LEU A 711       6.408   8.409 -81.491  1.00 95.01           O  
ATOM   4059  CG  LEU A 711       2.361   7.879 -79.816  1.00 95.01           C  
ATOM   4060  CD1 LEU A 711       2.006   6.734 -78.867  1.00 95.01           C  
ATOM   4061  CD2 LEU A 711       2.475   9.169 -78.999  1.00 95.01           C  
ATOM   4062  N   GLY A 712       5.611   8.085 -83.563  1.00 94.74           N  
ATOM   4063  CA  GLY A 712       6.907   8.097 -84.246  1.00 94.74           C  
ATOM   4064  C   GLY A 712       7.950   7.164 -83.605  1.00 94.74           C  
ATOM   4065  O   GLY A 712       7.728   5.954 -83.567  1.00 94.74           O  
ATOM   4066  N   PRO A 713       9.098   7.678 -83.115  1.00 96.06           N  
ATOM   4067  CA  PRO A 713      10.149   6.848 -82.527  1.00 96.06           C  
ATOM   4068  C   PRO A 713       9.808   6.307 -81.130  1.00 96.06           C  
ATOM   4069  CB  PRO A 713      11.385   7.752 -82.479  1.00 96.06           C  
ATOM   4070  O   PRO A 713      10.451   5.352 -80.698  1.00 96.06           O  
ATOM   4071  CG  PRO A 713      10.779   9.137 -82.256  1.00 96.06           C  
ATOM   4072  CD  PRO A 713       9.496   9.080 -83.085  1.00 96.06           C  
ATOM   4073  N   LEU A 714       8.828   6.871 -80.412  1.00 96.05           N  
ATOM   4074  CA  LEU A 714       8.587   6.569 -78.994  1.00 96.05           C  
ATOM   4075  C   LEU A 714       8.464   5.062 -78.675  1.00 96.05           C  
ATOM   4076  CB  LEU A 714       7.368   7.372 -78.507  1.00 96.05           C  
ATOM   4077  O   LEU A 714       9.085   4.638 -77.699  1.00 96.05           O  
ATOM   4078  CG  LEU A 714       6.936   7.080 -77.058  1.00 96.05           C  
ATOM   4079  CD1 LEU A 714       7.964   7.565 -76.040  1.00 96.05           C  
ATOM   4080  CD2 LEU A 714       5.607   7.767 -76.769  1.00 96.05           C  
ATOM   4081  N   PRO A 715       7.757   4.218 -79.458  1.00 95.64           N  
ATOM   4082  CA  PRO A 715       7.690   2.784 -79.174  1.00 95.64           C  
ATOM   4083  C   PRO A 715       9.052   2.077 -79.220  1.00 95.64           C  
ATOM   4084  CB  PRO A 715       6.704   2.202 -80.194  1.00 95.64           C  
ATOM   4085  O   PRO A 715       9.264   1.137 -78.455  1.00 95.64           O  
ATOM   4086  CG  PRO A 715       5.834   3.399 -80.574  1.00 95.64           C  
ATOM   4087  CD  PRO A 715       6.850   4.538 -80.553  1.00 95.64           C  
ATOM   4088  N   ARG A 716       9.997   2.554 -80.050  1.00 96.15           N  
ATOM   4089  CA  ARG A 716      11.392   2.087 -80.027  1.00 96.15           C  
ATOM   4090  C   ARG A 716      12.063   2.496 -78.718  1.00 96.15           C  
ATOM   4091  CB  ARG A 716      12.178   2.601 -81.253  1.00 96.15           C  
ATOM   4092  O   ARG A 716      12.591   1.639 -78.027  1.00 96.15           O  
ATOM   4093  CG  ARG A 716      13.617   2.056 -81.248  1.00 96.15           C  
ATOM   4094  CD  ARG A 716      14.517   2.616 -82.356  1.00 96.15           C  
ATOM   4095  NE  ARG A 716      14.831   4.054 -82.202  1.00 96.15           N  
ATOM   4096  NH1 ARG A 716      16.382   3.967 -80.464  1.00 96.15           N  
ATOM   4097  NH2 ARG A 716      16.037   5.851 -81.527  1.00 96.15           N  
ATOM   4098  CZ  ARG A 716      15.737   4.597 -81.402  1.00 96.15           C  
ATOM   4099  N   LEU A 717      11.983   3.774 -78.342  1.00 96.88           N  
ATOM   4100  CA  LEU A 717      12.641   4.297 -77.135  1.00 96.88           C  
ATOM   4101  C   LEU A 717      12.178   3.566 -75.866  1.00 96.88           C  
ATOM   4102  CB  LEU A 717      12.386   5.813 -77.003  1.00 96.88           C  
ATOM   4103  O   LEU A 717      12.992   3.146 -75.046  1.00 96.88           O  
ATOM   4104  CG  LEU A 717      12.693   6.644 -78.260  1.00 96.88           C  
ATOM   4105  CD1 LEU A 717      12.473   8.130 -77.995  1.00 96.88           C  
ATOM   4106  CD2 LEU A 717      14.115   6.437 -78.758  1.00 96.88           C  
ATOM   4107  N   LEU A 718      10.866   3.347 -75.733  1.00 96.55           N  
ATOM   4108  CA  LEU A 718      10.294   2.613 -74.605  1.00 96.55           C  
ATOM   4109  C   LEU A 718      10.680   1.123 -74.619  1.00 96.55           C  
ATOM   4110  CB  LEU A 718       8.765   2.771 -74.594  1.00 96.55           C  
ATOM   4111  O   LEU A 718      10.859   0.534 -73.551  1.00 96.55           O  
ATOM   4112  CG  LEU A 718       8.230   4.207 -74.456  1.00 96.55           C  
ATOM   4113  CD1 LEU A 718       6.709   4.178 -74.605  1.00 96.55           C  
ATOM   4114  CD2 LEU A 718       8.567   4.839 -73.108  1.00 96.55           C  
ATOM   4115  N   ASN A 719      10.841   0.511 -75.796  1.00 96.05           N  
ATOM   4116  CA  ASN A 719      11.365  -0.848 -75.912  1.00 96.05           C  
ATOM   4117  C   ASN A 719      12.838  -0.914 -75.487  1.00 96.05           C  
ATOM   4118  CB  ASN A 719      11.153  -1.361 -77.343  1.00 96.05           C  
ATOM   4119  O   ASN A 719      13.195  -1.754 -74.665  1.00 96.05           O  
ATOM   4120  CG  ASN A 719      11.796  -2.718 -77.535  1.00 96.05           C  
ATOM   4121  ND2 ASN A 719      13.019  -2.762 -78.018  1.00 96.05           N  
ATOM   4122  OD1 ASN A 719      11.217  -3.744 -77.213  1.00 96.05           O  
ATOM   4123  N   ASP A 720      13.674  -0.009 -75.988  1.00 95.46           N  
ATOM   4124  CA  ASP A 720      15.114  -0.001 -75.728  1.00 95.46           C  
ATOM   4125  C   ASP A 720      15.383   0.176 -74.221  1.00 95.46           C  
ATOM   4126  CB  ASP A 720      15.787   1.074 -76.608  1.00 95.46           C  
ATOM   4127  O   ASP A 720      16.077  -0.647 -73.616  1.00 95.46           O  
ATOM   4128  CG  ASP A 720      15.658   0.817 -78.126  1.00 95.46           C  
ATOM   4129  OD1 ASP A 720      15.210  -0.288 -78.521  1.00 95.46           O  
ATOM   4130  OD2 ASP A 720      16.004   1.741 -78.903  1.00 95.46           O  
ATOM   4131  N   ILE A 721      14.698   1.128 -73.569  1.00 95.72           N  
ATOM   4132  CA  ILE A 721      14.700   1.287 -72.101  1.00 95.72           C  
ATOM   4133  C   ILE A 721      14.197   0.012 -71.398  1.00 95.72           C  
ATOM   4134  CB  ILE A 721      13.866   2.528 -71.697  1.00 95.72           C  
ATOM   4135  O   ILE A 721      14.809  -0.436 -70.427  1.00 95.72           O  
ATOM   4136  CG1 ILE A 721      14.520   3.838 -72.194  1.00 95.72           C  
ATOM   4137  CG2 ILE A 721      13.683   2.609 -70.167  1.00 95.72           C  
ATOM   4138  CD1 ILE A 721      13.555   5.031 -72.224  1.00 95.72           C  
ATOM   4139  N   SER A 722      13.133  -0.633 -71.895  1.00 95.02           N  
ATOM   4140  CA  SER A 722      12.634  -1.897 -71.322  1.00 95.02           C  
ATOM   4141  C   SER A 722      13.654  -3.036 -71.418  1.00 95.02           C  
ATOM   4142  CB  SER A 722      11.336  -2.362 -71.992  1.00 95.02           C  
ATOM   4143  O   SER A 722      13.738  -3.855 -70.500  1.00 95.02           O  
ATOM   4144  OG  SER A 722      10.300  -1.437 -71.772  1.00 95.02           O  
ATOM   4145  N   THR A 723      14.452  -3.102 -72.490  1.00 94.45           N  
ATOM   4146  CA  THR A 723      15.524  -4.102 -72.609  1.00 94.45           C  
ATOM   4147  C   THR A 723      16.684  -3.821 -71.655  1.00 94.45           C  
ATOM   4148  CB  THR A 723      16.047  -4.286 -74.043  1.00 94.45           C  
ATOM   4149  O   THR A 723      17.203  -4.766 -71.063  1.00 94.45           O  
ATOM   4150  CG2 THR A 723      14.969  -4.721 -75.035  1.00 94.45           C  
ATOM   4151  OG1 THR A 723      16.702  -3.150 -74.551  1.00 94.45           O  
ATOM   4152  N   ALA A 724      17.040  -2.555 -71.422  1.00 92.34           N  
ATOM   4153  CA  ALA A 724      18.060  -2.175 -70.444  1.00 92.34           C  
ATOM   4154  C   ALA A 724      17.600  -2.409 -68.990  1.00 92.34           C  
ATOM   4155  CB  ALA A 724      18.446  -0.717 -70.706  1.00 92.34           C  
ATOM   4156  O   ALA A 724      18.364  -2.915 -68.170  1.00 92.34           O  
ATOM   4157  N   LEU A 725      16.330  -2.132 -68.666  1.00 91.07           N  
ATOM   4158  CA  LEU A 725      15.752  -2.437 -67.350  1.00 91.07           C  
ATOM   4159  C   LEU A 725      15.784  -3.942 -67.035  1.00 91.07           C  
ATOM   4160  CB  LEU A 725      14.310  -1.899 -67.279  1.00 91.07           C  
ATOM   4161  O   LEU A 725      16.115  -4.319 -65.908  1.00 91.07           O  
ATOM   4162  CG  LEU A 725      14.202  -0.372 -67.105  1.00 91.07           C  
ATOM   4163  CD1 LEU A 725      12.743   0.056 -67.261  1.00 91.07           C  
ATOM   4164  CD2 LEU A 725      14.681   0.081 -65.725  1.00 91.07           C  
ATOM   4165  N   ARG A 726      15.475  -4.787 -68.032  1.00 88.84           N  
ATOM   4166  CA  ARG A 726      15.441  -6.258 -67.916  1.00 88.84           C  
ATOM   4167  C   ARG A 726      16.816  -6.928 -67.863  1.00 88.84           C  
ATOM   4168  CB  ARG A 726      14.644  -6.850 -69.088  1.00 88.84           C  
ATOM   4169  O   ARG A 726      16.893  -8.046 -67.368  1.00 88.84           O  
ATOM   4170  CG  ARG A 726      13.133  -6.633 -68.942  1.00 88.84           C  
ATOM   4171  CD  ARG A 726      12.422  -7.132 -70.204  1.00 88.84           C  
ATOM   4172  NE  ARG A 726      10.967  -6.911 -70.127  1.00 88.84           N  
ATOM   4173  NH1 ARG A 726      10.355  -8.253 -71.890  1.00 88.84           N  
ATOM   4174  NH2 ARG A 726       8.788  -7.168 -70.731  1.00 88.84           N  
ATOM   4175  CZ  ARG A 726      10.049  -7.442 -70.914  1.00 88.84           C  
ATOM   4176  N   ASN A 727      17.873  -6.286 -68.363  1.00 84.32           N  
ATOM   4177  CA  ASN A 727      19.208  -6.880 -68.464  1.00 84.32           C  
ATOM   4178  C   ASN A 727      20.241  -6.059 -67.666  1.00 84.32           C  
ATOM   4179  CB  ASN A 727      19.598  -6.999 -69.945  1.00 84.32           C  
ATOM   4180  O   ASN A 727      20.897  -5.189 -68.245  1.00 84.32           O  
ATOM   4181  CG  ASN A 727      18.723  -7.942 -70.742  1.00 84.32           C  
ATOM   4182  ND2 ASN A 727      17.887  -7.433 -71.610  1.00 84.32           N  
ATOM   4183  OD1 ASN A 727      18.786  -9.147 -70.607  1.00 84.32           O  
ATOM   4184  N   PRO A 728      20.441  -6.342 -66.359  1.00 72.53           N  
ATOM   4185  CA  PRO A 728      21.356  -5.586 -65.496  1.00 72.53           C  
ATOM   4186  C   PRO A 728      22.792  -5.459 -66.027  1.00 72.53           C  
ATOM   4187  CB  PRO A 728      21.353  -6.328 -64.155  1.00 72.53           C  
ATOM   4188  O   PRO A 728      23.467  -4.484 -65.718  1.00 72.53           O  
ATOM   4189  CG  PRO A 728      19.979  -6.993 -64.114  1.00 72.53           C  
ATOM   4190  CD  PRO A 728      19.737  -7.351 -65.577  1.00 72.53           C  
ATOM   4191  N   ASN A 729      23.237  -6.421 -66.841  1.00 65.14           N  
ATOM   4192  CA  ASN A 729      24.618  -6.534 -67.307  1.00 65.14           C  
ATOM   4193  C   ASN A 729      24.918  -5.710 -68.577  1.00 65.14           C  
ATOM   4194  CB  ASN A 729      24.956  -8.029 -67.496  1.00 65.14           C  
ATOM   4195  O   ASN A 729      26.069  -5.675 -69.011  1.00 65.14           O  
ATOM   4196  CG  ASN A 729      24.801  -8.885 -66.244  1.00 65.14           C  
ATOM   4197  ND2 ASN A 729      25.014 -10.174 -66.354  1.00 65.14           N  
ATOM   4198  OD1 ASN A 729      24.451  -8.437 -65.166  1.00 65.14           O  
ATOM   4199  N   ILE A 730      23.931  -5.047 -69.204  1.00 59.09           N  
ATOM   4200  CA  ILE A 730      24.159  -4.219 -70.409  1.00 59.09           C  
ATOM   4201  C   ILE A 730      24.627  -2.812 -70.006  1.00 59.09           C  
ATOM   4202  CB  ILE A 730      22.974  -4.240 -71.412  1.00 59.09           C  
ATOM   4203  O   ILE A 730      23.995  -1.799 -70.298  1.00 59.09           O  
ATOM   4204  CG1 ILE A 730      22.549  -5.694 -71.718  1.00 59.09           C  
ATOM   4205  CG2 ILE A 730      23.372  -3.559 -72.744  1.00 59.09           C  
ATOM   4206  CD1 ILE A 730      21.379  -5.829 -72.706  1.00 59.09           C  
TER    4207      ILE A 730                                                      
END                                                                             
