# Supplementary material for: Atomistic simulations reveal impacts of missense mutations on the structure and function of SynGAP1
Source: Brief Bioinform. 2024 Sep 23;25(6):bbae458. doi: 10.1093/bib/bbae458 (PMC11418247; doi:10.1093/bib/bbae458)
Supplement: supplementary_files [file supplementary_files.zip › supplementary_files/SI files/Membrane-simulations/SynGAP-Ras-Membrane/130ns_SRM.gro]

Title
560059
  198LEU      N    1  10.766   6.395   2.978 -0.0198 -0.0509 -0.0853
  198LEU    HT1    2  10.737   6.315   2.925 -0.0694 -0.5557  0.6747
  198LEU    HT2    3  10.766   6.487   2.939  0.7182 -0.7154 -1.7534
  198LEU     CA    4  10.705   6.384   3.121 -0.1516 -0.6568 -0.4326
  198LEU     HA    5  10.769   6.436   3.191 -0.2102 -2.3471  0.9404
  198LEU     CB    6  10.555   6.432   3.125 -0.1341  0.4179  0.4685
  198LEU    HB1    7  10.513   6.423   3.227 -0.1373  1.1718  0.5374
  198LEU    HB2    8  10.500   6.356   3.065  2.4966 -1.7161  0.5917
  198LEU     CG    9  10.531   6.569   3.071 -0.0086 -0.0188  0.3661
  198LEU     HG   10  10.546   6.564   2.961 -2.4346  0.7272 -0.0755
  198LEU    CD1   11  10.381   6.614   3.077 -0.5007 -0.0384 -0.2356
  198LEU   HD11   12  10.347   6.614   3.182  0.6462 -0.3034  0.1493
  198LEU   HD12   13  10.315   6.549   3.014  0.4988 -0.4522 -0.8923
  198LEU   HD13   14  10.362   6.718   3.042 -0.7599  1.3727  3.6097
  198LEU    CD2   15  10.607   6.685   3.127  0.4969 -0.3246 -0.8394
  198LEU   HD21   16  10.709   6.653   3.156 -0.5179 -2.1344  0.9703
  198LEU   HD22   17  10.551   6.706   3.220 -0.2002 -0.7845 -1.1476
  198LEU   HD23   18  10.609   6.769   3.055  2.8933  1.5928  1.2609
  198LEU      C   19  10.724   6.252   3.188  0.3084 -0.6798  0.2485
  198LEU      O   20  10.795   6.244   3.288 -0.0756 -0.6289 -0.2137
  199ASN      N   21  10.660   6.146   3.132  0.2615  0.1386 -0.1038
  199ASN     HN   22  10.611   6.153   3.045 -0.0816  1.0612  0.1495
  199ASN     CA   23  10.667   6.012   3.190  1.5223 -0.1341 -0.1612
  199ASN     HA   24  10.648   5.946   3.107  0.4680 -0.5487  0.3837
  199ASN     CB   25  10.796   5.962   3.248  0.2567 -0.6720  0.4628
  199ASN    HB1   26  10.782   5.854   3.265  1.0591 -0.6404  1.4398
  199ASN    HB2   27  10.818   6.008   3.347  2.1156 -0.8368  0.1629
  199ASN     CG   28  10.904   5.972   3.146 -0.0060 -0.0595 -0.0887
  199ASN    OD1   29  10.894   5.958   3.022 -0.2060  0.0375 -0.7741
  199ASN    ND2   30  11.030   5.986   3.198  0.5169 -0.0580  0.3086
  199ASN   HD21   31  11.103   6.024   3.140 -0.2931  2.1338  0.6492
  199ASN   HD22   32  11.037   5.950   3.291  1.5940 -2.6536 -0.6801
  199ASN      C   33  10.549   5.979   3.285 -1.1590 -0.1850 -1.1298
  199ASN      O   34  10.570   5.941   3.400  0.1498  0.7689 -0.5411
  200LEU      N   35  10.424   6.002   3.245  0.1745 -0.2547  0.4245
  200LEU     HN   36  10.397   6.033   3.154  0.4711 -0.2186  0.3478
  200LEU     CA   37  10.311   5.985   3.334 -0.3497  0.4517 -0.2286
  200LEU     HA   38  10.344   5.975   3.436 -2.0580  0.0484  0.3127
  200LEU     CB   39  10.221   6.104   3.326 -0.6461  0.2536  0.1062
  200LEU    HB1   40  10.142   6.084   3.402 -0.3521 -0.3371  0.2593
  200LEU    HB2   41  10.184   6.119   3.223 -0.1320  1.8573  0.1184
  200LEU     CG   42  10.281   6.254   3.351  0.0911  0.0046 -0.9769
  200LEU     HG   43  10.374   6.263   3.289 -0.2892  1.1619 -1.4084
  200LEU    CD1   44  10.179   6.361   3.307  0.6277 -0.3137  0.5330
  200LEU   HD11   45  10.235   6.454   3.328  2.8043 -1.6154  0.7210
  200LEU   HD12   46  10.081   6.362   3.360  0.7157  1.3783  0.6992
  200LEU   HD13   47  10.167   6.352   3.196  1.5564  4.0976 -0.0883
  200LEU    CD2   48  10.310   6.275   3.500 -0.2115  0.6127 -0.5569
  200LEU   HD21   49  10.351   6.374   3.531 -2.2257  1.2502  0.1885
  200LEU   HD22   50  10.380   6.200   3.543  0.0320  1.7494  1.1033
  200LEU   HD23   51  10.219   6.252   3.558 -2.2413  3.9356 -2.1304
  200LEU      C   52  10.238   5.856   3.294  0.0034 -0.2468 -0.0530
  200LEU      O   53  10.243   5.820   3.178 -0.0016 -0.0545  0.5375
  201ASP      N   54  10.167   5.789   3.384 -0.3655 -0.4655 -0.4475
  201ASP     HN   55  10.178   5.827   3.475  2.7381  2.5329 -1.8241
  201ASP     CA   56  10.078   5.674   3.350  0.5321 -0.3014  0.0214
  201ASP     HA   57  10.148   5.601   3.311 -0.8823 -0.3057 -2.7542
  201ASP     CB   58   9.986   5.625   3.468 -0.3116 -0.2691  0.0636
  201ASP    HB1   59   9.901   5.559   3.437  0.0637 -0.8567  0.2648
  201ASP    HB2   60   9.939   5.712   3.518  2.0812  2.3644 -1.9895
  201ASP     CG   61  10.065   5.557   3.579  0.2424  0.4198  0.7655
  201ASP    OD1   62  10.013   5.505   3.676  0.3303 -0.2552 -0.6297
  201ASP    OD2   63  10.192   5.565   3.568  0.1710  0.5954 -0.2116
  201ASP      C   64   9.977   5.708   3.233  0.5013  0.8108  0.0724
  201ASP      O   65   9.922   5.818   3.220 -0.2308  1.0136 -0.0433
  202GLU      N   66   9.947   5.613   3.147 -1.1050  0.3197  0.0320
  202GLU     HN   67  10.001   5.529   3.147 -1.4431  0.0281 -2.3542
  202GLU     CA   68   9.849   5.622   3.036  0.2529 -0.1572 -0.5973
  202GLU     HA   69   9.871   5.707   2.972 -1.6388  1.4568  0.7600
  202GLU     CB   70   9.859   5.497   2.946  0.1617 -0.1310 -0.0325
  202GLU    HB1   71   9.784   5.497   2.864  2.3487  1.5569 -2.1859
  202GLU    HB2   72   9.847   5.406   3.009 -0.0972 -0.2433 -0.2439
  202GLU     CG   73   9.993   5.481   2.869 -0.5763 -0.2504  0.1431
  202GLU    HG1   74  10.077   5.462   2.939 -0.4214  1.1231  0.3667
  202GLU    HG2   75  10.016   5.577   2.817 -0.0189 -1.7256 -2.5361
  202GLU     CD   76   9.996   5.367   2.765  0.4193 -0.0360 -0.0114
  202GLU    OE1   77  10.028   5.392   2.645  0.1264 -0.2959 -0.0512
  202GLU    OE2   78   9.963   5.250   2.796  0.0648  0.2223 -0.1162
  202GLU      C   79   9.708   5.634   3.090 -0.3345 -0.9775  0.1385
  202GLU      O   80   9.631   5.718   3.043  0.4439 -0.0439 -0.3039
  203ASP      N   81   9.674   5.564   3.203  0.3579 -0.1416 -0.5681
  203ASP     HN   82   9.747   5.501   3.230 -0.7394 -1.1555  0.1081
  203ASP     CA   83   9.548   5.564   3.278 -0.1989  0.7451  0.5746
  203ASP     HA   84   9.464   5.575   3.211  1.0653  0.7198 -1.0780
  203ASP     CB   85   9.539   5.425   3.353  0.3652  0.0896  0.0336
  203ASP    HB1   86   9.445   5.429   3.411  1.4265 -2.6089  2.1522
  203ASP    HB2   87   9.627   5.402   3.416  1.8133  0.4223 -1.7767
  203ASP     CG   88   9.515   5.317   3.247  0.3022  1.0342 -0.0949
  203ASP    OD1   89   9.423   5.340   3.165 -0.2055 -0.3537  0.9710
  203ASP    OD2   90   9.567   5.203   3.263 -0.1064 -0.0348 -0.1998
  203ASP      C   91   9.536   5.684   3.376  0.5269 -0.0922  0.1549
  203ASP      O   92   9.440   5.692   3.451 -0.7203 -0.0506 -0.4610
  204SER      N   93   9.616   5.794   3.359 -0.0287 -0.3035 -0.1614
  204SER     HN   94   9.668   5.798   3.274  0.3859  1.9652  0.1359
  204SER     CA   95   9.606   5.924   3.434 -0.2716 -0.0990 -0.1407
  204SER     HA   96   9.616   5.903   3.539 -0.2113 -2.8306 -0.6164
  204SER     CB   97   9.730   6.023   3.398  0.8125  0.2907 -0.3697
  204SER    HB1   98   9.716   6.115   3.459  0.5291 -0.5214  0.8128
  204SER    HB2   99   9.736   6.041   3.289  0.1431  0.8993 -0.3151
  204SER     OG  100   9.857   5.978   3.442  0.3035  0.5002 -0.4053
  204SER    HG1  101   9.876   5.897   3.394  2.6433 -0.5090  1.9813
  204SER      C  102   9.479   6.004   3.414  0.1875 -0.0235  0.1715
  204SER      O  103   9.415   6.015   3.309 -0.3030  0.7271 -0.0067
  205ILE      N  104   9.437   6.070   3.521 -0.7643  0.0604 -0.1074
  205ILE     HN  105   9.497   6.064   3.600  0.7780  1.3717 -1.1331
  205ILE     CA  106   9.309   6.142   3.532 -0.0688  0.8593  0.8672
  205ILE     HA  107   9.257   6.137   3.438 -0.6070 -1.6635  1.2326
  205ILE     CB  108   9.211   6.070   3.642  0.8962  0.5929  0.4070
  205ILE     HB  109   9.269   6.062   3.736 -0.0620  0.0169  0.9596
  205ILE    CG2  110   9.087   6.157   3.666  0.0619  0.1182  0.1586
  205ILE   HG21  111   9.007   6.096   3.712  0.8321  0.2036  1.6967
  205ILE   HG22  112   9.039   6.196   3.574  1.8024  1.9763 -0.0344
  205ILE   HG23  113   9.108   6.244   3.732  1.5463  1.1878 -1.6332
  205ILE    CG1  114   9.170   5.921   3.602  0.3631 -0.0279  0.1846
  205ILE   HG11  115   9.118   5.893   3.696  0.4293 -1.5176 -0.1891
  205ILE   HG12  116   9.270   5.875   3.588  1.2132  1.9797 -0.7862
  205ILE     CD  117   9.092   5.900   3.472  0.7323  0.3463 -0.6885
  205ILE    HD1  118   9.001   5.964   3.481 -0.4128 -1.1844 -0.8994
  205ILE    HD2  119   9.062   5.795   3.455  0.1045  0.8160 -2.7207
  205ILE    HD3  120   9.143   5.939   3.382  1.3357 -0.0725 -0.5344
  205ILE      C  121   9.323   6.292   3.557 -0.2671  0.7876  0.3182
  205ILE      O  122   9.387   6.338   3.648  0.6306 -0.1658 -0.2602
  206ILE      N  123   9.258   6.377   3.469  0.6393 -0.2061  0.8895
  206ILE     HN  124   9.202   6.333   3.399 -1.0594  0.2702  1.9022
  206ILE     CA  125   9.270   6.524   3.480  0.1141  0.5751  0.3216
  206ILE     HA  126   9.346   6.545   3.553  0.2284  2.9812 -0.3854
  206ILE     CB  127   9.310   6.579   3.349  0.0270 -0.7080 -0.4726
  206ILE     HB  128   9.227   6.573   3.275  1.2313  1.9768 -2.1787
  206ILE    CG2  129   9.344   6.729   3.375  0.0269  0.1306 -1.1472
  206ILE   HG21  130   9.343   6.786   3.280  2.5076  0.5706 -0.9947
  206ILE   HG22  131   9.448   6.731   3.414  0.0766  0.9236 -1.2909
  206ILE   HG23  132   9.274   6.775   3.448  1.8345 -0.1959  0.9226
  206ILE    CG1  133   9.432   6.498   3.283 -0.3950  0.2948 -0.2667
  206ILE   HG11  134   9.383   6.401   3.263 -0.8300  0.2642  0.8378
  206ILE   HG12  135   9.512   6.483   3.359  0.5437  1.2811 -1.0279
  206ILE     CD  136   9.489   6.563   3.152 -0.9632  0.5669  0.0502
  206ILE    HD1  137   9.573   6.508   3.105 -0.2738  1.3689  0.3171
  206ILE    HD2  138   9.519   6.670   3.158 -0.4537  0.4969 -0.9738
  206ILE    HD3  139   9.403   6.566   3.082 -1.7499 -0.8291  0.9095
  206ILE      C  140   9.145   6.582   3.544  0.1401  0.5331  0.2829
  206ILE      O  141   9.037   6.592   3.490 -0.4797 -0.3865  0.6852
  207LYS      N  142   9.154   6.612   3.678 -0.1600 -0.6421 -0.2107
  207LYS     HN  143   9.234   6.598   3.736 -0.5693  0.3263  0.6191
  207LYS     CA  144   9.044   6.648   3.766  0.1165 -0.8544  0.2237
  207LYS     HA  145   8.952   6.625   3.715  1.2967  1.9591 -3.5819
  207LYS     CB  146   9.055   6.598   3.909  0.3234  0.3913 -0.4525
  207LYS    HB1  147   8.983   6.647   3.978  1.0306 -0.3935  0.8728
  207LYS    HB2  148   9.153   6.640   3.939 -1.0302  1.2358  3.3048
  207LYS     CG  149   9.043   6.444   3.926  0.3215 -0.9207  0.3202
  207LYS    HG1  150   9.125   6.394   3.871 -1.2923 -0.8085 -2.3843
  207LYS    HG2  151   8.944   6.407   3.892  0.0568 -0.6207  0.7522
  207LYS     CD  152   9.077   6.394   4.070  0.9814  0.9958 -0.5189
  207LYS    HD1  153   9.182   6.426   4.086  0.4087  1.4737  3.2110
  207LYS    HD2  154   9.073   6.283   4.070  1.2480  0.9798 -1.4033
  207LYS     CE  155   9.000   6.446   4.194  0.8387 -0.9387 -0.3309
  207LYS    HE1  156   8.896   6.407   4.186 -0.3193  1.3601  1.9666
  207LYS    HE2  157   9.005   6.557   4.187  0.9772 -1.0182 -1.9225
  207LYS     NZ  158   9.048   6.409   4.321  0.2086 -0.7217  0.1308
  207LYS    HZ1  159   8.991   6.469   4.383  0.5254  0.1214 -0.3872
  207LYS    HZ2  160   9.145   6.445   4.331  0.9161 -2.6451  0.6691
  207LYS    HZ3  161   9.038   6.308   4.344  1.4071 -0.8626  0.0848
  207LYS      C  162   9.029   6.805   3.774 -0.1277  0.5058 -0.1887
  207LYS      O  163   9.113   6.866   3.849 -0.0418  0.4694  0.2505
  208PRO      N  164   8.932   6.878   3.711  0.1220  0.3369 -0.3509
  208PRO     CD  165   8.858   6.829   3.599  0.1528 -0.1397  0.5522
  208PRO    HD1  166   8.794   6.740   3.618 -1.4115  0.8889  0.2996
  208PRO    HD2  167   8.920   6.799   3.512 -1.3043 -0.7314 -0.3249
  208PRO     CA  168   8.937   7.023   3.723 -0.2598  0.3225  0.2068
  208PRO     HA  169   9.036   7.064   3.722 -0.5934  1.1474  0.2483
  208PRO     CB  170   8.871   7.066   3.590 -0.0360  0.0302 -0.5442
  208PRO    HB1  171   8.957   7.058   3.520 -0.0836 -1.3123 -0.4842
  208PRO    HB2  172   8.831   7.169   3.600 -0.5638 -0.3465  1.7761
  208PRO     CG  173   8.777   6.954   3.554  0.7508  0.4878  0.1640
  208PRO    HG1  174   8.694   6.960   3.627  1.4976  2.6487  0.9159
  208PRO    HG2  175   8.755   6.956   3.445  2.1081 -1.4447 -0.1934
  208PRO      C  176   8.864   7.067   3.850 -0.2574  0.3644 -0.0172
  208PRO      O  177   8.783   7.155   3.845  0.0849 -0.3755 -0.2095
  209VAL      N  178   8.913   7.033   3.968 -0.3905  1.2519  0.4210
  209VAL     HN  179   9.001   6.986   3.971  0.2799  2.3596 -0.5054
  209VAL     CA  180   8.864   7.082   4.095  0.8426 -0.3885 -1.2376
  209VAL     HA  181   8.757   7.065   4.098  0.3847  2.1087 -1.1233
  209VAL     CB  182   8.933   7.008   4.212 -0.3072 -0.2862  0.3800
  209VAL     HB  183   8.896   7.053   4.306  0.7653  0.9728  0.2238
  209VAL    CG1  184   8.895   6.862   4.207  0.3562  1.0682 -0.7975
  209VAL   HG11  185   8.956   6.804   4.135 -2.2514 -1.6628 -1.0036
  209VAL   HG12  186   8.789   6.837   4.182  0.1375 -0.0848  1.0693
  209VAL   HG13  187   8.929   6.815   4.302  3.7454  0.7187 -2.0701
  209VAL    CG2  188   9.086   7.021   4.216  0.0186 -0.2770  1.1368
  209VAL   HG21  189   9.127   6.962   4.132 -0.6056 -0.4557  0.9552
  209VAL   HG22  190   9.116   6.978   4.314  0.4096  0.0541  1.1674
  209VAL   HG23  191   9.121   7.127   4.219  1.2852 -0.6917  2.4400
  209VAL      C  192   8.882   7.230   4.104  0.7928 -0.5616  0.0929
  209VAL      O  193   8.983   7.291   4.057  0.1143  0.1820 -0.5781
  210HSE      N  194   8.785   7.301   4.164 -0.0251 -0.3521 -0.1860
  210HSE     HN  195   8.704   7.254   4.199 -1.1180  2.3081  1.1010
  210HSE     CA  196   8.788   7.452   4.182 -0.2371 -0.4583 -0.2669
  210HSE     HA  197   8.806   7.492   4.083  3.0877  0.0263  0.4177
  210HSE     CB  198   8.647   7.504   4.230 -0.0852 -0.1007 -0.7048
  210HSE    HB1  199   8.608   7.455   4.322 -0.0686  0.3057 -0.4802
  210HSE    HB2  200   8.569   7.493   4.153 -2.4758 -0.8386  1.6596
  210HSE    ND1  201   8.641   7.692   4.393  0.3396  0.0303 -0.2319
  210HSE     CG  202   8.638   7.650   4.258  0.5226 -0.3567  0.4182
  210HSE    CE1  203   8.628   7.819   4.390 -0.0566  0.0933  0.4533
  210HSE    HE1  204   8.604   7.875   4.480 -2.0308 -0.0005  0.0174
  210HSE    NE2  205   8.616   7.865   4.258  0.4557 -0.8517 -0.4581
  210HSE    HE2  206   8.615   7.959   4.226 -0.2384 -0.5579  0.3794
  210HSE    CD2  207   8.630   7.760   4.177  0.0439 -0.0418 -0.8879
  210HSE    HD2  208   8.640   7.765   4.069  1.3288  2.1065 -0.7425
  210HSE      C  209   8.906   7.506   4.267 -0.3416  0.8673 -0.2091
  210HSE      O  210   8.982   7.430   4.335  0.1798 -0.2453  0.0251
  211SER      N  211   8.924   7.637   4.252 -0.2392  0.0369 -0.3857
  211SER     HN  212   8.867   7.682   4.184 -1.1822  0.6076  0.7332
  211SER     CA  213   9.034   7.717   4.296  0.2693  0.2068  0.7072
  211SER     HA  214   9.128   7.671   4.266 -0.0713 -2.4384  3.2521
  211SER     CB  215   9.025   7.862   4.247  0.1065 -0.1024 -0.3259
  211SER    HB1  216   9.107   7.925   4.287 -1.3227  1.7290 -0.1438
  211SER    HB2  217   8.926   7.898   4.283  0.0268  0.3415 -0.9753
  211SER     OG  218   9.022   7.865   4.106  0.0647  0.4144  0.4777
  211SER    HG1  219   8.993   7.952   4.078 -0.7310  0.0457  0.1288
  211SER      C  220   9.049   7.727   4.451 -0.2267 -0.5572  0.2056
  211SER      O  221   9.154   7.736   4.509  0.2301  0.0060 -0.2224
  212SER      N  222   8.936   7.707   4.522  0.6961 -0.5806 -0.8518
  212SER     HN  223   8.845   7.699   4.481  0.6650 -0.6389 -0.7732
  212SER     CA  224   8.925   7.671   4.663 -0.1686  0.2924 -0.5165
  212SER     HA  225   8.979   7.746   4.719 -0.4225  0.3724 -0.3812
  212SER     CB  226   8.774   7.673   4.726 -0.2046 -0.0813  0.1154
  212SER    HB1  227   8.748   7.780   4.724  0.6866  0.1373 -0.8356
  212SER    HB2  228   8.780   7.648   4.834  0.1465  0.0950  0.1396
  212SER     OG  229   8.676   7.602   4.654 -0.2781 -0.0150  0.4135
  212SER    HG1  230   8.667   7.643   4.568 -0.8803 -0.5918  0.1884
  212SER      C  231   8.987   7.541   4.706 -0.9985  0.5824  0.3975
  212SER      O  232   9.050   7.533   4.810 -0.2749  0.5253  0.1527
  213ILE      N  233   8.979   7.433   4.626 -0.1213  0.2404  0.0390
  213ILE     HN  234   8.932   7.437   4.538  0.8851 -1.7012 -0.6481
  213ILE     CA  235   9.032   7.304   4.680 -0.3851  0.0961  0.2184
  213ILE     HA  236   8.999   7.308   4.783 -0.7549  2.5358  0.0652
  213ILE     CB  237   8.974   7.188   4.602  0.7575 -0.1638 -0.5967
  213ILE     HB  238   9.009   7.185   4.496 -0.3521 -0.7188 -0.9545
  213ILE    CG2  239   9.011   7.063   4.687 -0.3668  0.0255 -0.4518
  213ILE   HG21  240   8.972   7.080   4.790  3.1197  0.3434  0.9601
  213ILE   HG22  241   9.119   7.039   4.687 -0.0374  1.3482  0.7688
  213ILE   HG23  242   8.955   6.979   4.641  1.3857 -1.7820  0.5729
  213ILE    CG1  243   8.821   7.191   4.581  0.3243 -0.2395  0.1487
  213ILE   HG11  244   8.790   7.089   4.550  1.4978 -1.3701  2.4499
  213ILE   HG12  245   8.802   7.263   4.499  0.1867  0.1130  0.4866
  213ILE     CD  246   8.742   7.237   4.703 -0.7343  0.6402 -0.2168
  213ILE    HD1  247   8.727   7.346   4.686  0.2721  1.2199  2.1997
  213ILE    HD2  248   8.797   7.228   4.799 -0.3311  0.8174 -0.4308
  213ILE    HD3  249   8.650   7.177   4.721  0.6281 -1.6532 -0.4392
  213ILE      C  250   9.182   7.290   4.697 -0.0193  0.5530  0.8226
  213ILE      O  251   9.248   7.237   4.790  0.0029  0.0518 -0.0942
  214LEU      N  252   9.255   7.327   4.589 -0.1213  0.3485  0.1828
  214LEU     HN  253   9.203   7.359   4.510 -0.7665 -0.2807  0.3361
  214LEU     CA  254   9.402   7.314   4.572 -0.5398 -0.2355  0.8061
  214LEU     HA  255   9.429   7.239   4.644 -0.7460 -1.1540 -0.0575
  214LEU     CB  256   9.456   7.262   4.429 -0.1512  0.2675 -0.3261
  214LEU    HB1  257   9.563   7.244   4.450 -0.4008  0.3103  1.0250
  214LEU    HB2  258   9.435   7.343   4.356 -2.3531 -2.1909 -2.6947
  214LEU     CG  259   9.376   7.136   4.378 -0.2668 -0.0110 -1.0278
  214LEU     HG  260   9.270   7.169   4.385 -0.4006 -0.7935  3.2118
  214LEU    CD1  261   9.415   7.111   4.234 -1.2489  0.6644  0.2694
  214LEU   HD11  262   9.410   7.199   4.166 -1.2020 -2.2359 -3.8542
  214LEU   HD12  263   9.339   7.037   4.200 -0.8622  0.6954 -0.6783
  214LEU   HD13  264   9.516   7.067   4.224 -1.4014  0.5913 -1.1132
  214LEU    CD2  265   9.387   7.011   4.474  0.2759 -0.5878 -0.7920
  214LEU   HD21  266   9.497   6.991   4.480  0.3983 -0.6044 -2.4417
  214LEU   HD22  267   9.337   6.919   4.436 -0.1473 -1.7137  2.2150
  214LEU   HD23  268   9.345   7.041   4.572  1.4910  0.0588 -0.4455
  214LEU      C  269   9.470   7.445   4.605  0.1591 -0.0773 -0.0629
  214LEU      O  270   9.595   7.454   4.617  0.4489 -0.0352  0.0005
  215GLY      N  271   9.385   7.554   4.625 -0.1785  0.6861  0.2560
  215GLY     HN  272   9.288   7.535   4.614 -0.1186 -1.2326  2.1908
  215GLY     CA  273   9.417   7.693   4.673 -0.8044  0.2483  0.3937
  215GLY    HA1  274   9.495   7.684   4.747 -0.3132 -0.1836 -0.1580
  215GLY    HA2  275   9.325   7.745   4.692 -1.5438 -0.8274 -0.1591
  215GLY      C  276   9.481   7.781   4.570 -0.1174  0.6553  0.5856
  215GLY      O  277   9.541   7.885   4.598 -0.2832 -0.3542  0.1018
  216GLN      N  278   9.466   7.748   4.439 -0.4218 -0.0806  0.2135
  216GLN     HN  279   9.402   7.674   4.418 -0.9517  0.3353  0.3292
  216GLN     CA  280   9.529   7.805   4.324  0.0394  0.0839  0.6839
  216GLN     HA  281   9.587   7.892   4.349 -0.6132  0.9581 -0.6967
  216GLN     CB  282   9.633   7.705   4.268  0.2725 -0.0980 -0.0077
  216GLN    HB1  283   9.661   7.732   4.163  0.7958 -2.8650 -0.6630
  216GLN    HB2  284   9.566   7.618   4.253 -0.7009  0.8630 -1.5594
  216GLN     CG  285   9.758   7.676   4.361 -0.8500 -0.0632 -0.0353
  216GLN    HG1  286   9.822   7.606   4.304 -0.9761 -0.8373  0.7525
  216GLN    HG2  287   9.724   7.622   4.452  0.0890 -1.2035 -0.3300
  216GLN     CD  288   9.829   7.803   4.397 -0.7894 -0.2631 -0.9774
  216GLN    OE1  289   9.831   7.847   4.512 -0.8989  0.0179  0.2542
  216GLN    NE2  290   9.882   7.874   4.292  0.0586  0.4235 -0.3064
  216GLN   HE21  291   9.924   7.964   4.297 -0.1201  0.5046 -0.2455
  216GLN   HE22  292   9.873   7.835   4.200  2.2489  0.1932 -0.4697
  216GLN      C  293   9.431   7.845   4.217 -0.0638  0.1378  0.8640
  216GLN      O  294   9.329   7.780   4.200 -0.6545  0.0523 -0.6397
  217GLU      N  295   9.442   7.956   4.146 -0.7495  0.1156 -0.2931
  217GLU     HN  296   9.489   8.034   4.188 -2.3162 -0.0272  1.9074
  217GLU     CA  297   9.359   7.981   4.027 -0.4064 -0.0855 -0.6812
  217GLU     HA  298   9.256   7.962   4.055 -0.4711  1.2371  0.0936
  217GLU     CB  299   9.376   8.133   4.003  0.3562 -0.4688 -0.7512
  217GLU    HB1  300   9.313   8.163   3.917 -2.8012  2.9684  2.4251
  217GLU    HB2  301   9.483   8.151   3.980  0.7733 -2.3655 -0.4818
  217GLU     CG  302   9.313   8.226   4.116 -0.9782  0.1052  0.4040
  217GLU    HG1  303   9.368   8.207   4.211  1.7636  1.5859 -0.7610
  217GLU    HG2  304   9.209   8.202   4.146 -0.7949  1.4261  2.2830
  217GLU     CD  305   9.327   8.373   4.075 -0.4788 -0.0176 -0.8492
  217GLU    OE1  306   9.254   8.421   3.983 -0.2644  0.4585 -0.2921
  217GLU    OE2  307   9.409   8.447   4.138 -0.1082 -0.0676  0.6184
  217GLU      C  308   9.400   7.898   3.909 -0.4245  0.3567  0.4468
  217GLU      O  309   9.520   7.886   3.875  0.0637 -0.0749  0.2322
  218PHE      N  310   9.302   7.841   3.837 -0.6659 -0.0978  0.4003
  218PHE     HN  311   9.207   7.843   3.867 -0.2791  2.3301  1.6606
  218PHE     CA  312   9.322   7.776   3.709 -0.1905 -1.8329 -0.2091
  218PHE     HA  313   9.231   7.727   3.678 -0.5407 -0.4620 -1.4648
  218PHE     CB  314   9.371   7.867   3.591 -0.2870  0.4350 -0.0077
  218PHE    HB1  315   9.378   7.816   3.492  1.4589  0.8884 -0.1416
  218PHE    HB2  316   9.466   7.915   3.622 -0.1244  2.0531 -2.7339
  218PHE     CG  317   9.280   7.970   3.555  0.3354 -0.7374  0.3868
  218PHE    CD1  318   9.143   7.939   3.531 -0.1337 -0.3117 -0.1124
  218PHE    HD1  319   9.115   7.835   3.539  2.2228 -0.8997  1.7117
  218PHE    CE1  320   9.055   8.041   3.501 -0.8173  0.4479  0.1515
  218PHE    HE1  321   8.949   8.028   3.486 -0.8345  1.9681 -1.3809
  218PHE     CZ  322   9.099   8.172   3.494 -0.4386 -0.4869 -0.1329
  218PHE     HZ  323   9.027   8.249   3.471 -0.3746 -0.2520  0.4204
  218PHE    CD2  324   9.322   8.104   3.553 -0.0436 -0.6888  0.3138
  218PHE    HD2  325   9.427   8.110   3.579 -0.6070 -2.6686  3.4814
  218PHE    CE2  326   9.234   8.210   3.519 -0.3083  0.0128 -0.2430
  218PHE    HE2  327   9.261   8.315   3.517 -2.0326  0.6026  2.0864
  218PHE      C  328   9.407   7.661   3.724  0.3063  0.6710  0.1334
  218PHE      O  329   9.513   7.650   3.660 -0.3212 -0.7482  0.1355
  219CYS      N  330   9.361   7.569   3.816 -0.3232 -0.4451  0.3561
  219CYS     HN  331   9.282   7.587   3.875  0.1614 -0.5594  1.0544
  219CYS     CA  332   9.445   7.474   3.876  0.8387 -0.0977  0.5764
  219CYS     HA  333   9.533   7.455   3.817  0.5982 -2.4824  0.8847
  219CYS     CB  334   9.496   7.532   4.012  0.7638 -0.1660  0.0609
  219CYS    HB1  335   9.408   7.566   4.071  0.1022  0.9804 -1.5338
  219CYS    HB2  336   9.540   7.632   3.993 -1.3907  1.0586  1.1501
  219CYS     SG  337   9.614   7.414   4.086 -0.5953 -0.1579  0.4903
  219CYS    HG1  338   9.688   7.377   3.982  2.1862  0.0185  2.2841
  219CYS      C  339   9.369   7.343   3.891 -0.0759  0.2142 -0.4386
  219CYS      O  340   9.252   7.341   3.932 -0.5088 -0.2771 -0.2436
  220PHE      N  341   9.437   7.236   3.858 -0.0257  0.5352  0.1193
  220PHE     HN  342   9.519   7.245   3.803 -1.8727  2.4684 -2.6134
  220PHE     CA  343   9.375   7.102   3.848  0.1583  0.4885  0.2032
  220PHE     HA  344   9.298   7.090   3.923  1.4432  2.4759  1.9677
  220PHE     CB  345   9.318   7.090   3.706 -0.3556  0.1080  0.0082
  220PHE    HB1  346   9.244   7.169   3.680  1.2344  1.6851  0.0968
  220PHE    HB2  347   9.264   6.993   3.697 -1.5766  0.6555  0.9870
  220PHE     CG  348   9.431   7.095   3.602 -0.4472 -0.2314 -0.9349
  220PHE    CD1  349   9.464   7.216   3.536 -0.8365  0.2371  0.2762
  220PHE    HD1  350   9.412   7.308   3.556  0.1931  0.5198  1.6982
  220PHE    CE1  351   9.564   7.214   3.433 -0.3733 -0.0421 -0.5211
  220PHE    HE1  352   9.598   7.308   3.393 -0.7856  1.2499  1.9424
  220PHE     CZ  353   9.634   7.094   3.397 -0.2338  0.3165  0.2513
  220PHE     HZ  354   9.709   7.091   3.319 -0.2139 -1.6253  0.3015
  220PHE    CD2  355   9.499   6.979   3.570  0.2981  0.1166  0.0462
  220PHE    HD2  356   9.486   6.892   3.631 -1.5427  1.9605  2.4863
  220PHE    CE2  357   9.599   6.977   3.468  0.3920  0.4284  0.1668
  220PHE    HE2  358   9.650   6.885   3.444  1.5510  0.8743  0.8103
  220PHE      C  359   9.479   6.996   3.883 -0.4555 -0.6018  0.1487
  220PHE      O  360   9.601   7.009   3.856 -0.2434 -0.0084  0.3128
  221GLU      N  361   9.437   6.892   3.960  0.4846  0.2623  0.1222
  221GLU     HN  362   9.340   6.886   3.985  0.4090 -0.0091 -0.2232
  221GLU     CA  363   9.523   6.789   4.009  0.8887  0.3701  0.6407
  221GLU     HA  364   9.623   6.830   4.005  1.5812 -1.2980 -1.4698
  221GLU     CB  365   9.489   6.738   4.157 -0.4052 -0.2672  0.3384
  221GLU    HB1  366   9.505   6.816   4.234 -3.1634 -1.3574  2.1815
  221GLU    HB2  367   9.564   6.659   4.179 -1.5892 -2.1340 -1.8421
  221GLU     CG  368   9.358   6.661   4.176 -0.3951 -1.0778  0.1162
  221GLU    HG1  369   9.341   6.588   4.095 -1.3309 -2.2652  1.3374
  221GLU    HG2  370   9.279   6.738   4.161  0.5454 -0.0241  0.4121
  221GLU     CD  371   9.339   6.607   4.317 -0.3315  0.2583  0.2058
  221GLU    OE1  372   9.312   6.483   4.323  0.2406 -0.1985  0.0966
  221GLU    OE2  373   9.361   6.684   4.416  0.4724 -0.0365  0.1309
  221GLU      C  374   9.511   6.670   3.919  0.2086 -0.7997  0.0483
  221GLU      O  375   9.410   6.646   3.859  0.0077  0.2748  0.6017
  222VAL      N  376   9.619   6.596   3.907 -0.2510  0.1683  0.3861
  222VAL     HN  377   9.700   6.622   3.958  0.5092  3.3061 -2.0603
  222VAL     CA  378   9.629   6.495   3.801  0.2207 -0.0660  0.2716
  222VAL     HA  379   9.534   6.470   3.755 -1.0667 -1.0104  3.2234
  222VAL     CB  380   9.736   6.528   3.697 -0.5368  0.1208  0.1724
  222VAL     HB  381   9.828   6.578   3.733 -1.6023  1.6690  0.8225
  222VAL    CG1  382   9.760   6.405   3.614  0.0165  0.1103  0.0296
  222VAL   HG11  383   9.812   6.426   3.518 -1.7773 -1.7662 -1.4619
  222VAL   HG12  384   9.671   6.352   3.574 -0.7802  1.3833  0.0472
  222VAL   HG13  385   9.819   6.328   3.668  0.3844 -0.1884 -0.7769
  222VAL    CG2  386   9.675   6.629   3.602  0.3094  0.3248  0.2422
  222VAL   HG21  387   9.746   6.656   3.521  0.2157 -0.3784 -0.0884
  222VAL   HG22  388   9.661   6.724   3.658  0.4722  0.2012  0.4950
  222VAL   HG23  389   9.579   6.601   3.554  0.7866 -0.3505 -0.3385
  222VAL      C  390   9.665   6.363   3.873  0.0405 -0.6508 -0.8007
  222VAL      O  391   9.774   6.344   3.924 -0.5035 -0.4407 -0.2221
  223THR      N  392   9.570   6.275   3.875  0.5775  0.7563  0.1178
  223THR     HN  393   9.486   6.291   3.824  0.8679 -1.8399 -1.3777
  223THR     CA  394   9.587   6.139   3.933  0.5442 -0.5856 -0.1224
  223THR     HA  395   9.637   6.161   4.026  0.3035 -0.2826 -0.0632
  223THR     CB  396   9.450   6.071   3.951 -0.4170 -0.1504 -0.6291
  223THR     HB  397   9.414   6.027   3.856 -0.8809 -0.0369 -0.5047
  223THR    OG1  398   9.349   6.161   3.993 -0.1631  0.5027 -0.7180
  223THR    HG1  399   9.381   6.183   4.082  0.8140 -0.6615 -0.7554
  223THR    CG2  400   9.455   5.976   4.065 -0.0522  0.4038 -0.5875
  223THR   HG21  401   9.363   5.916   4.078 -0.2807  0.9545  0.4830
  223THR   HG22  402   9.487   6.029   4.158  1.5502 -1.5264  0.0280
  223THR   HG23  403   9.536   5.900   4.060 -0.3048 -0.7186  5.0352
  223THR      C  404   9.675   6.055   3.850  0.0419 -0.6115 -0.0782
  223THR      O  405   9.654   6.039   3.727 -0.5690 -0.5661 -0.2739
  224THR      N  406   9.789   6.010   3.903  0.1324 -0.3608 -0.0836
  224THR     HN  407   9.807   6.041   3.996 -1.6051 -0.9830  0.5001
  224THR     CA  408   9.894   5.941   3.836 -0.1347  0.1991 -0.2650
  224THR     HA  409   9.848   5.867   3.772  1.8131 -4.3100  3.0818
  224THR     CB  410   9.965   6.028   3.735 -0.1510 -0.3756 -0.0396
  224THR     HB  411   9.897   6.089   3.670  1.1917 -0.6092 -1.7442
  224THR    OG1  412  10.040   5.952   3.639  0.0859  0.1685  0.1939
  224THR    HG1  413   9.977   5.950   3.567  0.6785  0.8103 -0.3529
  224THR    CG2  414  10.066   6.126   3.797  0.1168  0.1107 -0.4215
  224THR   HG21  415  10.134   6.177   3.726  1.2395  1.6015  1.6102
  224THR   HG22  416  10.132   6.074   3.870  2.5181  1.5002 -1.4506
  224THR   HG23  417  10.013   6.208   3.849  2.9826  1.0489  1.2275
  224THR      C  418   9.981   5.862   3.936 -0.3016 -0.0293  0.4065
  224THR      O  419   9.976   5.894   4.053  0.1677  0.2008 -0.3056
  225SER      N  420  10.060   5.758   3.894  0.2739 -0.1095  0.2697
  225SER     HN  421  10.055   5.728   3.799  0.3927 -0.7877  0.4772
  225SER     CA  422  10.156   5.694   3.982 -0.0054  0.0104 -0.4246
  225SER     HA  423  10.092   5.663   4.063 -0.3207 -0.7261 -0.9473
  225SER     CB  424  10.226   5.567   3.926  0.2465  0.0890  0.1368
  225SER    HB1  425  10.292   5.537   4.010 -1.0023  2.0759  1.9139
  225SER    HB2  426  10.286   5.580   3.834 -0.3041 -1.3606 -0.4729
  225SER     OG  427  10.142   5.458   3.893  0.1141 -0.0703  0.0136
  225SER    HG1  428  10.102   5.479   3.809 -1.9298 -0.8140  0.7492
  225SER      C  429  10.263   5.784   4.031  0.0343  0.5575  0.2999
  225SER      O  430  10.301   5.889   3.976  0.4884  0.6558  0.1164
  226SER      N  431  10.323   5.759   4.142 -0.0964  0.1479  0.2159
  226SER     HN  432  10.288   5.682   4.195  0.8576  1.4113  2.8761
  226SER     CA  433  10.421   5.843   4.210 -0.3058 -0.0107  1.1041
  226SER     HA  434  10.468   5.791   4.291  1.8659  0.5415  0.2612
  226SER     CB  435  10.554   5.871   4.125 -0.1197  0.0764  0.4038
  226SER    HB1  436  10.634   5.923   4.183  0.0310 -2.1916  2.3933
  226SER    HB2  437  10.534   5.944   4.043 -3.4309 -0.4566  0.5916
  226SER     OG  438  10.608   5.741   4.087  0.0636  0.3047  0.2511
  226SER    HG1  439  10.579   5.730   3.996  3.0033 -2.2884 -0.5688
  226SER      C  440  10.371   5.969   4.269 -0.6678 -0.3660  0.5639
  226SER      O  441  10.449   6.068   4.267 -0.0535 -0.5389  0.4966
  227GLY      N  442  10.247   5.971   4.325 -0.3274  0.1721 -0.5891
  227GLY     HN  443  10.200   5.883   4.330 -0.1532  0.1482  0.9211
  227GLY     CA  444  10.178   6.079   4.386 -0.9428 -0.0646  0.3906
  227GLY    HA1  445  10.258   6.135   4.431  1.0960 -0.4178 -2.5033
  227GLY    HA2  446  10.107   6.041   4.457 -1.6587 -0.1797 -0.3678
  227GLY      C  447  10.116   6.180   4.293  0.2480 -0.5751  0.2681
  227GLY      O  448  10.181   6.223   4.198  0.0913  0.0293 -0.0196
  228THR      N  449   9.993   6.220   4.328  0.4730  0.3379  0.1422
  228THR     HN  450   9.961   6.201   4.420  1.7149 -0.0482  0.5111
  228THR     CA  451   9.908   6.319   4.258 -0.5077  0.3294 -0.4201
  228THR     HA  452   9.900   6.272   4.161 -0.0281 -1.0908  0.2023
  228THR     CB  453   9.762   6.329   4.320 -0.4274 -0.4696 -0.5134
  228THR     HB  454   9.776   6.339   4.429 -2.3661 -2.4681 -0.0055
  228THR    OG1  455   9.686   6.214   4.292 -0.1359  0.3165  0.5616
  228THR    HG1  456   9.735   6.138   4.324  0.8649  0.4432 -0.5795
  228THR    CG2  457   9.685   6.451   4.270 -0.5419 -0.1530  0.5043
  228THR   HG21  458   9.749   6.539   4.287  1.6521 -1.7521  1.0108
  228THR   HG22  459   9.600   6.470   4.340  0.2857 -0.8763  1.7373
  228THR   HG23  460   9.657   6.443   4.163  2.0333  0.3207 -0.2640
  228THR      C  461   9.981   6.451   4.225 -0.2459  0.9750 -0.0028
  228THR      O  462  10.052   6.502   4.308  0.7242 -0.2925  0.1047
  229LYS      N  463   9.971   6.506   4.090  0.4076  0.1938 -0.1906
  229LYS     HN  464   9.918   6.453   4.023 -1.3857  0.8455  0.6490
  229LYS     CA  465  10.054   6.620   4.050  0.2661 -0.0584 -0.3692
  229LYS     HA  466  10.124   6.646   4.129  1.7218 -0.9107 -1.3247
  229LYS     CB  467  10.146   6.594   3.926  0.0441 -0.1739  0.2157
  229LYS    HB1  468  10.208   6.685   3.908 -0.1161 -0.0908  0.0789
  229LYS    HB2  469  10.089   6.584   3.831 -0.0227 -0.0086  0.2370
  229LYS     CG  470  10.231   6.467   3.947 -0.1039  0.1071 -0.4937
  229LYS    HG1  471  10.284   6.459   3.850 -1.1341  1.8735 -1.2537
  229LYS    HG2  472  10.176   6.373   3.967  0.0609  0.0716 -0.1939
  229LYS     CD  473  10.331   6.496   4.059  0.0875  0.4332 -0.3172
  229LYS    HD1  474  10.280   6.490   4.157  0.1577  1.0342 -0.2436
  229LYS    HD2  475  10.364   6.600   4.039 -2.2569  1.5858  1.4044
  229LYS     CE  476  10.446   6.395   4.067 -0.6848 -0.3202  0.8888
  229LYS    HE1  477  10.497   6.400   4.166 -0.1489  0.0507  0.5980
  229LYS    HE2  478  10.518   6.434   3.992 -0.2826 -1.2957  0.7480
  229LYS     NZ  479  10.398   6.258   4.049  0.1001 -0.2427  0.3989
  229LYS    HZ1  480  10.416   6.229   3.951  1.0288 -1.8208  0.9969
  229LYS    HZ2  481  10.299   6.247   4.078  0.4110  0.3100  1.7653
  229LYS    HZ3  482  10.453   6.187   4.103 -0.8697 -0.6377  0.8857
  229LYS      C  483   9.964   6.740   4.019 -0.7498 -0.5324 -0.5642
  229LYS      O  484   9.867   6.725   3.947 -0.4073 -0.1954 -0.1168
  230CYS      N  485   9.992   6.853   4.079  0.0843 -0.1195  0.7167
  230CYS     HN  486  10.053   6.860   4.158  1.1232  0.5029 -0.1144
  230CYS     CA  487   9.918   6.974   4.055 -0.5504  0.2557  0.6574
  230CYS     HA  488   9.818   6.946   4.026 -0.9551  0.3795  1.8494
  230CYS     CB  489   9.902   7.061   4.183  0.1984 -0.3223 -0.4906
  230CYS    HB1  490   9.831   7.143   4.160  0.9119 -0.1138 -2.0391
  230CYS    HB2  491   9.998   7.108   4.211 -1.2268  1.3868  1.9245
  230CYS     SG  492   9.842   6.968   4.329  0.0504  0.1207 -0.0194
  230CYS    HG1  493   9.956   6.957   4.397 -1.5089  0.5677  2.8615
  230CYS      C  494   9.976   7.061   3.944  0.4695 -0.0656 -0.6766
  230CYS      O  495  10.096   7.073   3.924 -0.5813  0.4818 -0.8248
  231PHE      N  496   9.892   7.127   3.857  0.2280 -0.1402 -0.6011
  231PHE     HN  497   9.799   7.095   3.843  0.5292 -0.4602 -2.0822
  231PHE     CA  498   9.939   7.220   3.764 -0.0576 -0.2534 -1.0159
  231PHE     HA  499  10.036   7.253   3.800 -0.6698  0.3820  0.1113
  231PHE     CB  500   9.948   7.174   3.624 -0.1326 -0.2917 -0.5064
  231PHE    HB1  501  10.005   7.240   3.556  1.9419 -1.3717  0.0900
  231PHE    HB2  502   9.848   7.158   3.579  0.0860  2.0015 -1.9360
  231PHE     CG  503  10.019   7.037   3.622 -0.6239 -0.1862  0.2196
  231PHE    CD1  504  10.158   7.044   3.618 -0.2883  0.2526 -0.5905
  231PHE    HD1  505  10.209   7.138   3.630  0.0313  0.0201 -0.1379
  231PHE    CE1  506  10.221   6.921   3.603  0.1914  0.5883 -0.3953
  231PHE    HE1  507  10.328   6.924   3.610  0.0820  2.7042  1.6469
  231PHE     CZ  508  10.154   6.799   3.596  0.7684  0.0034 -0.3238
  231PHE     HZ  509  10.213   6.709   3.604 -0.2836 -0.7533 -0.8515
  231PHE    CD2  510   9.948   6.915   3.597 -0.1714 -0.3799 -0.2951
  231PHE    HD2  511   9.841   6.922   3.580 -0.1640  0.5416 -0.0341
  231PHE    CE2  512  10.012   6.793   3.584 -0.1290 -0.4091 -0.8282
  231PHE    HE2  513   9.966   6.696   3.572 -0.7099 -0.2745  0.2146
  231PHE      C  514   9.852   7.345   3.775  0.2609 -0.1815  0.4748
  231PHE      O  515   9.731   7.334   3.795  0.1203 -0.3671 -0.8276
  232ALA      N  516   9.905   7.466   3.765  0.3638 -0.4323 -0.5513
  232ALA     HN  517  10.001   7.490   3.762  0.2329  0.7606  1.9880
  232ALA     CA  518   9.823   7.586   3.774  0.2469  0.3179 -0.3808
  232ALA     HA  519   9.718   7.567   3.757 -0.5495  1.4752  2.6169
  232ALA     CB  520   9.836   7.665   3.911  0.2708  0.0226  0.2290
  232ALA    HB1  521   9.940   7.703   3.923 -0.2357  1.1641  1.2818
  232ALA    HB2  522   9.815   7.591   3.990 -1.5065  1.6815  1.4234
  232ALA    HB3  523   9.769   7.754   3.917  1.4729  1.0320 -0.7848
  232ALA      C  524   9.868   7.685   3.667  0.3103  0.9268  0.1120
  232ALA      O  525   9.988   7.693   3.642  0.6744  0.4177  0.4408
  233CYS      N  526   9.774   7.754   3.611 -0.4747  0.0005  0.3651
  233CYS     HN  527   9.680   7.745   3.644 -0.3832  0.9983  0.9305
  233CYS     CA  528   9.794   7.822   3.485  0.3606  0.0544 -0.2631
  233CYS     HA  529   9.897   7.838   3.458 -0.1195  0.7396 -1.8253
  233CYS     CB  530   9.730   7.751   3.355  0.3934 -0.1921  0.0317
  233CYS    HB1  531   9.745   7.805   3.259 -0.5215 -0.9972 -0.5898
  233CYS    HB2  532   9.621   7.752   3.378  0.6608  0.3523  1.3440
  233CYS     SG  533   9.788   7.575   3.336 -0.2052 -0.1819 -0.5628
  233CYS    HG1  534   9.914   7.591   3.297 -0.2419  1.4858 -0.0342
  233CYS      C  535   9.747   7.964   3.475  0.1402 -1.0719  0.1646
  233CYS      O  536   9.675   8.013   3.562  0.0021 -0.7426 -0.3313
  234ARG      N  537   9.792   8.053   3.382 -0.1708 -0.3387 -0.0773
  234ARG     HN  538   9.858   8.030   3.311  0.6611  1.0029  0.2318
  234ARG     CA  539   9.775   8.199   3.404 -0.9917 -0.1159 -0.1040
  234ARG     HA  540   9.757   8.224   3.507  0.6907  2.0542 -0.2585
  234ARG     CB  541   9.910   8.261   3.344 -0.2198 -0.7378  0.7038
  234ARG    HB1  542   9.990   8.221   3.409 -1.4428  0.2530  2.9322
  234ARG    HB2  543   9.905   8.370   3.366 -0.5326 -0.6669  0.2902
  234ARG     CG  544   9.938   8.230   3.196 -0.0355 -0.2153  0.5319
  234ARG    HG1  545   9.844   8.240   3.138  0.6516  0.1422 -0.5318
  234ARG    HG2  546   9.972   8.125   3.192 -0.2052 -0.2295 -1.1075
  234ARG     CD  547  10.040   8.321   3.131 -0.5368  0.0653  0.6320
  234ARG    HD1  548  10.070   8.276   3.034  0.4594  0.7299  0.6253
  234ARG    HD2  549  10.128   8.333   3.197  0.1390  0.7111 -0.3519
  234ARG     NE  550   9.970   8.458   3.109 -0.4157  0.2331 -0.1971
  234ARG     HE  551   9.982   8.529   3.178  4.8363 -1.4748  1.1348
  234ARG     CZ  552   9.885   8.489   3.010  0.8663  0.2778 -0.2883
  234ARG    NH1  553   9.871   8.417   2.901 -0.2424  0.1808 -0.0924
  234ARG   HH11  554   9.948   8.353   2.894  0.0477  0.2556  1.9316
  234ARG   HH12  555   9.824   8.451   2.820 -0.0214  2.9815  0.8469
  234ARG    NH2  556   9.816   8.601   3.017  0.0087  0.1816 -0.4266
  234ARG   HH21  557   9.816   8.647   3.106  0.4877  1.7799 -1.2291
  234ARG   HH22  558   9.747   8.620   2.947  0.7713  0.6337 -1.0760
  234ARG      C  559   9.664   8.266   3.331 -0.7551 -0.3180  0.0779
  234ARG      O  560   9.627   8.377   3.373 -0.3207 -0.2983  0.1390
  235SER      N  561   9.599   8.182   3.250 -0.2494  0.3301  1.0852
  235SER     HN  562   9.628   8.092   3.220 -0.2615  1.7584 -4.3170
  235SER     CA  563   9.467   8.217   3.206  0.4045  0.3020 -0.2491
  235SER     HA  564   9.409   8.271   3.280  2.3203  0.0360  1.5624
  235SER     CB  565   9.459   8.285   3.066 -0.3497 -0.4461  0.1708
  235SER    HB1  566   9.509   8.383   3.085  1.7690 -1.6415  1.0056
  235SER    HB2  567   9.355   8.299   3.028 -0.5205 -1.2728  0.3196
  235SER     OG  568   9.524   8.209   2.967 -0.1996 -0.4432 -0.0529
  235SER    HG1  569   9.517   8.269   2.893 -0.8181  0.8802  1.0366
  235SER      C  570   9.392   8.085   3.193  1.0424  0.3666  0.5914
  235SER      O  571   9.454   7.976   3.197 -0.6675 -0.4905  0.0646
  236ALA      N  572   9.257   8.090   3.182 -0.5124  0.6309 -0.2026
  236ALA     HN  573   9.204   8.175   3.187 -1.3233  0.1238 -0.0116
  236ALA     CA  574   9.173   7.978   3.149 -0.6306 -0.2105  0.1581
  236ALA     HA  575   9.174   7.901   3.226 -2.5407  0.5431  1.0085
  236ALA     CB  576   9.034   8.033   3.137  0.6098  0.2168 -0.6384
  236ALA    HB1  577   8.969   7.944   3.123 -0.4622  1.1161 -1.5144
  236ALA    HB2  578   9.015   8.106   3.056  0.2682 -1.2380 -1.9230
  236ALA    HB3  579   8.998   8.083   3.229 -0.6765  0.0002 -1.0021
  236ALA      C  580   9.210   7.923   3.008  0.5419 -0.2710  0.5012
  236ALA      O  581   9.215   7.803   2.985 -0.6355  0.2729  0.1605
  237ALA      N  582   9.225   8.014   2.910 -0.7427 -0.3446  0.3713
  237ALA     HN  583   9.190   8.106   2.927 -1.5356 -0.1822 -1.7266
  237ALA     CA  584   9.280   7.972   2.778  0.0149  0.4410 -0.2851
  237ALA     HA  585   9.206   7.911   2.729 -0.3971  0.7908 -0.1036
  237ALA     CB  586   9.286   8.100   2.686  0.2767 -0.0659 -0.0817
  237ALA    HB1  587   9.323   8.196   2.728  1.5555  0.0266 -1.3405
  237ALA    HB2  588   9.179   8.112   2.659  0.7852  0.0880 -2.1651
  237ALA    HB3  589   9.349   8.067   2.601  0.6135 -1.5290  0.7065
  237ALA      C  590   9.414   7.888   2.791  0.0635 -0.5938  0.5415
  237ALA      O  591   9.429   7.782   2.733 -0.3952  0.0335 -0.3679
  238GLU      N  592   9.514   7.933   2.872 -0.7164  0.4162  0.5550
  238GLU     HN  593   9.509   8.017   2.926 -2.1225 -1.4741  3.6928
  238GLU     CA  594   9.637   7.858   2.892 -0.2053 -0.6814 -0.1910
  238GLU     HA  595   9.673   7.818   2.799  0.0615 -0.5604 -0.1394
  238GLU     CB  596   9.739   7.951   2.968  0.5319 -0.8454  0.5748
  238GLU    HB1  597   9.821   7.895   3.018 -0.7108 -1.9786  1.3937
  238GLU    HB2  598   9.686   7.999   3.053  3.5026  0.6456  1.7308
  238GLU     CG  599   9.810   8.063   2.886 -0.3100  0.1369  0.0795
  238GLU    HG1  600   9.870   8.124   2.957 -0.8955  0.1533  0.5716
  238GLU    HG2  601   9.733   8.136   2.854 -3.0745 -0.7156  3.9563
  238GLU     CD  602   9.892   8.015   2.773 -0.8570  0.0268 -0.0242
  238GLU    OE1  603   9.883   8.068   2.659  0.2244 -0.0128 -0.2805
  238GLU    OE2  604   9.963   7.914   2.794 -0.8628 -0.6751  0.6234
  238GLU      C  605   9.623   7.726   2.962  0.4871  0.3328 -0.3262
  238GLU      O  606   9.690   7.630   2.931 -0.1789  0.3927 -0.3679
  239ARG      N  607   9.520   7.707   3.047 -0.4079 -0.3466  0.1096
  239ARG     HN  608   9.463   7.789   3.046  0.2678  0.2344 -3.1409
  239ARG     CA  609   9.484   7.585   3.127 -0.1074 -0.0787  0.5555
  239ARG     HA  610   9.560   7.554   3.197 -0.8485 -1.9601  0.5686
  239ARG     CB  611   9.381   7.619   3.232 -0.5171  0.6182 -0.0860
  239ARG    HB1  612   9.290   7.639   3.172 -0.9621 -1.3061 -0.1035
  239ARG    HB2  613   9.400   7.715   3.284  1.2976 -0.3527  1.1362
  239ARG     CG  614   9.367   7.514   3.338 -0.2574  0.0111  0.9680
  239ARG    HG1  615   9.446   7.536   3.414 -0.4148  0.5257  0.9822
  239ARG    HG2  616   9.387   7.412   3.300  0.3547  0.4508  0.0798
  239ARG     CD  617   9.229   7.524   3.399 -0.4488 -0.2781 -0.2242
  239ARG    HD1  618   9.175   7.621   3.402 -0.9906 -0.5879  1.6808
  239ARG    HD2  619   9.231   7.484   3.503  0.1909  0.3672  0.0197
  239ARG     NE  620   9.141   7.441   3.316  0.2834  0.2482 -0.1742
  239ARG     HE  621   9.165   7.430   3.220  0.7924  2.6364 -0.3884
  239ARG     CZ  622   9.024   7.389   3.352  0.6871  0.5135  0.8783
  239ARG    NH1  623   8.965   7.421   3.462 -0.3387  1.2550 -0.4278
  239ARG   HH11  624   9.004   7.495   3.518 -0.2081  1.6364 -1.0069
  239ARG   HH12  625   8.867   7.405   3.468  0.0990 -1.4200  0.7443
  239ARG    NH2  626   8.954   7.321   3.266  0.1951 -0.2329 -1.0315
  239ARG   HH21  627   8.978   7.341   3.171  0.1714  0.6885 -0.8531
  239ARG   HH22  628   8.862   7.290   3.288 -0.1987  0.2063 -2.0018
  239ARG      C  629   9.433   7.474   3.045 -0.8712  0.5941 -0.0458
  239ARG      O  630   9.470   7.358   3.054 -0.2165 -0.1746 -0.2467
  240ASP      N  631   9.337   7.505   2.953 -0.6087  0.3941 -0.5034
  240ASP     HN  632   9.306   7.599   2.937 -0.7852  0.0415 -2.4517
  240ASP     CA  633   9.280   7.407   2.872  0.0433 -0.1907 -0.2685
  240ASP     HA  634   9.261   7.318   2.930  1.5801 -2.4021 -2.9129
  240ASP     CB  635   9.140   7.439   2.818 -0.7270 -0.7635 -0.0063
  240ASP    HB1  636   9.102   7.380   2.732 -0.7530  0.9302 -1.2218
  240ASP    HB2  637   9.152   7.542   2.776  0.5065 -1.8574 -2.5278
  240ASP     CG  638   9.017   7.456   2.910  0.4851 -1.1029 -0.0668
  240ASP    OD1  639   8.913   7.481   2.852  0.2752 -0.1806  0.2491
  240ASP    OD2  640   9.022   7.459   3.035  0.7472  0.3739  0.2077
  240ASP      C  641   9.375   7.372   2.762  0.2668 -1.1554 -0.2696
  240ASP      O  642   9.374   7.259   2.718  0.5551  0.3155  0.4101
  241LYS      N  643   9.456   7.470   2.716 -0.3292  0.1260  0.0940
  241LYS     HN  644   9.441   7.558   2.760  0.0769  0.6557 -0.7990
  241LYS     CA  645   9.561   7.464   2.613  0.3162 -0.6207 -0.5308
  241LYS     HA  646   9.518   7.420   2.524 -1.3944  0.7570 -0.4355
  241LYS     CB  647   9.611   7.601   2.567  0.6649 -0.4502 -0.0206
  241LYS    HB1  648   9.635   7.659   2.658 -2.7212 -3.5427  3.1958
  241LYS    HB2  649   9.525   7.661   2.528  1.1401  1.7181  2.0574
  241LYS     CG  650   9.726   7.594   2.467 -0.3982 -0.1105 -0.1926
  241LYS    HG1  651   9.727   7.497   2.412 -0.3546  0.2383 -0.8174
  241LYS    HG2  652   9.811   7.590   2.538  0.4101 -0.6197 -1.1581
  241LYS     CD  653   9.742   7.713   2.373 -0.4429 -0.3703  0.9605
  241LYS    HD1  654   9.643   7.728   2.326  0.6509 -2.4179 -2.3863
  241LYS    HD2  655   9.818   7.690   2.295 -1.6389  0.4482 -0.5114
  241LYS     CE  656   9.753   7.841   2.448 -0.0669  0.5028 -0.3028
  241LYS    HE1  657   9.693   7.841   2.541 -3.8424 -1.8501 -2.4556
  241LYS    HE2  658   9.709   7.931   2.399  2.1384  2.1224  0.4901
  241LYS     NZ  659   9.892   7.884   2.461  0.6058  0.1527  0.7072
  241LYS    HZ1  660   9.918   7.942   2.380 -2.5087  1.5263  0.5491
  241LYS    HZ2  661   9.953   7.800   2.470  0.3504 -0.0023  1.0630
  241LYS    HZ3  662   9.891   7.939   2.549 -0.7404 -0.8675  1.3788
  241LYS      C  663   9.671   7.378   2.661 -0.2829 -0.0187  0.9755
  241LYS      O  664   9.723   7.287   2.589 -0.4101 -0.0992 -0.3829
  242TRP      N  665   9.709   7.398   2.786  0.1811 -0.0108  0.2612
  242TRP     HN  666   9.681   7.479   2.836  1.3311 -0.9620  2.6103
  242TRP     CA  667   9.801   7.301   2.848  0.4202  0.0264  0.5698
  242TRP     HA  668   9.888   7.303   2.784  0.0087  2.3069 -0.0315
  242TRP     CB  669   9.853   7.358   2.983  0.1949  0.5018  0.4177
  242TRP    HB1  670   9.762   7.383   3.042  0.2010 -2.0725  1.6368
  242TRP    HB2  671   9.910   7.452   2.968  2.4581 -0.8408  0.1553
  242TRP     CG  672   9.928   7.270   3.082  1.1707 -0.1251 -0.7726
  242TRP    CD1  673   9.901   7.266   3.217  1.3928  0.2857  0.0335
  242TRP    HD1  674   9.811   7.310   3.256  0.1095 -0.8444 -1.5061
  242TRP    NE1  675   9.985   7.175   3.282  0.3582  0.2240 -0.1496
  242TRP    HE1  676   9.995   7.143   3.374  3.6448  0.7657 -0.2121
  242TRP    CE2  677  10.065   7.122   3.188 -0.6966 -0.2436 -0.1782
  242TRP    CD2  678  10.034   7.181   3.059 -0.4244 -0.5383 -0.1248
  242TRP    CE3  679  10.103   7.133   2.949  0.0397  0.5220 -0.0476
  242TRP    HE3  680  10.088   7.166   2.848  3.5761 -0.0783 -0.8881
  242TRP    CZ3  681  10.214   7.046   2.968 -0.2590  0.0174 -0.7096
  242TRP    HZ3  682  10.285   7.018   2.892  0.8711 -0.0610  0.3509
  242TRP    CZ2  683  10.178   7.046   3.209  0.1956  0.2542 -0.0658
  242TRP    HZ2  684  10.202   7.014   3.309  0.4993  0.2731 -0.1344
  242TRP    CH2  685  10.254   7.008   3.098  0.1033 -0.5196  0.0517
  242TRP    HH2  686  10.341   6.945   3.110  1.2087  0.1999 -3.1356
  242TRP      C  687   9.737   7.156   2.861 -0.2533  0.2088 -0.1155
  242TRP      O  688   9.805   7.058   2.850 -0.4583  0.1969 -0.4274
  243ILE      N  689   9.605   7.142   2.889  0.0683 -1.0566 -0.0114
  243ILE     HN  690   9.560   7.227   2.914  0.7842 -0.4699 -0.6422
  243ILE     CA  691   9.541   7.010   2.912 -0.2914  0.3944  0.1412
  243ILE     HA  692   9.607   6.954   2.977 -1.3363 -0.2860  0.6311
  243ILE     CB  693   9.400   7.013   2.978 -0.9082  0.1511 -0.6044
  243ILE     HB  694   9.356   7.100   2.924  1.4013  1.4850 -0.4734
  243ILE    CG2  695   9.336   6.878   2.956 -0.1537  0.1503 -0.0636
  243ILE   HG21  696   9.309   6.868   2.849  2.1474 -0.7689 -0.6224
  243ILE   HG22  697   9.239   6.885   3.009 -0.3734  0.1159 -0.4537
  243ILE   HG23  698   9.396   6.791   2.989 -2.3472 -1.8842 -1.0974
  243ILE    CG1  699   9.419   7.059   3.124 -0.4758 -0.4094  0.5936
  243ILE   HG11  700   9.487   7.147   3.126 -0.1261 -0.6929  1.1098
  243ILE   HG12  701   9.466   6.979   3.185 -0.2563  0.0041  0.9700
  243ILE     CD  702   9.287   7.102   3.191 -0.1801  0.3565  0.3945
  243ILE    HD1  703   9.236   7.189   3.144 -1.6575 -1.1696 -0.9598
  243ILE    HD2  704   9.287   7.120   3.300 -3.0109 -1.1393  0.7329
  243ILE    HD3  705   9.219   7.014   3.180  1.0253 -0.6154  0.4832
  243ILE      C  706   9.555   6.925   2.786  0.1767 -0.4463  1.1216
  243ILE      O  707   9.600   6.812   2.790 -0.0765 -0.2673 -0.1720
  244GLU      N  708   9.521   6.980   2.665  0.1319 -0.1876  0.1238
  244GLU     HN  709   9.473   7.067   2.663  0.8845  0.2291 -1.4606
  244GLU     CA  710   9.544   6.904   2.541  0.4657 -0.1801  0.0520
  244GLU     HA  711   9.487   6.813   2.549 -0.3860  0.1520 -1.7423
  244GLU     CB  712   9.482   6.982   2.423  0.3463  0.1905 -0.1908
  244GLU    HB1  713   9.372   6.995   2.436  0.6899  3.0201  0.7466
  244GLU    HB2  714   9.500   6.901   2.349 -0.3858 -1.1289  1.0303
  244GLU     CG  715   9.555   7.113   2.366  0.3359  0.2745 -0.5616
  244GLU    HG1  716   9.661   7.093   2.342  1.0228  0.2069  2.2042
  244GLU    HG2  717   9.540   7.188   2.447 -1.6525  1.5924 -2.0366
  244GLU     CD  718   9.491   7.155   2.237  0.7604  0.3000  0.0955
  244GLU    OE1  719   9.523   7.086   2.138 -0.4940  0.5175 -0.7245
  244GLU    OE2  720   9.406   7.248   2.218 -0.5257  0.2027  0.0042
  244GLU      C  721   9.689   6.857   2.516 -0.5859  0.5437  0.4935
  244GLU      O  722   9.712   6.746   2.466  0.3679  0.0538 -0.2000
  245ASN      N  723   9.793   6.940   2.532  0.4996 -0.4636  0.0404
  245ASN     HN  724   9.769   7.032   2.561 -1.8139 -0.8231 -0.5363
  245ASN     CA  725   9.932   6.904   2.531  0.2551 -0.7773 -0.1777
  245ASN     HA  726   9.967   6.872   2.434  1.8547  0.0525  0.0905
  245ASN     CB  727  10.009   7.034   2.566  0.5826 -0.3718 -0.0169
  245ASN    HB1  728  10.119   7.017   2.572  0.4148 -1.0963  1.2991
  245ASN    HB2  729   9.987   7.080   2.666  0.1513 -1.5398  0.4412
  245ASN     CG  730   9.996   7.134   2.452  0.5121  0.1078  0.7000
  245ASN    OD1  731   9.957   7.104   2.338 -0.0357  0.3117 -0.4736
  245ASN    ND2  732  10.033   7.267   2.478 -0.4573 -0.7559 -0.2120
  245ASN   HD21  733  10.023   7.336   2.406  3.3006 -0.2145 -0.4587
  245ASN   HD22  734  10.059   7.292   2.571  0.1690 -2.2858  0.0448
  245ASN      C  735   9.982   6.798   2.630  0.4283 -0.0897 -0.1344
  245ASN      O  736  10.050   6.704   2.602 -0.2259 -0.2856 -0.4690
  246LEU      N  737   9.944   6.811   2.757 -0.1636 -0.6421 -0.0590
  246LEU     HN  738   9.891   6.893   2.778  0.5857  0.1719 -1.2700
  246LEU     CA  739   9.961   6.715   2.861  0.0534 -0.0835  0.5083
  246LEU     HA  740  10.068   6.705   2.868  0.6571  2.0640 -2.9823
  246LEU     CB  741   9.901   6.773   2.991  0.1847  0.4799  0.6801
  246LEU    HB1  742   9.809   6.826   2.958 -1.1959 -2.1171  0.0860
  246LEU    HB2  743   9.974   6.853   3.018  0.9854  1.0182 -2.6798
  246LEU     CG  744   9.878   6.685   3.113  0.5052 -0.8759 -0.0757
  246LEU     HG  745   9.795   6.612   3.099  0.6794 -1.2038  0.5304
  246LEU    CD1  746  10.010   6.609   3.147  0.1775 -0.2843 -0.0947
  246LEU   HD11  747  10.088   6.687   3.154  0.0416 -0.1295 -0.3087
  246LEU   HD12  748  10.034   6.540   3.063 -0.3851 -0.0905 -0.4231
  246LEU   HD13  749  10.002   6.555   3.244  0.7080 -0.5810 -0.2141
  246LEU    CD2  750   9.827   6.767   3.237 -0.7837  0.4236 -0.6167
  246LEU   HD21  751   9.870   6.867   3.255 -1.5511  0.5513  0.5779
  246LEU   HD22  752   9.865   6.705   3.321 -2.7160 -0.9065 -0.6461
  246LEU   HD23  753   9.716   6.772   3.241 -0.8518 -1.2850  0.8944
  246LEU      C  754   9.892   6.575   2.824  0.1052  0.2466  0.2990
  246LEU      O  755   9.944   6.466   2.846  0.0326  0.0793  0.4741
  247GLN      N  756   9.767   6.569   2.769 -0.6216  0.3738  0.2102
  247GLN     HN  757   9.705   6.647   2.769  0.6041  1.3908 -1.1070
  247GLN     CA  758   9.699   6.444   2.725 -0.1852 -0.3248 -0.5952
  247GLN     HA  759   9.692   6.380   2.812 -1.7546  0.3706 -0.1758
  247GLN     CB  760   9.550   6.465   2.677 -0.3239  0.2004 -0.4371
  247GLN    HB1  761   9.517   6.385   2.607 -0.9139 -0.1446  0.2283
  247GLN    HB2  762   9.568   6.561   2.624 -1.2980  0.6190 -0.0330
  247GLN     CG  763   9.454   6.475   2.794  0.3910 -0.1472 -0.6625
  247GLN    HG1  764   9.361   6.526   2.760  0.6463  1.5906  1.0216
  247GLN    HG2  765   9.490   6.533   2.882 -2.1837 -0.9067  1.0086
  247GLN     CD  766   9.410   6.341   2.845  0.6542 -0.3110 -0.4799
  247GLN    OE1  767   9.480   6.236   2.846 -0.6281 -0.2607  0.1470
  247GLN    NE2  768   9.290   6.341   2.903  0.2551 -0.2209  0.6342
  247GLN   HE21  769   9.227   6.417   2.891 -0.1410 -0.9125 -2.4047
  247GLN   HE22  770   9.268   6.257   2.954 -0.0750 -0.0035  0.8559
  247GLN      C  771   9.780   6.360   2.618 -0.4635 -0.3039  0.0856
  247GLN      O  772   9.775   6.239   2.605 -0.3734  0.5541 -0.1612
  248ARG      N  773   9.854   6.436   2.528 -0.2844 -0.0789  0.3038
  248ARG     HN  774   9.855   6.533   2.550 -0.6595 -0.7769  4.1273
  248ARG     CA  775   9.945   6.387   2.426 -0.1082  0.0330 -0.2001
  248ARG     HA  776   9.906   6.296   2.383  0.1683 -0.2421  0.1289
  248ARG     CB  777   9.978   6.504   2.334 -0.3230  0.2973 -0.5860
  248ARG    HB1  778  10.075   6.479   2.285 -0.1422  1.7576 -1.0348
  248ARG    HB2  779   9.998   6.599   2.388  1.9033 -0.9952  1.0467
  248ARG     CG  780   9.879   6.535   2.225 -0.1249 -0.2910 -0.8555
  248ARG    HG1  781   9.780   6.528   2.276  0.0796  1.4732 -0.1344
  248ARG    HG2  782   9.885   6.448   2.156  1.6376 -0.9557  0.0646
  248ARG     CD  783   9.897   6.662   2.147 -0.3346  0.1421  0.4456
  248ARG    HD1  784   9.974   6.650   2.068  0.7895 -0.9637  1.6493
  248ARG    HD2  785   9.929   6.744   2.216 -1.4021  0.5582  0.4666
  248ARG     NE  786   9.764   6.678   2.087 -0.4648  0.1336  0.2000
  248ARG     HE  787   9.718   6.596   2.052  0.2733 -1.6281  3.0477
  248ARG     CZ  788   9.689   6.783   2.094 -0.2420 -0.3436  0.0056
  248ARG    NH1  789   9.732   6.905   2.122 -0.7704  0.1124 -0.1495
  248ARG   HH11  790   9.831   6.914   2.125 -0.6659 -1.0509  0.1096
  248ARG   HH12  791   9.670   6.984   2.132 -0.2216  0.3343  1.8102
  248ARG    NH2  792   9.560   6.780   2.069  0.1187  0.0746  0.0316
  248ARG   HH21  793   9.501   6.861   2.069 -0.0565 -0.0462  0.7752
  248ARG   HH22  794   9.522   6.689   2.051 -0.4250  0.2312  0.3711
  248ARG      C  795  10.073   6.340   2.489  0.6708 -1.0896  0.1426
  248ARG      O  796  10.138   6.248   2.439  0.2166 -0.2843 -0.8795
  249ALA      N  797  10.119   6.405   2.601  0.0397  0.0773  0.2925
  249ALA     HN  798  10.060   6.476   2.638 -0.4387 -0.3942  0.4439
  249ALA     CA  799  10.234   6.365   2.672  0.4749 -0.2071  0.2571
  249ALA     HA  800  10.311   6.338   2.602  0.3471  0.4386 -0.1395
  249ALA     CB  801  10.291   6.490   2.751  0.2131  0.8177 -0.0317
  249ALA    HB1  802  10.230   6.499   2.844  3.1431  3.3620  1.8552
  249ALA    HB2  803  10.283   6.580   2.686  2.1856  0.2603 -1.1156
  249ALA    HB3  804  10.396   6.460   2.775 -0.0979  1.2740  2.1458
  249ALA      C  805  10.216   6.240   2.756  0.0330 -0.4399 -0.2052
  249ALA      O  806  10.312   6.166   2.758 -0.6074  0.0052 -0.3386
  250VAL      N  807  10.090   6.214   2.804  0.6787 -0.7774 -0.4986
  250VAL     HN  808  10.025   6.290   2.807  0.7425 -0.7019 -0.9638
  250VAL     CA  809  10.033   6.092   2.861 -0.2652  0.1358 -0.2318
  250VAL     HA  810  10.100   6.077   2.944  0.8979  0.6123 -1.0564
  250VAL     CB  811   9.896   6.126   2.924 -1.0945  0.1290  0.0869
  250VAL     HB  812   9.845   6.190   2.849 -0.3331 -1.2895 -1.7259
  250VAL    CG1  813   9.817   5.994   2.949  0.1067 -0.9541  0.2876
  250VAL   HG11  814   9.723   6.019   3.002  0.6805 -0.6640  1.1829
  250VAL   HG12  815   9.873   5.921   3.012  1.4953  0.1374  0.3645
  250VAL   HG13  816   9.792   5.950   2.849  0.2901 -3.0862  1.1198
  250VAL    CG2  817   9.923   6.207   3.050  0.6632  0.7340 -0.1749
  250VAL   HG21  818   9.830   6.248   3.095  1.0556  2.2946 -0.6974
  250VAL   HG22  819   9.969   6.307   3.034 -0.1712  1.4506  1.5825
  250VAL   HG23  820   9.973   6.154   3.133  2.1345  2.1979 -0.0583
  250VAL      C  821  10.042   5.978   2.769  1.0164 -0.6356 -0.6128
  250VAL      O  822  10.080   5.866   2.791  0.5125 -0.0492  0.6054
  251LYS      N  823  10.003   6.003   2.643 -0.1369  0.4010  0.0608
  251LYS     HN  824   9.978   6.092   2.605 -0.2394  0.9020  1.2503
  251LYS     CA  825  10.004   5.903   2.542  0.1109  0.5325  0.3676
  251LYS     HA  826  10.087   5.839   2.567  3.0809  3.2043 -1.7137
  251LYS     CB  827   9.885   5.807   2.546 -0.3522 -0.0801  0.1620
  251LYS    HB1  828   9.790   5.864   2.544 -1.9523 -2.5713 -2.3218
  251LYS    HB2  829   9.886   5.756   2.645 -2.7225  0.4558  0.5191
  251LYS     CG  830   9.879   5.698   2.433 -0.6375  0.6420  0.0823
  251LYS    HG1  831   9.982   5.656   2.429 -1.0768 -0.4413 -0.0762
  251LYS    HG2  832   9.864   5.731   2.328  1.4184 -0.0459 -0.4846
  251LYS     CD  833   9.775   5.593   2.486  0.1433  0.1018 -0.3618
  251LYS    HD1  834   9.675   5.641   2.477  0.6673  0.9436 -2.1695
  251LYS    HD2  835   9.805   5.572   2.591  0.7231 -0.0129 -0.5455
  251LYS     CE  836   9.765   5.468   2.405 -0.2746 -0.1573 -0.1988
  251LYS    HE1  837   9.750   5.482   2.296 -0.5706  0.9477 -0.0381
  251LYS    HE2  838   9.680   5.407   2.443 -1.3158  0.3740 -1.5652
  251LYS     NZ  839   9.892   5.388   2.416  0.4391  0.0613  0.0351
  251LYS    HZ1  840   9.917   5.403   2.516 -0.6404 -0.3151  0.3735
  251LYS    HZ2  841   9.966   5.430   2.355  1.0513  0.8538  1.2711
  251LYS    HZ3  842   9.893   5.289   2.386  1.2034  0.1878 -0.4066
  251LYS      C  843  10.028   5.963   2.408  0.1821 -0.3175 -0.0834
  251LYS      O  844   9.948   6.048   2.364 -0.0053  0.5440  0.0189
  252PRO      N  845  10.130   5.918   2.335  0.2810 -0.3608 -0.3364
  252PRO     CD  846  10.262   5.888   2.392 -0.6147  0.2908  0.1665
  252PRO    HD1  847  10.272   5.779   2.412 -0.0994  0.4083  0.5497
  252PRO    HD2  848  10.280   5.928   2.494  1.2640 -0.4006  0.1380
  252PRO     CA  849  10.141   5.926   2.184 -0.3788  0.1373  0.0112
  252PRO     HA  850  10.136   6.029   2.152 -0.5095 -0.0281 -0.5144
  252PRO     CB  851  10.280   5.871   2.164 -0.7501  0.6880  0.5843
  252PRO    HB1  852  10.322   5.912   2.069 -1.7852  2.4997  0.8664
  252PRO    HB2  853  10.296   5.761   2.156  3.0571  1.1266  0.3564
  252PRO     CG  854  10.361   5.929   2.281 -0.3128  0.3395  0.2659
  252PRO    HG1  855  10.455   5.870   2.280 -1.4135 -1.5610  1.4226
  252PRO    HG2  856  10.374   6.038   2.265  0.6052  0.1657 -0.2089
  252PRO      C  857  10.033   5.865   2.098  0.3733 -0.0584 -0.3108
  252PRO      O  858   9.998   5.750   2.117 -0.1993  0.1849 -0.5783
  253ASN      N  859   9.985   5.945   1.997  0.5178 -0.2377 -0.2112
  253ASN     HN  860  10.016   6.039   1.995 -0.2986  0.0407 -1.9956
  253ASN     CA  861   9.886   5.896   1.892 -0.1294 -0.5559  0.2178
  253ASN     HA  862   9.875   5.980   1.825  0.3441  1.5809  2.6347
  253ASN     CB  863   9.932   5.763   1.814 -0.5969  0.0021  0.5969
  253ASN    HB1  864   9.867   5.745   1.726 -1.1636  0.3808  0.9317
  253ASN    HB2  865   9.933   5.681   1.889  1.3827 -0.6922 -0.1403
  253ASN     CG  866  10.078   5.778   1.765 -0.1435 -0.2638  0.8186
  253ASN    OD1  867  10.120   5.881   1.715  0.3043  0.5913 -0.1380
  253ASN    ND2  868  10.145   5.667   1.762  0.4551  0.5580  0.4012
  253ASN   HD21  869  10.238   5.670   1.726  0.0053  0.4696 -0.8300
  253ASN   HD22  870  10.103   5.584   1.799  1.2340 -0.2296 -0.4570
  253ASN      C  871   9.744   5.885   1.944 -0.5948 -0.5733  0.0236
  253ASN      O  872   9.664   5.822   1.877  0.0438 -0.0617  0.6117
  254LYS      N  873   9.709   5.963   2.052 -0.1596 -0.2858 -0.2513
  254LYS     HN  874   9.777   6.031   2.079  1.6901 -2.8723  2.2353
  254LYS     CA  875   9.581   5.959   2.118 -0.3804 -0.6110 -0.2989
  254LYS     HA  876   9.539   5.860   2.120 -0.6750 -0.4964 -0.6543
  254LYS     CB  877   9.598   6.010   2.271 -0.0529  0.1092 -0.1906
  254LYS    HB1  878   9.673   5.939   2.312  1.3413  0.3608 -2.1912
  254LYS    HB2  879   9.502   5.993   2.325  0.1866 -0.5444  0.0409
  254LYS     CG  880   9.655   6.145   2.290 -0.8797 -0.2749  0.0751
  254LYS    HG1  881   9.746   6.162   2.229 -0.8337  1.4145  0.5682
  254LYS    HG2  882   9.692   6.162   2.393  0.0357 -1.2114 -0.0886
  254LYS     CD  883   9.561   6.266   2.265 -0.8737 -0.6810 -0.9856
  254LYS    HD1  884   9.553   6.278   2.155 -0.5478 -1.2097 -1.0698
  254LYS    HD2  885   9.625   6.353   2.292  0.9689 -1.3472 -2.9236
  254LYS     CE  886   9.426   6.269   2.345  1.0051  1.1612  0.0785
  254LYS    HE1  887   9.453   6.265   2.452  1.1221 -1.4630  0.0156
  254LYS    HE2  888   9.366   6.180   2.317 -0.2421  0.9423  3.0682
  254LYS     NZ  889   9.346   6.386   2.335  0.5774 -0.3086  0.0006
  254LYS    HZ1  890   9.300   6.405   2.243 -0.5657  0.0637  0.6376
  254LYS    HZ2  891   9.408   6.468   2.348 -1.1271  1.2100 -0.9656
  254LYS    HZ3  892   9.272   6.397   2.406  2.1043  0.3157  1.5574
  254LYS      C  893   9.472   6.039   2.045 -0.9459  0.2033  0.1819
  254LYS      O  894   9.355   6.008   2.060  0.0381 -0.0745 -0.4704
  255ASP      N  895   9.516   6.124   1.953  0.4617 -0.3416 -0.0299
  255ASP     HN  896   9.609   6.142   1.924  0.0106  1.6986 -0.3667
  255ASP     CA  897   9.419   6.209   1.877  0.5293  0.4122  0.6445
  255ASP     HA  898   9.337   6.239   1.941 -0.2946 -0.2591 -0.0942
  255ASP     CB  899   9.491   6.337   1.823  0.0417 -0.1873 -0.3590
  255ASP    HB1  900   9.422   6.393   1.756  1.0723  0.9085 -0.5432
  255ASP    HB2  901   9.580   6.304   1.765 -0.1034  2.3999 -2.2326
  255ASP     CG  902   9.537   6.436   1.928  0.1369 -0.0080  0.5358
  255ASP    OD1  903   9.656   6.446   1.964 -1.0049  0.1283  0.0844
  255ASP    OD2  904   9.443   6.509   1.976 -0.0814  0.0317 -0.3295
  255ASP      C  905   9.355   6.139   1.759 -0.1728 -0.2959  0.1560
  255ASP      O  906   9.264   6.193   1.696 -0.0786  0.1079  0.3518
  256ASN      N  907   9.404   6.014   1.730  0.1438 -0.7438  0.2648
  256ASN     HN  908   9.491   5.978   1.763 -0.1571 -0.6992  1.1226
  256ASN     CA  909   9.335   5.937   1.632  0.3541  0.3318  0.0365
  256ASN     HA  910   9.269   6.001   1.576  0.1589  1.3544  1.3781
  256ASN     CB  911   9.431   5.863   1.533  0.3215 -0.2846 -0.2273
  256ASN    HB1  912   9.390   5.836   1.433  1.9251  1.4917 -1.4490
  256ASN    HB2  913   9.466   5.768   1.580 -0.6577 -0.8671 -0.6541
  256ASN     CG  914   9.550   5.945   1.513  0.3984  0.0460  0.1854
  256ASN    OD1  915   9.652   5.919   1.575 -0.5322  0.2004 -0.4101
  256ASN    ND2  916   9.549   6.033   1.412 -0.3877  0.2900  0.1224
  256ASN   HD21  917   9.454   6.049   1.384 -0.9251 -2.9586 -0.3364
  256ASN   HD22  918   9.636   6.077   1.392  0.6813 -1.2360  1.2011
  256ASN      C  919   9.244   5.830   1.693 -0.5499 -0.8827  0.3062
  256ASN      O  920   9.196   5.742   1.618 -0.2531  0.4174 -0.4292
  257SER      N  921   9.216   5.843   1.827 -0.2047  0.1437 -0.1139
  257SER     HN  922   9.254   5.919   1.880 -1.6914  2.0659 -1.6504
  257SER     CA  923   9.128   5.754   1.901  0.0381  0.3688 -0.1953
  257SER     HA  924   9.096   5.676   1.833 -1.3914 -0.4764  1.3906
  257SER     CB  925   9.190   5.691   2.029 -0.3200 -0.7654  0.8819
  257SER    HB1  926   9.110   5.660   2.100 -1.9750  2.7876  0.7791
  257SER    HB2  927   9.254   5.754   2.094  1.0294 -1.9095  0.7136
  257SER     OG  928   9.278   5.583   1.990 -0.1614 -0.4883 -0.2507
  257SER    HG1  929   9.335   5.627   1.927 -0.6812  0.3700 -0.1303
  257SER      C  930   9.005   5.836   1.948 -0.4391  0.3757  0.4078
  257SER      O  931   9.017   5.952   1.987  0.2789  0.2465 -0.0003
  258ARG      N  932   8.886   5.777   1.949 -0.6014  0.5414 -0.2985
  258ARG     HN  933   8.880   5.679   1.935  0.0840  0.0113  2.5773
  258ARG     CA  934   8.764   5.838   2.000 -0.8105 -0.1358  0.5604
  258ARG     HA  935   8.759   5.936   1.956 -1.4255  0.0823  1.1046
  258ARG     CB  936   8.638   5.763   1.971  0.3621  0.3282 -0.6362
  258ARG    HB1  937   8.625   5.749   1.861 -0.5096  1.0206 -0.6321
  258ARG    HB2  938   8.547   5.816   2.005  0.5557 -0.5415  1.3424
  258ARG     CG  939   8.634   5.630   2.048  0.8374  0.1327  0.0957
  258ARG    HG1  940   8.641   5.652   2.156 -0.7431  0.2383  0.1992
  258ARG    HG2  941   8.725   5.572   2.021  0.4170 -0.5223  0.0504
  258ARG     CD  942   8.503   5.550   2.024  0.3577  0.4580 -0.2554
  258ARG    HD1  943   8.411   5.596   2.065 -0.4229 -0.7962 -0.5613
  258ARG    HD2  944   8.517   5.448   2.066 -0.9529 -0.9352 -2.9350
  258ARG     NE  945   8.497   5.518   1.879  0.4921  0.2788 -0.3508
  258ARG     HE  946   8.583   5.513   1.829  0.8650  2.9802 -0.1441
  258ARG     CZ  947   8.386   5.489   1.812 -0.4027 -0.0506  0.0505
  258ARG    NH1  948   8.262   5.507   1.859 -0.1042 -0.0697  0.4036
  258ARG   HH11  949   8.243   5.547   1.948 -0.4500  2.5279 -0.7360
  258ARG   HH12  950   8.182   5.494   1.800  0.5905  0.1363 -0.6116
  258ARG    NH2  951   8.393   5.436   1.689  0.8316  0.4314  0.2585
  258ARG   HH21  952   8.474   5.472   1.644  0.1441 -0.7088 -2.0431
  258ARG   HH22  953   8.320   5.450   1.622  0.8756  2.0814  0.5259
  258ARG      C  954   8.769   5.876   2.150  0.3018  0.5147  0.5649
  258ARG      O  955   8.828   5.800   2.228  0.3935  0.1246  0.5939
  259ARG      N  956   8.720   5.990   2.199 -1.2857 -0.3085 -0.1545
  259ARG     HN  957   8.669   6.050   2.138 -2.3866 -1.3386 -0.2945
  259ARG     CA  958   8.728   6.041   2.330  0.0930  0.3977 -0.0404
  259ARG     HA  959   8.753   5.959   2.396 -1.7886 -1.0507 -1.0423
  259ARG     CB  960   8.832   6.158   2.350  0.0784 -0.3077  0.6082
  259ARG    HB1  961   8.932   6.111   2.339 -0.0817 -1.0645  2.1552
  259ARG    HB2  962   8.823   6.188   2.457 -1.5094 -0.5306  0.5612
  259ARG     CG  963   8.805   6.275   2.259 -1.6759 -1.0963  0.2084
  259ARG    HG1  964   8.700   6.310   2.269 -1.3196  0.0350  0.1157
  259ARG    HG2  965   8.813   6.239   2.154 -3.4753 -1.1541  0.0698
  259ARG     CD  966   8.899   6.395   2.271 -0.0777  0.3139 -0.1910
  259ARG    HD1  967   8.886   6.454   2.177  0.4818  0.2771 -0.2965
  259ARG    HD2  968   9.005   6.366   2.285  0.1393  1.2558  0.1941
  259ARG     NE  969   8.853   6.478   2.391  0.0224 -0.4636  0.1010
  259ARG     HE  970   8.833   6.433   2.478  0.9744  0.4536  0.8250
  259ARG     CZ  971   8.816   6.609   2.385  0.0846  0.3470 -0.4775
  259ARG    NH1  972   8.824   6.677   2.273 -0.2014  0.4466 -0.9565
  259ARG   HH11  973   8.884   6.648   2.199 -1.4082 -0.7989 -1.5131
  259ARG   HH12  974   8.793   6.772   2.273  2.1009  1.2445 -1.0191
  259ARG    NH2  975   8.776   6.662   2.496  0.0235 -0.4690  0.7580
  259ARG   HH21  976   8.776   6.761   2.508 -0.7277 -0.1520 -1.4722
  259ARG   HH22  977   8.788   6.602   2.576  0.4899 -1.4961 -0.0594
  259ARG      C  978   8.592   6.076   2.390  0.3231 -0.4836  0.1922
  259ARG      O  979   8.488   6.091   2.327 -0.1805 -0.6830 -0.1489
  260VAL      N  980   8.584   6.093   2.524  0.1358  0.2962  0.2176
  260VAL     HN  981   8.663   6.080   2.583  1.3170  2.0761 -0.8788
  260VAL     CA  982   8.466   6.137   2.599 -0.1021  0.9709 -0.7977
  260VAL     HA  983   8.391   6.158   2.524 -0.0727 -0.0087 -1.1169
  260VAL     CB  984   8.412   6.031   2.699  0.3209 -0.5443  0.9720
  260VAL     HB  985   8.494   5.985   2.759  1.0202  0.2825  0.6688
  260VAL    CG1  986   8.287   6.088   2.777  0.0959 -0.1637 -0.4144
  260VAL   HG11  987   8.226   6.142   2.701  0.3121 -2.3553 -2.2722
  260VAL   HG12  988   8.314   6.153   2.863  0.6831 -0.4891 -0.3495
  260VAL   HG13  989   8.238   6.002   2.827  1.2304 -0.0452  0.9399
  260VAL    CG2  990   8.385   5.903   2.610  0.4283 -0.2851  0.5428
  260VAL   HG21  991   8.479   5.862   2.566 -1.9643 -3.9064 -1.7374
  260VAL   HG22  992   8.315   5.935   2.530  2.0890 -1.6377 -1.5981
  260VAL   HG23  993   8.337   5.821   2.666 -1.3646 -0.9928 -1.8428
  260VAL      C  994   8.488   6.274   2.672 -0.1983 -0.2005  0.2915
  260VAL      O  995   8.597   6.294   2.731 -0.0455  0.1818  0.0561
  261ASP      N  996   8.398   6.370   2.655  1.2067 -0.2232  0.2993
  261ASP     HN  997   8.322   6.364   2.591  0.3928 -2.2157  1.3661
  261ASP     CA  998   8.399   6.486   2.737  0.0095 -0.2357  0.0123
  261ASP     HA  999   8.463   6.465   2.821  1.3336  0.4006 -0.8051
  261ASP     CB 1000   8.450   6.605   2.644  0.2988  0.0903 -0.3737
  261ASP    HB1 1001   8.358   6.642   2.594 -0.0207 -1.1891 -0.7529
  261ASP    HB2 1002   8.526   6.564   2.575  0.5970 -2.0199  1.1397
  261ASP     CG 1003   8.513   6.716   2.733  0.6550  0.3665  0.4109
  261ASP    OD1 1004   8.487   6.711   2.854 -0.5110 -0.2293 -0.0043
  261ASP    OD2 1005   8.575   6.807   2.682 -0.0299 -0.4057  0.7536
  261ASP      C 1006   8.266   6.514   2.814  0.2051 -0.5236  0.5960
  261ASP      O 1007   8.153   6.486   2.768 -0.2566  0.1775  0.2419
  262ASN      N 1008   8.279   6.562   2.941  0.1970 -0.1652  0.3402
  262ASN     HN 1009   8.371   6.579   2.974  1.2711 -0.8187 -2.0525
  262ASN     CA 1010   8.176   6.577   3.040  0.0133 -0.0280  0.3754
  262ASN     HA 1011   8.085   6.576   2.982 -1.3553  0.0857  2.3852
  262ASN     CB 1012   8.174   6.478   3.153 -0.1239  0.0072  0.1140
  262ASN    HB1 1013   8.070   6.481   3.191 -0.1857  0.6780 -0.1004
  262ASN    HB2 1014   8.246   6.488   3.237 -0.3157 -0.4860  0.3397
  262ASN     CG 1015   8.194   6.338   3.097  0.0467 -0.3979 -0.1343
  262ASN    OD1 1016   8.100   6.272   3.059  0.6220  0.7520  0.1672
  262ASN    ND2 1017   8.316   6.290   3.111 -0.2840  0.1094  0.0812
  262ASN   HD21 1018   8.389   6.354   3.136 -0.8508  0.8148 -0.0569
  262ASN   HD22 1019   8.334   6.191   3.104 -1.3092  0.0236 -3.4796
  262ASN      C 1020   8.189   6.717   3.105  0.7993 -0.6919  0.6327
  262ASN      O 1021   8.303   6.763   3.127 -0.4419 -0.3525  0.4934
  263VAL      N 1022   8.077   6.793   3.124  0.3325  0.3154 -0.0949
  263VAL     HN 1023   7.991   6.758   3.088  0.9086 -2.2016  0.7646
  263VAL     CA 1024   8.073   6.923   3.177 -0.0883 -0.5666 -0.2116
  263VAL     HA 1025   8.164   6.956   3.226 -0.2440  0.2797 -0.4795
  263VAL     CB 1026   8.063   7.029   3.061  0.4008  0.1735 -0.1883
  263VAL     HB 1027   8.150   7.017   2.993 -0.1553  3.4919 -1.6820
  263VAL    CG1 1028   7.938   7.014   2.969  0.0073  0.0430 -0.1619
  263VAL   HG11 1029   7.945   6.915   2.919 -3.5197 -0.3132 -0.2147
  263VAL   HG12 1030   7.939   7.098   2.896  0.1333  0.6275  0.5049
  263VAL   HG13 1031   7.840   7.021   3.021  0.0362 -0.8047  0.0163
  263VAL    CG2 1032   8.080   7.169   3.117 -0.1390 -0.0294  0.2952
  263VAL   HG21 1033   8.098   7.245   3.039  1.7884  0.8250  1.4685
  263VAL   HG22 1034   8.173   7.170   3.179 -0.8265 -1.7245  1.4509
  263VAL   HG23 1035   7.995   7.212   3.173  1.4124  0.3860  2.4907
  263VAL      C 1036   7.950   6.939   3.269 -1.3482 -0.0195 -0.0010
  263VAL      O 1037   7.845   6.873   3.242 -0.4501 -0.2675  0.6795
  264LEU      N 1038   7.974   7.003   3.384  0.8445 -0.1301  0.0277
  264LEU     HN 1039   8.061   7.047   3.402  0.5311  1.1450 -1.3635
  264LEU     CA 1040   7.873   7.031   3.491  0.2381  0.1395 -0.7458
  264LEU     HA 1041   7.776   7.019   3.446  0.1734  0.8961 -0.8213
  264LEU     CB 1042   7.911   6.948   3.617  0.8004 -0.0503  0.7438
  264LEU    HB1 1043   8.021   6.964   3.622  0.6198  0.9784  1.9438
  264LEU    HB2 1044   7.876   6.845   3.597 -1.7510 -0.2511  5.0489
  264LEU     CG 1045   7.850   6.971   3.754 -0.1915 -0.2384  0.2170
  264LEU     HG 1046   7.858   7.079   3.778 -1.0185 -0.1440  0.1004
  264LEU    CD1 1047   7.698   6.934   3.738  0.1198  0.2611 -0.3423
  264LEU   HD11 1048   7.678   6.836   3.692 -0.6466 -0.0937  0.7202
  264LEU   HD12 1049   7.642   7.007   3.675 -1.8712 -1.2847 -0.4422
  264LEU   HD13 1050   7.648   6.933   3.837 -0.0320 -2.8728 -0.3644
  264LEU    CD2 1051   7.910   6.882   3.867 -0.0873 -0.2800 -0.1630
  264LEU   HD21 1052   7.889   6.933   3.964  0.6263  0.9586 -0.6342
  264LEU   HD22 1053   8.019   6.889   3.849 -0.2491  1.9053 -0.5920
  264LEU   HD23 1054   7.866   6.780   3.860 -1.3924  0.2262  0.3467
  264LEU      C 1055   7.892   7.179   3.514  0.4983  0.2074  0.7245
  264LEU      O 1056   8.002   7.233   3.497 -1.0549 -0.0623 -0.0404
  265LYS      N 1057   7.777   7.254   3.533 -0.6597 -0.4629 -0.1484
  265LYS     HN 1058   7.684   7.220   3.537 -2.5659  3.8930 -1.8005
  265LYS     CA 1059   7.781   7.399   3.559  0.0714 -0.1277 -0.7465
  265LYS     HA 1060   7.873   7.424   3.610 -0.0825  1.0158 -1.0088
  265LYS     CB 1061   7.772   7.471   3.430 -0.7459  0.1809  0.0982
  265LYS    HB1 1062   7.672   7.459   3.382 -1.1513 -1.7388  1.3398
  265LYS    HB2 1063   7.849   7.431   3.361  0.5336  0.9087  1.0606
  265LYS     CG 1064   7.795   7.618   3.443  0.5669 -0.5247  0.7338
  265LYS    HG1 1065   7.893   7.655   3.479 -0.5022  1.7229  1.5149
  265LYS    HG2 1066   7.729   7.670   3.515  0.9879  0.0760  0.6986
  265LYS     CD 1067   7.763   7.689   3.307  0.7967  0.2412 -0.3139
  265LYS    HD1 1068   7.661   7.657   3.277  1.6760 -0.6081 -2.6391
  265LYS    HD2 1069   7.825   7.650   3.223  1.1797  0.0893  0.0349
  265LYS     CE 1070   7.758   7.843   3.315  0.4856  0.2805  0.3151
  265LYS    HE1 1071   7.687   7.865   3.398  0.3337 -0.1132  0.2907
  265LYS    HE2 1072   7.712   7.886   3.224 -0.1080  0.3958  0.6592
  265LYS     NZ 1073   7.885   7.909   3.338 -0.0046  0.0506 -0.3114
  265LYS    HZ1 1074   7.959   7.867   3.278 -1.4832 -2.6208 -0.4345
  265LYS    HZ2 1075   7.923   7.894   3.433  0.6725  0.1696 -0.5595
  265LYS    HZ3 1076   7.875   8.009   3.311  1.9468 -0.1355 -1.9833
  265LYS      C 1077   7.660   7.434   3.644  0.4062  0.0129  0.4965
  265LYS      O 1078   7.547   7.386   3.604  0.5047  0.2473 -0.1388
  266LEU      N 1079   7.677   7.512   3.751 -0.2193  0.5144 -0.3390
  266LEU     HN 1080   7.768   7.538   3.784 -0.2429  0.1701  0.0092
  266LEU     CA 1081   7.570   7.529   3.850  0.8954  0.5364  0.5965
  266LEU     HA 1082   7.482   7.557   3.794 -0.2098 -0.3108  1.8482
  266LEU     CB 1083   7.552   7.406   3.946 -0.9326  0.1442 -0.9271
  266LEU    HB1 1084   7.519   7.311   3.899 -0.5744 -1.5153  1.9566
  266LEU    HB2 1085   7.471   7.426   4.019 -1.6056 -2.9477 -0.6705
  266LEU     CG 1086   7.685   7.372   4.019  0.2134 -0.4498 -0.2325
  266LEU     HG 1087   7.772   7.385   3.951 -0.4597  1.8458 -0.7342
  266LEU    CD1 1088   7.707   7.440   4.155  0.1461 -0.6262 -0.0821
  266LEU   HD11 1089   7.717   7.551   4.147  0.3448 -0.6794 -0.6035
  266LEU   HD12 1090   7.799   7.395   4.196  1.7069  0.1010 -2.5538
  266LEU   HD13 1091   7.623   7.422   4.225 -0.6316 -0.4243 -0.9383
  266LEU    CD2 1092   7.679   7.226   4.055  0.4436 -0.0464 -0.4316
  266LEU   HD21 1093   7.670   7.157   3.968  1.9173  1.3173 -1.7097
  266LEU   HD22 1094   7.593   7.202   4.121  0.2172  1.8780  0.0294
  266LEU   HD23 1095   7.765   7.186   4.112 -0.7415 -0.3494  1.2277
  266LEU      C 1096   7.606   7.657   3.923  0.5949 -0.3384 -0.0604
  266LEU      O 1097   7.720   7.709   3.917 -0.1151 -0.1184 -0.0403
  267TRP      N 1098   7.506   7.708   3.993  0.3284  0.0411  0.1254
  267TRP     HN 1099   7.422   7.663   3.965 -0.7048  1.3737  0.9401
  267TRP     CA 1100   7.509   7.807   4.097 -0.0619  0.3462 -0.1945
  267TRP     HA 1101   7.613   7.828   4.117  0.4500 -1.8336 -0.3960
  267TRP     CB 1102   7.427   7.937   4.047 -0.0360  0.4341 -0.2505
  267TRP    HB1 1103   7.426   8.014   4.127 -0.8770  0.9566 -0.7538
  267TRP    HB2 1104   7.323   7.898   4.041  0.0971  0.0104  0.1020
  267TRP     CG 1105   7.460   8.001   3.913 -0.4623 -0.2570 -0.4012
  267TRP    CD1 1106   7.548   8.110   3.901  0.0828  0.4293  0.8429
  267TRP    HD1 1107   7.583   8.172   3.982 -1.5970  0.0857  1.8632
  267TRP    NE1 1108   7.555   8.149   3.766 -0.2721  0.9599 -0.0268
  267TRP    HE1 1109   7.632   8.190   3.722 -1.2674  2.0048 -0.8562
  267TRP    CE2 1110   7.480   8.064   3.694  1.0057  0.3296 -0.2743
  267TRP    CD2 1111   7.428   7.963   3.781 -0.0414 -0.5322 -0.1274
  267TRP    CE3 1112   7.344   7.864   3.732  0.1977 -0.1455 -0.2139
  267TRP    HE3 1113   7.291   7.803   3.803  0.6026  0.1424  0.3525
  267TRP    CZ3 1114   7.350   7.832   3.598 -0.2688  0.1379 -0.5997
  267TRP    HZ3 1115   7.295   7.751   3.553  1.5439 -0.6600 -1.4298
  267TRP    CZ2 1116   7.469   8.047   3.560  0.0642 -0.0020 -0.0256
  267TRP    HZ2 1117   7.530   8.105   3.492 -1.3550  0.7168 -0.7324
  267TRP    CH2 1118   7.406   7.926   3.512  0.7771 -0.0505  0.0623
  267TRP    HH2 1119   7.404   7.907   3.406  1.1114  1.2365 -0.1927
  267TRP      C 1120   7.451   7.748   4.227 -0.2380 -0.1107  0.5076
  267TRP      O 1121   7.343   7.682   4.229 -0.3748  0.3650  0.2906
  268ILE      N 1122   7.505   7.784   4.343  0.1549  0.1398  0.5716
  268ILE     HN 1123   7.592   7.833   4.343  0.8902 -0.8458  4.5486
  268ILE     CA 1124   7.458   7.756   4.466  0.7772  0.3555  0.1311
  268ILE     HA 1125   7.381   7.681   4.458  0.6921  0.5432 -1.0356
  268ILE     CB 1126   7.552   7.697   4.564  0.2469  0.4001  0.9504
  268ILE     HB 1127   7.631   7.768   4.594  0.3458  0.8083 -0.2418
  268ILE    CG2 1128   7.479   7.648   4.687  0.1749 -0.2079 -0.1696
  268ILE   HG21 1129   7.439   7.730   4.750  1.2957 -0.1617  0.4967
  268ILE   HG22 1130   7.547   7.595   4.756  0.7045  0.7274  0.0426
  268ILE   HG23 1131   7.397   7.579   4.655 -0.3352 -1.5987  3.5943
  268ILE    CG1 1132   7.623   7.576   4.491  0.3313  0.1250 -0.7793
  268ILE   HG11 1133   7.695   7.615   4.416 -0.9331  0.1974 -1.9969
  268ILE   HG12 1134   7.549   7.518   4.432 -1.3446  2.1711 -0.7797
  268ILE     CD 1135   7.707   7.479   4.576 -0.1703 -0.0444 -0.3162
  268ILE    HD1 1136   7.639   7.430   4.648  0.7345 -1.2167 -0.2369
  268ILE    HD2 1137   7.788   7.540   4.621  0.0266 -2.3043  2.6735
  268ILE    HD3 1138   7.759   7.403   4.514  1.0227  0.9023 -0.5098
  268ILE      C 1139   7.402   7.886   4.512  0.1544  0.0620 -0.3615
  268ILE      O 1140   7.469   7.985   4.545  0.7646  0.2178 -0.0306
  269ILE      N 1141   7.272   7.895   4.521 -0.1978  0.0831  0.3485
  269ILE     HN 1142   7.219   7.813   4.500  1.8898 -0.7324 -2.3563
  269ILE     CA 1143   7.202   8.017   4.549  0.1565  0.5541  0.0099
  269ILE     HA 1144   7.260   8.102   4.515 -0.5257  0.8927 -0.3396
  269ILE     CB 1145   7.072   8.032   4.471 -0.0970 -0.0535  0.1476
  269ILE     HB 1146   7.003   7.955   4.510 -0.5884 -0.4841 -1.4660
  269ILE    CG2 1147   7.017   8.172   4.490  0.4346 -0.3328  0.6992
  269ILE   HG21 1148   7.095   8.244   4.456 -0.8583  1.2331  0.9088
  269ILE   HG22 1149   6.985   8.191   4.594 -0.8877 -1.7854  0.5952
  269ILE   HG23 1150   6.920   8.179   4.436 -0.6850 -0.0560  2.6689
  269ILE    CG1 1151   7.098   7.999   4.322 -0.1767 -1.0164 -0.3381
  269ILE   HG11 1152   7.120   7.890   4.326  0.7115 -0.8143  0.6205
  269ILE   HG12 1153   7.189   8.055   4.292  0.0432  0.0429  2.0371
  269ILE     CD 1154   6.978   8.014   4.229  0.5992 -0.0199  0.1460
  269ILE    HD1 1155   6.885   7.973   4.272 -0.7985  1.6993 -1.0915
  269ILE    HD2 1156   6.986   7.951   4.137  0.4536  0.2765 -0.0710
  269ILE    HD3 1157   6.975   8.120   4.196  0.5837  0.0354  0.3284
  269ILE      C 1158   7.182   8.048   4.690  0.6519  0.1490  0.2552
  269ILE      O 1159   7.238   8.149   4.736  0.0595  0.0071 -0.2040
  270GLU      N 1160   7.104   7.967   4.762 -0.1231  0.4702 -0.2661
  270GLU     HN 1161   7.059   7.887   4.723  2.5310 -1.8154  1.0116
  270GLU     CA 1162   7.050   8.005   4.892  0.4961 -0.2845 -0.3476
  270GLU     HA 1163   7.138   8.036   4.948  1.3451  1.6021 -2.5702
  270GLU     CB 1164   6.953   8.128   4.886  0.2980 -0.5603  0.4270
  270GLU    HB1 1165   7.001   8.194   4.811  0.0787 -1.1149 -0.2100
  270GLU    HB2 1166   6.956   8.191   4.978  1.1602 -0.3291  0.2535
  270GLU     CG 1167   6.805   8.104   4.860 -0.5328 -0.3786 -0.5112
  270GLU    HG1 1168   6.760   8.057   4.950  2.8522 -0.3055  1.4013
  270GLU    HG2 1169   6.809   8.026   4.782  1.0622  1.8578 -2.8399
  270GLU     CD 1170   6.722   8.218   4.807  0.0480  0.0050 -0.2468
  270GLU    OE1 1171   6.690   8.310   4.882 -0.2962 -0.2957  0.3182
  270GLU    OE2 1172   6.698   8.222   4.684 -0.0744 -0.2513  0.3230
  270GLU      C 1173   6.973   7.887   4.969  0.5514  0.0108 -0.1548
  270GLU      O 1174   6.937   7.786   4.912 -0.1501  0.4394 -0.4159
  271ALA      N 1175   6.961   7.896   5.103 -0.4822 -0.8059  0.2570
  271ALA     HN 1176   7.003   7.966   5.160 -1.3839 -0.4476  0.5000
  271ALA     CA 1177   6.900   7.793   5.186  0.6137  0.0203  0.6518
  271ALA     HA 1178   6.837   7.731   5.124  0.9845 -0.7103  0.9980
  271ALA     CB 1179   6.998   7.696   5.249  0.6074 -0.0148 -0.7518
  271ALA    HB1 1180   7.078   7.760   5.293  1.4884 -0.4567 -1.6717
  271ALA    HB2 1181   7.046   7.633   5.171 -0.6304 -1.0356 -0.7167
  271ALA    HB3 1182   6.958   7.644   5.338 -0.5288 -0.7480 -1.6548
  271ALA      C 1183   6.797   7.845   5.282 -0.1503 -0.4415  0.4290
  271ALA      O 1184   6.821   7.946   5.349 -0.4453 -0.1624 -0.0814
  272ARG      N 1185   6.679   7.793   5.274  0.2393  0.5249  0.2395
  272ARG     HN 1186   6.671   7.710   5.220  1.0626  0.6486 -0.0870
  272ARG     CA 1187   6.576   7.836   5.366  0.6217 -0.2156 -0.4511
  272ARG     HA 1188   6.606   7.931   5.405 -0.8815  0.4433 -0.8292
  272ARG     CB 1189   6.435   7.845   5.293 -0.4432  0.5809 -1.0169
  272ARG    HB1 1190   6.452   7.910   5.205 -0.8931  0.1792 -1.4077
  272ARG    HB2 1191   6.369   7.914   5.350 -1.0395  1.7100 -2.9841
  272ARG     CG 1192   6.367   7.714   5.245 -0.5261  0.2722 -1.1631
  272ARG    HG1 1193   6.313   7.668   5.331 -0.2659 -2.6132 -2.4175
  272ARG    HG2 1194   6.449   7.647   5.211  1.5035  1.7035  0.6033
  272ARG     CD 1195   6.274   7.723   5.128  0.0960  0.1855  0.3859
  272ARG    HD1 1196   6.332   7.746   5.036  1.9325  0.5518  1.5948
  272ARG    HD2 1197   6.191   7.793   5.152 -0.6217 -1.2201  2.2497
  272ARG     NE 1198   6.225   7.580   5.114  0.5765  0.1052 -0.1501
  272ARG     HE 1199   6.238   7.524   5.195  0.9344  0.1089 -0.2009
  272ARG     CZ 1200   6.140   7.535   5.017 -0.1026  0.7314  0.0327
  272ARG    NH1 1201   6.105   7.605   4.911  0.1749 -0.4482  0.3859
  272ARG   HH11 1202   6.130   7.702   4.906  1.7471 -0.8346  0.1164
  272ARG   HH12 1203   6.034   7.568   4.852  0.9055 -1.0506 -0.1339
  272ARG    NH2 1204   6.094   7.416   5.024  0.3484 -0.2077 -0.8663
  272ARG   HH21 1205   6.129   7.361   5.099 -1.5855  0.8481  0.9120
  272ARG   HH22 1206   6.043   7.381   4.945  0.7003 -2.3906 -0.1763
  272ARG      C 1207   6.566   7.738   5.482  0.0883  0.1460  0.6018
  272ARG      O 1208   6.601   7.617   5.466  0.0491  0.1049 -0.1272
  273GLU      N 1209   6.531   7.782   5.608 -0.3776 -0.4470 -0.0746
  273GLU     HN 1210   6.528   7.880   5.621  1.7045 -0.1957 -1.1956
  273GLU     CA 1211   6.484   7.710   5.722 -0.1644 -0.9458 -0.2868
  273GLU     HA 1212   6.450   7.790   5.787  1.1557 -1.2851  0.8508
  273GLU     CB 1213   6.369   7.604   5.691  0.1342 -0.5076  0.0378
  273GLU    HB1 1214   6.346   7.556   5.788  1.2917 -1.5484 -0.1885
  273GLU    HB2 1215   6.412   7.530   5.620  0.2987  0.3921 -0.8270
  273GLU     CG 1216   6.243   7.651   5.624  0.6478  0.8129  0.0391
  273GLU    HG1 1217   6.160   7.578   5.610  0.1795  1.2863  0.3244
  273GLU    HG2 1218   6.276   7.683   5.523 -3.0333  1.0329 -1.2174
  273GLU     CD 1219   6.184   7.770   5.701  0.0949 -0.4841  0.0242
  273GLU    OE1 1220   6.240   7.882   5.680  0.0410 -0.2044 -0.3271
  273GLU    OE2 1221   6.108   7.751   5.788  0.3311  0.4463 -0.8263
  273GLU      C 1222   6.598   7.656   5.810  0.0084 -0.2047 -0.6578
  273GLU      O 1223   6.580   7.579   5.903 -0.7879 -0.2279 -0.5442
  274LEU      N 1224   6.717   7.714   5.797  0.5292  0.1041 -0.1911
  274LEU     HN 1225   6.736   7.784   5.728 -1.6087  1.7770  0.8155
  274LEU     CA 1226   6.830   7.671   5.885 -0.0758 -0.1613  0.7637
  274LEU     HA 1227   6.828   7.564   5.902 -2.1977 -0.2056  0.4167
  274LEU     CB 1228   6.960   7.708   5.814  0.2957 -0.3363 -0.2358
  274LEU    HB1 1229   7.049   7.670   5.868 -0.5859  0.4152  1.8535
  274LEU    HB2 1230   6.970   7.819   5.810 -0.2467 -0.2865 -0.3400
  274LEU     CG 1231   6.977   7.664   5.668 -0.2162  0.4489 -0.5863
  274LEU     HG 1232   6.913   7.730   5.605  0.2277 -0.3815 -1.9516
  274LEU    CD1 1233   7.122   7.689   5.627  0.3532  0.3727 -0.6748
  274LEU   HD11 1234   7.194   7.643   5.698 -1.9027 -2.7026 -0.1593
  274LEU   HD12 1235   7.127   7.800   5.629  0.3455  0.3768 -0.9415
  274LEU   HD13 1236   7.144   7.661   5.522 -0.1104  1.1033 -0.9740
  274LEU    CD2 1237   6.943   7.520   5.634 -1.1953  0.3290 -0.2297
  274LEU   HD21 1238   6.979   7.496   5.531  1.1537  1.6285  0.2067
  274LEU   HD22 1239   6.835   7.499   5.646 -1.5324  0.5917 -2.4033
  274LEU   HD23 1240   6.998   7.446   5.696 -1.4861  1.2819  1.2211
  274LEU      C 1241   6.834   7.756   6.016  0.4751 -0.0760  0.3243
  274LEU      O 1242   6.805   7.881   6.012 -0.4186  0.3149 -0.4429
  275PRO      N 1243   6.867   7.703   6.133 -0.7238 -0.0905  0.3724
  275PRO     CD 1244   6.887   7.559   6.152 -0.1092  0.5930 -0.4606
  275PRO    HD1 1245   6.983   7.527   6.106  0.6492 -0.0114  1.4291
  275PRO    HD2 1246   6.805   7.500   6.105  0.3334 -1.3373  1.0390
  275PRO     CA 1247   6.875   7.773   6.259 -0.1190 -0.2370  0.5262
  275PRO     HA 1248   6.771   7.792   6.279 -0.0963  2.7415 -1.3813
  275PRO     CB 1249   6.941   7.677   6.357 -0.4013  0.4277  0.2869
  275PRO    HB1 1250   6.912   7.697   6.463  1.9228  0.4365  0.9923
  275PRO    HB2 1251   7.051   7.690   6.344 -0.5684  0.6670 -0.9413
  275PRO     CG 1252   6.899   7.535   6.309 -0.4118 -0.1353 -0.5444
  275PRO    HG1 1253   6.973   7.459   6.342  0.7620  0.6949 -1.1466
  275PRO    HG2 1254   6.804   7.504   6.356 -0.2473 -0.4349 -0.4043
  275PRO      C 1255   6.944   7.911   6.259  0.2364 -0.3064 -0.4661
  275PRO      O 1256   7.042   7.921   6.190  0.0348 -0.2402  0.2595
  276PRO      N 1257   6.908   8.014   6.340  0.2356 -0.0365 -0.0702
  276PRO     CD 1258   6.795   8.011   6.424  0.2155 -0.2977 -0.4120
  276PRO    HD1 1259   6.799   7.955   6.520  1.1232 -0.1180 -0.3344
  276PRO    HD2 1260   6.714   7.970   6.360 -0.7114 -0.9544  1.1298
  276PRO     CA 1261   6.981   8.139   6.357  0.1060  0.4924  0.0824
  276PRO     HA 1262   6.987   8.191   6.263  0.3780 -1.3401 -0.9745
  276PRO     CB 1263   6.898   8.210   6.465 -0.1898  0.0230 -0.6887
  276PRO    HB1 1264   6.903   8.318   6.441 -0.8760  0.0120 -0.9178
  276PRO    HB2 1265   6.931   8.188   6.568  2.5462 -1.8494 -1.8397
  276PRO     CG 1266   6.764   8.156   6.441  0.1862  0.1266 -0.1575
  276PRO    HG1 1267   6.705   8.176   6.532  1.0970  2.8172 -0.0697
  276PRO    HG2 1268   6.704   8.203   6.360  0.4926  1.6827  0.4919
  276PRO      C 1269   7.128   8.137   6.401 -0.2592  0.1711  0.7305
  276PRO      O 1270   7.174   8.051   6.478  0.3660 -0.3318 -0.0816
  277LYS      N 1271   7.208   8.233   6.354 -0.2788  0.0918  0.6319
  277LYS     HN 1272   7.163   8.286   6.283  0.8081 -0.2723 -0.3545
  277LYS     CA 1273   7.332   8.280   6.409 -0.4769 -0.1110  0.5984
  277LYS     HA 1274   7.347   8.355   6.333  0.5279 -1.8370 -0.9600
  277LYS     CB 1275   7.320   8.336   6.547 -0.6625  0.0217 -0.5112
  277LYS    HB1 1276   7.416   8.387   6.567 -0.5947 -0.0354 -0.6973
  277LYS    HB2 1277   7.302   8.260   6.627 -0.3050  0.4545 -0.0129
  277LYS     CG 1278   7.218   8.457   6.553  0.6387  0.7802 -0.2386
  277LYS    HG1 1279   7.119   8.419   6.522  1.1140 -0.6559 -0.0690
  277LYS    HG2 1280   7.240   8.530   6.472  0.4197 -0.0573 -1.0770
  277LYS     CD 1281   7.204   8.516   6.688  0.1780  0.1231  0.1357
  277LYS    HD1 1282   7.190   8.427   6.753 -0.7632  0.7818  0.8571
  277LYS    HD2 1283   7.112   8.578   6.682 -0.7315 -1.3034 -1.4984
  277LYS     CE 1284   7.320   8.599   6.755  0.9338 -0.0138 -0.1859
  277LYS    HE1 1285   7.346   8.697   6.710 -0.8012  0.2953 -0.5894
  277LYS    HE2 1286   7.408   8.532   6.753  2.0037  1.3634 -0.4639
  277LYS     NZ 1287   7.288   8.620   6.901 -0.4769  0.0476 -0.0646
  277LYS    HZ1 1288   7.191   8.644   6.929 -0.1653  0.0024  1.0696
  277LYS    HZ2 1289   7.349   8.702   6.918  1.4148 -1.0212 -1.3098
  277LYS    HZ3 1290   7.320   8.540   6.960  0.6906 -0.4466 -1.2984
  277LYS      C 1291   7.455   8.189   6.393  1.0288 -0.7046  0.9439
  277LYS      O 1292   7.549   8.188   6.472 -0.1008  0.0909  0.1186
  278LYS      N 1293   7.462   8.108   6.278 -0.6188  0.0414 -0.2547
  278LYS     HN 1294   7.394   8.117   6.206  1.1287 -1.1841 -2.1752
  278LYS     CA 1295   7.574   8.022   6.250  0.1482 -0.1352  0.3669
  278LYS     HA 1296   7.652   8.047   6.320 -0.6195 -0.4640  1.3732
  278LYS     CB 1297   7.517   7.873   6.246  0.1513  0.1927 -0.6681
  278LYS    HB1 1298   7.596   7.809   6.200  1.3818  1.5683 -0.5666
  278LYS    HB2 1299   7.437   7.867   6.170  2.0028 -1.1663 -2.6284
  278LYS     CG 1300   7.459   7.814   6.378  0.9439 -0.3553  0.9213
  278LYS    HG1 1301   7.386   7.734   6.350 -0.5268  0.6448  1.7269
  278LYS    HG2 1302   7.407   7.897   6.432 -0.1180 -0.9817  0.9041
  278LYS     CD 1303   7.565   7.752   6.472  0.7955  0.7056  0.4165
  278LYS    HD1 1304   7.628   7.673   6.426 -1.0610 -1.2248  1.0776
  278LYS    HD2 1305   7.501   7.697   6.544 -0.7390  2.4935  0.4829
  278LYS     CE 1306   7.642   7.860   6.551  0.4146 -0.3596 -0.1302
  278LYS    HE1 1307   7.581   7.912   6.628  1.2172  0.4422 -0.0168
  278LYS    HE2 1308   7.661   7.946   6.483 -1.8460 -1.3471 -2.1772
  278LYS     NZ 1309   7.753   7.793   6.619  0.0358 -0.2865  0.1122
  278LYS    HZ1 1310   7.715   7.751   6.707 -1.9691  0.9726 -0.0838
  278LYS    HZ2 1311   7.830   7.859   6.643  0.0183  0.0758 -0.7780
  278LYS    HZ3 1312   7.798   7.719   6.562  0.3091 -0.5841  0.7005
  278LYS      C 1313   7.609   8.060   6.110  0.2069  0.1758  0.3460
  278LYS      O 1314   7.523   8.107   6.031  0.1292  0.0054 -0.1656
  279ARG      N 1315   7.739   8.050   6.069 -0.0765 -0.1574  0.5937
  279ARG     HN 1316   7.800   8.001   6.132  1.0053 -1.1208 -1.1385
  279ARG     CA 1317   7.781   8.068   5.930  0.3488 -0.3419 -0.3282
  279ARG     HA 1318   7.705   8.128   5.881 -1.3079 -3.3113 -1.7128
  279ARG     CB 1319   7.919   8.150   5.923 -0.1593 -0.1207  0.1224
  279ARG    HB1 1320   7.934   8.170   5.815  1.3658 -1.9342 -0.0541
  279ARG    HB2 1321   8.009   8.095   5.957 -1.4970 -1.5686  1.4994
  279ARG     CG 1322   7.899   8.282   5.997  0.0313 -0.1884 -0.0074
  279ARG    HG1 1323   7.865   8.263   6.101 -1.1330 -1.6018 -0.6190
  279ARG    HG2 1324   7.829   8.349   5.943 -0.1857 -0.0902  0.3922
  279ARG     CD 1325   8.027   8.367   6.007  0.6490 -0.0100  0.0524
  279ARG    HD1 1326   8.074   8.390   5.909 -2.0480  0.4497 -1.2401
  279ARG    HD2 1327   8.113   8.323   6.062  1.1731  0.4149 -0.4154
  279ARG     NE 1328   8.000   8.491   6.086  0.8416  0.0665  0.4399
  279ARG     HE 1329   7.936   8.477   6.161  0.4738 -1.2379 -0.0934
  279ARG     CZ 1330   7.988   8.616   6.050 -0.0312  0.1899  0.5069
  279ARG    NH1 1331   8.038   8.659   5.932  0.1404  0.0577 -0.2541
  279ARG   HH11 1332   8.062   8.597   5.857 -0.7579 -0.6202  0.0002
  279ARG   HH12 1333   8.020   8.756   5.917 -0.6647 -0.0474 -0.0131
  279ARG    NH2 1334   7.936   8.708   6.124  0.2076 -0.3638 -0.4470
  279ARG   HH21 1335   7.933   8.677   6.219  3.7557  0.9885  0.2543
  279ARG   HH22 1336   7.933   8.802   6.092  1.1800  0.3179  1.3111
  279ARG      C 1337   7.790   7.936   5.858  0.1495  0.2599 -0.1664
  279ARG      O 1338   7.871   7.844   5.891 -0.5062 -0.4371 -0.4704
  280TYR      N 1339   7.707   7.921   5.748 -0.3175 -0.1997 -0.5946
  280TYR     HN 1340   7.653   7.996   5.709  1.3707  0.1764 -2.3417
  280TYR     CA 1341   7.689   7.795   5.677  0.4713 -0.3217 -0.3957
  280TYR     HA 1342   7.742   7.719   5.732  0.6607 -1.1025 -1.6227
  280TYR     CB 1343   7.541   7.764   5.656  0.3642 -0.8929  0.0780
  280TYR    HB1 1344   7.527   7.671   5.596  0.7541 -1.1461  0.3742
  280TYR    HB2 1345   7.501   7.845   5.591  1.9938 -1.8429 -2.2467
  280TYR     CG 1346   7.464   7.749   5.780  1.2344 -0.0519 -0.3052
  280TYR    CD1 1347   7.472   7.630   5.858  0.1741  0.4591  0.5335
  280TYR    HD1 1348   7.529   7.545   5.822 -1.1794  0.7908 -2.6502
  280TYR    CE1 1349   7.382   7.607   5.964  0.1915  0.2071  0.0709
  280TYR    HE1 1350   7.374   7.507   6.005 -0.5333  0.0855 -0.3546
  280TYR     CZ 1351   7.293   7.704   6.004  0.5232 -0.1224  0.2601
  280TYR     OH 1352   7.198   7.672   6.100 -0.1378  0.3741 -0.4525
  280TYR     HH 1353   7.146   7.746   6.133 -1.8971 -1.7738  2.0654
  280TYR    CD2 1354   7.374   7.848   5.827 -0.1738 -0.0655 -1.4878
  280TYR    HD2 1355   7.372   7.943   5.776  0.5466 -0.2323 -1.8410
  280TYR    CE2 1356   7.289   7.824   5.933 -0.4877 -0.1208  0.2377
  280TYR    HE2 1357   7.213   7.897   5.958  0.8513  1.2237  0.5255
  280TYR      C 1358   7.750   7.796   5.543 -0.0855 -0.4113  0.4281
  280TYR      O 1359   7.754   7.897   5.473 -0.1856  0.2399  0.0607
  281TYR      N 1360   7.802   7.679   5.497 -0.2473  0.2082  0.2366
  281TYR     HN 1361   7.806   7.598   5.555  0.9982  0.5506  0.6598
  281TYR     CA 1362   7.852   7.649   5.367  0.0714  0.1124  0.2076
  281TYR     HA 1363   7.795   7.704   5.294  0.2851 -2.1311 -1.7817
  281TYR     CB 1364   8.003   7.685   5.352  0.4424 -0.9053 -0.0650
  281TYR    HB1 1365   8.008   7.794   5.374  1.3195 -0.8533 -0.4713
  281TYR    HB2 1366   8.041   7.678   5.248 -0.4348  1.5956 -0.6274
  281TYR     CG 1367   8.098   7.608   5.448 -0.5625  0.2848  0.2483
  281TYR    CD1 1368   8.125   7.638   5.587  0.3095  0.1930  0.2088
  281TYR    HD1 1369   8.073   7.719   5.634 -1.9738 -1.1658  0.1671
  281TYR    CE1 1370   8.215   7.559   5.663  0.9510 -0.4471 -0.5689
  281TYR    HE1 1371   8.241   7.587   5.764  0.0312  1.9890 -0.9397
  281TYR     CZ 1372   8.278   7.455   5.601 -0.3499  0.5018  0.6583
  281TYR     OH 1373   8.373   7.380   5.681 -0.6827 -0.4214  0.2834
  281TYR     HH 1374   8.381   7.430   5.762 -3.6468 -0.0657  0.4461
  281TYR    CD2 1375   8.165   7.495   5.394 -0.1642  0.1615 -0.0534
  281TYR    HD2 1376   8.142   7.465   5.292 -0.8083 -0.8911  0.3826
  281TYR    CE2 1377   8.251   7.414   5.468  0.5688 -0.2975 -0.4124
  281TYR    HE2 1378   8.313   7.335   5.427 -0.0886 -0.5348 -0.9772
  281TYR      C 1379   7.833   7.507   5.322  0.6117  0.2927 -0.5546
  281TYR      O 1380   7.797   7.415   5.400  0.2449  0.2356  0.2882
  282CYS      N 1381   7.861   7.482   5.198  0.4461 -0.4972 -0.2386
  282CYS     HN 1382   7.898   7.557   5.142  1.0747 -0.1069  0.6793
  282CYS     CA 1383   7.848   7.356   5.133 -0.4052 -0.7242  0.2962
  282CYS     HA 1384   7.816   7.282   5.204  2.9056 -1.5722  1.0497
  282CYS     CB 1385   7.748   7.363   5.013  0.4509 -0.2239  0.2559
  282CYS    HB1 1386   7.747   7.269   4.954 -1.1537 -0.5193  0.7261
  282CYS    HB2 1387   7.790   7.446   4.951  1.7324 -1.9681 -1.3427
  282CYS     SG 1388   7.571   7.412   5.038  0.0109 -0.3361  0.3086
  282CYS    HG1 1389   7.602   7.514   5.117  0.6737  1.5837 -2.2943
  282CYS      C 1390   7.976   7.306   5.068  0.2678  0.1318  0.2113
  282CYS      O 1391   8.060   7.382   5.016  0.5258 -0.1242 -0.2312
  283GLU      N 1392   7.997   7.173   5.073  0.0796  0.4453 -0.2017
  283GLU     HN 1393   7.938   7.111   5.124  0.1150  0.2186 -0.4351
  283GLU     CA 1394   8.099   7.104   5.000  0.1177  1.1448 -0.3294
  283GLU     HA 1395   8.163   7.172   4.946 -0.6305  1.7888 -0.4193
  283GLU     CB 1396   8.199   7.014   5.083 -0.7889 -0.6693  1.5258
  283GLU    HB1 1397   8.249   6.939   5.018 -1.7790 -1.7522  1.9728
  283GLU    HB2 1398   8.145   6.959   5.162 -0.4069 -0.1356  2.1712
  283GLU     CG 1399   8.299   7.106   5.160 -0.2359  0.0704  1.0475
  283GLU    HG1 1400   8.242   7.167   5.234 -1.4262 -2.0113  1.9358
  283GLU    HG2 1401   8.338   7.184   5.091  0.3531 -0.5465  0.6758
  283GLU     CD 1402   8.417   7.045   5.240 -0.3921  0.6987  0.0283
  283GLU    OE1 1403   8.474   7.124   5.321 -0.2239 -0.1021  0.4321
  283GLU    OE2 1404   8.462   6.934   5.219 -0.0706  0.6013 -0.1437
  283GLU      C 1405   8.031   7.017   4.895 -0.1801 -0.0300 -0.1523
  283GLU      O 1406   7.959   6.920   4.915  0.3594 -0.8183  0.3781
  284LEU      N 1407   8.064   7.049   4.768 -0.0306  0.5238 -0.0393
  284LEU     HN 1408   8.127   7.124   4.750  0.1286  0.4264  0.1139
  284LEU     CA 1409   8.031   6.977   4.643 -0.1345 -0.1897 -0.0661
  284LEU     HA 1410   7.927   6.950   4.652 -0.1830 -0.0556 -0.2333
  284LEU     CB 1411   8.048   7.078   4.533  0.2026  0.1873 -1.0145
  284LEU    HB1 1412   8.156   7.098   4.516  0.7288 -2.2173 -0.8941
  284LEU    HB2 1413   8.002   7.175   4.561  0.8993  0.0160  0.8527
  284LEU     CG 1414   7.985   7.031   4.402  0.1362  0.0665  0.5289
  284LEU     HG 1415   7.988   6.921   4.391 -0.2522  0.2187 -1.4718
  284LEU    CD1 1416   7.843   7.082   4.406 -0.1513  0.0171 -0.3226
  284LEU   HD11 1417   7.822   7.190   4.425 -1.8893 -0.3207 -0.1566
  284LEU   HD12 1418   7.790   7.043   4.495  2.3336 -1.4321  0.6235
  284LEU   HD13 1419   7.790   7.048   4.314  2.6781 -0.7753 -1.7815
  284LEU    CD2 1420   8.065   7.095   4.290 -0.1273 -0.3843 -0.5228
  284LEU   HD21 1421   8.021   7.059   4.195  0.7445 -2.0421 -0.3287
  284LEU   HD22 1422   8.171   7.066   4.306 -0.2829 -0.8629 -0.3381
  284LEU   HD23 1423   8.057   7.205   4.307  1.0876 -0.5490  1.4988
  284LEU      C 1424   8.121   6.855   4.627 -0.5500 -0.5147 -0.2849
  284LEU      O 1425   8.248   6.865   4.611 -0.4749  0.3332 -0.2510
  285CYS      N 1426   8.069   6.737   4.640  0.5256  0.3826 -0.1771
  285CYS     HN 1427   7.973   6.727   4.667  1.4516 -1.1952  3.0756
  285CYS     CA 1428   8.143   6.611   4.605  0.0313 -0.4474 -0.1768
  285CYS     HA 1429   8.234   6.640   4.556 -0.8159  0.2692 -1.3982
  285CYS     CB 1430   8.174   6.513   4.720 -0.4623  0.2902  0.3819
  285CYS    HB1 1431   8.231   6.420   4.698 -0.2054  0.6381 -0.4374
  285CYS    HB2 1432   8.079   6.489   4.773 -1.0520  0.4838 -0.5629
  285CYS     SG 1433   8.284   6.603   4.827  0.0747 -0.3839  0.0806
  285CYS    HG1 1434   8.229   6.547   4.934 -0.6181 -0.6575 -0.4147
  285CYS      C 1435   8.074   6.551   4.484 -0.2665 -0.2092  1.0506
  285CYS      O 1436   7.950   6.546   4.470  0.2452  0.3602  0.0081
  286LEU      N 1437   8.163   6.501   4.390 -0.3209 -0.0478 -0.4119
  286LEU     HN 1438   8.259   6.513   4.414 -0.9561  1.4663  1.6803
  286LEU     CA 1439   8.124   6.440   4.262 -0.6767  0.4068 -0.0701
  286LEU     HA 1440   8.021   6.413   4.245 -0.3925 -0.1518 -0.9726
  286LEU     CB 1441   8.173   6.528   4.147  0.6860 -0.2436 -0.2228
  286LEU    HB1 1442   8.163   6.475   4.050 -1.8645  0.6320 -0.5113
  286LEU    HB2 1443   8.280   6.552   4.166  0.2555  2.1838 -0.5519
  286LEU     CG 1444   8.111   6.663   4.128  0.9721 -0.0763  0.2775
  286LEU     HG 1445   8.137   6.733   4.210  0.9529  0.4039 -0.1202
  286LEU    CD1 1446   8.170   6.724   4.001 -0.2014  0.4304 -0.6092
  286LEU   HD11 1447   8.279   6.699   4.002 -0.3903 -0.4443  1.1021
  286LEU   HD12 1448   8.168   6.835   4.007 -4.2219  0.4555  0.2577
  286LEU   HD13 1449   8.134   6.685   3.903  0.1345 -1.7604  0.0692
  286LEU    CD2 1450   7.953   6.671   4.125  0.4872  0.5120 -0.3496
  286LEU   HD21 1451   7.911   6.624   4.216 -1.4847  2.4227 -0.1655
  286LEU   HD22 1452   7.913   6.620   4.035  0.5159  0.0951 -0.1237
  286LEU   HD23 1453   7.927   6.779   4.127 -1.1356  0.1609 -1.2584
  286LEU      C 1454   8.186   6.300   4.265  0.0548  0.4742  0.0564
  286LEU      O 1455   8.309   6.284   4.274 -0.0301 -0.4857  0.3508
  287ASP      N 1456   8.095   6.191   4.270  0.4113 -0.2353 -0.1914
  287ASP     HN 1457   7.999   6.206   4.244  0.4350 -0.2775 -0.3040
  287ASP     CA 1458   8.131   6.059   4.299  0.3594 -0.1402  0.1976
  287ASP     HA 1459   8.041   6.009   4.330  0.7322 -1.6800 -1.0730
  287ASP     CB 1460   8.190   5.992   4.168 -0.1956 -0.1993  0.2341
  287ASP    HB1 1461   8.225   5.891   4.197  1.2208  0.2816  0.2687
  287ASP    HB2 1462   8.272   6.060   4.135 -1.0764  0.2273 -1.1718
  287ASP     CG 1463   8.086   5.970   4.054  0.5106  0.0595 -0.5348
  287ASP    OD1 1464   7.965   5.980   4.077 -0.0630 -0.4624 -0.4863
  287ASP    OD2 1465   8.130   5.940   3.938 -0.4520 -0.1934 -0.3168
  287ASP      C 1466   8.228   6.040   4.419 -0.1576 -0.5316  0.4909
  287ASP      O 1467   8.331   5.974   4.417 -0.2611  0.4139  0.0985
  288ASP      N 1468   8.186   6.096   4.529 -0.1154  0.1897 -0.0832
  288ASP     HN 1469   8.098   6.144   4.523 -0.1405  0.1790  0.1667
  288ASP     CA 1470   8.251   6.092   4.663  0.2491 -0.9699  0.3205
  288ASP     HA 1471   8.181   6.134   4.734 -1.3894 -1.8972 -0.6720
  288ASP     CB 1472   8.287   5.949   4.707  0.7920  0.3555 -0.3382
  288ASP    HB1 1473   8.330   5.937   4.809 -2.4272 -0.6920  1.0145
  288ASP    HB2 1474   8.369   5.903   4.647  1.8883  2.4423 -0.5365
  288ASP     CG 1475   8.164   5.866   4.712  0.1380  0.4572  0.2413
  288ASP    OD1 1476   8.053   5.911   4.740  0.0327 -0.4835  0.2258
  288ASP    OD2 1477   8.178   5.748   4.676  0.2358 -0.3948  0.3596
  288ASP      C 1478   8.381   6.178   4.673  0.1275  0.0600  0.8963
  288ASP      O 1479   8.442   6.186   4.779  0.0491 -0.1897 -0.0101
  289MET      N 1480   8.424   6.241   4.560  0.2390  0.1134 -0.4178
  289MET     HN 1481   8.381   6.213   4.474  0.1504 -0.5891 -0.1552
  289MET     CA 1482   8.545   6.316   4.557  0.5758 -0.4549 -1.0008
  289MET     HA 1483   8.597   6.293   4.649  0.5970 -2.6331 -1.5066
  289MET     CB 1484   8.640   6.270   4.449 -0.3744  1.2244 -0.1045
  289MET    HB1 1485   8.742   6.314   4.461  1.5725 -3.2709  2.2167
  289MET    HB2 1486   8.598   6.298   4.350 -0.2676  1.6102 -0.0446
  289MET     CG 1487   8.665   6.116   4.463 -0.0704  0.0670  0.0324
  289MET    HG1 1488   8.567   6.065   4.449 -0.6041  1.2173 -0.6086
  289MET    HG2 1489   8.686   6.093   4.569 -0.8146 -0.4339  0.0773
  289MET     SD 1490   8.804   6.051   4.360  0.2567  0.4011  0.1202
  289MET     CE 1491   8.695   5.991   4.222 -0.4653  0.2858 -0.4445
  289MET    HE1 1492   8.637   5.907   4.264 -0.6207 -0.0332 -1.2735
  289MET    HE2 1493   8.758   5.958   4.136  1.6225  0.2904  1.0004
  289MET    HE3 1494   8.623   6.070   4.191  0.3297  0.8961 -0.7790
  289MET      C 1495   8.513   6.464   4.546 -0.4564  0.2172  0.7272
  289MET      O 1496   8.426   6.507   4.469 -0.1901 -0.3633  0.2860
  290LEU      N 1497   8.589   6.548   4.626  0.2175 -0.4451  0.7674
  290LEU     HN 1498   8.649   6.507   4.694  1.7364 -0.3690 -0.4809
  290LEU     CA 1499   8.560   6.695   4.642  1.0155 -0.3114  0.5884
  290LEU     HA 1500   8.453   6.701   4.649  0.7471 -0.1418 -2.3085
  290LEU     CB 1501   8.617   6.743   4.780  0.6663  0.0743  0.1512
  290LEU    HB1 1502   8.725   6.717   4.775  0.4377 -0.8048 -0.4925
  290LEU    HB2 1503   8.567   6.686   4.862 -1.5383 -0.9627 -1.8077
  290LEU     CG 1504   8.620   6.897   4.809 -0.0271 -0.2046 -0.2083
  290LEU     HG 1505   8.622   6.956   4.715 -1.7194  1.3132  0.6408
  290LEU    CD1 1506   8.481   6.939   4.872 -0.4059  0.4005 -0.2473
  290LEU   HD11 1507   8.402   6.890   4.810 -0.5465 -1.9444  1.6333
  290LEU   HD12 1508   8.467   7.049   4.882  1.2727  0.5569  0.6031
  290LEU   HD13 1509   8.479   6.888   4.971 -1.5580 -0.1300 -0.5252
  290LEU    CD2 1510   8.732   6.938   4.909 -0.8169  0.7156 -0.1740
  290LEU   HD21 1511   8.728   7.046   4.932  0.8145  0.4181  1.7503
  290LEU   HD22 1512   8.835   6.912   4.876 -0.1030  0.5667  2.0205
  290LEU   HD23 1513   8.722   6.877   5.002  0.5871  1.6323  0.6092
  290LEU      C 1514   8.611   6.779   4.524 -0.2118  0.0326  0.4962
  290LEU      O 1515   8.714   6.752   4.458 -0.2456 -0.3478  0.1891
  291TYR      N 1516   8.523   6.875   4.484 -0.0822 -0.2513  0.0858
  291TYR     HN 1517   8.434   6.877   4.528  0.3919  0.5523  1.0528
  291TYR     CA 1518   8.540   6.960   4.371  0.1889  0.6660  0.3803
  291TYR     HA 1519   8.638   6.951   4.328  1.1501 -2.6369  2.8212
  291TYR     CB 1520   8.433   6.928   4.258 -0.6130  0.0827 -0.2681
  291TYR    HB1 1521   8.398   7.021   4.209  1.6732  0.9870 -0.2972
  291TYR    HB2 1522   8.346   6.876   4.301 -1.4591  0.5427 -1.3667
  291TYR     CG 1523   8.502   6.836   4.153  0.4345 -0.3456  0.0076
  291TYR    CD1 1524   8.554   6.887   4.029  0.2903  0.1540  0.7599
  291TYR    HD1 1525   8.555   6.994   4.017  5.0684  0.6223  3.1891
  291TYR    CE1 1526   8.626   6.807   3.941 -0.5268 -0.1241 -0.7755
  291TYR    HE1 1527   8.686   6.845   3.859 -0.1495  1.0045 -0.0116
  291TYR     CZ 1528   8.648   6.675   3.985 -0.4444  0.4350 -0.3175
  291TYR     OH 1529   8.729   6.590   3.914  0.4958  0.2382 -0.3239
  291TYR     HH 1530   8.740   6.503   3.954  0.1525  0.0254 -0.6820
  291TYR    CD2 1531   8.513   6.702   4.179 -0.0619 -0.1028  0.9334
  291TYR    HD2 1532   8.469   6.663   4.270 -1.8756  0.0394  0.1502
  291TYR    CE2 1533   8.584   6.620   4.093 -0.7503 -0.6538  0.6281
  291TYR    HE2 1534   8.605   6.516   4.111 -1.4545 -0.9403 -0.1983
  291TYR      C 1535   8.539   7.111   4.406 -0.5565 -0.9887  0.7082
  291TYR      O 1536   8.606   7.195   4.338  0.1821  0.1857 -0.1461
  292ALA      N 1537   8.460   7.154   4.508 -0.3673 -0.3215  0.1647
  292ALA     HN 1538   8.410   7.091   4.567 -3.0246  1.3493 -0.1217
  292ALA     CA 1539   8.447   7.293   4.548  0.2699  1.0152  0.3384
  292ALA     HA 1540   8.541   7.346   4.550 -0.5626  2.5653  0.0522
  292ALA     CB 1541   8.361   7.350   4.435 -0.5223  0.0356 -0.4145
  292ALA    HB1 1542   8.369   7.460   4.430  1.7706 -0.0354  0.4881
  292ALA    HB2 1543   8.258   7.313   4.452 -0.2854  0.5641  2.6291
  292ALA    HB3 1544   8.399   7.318   4.336 -0.9889 -0.6458 -0.3788
  292ALA      C 1545   8.372   7.310   4.670 -0.8259 -0.9366 -0.6506
  292ALA      O 1546   8.289   7.231   4.709 -0.4842 -0.0503 -0.3565
  293ARG      N 1547   8.395   7.425   4.739  0.1760  0.1239  0.0893
  293ARG     HN 1548   8.467   7.485   4.705 -1.2395 -0.2735 -4.2385
  293ARG     CA 1549   8.321   7.471   4.851 -0.6003 -0.5954 -0.5946
  293ARG     HA 1550   8.235   7.407   4.870  0.4879 -2.0085 -0.2321
  293ARG     CB 1551   8.390   7.466   4.993 -0.7826  0.1025 -0.9427
  293ARG    HB1 1552   8.426   7.361   5.007 -1.3443 -0.2768 -2.2064
  293ARG    HB2 1553   8.321   7.488   5.077 -1.6443 -0.4818 -1.4891
  293ARG     CG 1554   8.516   7.552   5.014  0.0372  0.7564 -0.3684
  293ARG    HG1 1555   8.505   7.646   4.956  1.9500 -0.0822 -2.2188
  293ARG    HG2 1556   8.609   7.508   4.972 -0.5698 -0.3300 -0.6146
  293ARG     CD 1557   8.556   7.579   5.161  0.2594 -0.2562 -0.5042
  293ARG    HD1 1558   8.644   7.647   5.167 -0.5306  0.8465 -1.0642
  293ARG    HD2 1559   8.585   7.493   5.225  1.8518  0.6256  0.0107
  293ARG     NE 1560   8.442   7.659   5.225 -0.1159 -0.6832 -0.3692
  293ARG     HE 1561   8.375   7.702   5.165 -1.5827  0.2349  1.8370
  293ARG     CZ 1562   8.448   7.722   5.345 -0.1051  0.0788  0.1068
  293ARG    NH1 1563   8.541   7.701   5.432 -0.0158 -0.0135  0.3467
  293ARG   HH11 1564   8.627   7.651   5.418  0.8740  1.0539  1.6590
  293ARG   HH12 1565   8.540   7.740   5.524  3.1322 -0.3301  0.6278
  293ARG    NH2 1566   8.342   7.796   5.374 -0.2429  0.3098  0.5089
  293ARG   HH21 1567   8.339   7.838   5.465 -0.3661  2.9454 -0.6330
  293ARG   HH22 1568   8.268   7.800   5.308  0.0764  1.3344  0.2007
  293ARG      C 1569   8.262   7.606   4.826 -0.1461  0.3101 -0.8629
  293ARG      O 1570   8.323   7.690   4.755  0.1288 -0.0344  0.4139
  294THR      N 1571   8.151   7.639   4.895 -0.8249  0.4535 -0.7113
  294THR     HN 1572   8.116   7.570   4.958  2.8827  0.9080  2.1810
  294THR     CA 1573   8.109   7.781   4.895  0.0996  0.4300 -0.1147
  294THR     HA 1574   8.134   7.826   4.800 -1.6009 -1.3039 -1.4622
  294THR     CB 1575   7.960   7.788   4.901 -0.6725  0.7176  0.2630
  294THR     HB 1576   7.925   7.892   4.914 -0.7518  0.7261 -0.0287
  294THR    OG1 1577   7.899   7.704   5.002  0.0460  0.0237 -0.9246
  294THR    HG1 1578   7.842   7.765   5.049  2.6529  1.6310  0.4152
  294THR    CG2 1579   7.905   7.731   4.772 -0.0302  0.3161  0.2130
  294THR   HG21 1580   7.796   7.720   4.789  0.2556 -3.4051  0.4708
  294THR   HG22 1581   7.942   7.626   4.761 -0.8040 -0.0245  0.7242
  294THR   HG23 1582   7.928   7.793   4.683 -0.2450  0.4288  0.2357
  294THR      C 1583   8.167   7.859   5.012  0.7082  0.5332  0.1175
  294THR      O 1584   8.221   7.804   5.108 -0.1313  0.4298 -0.0798
  295THR      N 1585   8.158   7.988   5.004  0.3783  0.0053 -0.0445
  295THR     HN 1586   8.114   8.022   4.921 -1.4042 -1.4823  0.2183
  295THR     CA 1587   8.187   8.082   5.111  0.2016 -0.1952  0.0431
  295THR     HA 1588   8.291   8.089   5.140 -0.2464  2.6802  1.3761
  295THR     CB 1589   8.150   8.221   5.074  0.0576 -0.4541 -0.2501
  295THR     HB 1590   8.039   8.226   5.068 -0.0043  0.1948  1.0265
  295THR    OG1 1591   8.198   8.262   4.944 -0.3333  0.2562 -0.4011
  295THR    HG1 1592   8.152   8.205   4.882 -3.0281 -0.6329  2.1148
  295THR    CG2 1593   8.208   8.324   5.176 -0.3048 -0.0475  0.0033
  295THR   HG21 1594   8.192   8.298   5.283  1.0984  0.7017  0.4282
  295THR   HG22 1595   8.177   8.427   5.149  1.0011  0.8915  1.8611
  295THR   HG23 1596   8.318   8.312   5.167 -0.1468  0.8051  0.6556
  295THR      C 1597   8.103   8.048   5.242  0.2353 -0.1107  0.7510
  295THR      O 1598   7.986   8.001   5.237 -0.4343 -0.1276  0.1730
  296SER      N 1599   8.161   8.065   5.361  0.0917 -0.1035 -0.6670
  296SER     HN 1600   8.259   8.083   5.371 -0.1247  0.4508  0.5279
  296SER     CA 1601   8.081   8.074   5.492 -0.0019 -0.2736 -0.1330
  296SER     HA 1602   8.017   7.988   5.500 -1.0441  0.3396 -1.4649
  296SER     CB 1603   8.174   8.066   5.611 -0.1308 -0.0822 -0.1929
  296SER    HB1 1604   8.116   8.087   5.703  0.6256 -1.4260  0.6290
  296SER    HB2 1605   8.248   8.149   5.604  0.8471 -1.0725 -2.5969
  296SER     OG 1606   8.243   7.939   5.610 -0.0568  0.3919 -0.5010
  296SER    HG1 1607   8.283   7.935   5.697 -0.0541 -1.6508 -0.5513
  296SER      C 1608   7.980   8.197   5.511 -0.0500  0.3547  0.1275
  296SER      O 1609   8.029   8.307   5.542  0.3198  0.0252  0.1051
  297LYS      N 1610   7.845   8.172   5.504 -0.4014 -0.8118 -0.0360
  297LYS     HN 1611   7.810   8.080   5.492  0.3766 -1.1291  0.0153
  297LYS     CA 1612   7.749   8.281   5.501 -0.4393  0.0658  0.5585
  297LYS     HA 1613   7.791   8.380   5.497 -1.9959  0.7156 -1.4998
  297LYS     CB 1614   7.665   8.271   5.373 -0.2032  0.3430  0.4435
  297LYS    HB1 1615   7.590   8.352   5.386 -4.0138 -3.1231  2.1825
  297LYS    HB2 1616   7.614   8.173   5.368 -2.2713  1.3712  0.2826
  297LYS     CG 1617   7.747   8.302   5.243  0.2932 -0.0444  0.2175
  297LYS    HG1 1618   7.682   8.292   5.154 -2.7722 -0.2091  2.3030
  297LYS    HG2 1619   7.817   8.215   5.247  0.2465 -0.0491  1.6235
  297LYS     CD 1620   7.814   8.448   5.241 -0.3184  0.0036 -0.1903
  297LYS    HD1 1621   7.880   8.439   5.152 -3.8268 -2.2905 -2.7864
  297LYS    HD2 1622   7.888   8.445   5.324  0.2094  0.0001 -0.6534
  297LYS     CE 1623   7.736   8.576   5.243  0.1140 -0.0045  0.2541
  297LYS    HE1 1624   7.795   8.667   5.220  0.3298 -0.0444  0.6582
  297LYS    HE2 1625   7.682   8.587   5.340 -1.2460  0.5760 -0.5368
  297LYS     NZ 1626   7.629   8.582   5.136 -0.0463 -0.1772 -0.6684
  297LYS    HZ1 1627   7.677   8.574   5.044 -2.3395  0.1322 -1.9721
  297LYS    HZ2 1628   7.587   8.678   5.144 -0.4215 -0.3143 -0.9614
  297LYS    HZ3 1629   7.555   8.510   5.146  0.3432 -0.3578  1.4388
  297LYS      C 1630   7.652   8.267   5.613 -0.6340 -0.6620  0.0399
  297LYS      O 1631   7.612   8.159   5.652 -0.8075  0.3336  0.1964
  298PRO      N 1632   7.622   8.373   5.684  0.4088 -0.2391 -0.1506
  298PRO     CD 1633   7.684   8.501   5.682  0.1471 -0.1338 -0.1556
  298PRO    HD1 1634   7.670   8.541   5.579 -0.3613  0.3569  0.1026
  298PRO    HD2 1635   7.794   8.490   5.698 -0.0053  0.3816  1.4420
  298PRO     CA 1636   7.500   8.372   5.764 -0.0729 -0.6079 -0.4834
  298PRO     HA 1637   7.484   8.277   5.811 -2.3002  0.1677  0.4212
  298PRO     CB 1638   7.532   8.492   5.862 -0.1888  0.3925  0.3117
  298PRO    HB1 1639   7.591   8.449   5.946 -0.0713 -1.6704 -0.7498
  298PRO    HB2 1640   7.445   8.542   5.910  0.9478  0.9403  1.9201
  298PRO     CG 1641   7.617   8.597   5.786 -0.6000  0.6708 -0.1637
  298PRO    HG1 1642   7.548   8.675   5.747  1.8981  3.4412  0.5802
  298PRO    HG2 1643   7.688   8.661   5.843  2.2492 -0.6613 -1.9271
  298PRO      C 1644   7.388   8.415   5.669  0.0701 -0.4956 -0.3198
  298PRO      O 1645   7.407   8.418   5.545  0.1265 -0.2964 -0.6390
  299ARG      N 1646   7.270   8.437   5.725  0.1180 -0.2453 -0.0224
  299ARG     HN 1647   7.264   8.415   5.822 -1.5252  0.4540  0.0541
  299ARG     CA 1648   7.160   8.507   5.670 -0.6522 -0.2525  0.8642
  299ARG     HA 1649   7.134   8.432   5.596 -1.1950 -0.5939  1.3842
  299ARG     CB 1650   7.044   8.530   5.770 -0.7442  0.0138  0.3525
  299ARG    HB1 1651   6.976   8.603   5.722  1.3768  0.9094 -1.4971
  299ARG    HB2 1652   7.081   8.575   5.864 -1.4244  0.1601  0.5559
  299ARG     CG 1653   6.978   8.397   5.801 -0.1853 -0.1149 -0.2316
  299ARG    HG1 1654   7.043   8.319   5.847  0.7436  0.5930 -0.3279
  299ARG    HG2 1655   6.950   8.357   5.701 -1.0941 -0.8561  0.3056
  299ARG     CD 1656   6.848   8.411   5.886 -0.4309 -0.3527  0.2101
  299ARG    HD1 1657   6.774   8.467   5.825 -1.4523  0.0663  1.7670
  299ARG    HD2 1658   6.877   8.479   5.969  0.3058  0.2738 -0.5435
  299ARG     NE 1659   6.810   8.273   5.934 -0.1817 -1.0114 -0.2194
  299ARG     HE 1660   6.866   8.193   5.911 -2.3353 -2.5353 -0.5685
  299ARG     CZ 1661   6.692   8.247   5.994  0.3061 -0.2719  0.2398
  299ARG    NH1 1662   6.602   8.337   6.015  0.0307  0.4666  0.7487
  299ARG   HH11 1663   6.614   8.436   6.010 -0.5093  0.5935  1.5947
  299ARG   HH12 1664   6.514   8.303   6.051  0.7517 -2.4119  0.0297
  299ARG    NH2 1665   6.680   8.127   6.044 -0.0582 -0.1767 -0.3240
  299ARG   HH21 1666   6.745   8.057   6.014  1.6009  1.5216 -0.8717
  299ARG   HH22 1667   6.597   8.103   6.094  0.0890  0.5178  0.2652
  299ARG      C 1668   7.186   8.631   5.588  0.0219 -0.2255 -0.1294
  299ARG      O 1669   7.279   8.703   5.603 -0.3761 -0.5133 -0.7567
  300SER      N 1670   7.096   8.652   5.485 -0.0162 -0.4506 -0.3345
  300SER     HN 1671   7.023   8.587   5.469 -1.1301 -0.2039  2.9038
  300SER     CA 1672   7.090   8.780   5.414  0.7071  0.1056  0.2507
  300SER     HA 1673   7.189   8.803   5.379 -0.0430  1.2858 -1.2085
  300SER     CB 1674   7.000   8.756   5.288 -0.4454  0.7689 -0.0092
  300SER    HB1 1675   7.031   8.663   5.235 -2.2603  0.3829 -0.4612
  300SER    HB2 1676   7.006   8.841   5.218 -0.0594 -0.3254 -1.3373
  300SER     OG 1677   6.863   8.738   5.333 -0.2041 -0.2687  0.1557
  300SER    HG1 1678   6.860   8.644   5.352  0.4372 -1.1660 -3.4370
  300SER      C 1679   7.038   8.898   5.493  0.3561 -0.3813 -0.2508
  300SER      O 1680   6.974   8.891   5.598  0.2131 -0.3654 -0.2909
  301ALA      N 1681   7.054   9.021   5.435 -0.4321  0.4718 -0.0574
  301ALA     HN 1682   7.110   9.024   5.353  0.3051 -0.5123  0.3851
  301ALA     CA 1683   7.003   9.151   5.482 -0.2457  0.5378  0.3774
  301ALA     HA 1684   7.048   9.178   5.576  1.0817 -0.7241  0.1411
  301ALA     CB 1685   7.055   9.262   5.386 -0.2779  0.5328 -0.5122
  301ALA    HB1 1686   7.165   9.269   5.389 -0.3649  2.3353 -0.5399
  301ALA    HB2 1687   7.019   9.362   5.420 -1.2044  0.0140  0.1109
  301ALA    HB3 1688   7.025   9.250   5.280 -2.1067 -0.4910  0.0634
  301ALA      C 1689   6.853   9.167   5.500 -0.7341  0.4497  0.1615
  301ALA      O 1690   6.813   9.241   5.590  0.2213 -0.6200  0.0974
  302SER      N 1691   6.766   9.095   5.432  0.4254 -0.2890 -0.5472
  302SER     HN 1692   6.789   9.022   5.367 -1.0506  1.3507 -3.0655
  302SER     CA 1693   6.623   9.129   5.423  0.2690  0.0177 -0.5891
  302SER     HA 1694   6.601   9.206   5.496 -3.5034 -1.1722 -0.2035
  302SER     CB 1695   6.572   9.184   5.286 -0.3783 -0.3057  0.3141
  302SER    HB1 1696   6.633   9.152   5.199  1.9165  1.3174  1.2367
  302SER    HB2 1697   6.601   9.290   5.302 -2.3418  0.1997  0.7299
  302SER     OG 1698   6.433   9.176   5.258  0.6721  0.3879  0.4001
  302SER    HG1 1699   6.391   9.215   5.335 -0.6378 -0.1004 -0.0284
  302SER      C 1700   6.531   9.023   5.470  0.0507  0.5278 -0.1179
  302SER      O 1701   6.489   9.029   5.585 -0.0687  0.2505 -0.1263
  303GLY      N 1702   6.508   8.929   5.376 -0.0925 -0.3868 -0.4123
  303GLY     HN 1703   6.550   8.952   5.289 -3.1316  0.8361 -1.7245
  303GLY     CA 1704   6.450   8.796   5.387  0.0775 -0.5494 -0.1927
  303GLY    HA1 1705   6.446   8.757   5.286 -1.2763  0.9312 -0.7441
  303GLY    HA2 1706   6.355   8.827   5.427  0.3514  1.9818 -1.2620
  303GLY      C 1707   6.531   8.713   5.490  0.0398 -0.3264  0.0961
  303GLY      O 1708   6.628   8.762   5.548  0.1239 -0.0587 -0.0786
  304ASP      N 1709   6.496   8.583   5.504  0.7911 -0.5069 -0.0084
  304ASP     HN 1710   6.425   8.544   5.445 -1.5415  1.0398  1.6148
  304ASP     CA 1711   6.543   8.488   5.605 -0.1095 -0.2465  0.0811
  304ASP     HA 1712   6.598   8.532   5.686 -0.8735 -0.8071  0.9192
  304ASP     CB 1713   6.422   8.424   5.669 -1.1069  0.0022 -0.8312
  304ASP    HB1 1714   6.455   8.348   5.743  1.5316  0.7414 -1.1317
  304ASP    HB2 1715   6.376   8.356   5.594  1.0926  0.8504 -3.0941
  304ASP     CG 1716   6.330   8.521   5.727 -0.3330  0.1546  0.5117
  304ASP    OD1 1717   6.382   8.621   5.781 -0.3489 -0.4548 -0.1272
  304ASP    OD2 1718   6.204   8.503   5.729 -0.2111  0.0555  0.5806
  304ASP      C 1719   6.637   8.382   5.550 -0.1343 -0.5268  0.9504
  304ASP      O 1720   6.674   8.296   5.623  0.0557  0.1333  0.2701
  305THR      N 1721   6.675   8.381   5.415 -0.9776  0.3068  0.4113
  305THR     HN 1722   6.681   8.467   5.365  3.4590  0.7138  1.2690
  305THR     CA 1723   6.759   8.269   5.357  0.0136 -0.6201 -0.7694
  305THR     HA 1724   6.744   8.178   5.413 -0.0969 -1.3911 -2.0017
  305THR     CB 1725   6.743   8.241   5.209 -0.6168 -0.8078  0.3166
  305THR     HB 1726   6.817   8.167   5.172 -1.1230 -0.4382 -1.5804
  305THR    OG1 1727   6.747   8.360   5.126 -0.5496 -0.0152 -0.2785
  305THR    HG1 1728   6.728   8.328   5.038  0.7536 -0.3366 -0.4573
  305THR    CG2 1729   6.592   8.199   5.198 -0.9480  0.0036  0.6907
  305THR   HG21 1730   6.570   8.180   5.091  0.7045 -1.5502  0.5814
  305THR   HG22 1731   6.522   8.278   5.235 -1.1953 -0.8037  2.0129
  305THR   HG23 1732   6.576   8.110   5.262 -1.0204 -0.2001  0.3915
  305THR      C 1733   6.905   8.293   5.380 -0.7396 -0.8677 -0.3472
  305THR      O 1734   6.958   8.410   5.389 -0.2897 -0.0253  0.2351
  306VAL      N 1735   6.979   8.187   5.414 -0.4540 -0.0838  0.4454
  306VAL     HN 1736   6.937   8.097   5.415  0.5062 -0.5654 -0.7579
  306VAL     CA 1737   7.126   8.184   5.414  1.0700  0.4664  0.0669
  306VAL     HA 1738   7.156   8.278   5.457 -0.4541  0.7455  0.5908
  306VAL     CB 1739   7.180   8.064   5.487 -0.0663 -0.4482  0.1020
  306VAL     HB 1740   7.131   7.979   5.436  1.5228 -1.2174 -0.2074
  306VAL    CG1 1741   7.335   8.065   5.467  0.2579  0.0300 -0.0925
  306VAL   HG11 1742   7.379   8.163   5.495  3.5572 -1.2834 -0.2334
  306VAL   HG12 1743   7.375   8.046   5.365 -1.0038 -0.3222 -0.5430
  306VAL   HG13 1744   7.376   8.002   5.549  1.1102  3.3666  2.2632
  306VAL    CG2 1745   7.145   8.074   5.634  0.2110 -0.2235  0.1108
  306VAL   HG21 1746   7.181   8.171   5.673 -2.0274  0.3554  0.8735
  306VAL   HG22 1747   7.192   7.990   5.690 -0.5495 -0.3618  0.5473
  306VAL   HG23 1748   7.037   8.063   5.656 -0.1339 -2.5478 -2.2237
  306VAL      C 1749   7.171   8.179   5.266  0.9388 -0.0093 -0.2216
  306VAL      O 1750   7.134   8.087   5.191 -0.1443  0.1875  0.3335
  307PHE      N 1751   7.245   8.278   5.210 -0.1475 -0.8858 -0.2920
  307PHE     HN 1752   7.302   8.341   5.262  1.1684 -3.0074  0.9534
  307PHE     CA 1753   7.247   8.315   5.069 -0.0685  0.1400  0.3657
  307PHE     HA 1754   7.197   8.232   5.022 -0.4862  0.0271  1.0011
  307PHE     CB 1755   7.182   8.458   5.053 -0.4712 -0.1506  0.1003
  307PHE    HB1 1756   7.251   8.539   5.084 -1.1148  0.3736  0.2043
  307PHE    HB2 1757   7.091   8.465   5.117 -0.7357 -0.6992 -0.2018
  307PHE     CG 1758   7.157   8.500   4.908  0.5708 -0.0956 -0.3407
  307PHE    CD1 1759   7.258   8.532   4.815 -0.9552  0.7038 -0.3167
  307PHE    HD1 1760   7.359   8.525   4.853 -1.0616  1.3698  0.1133
  307PHE    CE1 1761   7.236   8.551   4.681  0.3446 -0.1082 -0.1969
  307PHE    HE1 1762   7.316   8.567   4.610  1.7001 -0.9659  1.0936
  307PHE     CZ 1763   7.102   8.546   4.633 -0.2040  0.3968 -0.2213
  307PHE     HZ 1764   7.082   8.563   4.528 -2.9442 -0.2959  0.1026
  307PHE    CD2 1765   7.026   8.501   4.861  0.1301  0.2418 -0.4310
  307PHE    HD2 1766   6.953   8.469   4.934 -0.0533  2.5485  0.4958
  307PHE    CE2 1767   7.000   8.517   4.720 -0.4178 -0.2043 -0.4680
  307PHE    HE2 1768   6.898   8.511   4.683 -1.3378 -1.2693  2.0182
  307PHE      C 1769   7.395   8.318   5.027  0.3546  0.1695 -0.1740
  307PHE      O 1770   7.470   8.378   5.089  0.4329  0.0247  0.1265
  308TRP      N 1771   7.434   8.242   4.925 -0.2519  0.3015  0.1561
  308TRP     HN 1772   7.368   8.188   4.874  1.2621 -0.3371 -1.2213
  308TRP     CA 1773   7.569   8.233   4.879 -0.1457 -0.1549 -0.1015
  308TRP     HA 1774   7.638   8.280   4.947 -1.6024  2.0156 -0.0005
  308TRP     CB 1775   7.609   8.087   4.860 -0.3120 -0.3630  0.8792
  308TRP    HB1 1776   7.711   8.095   4.818 -0.6764 -0.5991 -0.0538
  308TRP    HB2 1777   7.529   8.049   4.793  0.5661 -0.0455 -0.3842
  308TRP     CG 1778   7.612   8.012   4.987 -0.5782  0.4873 -0.6036
  308TRP    CD1 1779   7.714   8.010   5.073  0.4264 -0.1606  0.1347
  308TRP    HD1 1780   7.799   8.077   5.070  0.9166 -0.7699 -2.9880
  308TRP    NE1 1781   7.693   7.921   5.173 -0.4503  0.3913  0.1795
  308TRP    HE1 1782   7.722   7.932   5.266 -0.6273  0.7908  0.1899
  308TRP    CE2 1783   7.575   7.859   5.154 -0.6205  0.6032 -0.0871
  308TRP    CD2 1784   7.524   7.912   5.032 -0.1112  0.2239  0.0905
  308TRP    CE3 1785   7.396   7.872   4.982 -0.3699 -0.0855 -0.5589
  308TRP    HE3 1786   7.363   7.910   4.887 -0.0368 -1.2007 -1.1379
  308TRP    CZ3 1787   7.315   7.793   5.070 -0.3055  0.4482  0.6314
  308TRP    HZ3 1788   7.214   7.767   5.040 -0.3168 -1.1691  1.9266
  308TRP    CZ2 1789   7.500   7.761   5.226 -0.8789  0.0449  0.0832
  308TRP    HZ2 1790   7.548   7.716   5.312 -0.3737 -1.9394 -1.1767
  308TRP    CH2 1791   7.373   7.735   5.186  0.5120 -0.1813 -0.8564
  308TRP    HH2 1792   7.309   7.676   5.249 -0.6953  2.2298  0.2942
  308TRP      C 1793   7.579   8.300   4.736  0.2918 -0.6466 -0.1843
  308TRP      O 1794   7.661   8.390   4.717 -0.7217 -0.3888 -0.1244
  309GLY      N 1795   7.486   8.271   4.638 -0.2832  0.0767 -0.7977
  309GLY     HN 1796   7.419   8.200   4.660  0.2653  0.2941  1.9832
  309GLY     CA 1797   7.490   8.322   4.500  0.2953  0.2305 -0.3603
  309GLY    HA1 1798   7.490   8.430   4.510 -2.5325  0.2270  0.9558
  309GLY    HA2 1799   7.409   8.286   4.438  0.1348 -2.7253  1.3697
  309GLY      C 1800   7.624   8.288   4.428 -0.7109 -0.2197 -0.4154
  309GLY      O 1801   7.682   8.373   4.359 -0.1724  0.0196  0.2173
  310GLU      N 1802   7.675   8.167   4.450 -0.4914  0.5346 -0.4068
  310GLU     HN 1803   7.618   8.101   4.499 -0.4146  0.2716 -0.6646
  310GLU     CA 1804   7.803   8.124   4.405  0.2446 -0.0160  0.1881
  310GLU     HA 1805   7.856   8.214   4.376 -0.9005  0.7222  0.2998
  310GLU     CB 1806   7.886   8.067   4.523  0.3451  0.2621 -0.4333
  310GLU    HB1 1807   7.970   8.000   4.497  1.1335  1.0923 -0.0556
  310GLU    HB2 1808   7.821   8.006   4.589 -0.3290  1.8479  0.4398
  310GLU     CG 1809   7.950   8.182   4.611  0.6170 -0.4367 -0.3412
  310GLU    HG1 1810   7.888   8.273   4.624  2.3856  0.7476  0.0972
  310GLU    HG2 1811   8.035   8.214   4.547  2.8152 -2.8488  1.1843
  310GLU     CD 1812   8.018   8.124   4.739  0.6550 -0.8727  0.3636
  310GLU    OE1 1813   7.952   8.116   4.847  0.0869 -0.2772  0.4646
  310GLU    OE2 1814   8.134   8.085   4.735 -0.2071  0.0094 -0.2527
  310GLU      C 1815   7.807   8.040   4.283  0.0608  0.4220  1.0955
  310GLU      O 1816   7.747   7.933   4.277  0.3119 -0.3158  0.3236
  311HSD      N 1817   7.878   8.080   4.178 -0.5108 -0.1817 -0.4027
  311HSD     HN 1818   7.941   8.157   4.186 -1.0047  0.1667  0.1725
  311HSD     CA 1819   7.887   7.998   4.053  0.1639 -0.5778  1.1213
  311HSD     HA 1820   7.791   7.954   4.028 -0.4789  2.2257 -2.1948
  311HSD     CB 1821   7.909   8.094   3.933 -0.9517 -0.3216 -0.0119
  311HSD    HB1 1822   8.001   8.154   3.951  0.2031 -2.6654  2.7147
  311HSD    HB2 1823   7.821   8.162   3.928 -1.0231 -0.0817  2.8379
  311HSD    ND1 1824   8.029   8.089   3.714 -0.3702 -0.3814  0.5718
  311HSD    HD1 1825   8.085   8.168   3.737  1.4571 -2.0035  2.0685
  311HSD     CG 1826   7.926   8.045   3.795 -0.5188 -0.1648  0.8861
  311HSD    CE1 1827   8.033   8.012   3.605 -0.2781  0.3139  0.2766
  311HSD    HE1 1828   8.111   8.012   3.529  0.0379 -1.7156  0.5295
  311HSD    NE2 1829   7.936   7.930   3.606  0.0812  0.0774  0.1619
  311HSD    CD2 1830   7.867   7.946   3.726  0.3193  0.0354 -0.2417
  311HSD    HD2 1831   7.784   7.882   3.753  0.7547  0.0852  1.3371
  311HSD      C 1832   8.006   7.905   4.039  0.2454  0.5548  0.5531
  311HSD      O 1833   8.113   7.947   4.069 -0.4481 -0.1012 -0.0991
  312PHE      N 1834   7.988   7.781   3.981  0.3102  0.0357  0.6470
  312PHE     HN 1835   7.904   7.735   3.954  1.5363 -1.0858 -1.5387
  312PHE     CA 1836   8.098   7.684   3.964  0.4174 -0.3717  0.1605
  312PHE     HA 1837   8.198   7.723   3.971 -0.1015  0.8513  1.4476
  312PHE     CB 1838   8.088   7.580   4.075  0.0915  0.0055  0.9325
  312PHE    HB1 1839   8.162   7.498   4.059  0.0539  0.3135 -0.9971
  312PHE    HB2 1840   7.990   7.529   4.085  1.8056 -3.7269  0.8132
  312PHE     CG 1841   8.117   7.644   4.207 -0.2033 -0.3339 -0.0608
  312PHE    CD1 1842   8.250   7.667   4.252  0.5428  0.5074 -0.4805
  312PHE    HD1 1843   8.335   7.657   4.185  0.7395 -0.0638 -0.1562
  312PHE    CE1 1844   8.282   7.706   4.383  0.3238  0.2948 -0.0605
  312PHE    HE1 1845   8.381   7.721   4.422 -0.3111  2.4317  0.8553
  312PHE     CZ 1846   8.177   7.736   4.467  1.0116 -0.4941 -0.5342
  312PHE     HZ 1847   8.195   7.782   4.563 -0.4050 -1.3825  0.1937
  312PHE    CD2 1848   8.013   7.671   4.298 -0.4448 -0.1666 -0.2592
  312PHE    HD2 1849   7.915   7.641   4.266 -0.4037 -1.5254  0.7877
  312PHE    CE2 1850   8.040   7.717   4.430 -0.3426 -1.0987 -0.0818
  312PHE    HE2 1851   7.954   7.745   4.488 -1.2325 -1.6238 -1.0990
  312PHE      C 1852   8.070   7.616   3.827 -0.3250 -0.6750  0.0802
  312PHE      O 1853   7.958   7.580   3.786  0.1219 -0.0949  0.5196
  313GLU      N 1854   8.180   7.599   3.748  0.2762 -0.3255 -0.5517
  313GLU     HN 1855   8.271   7.628   3.776 -0.5449  0.2001  1.7745
  313GLU     CA 1856   8.176   7.547   3.611  0.2951  0.4375 -0.3417
  313GLU     HA 1857   8.087   7.486   3.598  0.7696 -1.0287  2.5414
  313GLU     CB 1858   8.182   7.659   3.507  0.5885  0.0665  0.8040
  313GLU    HB1 1859   8.265   7.729   3.530 -0.1692  0.9962  0.7463
  313GLU    HB2 1860   8.089   7.719   3.500 -0.2898 -1.2957  0.1663
  313GLU     CG 1861   8.193   7.610   3.358 -0.5371 -0.2426  0.0471
  313GLU    HG1 1862   8.110   7.546   3.320  0.1329 -0.6779 -0.7017
  313GLU    HG2 1863   8.285   7.549   3.344  0.9729  1.2241  2.8029
  313GLU     CD 1864   8.199   7.727   3.256 -0.7367  0.3409 -1.0244
  313GLU    OE1 1865   8.315   7.756   3.218  0.3871 -0.2566  0.1383
  313GLU    OE2 1866   8.091   7.773   3.209 -0.4703  0.2350 -0.1550
  313GLU      C 1867   8.292   7.453   3.600 -0.4664  0.0634  0.0198
  313GLU      O 1868   8.406   7.499   3.610 -0.2469  0.3291 -0.2165
  314PHE      N 1869   8.275   7.318   3.577  0.4592  0.7289  0.7325
  314PHE     HN 1870   8.185   7.280   3.561  0.4014 -0.3374  3.0747
  314PHE     CA 1871   8.381   7.224   3.562 -0.9268  0.7231  0.1383
  314PHE     HA 1872   8.470   7.281   3.582 -1.0328  0.2920  1.9433
  314PHE     CB 1873   8.357   7.107   3.664 -0.5803 -0.2823  0.1368
  314PHE    HB1 1874   8.442   7.036   3.667 -0.6615 -0.4126 -0.5085
  314PHE    HB2 1875   8.277   7.035   3.634  0.5277 -0.4674 -2.6816
  314PHE     CG 1876   8.332   7.156   3.801 -0.4380  0.0880 -0.7789
  314PHE    CD1 1877   8.434   7.225   3.877  0.1147  0.1512 -0.5306
  314PHE    HD1 1878   8.529   7.237   3.827 -0.2299  0.9779 -0.9987
  314PHE    CE1 1879   8.414   7.275   4.006  0.5937 -0.5111 -0.3880
  314PHE    HE1 1880   8.497   7.319   4.059  0.3649 -0.8253  0.2534
  314PHE     CZ 1881   8.282   7.258   4.063  0.1262 -0.3724  0.2737
  314PHE     HZ 1882   8.260   7.279   4.167 -0.3524  1.3524 -0.1379
  314PHE    CD2 1883   8.212   7.133   3.864  0.6077 -0.3472 -0.1878
  314PHE    HD2 1884   8.130   7.089   3.810  0.3316  1.5605 -1.4139
  314PHE    CE2 1885   8.183   7.185   3.995  0.1505 -0.2807 -0.2934
  314PHE    HE2 1886   8.081   7.185   4.030 -0.1523 -1.4023 -1.1307
  314PHE      C 1887   8.371   7.171   3.419 -0.4949 -0.5519 -0.1009
  314PHE      O 1888   8.283   7.093   3.392 -0.8755 -0.0971 -0.0653
  315ASN      N 1889   8.476   7.207   3.342 -0.8301  0.0482 -0.2738
  315ASN     HN 1890   8.545   7.265   3.385  0.9189 -2.2097  0.1467
  315ASN     CA 1891   8.513   7.187   3.201  0.5088 -0.2163 -0.6481
  315ASN     HA 1892   8.438   7.125   3.154  1.7577 -2.2099 -0.1609
  315ASN     CB 1893   8.520   7.322   3.123 -0.3348 -0.5701  0.0704
  315ASN    HB1 1894   8.531   7.407   3.193 -1.0431 -1.3341  1.1395
  315ASN    HB2 1895   8.417   7.334   3.083 -0.0567 -0.2199 -0.5491
  315ASN     CG 1896   8.614   7.332   2.997  0.4496 -0.0851 -0.4335
  315ASN    OD1 1897   8.600   7.252   2.907 -0.1409  0.7722  0.1597
  315ASN    ND2 1898   8.711   7.420   3.007  0.0571 -0.8337 -0.3294
  315ASN   HD21 1899   8.782   7.423   2.937 -0.8044 -0.6499 -1.2083
  315ASN   HD22 1900   8.711   7.488   3.081 -1.3056  0.5138 -1.5285
  315ASN      C 1901   8.638   7.104   3.193 -0.3436 -0.8338 -0.2476
  315ASN      O 1902   8.742   7.137   3.254 -0.1713 -0.0955  0.3784
  316ASN      N 1903   8.644   7.001   3.109  0.2529 -0.1974 -0.2071
  316ASN     HN 1904   8.568   6.995   3.045  1.2621 -2.5280 -1.3170
  316ASN     CA 1905   8.747   6.895   3.094  0.4035 -0.2005 -0.0230
  316ASN     HA 1906   8.704   6.837   3.013  1.2503  1.2983 -1.6221
  316ASN     CB 1907   8.894   6.942   3.071 -0.3278 -0.1167  0.0839
  316ASN    HB1 1908   8.951   6.846   3.061  0.2896  0.2531 -0.0298
  316ASN    HB2 1909   8.939   6.982   3.165 -1.4137 -1.1260  1.0707
  316ASN     CG 1910   8.911   7.038   2.958 -0.7876  0.2502 -0.1890
  316ASN    OD1 1911   8.830   7.031   2.868  0.1156  0.0567  0.1243
  316ASN    ND2 1912   9.010   7.126   2.963 -0.7693  0.3755 -0.3328
  316ASN   HD21 1913   9.021   7.184   2.883 -2.5654 -1.9366 -2.4093
  316ASN   HD22 1914   9.079   7.125   3.036 -1.2412  1.8949  0.1761
  316ASN      C 1915   8.731   6.794   3.209 -0.1275  0.0755 -0.0100
  316ASN      O 1916   8.832   6.748   3.257  0.3931 -0.6024 -0.6099
  317LEU      N 1917   8.609   6.745   3.243 -0.1675  0.3842  0.1844
  317LEU     HN 1918   8.532   6.783   3.192  0.9083 -0.0310 -1.8537
  317LEU     CA 1919   8.579   6.676   3.362  0.5549  0.4071  0.2377
  317LEU     HA 1920   8.666   6.686   3.424  0.4228 -3.1900  1.2334
  317LEU     CB 1921   8.464   6.751   3.434 -0.1910  0.6847  0.7394
  317LEU    HB1 1922   8.399   6.785   3.350  0.1184 -0.1754  0.1290
  317LEU    HB2 1923   8.506   6.844   3.477 -0.2008 -0.3710  3.1881
  317LEU     CG 1924   8.382   6.678   3.540 -0.0794 -0.6798  0.0905
  317LEU     HG 1925   8.387   6.568   3.528  0.3405 -0.7320  0.6819
  317LEU    CD1 1926   8.431   6.722   3.677  0.0307  0.0481 -0.0712
  317LEU   HD11 1927   8.401   6.647   3.754  0.0931 -0.6383 -0.7013
  317LEU   HD12 1928   8.400   6.826   3.698  0.6628  0.1154  0.5950
  317LEU   HD13 1929   8.543   6.722   3.681  0.1321  3.4620  3.0796
  317LEU    CD2 1930   8.232   6.720   3.528 -0.8907 -0.7149 -0.6258
  317LEU   HD21 1931   8.212   6.827   3.507 -2.0745 -0.9344 -0.6513
  317LEU   HD22 1932   8.184   6.705   3.627  0.0701 -1.7704 -0.2970
  317LEU   HD23 1933   8.184   6.648   3.458 -1.6921 -0.7710 -0.0301
  317LEU      C 1934   8.560   6.523   3.340  0.1011 -0.6505  0.3080
  317LEU      O 1935   8.516   6.483   3.236  0.5760 -0.7349  0.3285
  318PRO      N 1936   8.609   6.439   3.429 -0.1386  0.3187  0.8772
  318PRO     CD 1937   8.710   6.465   3.529 -0.1691  0.8463 -0.1723
  318PRO    HD1 1938   8.662   6.494   3.625 -0.4153 -0.5859  0.1622
  318PRO    HD2 1939   8.780   6.545   3.496  1.3182 -0.3333  0.0268
  318PRO     CA 1940   8.576   6.295   3.432  0.0851  0.0795 -0.8550
  318PRO     HA 1941   8.611   6.261   3.335  1.3618  0.3975 -0.5256
  318PRO     CB 1942   8.674   6.236   3.545  0.3495  0.0468 -0.1993
  318PRO    HB1 1943   8.707   6.136   3.508 -1.9307 -1.5034  1.6197
  318PRO    HB2 1944   8.620   6.231   3.642  2.4597 -1.0758  0.9913
  318PRO     CG 1945   8.789   6.331   3.538 -0.1846 -0.9748 -0.3769
  318PRO    HG1 1946   8.853   6.338   3.629 -1.7582 -0.4569  0.7350
  318PRO    HG2 1947   8.847   6.315   3.445  0.3165 -1.4477  0.0079
  318PRO      C 1948   8.422   6.261   3.449 -0.4601  0.2257  0.8636
  318PRO      O 1949   8.346   6.343   3.496  0.3567  0.4879  0.1922
  319ALA      N 1950   8.380   6.146   3.402 -0.3869  1.0107 -0.4726
  319ALA     HN 1951   8.449   6.095   3.351  0.1846  1.4876 -0.1843
  319ALA     CA 1952   8.239   6.106   3.410 -0.1573  0.4169  0.1067
  319ALA     HA 1953   8.183   6.184   3.361 -3.2269 -1.0734  0.9749
  319ALA     CB 1954   8.217   5.973   3.342 -1.0160 -0.1840 -0.5571
  319ALA    HB1 1955   8.111   5.942   3.352 -0.3730 -2.3172  0.3692
  319ALA    HB2 1956   8.279   5.900   3.399 -0.3614  1.5642  1.0615
  319ALA    HB3 1957   8.250   5.964   3.237  0.1811  2.8086 -0.5269
  319ALA      C 1958   8.177   6.095   3.547  0.8766  0.1646  0.2500
  319ALA      O 1959   8.226   6.031   3.637 -0.5817  0.8538 -0.5032
  320VAL      N 1960   8.054   6.149   3.566 -0.1820  0.2992 -0.2347
  320VAL     HN 1961   8.005   6.200   3.496  2.4205 -0.9507 -3.1996
  320VAL     CA 1962   7.987   6.156   3.696  0.5180  0.1055 -0.1735
  320VAL     HA 1963   8.055   6.123   3.773 -0.8525 -2.3285  0.0853
  320VAL     CB 1964   7.938   6.294   3.723 -0.5773  0.5576 -0.1633
  320VAL     HB 1965   7.870   6.330   3.642 -1.3563  2.5104  1.2688
  320VAL    CG1 1966   7.868   6.298   3.857  0.6088  0.5726  0.2660
  320VAL   HG11 1967   7.773   6.240   3.858 -0.2953  1.9648  1.8862
  320VAL   HG12 1968   7.845   6.400   3.896  0.1151  0.2478  0.8553
  320VAL   HG13 1969   7.940   6.249   3.927 -0.3882 -1.0169  0.2220
  320VAL    CG2 1970   8.056   6.381   3.728  0.0834  0.1141  0.3176
  320VAL   HG21 1971   8.042   6.490   3.748  1.7493  0.3483  0.3204
  320VAL   HG22 1972   8.110   6.382   3.631 -0.8800 -0.6298 -0.2390
  320VAL   HG23 1973   8.124   6.360   3.813 -1.0630  0.6075  1.3883
  320VAL      C 1974   7.864   6.056   3.705 -0.5211 -0.5918  0.2279
  320VAL      O 1975   7.782   6.055   3.614 -0.8612 -0.2720  0.1818
  321ARG      N 1976   7.850   5.982   3.815 -0.3211 -0.3021 -0.2564
  321ARG     HN 1977   7.919   6.000   3.884  0.2020  2.2344 -1.3431
  321ARG     CA 1978   7.730   5.908   3.857 -0.6036 -0.1828  0.3268
  321ARG     HA 1979   7.674   5.885   3.767 -0.1046 -1.7946  0.3897
  321ARG     CB 1980   7.747   5.766   3.916 -0.4480 -0.0672 -0.3276
  321ARG    HB1 1981   7.644   5.738   3.947 -0.0137 -1.2672  0.0879
  321ARG    HB2 1982   7.819   5.778   4.000 -0.1398  0.7073 -0.6890
  321ARG     CG 1983   7.800   5.661   3.811 -0.9968  0.8365  0.3706
  321ARG    HG1 1984   7.809   5.713   3.714 -1.5938 -0.6427 -0.5178
  321ARG    HG2 1985   7.715   5.590   3.803  1.2306 -2.5685  3.2822
  321ARG     CD 1986   7.912   5.559   3.850  0.0382  0.5591 -0.6794
  321ARG    HD1 1987   7.947   5.498   3.763 -1.2348 -0.8091 -0.2882
  321ARG    HD2 1988   7.881   5.494   3.934  2.1031 -1.7280 -1.5559
  321ARG     NE 1989   8.019   5.643   3.908  0.9332 -0.1120 -0.2432
  321ARG     HE 1990   8.015   5.743   3.900  1.2543 -0.1922 -1.8545
  321ARG     CZ 1991   8.134   5.602   3.957 -0.1273 -0.4141  0.1067
  321ARG    NH1 1992   8.154   5.473   3.988 -0.4124  0.0742  0.3691
  321ARG   HH11 1993   8.094   5.396   3.968  0.6854 -1.7635  3.4512
  321ARG   HH12 1994   8.251   5.454   4.005 -0.7438 -0.7081  1.5005
  321ARG    NH2 1995   8.222   5.695   3.989  0.0834 -0.0765  0.0665
  321ARG   HH21 1996   8.191   5.789   3.975 -4.5777 -1.3298  0.5948
  321ARG   HH22 1997   8.314   5.669   4.020 -0.6311 -1.9501  0.7393
  321ARG      C 1998   7.638   5.988   3.944 -0.6480 -0.6206 -0.5481
  321ARG      O 1999   7.521   5.993   3.912 -0.6108 -0.5260 -0.3009
  322ALA      N 2000   7.697   6.059   4.042  0.3269  1.0001  0.2164
  322ALA     HN 2001   7.790   6.030   4.064 -0.3467 -2.6116 -0.9801
  322ALA     CA 2002   7.613   6.139   4.130  0.2963 -0.3348  0.1279
  322ALA     HA 2003   7.530   6.171   4.068  0.3905 -0.0390  0.1556
  322ALA     CB 2004   7.566   6.048   4.247 -0.0944  0.1430 -0.2276
  322ALA    HB1 2005   7.652   6.004   4.300  0.0413  1.3338  0.5874
  322ALA    HB2 2006   7.509   5.960   4.209 -2.8511  1.1232  1.3524
  322ALA    HB3 2007   7.489   6.101   4.307 -1.0915  0.0626 -1.3941
  322ALA      C 2008   7.680   6.262   4.181  0.5729 -0.6162 -0.5227
  322ALA      O 2009   7.802   6.267   4.167 -0.1603  0.0846 -0.0179
  323LEU      N 2010   7.602   6.366   4.219 -0.0272 -0.1232  0.4070
  323LEU     HN 2011   7.503   6.361   4.206 -0.2943  0.8754  1.7644
  323LEU     CA 2012   7.638   6.488   4.280  0.6959 -0.4245 -0.4963
  323LEU     HA 2013   7.745   6.495   4.274  0.6957 -0.6148 -0.7551
  323LEU     CB 2014   7.568   6.604   4.203  0.4416  0.1510  0.8138
  323LEU    HB1 2015   7.459   6.581   4.207  0.5233 -0.0706  2.0081
  323LEU    HB2 2016   7.602   6.603   4.097  2.1302  0.2681  1.3267
  323LEU     CG 2017   7.566   6.747   4.265  0.2207  0.1669  0.1070
  323LEU     HG 2018   7.657   6.754   4.328 -0.9643 -0.7069  2.0298
  323LEU    CD1 2019   7.577   6.855   4.155  0.6350 -0.4167  0.1188
  323LEU   HD11 2020   7.674   6.857   4.102  1.9945  1.7013  2.4277
  323LEU   HD12 2021   7.565   6.954   4.204 -1.9238 -1.0099  0.8583
  323LEU   HD13 2022   7.495   6.851   4.080 -0.5579  0.0433  1.3472
  323LEU    CD2 2023   7.453   6.767   4.365 -0.0608  0.2702 -0.2440
  323LEU   HD21 2024   7.466   6.865   4.416 -0.5059  0.1562  0.0978
  323LEU   HD22 2025   7.464   6.695   4.449  0.9844 -0.2418 -0.7966
  323LEU   HD23 2026   7.353   6.762   4.317  1.1170  0.8535 -2.9499
  323LEU      C 2027   7.597   6.468   4.425 -0.3823  0.0671  0.4932
  323LEU      O 2028   7.486   6.438   4.466 -0.4067 -0.1591  0.5319
  324ARG      N 2029   7.698   6.490   4.507 -0.3318  0.1397  0.2529
  324ARG     HN 2030   7.787   6.515   4.472  0.1865  1.0961  2.1459
  324ARG     CA 2031   7.679   6.492   4.655  0.1256 -0.3631  0.3301
  324ARG     HA 2032   7.575   6.469   4.674  0.4357 -2.3762 -0.2558
  324ARG     CB 2033   7.779   6.399   4.718  0.4055 -0.0693 -1.1055
  324ARG    HB1 2034   7.779   6.410   4.828 -0.7813 -1.7992 -0.8717
  324ARG    HB2 2035   7.880   6.433   4.689 -0.6483  4.1793 -0.4510
  324ARG     CG 2036   7.771   6.250   4.677 -0.1764 -0.5346 -1.1495
  324ARG    HG1 2037   7.861   6.215   4.732 -0.9076  0.4181  0.7667
  324ARG    HG2 2038   7.778   6.238   4.567 -3.0053  0.5125 -1.5444
  324ARG     CD 2039   7.651   6.183   4.748  0.1967  0.6110  0.2987
  324ARG    HD1 2040   7.562   6.222   4.695  0.2810 -0.5902 -0.7797
  324ARG    HD2 2041   7.653   6.214   4.854  0.5174  1.3019  0.0950
  324ARG     NE 2042   7.672   6.037   4.726  0.0167 -0.1216 -0.2660
  324ARG     HE 2043   7.745   6.009   4.663  1.8200 -0.2721  1.7634
  324ARG     CZ 2044   7.638   5.937   4.808 -0.4252  0.2642  0.0647
  324ARG    NH1 2045   7.543   5.957   4.894  0.3909 -0.0109 -0.0399
  324ARG   HH11 2046   7.479   6.031   4.873 -0.5711  0.0454  2.7261
  324ARG   HH12 2047   7.509   5.874   4.938 -2.8082  1.2660  0.1832
  324ARG    NH2 2048   7.698   5.817   4.786  0.6727 -0.4552 -0.5375
  324ARG   HH21 2049   7.773   5.819   4.720  0.0113 -0.2972 -1.3073
  324ARG   HH22 2050   7.682   5.738   4.846 -0.3152 -0.0276 -0.2184
  324ARG      C 2051   7.694   6.632   4.694 -0.4411  0.4431 -0.1852
  324ARG      O 2052   7.789   6.702   4.657  0.3730 -0.0537  0.4154
  325LEU      N 2053   7.602   6.681   4.777 -0.1908 -0.1519 -0.0493
  325LEU     HN 2054   7.521   6.630   4.807  0.9243 -1.7854  0.2762
  325LEU     CA 2055   7.607   6.814   4.829 -0.0601 -0.0689  0.2780
  325LEU     HA 2056   7.696   6.869   4.800 -0.1946  1.1411  1.9548
  325LEU     CB 2057   7.491   6.907   4.772 -1.0002  0.0926 -0.6240
  325LEU    HB1 2058   7.403   6.858   4.817 -0.8308 -0.6440 -1.0853
  325LEU    HB2 2059   7.495   6.896   4.662 -1.1567  1.2924 -0.7570
  325LEU     CG 2060   7.508   7.063   4.803 -1.5359  0.0271 -0.5641
  325LEU     HG 2061   7.513   7.079   4.912  1.7338 -0.1476 -0.5960
  325LEU    CD1 2062   7.639   7.125   4.750  0.4365 -0.3525 -0.1807
  325LEU   HD11 2063   7.628   7.235   4.741 -1.7555 -0.0729  3.7791
  325LEU   HD12 2064   7.645   7.086   4.646 -1.0569 -0.0470 -0.4006
  325LEU   HD13 2065   7.730   7.087   4.802  0.1152 -0.3436  0.3923
  325LEU    CD2 2066   7.384   7.141   4.752 -0.0252 -0.5209 -0.3171
  325LEU   HD21 2067   7.377   7.241   4.799  0.7844  0.7133 -2.6562
  325LEU   HD22 2068   7.291   7.091   4.787  1.0854 -0.9078  2.3216
  325LEU   HD23 2069   7.392   7.150   4.642  1.4278  0.9208 -0.1297
  325LEU      C 2070   7.602   6.818   4.979  0.1731  0.2308  0.0343
  325LEU      O 2071   7.492   6.815   5.036 -0.7448 -0.0471 -0.5657
  326HSE      N 2072   7.719   6.819   5.041  0.2194  0.0528 -0.0962
  326HSE     HN 2073   7.805   6.817   4.991  2.2030 -2.0332  3.0468
  326HSE     CA 2074   7.726   6.825   5.186 -0.0603 -0.2298 -0.7412
  326HSE     HA 2075   7.645   6.767   5.226 -1.1348  0.2800 -2.0837
  326HSE     CB 2076   7.859   6.788   5.224 -0.1147  0.0034 -0.0276
  326HSE    HB1 2077   7.883   6.781   5.332  0.5636  0.7951 -0.1158
  326HSE    HB2 2078   7.923   6.864   5.174 -0.2407  0.1748  0.0691
  326HSE    ND1 2079   7.839   6.542   5.251  0.1153  1.4906 -0.2466
  326HSE     CG 2080   7.888   6.649   5.174  1.0908 -0.0748  0.1953
  326HSE    CE1 2081   7.894   6.432   5.207  0.3505  0.3745  0.0977
  326HSE    HE1 2082   7.893   6.333   5.252 -0.4690  0.9615  1.4210
  326HSE    NE2 2083   7.973   6.463   5.098  0.5541 -0.2450  0.6659
  326HSE    HE2 2084   8.036   6.399   5.053  0.4099  0.7112 -0.9789
  326HSE    CD2 2085   7.968   6.604   5.076  0.0516 -0.1556  0.1536
  326HSE    HD2 2086   8.024   6.657   5.001 -0.2765  0.1103  0.0924
  326HSE      C 2087   7.706   6.973   5.243  0.3535  0.3285  0.4335
  326HSE      O 2088   7.790   7.060   5.217  0.6423 -0.1488  0.4909
  327LEU      N 2089   7.597   6.995   5.328 -0.2497 -0.2472  0.7788
  327LEU     HN 2090   7.540   6.914   5.342 -1.3060  0.2715 -0.3207
  327LEU     CA 2091   7.584   7.123   5.395  0.5065 -0.0749  0.2158
  327LEU     HA 2092   7.640   7.194   5.336  0.4143 -0.3930 -0.2591
  327LEU     CB 2093   7.435   7.173   5.401 -0.1000 -0.4238  0.1326
  327LEU    HB1 2094   7.372   7.086   5.428  0.2880 -1.1773 -1.2711
  327LEU    HB2 2095   7.407   7.194   5.295  0.1464  2.0752  0.5038
  327LEU     CG 2096   7.400   7.302   5.481  0.0087 -0.5089  0.1639
  327LEU     HG 2097   7.462   7.313   5.573  2.2962  3.0497 -1.5869
  327LEU    CD1 2098   7.440   7.421   5.394  0.9279 -0.6351 -0.9215
  327LEU   HD11 2099   7.380   7.414   5.300 -1.2716  0.7295  0.2790
  327LEU   HD12 2100   7.550   7.412   5.382  1.3328 -0.8316  2.2303
  327LEU   HD13 2101   7.416   7.514   5.450  2.9819 -1.4384  1.4759
  327LEU    CD2 2102   7.257   7.315   5.515  0.2739 -0.2780  0.6849
  327LEU   HD21 2103   7.232   7.403   5.580 -0.5769  0.0615 -0.0777
  327LEU   HD22 2104   7.211   7.235   5.576 -2.1403  0.8350  0.4440
  327LEU   HD23 2105   7.198   7.332   5.423 -0.2574  2.3909  1.4092
  327LEU      C 2106   7.650   7.112   5.543 -0.1728  0.3323 -0.0501
  327LEU      O 2107   7.626   7.019   5.614  0.1588 -0.0648  0.4587
  328TYR      N 2108   7.732   7.216   5.581 -0.1916  0.0701  0.3778
  328TYR     HN 2109   7.747   7.294   5.520 -0.3580 -0.4395 -0.3343
  328TYR     CA 2110   7.816   7.237   5.693  0.0581  0.0696 -0.9748
  328TYR     HA 2111   7.808   7.159   5.767  3.4524 -2.6782 -3.1514
  328TYR     CB 2112   7.968   7.236   5.671  0.1824  0.2816  0.2257
  328TYR    HB1 2113   8.032   7.254   5.760  0.2814  1.0326  0.0040
  328TYR    HB2 2114   7.994   7.317   5.600  0.5281 -0.4575 -0.5215
  328TYR     CG 2115   8.020   7.098   5.629 -0.1189 -0.6447 -0.0339
  328TYR    CD1 2116   8.037   7.000   5.730  0.3937  0.0553 -0.4197
  328TYR    HD1 2117   8.019   7.027   5.833  1.4135  2.2664 -0.7447
  328TYR    CE1 2118   8.085   6.873   5.697  0.6355 -0.5660  0.1528
  328TYR    HE1 2119   8.122   6.810   5.776 -0.0392 -0.2303  0.7572
  328TYR     CZ 2120   8.103   6.846   5.559 -0.5728  0.3573 -0.2811
  328TYR     OH 2121   8.142   6.717   5.517 -0.4504  0.2498  0.7869
  328TYR     HH 2122   8.192   6.722   5.436 -1.0655 -2.1900  0.1585
  328TYR    CD2 2123   8.055   7.074   5.495  0.1695  0.1480  0.3778
  328TYR    HD2 2124   8.046   7.148   5.417 -0.7777 -0.0628  0.2806
  328TYR    CE2 2125   8.098   6.947   5.462  0.8667  0.2822 -0.3096
  328TYR    HE2 2126   8.117   6.919   5.359 -1.7573 -1.4310 -0.4451
  328TYR      C 2127   7.792   7.363   5.760  0.8312  0.7052  0.3002
  328TYR      O 2128   7.749   7.456   5.691  0.3866 -0.0908  0.4398
  329ARG      N 2129   7.834   7.383   5.889 -0.0853  0.4184  0.0912
  329ARG     HN 2130   7.867   7.307   5.944  2.1303  1.1036 -0.1874
  329ARG     CA 2131   7.849   7.513   5.940 -0.1297 -0.5236 -0.6854
  329ARG     HA 2132   7.828   7.583   5.860  0.2743 -1.4073 -1.5871
  329ARG     CB 2133   7.750   7.538   6.057  0.5971  0.0055  0.5955
  329ARG    HB1 2134   7.649   7.506   6.023 -0.3857  3.7744 -0.5314
  329ARG    HB2 2135   7.740   7.647   6.077 -0.5466  0.5016 -2.2181
  329ARG     CG 2136   7.774   7.468   6.192 -0.8579  0.0312 -0.5482
  329ARG    HG1 2137   7.826   7.538   6.260 -2.7609 -0.1281  1.1759
  329ARG    HG2 2138   7.824   7.370   6.180 -2.1700 -0.5277 -1.8359
  329ARG     CD 2139   7.644   7.425   6.264  0.0748 -0.4341 -0.1811
  329ARG    HD1 2140   7.611   7.331   6.215  3.7498 -1.1332 -1.6172
  329ARG    HD2 2141   7.578   7.512   6.245 -0.6357 -0.7469  0.7886
  329ARG     NE 2142   7.676   7.403   6.410  0.5158  0.6264  0.2738
  329ARG     HE 2143   7.767   7.409   6.451 -0.7625  1.1740  3.2350
  329ARG     CZ 2144   7.585   7.361   6.494  0.5161  0.3929  0.2868
  329ARG    NH1 2145   7.458   7.335   6.465  0.0810  0.0943  0.6527
  329ARG   HH11 2146   7.428   7.350   6.371 -0.5048  0.1129  0.8438
  329ARG   HH12 2147   7.397   7.301   6.536 -1.5093  1.3446 -0.0470
  329ARG    NH2 2148   7.620   7.350   6.619 -0.4914 -0.5141 -0.3752
  329ARG   HH21 2149   7.716   7.324   6.635  0.2335  1.3171 -1.4242
  329ARG   HH22 2150   7.550   7.323   6.684 -0.1989  0.1377  0.2190
  329ARG      C 2151   7.994   7.521   5.990 -0.0737 -0.0351 -0.0441
  329ARG      O 2152   8.062   7.420   6.020  0.2980  0.0400 -0.0458
  330ASP      N 2153   8.053   7.641   5.989  0.1947 -0.0553 -0.0715
  330ASP     HN 2154   7.998   7.718   5.958  0.7990 -0.7418 -3.1880
  330ASP     CA 2155   8.184   7.682   6.032  0.3983 -0.2069 -0.6230
  330ASP     HA 2156   8.242   7.597   6.000  0.4308  0.3155 -2.0153
  330ASP     CB 2157   8.212   7.813   5.960  0.1108 -0.4408 -0.2059
  330ASP    HB1 2158   8.161   7.899   6.007  0.5557  0.0879 -0.6781
  330ASP    HB2 2159   8.175   7.798   5.857  1.4023  0.8059 -0.8798
  330ASP     CG 2160   8.359   7.839   5.943 -0.0916  0.2573  0.2153
  330ASP    OD1 2161   8.446   7.765   5.995  0.0610 -0.0785 -0.0361
  330ASP    OD2 2162   8.387   7.944   5.885 -0.3241 -0.6952 -0.6647
  330ASP      C 2163   8.187   7.692   6.183 -0.0569 -0.5767 -0.7386
  330ASP      O 2164   8.087   7.697   6.257  0.1772 -0.5274  0.1070
  331SER      N 2165   8.310   7.684   6.241 -0.1147  0.4088 -0.3664
  331SER     HN 2166   8.395   7.683   6.189  0.5818 -1.1639  0.7152
  331SER     CA 2167   8.329   7.670   6.384 -0.8194 -0.7035 -0.2664
  331SER     HA 2168   8.239   7.642   6.437 -0.2363 -1.1052  0.5346
  331SER     CB 2169   8.459   7.598   6.420  0.3070  0.2325  0.2566
  331SER    HB1 2170   8.477   7.592   6.529 -0.0468 -1.4689  0.2427
  331SER    HB2 2171   8.555   7.629   6.372  0.1781 -1.3814 -1.1292
  331SER     OG 2172   8.442   7.459   6.378 -0.3567 -0.3784  0.7590
  331SER    HG1 2173   8.517   7.411   6.413  0.1148  0.3740  0.7963
  331SER      C 2174   8.364   7.817   6.429  0.5179  0.6682  0.5149
  331SER      O 2175   8.462   7.874   6.383  0.5152  0.4292  0.3239
  332ASP      N 2176   8.279   7.872   6.517  0.0457  0.5044  0.2040
  332ASP     HN 2177   8.205   7.821   6.561  0.4720 -0.2823  0.0350
  332ASP     CA 2178   8.291   8.008   6.560 -0.9628 -0.4571  0.1379
  332ASP     HA 2179   8.299   8.068   6.470  0.0151 -3.8117 -2.2120
  332ASP     CB 2180   8.178   8.048   6.650 -0.3799  0.6541  0.7141
  332ASP    HB1 2181   8.179   8.154   6.685  0.0224  0.2915  1.8467
  332ASP    HB2 2182   8.186   7.985   6.741 -0.8916  0.6521  0.7634
  332ASP     CG 2183   8.048   8.014   6.585 -0.3324  0.6145 -0.2179
  332ASP    OD1 2184   8.006   8.051   6.475 -0.4521 -0.6533  0.4922
  332ASP    OD2 2185   7.969   7.940   6.656 -0.3783 -0.0281 -0.5049
  332ASP      C 2186   8.426   8.020   6.633  0.5505  0.6022  0.0369
  332ASP      O 2187   8.474   7.928   6.694  0.4088 -0.4421 -0.0853
  333LYS      N 2188   8.484   8.137   6.626 -0.0680  0.1784 -1.0481
  333LYS     HN 2189   8.427   8.213   6.595 -1.3014  1.0239  2.7506
  333LYS     CA 2190   8.625   8.168   6.658  0.1410 -0.0822 -0.2099
  333LYS     HA 2191   8.688   8.092   6.616 -0.3580 -1.3113  1.1771
  333LYS     CB 2192   8.652   8.306   6.598 -0.3663 -0.3922  0.6483
  333LYS    HB1 2193   8.754   8.342   6.624  0.4569  1.3771 -4.0344
  333LYS    HB2 2194   8.579   8.381   6.635  0.5967  0.6684  0.4532
  333LYS     CG 2195   8.658   8.319   6.447 -1.1673  0.0042 -0.1066
  333LYS    HG1 2196   8.565   8.283   6.400 -2.0090  1.3197  0.4872
  333LYS    HG2 2197   8.743   8.258   6.408 -0.4350  1.2958 -0.6016
  333LYS     CD 2198   8.681   8.470   6.400 -0.3628  0.2555 -0.0826
  333LYS    HD1 2199   8.776   8.513   6.438 -0.9746  0.8460  0.8187
  333LYS    HD2 2200   8.598   8.527   6.447  0.7944  0.6046  1.6489
  333LYS     CE 2201   8.689   8.502   6.252 -0.6962  0.1812  0.4677
  333LYS    HE1 2202   8.731   8.604   6.235 -1.2625  0.5808  1.3745
  333LYS    HE2 2203   8.587   8.493   6.211  0.2554 -2.4990 -1.6071
  333LYS     NZ 2204   8.779   8.411   6.184  0.0611 -0.6482  0.2611
  333LYS    HZ1 2205   8.873   8.411   6.230  0.1278  0.1977  0.1379
  333LYS    HZ2 2206   8.796   8.456   6.092 -1.1992  2.5348  1.4415
  333LYS    HZ3 2207   8.751   8.311   6.186 -0.0471 -0.6436 -0.7097
  333LYS      C 2208   8.669   8.166   6.803  0.3254  0.3066 -0.1696
  333LYS      O 2209   8.779   8.124   6.837  0.1217  0.1166 -0.0007
  334LYS      N 2210   8.578   8.193   6.901  0.3925 -0.2717  0.3728
  334LYS     HN 2211   8.486   8.220   6.872  0.1888 -1.4648 -0.1251
  334LYS     CA 2212   8.588   8.193   7.042 -0.6878 -0.7442 -0.4079
  334LYS     HA 2213   8.690   8.178   7.072 -0.7630 -2.7900 -0.9930
  334LYS     CB 2214   8.534   8.320   7.102  0.6290 -0.3022 -0.5724
  334LYS    HB1 2215   8.547   8.315   7.212  0.1761  1.8864 -0.3749
  334LYS    HB2 2216   8.426   8.333   7.079  0.2651 -0.8140  0.7354
  334LYS     CG 2217   8.608   8.450   7.062  0.6583 -0.0731  0.8580
  334LYS    HG1 2218   8.628   8.455   6.953 -0.3584  2.3446  0.6956
  334LYS    HG2 2219   8.702   8.443   7.120  0.9773  2.7399  0.8165
  334LYS     CD 2220   8.519   8.578   7.083  0.2829  0.0122 -0.7934
  334LYS    HD1 2221   8.418   8.560   7.040  0.3068 -2.2275 -0.0510
  334LYS    HD2 2222   8.571   8.671   7.051 -0.5192  0.8437  0.2630
  334LYS     CE 2223   8.487   8.609   7.236  0.5273 -0.4557 -0.9371
  334LYS    HE1 2224   8.491   8.506   7.279 -0.9585 -0.0509  0.2682
  334LYS    HE2 2225   8.389   8.660   7.242  0.2437 -1.0505 -0.4929
  334LYS     NZ 2226   8.575   8.705   7.310  0.1256 -0.5364 -0.4455
  334LYS    HZ1 2227   8.540   8.731   7.404  1.1927  0.5449 -0.3311
  334LYS    HZ2 2228   8.601   8.793   7.261 -0.9333 -1.0394 -1.9984
  334LYS    HZ3 2229   8.670   8.666   7.322  0.6941  0.4263 -1.6075
  334LYS      C 2230   8.519   8.077   7.105 -0.4344  0.2623 -0.2694
  334LYS      O 2231   8.495   8.072   7.223 -0.3293  0.2117  0.7643
  335ARG      N 2232   8.475   7.977   7.019 -0.3102  0.2157  0.2397
  335ARG     HN 2233   8.493   7.981   6.921 -0.7632 -0.5276  0.1217
  335ARG     CA 2234   8.403   7.864   7.068  1.0395  0.5783  0.2125
  335ARG     HA 2235   8.384   7.864   7.174 -1.3138 -2.5250 -0.1025
  335ARG     CB 2236   8.263   7.863   7.000  0.6258 -0.0804  0.6440
  335ARG    HB1 2237   8.207   7.771   7.027 -1.1060  0.1673 -1.8174
  335ARG    HB2 2238   8.269   7.849   6.890 -1.0179 -1.0351  0.6539
  335ARG     CG 2239   8.178   7.994   7.011 -0.3888  0.3068 -0.3408
  335ARG    HG1 2240   8.083   7.991   6.952 -2.0925 -1.8428  2.2757
  335ARG    HG2 2241   8.228   8.091   6.991  0.8613 -0.1083  0.7072
  335ARG     CD 2242   8.117   8.014   7.148 -0.6097  0.0881  0.3597
  335ARG    HD1 2243   8.048   8.097   7.175 -2.8617 -1.9803  1.3321
  335ARG    HD2 2244   8.198   8.028   7.223  0.4985  0.2616 -0.8405
  335ARG     NE 2245   8.061   7.884   7.190  0.0426  0.0788 -0.2724
  335ARG     HE 2246   8.123   7.814   7.226  1.8744  1.3998 -0.7597
  335ARG     CZ 2247   7.937   7.833   7.170  0.0860 -0.3601 -0.7875
  335ARG    NH1 2248   7.842   7.911   7.115  0.9258 -0.2448  0.8702
  335ARG   HH11 2249   7.755   7.867   7.095  0.7417  1.3189 -2.5999
  335ARG   HH12 2250   7.862   7.986   7.052 -0.7788  0.6229  1.2892
  335ARG    NH2 2251   7.907   7.716   7.217  0.6488 -0.8837  0.1656
  335ARG   HH21 2252   7.969   7.663   7.275 -1.9275 -3.5322  0.7298
  335ARG   HH22 2253   7.813   7.684   7.205  0.7375 -0.7655 -0.9195
  335ARG      C 2254   8.482   7.735   7.037  1.0873 -0.2150 -0.1487
  335ARG      O 2255   8.570   7.734   6.955 -0.0478 -0.2614  0.2102
  336LYS      N 2256   8.447   7.621   7.110 -0.6345  0.0872  0.1500
  336LYS     HN 2257   8.368   7.636   7.168  0.7092  1.6265  1.7140
  336LYS     CA 2258   8.511   7.498   7.096  0.6087 -0.3463  0.2571
  336LYS     HA 2259   8.552   7.493   6.997  0.6343 -2.2138  0.3325
  336LYS     CB 2260   8.631   7.463   7.195 -0.2460  0.0917 -0.6530
  336LYS    HB1 2261   8.711   7.534   7.169 -1.7453  1.7705 -0.8873
  336LYS    HB2 2262   8.666   7.359   7.176  0.6186  0.2366  0.0939
  336LYS     CG 2263   8.598   7.487   7.343 -0.4922  0.0554  0.0552
  336LYS    HG1 2264   8.517   7.415   7.369 -0.9277 -0.3746 -2.3085
  336LYS    HG2 2265   8.554   7.588   7.359  2.7003  1.4743  0.4907
  336LYS     CD 2266   8.722   7.487   7.439 -0.2749  0.6063  0.0616
  336LYS    HD1 2267   8.759   7.382   7.442  0.8468  0.9956  0.7416
  336LYS    HD2 2268   8.688   7.522   7.539  0.2202  0.1833  0.3832
  336LYS     CE 2269   8.837   7.570   7.392  0.2134 -0.3037 -0.1345
  336LYS    HE1 2270   8.808   7.676   7.374 -0.5592 -0.5955 -0.6845
  336LYS    HE2 2271   8.879   7.525   7.299 -0.3053  2.1956 -1.6751
  336LYS     NZ 2272   8.933   7.573   7.498 -0.1296  0.1767 -0.2184
  336LYS    HZ1 2273   9.029   7.580   7.459 -0.4669 -0.3960 -1.1852
  336LYS    HZ2 2274   8.917   7.490   7.558 -3.5126  0.4475 -0.5670
  336LYS    HZ3 2275   8.911   7.663   7.544 -1.3167 -0.1435 -0.1229
  336LYS      C 2276   8.417   7.383   7.100 -0.4271  0.0780 -0.1936
  336LYS      O 2277   8.328   7.377   7.181  0.2166 -0.3951  0.0268
  337LYS      N 2278   8.440   7.269   7.030  0.4655  0.3287  0.7585
  337LYS     HN 2279   8.518   7.273   6.967  1.0815  1.0595  1.5438
  337LYS     CA 2280   8.373   7.136   7.043  0.9096  0.2881  0.3651
  337LYS     HA 2281   8.429   7.073   6.975  1.1998  1.0955 -0.1646
  337LYS     CB 2282   8.378   7.071   7.178  1.0889 -0.2129 -0.1676
  337LYS    HB1 2283   8.329   6.972   7.180 -2.7442  1.5081  1.4324
  337LYS    HB2 2284   8.326   7.144   7.243  1.9951 -0.0255  0.3690
  337LYS     CG 2285   8.519   7.054   7.239  0.4889  0.0913 -0.5137
  337LYS    HG1 2286   8.579   7.143   7.208  0.5912  0.2387  0.0929
  337LYS    HG2 2287   8.567   6.965   7.195  0.8584  0.0921 -0.1136
  337LYS     CD 2288   8.508   7.050   7.393 -0.5746 -0.2955  0.3709
  337LYS    HD1 2289   8.463   7.146   7.427 -2.3930 -1.1856  0.5969
  337LYS    HD2 2290   8.614   7.045   7.426 -0.2461 -0.0885 -0.6195
  337LYS     CE 2291   8.438   6.921   7.444 -0.2601 -0.5591 -0.4268
  337LYS    HE1 2292   8.502   6.833   7.419  1.8763  0.9439 -0.5233
  337LYS    HE2 2293   8.334   6.906   7.408 -0.5009  0.8423 -0.3567
  337LYS     NZ 2294   8.413   6.928   7.591  0.5560  1.0532 -0.6071
  337LYS    HZ1 2295   8.358   7.011   7.621 -0.7167  0.3310 -0.8915
  337LYS    HZ2 2296   8.501   6.924   7.646 -0.5261  1.1176  1.1974
  337LYS    HZ3 2297   8.359   6.842   7.609 -1.0490  2.0577 -0.4048
  337LYS      C 2298   8.227   7.131   6.994  0.3847  0.0826  0.1654
  337LYS      O 2299   8.132   7.106   7.069 -0.0630  0.1414  0.6896
  338ASP      N 2300   8.208   7.146   6.859  0.0236 -0.3142  0.2566
  338ASP     HN 2301   8.284   7.157   6.796 -0.9828  2.3131 -0.6661
  338ASP     CA 2302   8.078   7.144   6.802  0.7037 -0.5240  0.3240
  338ASP     HA 2303   7.998   7.157   6.875 -0.3790 -4.3143  0.0626
  338ASP     CB 2304   8.076   7.256   6.691 -0.4014 -0.1259 -0.5314
  338ASP    HB1 2305   8.137   7.222   6.605  0.7358  1.3496 -0.3529
  338ASP    HB2 2306   8.120   7.346   6.741  1.2702  0.1479 -2.3776
  338ASP     CG 2307   7.940   7.285   6.637  0.0150  0.3013 -0.4496
  338ASP    OD1 2308   7.925   7.360   6.541  0.1686 -0.1868  0.2631
  338ASP    OD2 2309   7.845   7.227   6.693 -0.3607  0.0751  0.3046
  338ASP      C 2310   8.060   7.004   6.744  0.2046 -0.3246 -0.0533
  338ASP      O 2311   8.143   6.956   6.668 -0.2663  0.3379 -0.9189
  339LYS      N 2312   7.952   6.933   6.785 -0.1739 -0.0374 -0.3631
  339LYS     HN 2313   7.889   6.974   6.851  1.5556  0.7011  0.9237
  339LYS     CA 2314   7.922   6.797   6.745  0.0038 -0.6057 -0.1352
  339LYS     HA 2315   8.005   6.747   6.698  0.5086  0.5195 -0.4714
  339LYS     CB 2316   7.874   6.722   6.868  0.8102  0.2365 -0.5050
  339LYS    HB1 2317   7.847   6.616   6.849  1.5461  0.3281 -2.3009
  339LYS    HB2 2318   7.781   6.768   6.908  0.5900  0.0950 -0.8514
  339LYS     CG 2319   7.972   6.706   6.981 -0.3772  0.1909 -0.6807
  339LYS    HG1 2320   7.927   6.648   7.065 -0.4559 -0.3310 -1.0789
  339LYS    HG2 2321   7.997   6.808   7.017  1.8311 -0.6669  0.4183
  339LYS     CD 2322   8.111   6.648   6.942 -0.4574  0.2501 -0.3720
  339LYS    HD1 2323   8.148   6.672   6.840  1.2759  0.1748  0.2149
  339LYS    HD2 2324   8.100   6.538   6.948 -2.9174  0.4491 -0.0284
  339LYS     CE 2325   8.215   6.699   7.041 -0.0955  0.1905 -0.3535
  339LYS    HE1 2326   8.188   6.663   7.142 -0.2359 -1.2662 -0.8895
  339LYS    HE2 2327   8.225   6.809   7.046  1.9857 -0.0189  2.8411
  339LYS     NZ 2328   8.348   6.643   7.010  0.1811  0.6316 -0.5407
  339LYS    HZ1 2329   8.346   6.539   7.008  1.0532  0.5750  0.6053
  339LYS    HZ2 2330   8.404   6.667   7.094 -0.5130  1.6168 -0.3425
  339LYS    HZ3 2331   8.395   6.683   6.926  3.0812  0.7600  1.0055
  339LYS      C 2332   7.815   6.790   6.642  0.3087 -0.8023 -0.0590
  339LYS      O 2333   7.782   6.687   6.587 -0.0304  0.1075 -0.7845
  340ALA      N 2334   7.741   6.903   6.623 -0.1030  0.0402  0.6020
  340ALA     HN 2335   7.763   6.989   6.669 -0.2097  0.4212 -0.0345
  340ALA     CA 2336   7.633   6.913   6.526 -0.0670  0.2994 -0.2064
  340ALA     HA 2337   7.611   6.810   6.502  2.2041 -0.5538  1.0264
  340ALA     CB 2338   7.517   6.987   6.592 -0.0298  0.6887  0.5126
  340ALA    HB1 2339   7.437   7.016   6.520 -1.7163 -1.1241  1.5525
  340ALA    HB2 2340   7.551   7.076   6.648  3.5639  0.7358 -1.4230
  340ALA    HB3 2341   7.462   6.916   6.657  1.1875 -3.2321 -2.3363
  340ALA      C 2342   7.685   6.989   6.397  0.7311 -0.1679  0.0038
  340ALA      O 2343   7.610   7.049   6.320 -0.5031 -0.0160 -0.6288
  341GLY      N 2344   7.818   6.988   6.372 -0.0631  0.6241 -0.4881
  341GLY     HN 2345   7.876   6.914   6.406  1.4287  1.1098 -1.8439
  341GLY     CA 2346   7.878   7.077   6.276  0.0384 -0.0729 -0.1855
  341GLY    HA1 2347   7.985   7.070   6.282  0.0468  0.9715  1.3901
  341GLY    HA2 2348   7.835   7.175   6.294  0.4690 -0.2182  1.8624
  341GLY      C 2349   7.843   7.052   6.129 -0.8819 -0.7820  0.2431
  341GLY      O 2350   7.831   7.146   6.043  0.5871  0.6127  0.1576
  342TYR      N 2351   7.845   6.922   6.098  0.0453  0.2195 -0.4184
  342TYR     HN 2352   7.875   6.852   6.162 -2.6593 -0.1604  0.5762
  342TYR     CA 2353   7.788   6.871   5.973  0.4315  0.4697 -0.3995
  342TYR     HA 2354   7.809   6.932   5.886  1.1594  0.5406 -0.1771
  342TYR     CB 2355   7.852   6.726   5.952  0.7027  0.0910  0.5142
  342TYR    HB1 2356   7.830   6.661   6.040  0.6128 -0.0324  0.4032
  342TYR    HB2 2357   7.962   6.740   5.949  0.8125 -0.8121 -0.0549
  342TYR     CG 2358   7.817   6.638   5.831 -0.7672 -0.9157 -0.1478
  342TYR    CD1 2359   7.843   6.500   5.836 -0.1365  0.2007  0.5487
  342TYR    HD1 2360   7.897   6.453   5.916  1.1744  1.3110  0.3579
  342TYR    CE1 2361   7.824   6.416   5.722  0.0363 -0.0657 -0.3092
  342TYR    HE1 2362   7.835   6.308   5.721 -1.0033 -0.2109  1.2234
  342TYR     CZ 2363   7.787   6.479   5.600 -0.5514 -0.1437 -1.2659
  342TYR     OH 2364   7.800   6.407   5.482  0.5230  0.2658 -0.0680
  342TYR     HH 2365   7.790   6.476   5.416 -2.1768  1.7188  1.6865
  342TYR    CD2 2366   7.780   6.696   5.708 -0.8135  0.6285  0.1759
  342TYR    HD2 2367   7.762   6.802   5.700  1.2745  0.9153 -1.5884
  342TYR    CE2 2368   7.759   6.613   5.594 -0.0428  0.0342  0.3058
  342TYR    HE2 2369   7.734   6.655   5.497 -0.6394  0.0300  0.4528
  342TYR      C 2370   7.639   6.859   5.972  0.1252  0.6952 -0.4170
  342TYR      O 2371   7.583   6.782   6.052  0.0817 -0.7859  0.2239
  343VAL      N 2372   7.562   6.928   5.889  0.6234 -0.9658  0.4034
  343VAL     HN 2373   7.609   6.995   5.831 -0.9247 -0.1723  0.0147
  343VAL     CA 2374   7.416   6.926   5.890  0.3087  0.0898 -0.0563
  343VAL     HA 2375   7.385   6.908   5.992 -2.0859  1.5052 -0.4484
  343VAL     CB 2376   7.356   7.061   5.851 -0.0844  0.0520 -0.2153
  343VAL     HB 2377   7.371   7.082   5.743  1.0573 -0.0580 -0.0888
  343VAL    CG1 2378   7.206   7.082   5.878  0.8709 -0.0239 -0.8185
  343VAL   HG11 2379   7.136   7.016   5.823  1.1704  0.6252 -2.0250
  343VAL   HG12 2380   7.168   7.179   5.840 -2.4587 -1.1190 -0.5447
  343VAL   HG13 2381   7.193   7.064   5.986 -0.2750 -2.7131 -1.3352
  343VAL    CG2 2382   7.442   7.167   5.926  0.1999 -0.1050  0.5503
  343VAL   HG21 2383   7.549   7.173   5.897  0.5728  0.3264  1.9493
  343VAL   HG22 2384   7.428   7.146   6.034 -1.4885 -2.7586 -0.0734
  343VAL   HG23 2385   7.408   7.270   5.905  1.4322  0.5815  1.8045
  343VAL      C 2386   7.342   6.817   5.812 -0.4211  0.5107  0.5838
  343VAL      O 2387   7.226   6.783   5.835  0.4885 -0.0959 -0.2176
  344GLY      N 2388   7.414   6.753   5.713 -0.2476 -0.1998 -0.5038
  344GLY     HN 2389   7.508   6.771   5.688 -0.4290  0.1201 -0.9599
  344GLY     CA 2390   7.354   6.656   5.625  0.4215  0.4854 -0.3726
  344GLY    HA1 2391   7.246   6.652   5.630  0.5338 -1.7171  1.9430
  344GLY    HA2 2392   7.404   6.564   5.651 -0.8147  0.1030  0.7230
  344GLY      C 2393   7.387   6.683   5.481  0.5159  0.0443 -0.1661
  344GLY      O 2394   7.482   6.746   5.444  0.1269  0.6570  0.0054
  345LEU      N 2395   7.308   6.626   5.387 -0.6130 -0.2715 -0.2354
  345LEU     HN 2396   7.218   6.590   5.413 -0.6362 -1.2059 -1.5184
  345LEU     CA 2397   7.344   6.629   5.246 -0.0802 -0.4624 -0.4227
  345LEU     HA 2398   7.375   6.732   5.235 -3.5551  0.8773  0.7381
  345LEU     CB 2399   7.447   6.527   5.198  0.2464  0.3893 -0.4512
  345LEU    HB1 2400   7.535   6.550   5.262  1.1280 -0.0045 -1.4742
  345LEU    HB2 2401   7.488   6.548   5.097  0.2281  0.1471 -0.5118
  345LEU     CG 2402   7.420   6.374   5.219  0.6527 -0.2106  0.0706
  345LEU     HG 2403   7.320   6.359   5.172  0.7830  2.3797 -1.1818
  345LEU    CD1 2404   7.522   6.302   5.132 -0.3241  0.0915  0.0973
  345LEU   HD11 2405   7.507   6.314   5.022 -1.0627 -3.4072 -0.2934
  345LEU   HD12 2406   7.542   6.197   5.164  0.8301  0.0751 -0.5912
  345LEU   HD13 2407   7.624   6.340   5.157 -0.0342 -0.8716  0.4269
  345LEU    CD2 2408   7.433   6.326   5.363  0.1254 -0.2266  0.2431
  345LEU   HD21 2409   7.429   6.216   5.370  1.6575 -0.2123  2.1350
  345LEU   HD22 2410   7.356   6.366   5.432  3.4592  1.3403  3.4367
  345LEU   HD23 2411   7.531   6.355   5.407 -0.8489  4.2373 -0.0407
  345LEU      C 2412   7.220   6.624   5.154  0.0028  0.0864 -0.4551
  345LEU      O 2413   7.117   6.580   5.205 -0.0655  0.2683  0.0006
  346VAL      N 2414   7.242   6.653   5.031 -0.4529 -0.4124  0.0659
  346VAL     HN 2415   7.310   6.713   4.989 -0.7284 -0.3009 -0.2264
  346VAL     CA 2416   7.148   6.607   4.929  0.4639 -0.0383  0.2503
  346VAL     HA 2417   7.060   6.563   4.973 -0.6571  2.3602  0.5980
  346VAL     CB 2418   7.075   6.725   4.844 -0.1914 -0.0426  0.6146
  346VAL     HB 2419   7.143   6.775   4.773  0.3561 -1.2468  0.2613
  346VAL    CG1 2420   6.956   6.663   4.767  0.5686  0.4767 -0.0130
  346VAL   HG11 2421   6.996   6.590   4.693 -2.3536 -1.7026  0.3772
  346VAL   HG12 2422   6.888   6.741   4.725 -0.6890  0.5809  2.0937
  346VAL   HG13 2423   6.887   6.608   4.834 -1.3018  0.6323 -1.7078
  346VAL    CG2 2424   7.031   6.834   4.937  0.0784 -0.7682 -0.4958
  346VAL   HG21 2425   6.978   6.922   4.894  0.5537 -0.7814 -1.1159
  346VAL   HG22 2426   7.113   6.882   4.995 -0.4409  0.7931 -0.9798
  346VAL   HG23 2427   6.958   6.796   5.012  0.0133  1.1811  0.4936
  346VAL      C 2428   7.220   6.520   4.826 -0.7053 -0.2996 -0.3371
  346VAL      O 2429   7.317   6.568   4.769  0.2038  0.2073 -0.1153
  347THR      N 2430   7.166   6.395   4.794 -0.6040 -0.0116  0.1637
  347THR     HN 2431   7.077   6.360   4.822  0.4371 -2.5753  0.5838
  347THR     CA 2432   7.235   6.316   4.691 -0.2888 -0.8164  0.4118
  347THR     HA 2433   7.331   6.362   4.671 -1.0919  1.0843  0.7487
  347THR     CB 2434   7.243   6.166   4.728 -0.0710  0.0408  0.8158
  347THR     HB 2435   7.143   6.124   4.750 -0.0165  1.5395  4.6307
  347THR    OG1 2436   7.324   6.148   4.844  0.0272  0.2065  0.4893
  347THR    HG1 2437   7.266   6.170   4.917  2.3519  0.7432  2.3103
  347THR    CG2 2438   7.302   6.086   4.617 -0.3715  0.3394 -0.7264
  347THR   HG21 2439   7.340   5.988   4.651 -2.1457  0.3337  1.4847
  347THR   HG22 2440   7.385   6.143   4.570  0.7004  0.8242  1.5971
  347THR   HG23 2441   7.220   6.067   4.544  0.2926 -0.2465 -1.3240
  347THR      C 2442   7.153   6.325   4.564  0.1730  0.2283 -0.6210
  347THR      O 2443   7.040   6.282   4.561  0.8320  0.0754  0.3467
  348VAL      N 2444   7.211   6.367   4.453  0.1778  0.7615  0.3281
  348VAL     HN 2445   7.305   6.399   4.465 -0.0422  0.9651  1.6793
  348VAL     CA 2446   7.140   6.390   4.327  0.1295 -0.0615 -0.0453
  348VAL     HA 2447   7.039   6.352   4.329 -0.0011  0.1015 -1.8728
  348VAL     CB 2448   7.121   6.539   4.290 -0.2672  0.5139  1.3150
  348VAL     HB 2449   7.207   6.580   4.234 -1.2775  0.2017 -0.5765
  348VAL    CG1 2450   7.009   6.549   4.184 -0.2027  0.0865  0.2674
  348VAL   HG11 2451   6.916   6.504   4.226 -0.3622  1.2579  1.2284
  348VAL   HG12 2452   7.038   6.501   4.088  1.7034 -0.7091  1.1946
  348VAL   HG13 2453   6.978   6.652   4.154  1.5185  0.5374 -0.0408
  348VAL    CG2 2454   7.095   6.619   4.414 -0.2826 -0.2115 -0.3522
  348VAL   HG21 2455   7.058   6.721   4.392  2.4725  0.7428 -0.8706
  348VAL   HG22 2456   7.188   6.641   4.470 -0.5499  1.8190 -0.6113
  348VAL   HG23 2457   7.020   6.570   4.481 -0.8565  2.1783  0.8774
  348VAL      C 2458   7.219   6.317   4.216  0.0006 -0.7139  0.4609
  348VAL      O 2459   7.328   6.352   4.172 -0.0558  0.3617 -0.7478
  349PRO      N 2460   7.165   6.207   4.159 -0.3892 -0.4200  0.0068
  349PRO     CD 2461   7.041   6.136   4.197  1.0419 -0.2080  1.0736
  349PRO    HD1 2462   6.953   6.192   4.236 -1.0225 -2.8142  0.4663
  349PRO    HD2 2463   7.070   6.070   4.281  1.7300  0.7490  1.5988
  349PRO     CA 2464   7.215   6.149   4.038 -0.6154  0.0482  0.0755
  349PRO     HA 2465   7.318   6.119   4.052 -1.0565 -1.1775  0.8731
  349PRO     CB 2466   7.128   6.017   4.011  0.3234 -0.3614 -0.6534
  349PRO    HB1 2467   7.158   5.927   4.069 -1.4349 -0.4732  0.1488
  349PRO    HB2 2468   7.107   5.997   3.904 -4.1308 -3.7944  0.5745
  349PRO     CG 2469   6.993   6.054   4.077 -0.4603  0.6526 -0.0794
  349PRO    HG1 2470   6.934   6.121   4.010 -0.6459 -1.5595 -2.2731
  349PRO    HG2 2471   6.918   5.973   4.091  0.1545  0.3420  1.5906
  349PRO      C 2472   7.203   6.240   3.920 -0.4065 -0.1803  0.2548
  349PRO      O 2473   7.108   6.320   3.910 -0.1933  0.2180  0.0199
  350VAL      N 2474   7.301   6.240   3.827 -1.0473 -0.3170  0.0874
  350VAL     HN 2475   7.381   6.180   3.828 -1.7750 -1.3279 -0.3777
  350VAL     CA 2476   7.312   6.351   3.732 -0.6050  0.2946 -0.3896
  350VAL     HA 2477   7.266   6.443   3.764  3.0631  2.2366 -0.2440
  350VAL     CB 2478   7.457   6.390   3.709 -0.3818 -0.7228 -0.8905
  350VAL     HB 2479   7.459   6.469   3.631  0.7044  2.4152  2.0381
  350VAL    CG1 2480   7.528   6.448   3.833 -0.1192 -0.5733  0.1342
  350VAL   HG11 2481   7.633   6.481   3.818 -0.5735  0.0272 -2.0538
  350VAL   HG12 2482   7.520   6.368   3.910 -1.2085  0.2946  0.9711
  350VAL   HG13 2483   7.470   6.536   3.871  0.8196 -0.2364  0.8159
  350VAL    CG2 2484   7.541   6.270   3.664  0.0319 -0.2879 -0.8290
  350VAL   HG21 2485   7.548   6.183   3.732 -1.4245  1.4569  1.7102
  350VAL   HG22 2486   7.648   6.293   3.646  0.0131  0.2541 -0.2833
  350VAL   HG23 2487   7.513   6.229   3.564  0.8207 -0.3928 -1.0189
  350VAL      C 2488   7.252   6.328   3.596  0.2555  0.3118 -0.5209
  350VAL      O 2489   7.261   6.406   3.503 -0.3179 -0.7239 -0.1454
  351ALA      N 2490   7.173   6.219   3.586 -0.4117  0.8147 -0.5504
  351ALA     HN 2491   7.187   6.145   3.651 -0.5363  0.5194 -0.8508
  351ALA     CA 2492   7.060   6.197   3.496  0.5325 -0.2519  0.6209
  351ALA     HA 2493   7.094   6.221   3.396 -1.5743  0.7447  0.1025
  351ALA     CB 2494   7.002   6.054   3.504  0.4343 -0.2292 -0.4148
  351ALA    HB1 2495   6.961   6.026   3.604  1.5710 -1.3667 -0.2267
  351ALA    HB2 2496   7.084   5.980   3.488  2.9428  1.7012  2.2859
  351ALA    HB3 2497   6.921   6.032   3.432  1.5809 -1.4352 -1.3939
  351ALA      C 2498   6.953   6.307   3.516 -0.0771 -0.1770  0.7006
  351ALA      O 2499   6.904   6.370   3.418 -0.2247 -0.3439 -0.6644
  352THR      N 2500   6.929   6.334   3.645  0.5813  0.4595 -0.2488
  352THR     HN 2501   6.976   6.275   3.711  0.5346  0.4778 -0.1991
  352THR     CA 2502   6.836   6.448   3.686 -0.1740 -0.1484 -0.2448
  352THR     HA 2503   6.736   6.422   3.654  0.2633 -2.0326 -0.1679
  352THR     CB 2504   6.839   6.467   3.835  0.3436  0.1775  0.2181
  352THR     HB 2505   6.941   6.507   3.853  1.4026 -1.4760 -1.6150
  352THR    OG1 2506   6.833   6.341   3.904  0.1215  0.0785  0.1420
  352THR    HG1 2507   6.921   6.304   3.911 -0.6258 -1.6773  0.6671
  352THR    CG2 2508   6.735   6.560   3.883  0.8110  0.1322  0.0712
  352THR   HG21 2509   6.635   6.530   3.848  1.1249  0.1611 -0.8618
  352THR   HG22 2510   6.756   6.660   3.839  1.1450  0.0079 -0.0589
  352THR   HG23 2511   6.736   6.574   3.994  1.5713 -0.5801  0.1615
  352THR      C 2512   6.872   6.577   3.618  0.4322  0.3902 -0.1893
  352THR      O 2513   6.790   6.643   3.562  0.0809  0.4697  0.0956
  353LEU      N 2514   6.999   6.607   3.608 -0.1819  0.2622 -0.1606
  353LEU     HN 2515   7.066   6.536   3.631  0.0925  0.1528 -1.2528
  353LEU     CA 2516   7.048   6.736   3.553 -0.2204  0.0108  0.2960
  353LEU     HA 2517   6.977   6.815   3.576 -0.2697 -0.1629  0.7469
  353LEU     CB 2518   7.184   6.771   3.614 -0.4541 -0.1374 -0.3093
  353LEU    HB1 2519   7.224   6.872   3.593 -0.2854  0.0438  0.8210
  353LEU    HB2 2520   7.255   6.697   3.571  1.1059  0.6213  0.8884
  353LEU     CG 2521   7.189   6.765   3.777  0.0743  0.1616  0.3726
  353LEU     HG 2522   7.185   6.656   3.799 -2.8176  0.3411  1.0550
  353LEU    CD1 2523   7.319   6.818   3.828 -0.0736  0.3038 -0.4088
  353LEU   HD11 2524   7.338   6.921   3.793  0.9042  0.8963  1.7144
  353LEU   HD12 2525   7.398   6.751   3.787 -0.2281  0.8426 -1.6309
  353LEU   HD13 2526   7.316   6.812   3.939 -1.8002  0.7998 -0.4066
  353LEU    CD2 2527   7.065   6.820   3.845 -0.5596 -0.3528 -0.8124
  353LEU   HD21 2528   7.076   6.805   3.954  0.3831 -1.4432 -1.0358
  353LEU   HD22 2529   6.977   6.770   3.799 -2.6441  0.3538  2.1590
  353LEU   HD23 2530   7.046   6.921   3.802  0.1521 -0.5159 -1.5370
  353LEU      C 2531   7.064   6.736   3.399  0.4319 -0.7573 -0.6890
  353LEU      O 2532   7.135   6.818   3.342  0.1769 -0.7168  0.2862
  354ALA      N 2533   7.006   6.644   3.321  0.2704 -0.0883 -0.5138
  354ALA     HN 2534   6.949   6.578   3.370  1.5583  0.1770  1.4523
  354ALA     CA 2535   7.017   6.615   3.178 -0.2442  0.3700  0.6397
  354ALA     HA 2536   7.121   6.600   3.150 -0.1313  0.8951  0.7635
  354ALA     CB 2537   6.934   6.491   3.132  0.2522 -0.0779 -0.0414
  354ALA    HB1 2538   6.969   6.403   3.190  0.4491  0.6459  0.9675
  354ALA    HB2 2539   6.929   6.464   3.025  0.3994 -0.2031 -0.0177
  354ALA    HB3 2540   6.828   6.509   3.160  0.9902  1.1904  2.2402
  354ALA      C 2541   6.956   6.734   3.099 -0.3026 -0.5956 -0.3699
  354ALA      O 2542   6.881   6.821   3.146 -0.0592 -0.8257 -0.4833
  355GLY      N 2543   6.982   6.736   2.966 -0.5261  0.3532 -0.0205
  355GLY     HN 2544   7.046   6.671   2.927 -0.6089  0.4193 -0.2670
  355GLY     CA 2545   6.924   6.832   2.872 -0.3547 -0.4242 -0.8143
  355GLY    HA1 2546   6.821   6.827   2.901 -0.2682 -1.4156 -0.6364
  355GLY    HA2 2547   6.943   6.800   2.770 -0.5963 -1.5948 -0.5032
  355GLY      C 2548   6.966   6.971   2.867 -0.2449 -0.4962 -0.8936
  355GLY      O 2549   7.041   7.020   2.950 -0.4943  0.0880 -0.4817
  356ARG      N 2550   6.924   7.037   2.758 -0.0180 -0.0353  0.6771
  356ARG     HN 2551   6.856   6.993   2.700 -0.1087 -0.2378  0.9330
  356ARG     CA 2552   6.974   7.173   2.726 -0.3297 -0.1675  0.0522
  356ARG     HA 2553   7.079   7.168   2.748 -0.4777  0.2917  0.9173
  356ARG     CB 2554   6.929   7.218   2.591  0.0142 -0.1351  0.0668
  356ARG    HB1 2555   6.968   7.319   2.567  1.0554 -0.5269  0.0428
  356ARG    HB2 2556   6.819   7.224   2.580 -0.1556  0.2559  1.8016
  356ARG     CG 2557   6.973   7.120   2.475  0.1892  0.6364  0.3675
  356ARG    HG1 2558   6.938   7.163   2.378  2.3951 -0.3583 -0.9424
  356ARG    HG2 2559   6.931   7.018   2.489  1.2867 -0.2766 -2.2684
  356ARG     CD 2560   7.122   7.096   2.467 -0.2841 -0.0765 -0.3466
  356ARG    HD1 2561   7.145   7.009   2.402  0.4593 -0.9480  1.0159
  356ARG    HD2 2562   7.169   7.057   2.561 -1.8368 -1.3665 -0.0648
  356ARG     NE 2563   7.203   7.210   2.416 -0.5963  0.0035 -0.6135
  356ARG     HE 2564   7.175   7.266   2.338  1.3815  0.6459 -0.9325
  356ARG     CZ 2565   7.326   7.246   2.455 -0.5277 -0.0318 -0.4223
  356ARG    NH1 2566   7.393   7.194   2.558 -0.2014 -0.5144 -0.0480
  356ARG   HH11 2567   7.477   7.236   2.592 -0.2863 -0.3294 -0.0668
  356ARG   HH12 2568   7.361   7.112   2.607  1.8490 -1.8352 -0.8041
  356ARG    NH2 2569   7.379   7.340   2.387  0.1143 -0.1347 -0.1488
  356ARG   HH21 2570   7.321   7.382   2.318 -0.2367 -0.0911  0.1701
  356ARG   HH22 2571   7.476   7.362   2.396  0.4607 -0.2681 -2.8329
  356ARG      C 2572   6.937   7.285   2.830  0.5466 -0.4580  0.0780
  356ARG      O 2573   7.012   7.375   2.865  0.0704 -0.3274 -0.1956
  357HSD      N 2574   6.815   7.285   2.887  0.1085  0.3126 -0.6470
  357HSD     HN 2575   6.751   7.211   2.868  1.5952 -0.4246 -3.2950
  357HSD     CA 2576   6.762   7.383   2.985 -0.4078  0.1337  0.1689
  357HSD     HA 2577   6.796   7.477   2.945  0.2205 -0.5987 -1.0736
  357HSD     CB 2578   6.607   7.377   3.000 -0.7444 -0.3729 -0.5134
  357HSD    HB1 2579   6.580   7.452   3.078 -1.3541  1.2198 -2.1694
  357HSD    HB2 2580   6.584   7.274   3.034 -0.2453 -0.8742 -1.6437
  357HSD    ND1 2581   6.525   7.342   2.768  0.0577  0.4579  0.1598
  357HSD    HD1 2582   6.582   7.261   2.756 -0.5098  0.2903 -1.6546
  357HSD     CG 2583   6.521   7.410   2.885  0.9760 -0.9209 -0.1237
  357HSD    CE1 2584   6.426   7.389   2.683 -0.6045  0.5647 -0.0618
  357HSD    HE1 2585   6.410   7.335   2.590  3.0051 -2.6151  0.8608
  357HSD    NE2 2586   6.357   7.485   2.740 -0.2192  0.6456  0.1111
  357HSD    CD2 2587   6.414   7.498   2.870  0.3474  0.0166 -0.0669
  357HSD    HD2 2588   6.364   7.562   2.942 -0.4012 -1.6831  0.9877
  357HSD      C 2589   6.846   7.356   3.119 -0.7765 -0.5145  0.3716
  357HSD      O 2590   6.881   7.244   3.154  0.1702  0.0194 -0.4187
  358PHE      N 2591   6.865   7.466   3.185 -0.4703 -0.0382  0.3382
  358PHE     HN 2592   6.824   7.554   3.164 -0.5264  0.7089  3.1523
  358PHE     CA 2593   6.918   7.455   3.319  0.1788  0.3746  0.3422
  358PHE     HA 2594   6.999   7.383   3.317  0.6600  0.9056 -0.8426
  358PHE     CB 2595   6.981   7.584   3.366  0.2743 -0.0554  0.3125
  358PHE    HB1 2596   7.000   7.579   3.475  3.5437  0.1388 -0.1516
  358PHE    HB2 2597   6.917   7.673   3.350  1.9495  1.9836  3.7206
  358PHE     CG 2598   7.098   7.609   3.287  0.2367 -0.6394 -0.9829
  358PHE    CD1 2599   7.222   7.558   3.336 -0.0492  0.5027  0.8303
  358PHE    HD1 2600   7.209   7.500   3.426 -0.4685 -0.8686 -0.0779
  358PHE    CE1 2601   7.344   7.588   3.275 -0.4374  0.5164  0.3977
  358PHE    HE1 2602   7.440   7.544   3.300 -0.7037  0.7593  1.8851
  358PHE     CZ 2603   7.341   7.668   3.157 -0.0135 -0.1277  0.1116
  358PHE     HZ 2604   7.435   7.690   3.109  1.1445 -1.3359  1.6913
  358PHE    CD2 2605   7.105   7.695   3.179  0.2108 -0.1632  0.0374
  358PHE    HD2 2606   7.017   7.748   3.145 -0.6467 -0.4778  1.6742
  358PHE    CE2 2607   7.221   7.716   3.104 -0.1431  0.3133 -0.9292
  358PHE    HE2 2608   7.206   7.766   3.009 -2.2227 -0.4774 -1.0590
  358PHE      C 2609   6.812   7.406   3.417  0.0494 -0.2002 -0.7688
  358PHE      O 2610   6.707   7.464   3.432  0.0244 -0.3622 -0.1168
  359THR      N 2611   6.834   7.296   3.492  0.2770 -1.2549  0.6297
  359THR     HN 2612   6.913   7.238   3.472  0.7893  0.0125 -1.2345
  359THR     CA 2613   6.751   7.254   3.609  0.1625  0.6428  0.1587
  359THR     HA 2614   6.649   7.238   3.576  0.5387 -1.6101 -0.0709
  359THR     CB 2615   6.796   7.112   3.653 -0.9478  0.5601  0.8073
  359THR     HB 2616   6.900   7.114   3.693 -0.8379 -2.5399  0.9165
  359THR    OG1 2617   6.788   7.018   3.543 -0.3625 -0.1417 -0.2694
  359THR    HG1 2618   6.859   7.043   3.484 -0.0262 -0.3329  0.0565
  359THR    CG2 2619   6.715   7.059   3.774  0.7757 -0.1536  0.0998
  359THR   HG21 2620   6.726   7.120   3.866 -1.5648 -0.5132  0.6749
  359THR   HG22 2621   6.738   6.950   3.778 -0.2282 -0.4616 -1.6809
  359THR   HG23 2622   6.607   7.066   3.753  0.9197  1.9751 -0.1446
  359THR      C 2623   6.761   7.351   3.729  0.4015 -0.2993  0.2262
  359THR      O 2624   6.874   7.391   3.757 -0.2560  0.0047  0.5397
  360GLU      N 2625   6.646   7.391   3.789 -0.4822  0.3252 -0.0950
  360GLU     HN 2626   6.555   7.375   3.753  0.8286 -0.9675 -3.2067
  360GLU     CA 2627   6.636   7.476   3.903  0.0213  1.1256  0.5351
  360GLU     HA 2628   6.731   7.481   3.955  1.4011  0.3402 -1.7836
  360GLU     CB 2629   6.602   7.623   3.869  0.8964 -0.0213 -0.7074
  360GLU    HB1 2630   6.496   7.635   3.838  0.4126 -0.5232  0.7179
  360GLU    HB2 2631   6.662   7.655   3.781  2.0205  0.6836  0.2946
  360GLU     CG 2632   6.626   7.718   3.989 -0.7454  0.0774  0.5028
  360GLU    HG1 2633   6.728   7.710   4.034 -0.2485 -0.9172 -0.7111
  360GLU    HG2 2634   6.574   7.691   4.084  1.6441  0.2713  1.9698
  360GLU     CD 2635   6.594   7.863   3.950 -0.1995 -0.3142  0.0074
  360GLU    OE1 2636   6.637   7.918   3.843  0.0149  0.1245 -0.0166
  360GLU    OE2 2637   6.535   7.933   4.033  0.5361 -0.0155 -0.2721
  360GLU      C 2638   6.517   7.434   4.001 -0.1746 -0.3327  0.5754
  360GLU      O 2639   6.403   7.415   3.954 -0.3755 -0.5825 -0.1218
  361GLN      N 2640   6.545   7.402   4.129 -0.4742  0.0163 -0.1851
  361GLN     HN 2641   6.638   7.407   4.164 -1.2615 -0.3371  2.0992
  361GLN     CA 2642   6.446   7.352   4.226 -0.7124  0.3297  0.0965
  361GLN     HA 2643   6.353   7.405   4.226 -1.2158 -0.5109 -0.9357
  361GLN     CB 2644   6.428   7.197   4.228  0.1799  0.0534 -0.1017
  361GLN    HB1 2645   6.378   7.175   4.325 -0.3008 -0.6775 -0.5070
  361GLN    HB2 2646   6.515   7.129   4.242 -0.6621 -0.9256  0.6520
  361GLN     CG 2647   6.343   7.120   4.124 -0.1184  0.7557 -0.4205
  361GLN    HG1 2648   6.349   7.011   4.140 -0.3293  0.7800 -0.1684
  361GLN    HG2 2649   6.400   7.129   4.029  1.3126  0.3147  0.3620
  361GLN     CD 2650   6.198   7.154   4.109 -0.0848 -0.3956  0.0238
  361GLN    OE1 2651   6.143   7.182   4.005  0.4434 -0.5365 -0.8161
  361GLN    NE2 2652   6.122   7.136   4.217  0.2260  0.3185 -0.4108
  361GLN   HE21 2653   6.026   7.156   4.202 -0.2927 -1.8241 -0.3325
  361GLN   HE22 2654   6.163   7.081   4.290  1.8280  0.5336 -1.0899
  361GLN      C 2655   6.509   7.380   4.361  0.5832 -0.7524 -0.8480
  361GLN      O 2656   6.627   7.413   4.368  0.0336  0.2118  0.0903
  362TRP      N 2657   6.430   7.366   4.466  0.6392  0.3097 -0.2658
  362TRP     HN 2658   6.333   7.341   4.461  0.9569 -1.1300  0.2347
  362TRP     CA 2659   6.471   7.365   4.602  0.0294  0.8057  0.1723
  362TRP     HA 2660   6.571   7.405   4.603  0.5194 -0.3724  0.0750
  362TRP     CB 2661   6.361   7.437   4.685  0.2602 -0.5538 -0.2760
  362TRP    HB1 2662   6.381   7.411   4.791  0.7211 -2.3879 -0.7797
  362TRP    HB2 2663   6.256   7.408   4.659  0.7043 -0.3841 -2.4650
  362TRP     CG 2664   6.368   7.586   4.669  0.5581  0.5695 -0.0747
  362TRP    CD1 2665   6.310   7.666   4.571  0.4165 -0.0115 -0.6987
  362TRP    HD1 2666   6.257   7.642   4.481  2.6905 -1.3061 -1.7784
  362TRP    NE1 2667   6.341   7.797   4.602  0.2414 -0.1119  0.3002
  362TRP    HE1 2668   6.294   7.873   4.562 -2.1854 -1.4018  0.5428
  362TRP    CE2 2669   6.424   7.801   4.712 -0.0046  0.0163 -0.0800
  362TRP    CD2 2670   6.448   7.669   4.751 -0.5355  0.6829 -0.4420
  362TRP    CE3 2671   6.532   7.646   4.863  0.4321  0.1760  0.1543
  362TRP    HE3 2672   6.569   7.548   4.890  0.5232 -0.0909 -0.9134
  362TRP    CZ3 2673   6.573   7.758   4.941  0.3374 -0.3786  0.0415
  362TRP    HZ3 2674   6.619   7.722   5.031  1.0457 -1.3657 -0.6889
  362TRP    CZ2 2675   6.469   7.911   4.791 -0.5262 -0.0876 -0.2089
  362TRP    HZ2 2676   6.450   8.016   4.781  3.0815  0.8043  0.8546
  362TRP    CH2 2677   6.537   7.885   4.905 -0.3838 -0.1194 -0.6621
  362TRP    HH2 2678   6.569   7.972   4.961  0.6390  0.4147 -2.0108
  362TRP      C 2679   6.472   7.226   4.659 -0.2556  0.4336  0.0970
  362TRP      O 2680   6.370   7.155   4.662 -0.2159  0.1641  0.2500
  363TYR      N 2681   6.594   7.177   4.703 -0.8743  0.0573 -0.4303
  363TYR     HN 2682   6.675   7.225   4.668 -1.0449  2.0450  1.6797
  363TYR     CA 2683   6.611   7.047   4.763  0.4195 -0.0514 -0.0976
  363TYR     HA 2684   6.527   6.984   4.738  0.3020 -0.4470  1.2593
  363TYR     CB 2685   6.728   6.969   4.712  0.1367 -0.2571 -0.3599
  363TYR    HB1 2686   6.720   6.869   4.760 -1.6593  0.1051  0.1965
  363TYR    HB2 2687   6.826   7.006   4.749 -1.0806  2.6066  0.3564
  363TYR     CG 2688   6.735   6.957   4.563 -0.2058 -0.2872 -0.3184
  363TYR    CD1 2689   6.634   6.900   4.484 -0.2115  0.2933 -0.2540
  363TYR    HD1 2690   6.557   6.846   4.537  0.0637  1.3869  1.3373
  363TYR    CE1 2691   6.636   6.883   4.344 -0.0391 -0.0780  0.1926
  363TYR    HE1 2692   6.549   6.846   4.293 -1.8201  0.9244  2.3085
  363TYR     CZ 2693   6.743   6.947   4.279  0.1071  0.0026  0.1982
  363TYR     OH 2694   6.747   6.951   4.132  0.3933 -0.1472  0.9612
  363TYR     HH 2695   6.683   6.895   4.088  2.2062 -0.3674 -1.6523
  363TYR    CD2 2696   6.826   7.030   4.490 -0.2754  0.4508  0.5774
  363TYR    HD2 2697   6.897   7.093   4.543  1.4903 -1.6304  0.8413
  363TYR    CE2 2698   6.839   7.019   4.346 -0.6868  0.3024  0.0179
  363TYR    HE2 2699   6.922   7.072   4.301  0.6633 -0.9134  0.9556
  363TYR      C 2700   6.619   7.042   4.915 -0.1010 -0.3674  0.1086
  363TYR      O 2701   6.708   7.094   4.976  0.4039 -0.3183 -0.3080
  364PRO      N 2702   6.528   6.963   4.976 -0.0368  0.3618  0.2693
  364PRO     CD 2703   6.389   6.945   4.932  0.1155 -0.3440  0.6977
  364PRO    HD1 2704   6.385   6.878   4.843  3.0036  0.0883  0.1355
  364PRO    HD2 2705   6.355   7.048   4.908  3.5097  1.0506  1.3157
  364PRO     CA 2706   6.546   6.914   5.118  0.4418  0.5494  0.0876
  364PRO     HA 2707   6.542   7.008   5.172  1.1157 -0.0949  1.3256
  364PRO     CB 2708   6.421   6.833   5.148 -0.3632  1.0410 -0.8736
  364PRO    HB1 2709   6.385   6.831   5.253  0.5623 -0.1791 -0.5563
  364PRO    HB2 2710   6.435   6.729   5.114  1.6427  1.0242 -0.1616
  364PRO     CG 2711   6.313   6.897   5.057  0.5787 -0.1134  0.2576
  364PRO    HG1 2712   6.220   6.844   5.028 -0.2641  1.2112  0.4678
  364PRO    HG2 2713   6.277   6.983   5.117  0.6281 -1.3629  2.1893
  364PRO      C 2714   6.668   6.835   5.151  0.5556 -0.2389 -0.1175
  364PRO      O 2715   6.719   6.749   5.084 -0.1282  0.9320 -0.8449
  365VAL      N 2716   6.727   6.882   5.255  0.9932  0.2965 -0.1341
  365VAL     HN 2717   6.683   6.951   5.311 -0.2793 -0.2979 -0.3645
  365VAL     CA 2718   6.854   6.830   5.300 -0.0542 -0.4404  0.1055
  365VAL     HA 2719   6.917   6.812   5.214 -2.0738 -1.0057 -1.3273
  365VAL     CB 2720   6.939   6.923   5.396 -0.0249  0.2445  0.3083
  365VAL     HB 2721   6.874   6.944   5.484 -1.0649 -3.1219  0.4797
  365VAL    CG1 2722   7.072   6.844   5.426 -0.3644 -0.1138  0.2247
  365VAL   HG11 2723   7.135   6.882   5.510 -1.3451 -2.8286  2.3522
  365VAL   HG12 2724   7.129   6.840   5.331  0.4837 -0.4520  0.7295
  365VAL   HG13 2725   7.056   6.737   5.452  1.6259 -0.5750 -0.2742
  365VAL    CG2 2726   6.985   7.054   5.330  0.1478  0.1564  0.0100
  365VAL   HG21 2727   7.012   7.032   5.224  0.7732 -1.8550  0.5303
  365VAL   HG22 2728   7.078   7.105   5.363 -0.6762  1.7334 -0.0307
  365VAL   HG23 2729   6.899   7.123   5.329  0.0247  0.0138 -0.9443
  365VAL      C 2730   6.830   6.700   5.375 -0.4953 -0.7711  0.3124
  365VAL      O 2731   6.764   6.703   5.475 -0.0600  0.5935 -0.1312
  366THR      N 2732   6.886   6.583   5.340 -0.2957  0.0879  0.3615
  366THR     HN 2733   6.967   6.573   5.282 -0.9024 -3.0304 -0.0908
  366THR     CA 2734   6.879   6.453   5.416 -0.6679 -0.1242 -0.7588
  366THR     HA 2735   6.784   6.441   5.465  0.5390 -0.5181  1.6555
  366THR     CB 2736   6.903   6.327   5.334 -0.2360 -0.1625  0.1682
  366THR     HB 2737   6.913   6.238   5.401  2.4682 -0.2491 -0.2400
  366THR    OG1 2738   7.018   6.323   5.249 -0.0760 -0.0776  0.1803
  366THR    HG1 2739   7.021   6.413   5.213  0.5246  0.0419  0.5182
  366THR    CG2 2740   6.783   6.309   5.238 -0.1678 -0.3053 -0.5271
  366THR   HG21 2741   6.775   6.210   5.187  0.0522  0.0644 -1.2882
  366THR   HG22 2742   6.800   6.375   5.151  2.7356  0.0306  0.1921
  366THR   HG23 2743   6.688   6.342   5.286  1.1821  0.1803  1.9701
  366THR      C 2744   6.976   6.459   5.531 -1.2000 -0.4631 -0.1592
  366THR      O 2745   7.090   6.506   5.520 -0.0312 -0.2196  0.2364
  367LEU      N 2746   6.939   6.398   5.649 -0.1563 -0.7186  0.2764
  367LEU     HN 2747   6.848   6.358   5.662 -0.5532  0.5958  1.7819
  367LEU     CA 2748   7.018   6.388   5.769 -0.3006 -0.2432 -0.6657
  367LEU     HA 2749   7.042   6.488   5.802  1.1457 -0.4813 -0.9362
  367LEU     CB 2750   6.946   6.317   5.888  0.4955 -0.3903 -0.1687
  367LEU    HB1 2751   7.012   6.321   5.977  1.9565  1.0779 -1.2442
  367LEU    HB2 2752   6.913   6.216   5.855 -2.1346  0.0355  0.9475
  367LEU     CG 2753   6.818   6.393   5.945  0.5828 -0.0039  0.7056
  367LEU     HG 2754   6.770   6.428   5.851  1.2671 -0.9659 -0.0093
  367LEU    CD1 2755   6.722   6.302   6.028 -0.1409  0.1394 -0.6484
  367LEU   HD11 2756   6.692   6.206   5.982 -0.5025 -0.8554  1.5432
  367LEU   HD12 2757   6.646   6.370   6.072  1.6661  2.1193 -0.4173
  367LEU   HD13 2758   6.782   6.271   6.116 -0.0460  0.9876 -0.4064
  367LEU    CD2 2759   6.853   6.524   6.025 -0.3617  0.5086 -0.3749
  367LEU   HD21 2760   6.930   6.574   5.962  0.8254 -1.2149 -0.3662
  367LEU   HD22 2761   6.907   6.487   6.115  1.2358  3.1280 -0.1614
  367LEU   HD23 2762   6.761   6.579   6.054 -0.7856 -0.5660  0.3830
  367LEU      C 2763   7.154   6.310   5.757 -0.1979  0.0824 -0.0100
  367LEU      O 2764   7.155   6.217   5.683 -0.6199  0.2688 -0.0924
  368PRO      N 2765   7.260   6.352   5.820  0.2162  0.2591 -0.5081
  368PRO     CD 2766   7.265   6.463   5.916  0.2897 -0.3710 -0.1928
  368PRO    HD1 2767   7.187   6.462   5.995 -0.8568  0.4295 -1.2787
  368PRO    HD2 2768   7.251   6.554   5.853  1.7460  0.4840  0.6357
  368PRO     CA 2769   7.391   6.297   5.804  0.4145  0.2710  0.6107
  368PRO     HA 2770   7.407   6.278   5.699 -1.3002 -2.5071  0.7529
  368PRO     CB 2771   7.486   6.400   5.865 -0.2627  0.1271 -0.1117
  368PRO    HB1 2772   7.516   6.474   5.788  0.7410  1.0111  1.0814
  368PRO    HB2 2773   7.576   6.344   5.898 -1.3068 -1.4589  0.1363
  368PRO     CG 2774   7.404   6.461   5.974 -0.1488  0.6541  0.0139
  368PRO    HG1 2775   7.401   6.405   6.069  1.8226  0.5870  0.0834
  368PRO    HG2 2776   7.454   6.559   5.994  2.9864 -1.1405  1.9340
  368PRO      C 2777   7.414   6.159   5.873  0.1186 -0.4077 -0.4040
  368PRO      O 2778   7.522   6.098   5.858 -0.3965 -0.4314 -0.3534
  369THR      N 2779   7.312   6.107   5.943 -0.6979  0.4728 -0.1095
  369THR     HN 2780   7.222   6.150   5.941 -1.0226 -0.0776  1.5248
  369THR     CA 2781   7.315   6.004   6.045 -0.0527 -0.7167 -0.3065
  369THR     HA 2782   7.308   5.907   5.998  2.6432 -1.5587  0.8049
  369THR     CB 2783   7.427   5.997   6.145  0.6553  0.5172  0.5182
  369THR     HB 2784   7.528   5.999   6.099  0.1046  0.7867 -0.7444
  369THR    OG1 2785   7.424   5.866   6.199  0.4885  0.1587 -0.3437
  369THR    HG1 2786   7.445   5.804   6.128  1.4339 -0.7854  0.7159
  369THR    CG2 2787   7.422   6.099   6.258  0.0603 -0.2315  0.1363
  369THR   HG21 2788   7.509   6.092   6.327  0.1899  5.5504  1.0819
  369THR   HG22 2789   7.336   6.068   6.322 -0.1893 -1.4288 -0.7538
  369THR   HG23 2790   7.407   6.203   6.223  0.5737  0.7429  2.5476
  369THR      C 2791   7.184   6.029   6.111  0.1182  0.0584 -0.0555
  369THR      O 2792   7.125   6.137   6.113  0.1700  0.1362  0.0853
  370GLY      N 2793   7.130   5.918   6.164  0.1974  0.4626 -0.2352
  370GLY     HN 2794   7.164   5.831   6.129 -1.2083  0.7139 -2.3854
  370GLY     CA 2795   7.004   5.921   6.226 -0.1017 -0.1702 -0.2140
  370GLY    HA1 2796   6.998   6.009   6.289 -3.1143 -0.1529 -0.4093
  370GLY    HA2 2797   6.982   5.830   6.280 -1.4269 -0.9772 -2.0173
  370GLY      C 2798   6.887   5.932   6.132 -0.1508  0.3350  0.6995
  370GLY      O 2799   6.901   5.960   6.011  0.5031  0.8631 -0.4227
  371SER      N 2800   6.767   5.910   6.194  0.0286 -0.3961 -0.5245
  371SER     HN 2801   6.766   5.877   6.287 -0.8290 -0.3193 -0.4978
  371SER     CA 2802   6.638   5.924   6.117  0.3461  0.8550 -0.7652
  371SER     HA 2803   6.653   5.982   6.026 -0.8469  2.6321  0.1159
  371SER     CB 2804   6.577   5.788   6.073  0.7056 -0.1541 -0.4784
  371SER    HB1 2805   6.533   5.739   6.163  0.7956  0.0023 -0.3467
  371SER    HB2 2806   6.655   5.719   6.034 -0.1318 -0.7401 -1.1422
  371SER     OG 2807   6.464   5.814   5.987  0.4817  0.2683 -0.2316
  371SER    HG1 2808   6.387   5.830   6.042  0.4137 -0.9011  0.0472
  371SER      C 2809   6.545   5.995   6.214  0.4037  0.3795 -0.4690
  371SER      O 2810   6.536   5.959   6.330  0.5541 -0.3287  0.3652
  372GLY      N 2811   6.472   6.099   6.164  0.6870 -0.3402 -0.4153
  372GLY     HN 2812   6.474   6.124   6.068 -4.4495 -0.5377 -0.8513
  372GLY     CA 2813   6.394   6.203   6.238 -0.3582  0.2394  0.2404
  372GLY    HA1 2814   6.314   6.150   6.287 -0.9753  1.1534  0.2429
  372GLY    HA2 2815   6.366   6.280   6.167  2.5650  1.1206 -0.1074
  372GLY      C 2816   6.464   6.274   6.357  0.6048 -0.9201 -0.1002
  372GLY      O 2817   6.586   6.290   6.360  0.5275 -0.3095  0.1474
  373GLY      N 2818   6.383   6.303   6.461  0.3606  0.1664 -0.1280
  373GLY     HN 2819   6.283   6.299   6.463  0.3167  1.1642  0.0477
  373GLY     CA 2820   6.418   6.338   6.599 -0.1630  0.0318 -0.4618
  373GLY    HA1 2821   6.323   6.324   6.648 -0.8440  0.4163 -1.6236
  373GLY    HA2 2822   6.452   6.440   6.605  1.0048 -0.4338  1.3133
  373GLY      C 2823   6.517   6.255   6.674 -1.0117  0.4147 -0.1995
  373GLY      O 2824   6.522   6.135   6.653  0.4475 -0.2070  0.2301
  374SER      N 2825   6.594   6.313   6.763 -0.0252 -0.1642 -0.3755
  374SER     HN 2826   6.615   6.410   6.751 -0.5696 -0.3467 -3.8231
  374SER     CA 2827   6.685   6.233   6.843 -0.6351 -0.2170 -0.1725
  374SER     HA 2828   6.742   6.177   6.771  0.3022 -1.2129  1.2833
  374SER     CB 2829   6.785   6.328   6.917 -0.2810  0.1648 -0.0262
  374SER    HB1 2830   6.841   6.275   6.997 -0.7811 -1.8577 -0.9606
  374SER    HB2 2831   6.720   6.395   6.977 -1.7070 -1.3296  0.1788
  374SER     OG 2832   6.865   6.412   6.828 -0.1477 -0.1312  0.3671
  374SER    HG1 2833   6.914   6.356   6.767 -1.3412 -1.6453  0.7170
  374SER      C 2834   6.608   6.136   6.936  0.2679 -0.1396 -0.9573
  374SER      O 2835   6.508   6.171   6.999 -0.1915  0.3001  0.4334
  375GLY      N 2836   6.659   6.015   6.958 -0.3101 -0.0294  0.1889
  375GLY     HN 2837   6.604   5.956   7.017 -1.2400 -0.0680 -0.6870
  375GLY     CA 2838   6.768   5.939   6.894  0.1923  0.4956  1.0924
  375GLY    HA1 2839   6.808   5.868   6.963  0.5598 -1.8350 -1.3369
  375GLY    HA2 2840   6.839   6.010   6.854  1.9908 -0.5536  2.3032
  375GLY      C 2841   6.722   5.844   6.784 -0.2738  0.1058  0.1612
  375GLY      O 2842   6.638   5.870   6.700 -0.1291  0.2306 -0.1149
  376GLY      N 2843   6.771   5.716   6.791 -0.4975  0.1137  0.4325
  376GLY     HN 2844   6.850   5.687   6.845  0.1986 -2.2649 -1.6840
  376GLY     CA 2845   6.706   5.602   6.730  0.0403 -0.5361  0.2100
  376GLY    HA1 2846   6.782   5.538   6.689 -0.3006  0.0531 -1.3945
  376GLY    HA2 2847   6.639   5.639   6.654  2.3744 -0.5264 -1.9625
  376GLY      C 2848   6.626   5.514   6.822 -0.2596  0.5775  0.5875
  376GLY      O 2849   6.516   5.459   6.791  0.4010  0.2266 -0.3433
  377MET      N 2850   6.681   5.497   6.943  0.0968  0.4099 -0.5236
  377MET     HN 2851   6.761   5.551   6.970 -0.0340  0.3872 -0.0786
  377MET     CA 2852   6.617   5.413   7.049 -0.3356 -0.5985  0.5464
  377MET     HA 2853   6.572   5.334   6.990 -0.0414 -0.7391  0.5125
  377MET     CB 2854   6.724   5.357   7.151 -0.2637 -0.2551  0.2283
  377MET    HB1 2855   6.671   5.309   7.236 -0.0060 -0.8322  0.0682
  377MET    HB2 2856   6.779   5.440   7.199 -1.2794  1.3840 -1.3119
  377MET     CG 2857   6.825   5.274   7.076 -0.5114  0.3842  0.1029
  377MET    HG1 2858   6.894   5.225   7.148 -0.2755  0.9711  0.2809
  377MET    HG2 2859   6.897   5.342   7.027 -0.0973  1.2763  1.8758
  377MET     SD 2860   6.764   5.141   6.969  0.1897  0.3004  0.3748
  377MET     CE 2861   6.869   5.197   6.835 -0.7365  0.1958  0.9627
  377MET    HE1 2862   6.825   5.294   6.803  1.5175  0.4180 -1.9348
  377MET    HE2 2863   6.861   5.132   6.746  1.6830 -0.1691  0.9472
  377MET    HE3 2864   6.973   5.217   6.867 -0.2684  1.1278 -0.9631
  377MET      C 2865   6.504   5.483   7.127 -0.0630 -0.0085  0.7072
  377MET      O 2866   6.506   5.604   7.152 -0.3049 -0.3614  0.4163
  378GLY      N 2867   6.392   5.417   7.145  0.2358 -0.5087  0.1746
  378GLY     HN 2868   6.379   5.322   7.117 -0.8239 -0.2741 -0.1779
  378GLY     CA 2869   6.271   5.476   7.195 -0.1481 -0.2784 -0.4594
  378GLY    HA1 2870   6.189   5.437   7.136 -0.3216  0.7155 -0.8948
  378GLY    HA2 2871   6.277   5.583   7.185 -0.6005 -0.1088  0.8821
  378GLY      C 2872   6.253   5.442   7.339  0.0063  0.3754  0.3920
  378GLY      O 2873   6.352   5.411   7.408  0.1359  0.4433 -0.0752
  379SER      N 2874   6.128   5.427   7.393 -0.3203 -0.1023  0.0807
  379SER     HN 2875   6.131   5.399   7.489 -0.0238 -0.1303  0.0651
  379SER     CA 2876   6.001   5.462   7.333 -0.2925  0.4711 -0.7302
  379SER     HA 2877   5.979   5.393   7.252 -0.2574  1.0078 -1.2047
  379SER     CB 2878   5.877   5.451   7.439 -0.0327  0.2611  0.6184
  379SER    HB1 2879   5.777   5.465   7.394 -0.1439  3.5125  1.6382
  379SER    HB2 2880   5.894   5.527   7.518 -2.2372  1.8765 -0.3820
  379SER     OG 2881   5.867   5.324   7.502 -0.4182  0.4444 -1.0256
  379SER    HG1 2882   5.948   5.317   7.554  0.5220  0.6248 -2.4123
  379SER      C 2883   5.985   5.602   7.268 -0.1734  0.3423 -0.1616
  379SER      O 2884   5.987   5.704   7.333  0.2693  0.6178  0.1161
  380GLY      N 2885   5.963   5.606   7.135  0.0024 -0.7542  0.0795
  380GLY     HN 2886   5.963   5.525   7.076  4.4485  0.2844 -1.7349
  380GLY     CA 2887   5.944   5.742   7.076  0.1021 -0.3125 -0.3083
  380GLY    HA1 2888   5.861   5.779   7.133  0.4895  1.1659 -0.6569
  380GLY    HA2 2889   5.915   5.727   6.973 -0.7689  1.3056 -0.3284
  380GLY      C 2890   6.061   5.829   7.064 -0.5272  0.9177  0.6433
  380GLY      O 2891   6.170   5.797   7.108  0.6186  0.2683  0.3767
  381GLY      N 2892   6.046   5.941   6.995  0.2465 -0.4896  0.5996
  381GLY     HN 2893   6.134   5.989   6.990  0.0315 -0.2341 -1.7656
  381GLY     CA 2894   5.939   6.011   6.941  0.1735 -0.2440  0.6870
  381GLY    HA1 2895   5.896   5.950   6.863  0.3722  0.2576  0.1758
  381GLY    HA2 2896   5.987   6.101   6.905 -0.5153 -0.7429 -1.6532
  381GLY      C 2897   5.842   6.056   7.039  0.2338 -0.7932 -0.2092
  381GLY      O 2898   5.893   6.101   7.138  0.0774  0.2151  0.0614
  382GLY      N 2899   5.704   6.052   7.024 -0.7548 -0.1519 -0.3467
  382GLY     HN 2900   5.667   6.001   6.947 -0.3687  0.3131 -0.8574
  382GLY     CA 2901   5.610   6.134   7.090  0.4907 -0.4952 -0.8219
  382GLY    HA1 2902   5.513   6.101   7.056 -0.9233  1.8497  0.6890
  382GLY    HA2 2903   5.627   6.237   7.065  1.3105 -0.6556 -0.9540
  382GLY      C 2904   5.608   6.121   7.240  0.0605  0.3722 -0.2907
  382GLY      O 2905   5.662   6.028   7.306  0.4553 -0.0955  0.3871
  383GLY      N 2906   5.528   6.205   7.303 -0.1624  0.0433  0.1381
  383GLY     HN 2907   5.502   6.177   7.395 -1.1532 -0.8445 -0.3849
  383GLY     CA 2908   5.441   6.312   7.246  0.5532 -0.4470 -0.7265
  383GLY    HA1 2909   5.481   6.342   7.150 -0.3021  0.1534 -0.9005
  383GLY    HA2 2910   5.441   6.395   7.314 -1.0179  0.6507 -2.0068
  383GLY      C 2911   5.304   6.265   7.207 -0.7236 -0.0048 -0.1253
  383GLY      O 2912   5.274   6.157   7.149 -0.1038  0.4450 -0.7357
  384GLY      N 2913   5.203   6.355   7.216 -0.5245  0.1660 -0.8907
  384GLY     HN 2914   5.219   6.436   7.272  1.6092  0.8319 -2.3385
  384GLY     CA 2915   5.067   6.342   7.173 -0.0386 -0.0730  0.7200
  384GLY    HA1 2916   4.990   6.398   7.224 -0.3776  1.0324 -0.9305
  384GLY    HA2 2917   5.054   6.235   7.183 -1.1086 -0.2493 -1.8655
  384GLY      C 2918   5.058   6.372   7.027  0.4464  0.6782 -0.0962
  384GLY      O 2919   5.161   6.358   6.956 -0.6878  0.3516  0.2999
  385SER      N 2920   4.951   6.422   6.982 -0.5277  0.3666  0.2715
  385SER     HN 2921   4.867   6.425   7.036 -0.2419 -1.6805  0.9288
  385SER     CA 2922   4.938   6.470   6.842  0.4056  0.0639 -0.1359
  385SER     HA 2923   4.960   6.393   6.770  0.9749 -0.8348  0.9769
  385SER     CB 2924   4.792   6.515   6.821 -0.6040  0.1973  0.3743
  385SER    HB1 2925   4.778   6.543   6.715  1.8670  0.6294  0.1199
  385SER    HB2 2926   4.777   6.607   6.882  0.7409  1.0407 -0.5199
  385SER     OG 2927   4.696   6.423   6.866  0.5714 -0.2940  0.5424
  385SER    HG1 2928   4.694   6.347   6.807 -1.8221  0.5824 -0.6257
  385SER      C 2929   5.035   6.577   6.812 -0.2477 -0.1620  0.5773
  385SER      O 2930   5.104   6.633   6.904 -0.4145 -0.8253 -0.2417
  386GLY      N 2931   5.068   6.595   6.681  1.0261 -0.0680 -0.3188
  386GLY     HN 2932   5.021   6.537   6.616 -1.7753  1.3233  0.3290
  386GLY     CA 2933   5.175   6.674   6.625 -0.2691 -0.5789 -0.0851
  386GLY    HA1 2934   5.184   6.766   6.681 -0.5770 -0.3218 -0.4547
  386GLY    HA2 2935   5.149   6.678   6.520 -0.2602  0.5149 -0.0553
  386GLY      C 2936   5.307   6.601   6.636 -1.0681 -0.0235 -0.3639
  386GLY      O 2937   5.332   6.528   6.736 -0.3556 -0.3833  0.0502
  387GLY      N 2938   5.390   6.611   6.525  0.4425  0.0812 -0.1134
  387GLY     HN 2939   5.359   6.686   6.466  0.0298  2.0250  2.4122
  387GLY     CA 2940   5.528   6.561   6.505  0.3738 -0.8689 -0.5006
  387GLY    HA1 2941   5.569   6.607   6.416 -0.6605  1.5922  0.2004
  387GLY    HA2 2942   5.530   6.454   6.503  1.4998 -0.9639  1.9486
  387GLY      C 2943   5.624   6.603   6.622  0.0124  0.1189  0.0285
  387GLY      O 2944   5.617   6.716   6.672 -0.4455  0.0309 -0.5254
  388GLY      N 2945   5.722   6.513   6.646 -0.1338  0.7810  0.2222
  388GLY     HN 2946   5.727   6.424   6.601 -1.9929  0.4240  0.6058
  388GLY     CA 2947   5.802   6.535   6.767  0.6381  0.3749 -0.3123
  388GLY    HA1 2948   5.850   6.630   6.745 -0.6934  1.5650  1.5446
  388GLY    HA2 2949   5.876   6.457   6.768 -0.9679 -1.2167  0.2181
  388GLY      C 2950   5.734   6.541   6.901 -0.0497  0.2989 -0.7184
  388GLY      O 2951   5.614   6.551   6.922  0.3108 -0.0130 -0.1202
  389SER      N 2952   5.820   6.532   7.003  0.1283 -0.2107 -0.0360
  389SER     HN 2953   5.917   6.515   6.990  0.2796 -1.2191  2.0422
  389SER     CA 2954   5.777   6.547   7.146 -0.1058 -0.0909 -0.3691
  389SER     HA 2955   5.669   6.543   7.156 -0.0128 -1.9967  0.2907
  389SER     CB 2956   5.839   6.439   7.248  0.7512 -0.0244 -0.9150
  389SER    HB1 2957   5.948   6.457   7.251  0.9381 -0.4001 -3.2819
  389SER    HB2 2958   5.816   6.333   7.220  1.7030 -0.8407  1.2106
  389SER     OG 2959   5.789   6.451   7.387  0.0525 -0.1331  0.5923
  389SER    HG1 2960   5.856   6.501   7.434 -0.1104  2.1378 -1.3694
  389SER      C 2961   5.834   6.678   7.195 -0.3553  0.9724  0.0615
  389SER      O 2962   5.954   6.694   7.178 -0.1426  0.1526  0.4098
  390GLY      N 2963   5.753   6.774   7.250  0.8360  0.3242 -0.1620
  390GLY     HN 2964   5.659   6.744   7.264  1.7287 -1.9322  1.7087
  390GLY     CA 2965   5.800   6.906   7.274 -0.5109 -0.1961  0.7122
  390GLY    HA1 2966   5.885   6.903   7.341  0.7700  1.1535 -0.7803
  390GLY    HA2 2967   5.726   6.971   7.318  1.2491  1.7032  1.0472
  390GLY      C 2968   5.849   6.974   7.145 -0.0303 -0.1658 -0.7157
  390GLY      O 2969   5.832   6.924   7.032 -0.3042 -0.5609 -0.4935
  391GLY      N 2970   5.903   7.096   7.153 -0.6237  0.5300 -0.7365
  391GLY     HN 2971   5.899   7.148   7.238 -0.3621  3.6269 -2.4862
  391GLY     CA 2972   5.977   7.159   7.045 -0.0752 -0.0039 -0.5127
  391GLY    HA1 2973   6.051   7.095   7.002 -0.3889 -0.0677 -0.9631
  391GLY    HA2 2974   6.038   7.236   7.091  1.3193 -1.4047  0.0390
  391GLY      C 2975   5.886   7.203   6.942  0.3704 -0.3866 -0.4394
  391GLY      O 2976   5.897   7.164   6.828 -0.3616 -0.1038  0.5366
  392LYS      N 2977   5.788   7.291   6.967 -0.2660  0.5250 -0.7876
  392LYS     HN 2978   5.784   7.328   7.060  2.0511  0.0896 -0.4368
  392LYS     CA 2979   5.695   7.349   6.875  0.9406 -0.3267 -0.2079
  392LYS     HA 2980   5.679   7.289   6.787 -0.0727  0.2439 -0.4293
  392LYS     CB 2981   5.562   7.385   6.947  0.5219  0.3938  0.2603
  392LYS    HB1 2982   5.489   7.426   6.874 -1.6761 -2.4283  0.6823
  392LYS    HB2 2983   5.584   7.464   7.022  0.3440  0.9845 -0.3011
  392LYS     CG 2984   5.491   7.264   7.011  0.3381 -0.3259 -0.4059
  392LYS    HG1 2985   5.400   7.308   7.057  0.9941  0.5685  0.0635
  392LYS    HG2 2986   5.548   7.218   7.095  0.2098  2.7327  1.5129
  392LYS     CD 2987   5.448   7.159   6.905  0.5931  0.1337 -0.2583
  392LYS    HD1 2988   5.406   7.208   6.815  1.7112  1.0182 -0.3304
  392LYS    HD2 2989   5.357   7.121   6.956 -0.7224  0.6271 -2.1172
  392LYS     CE 2990   5.556   7.053   6.879  0.3710  0.0415 -0.6322
  392LYS    HE1 2991   5.596   7.016   6.975  1.1346  0.7714 -0.6579
  392LYS    HE2 2992   5.644   7.091   6.821  1.1919  0.2424  0.7094
  392LYS     NZ 2993   5.506   6.937   6.803 -0.3022  0.2493 -0.4340
  392LYS    HZ1 2994   5.581   6.873   6.772  1.0794  1.4661  0.2944
  392LYS    HZ2 2995   5.464   6.970   6.714  1.2065 -0.4611 -1.4360
  392LYS    HZ3 2996   5.437   6.883   6.859  0.7323 -1.6792 -0.9547
  392LYS      C 2997   5.747   7.480   6.825 -0.4981  0.0837  0.3020
  392LYS      O 2998   5.673   7.550   6.757 -0.5270 -0.7937 -0.5848
  393GLY      N 2999   5.875   7.516   6.857 -0.5269  0.5105 -0.1466
  393GLY     HN 3000   5.930   7.463   6.921  2.0015 -1.7857 -3.8364
  393GLY     CA 3001   5.930   7.640   6.808 -1.1030 -0.0268  0.3295
  393GLY    HA1 3002   6.008   7.674   6.874  0.2700 -0.5532 -0.9728
  393GLY    HA2 3003   5.859   7.719   6.790 -1.1866  0.2132  1.5922
  393GLY      C 3004   5.997   7.623   6.669  0.4509  0.8033 -0.2890
  393GLY      O 3005   5.999   7.716   6.590 -0.4162 -0.2185 -1.0359
  394LYS      N 3006   6.040   7.497   6.637 -0.3019 -0.2635  0.1985
  394LYS     HN 3007   6.030   7.416   6.694  1.3546 -1.7161 -1.4307
  394LYS     CA 3008   6.102   7.478   6.511  0.0885  0.4638  0.1280
  394LYS     HA 3009   6.182   7.550   6.514 -1.3651  2.1491  0.5314
  394LYS     CB 3010   6.159   7.332   6.501 -0.2126 -0.2149 -0.0035
  394LYS    HB1 3011   6.191   7.321   6.395 -0.3615  1.6672 -0.2672
  394LYS    HB2 3012   6.070   7.269   6.522 -1.8501  1.9860  0.0181
  394LYS     CG 3013   6.289   7.315   6.583 -0.8051  0.2095 -0.2420
  394LYS    HG1 3014   6.266   7.306   6.691 -1.9193 -0.0612 -0.4856
  394LYS    HG2 3015   6.355   7.402   6.560  0.6789 -0.2349  2.0017
  394LYS     CD 3016   6.370   7.181   6.565  0.6463 -0.2747  0.5126
  394LYS    HD1 3017   6.421   7.181   6.467 -1.9076 -2.8979 -0.9470
  394LYS    HD2 3018   6.301   7.094   6.563  0.0583  0.1982 -0.6816
  394LYS     CE 3019   6.493   7.163   6.650 -0.1663 -0.2202  0.5658
  394LYS    HE1 3020   6.475   7.160   6.760  1.0792  1.8864  0.8810
  394LYS    HE2 3021   6.553   7.257   6.647 -1.0827  0.3483 -0.7850
  394LYS     NZ 3022   6.575   7.044   6.605 -0.7735 -0.2031 -0.0412
  394LYS    HZ1 3023   6.670   7.034   6.646 -0.6135 -1.5064 -0.6975
  394LYS    HZ2 3024   6.603   7.056   6.506  1.5192  0.6850  0.6610
  394LYS    HZ3 3025   6.523   6.954   6.610 -1.0668 -0.0094  3.5301
  394LYS      C 3026   6.020   7.508   6.383  0.1398  0.1995 -0.5020
  394LYS      O 3027   5.906   7.463   6.375  0.9371  0.1487  0.1890
  395GLY      N 3028   6.088   7.571   6.285  0.3865  0.0109  0.6616
  395GLY     HN 3029   6.183   7.597   6.297  1.6075 -3.0834 -1.0660
  395GLY     CA 3030   6.035   7.587   6.152  0.2253 -0.0888 -0.1263
  395GLY    HA1 3031   6.100   7.665   6.113 -1.4980  1.7330  0.4925
  395GLY    HA2 3032   5.928   7.599   6.152  0.3590  1.4016 -1.0921
  395GLY      C 3033   6.048   7.455   6.075 -0.0308 -0.2698  0.1032
  395GLY      O 3034   6.039   7.344   6.131  0.1091 -0.4284 -0.1889
  396GLY      N 3035   6.053   7.458   5.941  0.1126 -0.4637  0.4488
  396GLY     HN 3036   6.063   7.544   5.891  2.4495  0.8569  2.9068
  396GLY     CA 3037   6.048   7.341   5.852  0.0126  0.5848  0.3207
  396GLY    HA1 3038   6.034   7.382   5.753 -0.7273 -1.4217 -0.4705
  396GLY    HA2 3039   5.962   7.284   5.885 -2.0592  1.7191 -2.6788
  396GLY      C 3040   6.168   7.260   5.838  0.3480 -0.2308  0.0608
  396GLY      O 3041   6.258   7.270   5.923 -0.2572 -0.0933  0.5551
  397CYS      N 3042   6.171   7.182   5.724 -0.2419 -0.3856 -0.5259
  397CYS     HN 3043   6.104   7.188   5.650  0.6364  4.6081 -1.2156
  397CYS     CA 3044   6.295   7.111   5.696  0.2589 -0.3114 -0.4211
  397CYS     HA 3045   6.354   7.069   5.775  0.8124 -2.3721 -1.8465
  397CYS     CB 3046   6.269   6.988   5.606 -0.3231  0.1543 -0.5405
  397CYS    HB1 3047   6.222   7.025   5.512 -2.5691  0.8066  0.7743
  397CYS    HB2 3048   6.195   6.921   5.654  1.5430 -2.4938 -1.1100
  397CYS     SG 3049   6.423   6.898   5.575  0.1339  0.3944 -0.1928
  397CYS    HG1 3050   6.452   6.974   5.470  1.2939  1.2026  0.6835
  397CYS      C 3051   6.391   7.205   5.621 -0.7446  0.7159 -0.2454
  397CYS      O 3052   6.355   7.275   5.532 -0.0883 -0.5373  0.5525
  398PRO      N 3053   6.521   7.209   5.656  0.7875 -0.5673 -0.3301
  398PRO     CD 3054   6.575   7.190   5.797  0.5600  0.3978  0.0134
  398PRO    HD1 3055   6.582   7.080   5.814  1.9405  0.4397 -0.1728
  398PRO    HD2 3056   6.518   7.243   5.876  0.3863 -0.8805  0.7702
  398PRO     CA 3057   6.621   7.267   5.575 -0.1730  0.8211  0.6800
  398PRO     HA 3058   6.622   7.375   5.579  0.3168  1.1002 -3.0898
  398PRO     CB 3059   6.748   7.216   5.643  0.0106 -0.0358  0.3558
  398PRO    HB1 3060   6.847   7.245   5.601 -0.3916  0.0455 -0.5657
  398PRO    HB2 3061   6.747   7.105   5.631  1.1133 -0.0844  0.6507
  398PRO     CG 3062   6.724   7.243   5.792 -0.8889  0.2206  0.1800
  398PRO    HG1 3063   6.800   7.188   5.851  2.5010  0.8901 -3.1535
  398PRO    HG2 3064   6.727   7.353   5.809  1.2124  0.0536  1.1736
  398PRO      C 3065   6.618   7.232   5.422  0.3482 -0.6055 -0.0470
  398PRO      O 3066   6.611   7.112   5.391 -0.9207  0.5257 -0.2171
  399ALA      N 3067   6.630   7.324   5.327  0.9883 -0.5053 -0.2224
  399ALA     HN 3068   6.631   7.423   5.345 -1.9402 -0.3148 -0.5779
  399ALA     CA 3069   6.619   7.302   5.186 -0.4658  0.0982  0.4706
  399ALA     HA 3070   6.659   7.204   5.161 -1.2535  0.0316 -0.6472
  399ALA     CB 3071   6.472   7.316   5.136  0.0542 -0.5701  0.6114
  399ALA    HB1 3072   6.475   7.301   5.026 -0.0388 -1.5503  0.7349
  399ALA    HB2 3073   6.431   7.418   5.148  0.2480 -0.1930 -1.5658
  399ALA    HB3 3074   6.400   7.245   5.183 -0.1155 -2.0353 -1.6859
  399ALA      C 3075   6.707   7.403   5.122  0.4830 -0.0298  0.6317
  399ALA      O 3076   6.703   7.521   5.159 -0.2521  0.4636  0.2337
  400VAL      N 3077   6.769   7.368   5.011 -0.1618 -0.4528 -0.2073
  400VAL     HN 3078   6.756   7.278   4.971 -2.8673  0.7005 -2.2167
  400VAL     CA 3079   6.880   7.439   4.945  1.2592 -0.4151 -0.0366
  400VAL     HA 3080   6.878   7.538   4.989 -0.6653 -0.7662  0.7464
  400VAL     CB 3081   7.016   7.392   4.983 -0.6376 -0.2532 -0.1965
  400VAL     HB 3082   7.030   7.419   5.090  0.2466  0.0724 -0.3813
  400VAL    CG1 3083   7.026   7.237   4.970  0.5427 -0.3589 -0.2251
  400VAL   HG11 3084   7.122   7.195   5.008  0.9340  0.7322  0.0309
  400VAL   HG12 3085   7.030   7.223   4.860  1.1304  3.2616 -0.8076
  400VAL   HG13 3086   6.948   7.176   5.020 -1.1872 -0.1610 -2.5022
  400VAL    CG2 3087   7.135   7.450   4.900  1.3522  0.0180 -0.0415
  400VAL   HG21 3088   7.121   7.560   4.892 -0.3947 -0.2397 -1.0039
  400VAL   HG22 3089   7.158   7.396   4.806  1.8174  1.2890 -0.6771
  400VAL   HG23 3090   7.227   7.438   4.961  0.3713  0.2264  1.5444
  400VAL      C 3091   6.850   7.463   4.798  0.2607  0.3446 -0.3052
  400VAL      O 3092   6.806   7.365   4.727 -0.0921 -0.1630  0.0103
  401ARG      N 3093   6.869   7.583   4.745  0.5687  0.2645 -0.3419
  401ARG     HN 3094   6.902   7.655   4.806  2.2055  1.5610 -2.6120
  401ARG     CA 3095   6.839   7.624   4.608 -0.0459  0.6648 -0.0858
  401ARG     HA 3096   6.772   7.556   4.557  2.9275 -0.3736 -2.9463
  401ARG     CB 3097   6.782   7.766   4.607  0.2247 -0.2553  0.1262
  401ARG    HB1 3098   6.856   7.824   4.666  1.3024 -1.5930  0.1477
  401ARG    HB2 3099   6.691   7.772   4.671 -0.5059  2.1242 -1.0147
  401ARG     CG 3100   6.731   7.812   4.471  0.2761  0.6279 -0.1090
  401ARG    HG1 3101   6.640   7.753   4.448  1.5386 -1.8249  0.8580
  401ARG    HG2 3102   6.809   7.809   4.391  0.8359  2.5103  0.2959
  401ARG     CD 3103   6.694   7.964   4.477 -0.2649 -0.3082  0.3595
  401ARG    HD1 3104   6.785   8.020   4.507  1.4679 -3.3493  1.2325
  401ARG    HD2 3105   6.624   7.980   4.562  0.2455  0.1425  0.7050
  401ARG     NE 3106   6.632   8.008   4.349 -0.7252 -0.5725  0.2750
  401ARG     HE 3107   6.621   7.942   4.274 -0.6071  0.9759 -1.1662
  401ARG     CZ 3108   6.572   8.126   4.336  0.0058  0.0804  0.3193
  401ARG    NH1 3109   6.570   8.216   4.431  0.4018  0.0266 -0.0497
  401ARG   HH11 3110   6.624   8.211   4.515  2.0877 -1.1861 -1.1377
  401ARG   HH12 3111   6.521   8.301   4.412 -1.5015 -1.0011  0.0223
  401ARG    NH2 3112   6.511   8.140   4.221 -0.4401  0.0297 -0.6847
  401ARG   HH21 3113   6.479   8.232   4.200 -1.6666 -0.8940 -3.3021
  401ARG   HH22 3114   6.539   8.075   4.151  0.2914 -0.7604  0.3158
  401ARG      C 3115   6.964   7.610   4.519  0.1146  0.3680 -0.1990
  401ARG      O 3116   7.055   7.691   4.526  0.1903  0.7301  0.0070
  402LEU      N 3117   6.957   7.507   4.434  0.8177 -0.7558 -0.2235
  402LEU     HN 3118   6.867   7.462   4.430  1.1039 -1.2661 -2.8225
  402LEU     CA 3119   7.060   7.456   4.340  0.2360 -0.2103 -0.6006
  402LEU     HA 3120   7.146   7.518   4.357  2.5717 -3.4408  0.4528
  402LEU     CB 3121   7.087   7.312   4.378 -0.2210 -0.9206 -1.0615
  402LEU    HB1 3122   7.002   7.242   4.362 -1.2733  0.1562 -0.3619
  402LEU    HB2 3123   7.099   7.304   4.489 -1.1138 -0.5048 -0.9248
  402LEU     CG 3124   7.200   7.237   4.296  0.5596 -1.0640  0.4141
  402LEU     HG 3125   7.148   7.228   4.198 -0.1704  0.2271  0.6514
  402LEU    CD1 3126   7.330   7.310   4.283 -0.6060  0.4644 -0.2174
  402LEU   HD11 3127   7.380   7.323   4.381 -1.2374 -2.5205  0.6173
  402LEU   HD12 3128   7.321   7.413   4.244  0.8225  0.0366 -1.8079
  402LEU   HD13 3129   7.402   7.270   4.208 -0.7622  0.4462 -0.3593
  402LEU    CD2 3130   7.226   7.098   4.356 -0.5705 -0.3271 -0.3027
  402LEU   HD21 3131   7.278   7.031   4.284 -1.4118  0.8298 -2.0552
  402LEU   HD22 3132   7.126   7.054   4.379 -0.8802  0.8655  0.7254
  402LEU   HD23 3133   7.281   7.119   4.450 -2.0354 -0.1124  0.5530
  402LEU      C 3134   7.004   7.477   4.202  0.0720 -0.8501  0.4534
  402LEU      O 3135   6.893   7.431   4.173 -0.2114  0.1164 -0.7543
  403LYS      N 3136   7.084   7.536   4.115 -0.1457  0.2031  0.8072
  403LYS     HN 3137   7.175   7.570   4.136 -0.4767  2.6778 -1.2157
  403LYS     CA 3138   7.042   7.563   3.980 -0.0443 -0.5467  0.3876
  403LYS     HA 3139   6.955   7.505   3.954  0.8082 -1.5901 -0.2131
  403LYS     CB 3140   7.020   7.718   3.962  0.4674 -0.1680 -0.0151
  403LYS    HB1 3141   7.106   7.774   4.003 -0.9234 -1.2184  5.0591
  403LYS    HB2 3142   6.941   7.746   4.035  1.6853  1.7498  0.6211
  403LYS     CG 3143   6.974   7.756   3.820 -0.4700  0.2283  0.6100
  403LYS    HG1 3144   6.877   7.702   3.814 -1.2180  1.6261 -0.5218
  403LYS    HG2 3145   7.049   7.720   3.746 -1.5703 -1.0335  0.0720
  403LYS     CD 3146   6.958   7.911   3.788  0.8646  0.3975 -0.5889
  403LYS    HD1 3147   7.045   7.980   3.791  0.5020  0.8248  2.0576
  403LYS    HD2 3148   6.882   7.940   3.863  0.6523 -1.5539  0.0107
  403LYS     CE 3149   6.890   7.928   3.650  0.2675  0.3562 -0.2070
  403LYS    HE1 3150   6.811   7.851   3.637  2.9170 -2.2793 -2.2488
  403LYS    HE2 3151   6.959   7.902   3.567 -0.2015 -0.6960 -0.2746
  403LYS     NZ 3152   6.836   8.063   3.638  0.3066 -0.2779 -0.0735
  403LYS    HZ1 3153   6.906   8.134   3.667 -0.3299  1.4733 -2.5214
  403LYS    HZ2 3154   6.750   8.070   3.697  0.8487 -1.9782  0.9890
  403LYS    HZ3 3155   6.820   8.081   3.537  1.2551 -2.3220 -0.6411
  403LYS      C 3156   7.160   7.515   3.889  0.5530 -0.3655  0.2527
  403LYS      O 3157   7.272   7.557   3.901 -0.2637  0.3995 -0.6752
  404ALA      N 3158   7.134   7.419   3.796  0.7377 -0.0011  0.4198
  404ALA     HN 3159   7.038   7.404   3.775  0.1203  1.3347  2.0798
  404ALA     CA 3160   7.233   7.321   3.758  0.5852  0.0409  0.1393
  404ALA     HA 3161   7.324   7.376   3.740  0.1226  1.5255  1.9607
  404ALA     CB 3162   7.238   7.217   3.872  0.4812  0.0329 -0.4738
  404ALA    HB1 3163   7.304   7.128   3.867  2.2715  1.1967  0.9379
  404ALA    HB2 3164   7.140   7.165   3.874  1.0863 -1.1580 -1.0183
  404ALA    HB3 3165   7.255   7.264   3.972  0.8439  1.5511 -1.2058
  404ALA      C 3166   7.202   7.238   3.633 -0.5968  0.3202  0.8758
  404ALA      O 3167   7.094   7.218   3.579  0.0304  0.0285 -0.4918
  405ARG      N 3168   7.309   7.177   3.581  0.1513  0.2937 -0.5721
  405ARG     HN 3169   7.401   7.189   3.619 -0.0759  3.1364 -0.7286
  405ARG     CA 3170   7.296   7.102   3.451  0.2944 -0.3970  0.1285
  405ARG     HA 3171   7.209   7.039   3.451 -1.1581  1.5083 -0.5944
  405ARG     CB 3172   7.294   7.202   3.344  0.3168  0.6043 -0.0166
  405ARG    HB1 3173   7.387   7.262   3.341 -0.6234  2.1311  0.3103
  405ARG    HB2 3174   7.208   7.272   3.354 -1.6004 -1.6527  0.2252
  405ARG     CG 3175   7.279   7.138   3.205  0.4011  0.6231 -0.0902
  405ARG    HG1 3176   7.186   7.077   3.207  0.6285  0.2490 -0.6691
  405ARG    HG2 3177   7.362   7.072   3.172 -0.9492  0.2479 -3.0570
  405ARG     CD 3178   7.242   7.238   3.095  0.3072 -0.1980 -0.0052
  405ARG    HD1 3179   7.162   7.305   3.133  1.2646  0.8588  0.1934
  405ARG    HD2 3180   7.201   7.185   3.006  2.4029 -0.6196 -0.7758
  405ARG     NE 3181   7.369   7.303   3.056 -0.2194 -0.9186  0.5492
  405ARG     HE 3182   7.451   7.292   3.113  0.0820 -2.2293 -0.1038
  405ARG     CZ 3183   7.385   7.385   2.948 -0.0325 -0.7018 -0.8788
  405ARG    NH1 3184   7.288   7.410   2.867  0.1373  0.2279  0.1586
  405ARG   HH11 3185   7.192   7.390   2.886  0.2054  0.1213  0.4026
  405ARG   HH12 3186   7.311   7.468   2.789 -0.3190  0.0203 -0.1324
  405ARG    NH2 3187   7.497   7.442   2.926 -0.3811  0.8290 -0.2974
  405ARG   HH21 3188   7.570   7.415   2.989 -0.2264 -1.5755 -1.4142
  405ARG   HH22 3189   7.510   7.502   2.847  0.1327 -0.0602 -0.9038
  405ARG      C 3190   7.421   7.010   3.430  0.2945  0.5943  0.1464
  405ARG      O 3191   7.528   7.040   3.473 -0.2561  0.0702  0.6304
  406TYR      N 3192   7.406   6.886   3.369  0.6101  0.1249 -0.3178
  406TYR     HN 3193   7.315   6.850   3.348 -0.0489 -1.5061  4.3018
  406TYR     CA 3194   7.515   6.793   3.333  0.6966 -0.1251  0.0069
  406TYR     HA 3195   7.608   6.848   3.334  0.4330  0.3268 -0.0606
  406TYR     CB 3196   7.523   6.681   3.435 -0.0900 -0.3950 -0.9534
  406TYR    HB1 3197   7.425   6.630   3.448  0.0594  0.0440  4.1149
  406TYR    HB2 3198   7.544   6.711   3.540 -2.4034 -2.7637  0.3076
  406TYR     CG 3199   7.635   6.581   3.401 -0.2952  1.0694 -0.5344
  406TYR    CD1 3200   7.599   6.453   3.364 -0.8607  0.1664  0.1269
  406TYR    HD1 3201   7.497   6.424   3.345 -0.5389 -0.6702 -0.4325
  406TYR    CE1 3202   7.695   6.357   3.336  0.7106  0.0674  0.7377
  406TYR    HE1 3203   7.661   6.259   3.305  1.7065  0.2407 -1.0007
  406TYR     CZ 3204   7.830   6.390   3.351  0.1693 -0.1454  0.3664
  406TYR     OH 3205   7.929   6.296   3.309  0.0175  0.2538  0.0849
  406TYR     HH 3206   7.897   6.217   3.266  1.2165  0.1405 -0.6469
  406TYR    CD2 3207   7.774   6.608   3.423  0.6539  0.0985 -0.4838
  406TYR    HD2 3208   7.800   6.708   3.456 -1.7776  0.6564 -0.0032
  406TYR    CE2 3209   7.874   6.511   3.403  0.2335  0.5260  0.7481
  406TYR    HE2 3210   7.977   6.542   3.411  1.3716 -1.8806 -2.2476
  406TYR      C 3211   7.499   6.758   3.193 -0.1357 -0.3637  0.1650
  406TYR      O 3212   7.397   6.704   3.155  0.3152 -0.0171 -0.3047
  407GLN      N 3213   7.602   6.781   3.111  0.2690  0.1773 -0.3387
  407GLN     HN 3214   7.687   6.802   3.158  0.9626 -1.5937 -0.7307
  407GLN     CA 3215   7.609   6.734   2.971 -0.2146  0.6743 -0.1443
  407GLN     HA 3216   7.517   6.688   2.941  0.8267  0.0942 -2.7433
  407GLN     CB 3217   7.639   6.852   2.869  0.1607  0.3229 -0.1236
  407GLN    HB1 3218   7.617   6.809   2.770 -0.0760  0.0066  0.0633
  407GLN    HB2 3219   7.747   6.874   2.864 -0.1954  2.1607 -0.7112
  407GLN     CG 3220   7.549   6.983   2.893  0.0419 -0.6753 -0.2967
  407GLN    HG1 3221   7.583   7.063   2.824 -0.2410 -1.3811 -1.2769
  407GLN    HG2 3222   7.562   7.009   3.001  1.7649 -2.0192 -0.1349
  407GLN     CD 3223   7.405   6.970   2.853 -0.3880  0.2580  0.6094
  407GLN    OE1 3224   7.368   6.993   2.735 -0.0859  0.2361 -0.3678
  407GLN    NE2 3225   7.319   6.942   2.947  0.7448  0.3125 -0.2041
  407GLN   HE21 3226   7.222   6.942   2.922  0.9324 -0.5752 -0.9752
  407GLN   HE22 3227   7.338   6.903   3.037  0.4178  0.3869 -0.1017
  407GLN      C 3228   7.725   6.627   2.966  0.2873  0.0231  0.3974
  407GLN      O 3229   7.831   6.641   3.033  0.0603 -0.1169  0.0960
  408THR      N 3230   7.708   6.524   2.873 -0.1458 -0.2981  0.4030
  408THR     HN 3231   7.633   6.524   2.807  0.4895 -0.0311 -0.3347
  408THR     CA 3232   7.810   6.424   2.843 -0.5038  0.0333  0.7565
  408THR     HA 3233   7.901   6.473   2.871  0.2519 -1.6199  1.3168
  408THR     CB 3234   7.787   6.299   2.917 -0.5385  0.5622 -0.0676
  408THR     HB 3235   7.797   6.323   3.025  1.0132 -0.3069  0.0135
  408THR    OG1 3236   7.890   6.198   2.898  0.0738 -0.4862  0.3067
  408THR    HG1 3237   7.968   6.229   2.945 -0.0403 -0.0003  0.1790
  408THR    CG2 3238   7.660   6.230   2.891 -0.0265  0.1907 -0.1703
  408THR   HG21 3239   7.580   6.308   2.890  1.8588  2.2344 -0.7574
  408THR   HG22 3240   7.643   6.136   2.947  1.5763 -1.0273 -1.5873
  408THR   HG23 3241   7.658   6.194   2.786 -1.5618  0.7925 -0.3742
  408THR      C 3242   7.811   6.402   2.689  0.8621  0.3954 -0.4194
  408THR      O 3243   7.707   6.413   2.623  0.0403 -0.7479 -0.3049
  409MET      N 3244   7.919   6.360   2.627  0.0335 -0.5148 -0.2230
  409MET     HN 3245   8.005   6.355   2.676 -0.5086  1.6081  1.1279
  409MET     CA 3246   7.923   6.339   2.484 -0.0381 -0.2477 -0.5248
  409MET     HA 3247   7.843   6.278   2.445  1.1056 -1.0804 -1.6514
  409MET     CB 3248   7.899   6.461   2.395 -0.5100 -0.4398  0.4484
  409MET    HB1 3249   7.804   6.511   2.425  0.2998  2.6030 -1.5316
  409MET    HB2 3250   7.898   6.423   2.291  1.1177 -2.9544  1.2648
  409MET     CG 3251   8.014   6.563   2.394  0.1409 -0.2537  0.3535
  409MET    HG1 3252   8.102   6.527   2.337 -0.9330 -0.8413 -0.9957
  409MET    HG2 3253   8.058   6.576   2.496  0.6428  1.2110 -0.0267
  409MET     SD 3254   7.962   6.727   2.320 -0.0569 -0.2184 -0.1191
  409MET     CE 3255   7.936   6.821   2.474 -0.1970  1.0965 -0.5362
  409MET    HE1 3256   7.973   6.925   2.470  0.2379  1.1464  2.3724
  409MET    HE2 3257   7.994   6.769   2.554 -0.0646  2.7443  0.4738
  409MET    HE3 3258   7.830   6.822   2.507 -0.4403 -0.8271 -1.1167
  409MET      C 3259   8.062   6.274   2.446  0.9964 -0.7399 -0.4076
  409MET      O 3260   8.167   6.309   2.495  0.1640 -0.1234  0.2226
  410SER      N 3261   8.063   6.175   2.362  0.5223  0.1929 -0.1115
  410SER     HN 3262   7.981   6.119   2.347  0.4091  0.4187 -0.3506
  410SER     CA 3263   8.180   6.124   2.292  0.4383  0.0318  0.6287
  410SER     HA 3264   8.262   6.124   2.362  0.7376  1.1338  0.3053
  410SER     CB 3265   8.161   5.980   2.247 -0.0583 -0.4781 -0.2494
  410SER    HB1 3266   8.060   5.966   2.204  0.3444  1.7317 -2.1593
  410SER    HB2 3267   8.164   5.917   2.338  0.3516  2.3803  1.8159
  410SER     OG 3268   8.262   5.924   2.163  0.0776 -0.1379 -0.0628
  410SER    HG1 3269   8.338   5.896   2.214 -0.2961 -2.3649 -0.6214
  410SER      C 3270   8.216   6.221   2.182  0.4052 -0.1396 -0.0537
  410SER      O 3271   8.129   6.277   2.119 -0.4412 -0.0177 -0.0822
  411ILE      N 3272   8.344   6.235   2.142 -0.2753  0.0110  0.1426
  411ILE     HN 3273   8.413   6.184   2.193  2.1612  3.0275  0.1676
  411ILE     CA 3274   8.394   6.314   2.028  0.0624  0.9914 -0.2864
  411ILE     HA 3275   8.312   6.333   1.960  0.3297 -0.0335 -0.9169
  411ILE     CB 3276   8.465   6.451   2.070  0.3702  0.6851 -0.1514
  411ILE     HB 3277   8.561   6.424   2.119  0.1607  0.3381  0.0732
  411ILE    CG2 3278   8.495   6.522   1.946 -0.0801  0.3735  0.4903
  411ILE   HG21 3279   8.563   6.468   1.876  0.7020  0.3275  1.2750
  411ILE   HG22 3280   8.557   6.612   1.963  1.6467 -0.3595 -1.4312
  411ILE   HG23 3281   8.407   6.541   1.881  0.8915  0.5098 -0.8283
  411ILE    CG1 3282   8.390   6.536   2.170  0.3830  0.2138 -0.1348
  411ILE   HG11 3283   8.324   6.467   2.228  0.0779 -1.6169 -2.4716
  411ILE   HG12 3284   8.326   6.610   2.118 -1.4905 -0.3493  1.2665
  411ILE     CD 3285   8.480   6.607   2.272  0.6802  0.5902  0.2380
  411ILE    HD1 3286   8.430   6.650   2.361  0.0036 -1.1589  0.7557
  411ILE    HD2 3287   8.543   6.689   2.232  1.6370  0.7535  1.9589
  411ILE    HD3 3288   8.550   6.537   2.324 -0.6839 -0.1889  1.0779
  411ILE      C 3289   8.480   6.217   1.943  0.9304 -0.0932 -0.3890
  411ILE      O 3290   8.557   6.134   1.993 -0.8134 -0.2560  0.2269
  412LEU      N 3291   8.460   6.207   1.810 -0.4574  0.4682 -0.1923
  412LEU     HN 3292   8.401   6.274   1.765 -0.2102  0.9683  0.2271
  412LEU     CA 3293   8.532   6.109   1.728 -0.7226  0.6312  0.3053
  412LEU     HA 3294   8.549   6.019   1.786 -4.4120  0.3866  1.2068
  412LEU     CB 3295   8.453   6.077   1.596  0.0920  0.1668 -0.0449
  412LEU    HB1 3296   8.516   6.039   1.513 -0.2746  1.6073 -1.0158
  412LEU    HB2 3297   8.435   6.174   1.547  2.4278  0.1960 -0.9702
  412LEU     CG 3298   8.321   6.010   1.615  0.3287  0.2360  0.0917
  412LEU     HG 3299   8.255   6.072   1.680  2.1959  1.0921  1.2749
  412LEU    CD1 3300   8.263   5.979   1.477  0.2163  0.3147 -0.3707
  412LEU   HD11 3301   8.249   6.070   1.414 -0.9685  1.3033  1.2355
  412LEU   HD12 3302   8.169   5.920   1.477 -0.0156  0.6716 -1.4652
  412LEU   HD13 3303   8.326   5.916   1.412 -0.4988 -0.0850 -0.6835
  412LEU    CD2 3304   8.339   5.879   1.691  0.7835  0.4934 -0.2069
  412LEU   HD21 3305   8.381   5.896   1.793 -0.2677  0.3689  0.2522
  412LEU   HD22 3306   8.411   5.816   1.634 -1.6849  0.9337 -4.1905
  412LEU   HD23 3307   8.241   5.830   1.706  1.0618  0.1474  0.5725
  412LEU      C 3308   8.664   6.181   1.692 -0.6086  0.3812 -0.8010
  412LEU      O 3309   8.676   6.306   1.719  0.0091 -0.2778  0.3637
  413PRO      N 3310   8.767   6.120   1.630  0.1329 -0.0362 -0.5771
  413PRO     CD 3311   8.789   5.976   1.632  0.4277  0.5241  0.0134
  413PRO    HD1 3312   8.696   5.917   1.622 -0.2546  1.5707  0.0020
  413PRO    HD2 3313   8.848   5.954   1.723  2.9924  0.9061 -1.4575
  413PRO     CA 3314   8.879   6.194   1.577  0.2241  0.5077  0.4987
  413PRO     HA 3315   8.928   6.253   1.653 -0.9384 -0.3672  1.9519
  413PRO     CB 3316   8.975   6.080   1.519  0.1512  0.1838  0.5689
  413PRO    HB1 3317   9.062   6.072   1.587 -0.3462 -1.3335  1.0694
  413PRO    HB2 3318   9.017   6.099   1.418 -0.3778 -0.1354  0.2833
  413PRO     CG 3319   8.890   5.955   1.517 -0.1310 -0.1034 -0.4050
  413PRO    HG1 3320   8.843   5.937   1.418 -0.3984 -0.4106 -0.2251
  413PRO    HG2 3321   8.947   5.861   1.533 -1.6574 -0.9212  0.4223
  413PRO      C 3322   8.834   6.285   1.467  0.0986 -0.6517  0.2344
  413PRO      O 3323   8.734   6.267   1.401  0.0820 -1.0657 -0.7237
  414MET      N 3324   8.905   6.403   1.450  0.2948  0.4029 -0.2442
  414MET     HN 3325   8.991   6.408   1.501  0.2911  1.7380 -0.3533
  414MET     CA 3326   8.888   6.498   1.350  0.1801  0.4938  0.3077
  414MET     HA 3327   8.795   6.551   1.366  1.3862  2.6660  0.5794
  414MET     CB 3328   9.007   6.605   1.359 -0.0642 -0.4088 -0.5515
  414MET    HB1 3329   9.015   6.660   1.262 -0.5058  1.0552  0.2140
  414MET    HB2 3330   9.091   6.538   1.386 -0.3653 -0.5314  0.1030
  414MET     CG 3331   8.983   6.705   1.475 -0.1637  0.2247 -0.0088
  414MET    HG1 3332   9.063   6.782   1.485 -0.0624  0.2194 -0.7706
  414MET    HG2 3333   8.978   6.648   1.571 -1.6740  1.3843  0.6359
  414MET     SD 3334   8.829   6.803   1.462  0.1755  0.5024 -0.0714
  414MET     CE 3335   8.848   6.883   1.302 -0.0671 -0.6545 -0.4338
  414MET    HE1 3336   8.785   6.975   1.300 -0.7779 -1.1379 -0.7679
  414MET    HE2 3337   8.814   6.819   1.218  1.3075 -1.8772 -0.1131
  414MET    HE3 3338   8.954   6.908   1.280  0.0600 -0.4776  0.3602
  414MET      C 3339   8.885   6.446   1.208 -0.2448  0.5641 -1.0014
  414MET      O 3340   8.816   6.497   1.125 -0.4265 -0.5921 -0.4430
  415GLU      N 3341   8.958   6.332   1.173  0.4357 -0.3309 -0.3790
  415GLU     HN 3342   9.008   6.285   1.245 -0.2075 -1.8733 -0.9054
  415GLU     CA 3343   8.951   6.264   1.045 -0.4495 -0.4042  0.5878
  415GLU     HA 3344   8.996   6.340   0.982  0.8522 -0.7165  1.0995
  415GLU     CB 3345   9.040   6.139   1.040  0.1310 -0.0847  0.0196
  415GLU    HB1 3346   9.015   6.079   0.950 -2.0953 -0.6239  0.9396
  415GLU    HB2 3347   9.023   6.072   1.127 -0.3969  1.4942  1.1851
  415GLU     CG 3348   9.191   6.181   1.033  0.1969 -0.3198  0.0571
  415GLU    HG1 3349   9.262   6.096   1.041 -1.6628 -1.7692  2.4589
  415GLU    HG2 3350   9.205   6.240   1.126 -0.7663  0.6244 -0.3821
  415GLU     CD 3351   9.234   6.250   0.899  0.2382  0.8359 -1.0600
  415GLU    OE1 3352   9.192   6.203   0.791  0.4932  0.6446  0.3193
  415GLU    OE2 3353   9.317   6.343   0.906 -0.0940 -0.0924 -0.1511
  415GLU      C 3354   8.811   6.233   1.000  0.1214 -0.1761  0.2174
  415GLU      O 3355   8.780   6.235   0.881 -0.1678  0.0980  0.3817
  416LEU      N 3356   8.718   6.192   1.089 -0.2493  0.5037 -0.1107
  416LEU     HN 3357   8.730   6.196   1.188 -5.2791  0.2637  0.7972
  416LEU     CA 3358   8.588   6.148   1.058  0.1249 -0.0074  0.2662
  416LEU     HA 3359   8.583   6.101   0.962 -1.4110 -2.0878  1.2827
  416LEU     CB 3360   8.550   6.046   1.156  0.8560  0.0484 -0.2890
  416LEU    HB1 3361   8.456   5.991   1.130  1.3308 -0.4717 -0.9361
  416LEU    HB2 3362   8.541   6.087   1.259  2.4380  1.6915 -0.7562
  416LEU     CG 3363   8.642   5.916   1.179  0.2873 -0.0627 -0.1715
  416LEU     HG 3364   8.745   5.946   1.206  0.1999  0.1332 -0.0571
  416LEU    CD1 3365   8.597   5.826   1.297  0.1984  0.4569 -0.1045
  416LEU   HD11 3366   8.671   5.747   1.319  1.8648  2.0153  0.1211
  416LEU   HD12 3367   8.497   5.777   1.287 -0.0740  0.7615  1.0779
  416LEU   HD13 3368   8.591   5.887   1.389  1.8219  1.1124 -0.4035
  416LEU    CD2 3369   8.661   5.832   1.057 -0.2617  0.4137  0.3122
  416LEU   HD21 3370   8.560   5.798   1.027  0.6327 -1.2990 -0.9188
  416LEU   HD22 3371   8.717   5.737   1.071 -0.5088 -0.4096 -3.3805
  416LEU   HD23 3372   8.699   5.893   0.972 -1.5684  1.9435  0.7748
  416LEU      C 3373   8.489   6.271   1.060 -0.2387 -0.3180  0.3892
  416LEU      O 3374   8.380   6.268   1.013 -0.2064  0.1031  0.6608
  417TYR      N 3375   8.544   6.381   1.118 -0.1916  0.2937  0.3506
  417TYR     HN 3376   8.636   6.392   1.155  0.0666  0.6320 -0.3712
  417TYR     CA 3377   8.458   6.500   1.114 -0.1982 -0.1887 -0.1169
  417TYR     HA 3378   8.357   6.475   1.086  0.3106  0.5986 -2.9380
  417TYR     CB 3379   8.469   6.577   1.249  0.0569  0.1480  0.7641
  417TYR    HB1 3380   8.417   6.674   1.237 -0.3233 -0.3232 -1.9430
  417TYR    HB2 3381   8.577   6.591   1.271  0.1743  1.4514 -0.5177
  417TYR     CG 3382   8.403   6.512   1.362  0.8764  0.3576  0.1722
  417TYR    CD1 3383   8.292   6.419   1.347 -0.5293 -0.2821  0.2190
  417TYR    HD1 3384   8.258   6.393   1.249 -1.8013 -0.6463  0.7452
  417TYR    CE1 3385   8.230   6.374   1.464 -0.1319 -0.1009 -0.6202
  417TYR    HE1 3386   8.145   6.308   1.468 -0.1972 -0.0440 -1.0909
  417TYR     CZ 3387   8.279   6.412   1.594 -0.2246 -0.0864 -0.2172
  417TYR     OH 3388   8.235   6.335   1.709 -0.0727  0.3834  0.2882
  417TYR     HH 3389   8.141   6.325   1.696 -0.1914  1.0012  0.6047
  417TYR    CD2 3390   8.440   6.556   1.490  0.5130 -0.8054  0.4550
  417TYR    HD2 3391   8.532   6.610   1.508  0.3440 -0.8585  1.5263
  417TYR    CE2 3392   8.385   6.507   1.607  0.3621 -0.4090 -0.0742
  417TYR    HE2 3393   8.441   6.530   1.696  2.4258  0.1189 -1.4529
  417TYR      C 3394   8.490   6.593   1.001 -0.1037  0.3276 -0.0200
  417TYR      O 3395   8.419   6.695   0.981  0.0589  0.0852 -0.6445
  418LYS      N 3396   8.594   6.570   0.918  0.5481  0.0863  0.7829
  418LYS     HN 3397   8.640   6.483   0.934 -0.7654 -1.1521 -1.5787
  418LYS     CA 3398   8.656   6.682   0.843  0.6255 -0.2643  0.3066
  418LYS     HA 3399   8.665   6.767   0.908 -0.9148  1.1800 -1.2591
  418LYS     CB 3400   8.794   6.641   0.794 -0.1836  0.7312  0.6273
  418LYS    HB1 3401   8.865   6.623   0.878  1.0849  0.1210 -0.5250
  418LYS    HB2 3402   8.839   6.731   0.747  2.5486 -0.8233  0.0119
  418LYS     CG 3403   8.788   6.522   0.694  0.6765  0.1705 -0.4102
  418LYS    HG1 3404   8.729   6.560   0.607 -0.9600 -0.8748  0.2158
  418LYS    HG2 3405   8.728   6.435   0.729 -1.0608  1.3661 -0.2819
  418LYS     CD 3406   8.931   6.469   0.673  0.6875 -0.0416 -0.9001
  418LYS    HD1 3407   8.985   6.456   0.770  2.7951  1.3834 -1.8007
  418LYS    HD2 3408   8.998   6.550   0.637  0.5617  1.1555  1.3495
  418LYS     CE 3409   8.934   6.346   0.587  0.1921  0.0640  0.3177
  418LYS    HE1 3410   8.894   6.353   0.484  1.4572 -0.8340 -0.2663
  418LYS    HE2 3411   8.885   6.263   0.642 -1.3628 -0.3881 -1.6461
  418LYS     NZ 3412   9.069   6.286   0.559  0.6516  0.0386  0.5246
  418LYS    HZ1 3413   9.122   6.361   0.508 -0.7515 -0.9616 -2.6360
  418LYS    HZ2 3414   9.047   6.203   0.500 -0.4106 -0.9689  2.2617
  418LYS    HZ3 3415   9.110   6.247   0.646  0.2012 -3.3848 -0.6467
  418LYS      C 3416   8.567   6.733   0.723  0.1797  0.2006  0.5476
  418LYS      O 3417   8.572   6.852   0.686 -0.2983  0.0318 -0.3520
  419GLU      N 3418   8.492   6.638   0.658 -0.0862  0.2854 -0.3191
  419GLU     HN 3419   8.502   6.541   0.678  0.7203 -0.1074 -2.3151
  419GLU     CA 3420   8.397   6.672   0.553 -0.5155 -0.2703  0.0409
  419GLU     HA 3421   8.445   6.736   0.481 -1.2207 -0.4922 -0.6378
  419GLU     CB 3422   8.349   6.548   0.478  0.1262  0.2224  0.3384
  419GLU    HB1 3423   8.272   6.590   0.411  0.0829  0.4003  0.4958
  419GLU    HB2 3424   8.304   6.476   0.549 -1.9330 -1.6998 -2.6943
  419GLU     CG 3425   8.468   6.475   0.415  1.0662  0.4957  0.0488
  419GLU    HG1 3426   8.522   6.410   0.488  0.3784 -0.9583 -0.6812
  419GLU    HG2 3427   8.542   6.537   0.362 -0.4942 -0.0039 -2.9061
  419GLU     CD 3428   8.429   6.386   0.299  0.3534  0.6432 -0.4126
  419GLU    OE1 3429   8.456   6.260   0.294  0.2263 -0.3186  0.3808
  419GLU    OE2 3430   8.365   6.432   0.201 -0.0126 -0.2325  0.0774
  419GLU      C 3431   8.287   6.764   0.611  0.2088 -0.6279 -0.3675
  419GLU      O 3432   8.241   6.864   0.554  0.2726 -0.5977 -0.4239
  420PHE      N 3433   8.235   6.732   0.737 -0.5751 -0.5702 -0.2882
  420PHE     HN 3434   8.279   6.661   0.792  1.7602 -0.0345 -1.3441
  420PHE     CA 3435   8.121   6.799   0.803 -1.5281  0.2103 -0.6425
  420PHE     HA 3436   8.046   6.814   0.727 -0.1796 -0.1657 -2.1004
  420PHE     CB 3437   8.078   6.709   0.926  0.3896 -1.1824 -0.4016
  420PHE    HB1 3438   8.168   6.681   0.985 -0.1920  1.7017  2.1072
  420PHE    HB2 3439   8.033   6.614   0.888  0.6436 -1.7950  0.7673
  420PHE     CG 3440   7.979   6.762   1.022 -0.6073  0.2972  0.1726
  420PHE    CD1 3441   7.985   6.728   1.153 -0.5078  0.0159  0.5678
  420PHE    HD1 3442   8.072   6.674   1.187  0.0750 -1.0099 -2.2552
  420PHE    CE1 3443   7.892   6.784   1.238  0.2889  0.0860  0.1190
  420PHE    HE1 3444   7.905   6.760   1.342 -1.8154 -0.8010  0.2410
  420PHE     CZ 3445   7.784   6.860   1.195  0.2374 -0.5669  0.0220
  420PHE     HZ 3446   7.714   6.905   1.265  0.9525  0.4277  0.1247
  420PHE    CD2 3447   7.869   6.828   0.967  0.6797  0.2371 -0.3362
  420PHE    HD2 3448   7.863   6.842   0.860 -0.1079 -1.5399 -0.5768
  420PHE    CE2 3449   7.774   6.882   1.055  1.1211  0.3654 -0.4101
  420PHE    HE2 3450   7.688   6.940   1.023  2.1463  2.6913  0.8267
  420PHE      C 3451   8.167   6.937   0.842  0.3476 -1.0023  0.2409
  420PHE      O 3452   8.103   7.034   0.800  0.1077 -0.1447  0.1076
  421ALA      N 3453   8.288   6.942   0.900  0.0362 -0.1723  0.4775
  421ALA     HN 3454   8.331   6.854   0.915 -0.4038 -0.5498 -0.4028
  421ALA     CA 3455   8.358   7.062   0.941 -1.1795  0.6342  0.0172
  421ALA     HA 3456   8.297   7.123   1.006 -3.4037 -1.2584 -0.1476
  421ALA     CB 3457   8.482   7.006   1.012 -0.1086 -0.1721  0.2336
  421ALA    HB1 3458   8.458   6.931   1.090  0.4978  0.7711  1.3592
  421ALA    HB2 3459   8.538   7.092   1.054  0.5222 -0.2280 -0.4848
  421ALA    HB3 3460   8.552   6.961   0.939 -0.8378 -0.8387 -0.0709
  421ALA      C 3461   8.388   7.149   0.818 -0.1374  0.6983 -0.3066
  421ALA      O 3462   8.375   7.269   0.828  0.5604  0.3072  0.3526
  422GLU      N 3463   8.422   7.087   0.704 -0.1960 -0.2659  0.0022
  422GLU     HN 3464   8.460   6.995   0.706  0.1108 -0.1327  0.4139
  422GLU     CA 3465   8.445   7.162   0.589  0.7737 -0.1834  0.2553
  422GLU     HA 3466   8.506   7.249   0.609  0.1438  0.1455  0.7732
  422GLU     CB 3467   8.525   7.085   0.482  0.1470  0.2618 -0.5151
  422GLU    HB1 3468   8.480   6.984   0.467  0.3667  0.4124 -2.4326
  422GLU    HB2 3469   8.630   7.073   0.516 -0.0788 -0.3164  0.0158
  422GLU     CG 3470   8.527   7.154   0.341 -0.2730 -0.2515  0.3971
  422GLU    HG1 3471   8.572   7.255   0.338 -0.1979 -0.2657 -2.8798
  422GLU    HG2 3472   8.425   7.169   0.299  0.3199  1.9661 -0.3575
  422GLU     CD 3473   8.608   7.078   0.241  0.6736  0.1423 -0.2782
  422GLU    OE1 3474   8.673   6.980   0.287 -0.5023  0.0670 -0.0040
  422GLU    OE2 3475   8.613   7.120   0.120 -0.4728  0.4243 -0.0829
  422GLU      C 3476   8.321   7.223   0.526  0.2475 -0.0683  0.6946
  422GLU      O 3477   8.317   7.327   0.460  0.3206  0.2405 -0.1302
  423TYR      N 3478   8.209   7.146   0.527  0.3170  0.0122  0.3441
  423TYR     HN 3479   8.211   7.054   0.566 -2.6708  0.3991  1.7233
  423TYR     CA 3480   8.079   7.194   0.487 -0.1103 -0.7513  1.1041
  423TYR     HA 3481   8.092   7.234   0.387  1.2096 -2.4576  0.5358
  423TYR     CB 3482   7.974   7.081   0.471  0.5170 -0.2059  0.6572
  423TYR    HB1 3483   7.950   7.014   0.557  0.2301 -1.1480 -0.1353
  423TYR    HB2 3484   8.033   7.018   0.401  0.1881 -1.2327  1.2784
  423TYR     CG 3485   7.847   7.130   0.403  0.5077  0.2063 -0.5372
  423TYR    CD1 3486   7.746   7.197   0.473  0.9273  0.0942  0.0054
  423TYR    HD1 3487   7.756   7.207   0.580 -4.4691  1.1938  0.6867
  423TYR    CE1 3488   7.629   7.247   0.404 -0.3075 -0.6092 -0.0495
  423TYR    HE1 3489   7.559   7.308   0.460  0.9041  0.1297  0.7058
  423TYR     CZ 3490   7.603   7.211   0.276  0.2625 -0.5371  0.2680
  423TYR     OH 3491   7.491   7.265   0.215 -0.4600  0.3955 -0.8201
  423TYR     HH 3492   7.496   7.258   0.119 -3.2145  0.5346 -1.0503
  423TYR    CD2 3493   7.814   7.099   0.273  0.0602  0.1742  0.2935
  423TYR    HD2 3494   7.882   7.042   0.212 -0.6825  0.4784 -0.8290
  423TYR    CE2 3495   7.695   7.132   0.208  0.6406  0.3816 -0.2294
  423TYR    HE2 3496   7.686   7.114   0.102 -1.3250 -1.2059  0.1298
  423TYR      C 3497   8.032   7.312   0.567 -0.6395  0.0462  0.2987
  423TYR      O 3498   7.976   7.411   0.521 -0.1095 -1.0881  0.1060
  424VAL      N 3499   8.046   7.298   0.696  0.3723 -0.5767  0.6867
  424VAL     HN 3500   8.097   7.222   0.737 -0.2310 -0.9859  0.6897
  424VAL     CA 3501   8.012   7.408   0.785 -1.0064 -0.6749 -0.0821
  424VAL     HA 3502   7.913   7.434   0.749 -0.0409  1.5507 -1.2941
  424VAL     CB 3503   8.020   7.358   0.925  0.3471  0.0889 -0.2747
  424VAL     HB 3504   8.117   7.308   0.946  0.9677  1.3061 -0.1292
  424VAL    CG1 3505   8.002   7.477   1.023  0.5839 -0.1722  0.3468
  424VAL   HG11 3506   8.004   7.443   1.129 -1.0281  0.0013  0.4578
  424VAL   HG12 3507   7.906   7.531   1.005  0.2728  0.3623  3.0839
  424VAL   HG13 3508   8.092   7.541   1.015 -0.1600  1.1012  1.6026
  424VAL    CG2 3509   7.909   7.261   0.947  0.6705  0.0989 -0.3194
  424VAL   HG21 3510   7.879   7.255   1.054 -2.2485  0.7485 -1.0061
  424VAL   HG22 3511   7.930   7.161   0.904  2.2564 -0.0817  0.8040
  424VAL   HG23 3512   7.824   7.310   0.894  0.7082  0.2588 -0.2297
  424VAL      C 3513   8.099   7.536   0.764  0.2864  0.1439  0.1189
  424VAL      O 3514   8.051   7.653   0.765 -0.1293 -0.2545 -0.4324
  425THR      N 3515   8.233   7.519   0.741  0.3411  0.0233  0.4341
  425THR     HN 3516   8.271   7.427   0.754  0.9320 -0.1317 -1.9521
  425THR     CA 3517   8.320   7.631   0.716  0.5698  0.2046 -0.9360
  425THR     HA 3518   8.293   7.714   0.780  0.0587  0.4714 -1.4860
  425THR     CB 3519   8.470   7.620   0.731 -0.1550  0.1132 -0.2145
  425THR     HB 3520   8.526   7.708   0.695  0.8746 -1.4032 -2.5570
  425THR    OG1 3521   8.524   7.506   0.671 -0.0791  0.3740  0.4893
  425THR    HG1 3522   8.502   7.525   0.579  1.6199 -0.0192 -0.0201
  425THR    CG2 3523   8.507   7.609   0.879 -0.4783 -0.1174 -0.2404
  425THR   HG21 3524   8.446   7.532   0.931 -0.8652 -1.2763 -2.3396
  425THR   HG22 3525   8.481   7.702   0.934 -2.8688 -1.4021  0.9575
  425THR   HG23 3526   8.612   7.579   0.901 -0.9727 -0.5131  1.8019
  425THR      C 3527   8.311   7.699   0.582 -0.8302 -0.4316  0.3738
  425THR      O 3528   8.338   7.817   0.577 -0.3697  0.0948 -0.4796
  426ASN      N 3529   8.273   7.637   0.471  0.2510  0.1642 -0.2672
  426ASN     HN 3530   8.240   7.543   0.474 -1.0324  0.6131  1.1558
  426ASN     CA 3531   8.275   7.696   0.338 -0.3041  0.8542 -0.6578
  426ASN     HA 3532   8.345   7.778   0.341  1.2416 -0.3736 -1.3714
  426ASN     CB 3533   8.330   7.582   0.236  0.3529  0.1151  0.3126
  426ASN    HB1 3534   8.327   7.620   0.131  1.2761  0.8706  0.5491
  426ASN    HB2 3535   8.257   7.500   0.250  2.5061 -1.7226  1.3737
  426ASN     CG 3536   8.466   7.519   0.262 -0.1024 -0.3806  0.7199
  426ASN    OD1 3537   8.529   7.540   0.368 -0.1263 -0.2902 -0.1199
  426ASN    ND2 3538   8.508   7.438   0.160 -0.1318  0.2650  0.3552
  426ASN   HD21 3539   8.587   7.376   0.171  0.1512  0.0982 -1.9636
  426ASN   HD22 3540   8.435   7.402   0.101 -1.2681  1.0399  1.2583
  426ASN      C 3541   8.141   7.734   0.278  0.1484 -0.6792 -0.9599
  426ASN      O 3542   8.134   7.797   0.171 -0.1348 -0.4283 -0.2972
  427HSD      N 3543   8.032   7.713   0.352  0.6699  0.1602 -0.2383
  427HSD     HN 3544   8.049   7.679   0.445 -0.6785 -0.0270 -0.0416
  427HSD     CA 3545   7.899   7.723   0.298 -0.0226 -0.3282 -0.3671
  427HSD     HA 3546   7.893   7.783   0.208 -0.3698 -0.6906 -0.5971
  427HSD     CB 3547   7.840   7.583   0.254  0.1284 -0.0667  0.4140
  427HSD    HB1 3548   7.750   7.603   0.191  0.7505 -0.6312 -0.6796
  427HSD    HB2 3549   7.814   7.521   0.342 -1.0887  1.9936  1.6099
  427HSD    ND1 3550   7.969   7.573   0.038  0.1167  0.0389 -0.4792
  427HSD    HD1 3551   7.942   7.664   0.008 -0.7326  0.0697  0.3222
  427HSD     CG 3552   7.928   7.511   0.159  0.9075  0.4935 -0.0071
  427HSD    CE1 3553   8.049   7.488  18.988  0.4933 -0.2887  0.2725
  427HSD    HE1 3554   8.096   7.505  18.891  0.4432  0.2769  0.3417
  427HSD    NE2 3555   8.068   7.374   0.049  0.2953  0.5747 -0.2005
  427HSD    CD2 3556   7.988   7.393   0.162 -0.1285  0.0386  0.8583
  427HSD    HD2 3557   7.977   7.323   0.243 -1.6263  1.0552  1.5804
  427HSD      C 3558   7.809   7.792   0.400  0.0230  0.0717  0.1862
  427HSD      O 3559   7.687   7.776   0.395  0.3230  0.3070  0.2714
  428TYR      N 3560   7.861   7.876   0.496 -1.2120  0.7869  0.2276
  428TYR     HN 3561   7.960   7.886   0.501 -0.7603 -0.3557 -3.2345
  428TYR     CA 3562   7.782   7.934   0.606  1.1392 -0.0872 -0.1559
  428TYR     HA 3563   7.734   7.846   0.647  3.7987 -0.5461  2.2826
  428TYR     CB 3564   7.861   7.984   0.730 -0.7820  0.2526  0.1361
  428TYR    HB1 3565   7.897   7.892   0.781 -5.5074 -1.1064  1.5164
  428TYR    HB2 3566   7.799   8.038   0.805 -1.0489  0.7270 -0.4177
  428TYR     CG 3567   7.984   8.072   0.678 -0.6857  0.9189  0.1553
  428TYR    CD1 3568   8.116   8.028   0.703  0.7033  0.5914 -0.7890
  428TYR    HD1 3569   8.134   7.930   0.744 -2.5484 -0.2658 -1.0632
  428TYR    CE1 3570   8.224   8.113   0.664  0.4977 -0.1586 -0.0018
  428TYR    HE1 3571   8.324   8.073   0.656 -0.0195 -1.1743 -4.7223
  428TYR     CZ 3572   8.196   8.235   0.603 -0.9227 -0.1380  0.7393
  428TYR     OH 3573   8.303   8.317   0.557 -0.1223 -0.7285 -0.1573
  428TYR     HH 3574   8.263   8.376   0.492  0.6013 -0.4853 -0.3858
  428TYR    CD2 3575   7.962   8.199   0.618  0.3553  0.4178  0.5827
  428TYR    HD2 3576   7.861   8.232   0.597  0.5477  1.9708  1.8893
  428TYR    CE2 3577   8.068   8.278   0.587  0.1971 -0.0385  0.3397
  428TYR    HE2 3578   8.042   8.373   0.542 -0.6079 -1.5356 -2.5787
  428TYR      C 3579   7.663   8.032   0.578 -1.1058 -0.5589  1.1341
  428TYR      O 3580   7.566   8.022   0.644  0.0953 -0.6778 -0.2713
  429ARG      N 3581   7.664   8.113   0.469  0.2406 -0.5220 -0.2361
  429ARG     HN 3582   7.736   8.110   0.400 -1.3668 -0.5355 -2.0100
  429ARG     CA 3583   7.552   8.184   0.417  0.1041  0.1229 -0.6537
  429ARG     HA 3584   7.517   8.253   0.492  0.7561 -0.1372 -0.0925
  429ARG     CB 3585   7.614   8.267   0.299  0.4822 -0.3876 -0.0903
  429ARG    HB1 3586   7.626   8.200   0.211 -2.2515 -0.2077 -0.6906
  429ARG    HB2 3587   7.712   8.309   0.330  0.2468  0.5743 -0.5702
  429ARG     CG 3588   7.526   8.386   0.260 -0.4138 -0.1188 -0.4230
  429ARG    HG1 3589   7.490   8.428   0.356 -0.0451 -0.5159 -0.1114
  429ARG    HG2 3590   7.436   8.348   0.206  0.2031  1.1017 -2.4307
  429ARG     CD 3591   7.612   8.483   0.176 -0.0670  0.3521  0.6714
  429ARG    HD1 3592   7.685   8.435   0.107  1.4179  1.0010  1.7274
  429ARG    HD2 3593   7.672   8.543   0.247  0.1071 -0.2356  1.0294
  429ARG     NE 3594   7.522   8.566   0.092 -0.2696  0.5933  0.7127
  429ARG     HE 3595   7.422   8.560   0.104 -0.9049  1.1521 -3.2269
  429ARG     CZ 3596   7.557   8.675   0.023  0.1567  0.6633  0.2574
  429ARG    NH1 3597   7.684   8.712  19.012  0.5368 -0.1449 -0.5457
  429ARG   HH11 3598   7.760   8.648  19.017  1.5179  1.0188 -0.1966
  429ARG   HH12 3599   7.703   8.791  18.953 -0.1598 -0.5524 -1.3541
  429ARG    NH2 3600   7.459   8.750  18.998  0.4397 -0.2648 -0.1282
  429ARG   HH21 3601   7.490   8.827  18.943 -0.6150  0.2760  0.0314
  429ARG   HH22 3602   7.362   8.732  19.016 -0.0589 -0.1064 -2.3984
  429ARG      C 3603   7.441   8.092   0.363  0.8980 -0.1129 -0.2178
  429ARG      O 3604   7.327   8.115   0.392 -0.1418 -0.5110  0.1223
  430MET      N 3605   7.470   7.981   0.288 -0.1704  0.1946  0.2784
  430MET     HN 3606   7.564   7.963   0.261  0.5513  2.1675  1.2434
  430MET     CA 3607   7.373   7.886   0.246 -0.5640  0.2377  0.2446
  430MET     HA 3608   7.296   7.937   0.190 -1.4372 -0.3481  0.8780
  430MET     CB 3609   7.457   7.802   0.160 -0.2214 -0.2800 -0.0999
  430MET    HB1 3610   7.544   7.761   0.215 -1.1111  0.2222  1.7527
  430MET    HB2 3611   7.494   7.858   0.072 -1.0732  1.5645  0.6702
  430MET     CG 3612   7.396   7.667   0.111  0.1430  0.5617 -0.0345
  430MET    HG1 3613   7.371   7.597   0.193 -0.4753 -1.0637 -1.5586
  430MET    HG2 3614   7.475   7.615   0.053  0.9948  0.0539  1.5332
  430MET     SD 3615   7.253   7.693   0.011 -0.0884  0.1500  0.1974
  430MET     CE 3616   7.245   7.520  18.971  0.1938  0.0216  0.0689
  430MET    HE1 3617   7.315   7.492  18.888  1.0935  4.3395 -0.8711
  430MET    HE2 3618   7.140   7.510  18.937  1.1997 -3.1544 -2.7134
  430MET    HE3 3619   7.262   7.458  19.062  1.5257  0.5580  0.2113
  430MET      C 3620   7.303   7.796   0.348  0.7444 -0.3187  0.7397
  430MET      O 3621   7.183   7.776   0.337 -0.2064  0.7980  0.0822
  431LEU      N 3622   7.377   7.765   0.455 -0.0154  0.0188 -0.5023
  431LEU     HN 3623   7.477   7.767   0.460  0.0588 -2.1964  0.1201
  431LEU     CA 3624   7.323   7.693   0.572 -0.5815  0.1400  0.0528
  431LEU     HA 3625   7.264   7.613   0.531  0.6017 -0.4479 -0.5680
  431LEU     CB 3626   7.438   7.648   0.671 -0.2891 -0.4504  0.0556
  431LEU    HB1 3627   7.486   7.742   0.707 -0.6950  0.6803 -2.1773
  431LEU    HB2 3628   7.509   7.586   0.612  0.1725 -0.1559  0.2912
  431LEU     CG 3629   7.404   7.546   0.780  0.6714  0.0213  0.2702
  431LEU     HG 3630   7.316   7.585   0.835  1.1989  0.9598  0.4730
  431LEU    CD1 3631   7.379   7.405   0.713  0.9051  0.0349  0.1658
  431LEU   HD11 3632   7.331   7.416   0.613  1.3633  4.0138  0.2135
  431LEU   HD12 3633   7.304   7.338   0.761 -0.8519  0.2664 -2.0639
  431LEU   HD13 3634   7.470   7.343   0.699 -1.4879 -3.2918 -2.2085
  431LEU    CD2 3635   7.518   7.536   0.886 -0.1682 -0.0411 -0.6724
  431LEU   HD21 3636   7.618   7.515   0.844 -0.0596  0.2559 -0.5618
  431LEU   HD22 3637   7.493   7.462   0.966  1.1047  1.2567  0.9994
  431LEU   HD23 3638   7.536   7.633   0.938 -0.0741  0.6329 -1.9300
  431LEU      C 3639   7.225   7.785   0.640  0.0338 -0.0597  0.0710
  431LEU      O 3640   7.116   7.742   0.672  0.4637 -0.0576  0.1717
  432CYS      N 3641   7.249   7.913   0.663 -0.1123  0.2022  0.0553
  432CYS     HN 3642   7.341   7.945   0.642  0.3764 -0.9975  0.3052
  432CYS     CA 3643   7.158   8.011   0.719  0.3888 -0.1166  0.3569
  432CYS     HA 3644   7.108   7.964   0.803 -1.4937 -2.3703 -1.8622
  432CYS     CB 3645   7.223   8.148   0.744 -0.4133  1.2255  0.1205
  432CYS    HB1 3646   7.149   8.226   0.775 -1.9961  0.8078 -2.2602
  432CYS    HB2 3647   7.273   8.184   0.651  2.7974 -0.6616  0.9915
  432CYS     SG 3648   7.354   8.139   0.873  0.1422 -0.2041 -0.4609
  432CYS    HG1 3649   7.436   8.085   0.784  2.1865 -1.2715  1.9589
  432CYS      C 3650   7.043   8.038   0.626  0.5387 -0.0748  0.4615
  432CYS      O 3651   6.931   8.051   0.668 -0.2505 -0.3031 -0.1470
  433ALA      N 3652   7.061   8.039   0.492 -0.2122 -0.8531 -0.7971
  433ALA     HN 3653   7.157   8.044   0.465  0.7249  1.4043  2.4060
  433ALA     CA 3654   6.950   8.044   0.393  0.6081  0.0594 -1.0612
  433ALA     HA 3655   6.906   8.141   0.411  0.0946 -0.1274 -1.3018
  433ALA     CB 3656   7.010   8.038   0.251  0.2374 -0.6340  0.4003
  433ALA    HB1 3657   7.084   8.120   0.236  0.9624 -0.5745  3.5265
  433ALA    HB2 3658   6.930   8.040   0.174 -1.6236  0.3572  2.2721
  433ALA    HB3 3659   7.067   7.943   0.238  1.0529 -0.0526 -0.4242
  433ALA      C 3660   6.845   7.944   0.398 -0.1429  0.3283 -0.5040
  433ALA      O 3661   6.724   7.976   0.399 -0.1884 -0.0089 -0.8469
  434VAL      N 3662   6.884   7.817   0.418  0.3329  0.1027  0.4295
  434VAL     HN 3663   6.983   7.804   0.416  0.2728 -0.3141 -0.2268
  434VAL     CA 3664   6.805   7.699   0.440  0.1006 -0.8561 -0.0763
  434VAL     HA 3665   6.723   7.696   0.370 -0.3734  0.3448  0.4023
  434VAL     CB 3666   6.884   7.581   0.409 -0.1495 -0.0291 -0.1453
  434VAL     HB 3667   6.978   7.593   0.468 -1.1859  1.2041  1.3332
  434VAL    CG1 3668   6.792   7.462   0.446  0.6789  0.4488 -0.4466
  434VAL   HG11 3669   6.834   7.372   0.396  3.4723  1.3535  0.0869
  434VAL   HG12 3670   6.694   7.482   0.398 -0.0264  1.8630  1.4698
  434VAL   HG13 3671   6.780   7.439   0.553  1.2858 -1.1786 -0.7129
  434VAL    CG2 3672   6.920   7.575   0.257 -0.2837  0.5646 -0.1300
  434VAL   HG21 3673   6.845   7.537   0.185  2.5663  0.5625 -3.3552
  434VAL   HG22 3674   7.002   7.500   0.260 -1.6993 -1.0466 -0.2186
  434VAL   HG23 3675   6.964   7.667   0.212  0.0883 -0.5587 -2.1578
  434VAL      C 3676   6.751   7.700   0.579 -0.1752  0.0943  0.4203
  434VAL      O 3677   6.635   7.690   0.601 -0.0814 -0.1745 -0.1379
  435LEU      N 3678   6.834   7.707   0.687  0.0205 -0.4645 -0.1783
  435LEU     HN 3679   6.933   7.717   0.677  0.0190 -0.0688  0.1586
  435LEU     CA 3680   6.785   7.693   0.821  0.6275  0.2884  0.3114
  435LEU     HA 3681   6.708   7.617   0.818  0.7897 -0.1268  3.3662
  435LEU     CB 3682   6.909   7.650   0.909 -0.8884  0.3218  0.6133
  435LEU    HB1 3683   6.906   7.673   1.018  2.5494 -0.7711  1.0572
  435LEU    HB2 3684   6.990   7.715   0.871 -0.7793  0.2996  0.8093
  435LEU     CG 3685   6.952   7.497   0.896 -0.2292  1.0762 -0.5184
  435LEU     HG 3686   6.970   7.478   0.787 -1.8873 -1.7520 -0.4178
  435LEU    CD1 3687   7.072   7.478   0.987  0.3800  0.4494 -0.0809
  435LEU   HD11 3688   7.138   7.566   0.974 -2.3411  2.3445 -2.3200
  435LEU   HD12 3689   7.120   7.381   0.961 -0.3606  0.4816 -1.6693
  435LEU   HD13 3690   7.042   7.481   1.094 -0.6455  0.4915 -0.3547
  435LEU    CD2 3691   6.847   7.399   0.934  0.6762 -0.3409 -0.5187
  435LEU   HD21 3692   6.877   7.294   0.913  0.3726 -1.4004  3.4458
  435LEU   HD22 3693   6.760   7.421   0.868  0.0338  0.9706  0.6981
  435LEU   HD23 3694   6.813   7.406   1.040  0.3845  2.5547 -0.7239
  435LEU      C 3695   6.710   7.809   0.885  0.7027  0.6589 -0.0209
  435LEU      O 3696   6.632   7.790   0.978 -0.0372 -0.3574 -0.0456
  436GLU      N 3697   6.739   7.941   0.847 -0.3193 -0.0533  0.0130
  436GLU     HN 3698   6.808   7.956   0.777  0.0892 -2.3417 -0.1503
  436GLU     CA 3699   6.676   8.061   0.888 -0.1821  0.3715 -0.4294
  436GLU     HA 3700   6.701   8.064   0.993  3.3917 -1.7020 -1.0509
  436GLU     CB 3701   6.733   8.188   0.829  0.0657  0.1893  0.6143
  436GLU    HB1 3702   6.724   8.176   0.719  0.7968 -0.4722  0.6186
  436GLU    HB2 3703   6.838   8.196   0.863  0.3527  0.0121 -0.2127
  436GLU     CG 3704   6.660   8.323   0.870  0.6367 -0.0993 -0.4553
  436GLU    HG1 3705   6.550   8.324   0.858  0.7392 -0.0515 -1.4978
  436GLU    HG2 3706   6.690   8.401   0.797 -1.5158  0.5053 -0.7587
  436GLU     CD 3707   6.700   8.374   1.006 -0.0183  0.0522  0.2320
  436GLU    OE1 3708   6.793   8.462   1.020 -0.1588 -0.0016  0.1355
  436GLU    OE2 3709   6.632   8.342   1.105 -0.2884  0.3339 -0.7564
  436GLU      C 3710   6.518   8.057   0.892  0.4553 -0.3534  0.1487
  436GLU      O 3711   6.463   8.084   1.000  0.0563 -0.3880  0.1238
  437PRO      N 3712   6.443   8.015   0.786  0.0757  0.1075  0.2263
  437PRO     CD 3713   6.489   8.043   0.646  0.0468  0.9402  0.2511
  437PRO    HD1 3714   6.577   7.975   0.641  0.7566  1.8341  0.1702
  437PRO    HD2 3715   6.513   8.150   0.629  1.7074  0.6587  0.6220
  437PRO     CA 3716   6.299   8.005   0.780 -0.6939 -0.4904 -0.4912
  437PRO     HA 3717   6.256   8.071   0.854 -0.9005  0.1101 -1.1371
  437PRO     CB 3718   6.258   8.041   0.641 -0.4149  0.4552 -0.0126
  437PRO    HB1 3719   6.248   8.150   0.621  1.8724  0.2861 -2.8596
  437PRO    HB2 3720   6.167   7.991   0.602  0.0055 -0.9066  0.7238
  437PRO     CG 3721   6.373   7.997   0.556  0.5790 -0.1372 -0.5707
  437PRO    HG1 3722   6.378   7.886   0.557 -3.5287 -0.5119  1.9501
  437PRO    HG2 3723   6.372   8.036   0.452 -0.5183  2.4032  0.3209
  437PRO      C 3724   6.262   7.866   0.811 -0.2321  0.9930 -0.8249
  437PRO      O 3725   6.145   7.830   0.797  0.4970  0.6689 -0.2870
  438ALA      N 3726   6.353   7.780   0.865 -0.0678  0.4038  0.3117
  438ALA     HN 3727   6.448   7.801   0.886  0.2219 -1.3358  0.9129
  438ALA     CA 3728   6.315   7.646   0.885 -0.0393 -0.4159  0.1442
  438ALA     HA 3729   6.229   7.616   0.826 -0.3238 -0.1258  0.4108
  438ALA     CB 3730   6.417   7.557   0.826 -0.4262  1.0592  0.3022
  438ALA    HB1 3731   6.462   7.606   0.737 -1.0631  0.1592 -0.5359
  438ALA    HB2 3732   6.377   7.461   0.789  0.6878  0.2343  1.1688
  438ALA    HB3 3733   6.504   7.536   0.892 -0.5117  1.0383  0.4102
  438ALA      C 3734   6.284   7.597   1.022  0.2648 -0.3055 -0.1270
  438ALA      O 3735   6.183   7.534   1.046 -0.8959  0.1980  0.0034
  439LEU      N 3736   6.369   7.643   1.114 -0.3720  0.0296 -0.0989
  439LEU     HN 3737   6.437   7.712   1.089 -0.6323  0.0520 -0.7599
  439LEU     CA 3738   6.352   7.597   1.253 -0.3288 -0.5822 -1.5088
  439LEU     HA 3739   6.285   7.511   1.253 -1.9388  0.3657  2.9926
  439LEU     CB 3740   6.494   7.558   1.324  0.4412 -0.0318 -0.1247
  439LEU    HB1 3741   6.483   7.507   1.423  0.8523 -0.3926 -0.2629
  439LEU    HB2 3742   6.542   7.658   1.325 -1.2738  0.8946 -2.6726
  439LEU     CG 3743   6.588   7.466   1.232  0.9306 -0.1837 -0.2501
  439LEU     HG 3744   6.613   7.523   1.141 -2.1664 -0.1346 -1.1715
  439LEU    CD1 3745   6.719   7.430   1.306  0.1644  0.4579 -0.3064
  439LEU   HD11 3746   6.796   7.385   1.240  0.1530  1.9210 -1.3764
  439LEU   HD12 3747   6.705   7.349   1.381 -0.0814 -0.5901 -1.4513
  439LEU   HD13 3748   6.758   7.519   1.360 -0.6477  0.8329 -0.3263
  439LEU    CD2 3749   6.514   7.337   1.192  0.2294  0.6233 -0.0598
  439LEU   HD21 3750   6.429   7.338   1.120 -0.3799  0.6641  0.6458
  439LEU   HD22 3751   6.486   7.287   1.287  1.3029  0.7620  0.3425
  439LEU   HD23 3752   6.590   7.270   1.146 -1.1342 -0.6580 -0.5590
  439LEU      C 3753   6.279   7.695   1.353 -0.8969 -0.6603 -0.4056
  439LEU      O 3754   6.274   7.819   1.345 -0.0665 -0.0646 -0.0262
  440ASN      N 3755   6.225   7.639   1.464 -0.4376  0.0736 -0.1057
  440ASN     HN 3756   6.225   7.541   1.483  0.8451  0.0567 -0.1013
  440ASN     CA 3757   6.174   7.715   1.584 -0.6894  0.0722  0.8504
  440ASN     HA 3758   6.097   7.781   1.544  3.1882  4.9095  0.3675
  440ASN     CB 3759   6.124   7.624   1.687  0.9266  0.3129  1.2182
  440ASN    HB1 3760   6.060   7.684   1.756  0.4973  2.5432 -0.9710
  440ASN    HB2 3761   6.202   7.574   1.748  2.2818  0.7714 -0.0775
  440ASN     CG 3762   6.029   7.507   1.634 -0.3973 -0.7267 -0.2051
  440ASN    OD1 3763   6.024   7.466   1.519  0.1936  0.0923 -0.1499
  440ASN    ND2 3764   5.951   7.457   1.728  0.1336  0.0974  0.1534
  440ASN   HD21 3765   5.915   7.364   1.723 -0.3798  0.0959  2.4634
  440ASN   HD22 3766   5.952   7.498   1.819 -0.2797 -2.1456  1.2310
  440ASN      C 3767   6.282   7.807   1.643 -0.5794  0.4272  1.1499
  440ASN      O 3768   6.401   7.763   1.649 -0.1759  0.3527 -0.3403
  441VAL      N 3769   6.248   7.925   1.695  0.7241 -0.7543  0.2492
  441VAL     HN 3770   6.150   7.941   1.709  0.4456 -0.0297 -2.0967
  441VAL     CA 3771   6.331   8.033   1.736 -0.4413 -0.4230  0.5299
  441VAL     HA 3772   6.386   8.061   1.647  1.0492 -1.9926  0.9060
  441VAL     CB 3773   6.252   8.143   1.792  0.2444 -0.2605 -0.4691
  441VAL     HB 3774   6.180   8.103   1.867 -0.7712  3.9641  1.0828
  441VAL    CG1 3775   6.344   8.240   1.869 -0.1281 -0.0271 -0.0137
  441VAL   HG11 3776   6.387   8.197   1.962  0.9005  1.6620  0.3291
  441VAL   HG12 3777   6.300   8.333   1.910  0.7281  0.5751 -0.4302
  441VAL   HG13 3778   6.425   8.268   1.797  0.5527  0.1575  0.8054
  441VAL    CG2 3779   6.162   8.209   1.689  0.0520 -0.1725  0.3431
  441VAL   HG21 3780   6.224   8.262   1.614  0.6625  0.8984  1.5606
  441VAL   HG22 3781   6.092   8.285   1.732 -2.2589 -2.5145  1.0183
  441VAL   HG23 3782   6.105   8.130   1.635  2.0191 -0.5163 -1.3156
  441VAL      C 3783   6.446   7.985   1.828  0.6934  0.1825  0.6514
  441VAL      O 3784   6.555   8.030   1.818  0.2152  0.2562  0.2589
  442LYS      N 3785   6.414   7.894   1.925 -0.7479 -0.5694 -0.0136
  442LYS     HN 3786   6.319   7.866   1.936 -1.5555  0.1977 -3.8419
  442LYS     CA 3787   6.514   7.852   2.027 -0.2996  0.2135 -0.6830
  442LYS     HA 3788   6.562   7.944   2.058  0.0696 -0.5560  1.1195
  442LYS     CB 3789   6.449   7.799   2.160 -0.0590  0.1967 -0.1859
  442LYS    HB1 3790   6.401   7.703   2.131  0.2121  0.5140 -1.7716
  442LYS    HB2 3791   6.363   7.868   2.176 -1.1405 -0.5021 -2.5593
  442LYS     CG 3792   6.547   7.791   2.281  0.6933 -0.7638 -0.3217
  442LYS    HG1 3793   6.616   7.706   2.264  2.3086  0.0617  1.5938
  442LYS    HG2 3794   6.491   7.758   2.371 -0.1240  1.1537 -0.0894
  442LYS     CD 3795   6.626   7.925   2.319  0.0179  0.4676 -0.4467
  442LYS    HD1 3796   6.580   8.015   2.274 -1.3104  0.2012  0.3146
  442LYS    HD2 3797   6.731   7.913   2.285 -0.1100  0.1999 -0.7612
  442LYS     CE 3798   6.622   7.945   2.474 -0.3574 -1.0140 -0.1699
  442LYS    HE1 3799   6.667   7.847   2.499 -0.4255 -0.8182  0.7541
  442LYS    HE2 3800   6.515   7.955   2.504 -0.3685 -0.5340 -0.3675
  442LYS     NZ 3801   6.698   8.059   2.519 -0.4314 -0.4290 -0.2763
  442LYS    HZ1 3802   6.775   8.074   2.451  1.1109 -3.3141  0.6752
  442LYS    HZ2 3803   6.752   8.040   2.606 -0.8066  0.1976  0.1036
  442LYS    HZ3 3804   6.646   8.147   2.538 -2.6341 -1.3564 -1.6074
  442LYS      C 3805   6.614   7.749   1.971 -0.0827  0.4339  0.9368
  442LYS      O 3806   6.732   7.760   2.005 -0.4680  0.4246 -1.0175
  443GLY      N 3807   6.570   7.664   1.871  0.0990  0.2284  0.4212
  443GLY     HN 3808   6.472   7.664   1.855  0.2981  0.9672 -0.9259
  443GLY     CA 3809   6.643   7.579   1.786  0.3250 -0.3264 -0.3704
  443GLY    HA1 3810   6.575   7.518   1.728  2.4222 -2.7839 -0.4211
  443GLY    HA2 3811   6.693   7.513   1.855 -1.0255  1.7243  2.7627
  443GLY      C 3812   6.729   7.660   1.695 -0.2514  0.5955 -0.1494
  443GLY      O 3813   6.844   7.627   1.664 -0.6102 -0.4358  0.5187
  444LYS      N 3814   6.673   7.772   1.646 -0.1653  0.0116  0.4423
  444LYS     HN 3815   6.574   7.774   1.655 -0.4109 -1.3668 -1.3109
  444LYS     CA 3816   6.750   7.871   1.571 -0.5203 -0.3667 -0.4010
  444LYS     HA 3817   6.797   7.815   1.491  0.2691 -1.3283  0.7037
  444LYS     CB 3818   6.679   7.982   1.503 -0.3019  0.3367 -0.4554
  444LYS    HB1 3819   6.746   8.045   1.441  0.6548 -0.7392 -0.5618
  444LYS    HB2 3820   6.627   8.051   1.571  0.5947  0.7995 -0.2199
  444LYS     CG 3821   6.588   7.935   1.396  0.3237  0.4903 -0.2760
  444LYS    HG1 3822   6.499   7.899   1.452  0.1101 -0.7094 -1.3289
  444LYS    HG2 3823   6.620   7.842   1.343 -2.1142 -0.1420 -0.7973
  444LYS     CD 3824   6.546   8.035   1.293  0.7073 -0.9129 -0.4283
  444LYS    HD1 3825   6.476   7.977   1.229 -0.3821 -0.1297  0.0205
  444LYS    HD2 3826   6.629   8.051   1.221  1.1683 -1.6596 -0.0676
  444LYS     CE 3827   6.480   8.166   1.350  0.2012  0.0797 -0.2848
  444LYS    HE1 3828   6.565   8.218   1.399  0.5251  1.8908 -2.5781
  444LYS    HE2 3829   6.398   8.134   1.418  0.2211  0.8375  0.1097
  444LYS     NZ 3830   6.424   8.246   1.231  0.3728  0.1564 -0.0534
  444LYS    HZ1 3831   6.361   8.325   1.254 -1.2806 -0.5282 -1.9752
  444LYS    HZ2 3832   6.376   8.180   1.167  1.4522 -0.2026 -0.5315
  444LYS    HZ3 3833   6.506   8.282   1.178 -1.1995  1.8289 -1.4954
  444LYS      C 3834   6.863   7.936   1.661 -0.2716 -0.5035 -0.9009
  444LYS      O 3835   6.977   7.964   1.610  0.0952  0.3597 -0.0958
  445GLU      N 3836   6.836   7.968   1.786  0.3823 -0.3949  0.3279
  445GLU     HN 3837   6.739   7.969   1.809 -0.4363  0.3208 -2.6969
  445GLU     CA 3838   6.940   8.013   1.885 -0.2867 -0.5499 -0.3036
  445GLU     HA 3839   6.981   8.105   1.846  0.3402 -0.0794  1.3991
  445GLU     CB 3840   6.871   8.056   2.015 -0.1427  0.0079 -0.3859
  445GLU    HB1 3841   6.824   7.973   2.071 -1.5133 -0.3931 -2.0469
  445GLU    HB2 3842   6.781   8.113   1.982 -0.4410 -1.2409 -1.8389
  445GLU     CG 3843   6.966   8.140   2.111 -0.5537 -0.5449  0.5404
  445GLU    HG1 3844   7.015   8.227   2.063 -0.7281 -1.2735 -1.0000
  445GLU    HG2 3845   7.054   8.081   2.147  0.8920  2.1483  1.7348
  445GLU     CD 3846   6.895   8.196   2.229 -0.3281  0.3288  0.1794
  445GLU    OE1 3847   6.829   8.299   2.214 -0.5858 -0.3584 -0.3941
  445GLU    OE2 3848   6.912   8.140   2.342  0.0568  0.4978  1.0112
  445GLU      C 3849   7.048   7.914   1.914 -0.2199  0.0040 -0.2533
  445GLU      O 3850   7.166   7.950   1.924 -0.3773  0.0649 -0.7031
  446GLU      N 3851   7.010   7.783   1.936  0.7055 -0.7634  0.0131
  446GLU     HN 3852   6.913   7.758   1.937  0.3278  0.4848 -1.8501
  446GLU     CA 3853   7.108   7.683   1.942  0.3833  0.3191  0.1766
  446GLU     HA 3854   7.176   7.720   2.017 -0.5361  1.6055  0.3999
  446GLU     CB 3855   7.039   7.550   1.985  0.1789 -0.1235 -0.4758
  446GLU    HB1 3856   7.112   7.469   1.964  0.7850  0.6010 -1.2054
  446GLU    HB2 3857   6.951   7.531   1.920 -1.3495  0.3449  1.3422
  446GLU     CG 3858   6.985   7.529   2.132  0.7355  0.3525 -0.3808
  446GLU    HG1 3859   6.920   7.439   2.138  0.1464  0.7459 -0.7531
  446GLU    HG2 3860   6.907   7.603   2.160 -1.5253 -2.1478  0.2784
  446GLU     CD 3861   7.092   7.502   2.231 -0.0225 -0.0765  1.0571
  446GLU    OE1 3862   7.176   7.408   2.207 -0.5461  0.3581  0.2590
  446GLU    OE2 3863   7.094   7.563   2.341  0.3814 -0.2537 -0.7111
  446GLU      C 3864   7.192   7.659   1.813 -0.6241 -0.2778  0.2702
  446GLU      O 3865   7.307   7.625   1.826 -0.3197 -0.1505 -0.3184
  447VAL      N 3866   7.143   7.664   1.680  0.3789  0.0312 -0.9267
  447VAL     HN 3867   7.049   7.694   1.668  0.0355 -0.9460 -0.8313
  447VAL     CA 3868   7.223   7.642   1.563 -0.0372 -0.3797 -0.2058
  447VAL     HA 3869   7.282   7.554   1.581  1.8510  1.3206  2.7546
  447VAL     CB 3870   7.132   7.632   1.431  0.0653  1.0101 -0.8079
  447VAL     HB 3871   7.047   7.704   1.430 -0.4423  0.4209 -0.6572
  447VAL    CG1 3872   7.202   7.652   1.292 -0.0520 -0.3774  0.1315
  447VAL   HG11 3873   7.274   7.570   1.272 -0.0255 -0.1686 -0.6804
  447VAL   HG12 3874   7.239   7.757   1.280 -0.1805 -0.2291  0.9543
  447VAL   HG13 3875   7.121   7.630   1.219 -0.7023 -0.3871  0.8474
  447VAL    CG2 3876   7.075   7.489   1.437 -0.7081 -0.3469  0.1514
  447VAL   HG21 3877   7.008   7.475   1.350  1.5445 -0.6248 -1.6476
  447VAL   HG22 3878   7.010   7.465   1.523 -0.0686 -0.6989  0.5460
  447VAL   HG23 3879   7.158   7.415   1.449  0.4134  1.0583  1.4422
  447VAL      C 3880   7.326   7.753   1.543  0.2567 -0.1164 -0.4469
  447VAL      O 3881   7.442   7.736   1.510 -0.1832  0.6283 -0.0190
  448ALA      N 3882   7.277   7.876   1.570  0.5561  0.4146 -0.2625
  448ALA     HN 3883   7.181   7.886   1.596  0.9319 -2.2590  2.7948
  448ALA     CA 3884   7.356   7.999   1.576 -0.6598 -0.3634  0.2283
  448ALA     HA 3885   7.396   8.021   1.478 -2.7024 -0.7724 -0.7606
  448ALA     CB 3886   7.259   8.118   1.599 -0.7027 -0.2108  0.9397
  448ALA    HB1 3887   7.180   8.114   1.521  0.4462 -1.6636 -0.1963
  448ALA    HB2 3888   7.301   8.220   1.594 -2.0207  0.3158  0.1506
  448ALA    HB3 3889   7.218   8.109   1.702 -0.0638 -0.5636  1.1736
  448ALA      C 3890   7.466   8.006   1.674 -0.4847  0.4651  0.2494
  448ALA      O 3891   7.584   8.041   1.642  0.3302  0.5153  0.3233
  449SER      N 3892   7.440   7.959   1.797 -0.8779  0.3735  0.0400
  449SER     HN 3893   7.354   7.928   1.836  0.2180  0.3129  2.5777
  449SER     CA 3894   7.537   7.947   1.907 -0.3865 -0.3404  0.2141
  449SER     HA 3895   7.586   8.043   1.913  0.3130 -0.6195 -0.7733
  449SER     CB 3896   7.462   7.905   2.035  0.1259  0.3930 -0.2911
  449SER    HB1 3897   7.424   7.805   2.004  0.2755  1.1643 -3.2673
  449SER    HB2 3898   7.380   7.978   2.049 -0.2087  0.0383 -0.3781
  449SER     OG 3899   7.538   7.895   2.150  0.3547 -0.0719  0.1679
  449SER    HG1 3900   7.532   7.984   2.185  0.9210 -0.1027  0.3660
  449SER      C 3901   7.641   7.850   1.876 -0.4458 -0.2337  0.1543
  449SER      O 3902   7.759   7.867   1.894  0.2379 -0.6045 -0.6146
  450ALA      N 3903   7.601   7.735   1.821  0.0652  0.4810 -0.2973
  450ALA     HN 3904   7.510   7.695   1.822  0.1695  0.2115  1.2578
  450ALA     CA 3905   7.699   7.639   1.779  0.1856  0.5732 -0.3108
  450ALA     HA 3906   7.770   7.617   1.856  1.2731 -0.9949 -1.6929
  450ALA     CB 3907   7.616   7.512   1.737  0.0155  0.2410  0.4022
  450ALA    HB1 3908   7.540   7.495   1.816 -0.9182 -1.0727 -0.7175
  450ALA    HB2 3909   7.676   7.422   1.714 -0.0365  0.6842 -1.6998
  450ALA    HB3 3910   7.567   7.535   1.640  1.0647 -0.1856 -0.2467
  450ALA      C 3911   7.786   7.681   1.659 -0.4710 -0.0274  0.0046
  450ALA      O 3912   7.910   7.674   1.669  0.0032  0.3078 -0.8590
  451LEU      N 3913   7.729   7.741   1.555 -0.0824 -0.3942 -0.1145
  451LEU     HN 3914   7.631   7.759   1.559 -0.3914 -1.6901 -1.1917
  451LEU     CA 3915   7.797   7.789   1.442  0.3677 -0.0041 -0.1669
  451LEU     HA 3916   7.869   7.716   1.410 -1.3489 -1.6532 -0.3931
  451LEU     CB 3917   7.696   7.814   1.329 -0.3936 -0.2439 -0.0088
  451LEU    HB1 3918   7.626   7.895   1.359 -0.0614  0.1177 -0.1881
  451LEU    HB2 3919   7.639   7.720   1.314 -0.7063 -0.0647  0.0478
  451LEU     CG 3920   7.742   7.867   1.194 -0.3841  0.6054 -0.5169
  451LEU     HG 3921   7.796   7.964   1.204  1.0332 -0.2640  0.6371
  451LEU    CD1 3922   7.832   7.772   1.115 -0.0931  0.2496 -0.0468
  451LEU   HD11 3923   7.935   7.778   1.157 -0.6110 -1.6502  1.6975
  451LEU   HD12 3924   7.836   7.790   1.006  0.7898  0.9595  0.0936
  451LEU   HD13 3925   7.787   7.672   1.136 -0.9780  0.7086  0.3032
  451LEU    CD2 3926   7.617   7.892   1.110  0.0351  0.5111  0.4727
  451LEU   HD21 3927   7.586   7.790   1.079 -2.5194  0.7082  1.9917
  451LEU   HD22 3928   7.639   7.940   1.013  0.2596 -1.4472 -0.4924
  451LEU   HD23 3929   7.532   7.937   1.166  1.0028  1.4239  1.2473
  451LEU      C 3930   7.895   7.902   1.475 -0.4525  0.1985 -0.2420
  451LEU      O 3931   8.009   7.901   1.433 -0.3380  0.5686  0.2331
  452VAL      N 3932   7.865   7.994   1.568  0.7054 -0.4385  0.2454
  452VAL     HN 3933   7.778   7.986   1.617  1.2174 -0.4353  1.1918
  452VAL     CA 3934   7.954   8.102   1.618  0.2259  0.5810  0.0011
  452VAL     HA 3935   7.990   8.147   1.527  1.1394 -1.8857 -0.9478
  452VAL     CB 3936   7.884   8.199   1.717  0.1914  0.1642  0.5206
  452VAL     HB 3937   7.835   8.141   1.799 -2.6394  1.9011  0.1963
  452VAL    CG1 3938   7.991   8.306   1.757  0.1380  0.4164  0.6391
  452VAL   HG11 3939   8.077   8.269   1.816  0.7700  2.5308  1.1560
  452VAL   HG12 3940   7.940   8.379   1.825 -3.1858 -0.2352 -0.9235
  452VAL   HG13 3941   8.044   8.370   1.683  0.0828 -0.1639  0.0912
  452VAL    CG2 3942   7.776   8.282   1.644 -0.2231 -0.2482 -0.2001
  452VAL   HG21 3943   7.831   8.355   1.580  0.1789 -0.3326  0.0494
  452VAL   HG22 3944   7.708   8.330   1.717  1.2657  0.8475  0.5467
  452VAL   HG23 3945   7.724   8.222   1.567  2.6320 -1.4625 -1.3257
  452VAL      C 3946   8.085   8.048   1.684 -0.5375  0.0818  0.2765
  452VAL      O 3947   8.194   8.087   1.641  0.2777  0.1671 -0.7257
  453HSD      N 3948   8.078   7.947   1.779  0.5197 -0.4439  0.3375
  453HSD     HN 3949   7.986   7.919   1.805  0.4421  0.9982  1.6984
  453HSD     CA 3950   8.196   7.874   1.818 -0.0500  0.8931 -0.0451
  453HSD     HA 3951   8.266   7.944   1.861  0.6424  0.4467 -0.4290
  453HSD     CB 3952   8.162   7.782   1.941 -0.5762 -0.3402  0.1503
  453HSD    HB1 3953   8.251   7.730   1.982 -2.1002 -2.6322  0.7746
  453HSD    HB2 3954   8.089   7.701   1.921 -0.0941 -0.7070 -0.1501
  453HSD    ND1 3955   7.982   7.914   2.073  0.0683 -1.0304 -0.4968
  453HSD    HD1 3956   7.902   7.894   2.018 -0.1202  1.8603 -1.4790
  453HSD     CG 3957   8.114   7.859   2.062 -0.2288  0.5955  0.2535
  453HSD    CE1 3958   7.972   7.959   2.202  0.0757 -0.6802  0.6567
  453HSD    HE1 3959   7.870   7.995   2.221 -1.1932 -3.6146  0.0108
  453HSD    NE2 3960   8.079   7.934   2.274  0.1284  0.1371 -0.9161
  453HSD    CD2 3961   8.171   7.876   2.185  0.2029 -0.4997 -0.4035
  453HSD    HD2 3962   8.267   7.833   2.213 -0.4221 -0.5062  1.8945
  453HSD      C 3963   8.281   7.794   1.717 -0.0063 -0.3863  0.1607
  453HSD      O 3964   8.402   7.791   1.731 -0.0137  0.9271 -0.0604
  454ILE      N 3965   8.210   7.732   1.627 -0.4703  0.2676 -0.1987
  454ILE     HN 3966   8.110   7.734   1.620 -0.6063 -0.6655  1.1097
  454ILE     CA 3967   8.276   7.665   1.516 -0.1712  0.2166  0.5129
  454ILE     HA 3968   8.354   7.600   1.553 -0.4129  1.1209  2.7251
  454ILE     CB 3969   8.178   7.561   1.447 -1.2785 -1.0662 -0.1620
  454ILE     HB 3970   8.086   7.615   1.416 -1.1857 -0.0324  1.2393
  454ILE    CG2 3971   8.248   7.510   1.323 -0.5364  0.1689  0.2999
  454ILE   HG21 3972   8.208   7.411   1.291 -1.1710 -0.2683  2.2910
  454ILE   HG22 3973   8.356   7.494   1.345 -0.5121  1.1379  0.9275
  454ILE   HG23 3974   8.237   7.582   1.240 -0.3593  2.0864  1.8675
  454ILE    CG1 3975   8.150   7.454   1.555  0.5017  0.5030 -0.5668
  454ILE   HG11 3976   8.130   7.503   1.652 -1.4975  0.8823 -1.1119
  454ILE   HG12 3977   8.239   7.389   1.561  1.1981  1.5599  1.0337
  454ILE     CD 3978   8.025   7.370   1.523 -0.4017  0.5033  0.2536
  454ILE    HD1 3979   8.013   7.340   1.417 -0.7639  0.3340  0.3401
  454ILE    HD2 3980   7.941   7.442   1.532 -0.4421  0.5092 -0.1498
  454ILE    HD3 3981   8.003   7.284   1.590  1.3418 -0.2113 -0.0280
  454ILE      C 3982   8.354   7.758   1.423 -0.0495  0.3486  0.0207
  454ILE      O 3983   8.472   7.740   1.392  0.5076  0.1658  0.1906
  455LEU      N 3984   8.288   7.869   1.385  0.2012  0.0754  0.0087
  455LEU     HN 3985   8.196   7.880   1.422  0.4073 -1.7609  1.2143
  455LEU     CA 3986   8.359   7.973   1.317 -0.1349  0.5544  0.2965
  455LEU     HA 3987   8.418   7.932   1.236  2.4320 -1.0396  2.7718
  455LEU     CB 3988   8.254   8.055   1.246 -0.0625  0.8755 -0.1312
  455LEU    HB1 3989   8.292   8.136   1.180 -0.4567  1.1334 -0.0426
  455LEU    HB2 3990   8.193   8.103   1.325  0.9711  0.7420  0.7634
  455LEU     CG 3991   8.165   7.964   1.147 -0.4718 -0.0852 -0.2149
  455LEU     HG 3992   8.105   7.894   1.209  2.4240  0.0359  2.9824
  455LEU    CD1 3993   8.066   8.044   1.079 -0.2731  0.1010 -0.0506
  455LEU   HD11 3994   7.999   7.997   1.003 -2.5639  0.4910  1.6311
  455LEU   HD12 3995   8.116   8.133   1.035  0.5579 -0.8752 -1.1468
  455LEU   HD13 3996   7.991   8.079   1.153 -0.7292  1.6607 -1.1966
  455LEU    CD2 3997   8.246   7.875   1.048  0.1476 -0.2953 -0.3305
  455LEU   HD21 3998   8.183   7.826   0.971 -1.8495 -1.4812  1.9156
  455LEU   HD22 3999   8.309   7.801   1.102 -1.6776 -0.4460  1.7352
  455LEU   HD23 4000   8.313   7.945   0.995 -0.9462  1.0076 -0.0603
  455LEU      C 4001   8.454   8.059   1.398  0.3121  0.5561 -0.4020
  455LEU      O 4002   8.550   8.114   1.335  0.7952  0.4931 -0.0335
  456GLN      N 4003   8.436   8.080   1.526  0.1680  0.1108 -0.1919
  456GLN     HN 4004   8.351   8.060   1.575 -1.1695  0.7895 -2.0669
  456GLN     CA 4005   8.537   8.138   1.602  0.4464 -0.5399 -0.0132
  456GLN     HA 4006   8.569   8.229   1.554 -0.2649  0.0418  0.5831
  456GLN     CB 4007   8.491   8.188   1.739  0.5268  0.5658 -0.0674
  456GLN    HB1 4008   8.450   8.111   1.808 -1.2506  1.7784  0.3049
  456GLN    HB2 4009   8.403   8.254   1.726  0.2111  0.1541 -0.0205
  456GLN     CG 4010   8.597   8.270   1.815 -0.5636 -0.2053  0.4996
  456GLN    HG1 4011   8.680   8.201   1.842 -1.1196 -1.5599 -1.0257
  456GLN    HG2 4012   8.556   8.305   1.911 -2.3639  0.7314 -0.5610
  456GLN     CD 4013   8.642   8.395   1.735  0.6554  0.2629  0.1098
  456GLN    OE1 4014   8.554   8.466   1.678  0.1576 -0.1435 -0.2136
  456GLN    NE2 4015   8.773   8.424   1.736 -0.3603  0.1630 -0.3170
  456GLN   HE21 4016   8.798   8.503   1.680 -1.3365  1.5283  1.1086
  456GLN   HE22 4017   8.834   8.354   1.773  0.1683  0.7510 -0.0616
  456GLN      C 4018   8.664   8.053   1.616 -0.1060  0.2122 -0.3914
  456GLN      O 4019   8.776   8.108   1.606 -0.0779 -0.0989 -0.4788
  457SER      N 4020   8.654   7.919   1.639  0.1098  0.4775 -0.0710
  457SER     HN 4021   8.563   7.879   1.646 -0.3275  0.8185 -2.6514
  457SER     CA 4022   8.772   7.829   1.651 -0.0623  0.6250  0.0842
  457SER     HA 4023   8.843   7.867   1.722  0.7046  0.5072 -0.5940
  457SER     CB 4024   8.721   7.688   1.699  1.1349 -0.2447  0.2032
  457SER    HB1 4025   8.644   7.640   1.634  0.7081  2.2044 -1.2050
  457SER    HB2 4026   8.672   7.693   1.799 -0.6735  1.8613 -0.7122
  457SER     OG 4027   8.824   7.603   1.717 -0.6142  0.1205 -0.2023
  457SER    HG1 4028   8.883   7.626   1.789  0.8740 -2.5477 -0.4399
  457SER      C 4029   8.849   7.822   1.520  0.4308 -0.1576  0.0334
  457SER      O 4030   8.973   7.807   1.522  0.3925  0.2624 -0.1938
  458THR      N 4031   8.778   7.846   1.406 -0.7847 -0.3536  0.2141
  458THR     HN 4032   8.678   7.852   1.407 -0.7639  3.2030 -2.0352
  458THR     CA 4033   8.838   7.840   1.280 -0.2224  0.5092  0.2142
  458THR     HA 4034   8.930   7.784   1.282 -1.5606 -1.9725  4.1098
  458THR     CB 4035   8.753   7.764   1.184 -0.3497  0.0581  0.3149
  458THR     HB 4036   8.787   7.765   1.078 -0.1274 -0.5115  0.3789
  458THR    OG1 4037   8.622   7.806   1.183 -0.0500  0.2442  0.1470
  458THR    HG1 4038   8.585   7.767   1.262 -1.3224 -0.6923 -0.8600
  458THR    CG2 4039   8.755   7.611   1.228 -0.2283 -0.7023 -0.9671
  458THR   HG21 4040   8.724   7.590   1.333  0.4193  0.6878 -0.4680
  458THR   HG22 4041   8.861   7.578   1.221 -0.0851 -0.8365  1.1191
  458THR   HG23 4042   8.693   7.543   1.167  1.4600 -0.5816 -2.9229
  458THR      C 4043   8.872   7.977   1.223  0.3759 -0.2716 -0.0070
  458THR      O 4044   8.927   8.001   1.115  0.2978  0.8986 -0.0498
  459GLY      N 4045   8.841   8.081   1.303  0.0941 -0.2490  1.0478
  459GLY     HN 4046   8.791   8.047   1.383 -1.0291 -2.5730 -0.5385
  459GLY     CA 4047   8.859   8.225   1.274  0.3952 -0.0714 -0.5982
  459GLY    HA1 4048   8.967   8.237   1.276  0.4544 -0.3450 -1.5498
  459GLY    HA2 4049   8.813   8.271   1.360  1.4540  0.0130 -0.0576
  459GLY      C 4050   8.791   8.278   1.149 -0.2135 -0.2441  0.5621
  459GLY      O 4051   8.830   8.377   1.081  0.3201  0.2294 -0.5705
  460LYS      N 4052   8.670   8.226   1.114  0.6025  0.3677 -0.1227
  460LYS     HN 4053   8.631   8.161   1.180 -2.2066  1.6672 -0.3570
  460LYS     CA 4054   8.580   8.264   1.002  0.1377 -0.0140 -0.0002
  460LYS     HA 4055   8.647   8.315   0.935 -1.1766  2.0627  0.1619
  460LYS     CB 4056   8.527   8.140   0.938  0.0091 -0.3820 -0.4047
  460LYS    HB1 4057   8.448   8.165   0.865 -0.5607  0.4692  0.4904
  460LYS    HB2 4058   8.477   8.076   1.014  1.5779 -3.4345 -1.7297
  460LYS     CG 4059   8.627   8.054   0.862 -0.0657  0.2196  0.2076
  460LYS    HG1 4060   8.573   7.978   0.802  0.8520 -1.4025  1.3622
  460LYS    HG2 4061   8.698   7.997   0.926  0.1393  0.8679  0.5681
  460LYS     CD 4062   8.709   8.148   0.764 -0.7578  0.0131 -0.1217
  460LYS    HD1 4063   8.777   8.073   0.717 -1.0624 -2.1008  2.5108
  460LYS    HD2 4064   8.767   8.219   0.827  0.2143 -1.3337  0.5737
  460LYS     CE 4065   8.628   8.220   0.659 -0.1998 -0.3657 -0.0524
  460LYS    HE1 4066   8.544   8.279   0.702  0.1443 -0.2322  0.4461
  460LYS    HE2 4067   8.580   8.141   0.597 -0.6320 -1.3513  1.4822
  460LYS     NZ 4068   8.710   8.308   0.562 -0.8196  0.0043 -0.3892
  460LYS    HZ1 4069   8.707   8.403   0.604 -1.5043 -0.8259  1.5525
  460LYS    HZ2 4070   8.665   8.315   0.469 -0.6587 -2.0534 -0.6784
  460LYS    HZ3 4071   8.809   8.277   0.558 -0.1199  1.6925  1.9625
  460LYS      C 4072   8.458   8.356   1.038 -0.3714 -0.0592 -0.9854
  460LYS      O 4073   8.380   8.387   0.949 -0.4843 -0.4468 -0.1998
  461ALA      N 4074   8.450   8.377   1.170  0.6561  0.0108 -0.2408
  461ALA     HN 4075   8.520   8.347   1.234 -1.9754 -0.6611  2.5593
  461ALA     CA 4076   8.331   8.443   1.228  0.2138 -0.3733 -0.0688
  461ALA     HA 4077   8.239   8.400   1.192 -1.1329  0.7910  1.8265
  461ALA     CB 4078   8.332   8.424   1.376 -0.3355  0.0979  0.5999
  461ALA    HB1 4079   8.246   8.480   1.420  1.5270  1.8248  2.2495
  461ALA    HB2 4080   8.429   8.457   1.420  0.2604  2.9873 -2.4970
  461ALA    HB3 4081   8.318   8.317   1.405  0.1312  0.0417  0.6197
  461ALA      C 4082   8.313   8.587   1.186  0.8485  0.2232  0.3695
  461ALA      O 4083   8.202   8.638   1.198 -0.5203  0.0761  0.0367
  462LYS      N 4084   8.406   8.661   1.143 -0.2997 -0.3290  0.5454
  462LYS     HN 4085   8.497   8.624   1.128 -0.2016  0.2203 -0.2875
  462LYS     CA 4086   8.384   8.803   1.114 -0.2828  0.4683 -0.0506
  462LYS     HA 4087   8.304   8.837   1.178 -1.2293  2.1676 -2.0334
  462LYS     CB 4088   8.517   8.877   1.142 -0.6021  0.2531  0.6765
  462LYS    HB1 4089   8.501   8.985   1.122  0.5895  0.6185  1.5829
  462LYS    HB2 4090   8.595   8.838   1.072 -0.5468  2.0612 -0.3307
  462LYS     CG 4091   8.564   8.851   1.289  0.5282  0.1211  0.3825
  462LYS    HG1 4092   8.561   8.745   1.322  1.7464  0.2290  0.9193
  462LYS    HG2 4093   8.483   8.893   1.352 -1.0777  0.2137 -1.6344
  462LYS     CD 4094   8.692   8.915   1.339 -0.2217  0.0315  0.6281
  462LYS    HD1 4095   8.692   8.899   1.449 -1.0746 -1.0327  0.4908
  462LYS    HD2 4096   8.706   9.023   1.317  1.4153 -0.0265  1.2309
  462LYS     CE 4097   8.813   8.834   1.275 -0.0678 -0.2743 -0.1235
  462LYS    HE1 4098   8.806   8.818   1.166 -0.5861 -0.9413  0.0018
  462LYS    HE2 4099   8.808   8.730   1.313 -2.1341  0.0228  0.5447
  462LYS     NZ 4100   8.942   8.895   1.312 -0.1822 -0.2239  0.2626
  462LYS    HZ1 4101   9.026   8.848   1.274 -0.9148 -1.1905 -0.2146
  462LYS    HZ2 4102   8.954   8.908   1.415 -2.1187 -0.9896  0.6436
  462LYS    HZ3 4103   8.948   8.991   1.273 -0.8429 -0.0807  0.4882
  462LYS      C 4104   8.337   8.823   0.968  0.4019  0.5511 -0.3368
  462LYS      O 4105   8.243   8.899   0.937  0.4914 -0.0188 -0.7206
  463ASP      N 4106   8.394   8.740   0.888 -0.0142 -0.0653 -0.0491
  463ASP     HN 4107   8.477   8.688   0.909 -0.7113 -1.3129 -0.2355
  463ASP     CA 4108   8.355   8.723   0.754 -0.2656 -0.5028  0.0317
  463ASP     HA 4109   8.364   8.819   0.705 -1.1678 -0.7029 -0.5706
  463ASP     CB 4110   8.451   8.617   0.690  0.4111  0.7788 -0.1070
  463ASP    HB1 4111   8.427   8.599   0.583  1.8238 -3.0614  0.0868
  463ASP    HB2 4112   8.431   8.512   0.720 -1.8274  0.1635 -3.2433
  463ASP     CG 4113   8.605   8.647   0.688 -0.0354 -0.2076 -0.7909
  463ASP    OD1 4114   8.647   8.766   0.688 -0.1851  0.9020 -0.4741
  463ASP    OD2 4115   8.683   8.545   0.676 -0.1119 -0.7534  0.6702
  463ASP      C 4116   8.219   8.676   0.750  0.4076  0.3295 -0.0356
  463ASP      O 4117   8.141   8.718   0.662  0.0189  0.3465  0.0043
  464PHE      N 4118   8.175   8.585   0.838  0.4860  0.5544 -0.3448
  464PHE     HN 4119   8.244   8.539   0.894 -0.5225 -1.7002 -0.8688
  464PHE     CA 4120   8.035   8.536   0.858 -0.8154 -0.2842 -0.0388
  464PHE     HA 4121   8.005   8.494   0.763  0.0829  0.3415 -0.6250
  464PHE     CB 4122   8.042   8.430   0.974  0.1516 -0.0189  0.5170
  464PHE    HB1 4123   8.095   8.470   1.063  1.8426 -1.2414  0.1099
  464PHE    HB2 4124   8.118   8.355   0.941 -0.0863 -0.5983  1.2526
  464PHE     CG 4125   7.912   8.362   1.008 -0.9391 -0.1547  0.2428
  464PHE    CD1 4126   7.891   8.334   1.143 -0.5564  0.6541  0.0328
  464PHE    HD1 4127   7.968   8.351   1.218  1.4428  1.3594 -2.0669
  464PHE    CE1 4128   7.783   8.260   1.178  0.8336 -0.4288  0.1598
  464PHE    HE1 4129   7.760   8.226   1.278 -1.5102  0.6885  0.0632
  464PHE     CZ 4130   7.684   8.226   1.084  0.1388 -0.8156 -0.1458
  464PHE     HZ 4131   7.594   8.178   1.119  0.0377 -0.4690  0.0764
  464PHE    CD2 4132   7.818   8.328   0.915 -0.6861 -0.1850  0.1926
  464PHE    HD2 4133   7.841   8.359   0.814  1.9626  1.0714  1.0732
  464PHE    CE2 4134   7.707   8.256   0.949 -0.8206  0.6637 -0.1090
  464PHE    HE2 4135   7.643   8.215   0.872  1.4223  0.5142 -2.0337
  464PHE      C 4136   7.940   8.652   0.890 -0.5280 -0.2299 -0.2714
  464PHE      O 4137   7.838   8.673   0.823  0.7818 -0.2298  0.5080
  465LEU      N 4138   7.976   8.735   0.988 -0.4396  0.6365 -0.1484
  465LEU     HN 4139   8.063   8.720   1.034 -0.4525 -0.0591 -0.3326
  465LEU     CA 4140   7.890   8.829   1.050  0.6451  0.1603 -0.6569
  465LEU     HA 4141   7.789   8.790   1.043  1.2087 -1.3447 -0.7213
  465LEU     CB 4142   7.917   8.853   1.197 -0.1219  0.0140  0.1884
  465LEU    HB1 4143   7.852   8.931   1.241  0.0117  0.1643  0.1173
  465LEU    HB2 4144   8.021   8.889   1.214  0.5628 -1.6909 -0.1446
  465LEU     CG 4145   7.893   8.729   1.286  0.9477 -0.3016 -0.3805
  465LEU     HG 4146   7.954   8.645   1.247  0.0596 -0.8228 -0.6644
  465LEU    CD1 4147   7.937   8.762   1.424 -0.2526 -0.1795  0.0258
  465LEU   HD11 4148   7.883   8.851   1.462 -1.6879 -1.1416  0.3348
  465LEU   HD12 4149   8.044   8.789   1.411  0.4741 -3.2576 -1.5761
  465LEU   HD13 4150   7.926   8.676   1.493 -0.7316 -0.0925  0.0619
  465LEU    CD2 4151   7.742   8.683   1.286 -0.4031 -0.2371  0.2451
  465LEU   HD21 4152   7.683   8.777   1.290  3.1567  2.2228  3.5350
  465LEU   HD22 4153   7.710   8.630   1.378 -1.2233  1.6331  1.1028
  465LEU   HD23 4154   7.730   8.614   1.200  1.2419 -0.5197  0.1953
  465LEU      C 4155   7.890   8.959   0.973  0.3792  0.1896 -0.6988
  465LEU      O 4156   7.797   9.043   0.988  0.1166 -0.2224  0.7133
  466SER      N 4157   7.992   8.977   0.895  0.7743 -0.6944 -0.2803
  466SER     HN 4158   8.067   8.912   0.905 -0.2258 -2.0588 -1.3397
  466SER     CA 4159   7.985   9.079   0.785  0.9580  0.1778 -0.4274
  466SER     HA 4160   7.962   9.179   0.819  2.3045  0.1209  0.7796
  466SER     CB 4161   8.110   9.090   0.702  0.5365  0.2042 -0.8605
  466SER    HB1 4162   8.088   9.170   0.627 -3.7143 -1.2997 -1.4889
  466SER    HB2 4163   8.138   8.994   0.655 -0.1403 -0.5814  0.2929
  466SER     OG 4164   8.216   9.139   0.777  0.2870  0.2027 -1.0592
  466SER    HG1 4165   8.240   9.068   0.837 -0.7521 -0.9588 -1.9448
  466SER      C 4166   7.869   9.052   0.688 -0.2815  0.1877  0.1538
  466SER      O 4167   7.793   9.141   0.655  0.2632 -0.1791 -0.4918
  467ASP      N 4168   7.854   8.923   0.631  0.3936  0.2604 -0.6599
  467ASP     HN 4169   7.916   8.852   0.665 -1.7246 -1.7601 -0.8294
  467ASP     CA 4170   7.745   8.891   0.542 -0.6703  0.3261  0.4375
  467ASP     HA 4171   7.750   8.970   0.468  0.8183 -2.3714 -2.5524
  467ASP     CB 4172   7.762   8.750   0.482  0.7282 -0.5513  0.3267
  467ASP    HB1 4173   7.676   8.729   0.416 -0.9748 -1.9721  2.8312
  467ASP    HB2 4174   7.768   8.669   0.558  0.5394  1.6717  2.8448
  467ASP     CG 4175   7.883   8.746   0.395 -0.7006 -0.2917  0.7031
  467ASP    OD1 4176   7.911   8.850   0.330 -0.2168 -0.0073  0.6393
  467ASP    OD2 4177   7.945   8.638   0.369  0.9247  0.2113  0.2498
  467ASP      C 4178   7.609   8.895   0.614  0.3277 -0.2562  0.2494
  467ASP      O 4179   7.507   8.963   0.586 -0.5114 -0.2766  0.3387
  468MET      N 4180   7.607   8.822   0.732 -0.5956 -1.0379  0.4167
  468MET     HN 4181   7.699   8.793   0.756  0.4209  2.0078  0.6645
  468MET     CA 4182   7.487   8.789   0.810  0.0904  0.1919 -0.1544
  468MET     HA 4183   7.425   8.732   0.742  2.3241 -1.4137 -0.9526
  468MET     CB 4184   7.508   8.705   0.944  0.5590 -0.4886  0.6694
  468MET    HB1 4185   7.412   8.709   1.000  0.9561 -2.7818  1.6063
  468MET    HB2 4186   7.583   8.743   1.016  1.7554 -0.8347 -0.3548
  468MET     CG 4187   7.525   8.550   0.903 -0.1637  0.9403  0.9089
  468MET    HG1 4188   7.543   8.486   0.992 -3.2274 -1.1130  0.2212
  468MET    HG2 4189   7.615   8.540   0.838 -1.3004 -1.5160 -0.4546
  468MET     SD 4190   7.381   8.489   0.813 -0.1035  0.1367 -0.2956
  468MET     CE 4191   7.435   8.471   0.642  0.5409 -0.2985  0.2070
  468MET    HE1 4192   7.531   8.416   0.652  0.8631 -0.0746 -1.3828
  468MET    HE2 4193   7.469   8.570   0.606 -1.3260 -0.1178 -1.1941
  468MET    HE3 4194   7.377   8.409   0.571  1.7055 -0.9570 -0.2016
  468MET      C 4195   7.403   8.907   0.848  0.7148 -0.3078 -0.1364
  468MET      O 4196   7.283   8.914   0.824  0.2712 -0.3629  0.7124
  469ALA      N 4197   7.473   9.009   0.907  0.2779  0.6803 -0.2323
  469ALA     HN 4198   7.572   9.014   0.919  0.2929  0.3988 -0.2317
  469ALA     CA 4199   7.413   9.139   0.948 -0.6606  0.0249 -0.3012
  469ALA     HA 4200   7.339   9.123   1.025 -0.9836  0.9852 -0.4010
  469ALA     CB 4201   7.530   9.219   1.006  0.0262 -0.2061  0.5210
  469ALA    HB1 4202   7.492   9.317   1.041 -1.4277 -1.0548  1.4373
  469ALA    HB2 4203   7.611   9.244   0.934 -0.1005 -4.0273 -1.1677
  469ALA    HB3 4204   7.576   9.173   1.096 -2.0874 -1.3360  1.0868
  469ALA      C 4205   7.355   9.215   0.825 -0.1537 -0.1439 -0.7134
  469ALA      O 4206   7.243   9.263   0.823  0.3386 -0.1666  0.0810
  470MET      N 4207   7.431   9.211   0.714  0.0351 -0.1269 -0.6572
  470MET     HN 4208   7.516   9.160   0.712  1.3922  1.6392  2.9873
  470MET     CA 4209   7.381   9.272   0.593 -0.4943 -0.4568 -0.5528
  470MET     HA 4210   7.343   9.370   0.618 -0.0389 -0.3723 -0.1963
  470MET     CB 4211   7.484   9.291   0.486 -0.0786  0.4966  0.1971
  470MET    HB1 4212   7.451   9.326   0.386  0.1758 -1.5495 -0.6658
  470MET    HB2 4213   7.523   9.188   0.470 -1.0785  0.3448 -1.4640
  470MET     CG 4214   7.607   9.375   0.531  0.3132 -0.2704  0.2003
  470MET    HG1 4215   7.687   9.364   0.456 -0.5047 -1.9134 -0.4939
  470MET    HG2 4216   7.645   9.323   0.622  1.1471  1.2628  0.7716
  470MET     SD 4217   7.574   9.552   0.588 -0.4306  0.0318 -0.3258
  470MET     CE 4218   7.485   9.612   0.447  0.6788  0.1924 -0.6067
  470MET    HE1 4219   7.462   9.720   0.460  1.5598  0.0770  3.2672
  470MET    HE2 4220   7.396   9.552   0.420  1.0559  0.4609 -2.5883
  470MET    HE3 4221   7.547   9.592   0.357  1.0327  0.3893 -0.4057
  470MET      C 4222   7.253   9.214   0.539  0.3326 -0.0831 -0.4413
  470MET      O 4223   7.171   9.290   0.486  0.5698 -0.3550  0.2650
  471SER      N 4224   7.221   9.086   0.561  0.1374 -0.0176 -0.8066
  471SER     HN 4225   7.275   9.034   0.626 -2.4722 -0.2635  1.3101
  471SER     CA 4226   7.093   9.032   0.520  0.8311  0.0952 -0.0826
  471SER     HA 4227   7.062   9.091   0.435  1.3585  1.3293  0.5512
  471SER     CB 4228   7.091   8.879   0.491 -0.5158 -0.2841  0.4713
  471SER    HB1 4229   7.134   8.877   0.389  5.8952 -1.8445  2.7604
  471SER    HB2 4230   6.985   8.844   0.488 -1.4327  2.2810  0.7856
  471SER     OG 4231   7.172   8.801   0.581 -0.5004 -0.2549 -0.2084
  471SER    HG1 4232   7.120   8.773   0.657  0.1142  2.1702  1.1919
  471SER      C 4233   6.974   9.072   0.613  0.0380 -0.3578 -0.0441
  471SER      O 4234   6.858   9.073   0.576  0.5708 -0.3345  0.1679
  472GLU      N 4235   7.008   9.101   0.738 -0.1376  0.8196  0.2052
  472GLU     HN 4236   7.099   9.073   0.768 -0.3507 -0.8751 -0.6616
  472GLU     CA 4237   6.920   9.185   0.823 -0.6195  0.2862  0.3304
  472GLU     HA 4238   6.826   9.132   0.824  1.2309 -3.3122  0.2915
  472GLU     CB 4239   6.970   9.194   0.962  0.2868  0.1680  0.0936
  472GLU    HB1 4240   6.893   9.244   1.025  0.2122 -1.9060  1.7692
  472GLU    HB2 4241   7.068   9.244   0.982  0.6853 -1.3454  2.3275
  472GLU     CG 4242   6.989   9.049   1.033  0.1438 -0.6354 -0.0959
  472GLU    HG1 4243   7.024   9.069   1.137 -1.9986 -0.6352  0.6652
  472GLU    HG2 4244   7.070   8.989   0.985  0.2504 -0.6409  0.0884
  472GLU     CD 4245   6.862   8.963   1.046  0.2824 -0.3779  0.8156
  472GLU    OE1 4246   6.778   8.986   1.132 -0.2597 -0.2546  0.1364
  472GLU    OE2 4247   6.843   8.880   0.951  0.0743 -0.4428 -0.3409
  472GLU      C 4248   6.887   9.325   0.763  0.4925 -0.0826 -0.0652
  472GLU      O 4249   6.777   9.375   0.765  0.3461 -0.1607  0.0186
  473VAL      N 4250   6.986   9.392   0.708  0.4612  0.2715  0.5336
  473VAL     HN 4251   7.075   9.347   0.701  0.1634 -0.1585 -0.5480
  473VAL     CA 4252   6.974   9.533   0.666  0.2861 -0.9700  0.1046
  473VAL     HA 4253   6.913   9.579   0.743 -1.6736 -4.5966  0.9674
  473VAL     CB 4254   7.103   9.613   0.651  0.3561  0.2681 -0.4630
  473VAL     HB 4255   7.168   9.548   0.589  0.1805  0.7256 -1.1332
  473VAL    CG1 4256   7.105   9.755   0.581  0.7732 -0.1547  0.6754
  473VAL   HG11 4257   7.210   9.791   0.583  0.5941  0.5565 -1.0316
  473VAL   HG12 4258   7.034   9.812   0.645 -2.0670 -1.5792 -0.9739
  473VAL   HG13 4259   7.068   9.762   0.477 -1.9432  0.1509  1.5672
  473VAL    CG2 4260   7.163   9.620   0.796  0.6053 -0.3533  0.9495
  473VAL   HG21 4261   7.263   9.666   0.785  0.0989  0.5505 -0.0725
  473VAL   HG22 4262   7.185   9.517   0.833  1.7065  0.5364  2.8968
  473VAL   HG23 4263   7.101   9.676   0.870 -0.9172  0.8512 -1.1163
  473VAL      C 4264   6.889   9.548   0.536 -0.8834 -0.8585  0.5205
  473VAL      O 4265   6.823   9.652   0.512 -0.5722 -0.0635 -0.4525
  474ASP      N 4266   6.880   9.440   0.452  0.1466  0.2724 -0.2779
  474ASP     HN 4267   6.934   9.360   0.474 -1.2486 -0.5282  0.3753
  474ASP     CA 4268   6.783   9.428   0.342  0.4502  0.0747  0.0011
  474ASP     HA 4269   6.812   9.495   0.262  1.1906 -0.9550 -0.6118
  474ASP     CB 4270   6.785   9.275   0.300  0.2890 -1.4659 -0.0606
  474ASP    HB1 4271   6.693   9.238   0.250 -0.8934  0.3240  0.7118
  474ASP    HB2 4272   6.789   9.218   0.395  2.2685  0.6047  1.1955
  474ASP     CG 4273   6.898   9.250   0.203  0.0934 -0.2145  0.9978
  474ASP    OD1 4274   6.929   9.130   0.188  0.3981  0.3781 -0.1986
  474ASP    OD2 4275   6.952   9.352   0.142 -0.3937  0.4367  0.1542
  474ASP      C 4276   6.633   9.463   0.383  0.0280  0.1512  0.2123
  474ASP      O 4277   6.552   9.506   0.303 -0.2575 -0.2216  0.5874
  475ARG      N 4278   6.600   9.430   0.510  0.3906  0.4937 -0.3969
  475ARG     HN 4279   6.675   9.389   0.561 -0.2999 -0.1632  0.1162
  475ARG     CA 4280   6.466   9.440   0.564 -0.5569  0.5113  0.3905
  475ARG     HA 4281   6.396   9.436   0.482  0.4778 -0.9855 -0.4752
  475ARG     CB 4282   6.428   9.318   0.651 -0.3093 -0.2237 -0.6467
  475ARG    HB1 4283   6.323   9.320   0.687 -0.3847  0.9019 -0.8821
  475ARG    HB2 4284   6.494   9.323   0.740  0.7348 -2.4337 -1.2254
  475ARG     CG 4285   6.447   9.172   0.594 -0.4558 -0.1466 -0.4272
  475ARG    HG1 4286   6.558   9.159   0.590 -0.6461 -1.7667 -1.8523
  475ARG    HG2 4287   6.409   9.175   0.490  1.1498  2.0388 -1.0066
  475ARG     CD 4288   6.389   9.058   0.675 -0.2553 -0.0665  0.6988
  475ARG    HD1 4289   6.421   8.955   0.650  0.5491  0.4579 -0.5013
  475ARG    HD2 4290   6.278   9.057   0.666 -0.1034 -0.9110 -2.6043
  475ARG     NE 4291   6.428   9.084   0.816  0.4522 -0.2331  0.1076
  475ARG     HE 4292   6.377   9.144   0.878  1.5514 -0.6196  1.4422
  475ARG     CZ 4293   6.540   9.039   0.870 -0.4086 -0.1741  0.3100
  475ARG    NH1 4294   6.632   8.970   0.811 -0.0059  0.0056 -0.2997
  475ARG   HH11 4295   6.586   8.924   0.735 -5.0956  2.8708  0.6103
  475ARG   HH12 4296   6.709   8.928   0.860 -0.0419 -0.3473 -0.5406
  475ARG    NH2 4297   6.551   9.062   1.002 -0.4216 -0.7401 -0.0335
  475ARG   HH21 4298   6.482   9.111   1.055 -0.9987  0.3836 -1.7056
  475ARG   HH22 4299   6.636   9.036   1.047  0.7889 -0.2926 -1.9303
  475ARG      C 4300   6.456   9.566   0.650 -0.0281  0.4965  0.9391
  475ARG      O 4301   6.349   9.601   0.699 -0.3529 -0.7350 -0.3643
  476PHE      N 4302   6.567   9.643   0.669 -0.0899  0.0192 -0.1040
  476PHE     HN 4303   6.650   9.611   0.625 -0.4450 -0.9054 -0.1263
  476PHE     CA 4304   6.569   9.760   0.761  0.6190 -0.3983 -0.3607
  476PHE     HA 4305   6.473   9.763   0.811  1.2661  2.4188  0.8973
  476PHE     CB 4306   6.685   9.744   0.866 -0.4358  0.0454 -0.2384
  476PHE    HB1 4307   6.705   9.837   0.924 -1.2286  0.0536  0.0323
  476PHE    HB2 4308   6.771   9.709   0.805 -0.5130  0.1982 -0.4353
  476PHE     CG 4309   6.673   9.633   0.968  0.6785 -0.2577  0.0091
  476PHE    CD1 4310   6.556   9.547   0.983  0.5369  0.1865  0.1847
  476PHE    HD1 4311   6.480   9.552   0.907  2.0306  1.2829 -1.3152
  476PHE    CE1 4312   6.561   9.430   1.064  0.0034 -0.1567 -0.4473
  476PHE    HE1 4313   6.471   9.373   1.081  0.1800  0.2771  2.5234
  476PHE     CZ 4314   6.675   9.402   1.129  0.2313 -0.3063  0.0609
  476PHE     HZ 4315   6.681   9.317   1.196  2.0994 -0.8560 -0.7422
  476PHE    CD2 4316   6.782   9.604   1.050 -0.2211 -0.1735 -0.2309
  476PHE    HD2 4317   6.878   9.652   1.039 -0.5228 -0.1337 -3.8205
  476PHE    CE2 4318   6.781   9.491   1.133 -0.6644  0.0946  1.2162
  476PHE    HE2 4319   6.871   9.460   1.183 -0.0244  0.4245  0.3134
  476PHE      C 4320   6.594   9.894   0.697 -0.5269  0.2889 -0.3345
  476PHE      O 4321   6.598   9.995   0.763 -0.1928  0.3208  0.5630
  477MET      N 4322   6.615   9.895   0.568  0.1398  0.5257  0.0489
  477MET     HN 4323   6.624   9.808   0.521 -2.4199 -0.9955  2.1000
  477MET     CA 4324   6.632  10.022   0.497  0.0138  0.2104  0.3800
  477MET     HA 4325   6.722  10.067   0.535  0.4702  0.5300 -1.0215
  477MET     CB 4326   6.644   9.987   0.343  0.2680  0.8233 -0.0305
  477MET    HB1 4327   6.645  10.087   0.295  1.8984  1.6260  1.5783
  477MET    HB2 4328   6.552   9.931   0.314  0.0932  0.1428  1.6920
  477MET     CG 4329   6.770   9.916   0.306 -0.2743  1.0493  0.5259
  477MET    HG1 4330   6.743   9.848   0.222  0.0127 -0.8907  1.9257
  477MET    HG2 4331   6.796   9.838   0.381  0.3409 -0.1360 -0.8983
  477MET     SD 4332   6.911  10.029   0.273 -0.0957 -0.2762 -0.4133
  477MET     CE 4333   6.872  10.157   0.139 -0.1870  0.8235 -0.1458
  477MET    HE1 4334   6.958  10.223   0.115 -0.7043  1.4386 -0.3553
  477MET    HE2 4335   6.792  10.227   0.174  0.7149  1.0706  1.5220
  477MET    HE3 4336   6.852  10.105   0.043 -1.4465  0.4248  0.3126
  477MET      C 4337   6.520  10.119   0.508  0.3871  0.3973  1.0775
  477MET      O 4338   6.534  10.238   0.529 -0.3496  0.0305  0.2783
  478GLU      N 4339   6.397  10.075   0.498  0.8832  0.0135  0.3713
  478GLU     HN 4340   6.384   9.979   0.476  4.2643 -0.2928 -0.8566
  478GLU     CA 4341   6.275  10.152   0.528  0.3809 -0.5279  0.2786
  478GLU     HA 4342   6.273  10.231   0.455 -1.8268  0.4965  1.3629
  478GLU     CB 4343   6.149  10.061   0.487 -0.3446 -0.2531  0.3822
  478GLU    HB1 4344   6.053  10.117   0.493 -0.7271 -0.7571 -0.7785
  478GLU    HB2 4345   6.143   9.973   0.555 -1.9979  0.1379  0.7879
  478GLU     CG 4346   6.145  10.019   0.340 -1.0585  0.1010  0.0838
  478GLU    HG1 4347   6.242   9.976   0.306 -1.7929 -0.1709 -1.8298
  478GLU    HG2 4348   6.128  10.113   0.281  0.3199 -1.0162 -2.2325
  478GLU     CD 4349   6.033   9.922   0.316  0.4674  0.4391  0.3871
  478GLU    OE1 4350   5.929   9.944   0.253  0.2560  0.0645 -0.1436
  478GLU    OE2 4351   6.051   9.815   0.380  0.2439 -0.1052  0.0378
  478GLU      C 4352   6.248  10.223   0.666  0.0873  0.2044  0.4034
  478GLU      O 4353   6.221  10.341   0.661 -0.7793  0.0301 -0.1603
  479ARG      N 4354   6.263  10.165   0.789  0.1189 -0.7773  0.4850
  479ARG     HN 4355   6.301  10.073   0.782 -2.2707 -1.8782  1.0732
  479ARG     CA 4356   6.219  10.224   0.918  0.3869 -0.1573 -0.4304
  479ARG     HA 4357   6.219  10.331   0.920  0.6356 -0.1683  0.0703
  479ARG     CB 4358   6.073  10.173   0.953  0.3131 -0.1627  0.0697
  479ARG    HB1 4359   6.042  10.197   1.057 -0.2053  0.3117 -0.1869
  479ARG    HB2 4360   6.064  10.063   0.948  0.1340 -0.1926  0.9471
  479ARG     CG 4361   5.964  10.224   0.857 -0.3408 -0.6091 -0.0969
  479ARG    HG1 4362   5.877  10.157   0.868 -0.2484 -0.3141  3.3992
  479ARG    HG2 4363   5.990  10.211   0.750  0.1536  0.6972 -0.1533
  479ARG     CD 4364   5.942  10.367   0.892 -0.0927 -0.7870 -0.4372
  479ARG    HD1 4365   6.037  10.424   0.886  0.0833 -0.8557  1.2168
  479ARG    HD2 4366   5.916  10.364   1.000  2.5632 -2.4327  0.2601
  479ARG     NE 4367   5.834  10.426   0.815  0.3592 -0.2936  0.8241
  479ARG     HE 4368   5.848  10.468   0.725 -0.1403 -1.1205  0.3459
  479ARG     CZ 4369   5.706  10.397   0.844  1.2261  0.0273 -0.2736
  479ARG    NH1 4370   5.659  10.333   0.948  0.2686 -0.0304 -0.1436
  479ARG   HH11 4371   5.563  10.342   0.974  0.4512  2.5456 -0.1043
  479ARG   HH12 4372   5.723  10.316   1.023 -0.3800  2.2136  1.0023
  479ARG    NH2 4373   5.605  10.444   0.766  0.1197 -0.3202 -0.6565
  479ARG   HH21 4374   5.626  10.520   0.703 -1.8488  0.4044 -0.4830
  479ARG   HH22 4375   5.516  10.421   0.803  0.6145  1.3266  1.8069
  479ARG      C 4376   6.324  10.169   1.018 -0.2313  0.2615 -0.5447
  479ARG      O 4377   6.361  10.051   1.015  0.8760  0.7433  0.4152
  480GLU      N 4378   6.369  10.254   1.109 -0.4620 -0.1264  0.1899
  480GLU     HN 4379   6.360  10.353   1.110 -0.3686 -0.1173  0.0869
  480GLU     CA 4380   6.452  10.225   1.212 -0.2503  0.6128 -1.0278
  480GLU     HA 4381   6.529  10.157   1.179 -0.9417 -1.2946  1.1089
  480GLU     CB 4382   6.504  10.363   1.270  0.5838  0.2046  0.5363
  480GLU    HB1 4383   6.555  10.339   1.366 -0.5427 -0.3382  1.0145
  480GLU    HB2 4384   6.420  10.432   1.289  1.6519  2.0428 -1.0626
  480GLU     CG 4385   6.594  10.435   1.175  0.2404  0.2120 -0.1611
  480GLU    HG1 4386   6.540  10.445   1.079  0.9778  2.3983 -0.4062
  480GLU    HG2 4387   6.680  10.367   1.156 -1.7060 -2.1010 -1.1813
  480GLU     CD 4388   6.644  10.564   1.228 -0.4735  0.5407 -0.1992
  480GLU    OE1 4389   6.553  10.650   1.253 -0.0112 -0.0724 -0.2738
  480GLU    OE2 4390   6.771  10.588   1.240  0.6851 -0.1604 -0.2363
  480GLU      C 4391   6.382  10.153   1.326  0.2666 -0.0788  0.5072
  480GLU      O 4392   6.444  10.075   1.398 -0.1502 -0.3309  0.5118
  481HSD      N 4393   6.254  10.178   1.346  0.2560  0.4634 -0.2179
  481HSD     HN 4394   6.208  10.233   1.277 -1.0829 -1.6935 -1.1549
  481HSD     CA 4395   6.182  10.107   1.446  0.9409  0.6182 -0.1751
  481HSD     HA 4396   6.238  10.113   1.538  2.0746 -1.5835 -0.6479
  481HSD     CB 4397   6.042  10.167   1.469  0.7347 -0.3304 -0.6444
  481HSD    HB1 4398   6.057  10.273   1.497  2.9726 -1.1525  1.6194
  481HSD    HB2 4399   5.977  10.134   1.553 -0.5964  2.6122 -0.3905
  481HSD    ND1 4400   5.911  10.052   1.270 -0.0682  0.1073 -0.3330
  481HSD    HD1 4401   5.936   9.958   1.294  0.8219  0.3566 -0.2683
  481HSD     CG 4402   5.961  10.167   1.334  0.3527  0.4995 -0.5326
  481HSD    CE1 4403   5.827  10.088   1.176 -0.4786 -0.3233 -0.3567
  481HSD    HE1 4404   5.793  10.026   1.094 -0.4477 -2.2315  1.0138
  481HSD    NE2 4405   5.802  10.217   1.178 -0.1812  0.4664 -0.4624
  481HSD    CD2 4406   5.882  10.269   1.281 -0.7375 -0.4145  0.4796
  481HSD    HD2 4407   5.875  10.376   1.295 -0.3131 -0.0592 -1.6713
  481HSD      C 4408   6.165   9.954   1.426  0.4814 -0.2042  0.2287
  481HSD      O 4409   6.116   9.886   1.516 -0.2928  0.5145  0.0640
  482LEU      N 4410   6.211   9.903   1.310 -1.0830  0.4290  0.2339
  482LEU     HN 4411   6.246   9.979   1.257 -0.8114  0.2362  0.1377
  482LEU     CA 4412   6.230   9.760   1.284  0.4287  0.7434  0.2373
  482LEU     HA 4413   6.145   9.710   1.330  1.0476  0.1755  0.7870
  482LEU     CB 4414   6.230   9.738   1.132  0.2200  0.0859 -0.6625
  482LEU    HB1 4415   6.257   9.633   1.108  1.4854  0.4796 -0.9978
  482LEU    HB2 4416   6.322   9.780   1.087  1.0346  2.2131  2.6884
  482LEU     CG 4417   6.097   9.771   1.054 -0.3288 -0.1941 -0.2462
  482LEU     HG 4418   6.059   9.871   1.085  0.9378  1.0076 -2.3492
  482LEU    CD1 4419   6.126   9.789   0.904  0.4775 -0.0896  0.0126
  482LEU   HD11 4420   6.035   9.791   0.841  1.6627  0.3137 -1.7801
  482LEU   HD12 4421   6.180   9.700   0.864  0.2797  1.0648 -3.1602
  482LEU   HD13 4422   6.190   9.876   0.878 -1.5035  1.9947  1.7460
  482LEU    CD2 4423   5.997   9.660   1.088 -0.5413 -0.6618 -0.0298
  482LEU   HD21 4424   5.906   9.663   1.024 -0.2923 -0.8394 -0.3935
  482LEU   HD22 4425   5.963   9.674   1.193  3.8953  0.3420  1.4793
  482LEU   HD23 4426   6.040   9.558   1.076 -0.3390 -0.3618 -2.1768
  482LEU      C 4427   6.364   9.697   1.340  0.4166 -0.0533 -0.4445
  482LEU      O 4428   6.371   9.573   1.356  0.0901  0.0686 -0.1209
  483ILE      N 4429   6.474   9.776   1.368 -0.0091 -0.7496  0.2537
  483ILE     HN 4430   6.472   9.875   1.360 -2.4192 -0.5709  1.9453
  483ILE     CA 4431   6.598   9.712   1.414  0.3612  0.3173  0.5978
  483ILE     HA 4432   6.632   9.646   1.335 -1.8336 -1.4047  0.9645
  483ILE     CB 4433   6.693   9.818   1.420 -0.0727 -0.2994  0.0088
  483ILE     HB 4434   6.654   9.909   1.470  2.2807  0.3314  0.8291
  483ILE    CG2 4435   6.820   9.775   1.507  1.4035 -0.4018 -0.0253
  483ILE   HG21 4436   6.898   9.852   1.527  1.2074 -0.8198  2.7056
  483ILE   HG22 4437   6.862   9.687   1.454  3.3205 -0.0211  0.7830
  483ILE   HG23 4438   6.787   9.739   1.607 -0.2736  0.6559 -0.1586
  483ILE    CG1 4439   6.736   9.863   1.277  0.4280  0.6521 -1.1578
  483ILE   HG11 4440   6.656   9.860   1.201 -0.2355 -1.1133 -0.4448
  483ILE   HG12 4441   6.812   9.790   1.242  1.4848 -0.7347  3.2940
  483ILE     CD 4442   6.807   9.999   1.283 -0.4015 -0.8048  0.3092
  483ILE    HD1 4443   6.739  10.083   1.309 -0.0784  0.1171 -1.5940
  483ILE    HD2 4444   6.850  10.022   1.183 -1.8746  0.7779 -0.0011
  483ILE    HD3 4445   6.892  10.003   1.355 -1.2855  1.7451  1.3305
  483ILE      C 4446   6.586   9.619   1.537 -0.0008  0.1700  0.2302
  483ILE      O 4447   6.544   9.656   1.650 -0.4414 -0.1105 -0.3077
  484PHE      N 4448   6.628   9.495   1.507 -0.1998  0.1325 -0.4943
  484PHE     HN 4449   6.671   9.474   1.419 -0.9451  1.7136 -1.2879
  484PHE     CA 4450   6.619   9.383   1.596  0.2099 -1.0891 -0.9727
  484PHE     HA 4451   6.635   9.295   1.535  2.8255 -1.3221 -0.0790
  484PHE     CB 4452   6.738   9.385   1.693 -0.3414 -0.5672 -1.1419
  484PHE    HB1 4453   6.735   9.296   1.760 -1.7625 -0.5309 -1.1147
  484PHE    HB2 4454   6.728   9.472   1.761 -0.3106 -1.3154 -0.1508
  484PHE     CG 4455   6.878   9.377   1.647  0.6762 -0.6648  0.2623
  484PHE    CD1 4456   6.984   9.434   1.726  0.5141  0.7113  0.5356
  484PHE    HD1 4457   6.964   9.463   1.829 -1.1548  0.1691  0.3942
  484PHE    CE1 4458   7.119   9.426   1.685  0.3302 -0.5220 -0.1112
  484PHE    HE1 4459   7.197   9.456   1.754 -0.3937  0.3314  0.3539
  484PHE     CZ 4460   7.153   9.375   1.558  0.4063  0.3326  0.6424
  484PHE     HZ 4461   7.256   9.369   1.525 -0.2250  0.1663 -1.3731
  484PHE    CD2 4462   6.909   9.336   1.518 -0.4089 -0.5139  1.0547
  484PHE    HD2 4463   6.829   9.303   1.453  0.5856  2.4856 -2.0218
  484PHE    CE2 4464   7.045   9.333   1.478  0.6667  0.4545  0.3134
  484PHE    HE2 4465   7.061   9.293   1.379  3.6779  2.0124  0.0379
  484PHE      C 4466   6.487   9.357   1.664  0.5779 -0.5119 -0.5282
  484PHE      O 4467   6.482   9.328   1.784 -0.1251 -0.1350  0.1449
  485ARG      N 4468   6.369   9.377   1.596 -0.1422 -0.5457  0.4794
  485ARG     HN 4469   6.380   9.413   1.503 -0.4635 -0.3105  0.5328
  485ARG     CA 4470   6.241   9.340   1.651  0.4376  0.0312  0.0308
  485ARG     HA 4471   6.241   9.344   1.759 -1.2701  0.0150  0.0574
  485ARG     CB 4472   6.133   9.445   1.603  0.2155  0.2059  0.4862
  485ARG    HB1 4473   6.034   9.402   1.576 -1.2711  2.1250  2.5026
  485ARG    HB2 4474   6.167   9.507   1.517  0.7575  3.1831  2.6976
  485ARG     CG 4475   6.098   9.552   1.712  0.8639 -0.0931  0.3340
  485ARG    HG1 4476   6.035   9.485   1.774  1.0954 -2.2427 -1.6211
  485ARG    HG2 4477   6.030   9.632   1.677 -0.1659 -1.8970 -2.0799
  485ARG     CD 4478   6.216   9.617   1.785 -0.5243  0.0028  0.6850
  485ARG    HD1 4479   6.285   9.670   1.715  1.0970  0.6217  2.6454
  485ARG    HD2 4480   6.261   9.531   1.839 -0.9859 -0.2275  0.7054
  485ARG     NE 4481   6.161   9.706   1.890 -0.2898  0.3068  0.0614
  485ARG     HE 4482   6.137   9.656   1.974  0.3853  1.8562  1.2307
  485ARG     CZ 4483   6.125   9.828   1.891  0.4791 -0.0026 -0.4907
  485ARG    NH1 4484   6.069   9.874   2.004 -0.3734 -0.1111 -0.1131
  485ARG   HH11 4485   6.025   9.961   2.025 -0.9622 -0.6174  0.8263
  485ARG   HH12 4486   6.066   9.820   2.088 -1.1666 -0.8901 -0.6248
  485ARG    NH2 4487   6.128   9.899   1.785  0.2170  0.0022 -0.5310
  485ARG   HH21 4488   6.118   9.862   1.692 -0.5329  1.5983 -1.1354
  485ARG   HH22 4489   6.097   9.992   1.802 -0.5369 -0.9069  4.5153
  485ARG      C 4490   6.194   9.201   1.608  0.0453 -0.4058 -0.7308
  485ARG      O 4491   6.079   9.159   1.628 -0.2331 -0.1153 -0.0965
  486GLU      N 4492   6.283   9.123   1.544 -0.6472 -0.2608  0.5448
  486GLU     HN 4493   6.357   9.173   1.500  1.1103 -2.2880  1.0049
  486GLU     CA 4494   6.255   8.986   1.501 -0.0178 -0.8239  0.1168
  486GLU     HA 4495   6.159   8.952   1.536  0.5230 -1.2531  1.2477
  486GLU     CB 4496   6.266   8.964   1.346  0.2390 -0.5937  0.2068
  486GLU    HB1 4497   6.280   8.860   1.311  1.2033  0.0354 -1.4113
  486GLU    HB2 4498   6.369   9.003   1.332  0.6405 -1.6540  0.1387
  486GLU     CG 4499   6.167   9.042   1.256 -0.0963 -0.8314 -0.4912
  486GLU    HG1 4500   6.127   9.121   1.323  0.2027 -1.5980  0.6359
  486GLU    HG2 4501   6.081   8.983   1.219  0.3032 -2.4535  1.0037
  486GLU     CD 4502   6.238   9.091   1.133  0.4701  0.5380 -0.6784
  486GLU    OE1 4503   6.182   9.080   1.021 -0.0828 -0.4180 -0.2186
  486GLU    OE2 4504   6.341   9.162   1.139 -0.4404  0.0479  0.0433
  486GLU      C 4505   6.348   8.889   1.569  0.1585  0.4944 -0.2134
  486GLU      O 4506   6.448   8.921   1.633 -0.5199  0.7417 -0.0118
  487ASN      N 4507   6.306   8.760   1.566  0.2600 -0.2320  0.3413
  487ASN     HN 4508   6.228   8.738   1.508  0.3554 -0.8400  0.4401
  487ASN     CA 4509   6.374   8.657   1.635  0.8303 -0.3854  0.1229
  487ASN     HA 4510   6.436   8.695   1.714  2.0666  0.1273 -1.0526
  487ASN     CB 4511   6.278   8.551   1.699  0.2908  0.1420  0.4153
  487ASN    HB1 4512   6.330   8.483   1.770  2.0473 -0.7080 -1.5862
  487ASN    HB2 4513   6.224   8.492   1.623 -0.4437 -0.8157  1.6364
  487ASN     CG 4514   6.167   8.611   1.788  0.8340  0.6027  0.1587
  487ASN    OD1 4515   6.051   8.559   1.786 -0.2283 -0.0602 -0.1223
  487ASN    ND2 4516   6.186   8.726   1.854  0.0348  0.5025 -0.3779
  487ASN   HD21 4517   6.278   8.765   1.860 -0.3103  1.2385  0.3530
  487ASN   HD22 4518   6.114   8.748   1.919  0.7724 -0.8932  0.9636
  487ASN      C 4519   6.472   8.581   1.541  0.2309  0.1174  0.7755
  487ASN      O 4520   6.468   8.462   1.535 -0.1100 -0.0030 -0.4924
  488THR      N 4521   6.558   8.644   1.463 -0.8111 -0.5283  0.5277
  488THR     HN 4522   6.557   8.743   1.454  0.2340 -0.6232 -1.0821
  488THR     CA 4523   6.631   8.581   1.355  0.8561  0.1343 -0.1199
  488THR     HA 4524   6.576   8.505   1.300 -1.4174  1.0298  0.7752
  488THR     CB 4525   6.667   8.681   1.248  0.1891  0.5595  0.0956
  488THR     HB 4526   6.705   8.627   1.159 -1.6797  0.5068 -0.7129
  488THR    OG1 4527   6.757   8.775   1.303 -0.4610 -0.2433  0.0158
  488THR    HG1 4528   6.760   8.845   1.236 -1.0477 -0.2631 -0.0365
  488THR    CG2 4529   6.549   8.765   1.203  0.1414 -0.1395  0.1318
  488THR   HG21 4530   6.513   8.837   1.280 -0.8537 -2.7651  2.3196
  488THR   HG22 4531   6.456   8.706   1.184 -0.0475 -0.3327  1.5190
  488THR   HG23 4532   6.570   8.818   1.108 -0.0594  0.5015  0.4382
  488THR      C 4533   6.753   8.516   1.399 -0.7835  0.2951  0.3795
  488THR      O 4534   6.803   8.534   1.508  0.2597 -0.6205  0.2172
  489LEU      N 4535   6.804   8.418   1.318  0.3746  0.3181 -0.0774
  489LEU     HN 4536   6.768   8.398   1.227  2.6770 -0.7091 -0.8447
  489LEU     CA 4537   6.922   8.331   1.354 -0.4314  0.6774  0.2939
  489LEU     HA 4538   6.910   8.268   1.440  0.6032  0.5543  0.3574
  489LEU     CB 4539   6.929   8.233   1.240  0.0391  0.2029  0.4239
  489LEU    HB1 4540   6.956   8.279   1.143 -0.5083  3.0516  1.5216
  489LEU    HB2 4541   6.823   8.202   1.235 -0.4230  1.8004 -0.3816
  489LEU     CG 4542   7.020   8.107   1.269 -0.0826 -0.8911  0.1515
  489LEU     HG 4543   7.008   8.084   1.377  0.7580 -0.4730  0.3429
  489LEU    CD1 4544   6.971   7.985   1.189  0.7821 -0.9135 -0.6214
  489LEU   HD11 4545   6.966   8.014   1.082  2.6456  1.1900 -0.2195
  489LEU   HD12 4546   6.869   7.967   1.230  1.4372  0.5632  1.9205
  489LEU   HD13 4547   7.034   7.898   1.219  1.4984  0.0066  0.6610
  489LEU    CD2 4548   7.171   8.134   1.227  0.4775  0.7875 -0.2101
  489LEU   HD21 4549   7.241   8.058   1.268 -1.9734 -1.5882 -0.1416
  489LEU   HD22 4550   7.211   8.235   1.250  2.1407  0.8849 -3.1195
  489LEU   HD23 4551   7.175   8.132   1.116 -3.4986 -0.6302 -0.5003
  489LEU      C 4552   7.049   8.413   1.354 -0.8526 -0.3245 -0.4984
  489LEU      O 4553   7.135   8.394   1.439  0.0402  0.3119 -0.2089
  490ALA      N 4554   7.053   8.515   1.265 -0.1709 -0.2742  0.0332
  490ALA     HN 4555   6.982   8.524   1.196  0.8863  1.7381 -0.8762
  490ALA     CA 4556   7.152   8.616   1.260  0.3015  0.1506  0.4130
  490ALA     HA 4557   7.245   8.562   1.255  1.1838  1.4357  2.0368
  490ALA     CB 4558   7.142   8.709   1.139  0.7680 -0.2482  0.7891
  490ALA    HB1 4559   7.056   8.779   1.145 -0.4228 -1.5432 -0.3448
  490ALA    HB2 4560   7.118   8.653   1.046  0.7764  1.4918 -0.3032
  490ALA    HB3 4561   7.235   8.764   1.116  0.7821 -1.2697 -2.0736
  490ALA      C 4562   7.158   8.696   1.387 -0.1502 -0.0309  1.0074
  490ALA      O 4563   7.271   8.715   1.436  0.1438  0.2239  0.5797
  491THR      N 4564   7.036   8.726   1.450  0.3473 -0.3689  0.4532
  491THR     HN 4565   6.949   8.712   1.405  0.5079  1.8031 -0.6357
  491THR     CA 4566   7.028   8.806   1.573 -0.2897 -0.3464  0.4123
  491THR     HA 4567   7.070   8.905   1.560 -2.8642  1.1070  2.3319
  491THR     CB 4568   6.887   8.845   1.621  0.0046 -0.3688  1.0360
  491THR     HB 4569   6.833   8.750   1.643  0.5985 -0.6698  1.2100
  491THR    OG1 4570   6.822   8.919   1.521  0.0746  0.3604 -0.2132
  491THR    HG1 4571   6.785   8.851   1.465  0.5732 -0.1978  0.1237
  491THR    CG2 4572   6.895   8.932   1.741 -0.5701  0.3030  0.0922
  491THR   HG21 4573   6.812   9.006   1.742  0.6498  1.7723 -1.6842
  491THR   HG22 4574   6.978   9.005   1.745  0.1565 -0.5618  1.5905
  491THR   HG23 4575   6.894   8.882   1.841 -0.7348  2.0373  1.0043
  491THR      C 4576   7.101   8.734   1.690 -0.5089  0.5387  0.3084
  491THR      O 4577   7.186   8.785   1.766  0.2670  0.4370 -0.0072
  492LYS      N 4578   7.078   8.603   1.695  0.0871  0.3994  0.5097
  492LYS     HN 4579   7.001   8.561   1.648 -0.4101  1.5087  0.3049
  492LYS     CA 4580   7.142   8.508   1.782  0.2169 -0.7200 -0.3843
  492LYS     HA 4581   7.122   8.536   1.884 -0.6068 -1.1862 -0.4058
  492LYS     CB 4582   7.066   8.370   1.778  0.6270 -0.2683  0.5955
  492LYS    HB1 4583   7.111   8.303   1.854  2.1900 -0.7276 -0.6713
  492LYS    HB2 4584   7.090   8.317   1.683 -1.1442 -2.8964  1.5087
  492LYS     CG 4585   6.916   8.383   1.803 -0.8698  0.1328 -0.3517
  492LYS    HG1 4586   6.873   8.280   1.801 -1.4259  0.3726 -1.1314
  492LYS    HG2 4587   6.873   8.436   1.715  0.9183  0.4107 -1.1208
  492LYS     CD 4588   6.881   8.451   1.929 -0.2788  0.4280  0.6452
  492LYS    HD1 4589   6.918   8.555   1.918  0.4784 -0.0713 -2.6941
  492LYS    HD2 4590   6.952   8.412   2.005  0.1204  0.9113  0.5307
  492LYS     CE 4591   6.728   8.450   1.969 -0.0213 -0.0808  0.1033
  492LYS    HE1 4592   6.686   8.348   1.972 -0.4305  0.1026  2.2496
  492LYS    HE2 4593   6.671   8.510   1.894 -0.3244 -0.4947  0.0026
  492LYS     NZ 4594   6.711   8.507   2.106  0.7555  0.4733  0.1703
  492LYS    HZ1 4595   6.745   8.605   2.111  2.8157 -0.1958 -0.0154
  492LYS    HZ2 4596   6.759   8.442   2.171 -2.4490 -2.8818 -0.4363
  492LYS    HZ3 4597   6.609   8.512   2.129  0.8858 -0.7187  1.0717
  492LYS      C 4598   7.293   8.494   1.761 -0.5187 -0.0256 -0.2364
  492LYS      O 4599   7.362   8.488   1.864  0.0104 -0.2569  0.1043
  493ALA      N 4600   7.334   8.471   1.633  0.5561 -0.4495  0.0890
  493ALA     HN 4601   7.268   8.452   1.560 -0.8118  0.6500  0.9777
  493ALA     CA 4602   7.469   8.457   1.594  0.6922  0.5283 -0.1791
  493ALA     HA 4603   7.512   8.377   1.652  2.5148  2.6796  1.6272
  493ALA     CB 4604   7.472   8.430   1.437 -0.5014  0.2201  0.0440
  493ALA    HB1 4605   7.430   8.331   1.410  0.3958  0.4904 -2.5969
  493ALA    HB2 4606   7.579   8.418   1.410 -0.9619 -1.0524 -1.3361
  493ALA    HB3 4607   7.422   8.506   1.374 -0.8129  0.1278  0.1749
  493ALA      C 4608   7.553   8.577   1.642  0.0812 -0.3609 -0.2140
  493ALA      O 4609   7.655   8.569   1.707 -0.1828  0.4285 -0.0057
  494ILE      N 4610   7.501   8.703   1.622 -0.0693  0.1038  0.3284
  494ILE     HN 4611   7.409   8.714   1.586  0.1544  1.6263  0.1718
  494ILE     CA 4612   7.554   8.824   1.683  0.0112  0.2147  0.0417
  494ILE     HA 4613   7.656   8.830   1.650  0.2097  1.1360  0.7726
  494ILE     CB 4614   7.488   8.949   1.623 -0.5151 -0.1210  0.4923
  494ILE     HB 4615   7.381   8.951   1.655 -0.5883  0.3115  0.2229
  494ILE    CG2 4616   7.561   9.077   1.668 -0.3616 -0.3700 -0.1931
  494ILE   HG21 4617   7.559   9.085   1.778 -2.4395 -1.0794 -0.1314
  494ILE   HG22 4618   7.530   9.170   1.616  2.6354  0.5722 -0.4331
  494ILE   HG23 4619   7.669   9.082   1.645 -0.4022  0.0686 -0.2908
  494ILE    CG1 4620   7.491   8.944   1.468 -0.3657 -0.0545 -0.4037
  494ILE   HG11 4621   7.472   8.842   1.427  1.0285  0.1123 -1.5361
  494ILE   HG12 4622   7.594   8.968   1.433 -1.1190  0.3730 -2.4437
  494ILE     CD 4623   7.376   9.035   1.412 -0.5872 -0.6421 -0.0062
  494ILE    HD1 4624   7.381   9.143   1.438 -1.4307 -0.7924  0.8049
  494ILE    HD2 4625   7.282   8.999   1.457 -1.3133  0.9826 -0.1617
  494ILE    HD3 4626   7.366   9.002   1.306  0.2761 -1.1526  0.0557
  494ILE      C 4627   7.549   8.823   1.830  0.2963 -0.5486 -0.4370
  494ILE      O 4628   7.637   8.876   1.897  0.0886  0.4568  0.4576
  495GLU      N 4629   7.437   8.785   1.895  0.5499 -0.7972 -0.2064
  495GLU     HN 4630   7.351   8.763   1.850  1.2973 -2.7710 -0.7463
  495GLU     CA 4631   7.428   8.791   2.037 -0.0949  0.1731  0.3403
  495GLU     HA 4632   7.454   8.890   2.071  2.5392  0.0956 -1.1832
  495GLU     CB 4633   7.282   8.742   2.081  0.3213 -0.3289  0.8580
  495GLU    HB1 4634   7.263   8.633   2.071  3.2698 -1.0162  1.7856
  495GLU    HB2 4635   7.236   8.801   1.999  1.6195 -0.3061  0.1110
  495GLU     CG 4636   7.231   8.784   2.214 -0.1131  0.2735  0.3587
  495GLU    HG1 4637   7.274   8.882   2.241  0.2433  0.6129 -1.3309
  495GLU    HG2 4638   7.269   8.706   2.283 -0.2099  0.8621  1.0839
  495GLU     CD 4639   7.084   8.789   2.225  0.2181 -0.5330  0.6280
  495GLU    OE1 4640   7.029   8.906   2.227  0.0208  0.4833 -0.1537
  495GLU    OE2 4641   7.019   8.684   2.224 -0.1626  0.2006 -0.0415
  495GLU      C 4642   7.523   8.696   2.112 -0.5902 -0.0454 -0.4981
  495GLU      O 4643   7.587   8.733   2.214 -0.5248  0.2926  0.3298
  496GLU      N 4644   7.544   8.572   2.057  0.0762 -0.4014  0.5022
  496GLU     HN 4645   7.489   8.544   1.979 -0.3646  0.7521  0.3898
  496GLU     CA 4646   7.644   8.471   2.111  0.1285  0.1229  0.2937
  496GLU     HA 4647   7.628   8.470   2.217  0.0774 -2.9236  0.3214
  496GLU     CB 4648   7.603   8.330   2.060 -0.4611  0.0785  0.4867
  496GLU    HB1 4649   7.618   8.331   1.949 -1.0572  1.2275  0.4047
  496GLU    HB2 4650   7.495   8.308   2.075 -0.6944 -0.0698 -1.1514
  496GLU     CG 4651   7.697   8.217   2.124  0.8107 -0.8070  0.3218
  496GLU    HG1 4652   7.803   8.249   2.115  0.7740 -0.7412  0.1195
  496GLU    HG2 4653   7.662   8.120   2.082 -3.1229  0.7927 -0.5506
  496GLU     CD 4654   7.645   8.199   2.263  0.2694 -0.0511 -1.0921
  496GLU    OE1 4655   7.533   8.136   2.287  0.4919  0.3554 -0.2089
  496GLU    OE2 4656   7.704   8.263   2.357  0.0896  0.2548 -0.1008
  496GLU      C 4657   7.788   8.513   2.083 -0.1734 -0.1077  0.0795
  496GLU      O 4658   7.875   8.507   2.172 -0.7448 -0.5954  0.0910
  497TYR      N 4659   7.805   8.579   1.966  0.4760 -0.0573  0.1561
  497TYR     HN 4660   7.733   8.577   1.897 -0.5703  2.2924  1.0865
  497TYR     CA 4661   7.935   8.633   1.930  0.4494  0.7603  0.7512
  497TYR     HA 4662   8.014   8.559   1.931 -0.0229  0.1535 -1.6399
  497TYR     CB 4663   7.942   8.691   1.784  0.5936 -0.4871  0.4605
  497TYR    HB1 4664   7.860   8.764   1.769  0.8711  0.4664  3.0563
  497TYR    HB2 4665   7.919   8.611   1.711 -0.1097  1.8433 -2.0179
  497TYR     CG 4666   8.069   8.765   1.740  0.1068 -0.2696  0.0574
  497TYR    CD1 4667   8.063   8.903   1.712 -0.1742  0.0507  0.3624
  497TYR    HD1 4668   7.975   8.963   1.731  0.3871  0.5124  1.6205
  497TYR    CE1 4669   8.179   8.964   1.660 -0.4589  0.2039 -0.5190
  497TYR    HE1 4670   8.180   9.066   1.624 -0.6296 -0.0064 -1.1276
  497TYR     CZ 4671   8.292   8.894   1.628  0.5069  0.1332 -0.6449
  497TYR     OH 4672   8.388   8.965   1.564 -1.0601  0.0210  0.0211
  497TYR     HH 4673   8.363   9.058   1.552  1.0182  0.6810  0.4281
  497TYR    CD2 4674   8.186   8.696   1.716  0.6663  0.2461 -0.5953
  497TYR    HD2 4675   8.197   8.598   1.761  0.6182 -0.8274 -2.7724
  497TYR    CE2 4676   8.297   8.758   1.659  0.3917 -0.0595  0.8354
  497TYR    HE2 4677   8.384   8.700   1.633 -0.0058 -0.4498  0.3367
  497TYR      C 4678   7.978   8.745   2.029 -0.5273  0.9504 -0.3082
  497TYR      O 4679   8.094   8.739   2.087 -0.2854  0.1811  0.4823
  498MET      N 4680   7.889   8.837   2.071 -0.4449  0.2367 -0.1325
  498MET     HN 4681   7.796   8.817   2.040 -0.3438 -0.6104  0.0674
  498MET     CA 4682   7.916   8.939   2.166 -0.6045  0.0938 -0.8117
  498MET     HA 4683   8.002   8.997   2.133 -0.4637 -0.1992 -0.9632
  498MET     CB 4684   7.801   9.042   2.179  0.2730  0.2832  0.2239
  498MET    HB1 4685   7.807   9.107   2.269 -2.2541 -0.1455  0.7666
  498MET    HB2 4686   7.714   8.979   2.205  1.5160 -0.6682  2.3865
  498MET     CG 4687   7.789   9.128   2.053 -0.7085  0.7466  0.3141
  498MET    HG1 4688   7.699   9.193   2.056 -0.1767  1.6953 -1.9300
  498MET    HG2 4689   7.772   9.068   1.961 -2.9563  1.1132  0.4473
  498MET     SD 4690   7.927   9.241   2.007 -0.2541  0.5031  0.0497
  498MET     CE 4691   7.966   9.335   2.157 -0.5678  0.4207  0.4056
  498MET    HE1 4692   7.968   9.267   2.245  1.6693 -0.6608 -0.3913
  498MET    HE2 4693   7.897   9.421   2.165  0.1840  1.0648  0.1249
  498MET    HE3 4694   8.068   9.378   2.150 -0.8274  1.6711  3.2025
  498MET      C 4695   7.955   8.880   2.299 -0.0687 -0.5458 -0.9055
  498MET      O 4696   8.042   8.929   2.365 -0.2088 -0.3205 -0.2394
  499ARG      N 4697   7.886   8.771   2.344 -0.7580 -0.4666 -0.3577
  499ARG     HN 4698   7.821   8.721   2.287 -0.5444 -1.7752  0.5155
  499ARG     CA 4699   7.913   8.700   2.466 -0.3367 -0.3724  0.4372
  499ARG     HA 4700   7.905   8.762   2.555 -2.8423 -1.7161  1.2322
  499ARG     CB 4701   7.802   8.589   2.492 -1.0926  0.0399  0.0806
  499ARG    HB1 4702   7.844   8.516   2.565 -0.6098  0.4891  0.2526
  499ARG    HB2 4703   7.786   8.533   2.398 -0.7757  0.5559 -0.2825
  499ARG     CG 4704   7.666   8.642   2.544 -0.2177  0.3693 -0.4057
  499ARG    HG1 4705   7.608   8.684   2.459 -1.9296 -1.3749 -0.1680
  499ARG    HG2 4706   7.683   8.716   2.625 -1.8107  1.8003 -1.3059
  499ARG     CD 4707   7.588   8.520   2.602  0.6397 -0.2431  0.2087
  499ARG    HD1 4708   7.508   8.559   2.668  0.7694  1.7950 -0.7510
  499ARG    HD2 4709   7.655   8.463   2.670  1.6957 -0.3249 -0.8648
  499ARG     NE 4710   7.541   8.438   2.486 -0.2915  0.1989  0.4626
  499ARG     HE 4711   7.607   8.376   2.444  0.3080  1.9691 -1.3502
  499ARG     CZ 4712   7.420   8.448   2.432 -0.9488 -0.0045 -0.2683
  499ARG    NH1 4713   7.325   8.530   2.473 -0.7685 -0.3692 -0.9869
  499ARG   HH11 4714   7.334   8.580   2.560 -1.1886 -2.7483  0.5154
  499ARG   HH12 4715   7.232   8.522   2.439 -1.9012 -1.3166  2.0322
  499ARG    NH2 4716   7.373   8.361   2.340  0.0982 -0.9387 -0.4730
  499ARG   HH21 4717   7.434   8.283   2.326  1.0299 -0.1570 -0.8782
  499ARG   HH22 4718   7.282   8.377   2.303  0.0158  1.9885  0.6733
  499ARG      C 4719   8.050   8.644   2.468 -0.2850 -0.2064 -0.1961
  499ARG      O 4720   8.121   8.655   2.567  0.1196  0.5044  0.3964
  500LEU      N 4721   8.085   8.575   2.357  0.9566  0.3245 -0.2712
  500LEU     HN 4722   8.017   8.577   2.284 -0.5478  2.9339  1.0297
  500LEU     CA 4723   8.199   8.492   2.339 -0.3527  0.4617  0.5964
  500LEU     HA 4724   8.206   8.425   2.423 -1.7161 -0.6761 -0.1444
  500LEU     CB 4725   8.185   8.414   2.204  0.0526  0.9972 -0.3940
  500LEU    HB1 4726   8.149   8.488   2.130  0.2065  0.0237 -1.4699
  500LEU    HB2 4727   8.093   8.355   2.225  0.0805  0.7078 -1.0623
  500LEU     CG 4728   8.293   8.313   2.159  0.1820 -0.2197 -0.2124
  500LEU     HG 4729   8.394   8.361   2.157  0.4478 -0.7562  0.3327
  500LEU    CD1 4730   8.299   8.196   2.261 -0.4696 -0.5655  0.5400
  500LEU   HD11 4731   8.196   8.155   2.264 -0.5676 -0.4625 -0.8011
  500LEU   HD12 4732   8.331   8.240   2.358  0.3398  0.6762 -0.2552
  500LEU   HD13 4733   8.366   8.118   2.219  1.9800  1.8197 -0.3418
  500LEU    CD2 4734   8.261   8.248   2.023  0.0998 -0.7013  0.3392
  500LEU   HD21 4735   8.259   8.329   1.947 -1.1157  1.3542  2.4326
  500LEU   HD22 4736   8.160   8.203   2.020 -0.7284  1.1191 -1.9632
  500LEU   HD23 4737   8.333   8.173   1.984  1.8082  1.4848 -0.9735
  500LEU      C 4738   8.334   8.580   2.314  0.0029 -0.5537  0.0797
  500LEU      O 4739   8.442   8.534   2.353  0.1738 -0.0684  0.3607
  501ILE      N 4740   8.317   8.705   2.262  0.2557 -0.5218  0.6700
  501ILE     HN 4741   8.232   8.731   2.216  1.7797 -0.8557 -2.5968
  501ILE     CA 4742   8.429   8.797   2.248 -0.3515  0.9574 -0.1174
  501ILE     HA 4743   8.522   8.743   2.243 -0.0078  1.2700  1.9821
  501ILE     CB 4744   8.409   8.872   2.115  0.2476 -0.0436  0.1423
  501ILE     HB 4745   8.312   8.926   2.120  0.6014  0.8975 -2.0288
  501ILE    CG2 4746   8.531   8.964   2.095  0.3693  0.7905  0.2104
  501ILE   HG21 4747   8.524   9.017   1.997  0.2372 -1.4660 -1.0611
  501ILE   HG22 4748   8.627   8.909   2.097  0.1559  0.3937 -0.2039
  501ILE   HG23 4749   8.538   9.044   2.172 -0.5204 -1.1855  2.4701
  501ILE    CG1 4750   8.403   8.782   1.985 -0.0277 -0.1313  0.2665
  501ILE   HG11 4751   8.402   8.846   1.894 -0.7225  1.0677  1.0849
  501ILE   HG12 4752   8.303   8.733   1.981  0.1434 -0.4925 -3.8397
  501ILE     CD 4753   8.504   8.669   1.976 -0.9320  0.3269 -0.2203
  501ILE    HD1 4754   8.516   8.616   2.073 -1.7865  0.8330  0.1717
  501ILE    HD2 4755   8.602   8.710   1.943 -0.8249  0.3155  0.0823
  501ILE    HD3 4756   8.478   8.589   1.904 -0.1543  0.4378 -0.6343
  501ILE      C 4757   8.443   8.886   2.366 -0.6704 -0.4977 -0.0039
  501ILE      O 4758   8.556   8.931   2.393 -0.6126 -0.0659  0.4764
  502GLY      N 4759   8.336   8.913   2.430  0.0491  0.0805 -0.1499
  502GLY     HN 4760   8.257   8.860   2.400  0.6998 -0.7495 -0.4246
  502GLY     CA 4761   8.321   9.029   2.516 -0.9026  0.1450 -0.1934
  502GLY    HA1 4762   8.217   9.055   2.507 -0.9453 -0.2192 -0.8416
  502GLY    HA2 4763   8.399   9.102   2.499 -0.3921 -0.6275 -1.3367
  502GLY      C 4764   8.334   8.996   2.665 -0.0308 -0.2540  0.3871
  502GLY      O 4765   8.346   9.091   2.743 -0.7284  0.3683 -0.1069
  503GLN      N 4766   8.336   8.867   2.704 -0.2671  0.1263  0.1842
  503GLN     HN 4767   8.327   8.786   2.647 -0.5009  0.7919 -0.7374
  503GLN     CA 4768   8.327   8.841   2.849  0.2349 -0.0083  0.2091
  503GLN     HA 4769   8.236   8.889   2.883  0.2649 -0.1767  0.5323
  503GLN     CB 4770   8.308   8.695   2.898 -0.7966  0.3410  0.2121
  503GLN    HB1 4771   8.213   8.648   2.864 -0.8326  0.9766 -0.6027
  503GLN    HB2 4772   8.291   8.692   3.008  1.0179 -0.3033  0.5068
  503GLN     CG 4773   8.427   8.596   2.882  0.0196  0.0038 -0.4273
  503GLN    HG1 4774   8.392   8.493   2.907 -1.9383  0.6561 -0.2575
  503GLN    HG2 4775   8.514   8.630   2.941 -0.0257  0.3533 -0.5615
  503GLN     CD 4776   8.485   8.587   2.738  0.1543 -0.3569 -0.8054
  503GLN    OE1 4777   8.596   8.644   2.721 -0.0907 -0.0715  0.3770
  503GLN    NE2 4778   8.412   8.525   2.639 -0.2465 -0.6434  0.0986
  503GLN   HE21 4779   8.462   8.515   2.553 -0.6697 -0.9581 -0.1141
  503GLN   HE22 4780   8.316   8.507   2.659  0.2290 -2.2308  1.1894
  503GLN      C 4781   8.437   8.900   2.938 -0.3054 -0.2542  0.3485
  503GLN      O 4782   8.418   8.953   3.046 -0.2506 -0.5672 -0.1974
  504LYS      N 4783   8.566   8.896   2.894 -0.2725  0.5229 -0.7313
  504LYS     HN 4784   8.594   8.858   2.807  1.5269 -0.5300  0.2374
  504LYS     CA 4785   8.676   8.955   2.971 -1.1590  0.3140 -0.0933
  504LYS     HA 4786   8.663   8.944   3.077  1.2092  3.3866  0.6377
  504LYS     CB 4787   8.804   8.868   2.944  0.1129 -0.8402  0.0526
  504LYS    HB1 4788   8.841   8.888   2.841 -1.1996  0.0536 -0.2691
  504LYS    HB2 4789   8.770   8.762   2.946 -1.8443 -0.2730 -1.0139
  504LYS     CG 4790   8.933   8.883   3.033 -0.1061 -0.4787 -0.0998
  504LYS    HG1 4791   8.999   8.798   3.007 -1.4931 -1.8405  0.6639
  504LYS    HG2 4792   8.897   8.873   3.137 -2.9859 -0.1777 -0.9707
  504LYS     CD 4793   9.010   9.025   3.030 -0.2392  0.0770 -0.0320
  504LYS    HD1 4794   9.096   9.020   3.101 -0.2775  2.6382  0.2705
  504LYS    HD2 4795   8.943   9.099   3.078  0.8437  1.0549  0.0163
  504LYS     CE 4796   9.047   9.067   2.888  0.0323  0.9635 -0.5522
  504LYS    HE1 4797   8.956   9.074   2.825 -0.0360 -2.6938 -1.0755
  504LYS    HE2 4798   9.121   8.997   2.845  1.2673  2.0700 -0.3213
  504LYS     NZ 4799   9.124   9.195   2.893 -0.3685  0.2514  0.3723
  504LYS    HZ1 4800   9.223   9.182   2.921 -0.7677 -0.8851  1.3305
  504LYS    HZ2 4801   9.078   9.249   2.969  1.1548 -0.0573  1.5546
  504LYS    HZ3 4802   9.111   9.245   2.803  0.2959  3.1732  1.7603
  504LYS      C 4803   8.692   9.108   2.953 -0.1089 -0.0318  0.0477
  504LYS      O 4804   8.740   9.183   3.040  0.4286 -0.5662  0.3393
  505TYR      N 4805   8.635   9.165   2.842 -0.4159 -0.0114 -0.0000
  505TYR     HN 4806   8.600   9.098   2.776 -2.2044 -0.6958  1.5365
  505TYR     CA 4807   8.616   9.309   2.823  0.3651  0.4559 -0.6523
  505TYR     HA 4808   8.710   9.351   2.854  0.3539 -0.0287  0.0533
  505TYR     CB 4809   8.591   9.341   2.673 -0.0209  0.1921  0.2330
  505TYR    HB1 4810   8.530   9.261   2.627  0.9051 -0.7658  0.6364
  505TYR    HB2 4811   8.690   9.333   2.623  1.3749 -1.9873  3.0645
  505TYR     CG 4812   8.527   9.472   2.646 -0.4274 -0.7477  0.1130
  505TYR    CD1 4813   8.394   9.483   2.602 -0.3047  0.0202 -0.0595
  505TYR    HD1 4814   8.328   9.399   2.586 -0.0808  0.0508 -1.2366
  505TYR    CE1 4815   8.350   9.609   2.556 -0.0006  0.2833  0.4547
  505TYR    HE1 4816   8.253   9.630   2.513 -0.2169 -0.1535  0.7200
  505TYR     CZ 4817   8.425   9.722   2.565 -0.8632 -0.1807 -0.5249
  505TYR     OH 4818   8.374   9.847   2.522  0.2572 -0.1352 -0.1574
  505TYR     HH 4819   8.441   9.910   2.551  2.7128 -1.5063 -2.4178
  505TYR    CD2 4820   8.605   9.594   2.659  0.0687 -0.8482  1.3260
  505TYR    HD2 4821   8.707   9.593   2.693  0.3454  0.4335  0.5960
  505TYR    CE2 4822   8.553   9.712   2.613 -0.4118  0.2729 -0.3374
  505TYR    HE2 4823   8.624   9.794   2.612 -0.7167  0.6486  2.4253
  505TYR      C 4824   8.520   9.372   2.918  0.4219  0.0511  0.6674
  505TYR      O 4825   8.555   9.473   2.974 -0.6473 -0.0065 -0.7001
  506LEU      N 4826   8.408   9.301   2.951  0.0138  0.2450 -0.3242
  506LEU     HN 4827   8.383   9.223   2.893  0.8581  1.3508 -2.2736
  506LEU     CA 4828   8.321   9.341   3.055 -0.1797  0.2638  0.1619
  506LEU     HA 4829   8.287   9.438   3.022 -0.9648  0.5066  1.5815
  506LEU     CB 4830   8.200   9.238   3.072  0.3564  0.3196 -0.6598
  506LEU    HB1 4831   8.139   9.267   3.160  0.4480 -0.6119 -0.2728
  506LEU    HB2 4832   8.246   9.145   3.113  0.0990  0.8264  0.8391
  506LEU     CG 4833   8.104   9.205   2.955  0.1086 -0.6895  0.2182
  506LEU     HG 4834   8.151   9.178   2.858 -0.1858 -0.6557  0.0642
  506LEU    CD1 4835   8.005   9.095   2.990 -0.4201 -0.4569  1.0462
  506LEU   HD11 4836   7.949   9.118   3.083 -0.4054 -1.2214  1.2527
  506LEU   HD12 4837   8.046   8.992   3.000  0.7039 -0.0537  0.7440
  506LEU   HD13 4838   7.933   9.086   2.906 -0.5149  0.1080  1.0633
  506LEU    CD2 4839   8.023   9.332   2.924 -0.5372 -0.1345  0.0901
  506LEU   HD21 4840   7.935   9.308   2.860 -0.4077  1.8736 -0.9056
  506LEU   HD22 4841   8.089   9.408   2.876 -0.7031  1.1209  1.7644
  506LEU   HD23 4842   7.988   9.373   3.021  2.6346  1.9171  0.5232
  506LEU      C 4843   8.388   9.370   3.185 -0.1272  0.2122  0.2001
  506LEU      O 4844   8.360   9.466   3.257  0.6180 -0.3802 -0.1622
  507LYS      N 4845   8.489   9.284   3.223  0.1963  0.1804 -0.1197
  507LYS     HN 4846   8.520   9.215   3.158 -0.5945 -0.2973  0.0031
  507LYS     CA 4847   8.563   9.292   3.345 -0.0464 -0.4800 -0.0139
  507LYS     HA 4848   8.491   9.297   3.425 -0.5610 -2.5246 -0.2983
  507LYS     CB 4849   8.652   9.165   3.370 -0.0325 -0.2211  0.8882
  507LYS    HB1 4850   8.714   9.179   3.461  1.4205  2.0058 -0.3752
  507LYS    HB2 4851   8.719   9.162   3.282 -0.0625  1.3681  0.7893
  507LYS     CG 4852   8.578   9.024   3.368  0.1117 -0.6070  0.0958
  507LYS    HG1 4853   8.656   8.947   3.387  1.5876  0.4643 -1.3590
  507LYS    HG2 4854   8.542   9.013   3.264 -0.1122 -0.1608  0.1237
  507LYS     CD 4855   8.461   9.004   3.461 -0.3357 -0.0050  0.4628
  507LYS    HD1 4856   8.424   8.900   3.444  0.6912 -0.4728  1.0352
  507LYS    HD2 4857   8.383   9.080   3.439  2.2287  2.9524  0.9747
  507LYS     CE 4858   8.502   9.015   3.607 -0.2400 -0.0623 -0.1274
  507LYS    HE1 4859   8.407   9.016   3.665  0.5154  1.2055  1.1544
  507LYS    HE2 4860   8.554   9.113   3.621  1.4326 -0.0604 -4.7674
  507LYS     NZ 4861   8.587   8.905   3.653  0.5744 -0.3335 -0.0891
  507LYS    HZ1 4862   8.550   8.811   3.627 -0.2909 -1.2039  3.6628
  507LYS    HZ2 4863   8.609   8.907   3.754 -3.2720 -1.6377  0.9634
  507LYS    HZ3 4864   8.678   8.912   3.604  0.8849 -1.5064  0.2913
  507LYS      C 4865   8.650   9.418   3.353 -0.1704 -0.0492  0.0909
  507LYS      O 4866   8.655   9.494   3.450 -0.1741  0.1742 -0.0939
  508ASP      N 4867   8.730   9.448   3.250  0.4992 -0.5192  0.4119
  508ASP     HN 4868   8.746   9.391   3.169 -0.5889  0.6355 -0.6665
  508ASP     CA 4869   8.818   9.565   3.238  0.1094  0.4727  0.1401
  508ASP     HA 4870   8.875   9.572   3.329  0.0372  0.7650  0.1636
  508ASP     CB 4871   8.918   9.545   3.117 -0.2875  0.1260  0.4484
  508ASP    HB1 4872   8.970   9.642   3.099  0.0865 -0.1384  0.1080
  508ASP    HB2 4873   8.865   9.525   3.022 -2.3602  3.5760  0.6821
  508ASP     CG 4874   9.015   9.437   3.147  0.0825 -0.3405  0.0372
  508ASP    OD1 4875   9.080   9.383   3.057  0.0804 -0.4436  0.4930
  508ASP    OD2 4876   9.037   9.400   3.266 -0.4030 -0.2832 -0.2216
  508ASP      C 4877   8.740   9.692   3.224  0.4885  0.3011 -0.2171
  508ASP      O 4878   8.789   9.791   3.283  0.7002  0.1932 -0.4749
  509ALA      N 4879   8.641   9.689   3.135  0.5533 -0.2485  0.4843
  509ALA     HN 4880   8.604   9.605   3.095 -0.1132  0.2439  0.0463
  509ALA     CA 4881   8.576   9.810   3.095  0.1804 -0.3987 -0.3750
  509ALA     HA 4882   8.653   9.879   3.065 -1.1524  1.6366  0.6574
  509ALA     CB 4883   8.485   9.781   2.975 -0.5174  1.1448  0.7381
  509ALA    HB1 4884   8.408   9.860   2.959 -2.0279 -0.3033  0.5900
  509ALA    HB2 4885   8.421   9.691   2.984  2.4784 -1.3261 -0.6312
  509ALA    HB3 4886   8.542   9.760   2.881 -0.6178  0.1677  0.8826
  509ALA      C 4887   8.492   9.883   3.205 -1.2577  0.3693 -0.1822
  509ALA      O 4888   8.520   9.993   3.249  0.2958 -0.0731 -0.3680
  510ILE      N 4889   8.389   9.809   3.256  0.7714 -0.4283  0.3786
  510ILE     HN 4890   8.372   9.713   3.233  0.1985 -0.2449  0.0316
  510ILE     CA 4891   8.287   9.884   3.337 -0.2281  0.6280 -0.1226
  510ILE     HA 4892   8.307   9.989   3.347 -0.9074  0.7080  0.4704
  510ILE     CB 4893   8.144   9.845   3.287 -0.1786  0.6974  0.9971
  510ILE     HB 4894   8.059   9.864   3.356 -2.8063 -1.4929 -1.3840
  510ILE    CG2 4895   8.112   9.950   3.176 -0.4594 -0.8559 -0.0332
  510ILE   HG21 4896   8.116  10.055   3.210  1.4813 -0.9340  0.0463
  510ILE   HG22 4897   8.015   9.936   3.123 -0.0388  1.9271 -1.7541
  510ILE   HG23 4898   8.188   9.941   3.095  0.9788 -1.4315  1.3321
  510ILE    CG1 4899   8.132   9.698   3.247 -0.6007  0.0037 -0.0557
  510ILE   HG11 4900   8.162   9.637   3.335 -0.7281 -0.7017 -0.4973
  510ILE   HG12 4901   8.191   9.674   3.156 -0.3192  3.4895 -0.9404
  510ILE     CD 4902   7.988   9.655   3.212 -0.4137 -0.3697 -1.1265
  510ILE    HD1 4903   7.910   9.702   3.275  0.1103 -0.4799 -0.3877
  510ILE    HD2 4904   7.982   9.545   3.228 -0.1248 -0.3994 -1.2279
  510ILE    HD3 4905   7.974   9.674   3.104  0.5920  0.4282 -1.1252
  510ILE      C 4906   8.298   9.839   3.480 -0.6051 -0.2090  0.6115
  510ILE      O 4907   8.232   9.892   3.567  0.8195 -0.1834  0.7692
  511GLY      N 4908   8.396   9.746   3.512 -0.3338  0.0656  0.2928
  511GLY     HN 4909   8.468   9.712   3.452 -2.0274 -1.6700 -0.8475
  511GLY     CA 4910   8.411   9.682   3.645  0.3295  0.0823  1.0848
  511GLY    HA1 4911   8.495   9.614   3.642  1.0674  0.9744  1.1866
  511GLY    HA2 4912   8.310   9.649   3.665  0.4376 -0.8847  0.1009
  511GLY      C 4913   8.434   9.780   3.765 -0.4371  0.0064  0.0901
  511GLY      O 4914   8.373   9.763   3.870  0.4355  0.2402  0.5720
  512GLU      N 4915   8.520   9.883   3.743  1.1180  0.2215 -0.0720
  512GLU     HN 4916   8.569   9.895   3.657  1.7594  0.2896  0.2951
  512GLU     CA 4917   8.540   9.995   3.832  0.2133  0.3637  0.1758
  512GLU     HA 4918   8.560   9.942   3.924  0.4493 -1.3002 -0.7845
  512GLU     CB 4919   8.666  10.080   3.802 -0.2014 -0.0986  0.6112
  512GLU    HB1 4920   8.670  10.166   3.873 -1.8921 -0.7598  1.5835
  512GLU    HB2 4921   8.655  10.119   3.699  0.8739 -0.3743  0.3895
  512GLU     CG 4922   8.798   9.996   3.825  0.2950 -0.5665 -0.0263
  512GLU    HG1 4923   8.799   9.923   3.742 -1.4569  2.0338 -2.5162
  512GLU    HG2 4924   8.782   9.950   3.925  0.7569  0.8208  0.7106
  512GLU     CD 4925   8.923  10.089   3.833 -0.0072  0.0692 -0.5143
  512GLU    OE1 4926   9.004  10.094   3.745 -0.0431 -0.0490  0.1636
  512GLU    OE2 4927   8.948  10.137   3.952  0.4725 -0.5563  0.2652
  512GLU      C 4928   8.422  10.087   3.865  0.2063  0.1372 -0.5817
  512GLU      O 4929   8.402  10.136   3.975  0.0241 -0.1883 -0.3299
  513PHE      N 4930   8.342  10.114   3.760 -0.3774  0.5252 -0.0787
  513PHE     HN 4931   8.357  10.071   3.671  1.0848  0.3667  0.2108
  513PHE     CA 4932   8.213  10.188   3.772  0.2470  0.0034 -0.7476
  513PHE     HA 4933   8.226  10.280   3.828 -0.2443  0.1033 -0.7922
  513PHE     CB 4934   8.166  10.227   3.624  0.0642  0.2394 -0.0273
  513PHE    HB1 4935   8.196  10.146   3.555 -0.0863 -0.4673  0.7273
  513PHE    HB2 4936   8.215  10.324   3.602  0.0637  0.2702  0.1036
  513PHE     CG 4937   8.019  10.242   3.609  0.5358  0.4595  0.3676
  513PHE    CD1 4938   7.943  10.130   3.568 -0.1149  0.1777 -0.8071
  513PHE    HD1 4939   8.003  10.043   3.548  1.2099  0.7645  0.4270
  513PHE    CE1 4940   7.800  10.139   3.581  0.6937 -0.1447 -0.5087
  513PHE    HE1 4941   7.742  10.052   3.554 -0.6440  0.7972 -0.7579
  513PHE     CZ 4942   7.734  10.252   3.631  0.3610 -0.0708  0.0023
  513PHE     HZ 4943   7.627  10.256   3.648  0.2671 -1.2121 -0.2575
  513PHE    CD2 4944   7.955  10.350   3.659 -0.3970 -0.6310 -0.2017
  513PHE    HD2 4945   8.017  10.432   3.693 -0.0071 -1.7951  2.1280
  513PHE    CE2 4946   7.815  10.359   3.676  0.6211 -0.0199  0.8894
  513PHE    HE2 4947   7.770  10.446   3.721  0.5515  1.1991 -1.4153
  513PHE      C 4948   8.116  10.112   3.861  0.0978 -0.0895 -0.6391
  513PHE      O 4949   8.084  10.169   3.965  0.5822  0.5771 -0.1636
  514ILE      N 4950   8.107   9.978   3.835 -0.0793 -0.4418  0.6629
  514ILE     HN 4951   8.149   9.936   3.755  0.4882  1.0453  0.1550
  514ILE     CA 4952   8.023   9.879   3.907 -0.4006 -0.2741  0.2512
  514ILE     HA 4953   7.922   9.911   3.890 -0.5082 -1.3586 -1.3810
  514ILE     CB 4954   8.017   9.742   3.836 -0.1692 -0.3664  0.2603
  514ILE     HB 4955   8.123   9.716   3.813 -0.0137  0.7036 -0.3026
  514ILE    CG2 4956   7.969   9.628   3.924 -0.1530  0.2634 -0.4567
  514ILE   HG21 4957   7.870   9.646   3.972  0.4839  2.0806  0.2864
  514ILE   HG22 4958   8.042   9.617   4.007  1.8886  1.0024 -2.0711
  514ILE   HG23 4959   7.968   9.533   3.867  1.2521  0.0859 -0.2181
  514ILE    CG1 4960   7.942   9.757   3.709  0.1469  0.3101  0.9771
  514ILE   HG11 4961   7.963   9.667   3.646  2.8914  0.2592  1.8589
  514ILE   HG12 4962   7.984   9.843   3.653 -1.1253 -0.0684 -0.6689
  514ILE     CD 4963   7.790   9.779   3.721  0.0055 -0.0360  0.6138
  514ILE    HD1 4964   7.753   9.833   3.811 -2.7218 -1.5819  0.5605
  514ILE    HD2 4965   7.754   9.674   3.722  2.2150 -0.8493 -0.1639
  514ILE    HD3 4966   7.742   9.829   3.634  0.8807  0.0393  0.1729
  514ILE      C 4967   8.060   9.875   4.051 -0.9602 -0.5103  0.2108
  514ILE      O 4968   7.970   9.872   4.130  0.4670  0.1018  0.1501
  515ARG      N 4969   8.188   9.871   4.086 -0.3705 -0.2393 -0.4609
  515ARG     HN 4970   8.259   9.870   4.016 -0.1593 -0.7968 -0.2446
  515ARG     CA 4971   8.228   9.859   4.222  0.2533 -0.5532 -0.0417
  515ARG     HA 4972   8.164   9.792   4.278 -2.1061  0.5304 -1.3080
  515ARG     CB 4973   8.369   9.806   4.230 -0.2796  0.2195 -0.0980
  515ARG    HB1 4974   8.423   9.820   4.326  1.5668 -2.2048 -0.6963
  515ARG    HB2 4975   8.434   9.856   4.155 -0.6389  0.5248 -0.2082
  515ARG     CG 4976   8.359   9.650   4.207 -0.1322 -0.0763 -0.7276
  515ARG    HG1 4977   8.335   9.623   4.102  0.4776 -0.1102 -0.8662
  515ARG    HG2 4978   8.302   9.598   4.287  0.2349  0.2333 -0.2542
  515ARG     CD 4979   8.508   9.600   4.213 -1.1799 -0.4944  0.1328
  515ARG    HD1 4980   8.554   9.615   4.314  0.6203  2.2530 -0.9735
  515ARG    HD2 4981   8.566   9.658   4.138 -1.3082  0.1626  0.5295
  515ARG     NE 4982   8.515   9.454   4.175 -0.4768  0.1994 -0.1701
  515ARG     HE 4983   8.488   9.393   4.249 -0.4654  0.5034  0.0816
  515ARG     CZ 4984   8.512   9.401   4.056 -0.4651 -0.2587 -0.7558
  515ARG    NH1 4985   8.531   9.468   3.945  0.2162 -0.1330  0.5649
  515ARG   HH11 4986   8.591   9.547   3.960  0.6015 -0.2393 -0.3406
  515ARG   HH12 4987   8.533   9.439   3.850 -1.4918 -0.0819  0.4927
  515ARG    NH2 4988   8.464   9.277   4.038 -0.8965 -0.0048 -0.7077
  515ARG   HH21 4989   8.431   9.234   4.122 -0.5472  0.3525 -0.3811
  515ARG   HH22 4990   8.452   9.237   3.947 -1.3474 -1.3510 -0.0792
  515ARG      C 4991   8.199   9.985   4.300 -0.3499  0.2285  0.0872
  515ARG      O 4992   8.163   9.990   4.421  0.0774  0.6337  0.2029
  516ALA      N 4993   8.207  10.100   4.231 -0.4727  0.1515 -0.4740
  516ALA     HN 4994   8.234  10.089   4.135  3.0093  0.2464  0.3709
  516ALA     CA 4995   8.170  10.229   4.282  0.4671 -0.4103 -0.4381
  516ALA     HA 4996   8.213  10.234   4.381 -1.1785 -0.3491  0.3121
  516ALA     CB 4997   8.231  10.337   4.192 -0.1238 -0.7001 -0.1884
  516ALA    HB1 4998   8.341  10.329   4.200 -0.2613 -0.5167  3.5589
  516ALA    HB2 4999   8.198  10.436   4.228  2.6289  0.4053 -0.5037
  516ALA    HB3 5000   8.196  10.334   4.086 -0.9988 -0.9537  0.0922
  516ALA      C 5001   8.028  10.264   4.308  0.5188  0.3324 -0.0651
  516ALA      O 5002   7.991  10.327   4.413 -0.2475  0.3445  0.2118
  517LEU      N 5003   7.947  10.216   4.216  0.0971  0.2624 -0.0020
  517LEU     HN 5004   7.981  10.175   4.132  0.2105  1.5508 -0.6053
  517LEU     CA 5005   7.805  10.202   4.236  0.4859  0.2181 -0.0483
  517LEU     HA 5006   7.765  10.292   4.279 -0.1703 -0.7000  1.3417
  517LEU     CB 5007   7.739  10.176   4.102  0.4533 -0.0540  0.3007
  517LEU    HB1 5008   7.643  10.122   4.111 -1.1055  1.9826 -2.4828
  517LEU    HB2 5009   7.806  10.110   4.042 -1.0155 -0.0014 -1.5021
  517LEU     CG 5010   7.708  10.309   4.026  0.2142  0.5821  0.2128
  517LEU     HG 5011   7.671  10.278   3.926  2.2024  0.3054 -0.4783
  517LEU    CD1 5012   7.594  10.388   4.090 -0.1879  0.3493  0.1770
  517LEU   HD11 5013   7.505  10.325   4.105  0.6642 -1.2756 -1.2853
  517LEU   HD12 5014   7.559  10.465   4.018 -1.3794 -3.2231 -3.4190
  517LEU   HD13 5015   7.624  10.445   4.181  2.1816 -0.1234 -0.2201
  517LEU    CD2 5016   7.832  10.399   3.992  0.1654 -0.4340  0.4620
  517LEU   HD21 5017   7.885  10.433   4.083  2.1068  0.8160 -1.0676
  517LEU   HD22 5018   7.802  10.490   3.936 -0.9297 -0.2168  1.3509
  517LEU   HD23 5019   7.893  10.335   3.925 -0.4513  1.2709 -1.8484
  517LEU      C 5020   7.756  10.096   4.338 -0.0832 -0.7673 -0.5138
  517LEU      O 5021   7.660  10.123   4.409  0.2118  0.1818  0.4790
  518TYR      N 5022   7.818   9.979   4.355 -0.3452  0.4193  0.6196
  518TYR     HN 5023   7.880   9.952   4.282  0.6561  0.5190  1.4127
  518TYR     CA 5024   7.792   9.884   4.459 -0.5960  1.0075 -0.5937
  518TYR     HA 5025   7.686   9.865   4.456 -0.5454  0.7034 -0.5235
  518TYR     CB 5026   7.872   9.749   4.439  0.3761 -0.1346 -1.0003
  518TYR    HB1 5027   7.900   9.698   4.534 -1.4127  0.1581 -0.2747
  518TYR    HB2 5028   7.973   9.755   4.394  0.4437  0.2284 -0.8033
  518TYR     CG 5029   7.791   9.649   4.368  0.0717 -0.7671  0.1002
  518TYR    CD1 5030   7.724   9.674   4.243 -0.8261  0.3641  0.4144
  518TYR    HD1 5031   7.727   9.774   4.202  1.5437  1.0260  2.0192
  518TYR    CE1 5032   7.662   9.568   4.179  0.2306 -0.8474  0.1439
  518TYR    HE1 5033   7.612   9.589   4.085 -2.9115 -1.9251  1.4465
  518TYR     CZ 5034   7.673   9.437   4.223  0.0147 -0.0857 -0.1063
  518TYR     OH 5035   7.614   9.329   4.155 -0.2269  0.1464  0.4235
  518TYR     HH 5036   7.618   9.247   4.204 -2.4183  0.1750  0.7346
  518TYR    CD2 5037   7.786   9.516   4.424  0.1524 -0.0596 -0.0460
  518TYR    HD2 5038   7.822   9.483   4.520 -0.9911 -0.9456  0.1126
  518TYR    CE2 5039   7.722   9.415   4.352  0.3284  0.0644 -0.5504
  518TYR    HE2 5040   7.719   9.313   4.387  0.7099  0.0588 -0.5279
  518TYR      C 5041   7.821   9.944   4.596 -0.6173 -0.0342 -0.5594
  518TYR      O 5042   7.743   9.916   4.688 -0.4955  0.5072 -0.7808
  519GLU      N 5043   7.936  10.018   4.609  0.0477  0.1705  0.3397
  519GLU     HN 5044   8.005  10.020   4.538  0.4768 -0.6686  0.7210
  519GLU     CA 5045   7.977  10.093   4.722  0.3338 -0.2151 -0.6456
  519GLU     HA 5046   7.977  10.027   4.808 -0.8397 -0.4331 -0.7915
  519GLU     CB 5047   8.117  10.149   4.705 -0.2847  0.1947 -0.4296
  519GLU    HB1 5048   8.133  10.243   4.763  1.6644 -1.7256  2.4076
  519GLU    HB2 5049   8.125  10.162   4.595 -2.6938 -0.2860 -0.7280
  519GLU     CG 5050   8.224  10.050   4.762  0.4138  0.1285 -0.7553
  519GLU    HG1 5051   8.229   9.952   4.710  0.3628 -1.4645  1.9956
  519GLU    HG2 5052   8.195  10.015   4.864 -0.7134  3.0113  0.0008
  519GLU     CD 5053   8.362  10.113   4.784 -0.1044  0.5231 -0.1038
  519GLU    OE1 5054   8.464  10.034   4.773 -1.0509 -0.6494  0.0164
  519GLU    OE2 5055   8.377  10.240   4.818  0.5845  1.0242 -0.2290
  519GLU      C 5056   7.880  10.217   4.756  0.3459 -0.2657  0.4801
  519GLU      O 5057   7.874  10.268   4.865 -0.4355 -0.1155  0.2283
  520SER      N 5058   7.803  10.269   4.657 -0.0956 -0.1991  0.5335
  520SER     HN 5059   7.808  10.219   4.571  2.4702  0.9545 -0.0925
  520SER     CA 5060   7.702  10.368   4.679 -0.4315 -0.3942 -0.0654
  520SER     HA 5061   7.744  10.444   4.743  1.7583 -0.6568 -1.0692
  520SER     CB 5062   7.660  10.441   4.552 -0.1926 -0.0555 -0.2247
  520SER    HB1 5063   7.585  10.521   4.570  0.8257  1.1706 -1.2423
  520SER    HB2 5064   7.616  10.359   4.491  0.2285 -1.5029  1.3386
  520SER     OG 5065   7.774  10.510   4.498  0.1697 -0.3381 -0.3790
  520SER    HG1 5066   7.839  10.440   4.484 -2.4469 -3.2450  0.6445
  520SER      C 5067   7.585  10.323   4.767  0.4109 -0.0637 -0.1360
  520SER      O 5068   7.526  10.214   4.745  0.4240 -0.0990  0.3426
  521GLU      N 5069   7.538  10.408   4.862 -0.2232 -0.6974  0.0877
  521GLU     HN 5070   7.597  10.483   4.890  0.5497 -1.0540 -0.5777
  521GLU     CA 5071   7.399  10.405   4.915  0.4252 -0.4162 -0.4370
  521GLU     HA 5072   7.347  10.328   4.859  2.0578 -0.6394 -1.7420
  521GLU     CB 5073   7.390  10.389   5.067  0.3041  0.0694  0.4887
  521GLU    HB1 5074   7.289  10.405   5.110 -0.1577 -1.8414  0.2088
  521GLU    HB2 5075   7.466  10.459   5.107  2.4964 -1.1264 -1.3755
  521GLU     CG 5076   7.435  10.243   5.111  0.2242  0.8593 -0.3626
  521GLU    HG1 5077   7.544  10.234   5.092  0.1987 -1.2429  0.1744
  521GLU    HG2 5078   7.380  10.161   5.060  0.4249 -0.9887  2.1527
  521GLU     CD 5079   7.413  10.215   5.257 -0.5059 -0.1938  0.1180
  521GLU    OE1 5080   7.376  10.308   5.339  0.2062  0.4474  0.3210
  521GLU    OE2 5081   7.442  10.101   5.294  0.6657 -0.3948 -0.7691
  521GLU      C 5082   7.346  10.547   4.884 -0.0651  0.5352 -0.0309
  521GLU      O 5083   7.230  10.576   4.915  0.5915 -0.1833  0.3837
  522GLU      N 5084   7.421  10.642   4.822 -0.1749  0.1402  0.3266
  522GLU     HN 5085   7.520  10.637   4.809 -0.1673  3.0634 -1.7579
  522GLU     CA 5086   7.365  10.763   4.768 -0.5642 -0.3531 -0.3642
  522GLU     HA 5087   7.311  10.806   4.852 -1.6325 -2.0493 -0.1543
  522GLU     CB 5088   7.469  10.856   4.686  0.1000  0.2334 -0.0237
  522GLU    HB1 5089   7.412  10.929   4.625 -1.8385 -1.7038 -0.6685
  522GLU    HB2 5090   7.520  10.785   4.618 -0.7658 -0.6688  0.2405
  522GLU     CG 5091   7.564  10.932   4.780 -0.7126  0.1256  0.1232
  522GLU    HG1 5092   7.649  10.976   4.724 -1.1961  0.8572 -0.0474
  522GLU    HG2 5093   7.610  10.868   4.858  0.0288  0.6565  0.1268
  522GLU     CD 5094   7.501  11.043   4.851  0.3387 -0.1618  0.0561
  522GLU    OE1 5095   7.557  11.153   4.860  0.2040  0.2000  0.3154
  522GLU    OE2 5096   7.397  11.012   4.914  0.4048  0.6181 -0.0727
  522GLU      C 5097   7.248  10.739   4.669 -0.4525 -0.2325 -0.2998
  522GLU      O 5098   7.261  10.673   4.566  0.0320  0.1785  0.0678
  523ASN      N 5099   7.126  10.792   4.698  0.0333  0.0848  0.4445
  523ASN     HN 5100   7.117  10.865   4.765  0.3922  0.0239  0.5621
  523ASN     CA 5101   7.006  10.755   4.627  0.8310  0.2796 -0.2440
  523ASN     HA 5102   7.004  10.651   4.598 -0.7895 -0.1993  1.4329
  523ASN     CB 5103   6.886  10.764   4.725 -0.0986  0.1633 -0.5800
  523ASN    HB1 5104   6.876  10.868   4.764  0.2886  0.0684 -0.2224
  523ASN    HB2 5105   6.906  10.694   4.808 -0.8330 -1.7702 -1.9645
  523ASN     CG 5106   6.747  10.728   4.670 -0.3155 -0.1657 -0.0287
  523ASN    OD1 5107   6.742  10.672   4.563  0.1292  0.1556  0.1580
  523ASN    ND2 5108   6.641  10.745   4.747  0.1862  0.1657  0.3681
  523ASN   HD21 5109   6.570  10.675   4.734 -3.4308  3.6052 -0.3904
  523ASN   HD22 5110   6.651  10.801   4.829  1.7135 -0.1937  0.4434
  523ASN      C 5111   6.988  10.832   4.489  0.1531  0.2340  0.4085
  523ASN      O 5112   7.028  10.949   4.480  0.7666 -0.0447 -0.0311
  524CYS      N 5113   6.943  10.768   4.382  0.0404  0.5325  0.2165
  524CYS     HN 5114   6.926  10.670   4.391  0.1595  0.6725  2.6809
  524CYS     CA 5115   6.911  10.817   4.251  0.6055 -0.5269  0.0291
  524CYS     HA 5116   6.922  10.924   4.251 -0.9701 -0.2974  1.9953
  524CYS     CB 5117   7.016  10.755   4.157  0.0989  0.0647  0.6125
  524CYS    HB1 5118   7.000  10.770   4.048 -0.0312 -1.1846  0.4468
  524CYS    HB2 5119   7.001  10.645   4.165 -0.8086  0.2436  1.6126
  524CYS     SG 5120   7.197  10.787   4.198  0.6712 -0.6404  0.1766
  524CYS    HG1 5121   7.177  10.865   4.303 -1.7056  0.4525 -1.0092
  524CYS      C 5122   6.772  10.789   4.201  0.5470  0.3861  0.2216
  524CYS      O 5123   6.748  10.783   4.079  0.3125  0.5536 -0.0261
  525GLU      N 5124   6.682  10.760   4.291  0.4819 -0.3944  0.5773
  525GLU     HN 5125   6.699  10.747   4.389  0.1068 -0.0427  0.6898
  525GLU     CA 5126   6.539  10.738   4.265  0.0413 -0.6493  0.4794
  525GLU     HA 5127   6.551  10.649   4.205  1.5316 -0.6681  0.7757
  525GLU     CB 5128   6.464  10.712   4.397  0.3156  0.3990 -0.6613
  525GLU    HB1 5129   6.478  10.804   4.457  0.8628 -0.1098  0.0036
  525GLU    HB2 5130   6.522  10.626   4.438  0.9010  1.2838  0.3992
  525GLU     CG 5131   6.314  10.664   4.384  0.1179 -0.0713  0.3924
  525GLU    HG1 5132   6.267  10.760   4.353 -0.9200  0.1026  2.2988
  525GLU    HG2 5133   6.277  10.622   4.481 -0.2677 -1.2199 -0.2361
  525GLU     CD 5134   6.298  10.564   4.272  0.2509  0.0071  0.1162
  525GLU    OE1 5135   6.260  10.607   4.162 -0.3528  0.0229 -0.2718
  525GLU    OE2 5136   6.322  10.443   4.295 -0.5470  0.0959  0.3331
  525GLU      C 5137   6.478  10.856   4.184 -0.1297  0.6109 -0.4028
  525GLU      O 5138   6.489  10.973   4.217  0.3296 -0.1034  0.0255
  526VAL      N 5139   6.403  10.824   4.077  0.6367  0.0876 -0.0915
  526VAL     HN 5140   6.370  10.731   4.061 -3.8939  0.9840  2.3948
  526VAL     CA 5141   6.337  10.921   3.990 -0.9350 -0.1179  0.1188
  526VAL     HA 5142   6.381  11.019   4.003 -2.8195  1.2981 -2.8927
  526VAL     CB 5143   6.355  10.887   3.839 -0.1060 -0.3569 -0.4508
  526VAL     HB 5144   6.298  10.962   3.779 -3.6079 -2.2243  0.2368
  526VAL    CG1 5145   6.511  10.889   3.796  0.8775 -0.0877 -0.1036
  526VAL   HG11 5146   6.583  10.847   3.870  0.9592  0.5173  0.1676
  526VAL   HG12 5147   6.545  10.992   3.775  1.0439 -0.1823 -0.3057
  526VAL   HG13 5148   6.533  10.838   3.699  1.4171  0.7496 -0.4287
  526VAL    CG2 5149   6.289  10.749   3.808 -0.4311 -0.5512  0.8858
  526VAL   HG21 5150   6.180  10.764   3.826 -0.5814 -0.8472  0.2459
  526VAL   HG22 5151   6.345  10.663   3.852  0.4836 -0.8518 -0.7767
  526VAL   HG23 5152   6.295  10.740   3.697 -1.6578  0.8492  0.6712
  526VAL      C 5153   6.192  10.935   4.017 -0.7110  0.6680  0.3698
  526VAL      O 5154   6.136  11.025   3.963 -0.0458  0.2073  0.3074
  527ASP      N 5155   6.126  10.849   4.091  0.1430 -0.0046  0.3137
  527ASP     HN 5156   6.183  10.781   4.136 -0.4900 -0.3481  0.6105
  527ASP     CA 5157   5.983  10.856   4.123 -0.2757  0.3015  0.3135
  527ASP     HA 5158   5.933  10.888   4.032  0.8994  1.0240 -0.0962
  527ASP     CB 5159   5.930  10.709   4.153 -0.7823  0.2102 -0.2789
  527ASP    HB1 5160   5.998  10.653   4.221 -1.9915  0.1686  0.9624
  527ASP    HB2 5161   5.932  10.656   4.056  1.6147 -0.6440  0.1652
  527ASP     CG 5162   5.786  10.702   4.208 -0.6821  0.5644  0.1830
  527ASP    OD1 5163   5.742  10.595   4.241  0.0524  0.2302 -0.3118
  527ASP    OD2 5164   5.716  10.805   4.211  0.4106 -0.2210 -0.4810
  527ASP      C 5165   5.956  10.959   4.225  0.3325  0.3180 -0.1583
  527ASP      O 5166   6.003  10.944   4.337  0.1142  0.7538  0.3757
  528PRO      N 5167   5.878  11.064   4.199 -0.0634 -0.1018  0.0411
  528PRO     CD 5168   5.802  11.090   4.074 -0.1532  0.1926 -0.1838
  528PRO    HD1 5169   5.750  11.000   4.035 -0.8904  0.8763 -0.8152
  528PRO    HD2 5170   5.877  11.142   4.011  1.6126  0.6913  2.1763
  528PRO     CA 5171   5.867  11.173   4.289  0.5018 -0.9357  0.7009
  528PRO     HA 5172   5.968  11.205   4.309  0.8124  0.6857 -2.7671
  528PRO     CB 5173   5.788  11.281   4.209 -0.3623  0.3145  0.4691
  528PRO    HB1 5174   5.856  11.337   4.141  0.8673 -1.7304 -0.0667
  528PRO    HB2 5175   5.718  11.350   4.261 -0.0631  1.8471 -1.0675
  528PRO     CG 5176   5.701  11.201   4.107 -0.4988  0.0962 -0.0440
  528PRO    HG1 5177   5.614  11.147   4.152  0.2370 -1.0594  0.0367
  528PRO    HG2 5178   5.679  11.254   4.012  0.7708  0.3530 -0.2072
  528PRO      C 5179   5.788  11.140   4.421  0.2244  0.8342  0.7302
  528PRO      O 5180   5.805  11.199   4.531 -0.0189  0.3372  0.5369
  529ILE      N 5181   5.695  11.040   4.406 -0.4320  0.6234  0.0113
  529ILE     HN 5182   5.696  10.996   4.317  0.4575  0.6995 -0.0212
  529ILE     CA 5183   5.615  10.988   4.515 -0.6407 -0.0540 -0.9872
  529ILE     HA 5184   5.559  11.068   4.561  0.4862  0.0781  0.2023
  529ILE     CB 5185   5.511  10.891   4.465 -0.6381 -0.3366 -0.1286
  529ILE     HB 5186   5.564  10.798   4.434  0.7725  0.1304  0.7612
  529ILE    CG2 5187   5.421  10.852   4.577 -0.0705 -0.0707 -0.0751
  529ILE   HG21 5188   5.375  10.945   4.618  0.5811  0.8025 -1.2641
  529ILE   HG22 5189   5.464  10.798   4.664  0.5852  1.2146  0.4225
  529ILE   HG23 5190   5.346  10.787   4.528  2.1460 -0.7447 -2.7863
  529ILE    CG1 5191   5.434  10.941   4.344  0.2382 -0.5825 -0.2075
  529ILE   HG11 5192   5.351  10.872   4.318 -0.1484  0.0663 -0.7394
  529ILE   HG12 5193   5.501  10.958   4.257  1.1419  1.1511  0.7837
  529ILE     CD 5194   5.376  11.079   4.384  0.0124  0.3679  0.4383
  529ILE    HD1 5195   5.308  11.095   4.298 -1.0288 -2.6941  0.5765
  529ILE    HD2 5196   5.451  11.158   4.403  1.1191 -1.2020  3.1547
  529ILE    HD3 5197   5.311  11.070   4.474 -0.4662 -0.0283  0.0554
  529ILE      C 5198   5.698  10.927   4.620 -0.2666  0.0916  0.0571
  529ILE      O 5199   5.657  10.920   4.737 -0.2624 -0.3553 -0.1925
  530LYS      N 5200   5.817  10.878   4.580  1.2395 -0.5539  0.4481
  530LYS     HN 5201   5.833  10.887   4.482  2.0628 -0.1758  0.6012
  530LYS     CA 5202   5.913  10.809   4.668 -0.0195  0.7463 -0.1504
  530LYS     HA 5203   5.852  10.763   4.745 -0.4553  1.3152 -0.1451
  530LYS     CB 5204   6.002  10.701   4.602  0.1627  0.0686  0.3800
  530LYS    HB1 5205   6.066  10.660   4.683 -1.0898 -0.1230  1.2996
  530LYS    HB2 5206   6.063  10.736   4.516  1.3917  1.2136  1.6724
  530LYS     CG 5207   5.922  10.581   4.546  0.2434 -0.7185 -0.4136
  530LYS    HG1 5208   5.870  10.604   4.451  1.3706 -0.4923 -1.0002
  530LYS    HG2 5209   5.846  10.541   4.616  1.2890 -0.3444  0.9970
  530LYS     CD 5210   6.011  10.463   4.509 -0.2798  0.0781  0.3908
  530LYS    HD1 5211   6.050  10.434   4.609 -0.3570 -0.1741  0.3462
  530LYS    HD2 5212   6.100  10.492   4.449 -1.1699  1.3630 -0.3630
  530LYS     CE 5213   5.923  10.346   4.462  0.6077 -0.1534 -0.0069
  530LYS    HE1 5214   5.840  10.334   4.534  0.1771 -1.0583 -0.6200
  530LYS    HE2 5215   5.970  10.245   4.469 -2.1415 -1.5568 -0.2458
  530LYS     NZ 5216   5.876  10.366   4.329  0.0922 -0.2553  0.0490
  530LYS    HZ1 5217   5.803  10.296   4.303  1.9202 -2.4875  0.5918
  530LYS    HZ2 5218   5.959  10.349   4.269  2.2208  2.6371  1.8870
  530LYS    HZ3 5219   5.851  10.465   4.311  0.5889  0.1627  1.5065
  530LYS      C 5220   5.999  10.897   4.748  0.2230 -0.2045  0.4051
  530LYS      O 5221   6.088  10.848   4.822  0.6411 -0.2663  0.3363
  531CYS      N 5222   5.980  11.030   4.736 -0.4755  0.0310 -0.1330
  531CYS     HN 5223   5.906  11.064   4.678  0.3074  1.0854 -0.5496
  531CYS     CA 5224   6.087  11.121   4.784 -0.0110  0.5456  0.2107
  531CYS     HA 5225   6.142  11.077   4.866 -1.0967  0.3471  0.8558
  531CYS     CB 5226   6.168  11.143   4.654  0.3781 -0.4669 -0.1017
  531CYS    HB1 5227   6.243  11.223   4.672 -1.4692  1.0729  1.1855
  531CYS    HB2 5228   6.095  11.197   4.590 -1.1246 -0.3430  1.6339
  531CYS     SG 5229   6.246  11.005   4.563 -0.1027 -0.3399 -0.0577
  531CYS    HG1 5230   6.133  10.977   4.499 -0.8998 -0.3497  1.3257
  531CYS      C 5231   6.035  11.258   4.829  0.0145 -0.8792 -0.8724
  531CYS      O 5232   5.922  11.295   4.800 -0.3605  0.5026  0.1304
  532THR      N 5233   6.118  11.334   4.905 -0.0064  0.0396 -0.9819
  532THR     HN 5234   6.187  11.287   4.960 -0.4930 -1.4878 -1.6190
  532THR     CA 5235   6.091  11.474   4.934  0.5747 -0.4189  0.2374
  532THR     HA 5236   5.985  11.493   4.922  0.7036  0.0188 -0.2466
  532THR     CB 5237   6.126  11.503   5.083 -0.3801  0.3374 -0.4490
  532THR     HB 5238   6.103  11.611   5.098 -0.3088  0.5686 -1.8367
  532THR    OG1 5239   6.264  11.492   5.106  0.3375  0.2222  0.8655
  532THR    HG1 5240   6.299  11.581   5.103  0.8301  0.0891 -2.9413
  532THR    CG2 5241   6.050  11.411   5.170 -0.2140 -0.1073  0.0662
  532THR   HG21 5242   6.062  11.303   5.145 -2.4609 -0.0314 -1.6165
  532THR   HG22 5243   5.942  11.433   5.156 -0.5274 -1.6674 -0.2057
  532THR   HG23 5244   6.084  11.416   5.276  1.4910 -1.8123 -0.3358
  532THR      C 5245   6.161  11.569   4.832 -0.6877  0.4308  0.4209
  532THR      O 5246   6.262  11.536   4.770 -0.3400  0.2887  0.1756
  533ALA      N 5247   6.106  11.692   4.810 -0.3671 -0.0961 -0.0886
  533ALA     HN 5248   6.028  11.725   4.862  0.1581  0.7008  0.2203
  533ALA     CA 5249   6.147  11.771   4.693  0.7848 -0.5891 -0.1152
  533ALA     HA 5250   6.110  11.711   4.612 -3.5784 -2.4005  2.8064
  533ALA     CB 5251   6.060  11.901   4.678  0.4472  0.0651  0.4794
  533ALA    HB1 5252   6.072  11.936   4.573 -0.6331 -3.4769 -0.9988
  533ALA    HB2 5253   6.086  11.980   4.751  0.3741  0.9186 -0.4041
  533ALA    HB3 5254   5.951  11.892   4.699  0.2243 -1.6938 -1.1554
  533ALA      C 5255   6.294  11.794   4.671 -0.1944  0.0676 -0.6356
  533ALA      O 5256   6.342  11.778   4.558  0.0756 -0.4372  0.4798
  534SER      N 5257   6.358  11.840   4.777 -0.0715  0.2011 -0.0150
  534SER     HN 5258   6.315  11.853   4.866 -0.6313 -1.0769 -0.0798
  534SER     CA 5259   6.502  11.863   4.778 -0.4965 -0.9123 -0.0325
  534SER     HA 5260   6.533  11.923   4.693 -2.1634  0.8483  0.5367
  534SER     CB 5261   6.554  11.941   4.901  0.8610  0.3368 -0.3332
  534SER    HB1 5262   6.665  11.943   4.907  0.8383 -0.8778  1.5080
  534SER    HB2 5263   6.511  11.911   4.999 -0.2556  2.1002 -0.2398
  534SER     OG 5264   6.520  12.076   4.890  0.0590  0.0695  0.2213
  534SER    HG1 5265   6.424  12.081   4.897 -0.1359 -1.3849 -0.8890
  534SER      C 5266   6.587  11.747   4.765 -0.4537  0.1440 -0.0687
  534SER      O 5267   6.690  11.752   4.702  0.0296 -0.0430 -0.3330
  535SER      N 5268   6.557  11.631   4.835 -0.1164  0.2615  0.6387
  535SER     HN 5269   6.474  11.633   4.890 -0.8852 -2.4488 -0.2711
  535SER     CA 5270   6.612  11.492   4.820 -0.4707 -0.9698  0.2648
  535SER     HA 5271   6.716  11.507   4.841 -0.9724 -0.3119  2.5383
  535SER     CB 5272   6.550  11.389   4.918 -0.2454 -0.1971 -0.0677
  535SER    HB1 5273   6.589  11.288   4.895 -1.4229 -0.5822 -0.4289
  535SER    HB2 5274   6.440  11.381   4.902 -0.5570  0.4567  1.5278
  535SER     OG 5275   6.568  11.426   5.054  0.1298 -0.3396  1.0417
  535SER    HG1 5276   6.663  11.441   5.059  0.5630 -2.9995  4.5446
  535SER      C 5277   6.599  11.443   4.677 -0.7479  0.0206  0.2378
  535SER      O 5278   6.696  11.394   4.614  0.7801 -0.2205  0.0872
  536LEU      N 5279   6.479  11.466   4.617 -0.4720  0.4578  0.0610
  536LEU     HN 5280   6.396  11.491   4.666 -0.0220 -0.3537  1.2996
  536LEU     CA 5281   6.471  11.444   4.472  0.3002 -0.5205  0.0129
  536LEU     HA 5282   6.505  11.346   4.444  2.0228  0.5677 -2.0078
  536LEU     CB 5283   6.319  11.452   4.414  0.2915  0.3064 -0.4783
  536LEU    HB1 5284   6.288  11.552   4.450 -1.7679 -0.8828  1.3458
  536LEU    HB2 5285   6.257  11.382   4.475  0.1363 -0.3551 -1.3769
  536LEU     CG 5286   6.295  11.437   4.262 -0.2406  0.2601  0.1982
  536LEU     HG 5287   6.371  11.496   4.206 -1.0139 -0.5823 -1.8306
  536LEU    CD1 5288   6.326  11.293   4.222  0.0489 -0.3901 -0.2952
  536LEU   HD11 5289   6.303  11.267   4.117  0.3745 -0.4328 -0.3559
  536LEU   HD12 5290   6.262  11.228   4.287  0.1259 -0.2809 -0.1091
  536LEU   HD13 5291   6.434  11.273   4.232  0.5242  1.9059 -0.3053
  536LEU    CD2 5292   6.150  11.466   4.210  0.1566  0.3634 -0.0551
  536LEU   HD21 5293   6.087  11.390   4.260  1.4310  1.0528  2.8359
  536LEU   HD22 5294   6.141  11.459   4.100 -1.5821  0.8038  0.0321
  536LEU   HD23 5295   6.122  11.570   4.236  0.0687  0.2676  0.2390
  536LEU      C 5296   6.569  11.526   4.388  0.5305  0.0794 -0.0470
  536LEU      O 5297   6.619  11.468   4.293  0.6697 -0.1019  0.1110
  537ALA      N 5298   6.603  11.648   4.425  0.3933 -0.4859 -0.7148
  537ALA     HN 5299   6.560  11.673   4.511 -0.8079  0.0931 -1.4691
  537ALA     CA 5300   6.696  11.736   4.348  0.1359 -0.1575 -0.1039
  537ALA     HA 5301   6.675  11.720   4.243  1.9751  0.9518 -0.7002
  537ALA     CB 5302   6.685  11.884   4.370  0.0615 -0.2324 -0.3862
  537ALA    HB1 5303   6.586  11.910   4.327  0.1582 -0.0751 -0.5120
  537ALA    HB2 5304   6.752  11.934   4.297 -0.5609 -1.6906 -2.0373
  537ALA    HB3 5305   6.711  11.912   4.475 -0.1784 -0.9944 -0.1109
  537ALA      C 5306   6.839  11.686   4.369  0.7531 -0.3174  0.0545
  537ALA      O 5307   6.920  11.702   4.282  0.3134  0.3689 -0.6492
  538GLU      N 5308   6.866  11.624   4.484 -0.0688  0.0167 -0.3840
  538GLU     HN 5309   6.791  11.612   4.548 -1.2955 -2.0458 -2.0505
  538GLU     CA 5310   6.995  11.558   4.514 -0.6112  0.0501 -0.2850
  538GLU     HA 5311   7.073  11.621   4.473 -2.0704 -0.0644 -3.5476
  538GLU     CB 5312   7.016  11.541   4.666  0.0505  0.1753 -0.1609
  538GLU    HB1 5313   7.106  11.478   4.679  0.2978  0.4164 -0.6848
  538GLU    HB2 5314   6.933  11.482   4.710 -0.1504 -0.2789 -1.1131
  538GLU     CG 5315   7.033  11.675   4.743 -0.0667 -0.2788 -0.3678
  538GLU    HG1 5316   6.942  11.738   4.733  1.1731  1.6254 -0.1652
  538GLU    HG2 5317   7.124  11.726   4.704  0.0942 -0.2575  0.0323
  538GLU     CD 5318   7.069  11.668   4.890  0.3808 -0.0637 -0.6072
  538GLU    OE1 5319   7.052  11.561   4.956  0.1453 -0.1420  0.1282
  538GLU    OE2 5320   7.127  11.768   4.944  0.2427 -0.7298  0.0391
  538GLU      C 5321   7.004  11.423   4.443  0.7931 -0.3265  0.5964
  538GLU      O 5322   7.109  11.392   4.382 -0.1645  0.0738 -0.3938
  539HSD      N 5323   6.892  11.347   4.430  0.0610 -0.3655  0.3701
  539HSD     HN 5324   6.811  11.378   4.477 -0.7316  3.3604 -2.9101
  539HSD     CA 5325   6.888  11.224   4.347 -0.0675  0.3071  0.3842
  539HSD     HA 5326   6.982  11.180   4.378  1.9659  1.3896 -3.5366
  539HSD     CB 5327   6.763  11.133   4.359  0.2392  0.3573  0.8369
  539HSD    HB1 5328   6.773  11.052   4.283  2.3393  0.4313  0.9626
  539HSD    HB2 5329   6.679  11.195   4.323  0.5245  0.2785  0.0040
  539HSD    ND1 5330   6.597  11.039   4.516  0.0300 -0.1377  0.0455
  539HSD    HD1 5331   6.525  11.020   4.449  1.2427 -1.5524 -0.9276
  539HSD     CG 5332   6.723  11.096   4.493 -0.1755 -0.0727 -0.0480
  539HSD    CE1 5333   6.594  11.022   4.651 -0.7454 -0.5144 -0.4763
  539HSD    HE1 5334   6.506  10.977   4.696  0.1417 -2.2323 -0.4092
  539HSD    NE2 5335   6.710  11.058   4.715  0.1291 -0.2637  0.2751
  539HSD    CD2 5336   6.789  11.110   4.619  0.9788 -0.0887  0.1439
  539HSD    HD2 5337   6.893  11.133   4.638  1.7393 -0.5284 -2.9250
  539HSD      C 5338   6.927  11.251   4.203  0.3803  0.7660 -0.4710
  539HSD      O 5339   7.012  11.186   4.148  0.1960 -0.0230  0.0462
  540GLN      N 5340   6.866  11.350   4.136 -0.0759  0.0997 -0.3534
  540GLN     HN 5341   6.796  11.403   4.183 -0.0223  1.2477 -1.4969
  540GLN     CA 5342   6.885  11.390   4.000 -0.8346  0.3891 -0.1341
  540GLN     HA 5343   6.884  11.311   3.927  1.5062  0.1844 -0.0386
  540GLN     CB 5344   6.777  11.494   3.959  0.0993  0.1463  0.0629
  540GLN    HB1 5345   6.802  11.525   3.855 -0.8893  1.2425  0.1408
  540GLN    HB2 5346   6.790  11.577   4.032  3.4482 -1.5414  1.6404
  540GLN     CG 5347   6.639  11.438   3.966 -0.0920  0.7545  0.6796
  540GLN    HG1 5348   6.613  11.381   4.058  3.4122 -1.6733  0.4061
  540GLN    HG2 5349   6.626  11.367   3.882 -3.2260  0.5586  1.2307
  540GLN     CD 5350   6.544  11.554   3.923 -0.2906  0.7082  0.0803
  540GLN    OE1 5351   6.588  11.664   3.899 -0.7227 -0.4539 -0.6184
  540GLN    NE2 5352   6.412  11.521   3.940  0.0584 -0.3164  0.2411
  540GLN   HE21 5353   6.350  11.599   3.930 -0.3498 -0.8583 -1.9869
  540GLN   HE22 5354   6.380  11.427   3.929 -1.8782  0.2988  0.2878
  540GLN      C 5355   7.032  11.442   3.973  0.3354 -0.4078  0.4813
  540GLN      O 5356   7.096  11.412   3.873  0.2674  1.1083 -0.2342
  541ALA      N 5357   7.097  11.512   4.067  0.2058 -0.1308 -0.1750
  541ALA     HN 5358   7.053  11.540   4.152  0.3561 -0.1580 -0.0879
  541ALA     CA 5359   7.245  11.529   4.056  0.5689  0.7705  0.5035
  541ALA     HA 5360   7.269  11.586   3.967  0.8401  2.2311  1.4762
  541ALA     CB 5361   7.297  11.627   4.166  0.0982  0.3692  0.4990
  541ALA    HB1 5362   7.236  11.718   4.150  1.1116  1.1918  1.1564
  541ALA    HB2 5363   7.403  11.654   4.146  0.6353 -1.9869 -0.1490
  541ALA    HB3 5364   7.293  11.579   4.266 -1.7112 -0.3559  0.1088
  541ALA      C 5365   7.340  11.411   4.056 -0.4536  0.2304 -0.2729
  541ALA      O 5366   7.433  11.410   3.984 -0.2028  0.3008  0.1123
  542ASN      N 5367   7.313  11.320   4.146 -0.1647 -0.2666  0.1938
  542ASN     HN 5368   7.227  11.328   4.195  0.4425  0.9846  1.1245
  542ASN     CA 5369   7.385  11.203   4.177  0.2912 -0.2857  0.5751
  542ASN     HA 5370   7.491  11.218   4.192  0.8603 -2.1122 -1.2253
  542ASN     CB 5371   7.317  11.126   4.298 -0.2812 -0.1012 -0.0543
  542ASN    HB1 5372   7.366  11.026   4.292  0.0489  0.1516 -2.4229
  542ASN    HB2 5373   7.208  11.123   4.278 -0.4429  0.5308  0.6936
  542ASN     CG 5374   7.352  11.180   4.433  0.5074 -0.2713 -0.0997
  542ASN    OD1 5375   7.446  11.264   4.443 -0.1988 -0.4096 -0.0106
  542ASN    ND2 5376   7.274  11.155   4.543  0.1751  0.7755 -0.0331
  542ASN   HD21 5377   7.292  11.205   4.627  0.1108  4.5495 -2.0427
  542ASN   HD22 5378   7.185  11.111   4.531  0.2290  0.0911  1.8341
  542ASN      C 5379   7.368  11.107   4.062 -0.2510  0.1302  0.4087
  542ASN      O 5380   7.460  11.036   4.014  0.0816 -0.4684  0.4038
  543LEU      N 5381   7.244  11.103   4.005 -0.2880 -0.2381  0.1272
  543LEU     HN 5382   7.174  11.165   4.040 -0.0609  1.3703 -2.0345
  543LEU     CA 5383   7.222  11.029   3.885 -0.0323  0.3932  0.5847
  543LEU     HA 5384   7.269  10.932   3.897 -1.6955 -0.6787 -0.9783
  543LEU     CB 5385   7.067  11.000   3.874  0.1221 -0.0927 -0.9538
  543LEU    HB1 5386   7.009  11.092   3.853 -2.7034 -1.5048  0.1391
  543LEU    HB2 5387   7.039  10.965   3.975 -1.1421  0.8945 -0.9382
  543LEU     CG 5388   7.022  10.903   3.760 -0.0022  0.4724  0.1592
  543LEU     HG 5389   7.038  10.954   3.662  1.6140  1.6733  0.9990
  543LEU    CD1 5390   7.090  10.765   3.750  0.5230  0.0543 -0.0703
  543LEU   HD11 5391   7.198  10.773   3.725  0.9189 -2.3897  0.5698
  543LEU   HD12 5392   7.044  10.708   3.667 -0.3148  1.7307 -0.7981
  543LEU   HD13 5393   7.090  10.705   3.844 -1.3110 -1.8487 -1.1834
  543LEU    CD2 5394   6.876  10.872   3.774  0.0369 -0.5156  0.2955
  543LEU   HD21 5395   6.802  10.952   3.751  0.8659  0.2696  0.2954
  543LEU   HD22 5396   6.847  10.824   3.870 -0.0162 -1.4333 -0.1634
  543LEU   HD23 5397   6.848  10.789   3.705  1.4512 -1.8873  1.2948
  543LEU      C 5398   7.279  11.083   3.763  0.5164 -1.1229 -0.0404
  543LEU      O 5399   7.334  11.009   3.673  0.0487 -0.0961 -0.1025
  544ARG      N 5400   7.275  11.223   3.748  0.1016  0.7092 -0.5409
  544ARG     HN 5401   7.210  11.286   3.791 -1.1595 -0.2887 -0.9382
  544ARG     CA 5402   7.364  11.285   3.649  0.2289  0.3314 -0.8598
  544ARG     HA 5403   7.326  11.253   3.553 -2.4725 -1.5461  0.7112
  544ARG     CB 5404   7.348  11.439   3.665 -0.4342  0.0253  0.1250
  544ARG    HB1 5405   7.368  11.475   3.769 -0.3736  1.2368 -0.2975
  544ARG    HB2 5406   7.243  11.465   3.641 -0.0493  1.6259  0.1059
  544ARG     CG 5407   7.432  11.522   3.570  0.2375  0.4447 -0.1234
  544ARG    HG1 5408   7.538  11.504   3.600 -0.1976 -0.3304  1.0453
  544ARG    HG2 5409   7.400  11.625   3.592 -3.0912 -0.6376  0.5999
  544ARG     CD 5410   7.402  11.495   3.419 -0.3592 -0.4572 -0.8324
  544ARG    HD1 5411   7.302  11.516   3.375  0.1620  1.8880 -1.0365
  544ARG    HD2 5412   7.419  11.387   3.396 -0.7962 -0.3308 -1.7959
  544ARG     NE 5413   7.497  11.567   3.339  0.4635  0.0239 -0.1097
  544ARG     HE 5414   7.590  11.534   3.321  0.3366  0.4324 -1.6796
  544ARG     CZ 5415   7.500  11.700   3.316  0.0112 -0.4263 -0.1695
  544ARG    NH1 5416   7.384  11.766   3.332  0.2688  0.4683 -0.4691
  544ARG   HH11 5417   7.306  11.719   3.373 -0.0785  0.5367 -1.0431
  544ARG   HH12 5418   7.369  11.847   3.276  0.0301 -0.3982 -1.6928
  544ARG    NH2 5419   7.604  11.750   3.259 -0.2688 -0.4384 -0.0350
  544ARG   HH21 5420   7.680  11.685   3.245  1.0798  0.3050  3.0709
  544ARG   HH22 5421   7.605  11.846   3.233  0.2798  0.1272  1.9544
  544ARG      C 5422   7.516  11.248   3.656  0.0237 -0.0759 -0.1704
  544ARG      O 5423   7.572  11.203   3.555 -0.3290 -0.3278 -0.2600
  545MET      N 5424   7.579  11.244   3.777 -0.0279  0.4287 -0.5047
  545MET     HN 5425   7.534  11.270   3.862 -0.0048 -0.9710 -0.0441
  545MET     CA 5426   7.719  11.201   3.808 -0.1442  0.3138  0.0498
  545MET     HA 5427   7.785  11.254   3.741 -0.7300 -1.0453 -1.7217
  545MET     CB 5428   7.758  11.211   3.959  0.5772  0.4551  0.1032
  545MET    HB1 5429   7.677  11.175   4.027  1.4528  1.5987  1.8365
  545MET    HB2 5430   7.778  11.319   3.977  1.2045  0.1677  1.2495
  545MET     CG 5431   7.890  11.133   3.991 -0.7390  0.0188 -0.6332
  545MET    HG1 5432   7.886  11.023   3.976  3.4451 -0.6689  1.7966
  545MET    HG2 5433   7.908  11.154   4.098 -2.7605  1.3697 -0.5029
  545MET     SD 5434   8.036  11.190   3.894 -0.3507 -0.0635  0.2802
  545MET     CE 5435   8.140  11.057   3.961 -0.8241 -0.5462  0.0042
  545MET    HE1 5436   8.247  11.074   3.937 -1.0616  0.4192 -0.4226
  545MET    HE2 5437   8.110  10.959   3.918  1.0555 -0.9966 -0.3696
  545MET    HE3 5438   8.132  11.051   4.072 -0.7339  0.4991  0.0727
  545MET      C 5439   7.739  11.053   3.767  0.3813 -0.4867 -0.0658
  545MET      O 5440   7.829  11.025   3.684 -0.2736  0.2164  0.1600
  546CYS      N 5441   7.647  10.964   3.808  0.6889 -0.1991  0.4681
  546CYS     HN 5442   7.570  10.984   3.869  1.1970 -1.3707  1.5536
  546CYS     CA 5443   7.652  10.823   3.781  0.0115 -0.3398  0.7664
  546CYS     HA 5444   7.753  10.802   3.812  0.0046  0.7847  1.6062
  546CYS     CB 5445   7.536  10.757   3.852  0.2903  0.6829 -0.2239
  546CYS    HB1 5446   7.513  10.657   3.810 -1.1819  0.8456  0.1377
  546CYS    HB2 5447   7.451  10.824   3.830  1.9777  2.2075 -2.6319
  546CYS     SG 5448   7.578  10.751   4.028 -0.0703  0.4027  0.0407
  546CYS    HG1 5449   7.493  10.844   4.070  0.9649  0.8264  1.2393
  546CYS      C 5450   7.654  10.793   3.627  0.8517 -0.1707  0.3658
  546CYS      O 5451   7.740  10.722   3.570  0.4671 -0.3823  0.7316
  547CYS      N 5452   7.562  10.863   3.552  0.4746 -1.2595  0.8962
  547CYS     HN 5453   7.501  10.923   3.603 -0.6919 -0.0441 -1.7555
  547CYS     CA 5454   7.563  10.852   3.409 -0.3976 -0.4705  0.0782
  547CYS     HA 5455   7.555  10.747   3.382 -1.9837 -0.2508 -0.4326
  547CYS     CB 5456   7.442  10.920   3.342  0.1352 -0.3814 -0.0254
  547CYS    HB1 5457   7.448  10.907   3.232  1.0637 -2.9351  0.2681
  547CYS    HB2 5458   7.447  11.028   3.365 -2.2100 -0.3819  0.7373
  547CYS     SG 5459   7.282  10.856   3.395 -0.2118  0.1787 -0.1357
  547CYS    HG1 5460   7.295  10.913   3.514  2.2394  1.1530 -0.8062
  547CYS      C 5461   7.688  10.903   3.343  0.1934 -0.0730 -0.4347
  547CYS      O 5462   7.750  10.842   3.259 -0.0560 -0.0158  0.0514
  548GLU      N 5463   7.743  11.017   3.386  0.6338 -0.4991 -0.8524
  548GLU     HN 5464   7.703  11.069   3.462 -1.1891 -0.2297 -1.9429
  548GLU     CA 5465   7.869  11.069   3.334 -0.5990 -0.6834  0.7970
  548GLU     HA 5466   7.860  11.085   3.227 -1.7933  1.0280  1.1164
  548GLU     CB 5467   7.886  11.212   3.381 -0.2768 -0.4275  0.1604
  548GLU    HB1 5468   7.987  11.251   3.358 -1.1801  2.2435  0.3281
  548GLU    HB2 5469   7.875  11.228   3.491  2.3349 -0.7713  0.5393
  548GLU     CG 5470   7.784  11.300   3.307 -0.3927 -0.3829  0.2806
  548GLU    HG1 5471   7.681  11.276   3.339 -0.6001  1.4018  1.0675
  548GLU    HG2 5472   7.786  11.281   3.198 -1.4919  2.9631 -0.4231
  548GLU     CD 5473   7.806  11.443   3.339  0.4984 -0.3309  0.4412
  548GLU    OE1 5474   7.758  11.522   3.256  0.0648 -0.5105 -0.1259
  548GLU    OE2 5475   7.866  11.491   3.435  0.5106 -0.1928 -0.4716
  548GLU      C 5476   7.996  10.981   3.362  0.0155 -0.3918  0.4951
  548GLU      O 5477   8.065  10.953   3.263  0.0094 -0.4772  0.1689
  549LEU      N 5478   8.020  10.919   3.482  0.5173  0.0785 -0.4734
  549LEU     HN 5479   7.948  10.930   3.550  0.6879 -2.3529  0.2101
  549LEU     CA 5480   8.121  10.822   3.511 -0.1463 -0.9971  0.1069
  549LEU     HA 5481   8.217  10.867   3.492  0.0876 -2.4485 -2.6097
  549LEU     CB 5482   8.108  10.793   3.665  0.5270  0.1476 -0.1156
  549LEU    HB1 5483   8.001  10.766   3.678  0.6781 -0.4376 -0.0728
  549LEU    HB2 5484   8.119  10.885   3.727 -0.4861  0.3658 -0.2389
  549LEU     CG 5485   8.204  10.686   3.718 -0.0995  0.6961 -0.1483
  549LEU     HG 5486   8.189  10.592   3.662  0.5392  0.5165 -0.0295
  549LEU    CD1 5487   8.351  10.725   3.716  0.2511 -0.2139 -0.6992
  549LEU   HD11 5488   8.388  10.777   3.625  0.1285  2.6563  0.7949
  549LEU   HD12 5489   8.408  10.630   3.723  1.9503  0.6900 -1.5674
  549LEU   HD13 5490   8.381  10.790   3.801 -0.8233  0.2223 -0.6424
  549LEU    CD2 5491   8.163  10.669   3.870  0.4572 -0.6792  0.3047
  549LEU   HD21 5492   8.190  10.759   3.931 -0.7188 -1.1155  1.5291
  549LEU   HD22 5493   8.216  10.581   3.911  0.1710 -0.2177  1.7336
  549LEU   HD23 5494   8.052  10.662   3.871  0.4255 -1.6255 -2.6156
  549LEU      C 5495   8.119  10.704   3.422  0.2301  0.1487  0.2104
  549LEU      O 5496   8.216  10.666   3.363  0.1403  0.0001 -0.2152
  550ALA      N 5497   7.998  10.654   3.403  0.3393 -0.3266  0.0403
  550ALA     HN 5498   7.930  10.686   3.468  0.4912  0.5337 -0.2174
  550ALA     CA 5499   7.975  10.543   3.315 -0.3472  0.1187 -0.5243
  550ALA     HA 5500   8.050  10.470   3.340 -0.5908 -1.0573 -2.9580
  550ALA     CB 5501   7.839  10.482   3.335  0.1910 -0.0750 -0.7004
  550ALA    HB1 5502   7.825  10.384   3.283 -0.7964 -0.3987  0.1215
  550ALA    HB2 5503   7.763  10.547   3.286  1.8473  1.2610 -1.6032
  550ALA    HB3 5504   7.829  10.473   3.445 -0.0680 -0.4070 -0.7480
  550ALA      C 5505   8.011  10.573   3.173  0.4082 -0.4404 -0.0940
  550ALA      O 5506   8.100  10.506   3.114  0.3849 -0.4557  0.4546
  551LEU      N 5507   7.957  10.682   3.123  0.7930  0.0047 -0.3270
  551LEU     HN 5508   7.899  10.747   3.171  1.9726  0.1363  0.9904
  551LEU     CA 5509   7.986  10.726   2.990  0.5009  0.1259  0.0900
  551LEU     HA 5510   7.950  10.658   2.914 -1.1769  2.0553 -0.9330
  551LEU     CB 5511   7.903  10.852   2.966 -0.6351  0.6983 -0.4713
  551LEU    HB1 5512   7.914  10.914   3.058  0.6203 -2.5650  1.7887
  551LEU    HB2 5513   7.800  10.811   2.957  0.3815 -2.5999  1.0256
  551LEU     CG 5514   7.937  10.930   2.840  0.0502 -0.0362 -0.3036
  551LEU     HG 5515   8.043  10.965   2.837 -0.4025  1.3774 -0.7696
  551LEU    CD1 5516   7.909  10.850   2.717 -0.1759  0.9448 -0.4894
  551LEU   HD11 5517   7.961  10.752   2.714 -2.4299 -0.4203  1.5598
  551LEU   HD12 5518   7.936  10.901   2.622 -0.7495 -1.7251 -2.1992
  551LEU   HD13 5519   7.798  10.838   2.714  0.0839 -1.7681 -1.0630
  551LEU    CD2 5520   7.848  11.059   2.858 -0.5720 -0.1540  0.4865
  551LEU   HD21 5521   7.858  11.127   2.770 -1.6459  0.0771  0.5283
  551LEU   HD22 5522   7.891  11.106   2.949  0.5858 -1.6764  0.7782
  551LEU   HD23 5523   7.742  11.032   2.880 -0.2777 -0.7458  1.1978
  551LEU      C 5524   8.129  10.760   2.959 -0.0142 -0.2275  0.5280
  551LEU      O 5525   8.192  10.729   2.857  0.6645  0.4182 -0.0491
  552CYS      N 5526   8.191  10.826   3.058  0.0833  0.1957  1.1142
  552CYS     HN 5527   8.131  10.858   3.131 -2.3451 -1.3449 -0.0552
  552CYS     CA 5528   8.332  10.854   3.060  0.8897  0.0288 -0.3504
  552CYS     HA 5529   8.363  10.913   2.976  0.1523  1.8153  0.5858
  552CYS     CB 5530   8.360  10.938   3.193  0.2818  0.2617  0.6579
  552CYS    HB1 5531   8.303  10.878   3.266  0.3877  0.5437  0.9757
  552CYS    HB2 5532   8.304  11.032   3.172 -1.6345 -1.2421 -1.4701
  552CYS     SG 5533   8.530  10.969   3.247  0.4244 -0.1145  0.1266
  552CYS    HG1 5534   8.539  11.083   3.181 -2.4521 -0.9171 -1.8601
  552CYS      C 5535   8.413  10.728   3.059 -0.2628  0.4499  0.2723
  552CYS      O 5536   8.508  10.719   2.984  0.3295  0.2075  0.1281
  553LYS      N 5537   8.385  10.622   3.149 -0.5358 -0.3232 -0.1478
  553LYS     HN 5538   8.308  10.628   3.212 -0.0895  1.1619  0.2948
  553LYS     CA 5539   8.450  10.491   3.162 -0.4393 -0.1199  0.2782
  553LYS     HA 5540   8.553  10.522   3.172 -0.2757 -0.3486 -0.5963
  553LYS     CB 5541   8.411  10.436   3.294  0.3394 -0.1715  0.0336
  553LYS    HB1 5542   8.445  10.330   3.296 -0.3854 -0.4062  0.8390
  553LYS    HB2 5543   8.300  10.440   3.296  0.3363  0.5364 -0.6268
  553LYS     CG 5544   8.470  10.511   3.416 -0.0766 -0.0713 -0.4893
  553LYS    HG1 5545   8.430  10.477   3.514  0.8620 -2.0637 -0.7583
  553LYS    HG2 5546   8.440  10.618   3.409  1.6352  0.5636  1.0707
  553LYS     CD 5547   8.623  10.491   3.429 -0.9216  0.4575  0.1602
  553LYS    HD1 5548   8.663  10.541   3.520 -0.5701  1.6655 -0.6190
  553LYS    HD2 5549   8.665  10.548   3.343 -1.3879 -1.4631 -1.4136
  553LYS     CE 5550   8.674  10.343   3.430  0.7542 -0.3773  0.2960
  553LYS    HE1 5551   8.652  10.290   3.334  1.2755 -0.8638  0.4386
  553LYS    HE2 5552   8.625  10.294   3.517  1.8872  1.2910  1.9371
  553LYS     NZ 5553   8.827  10.339   3.453  0.9038 -0.3805  0.3794
  553LYS    HZ1 5554   8.875  10.377   3.369  1.2104  0.0816  0.7603
  553LYS    HZ2 5555   8.855  10.242   3.477 -1.5244 -0.8172  1.8553
  553LYS    HZ3 5556   8.849  10.404   3.531  1.7207 -0.6508  0.3770
  553LYS      C 5557   8.433  10.409   3.035  0.0975  0.5883 -0.6012
  553LYS      O 5558   8.519  10.345   2.989  0.0268  0.3944 -0.0029
  554VAL      N 5559   8.311  10.402   2.978 -0.0965 -0.3694  0.6707
  554VAL     HN 5560   8.242  10.452   3.030  1.3628 -0.5326  2.9073
  554VAL     CA 5561   8.277  10.330   2.853 -0.9525 -0.1120  0.5360
  554VAL     HA 5562   8.323  10.232   2.863 -1.4830 -0.8176 -2.7393
  554VAL     CB 5563   8.126  10.295   2.839  0.2278  0.0905  0.3433
  554VAL     HB 5564   8.058  10.382   2.849 -0.4139 -0.3735  0.0799
  554VAL    CG1 5565   8.098  10.229   2.708 -0.2924 -0.0529  0.4214
  554VAL   HG11 5566   8.098  10.298   2.622 -0.0614 -2.9705 -2.0803
  554VAL   HG12 5567   7.994  10.189   2.708 -0.2991 -0.0936  1.6338
  554VAL   HG13 5568   8.169  10.148   2.681 -0.6624  0.1093 -1.0885
  554VAL    CG2 5569   8.094  10.195   2.948 -0.1795  0.5287 -0.2727
  554VAL   HG21 5570   8.165  10.109   2.942  0.5821  0.9885  1.4192
  554VAL   HG22 5571   7.987  10.165   2.943 -0.0782  0.0296  0.3093
  554VAL   HG23 5572   8.104  10.238   3.050  1.5180  0.6008 -0.4355
  554VAL      C 5573   8.339  10.398   2.730 -0.7270  0.3632 -0.2079
  554VAL      O 5574   8.389  10.327   2.642  0.1521  0.0461 -0.2056
  555VAL      N 5575   8.351  10.532   2.718  0.2760  0.8334  0.2993
  555VAL     HN 5576   8.304  10.584   2.789 -1.4543 -2.7254  2.0562
  555VAL     CA 5577   8.427  10.601   2.600  0.5663  0.7247 -0.5191
  555VAL     HA 5578   8.394  10.566   2.503 -2.7591  0.6009  0.5246
  555VAL     CB 5579   8.390  10.750   2.589 -0.5759 -0.0272  0.1759
  555VAL     HB 5580   8.397  10.799   2.688 -0.1025  0.9302 -0.3252
  555VAL    CG1 5581   8.490  10.826   2.496  0.2513  0.1447 -0.2284
  555VAL   HG11 5582   8.593  10.834   2.538 -0.1964 -1.5939  1.3181
  555VAL   HG12 5583   8.447  10.928   2.498 -0.1981 -0.0457  1.0900
  555VAL   HG13 5584   8.494  10.789   2.392 -0.2334  1.1703 -0.6275
  555VAL    CG2 5585   8.254  10.754   2.537 -0.1404 -0.0030 -0.0298
  555VAL   HG21 5586   8.245  10.710   2.436 -1.3680 -0.3499  0.2088
  555VAL   HG22 5587   8.216  10.858   2.521 -1.9755 -0.2846  1.9993
  555VAL   HG23 5588   8.168  10.712   2.594 -1.7832 -0.8717 -2.9606
  555VAL      C 5589   8.578  10.567   2.610  0.6443 -0.5139 -0.2696
  555VAL      O 5590   8.644  10.544   2.509 -0.2734 -0.6540 -0.2443
  556ASN      N 5591   8.626  10.566   2.732  0.0453  0.2541  0.9721
  556ASN     HN 5592   8.571  10.594   2.810  0.6815  0.0516  1.5002
  556ASN     CA 5593   8.768  10.534   2.764  0.6997  0.0731  0.0871
  556ASN     HA 5594   8.833  10.578   2.691  1.1270  0.4373  0.6776
  556ASN     CB 5595   8.825  10.602   2.893  0.4648 -0.3582 -0.7549
  556ASN    HB1 5596   8.934  10.584   2.906  0.0579 -2.3506  0.3777
  556ASN    HB2 5597   8.780  10.567   2.989 -0.7775  1.1147 -0.7632
  556ASN     CG 5598   8.805  10.758   2.895  0.9711 -0.4946  0.5542
  556ASN    OD1 5599   8.780  10.824   2.791  0.4253  0.0061  0.0391
  556ASN    ND2 5600   8.819  10.817   3.013 -0.1240 -0.1505 -0.1887
  556ASN   HD21 5601   8.843  10.758   3.090 -1.2376 -0.2748  0.0713
  556ASN   HD22 5602   8.804  10.916   3.022  0.1497 -0.1752  0.6569
  556ASN      C 5603   8.791  10.384   2.783  0.5917 -0.7744  0.7286
  556ASN      O 5604   8.885  10.339   2.842 -0.3217  0.0749 -0.0369
  557SER      N 5605   8.696  10.298   2.729 -0.2038  0.0240 -0.0476
  557SER     HN 5606   8.615  10.345   2.695  1.1613  2.2671 -0.4231
  557SER     CA 5607   8.721  10.150   2.711  0.2784 -0.5786 -0.6163
  557SER     HA 5608   8.790  10.105   2.781  0.4547 -1.0793 -1.1125
  557SER     CB 5609   8.591  10.075   2.738  0.3409 -0.3637 -0.5883
  557SER    HB1 5610   8.542  10.121   2.826  0.1585 -1.7880  0.0660
  557SER    HB2 5611   8.621   9.970   2.759 -3.1392 -1.0262  1.8039
  557SER     OG 5612   8.496  10.081   2.631 -0.3607  0.1165  0.3268
  557SER    HG1 5613   8.449  10.164   2.643  0.3616  0.2845  2.4554
  557SER      C 5614   8.777  10.110   2.580  0.2004  0.6675 -0.5791
  557SER      O 5615   8.821   9.995   2.563 -0.3224 -0.2045  1.1628
  558HSD      N 5616   8.785  10.205   2.488  0.4885 -0.5596 -0.2922
  558HSD     HN 5617   8.729  10.281   2.519 -1.6166 -2.0522 -0.2035
  558HSD     CA 5618   8.839  10.186   2.354 -0.0883  0.3688 -0.1650
  558HSD     HA 5619   8.763  10.123   2.309  0.2467  0.4152 -0.8120
  558HSD     CB 5620   8.824  10.314   2.267  0.3436 -0.3661 -0.4407
  558HSD    HB1 5621   8.901  10.385   2.305  0.2432  0.4138 -1.6395
  558HSD    HB2 5622   8.722  10.359   2.265  0.4775 -0.0424 -0.1567
  558HSD    ND1 5623   8.906  10.401   2.053 -0.3969  0.4143 -0.0586
  558HSD    HD1 5624   8.931  10.493   2.081  4.2089 -0.4305 -0.5875
  558HSD     CG 5625   8.871  10.298   2.133  0.6781  0.0317 -0.7991
  558HSD    CE1 5626   8.923  10.347   1.929 -0.5567  0.1593 -0.0272
  558HSD    HE1 5627   8.949  10.410   1.843 -2.5468 -0.2603 -0.9880
  558HSD    NE2 5628   8.887  10.216   1.925 -0.4669  0.8338  0.4324
  558HSD    CD2 5629   8.851  10.186   2.054 -0.1312  0.2143 -0.6166
  558HSD    HD2 5630   8.835  10.083   2.082  0.5055  0.4177  0.5375
  558HSD      C 5631   8.978  10.124   2.347 -0.1779  0.8211 -0.8553
  558HSD      O 5632   9.007  10.042   2.262 -0.1760 -0.6444 -0.0932
  559CYS      N 5633   9.067  10.159   2.449 -0.6667  0.3677  0.2656
  559CYS     HN 5634   9.051  10.237   2.509 -1.7476  0.8431 -0.6141
  559CYS     CA 5635   9.196  10.099   2.481 -0.0820 -0.4889  0.6566
  559CYS     HA 5636   9.246  10.107   2.385 -0.2689 -1.4105  0.4717
  559CYS     CB 5637   9.270  10.179   2.588  0.1799 -0.0499  0.2462
  559CYS    HB1 5638   9.288  10.282   2.551 -2.7917 -0.6788 -3.5118
  559CYS    HB2 5639   9.365  10.126   2.614  0.5764  0.7765  0.5236
  559CYS     SG 5640   9.164  10.194   2.743  0.4546 -0.2856  0.7342
  559CYS    HG1 5641   9.101  10.307   2.713  1.6278  1.0329  3.0178
  559CYS      C 5642   9.195   9.952   2.509  0.2841 -0.0486 -0.1465
  559CYS      O 5643   9.296   9.884   2.478  0.0034  0.2220  0.5291
  560VAL      N 5644   9.086   9.891   2.563 -0.2351  0.0062 -0.8380
  560VAL     HN 5645   9.000   9.941   2.562  0.1537  0.6966 -1.7955
  560VAL     CA 5646   9.097   9.758   2.615 -0.1533 -0.1867 -0.1776
  560VAL     HA 5647   9.194   9.711   2.603 -0.6098 -1.2659  0.2184
  560VAL     CB 5648   9.086   9.747   2.765 -0.4359  0.3336  0.2797
  560VAL     HB 5649   9.078   9.639   2.790  0.8516  0.5552  1.8508
  560VAL    CG1 5650   9.219   9.802   2.828 -0.3728  0.1086 -0.0098
  560VAL   HG11 5651   9.218   9.775   2.936  3.0382 -0.7708 -0.0662
  560VAL   HG12 5652   9.224   9.912   2.832  0.0562  0.0612  2.9833
  560VAL   HG13 5653   9.303   9.758   2.770 -0.0610  0.6071  0.0627
  560VAL    CG2 5654   8.960   9.815   2.814 -0.3425  0.1130 -0.3024
  560VAL   HG21 5655   8.923   9.762   2.904  0.9529 -0.2204  0.0573
  560VAL   HG22 5656   8.878   9.810   2.739 -1.6705 -0.5903  1.1361
  560VAL   HG23 5657   8.988   9.921   2.829 -2.8446  0.7190  0.6489
  560VAL      C 5658   8.990   9.678   2.535 -0.1425 -0.7632  0.1381
  560VAL      O 5659   8.953   9.570   2.579  1.0750  0.6678 -0.4035
  561PHE      N 5660   8.957   9.729   2.418 -0.4564 -0.4743 -0.2732
  561PHE     HN 5661   9.005   9.813   2.393  1.2467 -0.7518  1.7363
  561PHE     CA 5662   8.844   9.693   2.329  0.4999  0.0616  0.6099
  561PHE     HA 5663   8.752   9.681   2.383 -0.5627  0.8441 -0.9606
  561PHE     CB 5664   8.814   9.812   2.230 -0.2696  0.0271  0.4046
  561PHE    HB1 5665   8.890   9.836   2.152  0.2744  0.6305  1.0988
  561PHE    HB2 5666   8.823   9.900   2.297  1.3138  0.0647  0.1874
  561PHE     CG 5667   8.675   9.810   2.177  0.6508  0.2269  0.0346
  561PHE    CD1 5668   8.649   9.743   2.054 -0.2061 -0.5745 -0.1006
  561PHE    HD1 5669   8.720   9.693   1.990 -0.9719  0.7855 -2.1089
  561PHE    CE1 5670   8.520   9.759   2.005 -0.1843  0.1331  0.0879
  561PHE    HE1 5671   8.481   9.708   1.918  1.1304  0.7992 -0.9226
  561PHE     CZ 5672   8.427   9.849   2.055  0.1076 -0.5078 -0.1218
  561PHE     HZ 5673   8.327   9.864   2.017  0.5557 -1.1836 -1.6663
  561PHE    CD2 5674   8.583   9.893   2.233  0.3715  0.2855  0.1063
  561PHE    HD2 5675   8.603   9.937   2.330  0.0329  0.8471 -0.0731
  561PHE    CE2 5676   8.459   9.917   2.172 -0.1045 -0.2122 -0.3997
  561PHE    HE2 5677   8.393   9.985   2.223  1.1287 -0.2187  1.2756
  561PHE      C 5678   8.892   9.572   2.252 -0.5928 -0.6537 -0.4090
  561PHE      O 5679   8.985   9.571   2.165 -0.5374 -0.2832 -0.9030
  562PRO      N 5680   8.822   9.452   2.266  0.7696  0.2134 -0.6992
  562PRO     CD 5681   8.694   9.446   2.337  0.1169  0.3038 -0.3488
  562PRO    HD1 5682   8.624   9.517   2.288 -0.3910 -0.1639 -0.3142
  562PRO    HD2 5683   8.714   9.469   2.443  1.6389 -1.8394 -0.1087
  562PRO     CA 5684   8.826   9.342   2.164 -0.1231 -0.5110 -1.0816
  562PRO     HA 5685   8.914   9.283   2.178 -0.1224 -0.0135  1.4743
  562PRO     CB 5686   8.701   9.263   2.189  0.1614  0.8687 -0.3788
  562PRO    HB1 5687   8.729   9.157   2.210 -0.2244  0.9509  0.5985
  562PRO    HB2 5688   8.625   9.258   2.107  0.2578 -1.6078 -0.4088
  562PRO     CG 5689   8.650   9.303   2.327 -0.0274  0.1911  0.3182
  562PRO    HG1 5690   8.541   9.292   2.342  0.4246 -3.0726  2.0527
  562PRO    HG2 5691   8.702   9.250   2.409 -0.2032 -0.5692 -0.0507
  562PRO      C 5692   8.829   9.386   2.015 -0.3306  0.1945  0.4232
  562PRO      O 5693   8.732   9.434   1.962 -0.3497 -0.3134 -0.3120
  563ARG      N 5694   8.944   9.363   1.949 -0.5793  0.0509 -0.1962
  563ARG     HN 5695   9.018   9.323   2.002 -1.3057 -0.6957  0.2675
  563ARG     CA 5696   8.975   9.396   1.810 -0.2989  0.2327  0.7219
  563ARG     HA 5697   8.965   9.503   1.801  0.3183  0.2023 -0.5250
  563ARG     CB 5698   9.114   9.357   1.767  0.4788 -0.0066 -0.3006
  563ARG    HB1 5699   9.135   9.248   1.773 -0.1100 -0.1335 -0.4819
  563ARG    HB2 5700   9.183   9.405   1.840  0.6474  1.5580 -1.4373
  563ARG     CG 5701   9.154   9.392   1.624  0.2594  0.4445  0.6428
  563ARG    HG1 5702   9.124   9.498   1.609 -4.7505 -0.3418  2.9994
  563ARG    HG2 5703   9.099   9.330   1.549  2.4759 -1.5967  0.5725
  563ARG     CD 5704   9.299   9.348   1.584  0.3586 -0.5765  0.2150
  563ARG    HD1 5705   9.325   9.374   1.479 -0.4170  1.3304  0.4579
  563ARG    HD2 5706   9.318   9.240   1.598  0.2591 -0.5402  0.6412
  563ARG     NE 5707   9.389   9.423   1.677 -0.3778 -0.0832 -0.4981
  563ARG     HE 5708   9.342   9.489   1.735 -1.3530 -1.1040 -0.0722
  563ARG     CZ 5709   9.521   9.427   1.682  0.3830  0.6896 -0.2166
  563ARG    NH1 5710   9.589   9.367   1.590 -0.2887 -0.1529  0.7100
  563ARG   HH11 5711   9.688   9.379   1.584 -0.3454  0.6017  1.0847
  563ARG   HH12 5712   9.530   9.345   1.512 -1.5844  0.1244  1.5694
  563ARG    NH2 5713   9.577   9.491   1.779 -0.8115 -0.0566 -0.2616
  563ARG   HH21 5714   9.519   9.531   1.849  0.3149  0.5440  0.3532
  563ARG   HH22 5715   9.676   9.486   1.792 -1.0306  0.4018  1.8493
  563ARG      C 5716   8.878   9.327   1.719 -0.1785  0.4636  0.1613
  563ARG      O 5717   8.842   9.383   1.616 -0.5748  0.5978  0.4308
  564GLU      N 5718   8.832   9.207   1.737  0.2405 -0.2055  0.1720
  564GLU     HN 5719   8.880   9.164   1.813  3.6137  1.0932 -1.0013
  564GLU     CA 5720   8.741   9.128   1.649 -0.1264  0.5148 -0.4817
  564GLU     HA 5721   8.798   9.103   1.562  2.7605 -4.2137  2.3104
  564GLU     CB 5722   8.711   8.993   1.720  0.2675  0.2903 -0.3277
  564GLU    HB1 5723   8.642   8.938   1.652  2.3872  0.2095 -2.5756
  564GLU    HB2 5724   8.658   9.019   1.814 -0.5891  2.1688 -1.2657
  564GLU     CG 5725   8.834   8.893   1.721 -0.3822 -0.1189  0.7544
  564GLU    HG1 5726   8.823   8.824   1.635  0.9489 -1.2612  1.4759
  564GLU    HG2 5727   8.828   8.833   1.814 -0.2114 -1.0539  0.1714
  564GLU     CD 5728   8.975   8.948   1.699 -0.1011 -0.0059  0.6255
  564GLU    OE1 5729   9.056   8.950   1.794  0.6468  0.4625 -0.4160
  564GLU    OE2 5730   9.006   8.971   1.582 -0.3173  0.8827 -0.0585
  564GLU      C 5731   8.605   9.198   1.619 -0.2866 -0.6738  0.3111
  564GLU      O 5732   8.562   9.210   1.500  0.4190  0.4534 -0.5163
  565LEU      N 5733   8.543   9.260   1.719  0.0837  0.1984 -0.0351
  565LEU     HN 5734   8.583   9.252   1.810  0.7217 -1.6582 -0.4408
  565LEU     CA 5735   8.426   9.341   1.702  0.4019 -0.6514  0.4373
  565LEU     HA 5736   8.346   9.283   1.659  1.1653 -2.9318  1.9429
  565LEU     CB 5737   8.394   9.392   1.843  0.4158 -0.4867  0.1775
  565LEU    HB1 5738   8.303   9.455   1.842 -1.3974 -2.9334  1.2282
  565LEU    HB2 5739   8.480   9.449   1.884  1.1396 -0.0513 -1.7908
  565LEU     CG 5740   8.377   9.286   1.947  0.5183  0.0036 -0.2735
  565LEU     HG 5741   8.473   9.231   1.963 -1.1318 -2.4806  2.1360
  565LEU    CD1 5742   8.345   9.358   2.079  0.1057  0.8049 -0.8668
  565LEU   HD11 5743   8.328   9.289   2.164  0.5016 -0.3837 -1.7333
  565LEU   HD12 5744   8.261   9.431   2.072 -0.0243  0.5849 -1.7751
  565LEU   HD13 5745   8.431   9.426   2.096  0.8403 -0.6061  1.5022
  565LEU    CD2 5746   8.282   9.176   1.906 -0.3308 -0.4309  0.4469
  565LEU   HD21 5747   8.242   9.122   1.994 -1.5216 -0.4206 -0.0693
  565LEU   HD22 5748   8.334   9.102   1.842 -1.2735  0.5459 -1.5515
  565LEU   HD23 5749   8.190   9.216   1.858  0.2502  0.1505 -0.2062
  565LEU      C 5750   8.446   9.460   1.610  0.0267 -0.0907 -0.0815
  565LEU      O 5751   8.362   9.495   1.531 -0.0361 -0.7770  0.2702
  566LYS      N 5752   8.567   9.521   1.621  0.7858 -0.0420 -0.2434
  566LYS     HN 5753   8.638   9.481   1.679  0.2992  0.2907  0.6026
  566LYS     CA 5754   8.606   9.636   1.539  0.0634 -0.6942 -0.2257
  566LYS     HA 5755   8.530   9.711   1.555 -0.4417 -1.2183 -0.1348
  566LYS     CB 5756   8.752   9.689   1.570  0.2390  0.3752 -0.0910
  566LYS    HB1 5757   8.769   9.775   1.502 -1.3177  0.6721 -0.1409
  566LYS    HB2 5758   8.830   9.616   1.541  0.0584  0.6181 -1.2146
  566LYS     CG 5759   8.774   9.731   1.716 -0.2529  0.6118  0.8838
  566LYS    HG1 5760   8.793   9.638   1.775  2.8104 -0.9253 -2.1282
  566LYS    HG2 5761   8.684   9.781   1.758 -0.2836  3.1499 -1.8807
  566LYS     CD 5762   8.905   9.819   1.731  0.1808  0.3197  0.6180
  566LYS    HD1 5763   8.992   9.781   1.673 -0.9755 -0.0129 -0.9728
  566LYS    HD2 5764   8.935   9.817   1.838 -1.0448 -0.8032  0.9689
  566LYS     CE 5765   8.867   9.971   1.693  0.2215 -0.3086 -0.3394
  566LYS    HE1 5766   8.791  10.005   1.766 -1.3020 -1.9512 -1.1098
  566LYS    HE2 5767   8.829   9.979   1.589  0.5722  2.2694 -0.3415
  566LYS     NZ 5768   8.985  10.054   1.700 -0.3735 -0.2194 -0.3065
  566LYS    HZ1 5769   8.996  10.117   1.782  0.1219 -1.3745  0.5422
  566LYS    HZ2 5770   8.979  10.122   1.622  1.0436 -0.6768 -0.8445
  566LYS    HZ3 5771   9.074  10.004   1.678 -0.4035 -0.7278  0.6642
  566LYS      C 5772   8.611   9.604   1.393  0.2370 -0.5640 -0.1771
  566LYS      O 5773   8.545   9.667   1.311 -0.0547  0.1925 -0.0609
  567GLU      N 5774   8.672   9.493   1.357  0.2267  0.4588  0.5003
  567GLU     HN 5775   8.706   9.428   1.424 -1.2108 -0.6750  0.1973
  567GLU     CA 5776   8.678   9.448   1.220  0.1047 -1.1223 -0.4046
  567GLU     HA 5777   8.711   9.532   1.161 -1.4607 -1.4318 -1.8066
  567GLU     CB 5778   8.765   9.327   1.213  0.2802  0.1553  0.1612
  567GLU    HB1 5779   8.757   9.271   1.117 -2.1400  0.7366 -0.0605
  567GLU    HB2 5780   8.738   9.264   1.300 -1.9137 -0.1905 -0.7094
  567GLU     CG 5781   8.911   9.373   1.235  0.2234 -0.1791  0.3842
  567GLU    HG1 5782   8.931   9.414   1.336  2.7454 -0.3880  0.0351
  567GLU    HG2 5783   8.938   9.447   1.157 -1.3489 -0.5310 -0.5435
  567GLU     CD 5784   9.001   9.259   1.221 -0.3807 -0.4293  0.8747
  567GLU    OE1 5785   8.958   9.138   1.205  0.0473  0.5234 -0.0119
  567GLU    OE2 5786   9.126   9.271   1.239  0.3023 -0.7727 -0.2333
  567GLU      C 5787   8.553   9.419   1.151 -0.0196  0.0572 -0.4968
  567GLU      O 5788   8.543   9.454   1.034 -0.4769  0.0803 -0.1633
  568VAL      N 5789   8.462   9.351   1.226 -0.0950 -0.0527  0.5779
  568VAL     HN 5790   8.488   9.320   1.317 -1.3018 -1.1082  0.5994
  568VAL     CA 5791   8.326   9.337   1.186  0.7891  0.8879 -0.1786
  568VAL     HA 5792   8.307   9.281   1.095 -3.8414 -0.1428  1.1323
  568VAL     CB 5793   8.250   9.249   1.283 -0.0709 -0.3929  0.6648
  568VAL     HB 5794   8.264   9.281   1.389 -1.6827 -0.5684  0.9456
  568VAL    CG1 5795   8.094   9.238   1.261 -0.7382 -0.5118  0.4339
  568VAL   HG11 5796   8.069   9.241   1.153  1.2173 -0.7134 -0.0627
[truncated: 38,244,179 more chars]
