# Supplementary material for: Atomistic simulations reveal impacts of missense mutations on the structure and function of SynGAP1
Source: Brief Bioinform. 2024 Sep 23;25(6):bbae458. doi: 10.1093/bib/bbae458 (PMC11418247; doi:10.1093/bib/bbae458)
Supplement: supplementary_files [file supplementary_files.zip › supplementary_files/SI files/Membrane-simulations/SynGAP-Ras-Membrane/charmmgui_gromacs/step5_input.gro]

Generated by CHARMM-GUI FF-Converter
560059
    1LEU      N    1  12.879   9.224   5.340
    1LEU    HT1    2  12.961   9.237   5.281
    1LEU    HT2    3  12.848   9.285   5.413
    1LEU     CA    4  12.798   9.109   5.298
    1LEU     HA    5  12.775   9.050   5.386
    1LEU     CB    6  12.664   9.147   5.227
    1LEU    HB1    7  12.620   9.055   5.183
    1LEU    HB2    8  12.687   9.218   5.145
    1LEU     CG    9  12.557   9.212   5.318
    1LEU     HG   10  12.603   9.297   5.372
    1LEU    CD1   11  12.439   9.265   5.234
    1LEU   HD11   12  12.391   9.181   5.178
    1LEU   HD12   13  12.474   9.340   5.161
    1LEU   HD13   14  12.363   9.311   5.301
    1LEU    CD2   15  12.509   9.118   5.429
    1LEU   HD21   16  12.594   9.089   5.494
    1LEU   HD22   17  12.464   9.026   5.386
    1LEU   HD23   18  12.432   9.169   5.492
    1LEU      C   19  12.888   9.032   5.200
    1LEU      O   20  12.906   9.072   5.085
    2ASN      N   21  12.947   8.918   5.246
    2ASN     HN   22  12.943   8.895   5.342
    2ASN     CA   23  13.014   8.823   5.160
    2ASN     HA   24  13.070   8.876   5.085
    2ASN     CB   25  13.110   8.737   5.246
    2ASN    HB1   26  13.139   8.656   5.182
    2ASN    HB2   27  13.055   8.695   5.332
    2ASN     CG   28  13.233   8.811   5.294
    2ASN    OD1   29  13.276   8.912   5.239
    2ASN    ND2   30  13.293   8.764   5.408
    2ASN   HD21   31  13.373   8.810   5.443
    2ASN   HD22   32  13.258   8.681   5.450
    2ASN      C   33  12.908   8.740   5.088
    2ASN      O   34  12.856   8.642   5.141
    3LEU      N   35  12.871   8.789   4.967
    3LEU     HN   36  12.921   8.867   4.929
    3LEU     CA   37  12.764   8.740   4.884
    3LEU     HA   38  12.686   8.699   4.947
    3LEU     CB   39  12.708   8.858   4.800
    3LEU    HB1   40  12.650   8.817   4.715
    3LEU    HB2   41  12.794   8.915   4.759
    3LEU     CG   42  12.617   8.956   4.878
    3LEU     HG   43  12.673   8.994   4.967
    3LEU    CD1   44  12.578   9.075   4.789
    3LEU   HD11   45  12.523   9.040   4.699
    3LEU   HD12   46  12.669   9.130   4.755
    3LEU   HD13   47  12.512   9.146   4.845
    3LEU    CD2   48  12.493   8.888   4.939
    3LEU   HD21   49  12.524   8.809   5.011
    3LEU   HD22   50  12.432   8.842   4.859
    3LEU   HD23   51  12.432   8.963   4.994
    3LEU      C   52  12.810   8.624   4.797
    3LEU      O   53  12.836   8.640   4.678
    4ASP      N   54  12.817   8.503   4.857
    4ASP     HN   55  12.808   8.499   4.957
    4ASP     CA   56  12.835   8.375   4.792
    4ASP     HA   57  12.920   8.382   4.728
    4ASP     CB   58  12.856   8.261   4.895
    4ASP    HB1   59  12.895   8.171   4.842
    4ASP    HB2   60  12.759   8.236   4.942
    4ASP     CG   61  12.954   8.295   5.008
    4ASP    OD1   62  13.069   8.333   4.975
    4ASP    OD2   63  12.914   8.280   5.128
    4ASP      C   64  12.716   8.341   4.703
    4ASP      O   65  12.606   8.392   4.725
    5GLU      N   66  12.734   8.249   4.605
    5GLU     HN   67  12.824   8.211   4.589
    5GLU     CA   68  12.629   8.200   4.515
    5GLU     HA   69  12.591   8.283   4.458
    5GLU     CB   70  12.690   8.094   4.419
    5GLU    HB1   71  12.608   8.030   4.380
    5GLU    HB2   72  12.761   8.031   4.477
    5GLU     CG   73  12.766   8.154   4.298
    5GLU    HG1   74  12.835   8.078   4.259
    5GLU    HG2   75  12.826   8.241   4.334
    5GLU     CD   76  12.679   8.203   4.181
    5GLU    OE1   77  12.740   8.251   4.083
    5GLU    OE2   78  12.553   8.191   4.189
    5GLU      C   79  12.504   8.144   4.583
    5GLU      O   80  12.393   8.155   4.528
    6ASP      N   81  12.519   8.089   4.706
    6ASP     HN   82  12.611   8.081   4.744
    6ASP     CA   83  12.413   8.033   4.788
    6ASP     HA   84  12.335   7.996   4.724
    6ASP     CB   85  12.468   7.916   4.876
    6ASP    HB1   86  12.384   7.873   4.935
    6ASP    HB2   87  12.545   7.956   4.945
    6ASP     CG   88  12.530   7.802   4.795
    6ASP    OD1   89  12.467   7.759   4.695
    6ASP    OD2   90  12.636   7.751   4.840
    6ASP      C   91  12.341   8.135   4.877
    6ASP      O   92  12.256   8.098   4.957
    7SER      N   93  12.371   8.267   4.862
    7SER     HN   94  12.440   8.296   4.796
    7SER     CA   95  12.307   8.374   4.937
    7SER     HA   96  12.306   8.345   5.042
    7SER     CB   97  12.386   8.506   4.923
    7SER    HB1   98  12.329   8.591   4.965
    7SER    HB2   99  12.407   8.526   4.815
    7SER     OG  100  12.511   8.498   4.991
    7SER    HG1  101  12.569   8.449   4.932
    7SER      C  102  12.162   8.395   4.897
    7SER      O  103  12.134   8.435   4.784
    8ILE      N  104  12.068   8.368   4.991
    8ILE     HN  105  12.097   8.336   5.081
    8ILE     CA  106  11.925   8.378   4.972
    8ILE     HA  107  11.904   8.367   4.866
    8ILE     CB  108  11.847   8.270   5.053
    8ILE     HB  109  11.876   8.279   5.160
    8ILE    CG2  110  11.693   8.287   5.043
    8ILE   HG21  111  11.659   8.277   4.938
    8ILE   HG22  112  11.662   8.386   5.082
    8ILE   HG23  113  11.642   8.207   5.102
    8ILE    CG1  114  11.888   8.128   5.011
    8ILE   HG11  115  11.999   8.122   5.010
    8ILE   HG12  116  11.850   8.108   4.909
    8ILE     CD  117  11.836   8.018   5.105
    8ILE    HD1  118  11.726   8.007   5.093
    8ILE    HD2  119  11.858   8.044   5.210
    8ILE    HD3  120  11.883   7.921   5.079
    8ILE      C  121  11.879   8.516   5.017
    8ILE      O  122  11.888   8.551   5.135
    9ILE      N  123  11.829   8.598   4.921
    9ILE     HN  124  11.828   8.566   4.826
    9ILE     CA  125  11.774   8.731   4.942
    9ILE     HA  126  11.788   8.756   5.046
    9ILE     CB  127  11.843   8.835   4.851
    9ILE     HB  128  11.834   8.800   4.746
    9ILE    CG2  129  11.780   8.976   4.860
    9ILE   HG21  130  11.788   9.015   4.963
    9ILE   HG22  131  11.674   8.973   4.830
    9ILE   HG23  132  11.835   9.046   4.792
    9ILE    CG1  133  11.995   8.844   4.877
    9ILE   HG11  134  12.026   8.758   4.940
    9ILE   HG12  135  12.017   8.938   4.931
    9ILE     CD  136  12.076   8.841   4.747
    9ILE    HD1  137  12.036   8.916   4.675
    9ILE    HD2  138  12.070   8.740   4.701
    9ILE    HD3  139  12.182   8.866   4.768
    9ILE      C  140  11.626   8.723   4.908
    9ILE      O  141  11.589   8.682   4.797
   10LYS      N  142  11.538   8.761   5.004
   10LYS     HN  143  11.572   8.801   5.089
   10LYS     CA  144  11.394   8.743   4.997
   10LYS     HA  145  11.364   8.746   4.893
   10LYS     CB  146  11.357   8.605   5.060
   10LYS    HB1  147  11.413   8.526   5.006
   10LYS    HB2  148  11.248   8.587   5.045
   10LYS     CG  149  11.388   8.593   5.210
   10LYS    HG1  150  11.329   8.670   5.264
   10LYS    HG2  151  11.496   8.614   5.225
   10LYS     CD  152  11.356   8.456   5.271
   10LYS    HD1  153  11.413   8.377   5.217
   10LYS    HD2  154  11.247   8.435   5.260
   10LYS     CE  155  11.394   8.456   5.419
   10LYS    HE1  156  11.339   8.538   5.471
   10LYS    HE2  157  11.504   8.473   5.429
   10LYS     NZ  158  11.362   8.330   5.488
   10LYS    HZ1  159  11.400   8.251   5.433
   10LYS    HZ2  160  11.259   8.321   5.497
   10LYS    HZ3  161  11.406   8.332   5.583
   10LYS      C  162  11.322   8.857   5.070
   10LYS      O  163  11.377   8.912   5.166
   11PRO      N  164  11.198   8.893   5.029
   11PRO     CD  165  11.130   8.842   4.909
   11PRO    HD1  166  11.133   8.731   4.907
   11PRO    HD2  167  11.180   8.882   4.818
   11PRO     CA  168  11.111   8.980   5.107
   11PRO     HA  169  11.167   9.066   5.142
   11PRO     CB  170  10.997   9.015   5.009
   11PRO    HB1  171  11.024   9.105   4.948
   11PRO    HB2  172  10.902   9.034   5.062
   11PRO     CG  173  10.986   8.893   4.918
   11PRO    HG1  174  10.920   8.816   4.964
   11PRO    HG2  175  10.945   8.920   4.819
   11PRO      C  176  11.058   8.911   5.232
   11PRO      O  177  11.017   8.795   5.226
   12VAL      N  178  11.058   8.983   5.346
   12VAL     HN  179  11.102   9.073   5.348
   12VAL     CA  180  10.995   8.942   5.470
   12VAL     HA  181  10.992   8.834   5.472
   12VAL     CB  182  11.071   8.996   5.593
   12VAL     HB  183  11.090   9.105   5.578
   12VAL    CG1  184  10.998   8.978   5.727
   12VAL   HG11  185  10.963   8.874   5.740
   12VAL   HG12  186  10.910   9.046   5.732
   12VAL   HG13  187  11.067   9.003   5.812
   12VAL    CG2  188  11.210   8.932   5.603
   12VAL   HG21  189  11.263   8.939   5.505
   12VAL   HG22  190  11.201   8.825   5.630
   12VAL   HG23  191  11.271   8.984   5.680
   12VAL      C  192  10.853   8.997   5.471
   12VAL      O  193  10.832   9.118   5.455
   13HSE      N  194  10.752   8.909   5.491
   13HSE     HN  195  10.771   8.812   5.499
   13HSE     CA  196  10.613   8.948   5.507
   13HSE     HA  197  10.588   9.015   5.426
   13HSE     CB  198  10.520   8.823   5.501
   13HSE    HB1  199  10.525   8.771   5.599
   13HSE    HB2  200  10.560   8.755   5.422
   13HSE    ND1  201  10.284   8.884   5.568
   13HSE     CG  202  10.377   8.856   5.468
   13HSE    CE1  203  10.172   8.912   5.503
   13HSE    HE1  204  10.076   8.940   5.549
   13HSE    NE2  205  10.186   8.902   5.370
   13HSE    HE2  206  10.115   8.919   5.300
   13HSE    CD2  207  10.317   8.865   5.346
   13HSE    HD2  208  10.358   8.849   5.247
   13HSE      C  209  10.592   9.027   5.635
   13HSE      O  210  10.645   8.991   5.740
   14SER      N  211  10.514   9.137   5.626
   14SER     HN  212  10.467   9.156   5.540
   14SER     CA  213  10.493   9.236   5.731
   14SER     HA  214  10.589   9.273   5.763
   14SER     CB  215  10.408   9.353   5.674
   14SER    HB1  216  10.455   9.388   5.579
   14SER    HB2  217  10.405   9.436   5.746
   14SER     OG  218  10.275   9.313   5.645
   14SER    HG1  219  10.226   9.393   5.623
   14SER      C  220  10.435   9.183   5.861
   14SER      O  221  10.459   9.242   5.967
   15SER      N  222  10.364   9.069   5.857
   15SER     HN  223  10.345   9.027   5.768
   15SER     CA  224  10.310   8.996   5.971
   15SER     HA  225  10.257   9.065   6.034
   15SER     CB  226  10.214   8.888   5.917
   15SER    HB1  227  10.139   8.935   5.849
   15SER    HB2  228  10.160   8.840   6.002
   15SER     OG  229  10.283   8.787   5.844
   15SER    HG1  230  10.285   8.818   5.752
   15SER      C  231  10.413   8.933   6.064
   15SER      O  232  10.382   8.908   6.180
   16ILE      N  233  10.538   8.907   6.015
   16ILE     HN  234  10.560   8.929   5.920
   16ILE     CA  235  10.646   8.845   6.093
   16ILE     HA  236  10.601   8.767   6.154
   16ILE     CB  237  10.755   8.784   6.001
   16ILE     HB  238  10.790   8.862   5.929
   16ILE    CG2  239  10.879   8.734   6.079
   16ILE   HG21  240  10.849   8.654   6.150
   16ILE   HG22  241  10.926   8.816   6.136
   16ILE   HG23  242  10.953   8.691   6.009
   16ILE    CG1  243  10.698   8.670   5.913
   16ILE   HG11  244  10.601   8.705   5.871
   16ILE   HG12  245  10.679   8.582   5.978
   16ILE     CD  246  10.788   8.627   5.797
   16ILE    HD1  247  10.891   8.606   5.833
   16ILE    HD2  248  10.793   8.707   5.720
   16ILE    HD3  249  10.749   8.534   5.751
   16ILE      C  250  10.707   8.943   6.191
   16ILE      O  251  10.713   8.916   6.310
   17LEU      N  252  10.749   9.062   6.142
   17LEU     HN  253  10.738   9.082   6.045
   17LEU     CA  254  10.817   9.164   6.220
   17LEU     HA  255  10.863   9.119   6.306
   17LEU     CB  256  10.925   9.232   6.131
   17LEU    HB1  257  10.963   9.320   6.184
   17LEU    HB2  258  10.877   9.267   6.037
   17LEU     CG  259  11.045   9.142   6.095
   17LEU     HG  260  11.006   9.047   6.052
   17LEU    CD1  261  11.134   9.210   5.990
   17LEU   HD11  262  11.174   9.306   6.030
   17LEU   HD12  263  11.076   9.233   5.898
   17LEU   HD13  264  11.220   9.145   5.965
   17LEU    CD2  265  11.126   9.098   6.217
   17LEU   HD21  266  11.062   9.042   6.288
   17LEU   HD22  267  11.167   9.187   6.268
   17LEU   HD23  268  11.210   9.033   6.186
   17LEU      C  269  10.723   9.270   6.276
   17LEU      O  270  10.763   9.347   6.364
   18GLY      N  271  10.597   9.278   6.226
   18GLY     HN  272  10.564   9.207   6.163
   18GLY     CA  273  10.503   9.385   6.257
   18GLY    HA1  274  10.501   9.399   6.364
   18GLY    HA2  275  10.406   9.354   6.222
   18GLY      C  276  10.541   9.516   6.189
   18GLY      O  277  10.504   9.623   6.236
   19GLN      N  278  10.621   9.509   6.080
   19GLN     HN  279  10.642   9.421   6.040
   19GLN     CA  280  10.683   9.622   6.013
   19GLN     HA  281  10.628   9.712   6.035
   19GLN     CB  282  10.830   9.634   6.062
   19GLN    HB1  283  10.883   9.540   6.036
   19GLN    HB2  284  10.827   9.643   6.173
   19GLN     CG  285  10.912   9.752   6.006
   19GLN    HG1  286  10.916   9.743   5.895
   19GLN    HG2  287  11.016   9.745   6.046
   19GLN     CD  288  10.859   9.891   6.040
   19GLN    OE1  289  10.874   9.985   5.962
   19GLN    NE2  290  10.797   9.908   6.159
   19GLN   HE21  291  10.762   9.998   6.183
   19GLN   HE22  292  10.787   9.831   6.220
   19GLN      C  293  10.678   9.598   5.863
   19GLN      O  294  10.716   9.490   5.815
   20GLU      N  295  10.629   9.697   5.786
   20GLU     HN  296  10.597   9.782   5.828
   20GLU     CA  297  10.621   9.693   5.642
   20GLU     HA  298  10.588   9.594   5.612
   20GLU     CB  299  10.520   9.799   5.590
   20GLU    HB1  300  10.520   9.798   5.479
   20GLU    HB2  301  10.554   9.900   5.624
   20GLU     CG  302  10.376   9.776   5.640
   20GLU    HG1  303  10.370   9.801   5.748
   20GLU    HG2  304  10.348   9.670   5.625
   20GLU     CD  305  10.276   9.864   5.564
   20GLU    OE1  306  10.210   9.811   5.471
   20GLU    OE2  307  10.262   9.983   5.603
   20GLU      C  308  10.755   9.713   5.573
   20GLU      O  309  10.847   9.774   5.627
   21PHE      N  310  10.766   9.655   5.450
   21PHE     HN  311  10.693   9.596   5.418
   21PHE     CA  312  10.871   9.680   5.352
   21PHE     HA  313  10.850   9.620   5.265
   21PHE     CB  314  10.877   9.830   5.310
   21PHE    HB1  315  10.934   9.840   5.216
   21PHE    HB2  316  10.927   9.887   5.392
   21PHE     CG  317  10.742   9.894   5.287
   21PHE    CD1  318  10.646   9.835   5.204
   21PHE    HD1  319  10.668   9.743   5.153
   21PHE    CE1  320  10.521   9.896   5.186
   21PHE    HE1  321  10.447   9.850   5.124
   21PHE     CZ  322  10.492  10.017   5.249
   21PHE     HZ  323  10.396  10.062   5.236
   21PHE    CD2  324  10.711  10.017   5.347
   21PHE    HD2  325  10.786  10.060   5.405
   21PHE    CE2  326  10.587  10.078   5.329
   21PHE    HE2  327  10.565  10.172   5.378
   21PHE      C  328  11.008   9.627   5.395
   21PHE      O  329  11.112   9.683   5.361
   22CYS      N  330  11.007   9.513   5.469
   22CYS     HN  331  10.921   9.470   5.494
   22CYS     CA  332  11.126   9.446   5.517
   22CYS     HA  333  11.205   9.519   5.526
   22CYS     CB  334  11.100   9.382   5.656
   22CYS    HB1  335  11.186   9.317   5.684
   22CYS    HB2  336  11.009   9.319   5.651
   22CYS     SG  337  11.078   9.512   5.781
   22CYS    HG1  338  10.961   9.553   5.734
   22CYS      C  339  11.174   9.340   5.421
   22CYS      O  340  11.094   9.280   5.348
   23PHE      N  341  11.307   9.314   5.420
   23PHE     HN  342  11.368   9.370   5.475
   23PHE     CA  343  11.370   9.206   5.347
   23PHE     HA  344  11.298   9.126   5.335
   23PHE     CB  345  11.417   9.255   5.207
   23PHE    HB1  346  11.335   9.314   5.163
   23PHE    HB2  347  11.437   9.166   5.144
   23PHE     CG  348  11.541   9.342   5.201
   23PHE    CD1  349  11.530   9.482   5.207
   23PHE    HD1  350  11.434   9.529   5.220
   23PHE    CE1  351  11.645   9.562   5.201
   23PHE    HE1  352  11.636   9.669   5.206
   23PHE     CZ  353  11.771   9.503   5.189
   23PHE     HZ  354  11.859   9.564   5.184
   23PHE    CD2  355  11.669   9.283   5.190
   23PHE    HD2  356  11.680   9.176   5.188
   23PHE    CE2  357  11.783   9.364   5.185
   23PHE    HE2  358  11.880   9.319   5.177
   23PHE      C  359  11.481   9.144   5.431
   23PHE      O  360  11.530   9.205   5.527
   24GLU      N  361  11.518   9.019   5.397
   24GLU     HN  362  11.477   8.976   5.317
   24GLU     CA  363  11.612   8.937   5.469
   24GLU     HA  364  11.665   8.997   5.540
   24GLU     CB  365  11.534   8.824   5.541
   24GLU    HB1  366  11.470   8.773   5.466
   24GLU    HB2  367  11.469   8.871   5.618
   24GLU     CG  368  11.620   8.717   5.611
   24GLU    HG1  369  11.683   8.766   5.688
   24GLU    HG2  370  11.685   8.668   5.536
   24GLU     CD  371  11.539   8.606   5.681
   24GLU    OE1  372  11.592   8.493   5.690
   24GLU    OE2  373  11.423   8.631   5.722
   24GLU      C  374  11.716   8.882   5.372
   24GLU      O  375  11.682   8.836   5.263
   25VAL      N  376  11.845   8.890   5.412
   25VAL     HN  377  11.867   8.933   5.500
   25VAL     CA  378  11.959   8.837   5.340
   25VAL     HA  379  11.922   8.791   5.249
   25VAL     CB  380  12.063   8.946   5.306
   25VAL     HB  381  12.101   8.990   5.401
   25VAL    CG1  382  12.182   8.892   5.225
   25VAL   HG11  383  12.148   8.849   5.129
   25VAL   HG12  384  12.235   8.813   5.283
   25VAL   HG13  385  12.254   8.974   5.203
   25VAL    CG2  386  11.999   9.064   5.230
   25VAL   HG21  387  11.920   9.111   5.291
   25VAL   HG22  388  11.955   9.028   5.135
   25VAL   HG23  389  12.077   9.141   5.208
   25VAL      C  390  12.025   8.733   5.429
   25VAL      O  391  12.080   8.766   5.535
   26THR      N  392  12.021   8.605   5.386
   26THR     HN  393  11.966   8.581   5.306
   26THR     CA  394  12.090   8.493   5.448
   26THR     HA  395  12.117   8.522   5.549
   26THR     CB  396  12.003   8.366   5.450
   26THR     HB  397  11.973   8.339   5.347
   26THR    OG1  398  11.887   8.391   5.527
   26THR    HG1  399  11.918   8.415   5.615
   26THR    CG2  400  12.072   8.242   5.509
   26THR   HG21  401  12.101   8.260   5.615
   26THR   HG22  402  12.162   8.216   5.451
   26THR   HG23  403  12.001   8.156   5.506
   26THR      C  404  12.217   8.465   5.368
   26THR      O  405  12.211   8.446   5.247
   27THR      N  406  12.333   8.464   5.438
   27THR     HN  407  12.331   8.485   5.536
   27THR     CA  408  12.465   8.435   5.385
   27THR     HA  409  12.454   8.401   5.282
   27THR     CB  410  12.558   8.559   5.392
   27THR     HB  411  12.653   8.537   5.339
   27THR    OG1  412  12.589   8.596   5.526
   27THR    HG1  413  12.504   8.599   5.572
   27THR    CG2  414  12.500   8.682   5.321
   27THR   HG21  415  12.413   8.723   5.377
   27THR   HG22  416  12.468   8.655   5.218
   27THR   HG23  417  12.578   8.762   5.315
   27THR      C  418  12.527   8.322   5.469
   27THR      O  419  12.468   8.275   5.566
   28SER      N  420  12.651   8.280   5.435
   28SER     HN  421  12.692   8.311   5.349
   28SER     CA  422  12.734   8.191   5.515
   28SER     HA  423  12.678   8.101   5.535
   28SER     CB  424  12.861   8.157   5.434
   28SER    HB1  425  12.833   8.118   5.334
   28SER    HB2  426  12.918   8.082   5.484
   28SER     OG  427  12.947   8.268   5.418
   28SER    HG1  428  12.954   8.282   5.321
   28SER      C  429  12.768   8.243   5.654
   28SER      O  430  12.786   8.164   5.747
   29SER      N  431  12.773   8.377   5.672
   29SER     HN  432  12.765   8.437   5.592
   29SER     CA  433  12.793   8.445   5.799
   29SER     HA  434  12.858   8.386   5.861
   29SER     CB  435  12.857   8.584   5.772
   29SER    HB1  436  12.934   8.573   5.693
   29SER    HB2  437  12.904   8.621   5.862
   29SER     OG  438  12.765   8.685   5.732
   29SER    HG1  439  12.713   8.646   5.660
   29SER      C  440  12.666   8.456   5.884
   29SER      O  441  12.673   8.499   5.999
   30GLY      N  442  12.550   8.412   5.830
   30GLY     HN  443  12.548   8.377   5.736
   30GLY     CA  444  12.422   8.410   5.899
   30GLY    HA1  445  12.436   8.438   6.002
   30GLY    HA2  446  12.382   8.309   5.892
   30GLY      C  447  12.324   8.507   5.835
   30GLY      O  448  12.347   8.562   5.726
   31THR      N  449  12.209   8.525   5.901
   31THR     HN  450  12.198   8.482   5.990
   31THR     CA  451  12.092   8.599   5.857
   31THR     HA  452  12.094   8.604   5.749
   31THR     CB  453  11.964   8.527   5.905
   31THR     HB  454  11.970   8.506   6.013
   31THR    OG1  455  11.953   8.404   5.835
   31THR    HG1  456  11.860   8.377   5.844
   31THR    CG2  457  11.833   8.603   5.885
   31THR   HG21  458  11.816   8.624   5.777
   31THR   HG22  459  11.836   8.699   5.940
   31THR   HG23  460  11.747   8.543   5.923
   31THR      C  461  12.091   8.741   5.912
   31THR      O  462  12.116   8.762   6.031
   32LYS      N  463  12.061   8.839   5.825
   32LYS     HN  464  12.045   8.816   5.729
   32LYS     CA  465  12.048   8.980   5.856
   32LYS     HA  466  12.043   8.993   5.964
   32LYS     CB  467  12.170   9.058   5.799
   32LYS    HB1  468  12.152   9.167   5.811
   32LYS    HB2  469  12.179   9.034   5.691
   32LYS     CG  470  12.302   9.021   5.868
   32LYS    HG1  471  12.313   8.910   5.869
   32LYS    HG2  472  12.298   9.056   5.974
   32LYS     CD  473  12.426   9.082   5.801
   32LYS    HD1  474  12.418   9.193   5.807
   32LYS    HD2  475  12.427   9.051   5.694
   32LYS     CE  476  12.555   9.036   5.869
   32LYS    HE1  477  12.562   8.925   5.867
   32LYS    HE2  478  12.558   9.073   5.974
   32LYS     NZ  479  12.675   9.089   5.800
   32LYS    HZ1  480  12.673   9.193   5.801
   32LYS    HZ2  481  12.676   9.055   5.702
   32LYS    HZ3  482  12.760   9.055   5.848
   32LYS      C  483  11.919   9.033   5.795
   32LYS      O  484  11.889   9.004   5.679
   33CYS      N  485  11.840   9.109   5.875
   33CYS     HN  486  11.868   9.130   5.968
   33CYS     CA  487  11.714   9.170   5.834
   33CYS     HA  488  11.687   9.131   5.737
   33CYS     CB  489  11.600   9.139   5.934
   33CYS    HB1  490  11.513   9.205   5.914
   33CYS    HB2  491  11.636   9.160   6.037
   33CYS     SG  492  11.550   8.965   5.919
   33CYS    HG1  493  11.493   8.979   5.801
   33CYS      C  494  11.729   9.320   5.819
   33CYS      O  495  11.805   9.384   5.892
   34PHE      N  496  11.656   9.377   5.721
   34PHE     HN  497  11.592   9.320   5.669
   34PHE     CA  498  11.661   9.514   5.677
   34PHE     HA  499  11.714   9.574   5.750
   34PHE     CB  500  11.732   9.522   5.538
   34PHE    HB1  501  11.736   9.627   5.504
   34PHE    HB2  502  11.675   9.460   5.466
   34PHE     CG  503  11.874   9.469   5.540
   34PHE    CD1  504  11.981   9.552   5.577
   34PHE    HD1  505  11.963   9.656   5.601
   34PHE    CE1  506  12.111   9.501   5.587
   34PHE    HE1  507  12.192   9.565   5.615
   34PHE     CZ  508  12.135   9.366   5.560
   34PHE     HZ  509  12.235   9.327   5.566
   34PHE    CD2  510  11.900   9.333   5.514
   34PHE    HD2  511  11.819   9.266   5.488
   34PHE    CE2  512  12.029   9.282   5.524
   34PHE    HE2  513  12.048   9.178   5.505
   34PHE      C  514  11.518   9.567   5.663
   34PHE      O  515  11.424   9.488   5.644
   35ALA      N  516  11.499   9.701   5.671
   35ALA     HN  517  11.577   9.761   5.686
   35ALA     CA  518  11.371   9.767   5.659
   35ALA     HA  519  11.301   9.702   5.608
   35ALA     CB  520  11.317   9.804   5.799
   35ALA    HB1  521  11.388   9.870   5.851
   35ALA    HB2  522  11.304   9.711   5.859
   35ALA    HB3  523  11.219   9.855   5.790
   35ALA      C  524  11.384   9.892   5.573
   35ALA      O  525  11.481   9.968   5.588
   36CYS      N  526  11.287   9.914   5.482
   36CYS     HN  527  11.209   9.851   5.477
   36CYS     CA  528  11.283  10.022   5.386
   36CYS     HA  529  11.372  10.083   5.397
   36CYS     CB  530  11.276   9.967   5.242
   36CYS    HB1  531  11.260  10.050   5.170
   36CYS    HB2  532  11.188   9.898   5.233
   36CYS     SG  533  11.429   9.878   5.203
   36CYS    HG1  534  11.504   9.988   5.199
   36CYS      C  535  11.163  10.112   5.411
   36CYS      O  536  11.071  10.076   5.484
   37ARG      N  537  11.164  10.234   5.352
   37ARG     HN  538  11.242  10.261   5.295
   37ARG     CA  539  11.057  10.333   5.363
   37ARG     HA  540  11.019  10.332   5.464
   37ARG     CB  541  11.112  10.475   5.328
   37ARG    HB1  542  11.035  10.549   5.357
   37ARG    HB2  543  11.127  10.481   5.218
   37ARG     CG  544  11.245  10.512   5.396
   37ARG    HG1  545  11.324  10.440   5.364
   37ARG    HG2  546  11.233  10.504   5.506
   37ARG     CD  547  11.290  10.655   5.360
   37ARG    HD1  548  11.222  10.728   5.407
   37ARG    HD2  549  11.289  10.667   5.249
   37ARG     NE  550  11.428  10.683   5.410
   37ARG     HE  551  11.484  10.603   5.431
   37ARG     CZ  552  11.485  10.803   5.422
   37ARG    NH1  553  11.421  10.916   5.396
   37ARG   HH11  554  11.326  10.915   5.363
   37ARG   HH12  555  11.466  11.005   5.409
   37ARG    NH2  556  11.610  10.809   5.468
   37ARG   HH21  557  11.660  10.725   5.488
   37ARG   HH22  558  11.655  10.897   5.479
   37ARG      C  559  10.937  10.303   5.272
   37ARG      O  560  10.828  10.353   5.299
   38SER      N  561  10.958  10.223   5.165
   38SER     HN  562  11.048  10.183   5.151
   38SER     CA  563  10.858  10.190   5.066
   38SER     HA  564  10.762  10.183   5.114
   38SER     CB  565  10.854  10.300   4.956
   38SER    HB1  566  10.850  10.400   5.005
   38SER    HB2  567  10.764  10.286   4.894
   38SER     OG  568  10.969  10.296   4.871
   38SER    HG1  569  11.043  10.327   4.926
   38SER      C  570  10.884  10.052   5.007
   38SER      O  571  10.995   9.998   5.015
   39ALA      N  572  10.779   9.993   4.945
   39ALA     HN  573  10.689  10.037   4.946
   39ALA     CA  574  10.784   9.866   4.875
   39ALA     HA  575  10.826   9.791   4.941
   39ALA     CB  576  10.642   9.824   4.833
   39ALA    HB1  577  10.596   9.900   4.767
   39ALA    HB2  578  10.578   9.815   4.923
   39ALA    HB3  579  10.645   9.726   4.780
   39ALA      C  580  10.874   9.868   4.753
   39ALA      O  581  10.947   9.773   4.729
   40ALA      N  582  10.873   9.980   4.677
   40ALA     HN  583  10.811  10.054   4.700
   40ALA     CA  584  10.961  10.005   4.564
   40ALA     HA  585  10.949   9.924   4.493
   40ALA     CB  586  10.922  10.136   4.497
   40ALA    HB1  587  10.934  10.219   4.567
   40ALA    HB2  588  10.817  10.130   4.464
   40ALA    HB3  589  10.987  10.159   4.409
   40ALA      C  590  11.108  10.005   4.600
   40ALA      O  591  11.189   9.946   4.529
   41GLU      N  592  11.144  10.068   4.714
   41GLU     HN  593  11.075  10.117   4.768
   41GLU     CA  594  11.278  10.067   4.771
   41GLU     HA  595  11.348  10.093   4.694
   41GLU     CB  596  11.285  10.172   4.886
   41GLU    HB1  597  11.208  10.146   4.961
   41GLU    HB2  598  11.259  10.272   4.842
   41GLU     CG  599  11.421  10.184   4.957
   41GLU    HG1  600  11.497  10.216   4.883
   41GLU    HG2  601  11.449  10.084   4.997
   41GLU     CD  602  11.425  10.283   5.074
   41GLU    OE1  603  11.535  10.298   5.133
   41GLU    OE2  604  11.319  10.343   5.107
   41GLU      C  605  11.325   9.929   4.815
   41GLU      O  606  11.437   9.890   4.782
   42ARG      N  607  11.237   9.851   4.884
   42ARG     HN  608  11.149   9.888   4.911
   42ARG     CA  609  11.262   9.713   4.925
   42ARG     HA  610  11.350   9.710   4.986
   42ARG     CB  611  11.140   9.659   5.006
   42ARG    HB1  612  11.049   9.666   4.942
   42ARG    HB2  613  11.125   9.724   5.095
   42ARG     CG  614  11.155   9.513   5.053
   42ARG    HG1  615  11.215   9.514   5.147
   42ARG    HG2  616  11.212   9.457   4.976
   42ARG     CD  617  11.025   9.434   5.082
   42ARG    HD1  618  10.971   9.482   5.166
   42ARG    HD2  619  11.051   9.329   5.107
   42ARG     NE  620  10.932   9.430   4.965
   42ARG     HE  621  10.970   9.456   4.876
   42ARG     CZ  622  10.803   9.396   4.967
   42ARG    NH1  623  10.741   9.356   5.078
   42ARG   HH11  624  10.791   9.350   5.164
   42ARG   HH12  625  10.645   9.330   5.075
   42ARG    NH2  626  10.734   9.402   4.854
   42ARG   HH21  627  10.780   9.431   4.768
   42ARG   HH22  628  10.638   9.376   4.850
   42ARG      C  629  11.292   9.621   4.808
   42ARG      O  630  11.392   9.550   4.809
   43ASP      N  631  11.205   9.623   4.704
   43ASP     HN  632  11.124   9.683   4.708
   43ASP     CA  633  11.216   9.543   4.584
   43ASP     HA  634  11.239   9.441   4.613
   43ASP     CB  635  11.085   9.544   4.500
   43ASP    HB1  636  11.101   9.485   4.407
   43ASP    HB2  637  11.061   9.649   4.473
   43ASP     CG  638  10.964   9.485   4.572
   43ASP    OD1  639  10.981   9.390   4.653
   43ASP    OD2  640  10.849   9.527   4.542
   43ASP      C  641  11.337   9.579   4.499
   43ASP      O  642  11.399   9.490   4.441
   44LYS      N  643  11.374   9.709   4.495
   44LYS     HN  644  11.318   9.778   4.540
   44LYS     CA  645  11.495   9.760   4.432
   44LYS     HA  646  11.503   9.717   4.333
   44LYS     CB  647  11.482   9.914   4.422
   44LYS    HB1  648  11.484   9.955   4.525
   44LYS    HB2  649  11.383   9.937   4.377
   44LYS     CG  650  11.589   9.987   4.339
   44LYS    HG1  651  11.591   9.944   4.237
   44LYS    HG2  652  11.688   9.972   4.386
   44LYS     CD  653  11.557  10.138   4.331
   44LYS    HD1  654  11.573  10.182   4.432
   44LYS    HD2  655  11.450  10.150   4.304
   44LYS     CE  656  11.643  10.213   4.230
   44LYS    HE1  657  11.624  10.173   4.129
   44LYS    HE2  658  11.751  10.201   4.254
   44LYS     NZ  659  11.612  10.357   4.230
   44LYS    HZ1  660  11.660  10.404   4.310
   44LYS    HZ2  661  11.508  10.371   4.240
   44LYS    HZ3  662  11.644  10.400   4.141
   44LYS      C  663  11.623   9.714   4.502
   44LYS      O  664  11.720   9.679   4.435
   45TRP      N  665  11.624   9.710   4.638
   45TRP     HN  666  11.547   9.746   4.690
   45TRP     CA  667  11.730   9.648   4.716
   45TRP     HA  668  11.824   9.687   4.680
   45TRP     CB  669  11.716   9.682   4.867
   45TRP    HB1  670  11.764   9.601   4.926
   45TRP    HB2  671  11.608   9.685   4.892
   45TRP     CG  672  11.779   9.812   4.911
   45TRP    CD1  673  11.711   9.923   4.952
   45TRP    HD1  674  11.603   9.931   4.959
   45TRP    NE1  675  11.802  10.022   4.984
   45TRP    HE1  676  11.776  10.111   5.017
   45TRP    CE2  677  11.931   9.978   4.965
   45TRP    CD2  678  11.920   9.845   4.919
   45TRP    CE3  679  12.038   9.775   4.891
   45TRP    HE3  680  12.035   9.673   4.855
   45TRP    CZ3  681  12.162   9.838   4.909
   45TRP    HZ3  682  12.252   9.784   4.886
   45TRP    CZ2  683  12.056  10.041   4.983
   45TRP    HZ2  684  12.064  10.143   5.019
   45TRP    CH2  685  12.172   9.968   4.955
   45TRP    HH2  686  12.270  10.014   4.969
   45TRP      C  687  11.744   9.498   4.698
   45TRP      O  688  11.856   9.451   4.676
   46ILE      N  689  11.632   9.422   4.700
   46ILE     HN  690  11.544   9.465   4.723
   46ILE     CA  691  11.626   9.278   4.674
   46ILE     HA  692  11.692   9.230   4.745
   46ILE     CB  693  11.481   9.222   4.691
   46ILE     HB  694  11.411   9.295   4.643
   46ILE    CG2  695  11.456   9.084   4.625
   46ILE   HG21  696  11.522   9.007   4.670
   46ILE   HG22  697  11.475   9.088   4.516
   46ILE   HG23  698  11.350   9.053   4.641
   46ILE    CG1  699  11.439   9.218   4.839
   46ILE   HG11  700  11.475   9.311   4.888
   46ILE   HG12  701  11.486   9.130   4.887
   46ILE     CD  702  11.287   9.209   4.859
   46ILE    HD1  703  11.247   9.117   4.811
   46ILE    HD2  704  11.237   9.297   4.812
   46ILE    HD3  705  11.262   9.207   4.967
   46ILE      C  706  11.682   9.242   4.537
   46ILE      O  707  11.768   9.155   4.526
   47GLU      N  708  11.637   9.316   4.433
   47GLU     HN  709  11.565   9.384   4.450
   47GLU     CA  710  11.678   9.308   4.294
   47GLU     HA  711  11.660   9.208   4.257
   47GLU     CB  712  11.589   9.410   4.217
   47GLU    HB1  713  11.593   9.506   4.274
   47GLU    HB2  714  11.485   9.372   4.220
   47GLU     CG  715  11.623   9.441   4.070
   47GLU    HG1  716  11.600   9.353   4.008
   47GLU    HG2  717  11.731   9.465   4.062
   47GLU     CD  718  11.544   9.561   4.014
   47GLU    OE1  719  11.574   9.600   3.897
   47GLU    OE2  720  11.453   9.614   4.084
   47GLU      C  721  11.825   9.332   4.269
   47GLU      O  722  11.892   9.250   4.206
   48ASN      N  723  11.881   9.443   4.324
   48ASN     HN  724  11.824   9.507   4.376
   48ASN     CA  725  12.021   9.481   4.311
   48ASN     HA  726  12.049   9.472   4.207
   48ASN     CB  727  12.042   9.627   4.359
   48ASN    HB1  728  12.151   9.646   4.369
   48ASN    HB2  729  11.994   9.639   4.459
   48ASN     CG  730  11.983   9.732   4.265
   48ASN    OD1  731  11.963   9.710   4.146
   48ASN    ND2  732  11.961   9.855   4.319
   48ASN   HD21  733  11.923   9.927   4.261
   48ASN   HD22  734  11.982   9.871   4.415
   48ASN      C  735  12.115   9.386   4.384
   48ASN      O  736  12.224   9.358   4.333
   49LEU      N  737  12.074   9.333   4.502
   49LEU     HN  738  11.988   9.363   4.543
   49LEU     CA  739  12.144   9.229   4.574
   49LEU     HA  740  12.249   9.255   4.578
   49LEU     CB  741  12.089   9.217   4.718
   49LEU    HB1  742  12.126   9.124   4.764
   49LEU    HB2  743  11.978   9.211   4.711
   49LEU     CG  744  12.126   9.336   4.811
   49LEU     HG  745  12.110   9.431   4.756
   49LEU    CD1  746  12.038   9.336   4.937
   49LEU   HD11  747  12.051   9.242   4.994
   49LEU   HD12  748  11.930   9.346   4.910
   49LEU   HD13  749  12.066   9.421   5.003
   49LEU    CD2  750  12.276   9.339   4.845
   49LEU   HD21  751  12.335   9.350   4.752
   49LEU   HD22  752  12.306   9.245   4.896
   49LEU   HD23  753  12.298   9.425   4.911
   49LEU      C  754  12.142   9.094   4.502
   49LEU      O  755  12.243   9.023   4.501
   50GLN      N  756  12.028   9.058   4.439
   50GLN     HN  757  11.946   9.115   4.445
   50GLN     CA  758  12.014   8.940   4.355
   50GLN     HA  759  12.056   8.855   4.409
   50GLN     CB  760  11.864   8.911   4.325
   50GLN    HB1  761  11.858   8.845   4.236
   50GLN    HB2  762  11.814   9.008   4.301
   50GLN     CG  763  11.789   8.844   4.442
   50GLN    HG1  764  11.798   8.907   4.532
   50GLN    HG2  765  11.835   8.745   4.462
   50GLN     CD  766  11.640   8.823   4.412
   50GLN    OE1  767  11.590   8.852   4.303
   50GLN    NE2  768  11.566   8.768   4.511
   50GLN   HE21  769  11.609   8.746   4.598
   50GLN   HE22  770  11.469   8.754   4.497
   50GLN      C  771  12.097   8.942   4.228
   50GLN      O  772  12.150   8.838   4.188
   51ARG      N  773  12.115   9.061   4.165
   51ARG     HN  774  12.062   9.141   4.194
   51ARG     CA  775  12.210   9.083   4.057
   51ARG     HA  776  12.200   9.001   3.987
   51ARG     CB  777  12.183   9.217   3.984
   51ARG    HB1  778  12.270   9.238   3.917
   51ARG    HB2  779  12.177   9.297   4.061
   51ARG     CG  780  12.055   9.221   3.899
   51ARG    HG1  781  11.969   9.242   3.965
   51ARG    HG2  782  12.041   9.122   3.850
   51ARG     CD  783  12.067   9.331   3.792
   51ARG    HD1  784  12.143   9.301   3.716
   51ARG    HD2  785  12.097   9.426   3.840
   51ARG     NE  786  11.938   9.353   3.720
   51ARG     HE  787  11.913   9.285   3.652
   51ARG     CZ  788  11.853   9.454   3.741
   51ARG    NH1  789  11.878   9.553   3.826
   51ARG   HH11  790  11.966   9.561   3.871
   51ARG   HH12  791  11.805   9.618   3.850
   51ARG    NH2  792  11.742   9.457   3.668
   51ARG   HH21  793  11.669   9.522   3.693
   51ARG   HH22  794  11.728   9.392   3.594
   51ARG      C  795  12.355   9.081   4.102
   51ARG      O  796  12.442   9.043   4.024
   52ALA      N  797  12.385   9.122   4.228
   52ALA     HN  798  12.313   9.156   4.288
   52ALA     CA  799  12.519   9.115   4.284
   52ALA     HA  800  12.588   9.155   4.212
   52ALA     CB  801  12.525   9.199   4.413
   52ALA    HB1  802  12.453   9.160   4.488
   52ALA    HB2  803  12.499   9.305   4.392
   52ALA    HB3  804  12.627   9.195   4.457
   52ALA      C  805  12.567   8.972   4.307
   52ALA      O  806  12.684   8.943   4.283
   53VAL      N  807  12.476   8.882   4.352
   53VAL     HN  808  12.383   8.912   4.375
   53VAL     CA  809  12.501   8.739   4.367
   53VAL     HA  810  12.600   8.728   4.410
   53VAL     CB  811  12.396   8.671   4.459
   53VAL     HB  812  12.295   8.687   4.415
   53VAL    CG1  813  12.417   8.519   4.476
   53VAL   HG11  814  12.516   8.499   4.521
   53VAL   HG12  815  12.412   8.468   4.378
   53VAL   HG13  816  12.339   8.477   4.543
   53VAL    CG2  817  12.394   8.732   4.600
   53VAL   HG21  818  12.387   8.842   4.595
   53VAL   HG22  819  12.487   8.704   4.654
   53VAL   HG23  820  12.306   8.693   4.657
   53VAL      C  821  12.503   8.666   4.233
   53VAL      O  822  12.587   8.578   4.212
   54LYS      N  823  12.412   8.703   4.139
   54LYS     HN  824  12.352   8.781   4.156
   54LYS     CA  825  12.390   8.635   4.013
   54LYS     HA  826  12.476   8.572   3.991
   54LYS     CB  827  12.262   8.546   4.020
   54LYS    HB1  828  12.251   8.491   3.924
   54LYS    HB2  829  12.174   8.612   4.035
   54LYS     CG  830  12.266   8.444   4.136
   54LYS    HG1  831  12.265   8.499   4.232
   54LYS    HG2  832  12.361   8.387   4.128
   54LYS     CD  833  12.149   8.343   4.136
   54LYS    HD1  834  12.154   8.282   4.044
   54LYS    HD2  835  12.054   8.401   4.133
   54LYS     CE  836  12.150   8.252   4.259
   54LYS    HE1  837  12.055   8.199   4.267
   54LYS    HE2  838  12.168   8.312   4.351
   54LYS     NZ  839  12.252   8.147   4.252
   54LYS    HZ1  840  12.341   8.187   4.212
   54LYS    HZ2  841  12.220   8.069   4.192
   54LYS    HZ3  842  12.272   8.111   4.348
   54LYS      C  843  12.381   8.736   3.898
   54LYS      O  844  12.271   8.765   3.850
   55PRO      N  845  12.495   8.794   3.852
   55PRO     CD  846  12.630   8.772   3.906
   55PRO    HD1  847  12.648   8.668   3.916
   55PRO    HD2  848  12.640   8.819   4.007
   55PRO     CA  849  12.497   8.894   3.745
   55PRO     HA  850  12.421   8.969   3.763
   55PRO     CB  851  12.640   8.949   3.749
   55PRO    HB1  852  12.646   9.038   3.817
   55PRO    HB2  853  12.676   8.978   3.648
   55PRO     CG  854  12.725   8.836   3.806
   55PRO    HG1  855  12.753   8.764   3.726
   55PRO    HG2  856  12.817   8.874   3.855
   55PRO      C  857  12.459   8.841   3.607
   55PRO      O  858  12.410   8.918   3.525
   56ASN      N  859  12.480   8.710   3.581
   56ASN     HN  860  12.523   8.653   3.650
   56ASN     CA  861  12.444   8.644   3.457
   56ASN     HA  862  12.432   8.718   3.380
   56ASN     CB  863  12.554   8.542   3.417
   56ASN    HB1  864  12.525   8.492   3.322
   56ASN    HB2  865  12.564   8.465   3.496
   56ASN     CG  866  12.693   8.603   3.396
   56ASN    OD1  867  12.791   8.563   3.459
   56ASN    ND2  868  12.703   8.703   3.306
   56ASN   HD21  869  12.793   8.745   3.290
   56ASN   HD22  870  12.623   8.733   3.256
   56ASN      C  871  12.308   8.574   3.466
   56ASN      O  872  12.285   8.475   3.397
   57LYS      N  873  12.213   8.627   3.548
   57LYS     HN  874  12.235   8.708   3.603
   57LYS     CA  875  12.078   8.575   3.565
   57LYS     HA  876  12.084   8.475   3.605
   57LYS     CB  877  11.996   8.665   3.663
   57LYS    HB1  878  11.988   8.767   3.618
   57LYS    HB2  879  12.054   8.674   3.758
   57LYS     CG  880  11.855   8.615   3.696
   57LYS    HG1  881  11.863   8.517   3.746
   57LYS    HG2  882  11.798   8.602   3.601
   57LYS     CD  883  11.774   8.708   3.788
   57LYS    HD1  884  11.755   8.803   3.734
   57LYS    HD2  885  11.834   8.729   3.879
   57LYS     CE  886  11.639   8.646   3.829
   57LYS    HE1  887  11.660   8.556   3.891
   57LYS    HE2  888  11.581   8.617   3.739
   57LYS     NZ  889  11.556   8.738   3.909
   57LYS    HZ1  890  11.507   8.804   3.845
   57LYS    HZ2  891  11.616   8.790   3.976
   57LYS    HZ3  892  11.485   8.683   3.962
   57LYS      C  893  12.003   8.558   3.433
   57LYS      O  894  11.955   8.448   3.404
   58ASP      N  895  12.001   8.663   3.348
   58ASP     HN  896  12.045   8.748   3.376
   58ASP     CA  897  11.932   8.669   3.220
   58ASP     HA  898  11.842   8.611   3.228
   58ASP     CB  899  11.895   8.814   3.179
   58ASP    HB1  900  11.843   8.812   3.081
   58ASP    HB2  901  11.988   8.875   3.169
   58ASP     CG  902  11.804   8.880   3.281
   58ASP    OD1  903  11.682   8.847   3.280
   58ASP    OD2  904  11.855   8.958   3.365
   58ASP      C  905  12.001   8.595   3.106
   58ASP      O  906  11.935   8.568   3.005
   59ASN      N  907  12.130   8.557   3.119
   59ASN     HN  908  12.181   8.582   3.201
   59ASN     CA  909  12.203   8.482   3.019
   59ASN     HA  910  12.143   8.473   2.930
   59ASN     CB  911  12.338   8.552   2.985
   59ASN    HB1  912  12.392   8.491   2.909
   59ASN    HB2  913  12.399   8.557   3.077
   59ASN     CG  914  12.328   8.694   2.927
   59ASN    OD1  915  12.426   8.770   2.936
   59ASN    ND2  916  12.211   8.735   2.874
   59ASN   HD21  917  12.205   8.827   2.836
   59ASN   HD22  918  12.136   8.671   2.866
   59ASN      C  919  12.227   8.336   3.062
   59ASN      O  920  12.311   8.266   3.004
   60SER      N  921  12.151   8.288   3.163
   60SER     HN  922  12.085   8.347   3.209
   60SER     CA  923  12.155   8.152   3.214
   60SER     HA  924  12.207   8.090   3.143
   60SER     CB  925  12.228   8.150   3.351
   60SER    HB1  926  12.324   8.205   3.340
   60SER    HB2  927  12.249   8.045   3.381
   60SER     OG  928  12.154   8.213   3.454
   60SER    HG1  929  12.155   8.307   3.434
   60SER      C  930  12.015   8.093   3.224
   60SER      O  931  11.916   8.165   3.238
   61ARG      N  932  12.006   7.958   3.213
   61ARG     HN  933  12.088   7.904   3.196
   61ARG     CA  934  11.883   7.883   3.228
   61ARG     HA  935  11.802   7.938   3.183
   61ARG     CB  936  11.896   7.746   3.157
   61ARG    HB1  937  11.962   7.686   3.217
   61ARG    HB2  938  11.940   7.762   3.057
   61ARG     CG  939  11.765   7.666   3.142
   61ARG    HG1  940  11.692   7.731   3.089
   61ARG    HG2  941  11.725   7.643   3.243
   61ARG     CD  942  11.784   7.535   3.064
   61ARG    HD1  943  11.859   7.472   3.114
   61ARG    HD2  944  11.817   7.559   2.960
   61ARG     NE  945  11.657   7.457   3.054
   61ARG     HE  946  11.603   7.473   2.972
   61ARG     CZ  947  11.612   7.365   3.139
   61ARG    NH1  948  11.674   7.334   3.252
   61ARG   HH11  949  11.760   7.379   3.275
   61ARG   HH12  950  11.636   7.266   3.314
   61ARG    NH2  951  11.497   7.303   3.110
   61ARG   HH21  952  11.448   7.324   3.026
   61ARG   HH22  953  11.459   7.235   3.172
   61ARG      C  954  11.848   7.869   3.376
   61ARG      O  955  11.910   7.791   3.448
   62ARG      N  956  11.750   7.948   3.423
   62ARG     HN  957  11.702   8.010   3.359
   62ARG     CA  958  11.706   7.956   3.560
   62ARG     HA  959  11.773   7.897   3.621
   62ARG     CB  960  11.707   8.104   3.607
   62ARG    HB1  961  11.808   8.145   3.581
   62ARG    HB2  962  11.695   8.106   3.717
   62ARG     CG  963  11.602   8.198   3.545
   62ARG    HG1  964  11.500   8.156   3.565
   62ARG    HG2  965  11.617   8.202   3.435
   62ARG     CD  966  11.612   8.339   3.604
   62ARG    HD1  967  11.717   8.374   3.599
   62ARG    HD2  968  11.578   8.336   3.710
   62ARG     NE  969  11.528   8.440   3.533
   62ARG     HE  970  11.442   8.466   3.577
   62ARG     CZ  971  11.560   8.501   3.419
   62ARG    NH1  972  11.660   8.461   3.342
   62ARG   HH11  973  11.716   8.383   3.369
   62ARG   HH12  974  11.679   8.509   3.257
   62ARG    NH2  975  11.488   8.604   3.379
   62ARG   HH21  976  11.520   8.661   3.303
   62ARG   HH22  977  11.404   8.631   3.428
   62ARG      C  978  11.568   7.894   3.577
   62ARG      O  979  11.499   7.863   3.480
   63VAL      N  980  11.529   7.874   3.704
   63VAL     HN  981  11.590   7.892   3.780
   63VAL     CA  982  11.395   7.831   3.744
   63VAL     HA  983  11.332   7.832   3.656
   63VAL     CB  984  11.397   7.690   3.807
   63VAL     HB  985  11.472   7.688   3.889
   63VAL    CG1  986  11.260   7.647   3.865
   63VAL   HG11  987  11.183   7.646   3.787
   63VAL   HG12  988  11.229   7.717   3.946
   63VAL   HG13  989  11.267   7.545   3.908
   63VAL    CG2  990  11.443   7.586   3.703
   63VAL   HG21  991  11.545   7.607   3.670
   63VAL   HG22  992  11.374   7.583   3.617
   63VAL   HG23  993  11.443   7.485   3.745
   63VAL      C  994  11.340   7.931   3.845
   63VAL      O  995  11.405   7.962   3.945
   64ASP      N  996  11.218   7.982   3.818
   64ASP     HN  997  11.174   7.961   3.731
   64ASP     CA  998  11.138   8.063   3.908
   64ASP     HA  999  11.202   8.101   3.986
   64ASP     CB 1000  11.075   8.181   3.829
   64ASP    HB1 1001  11.014   8.138   3.746
   64ASP    HB2 1002  11.157   8.242   3.786
   64ASP     CG 1003  10.984   8.277   3.906
   64ASP    OD1 1004  11.002   8.296   4.029
   64ASP    OD2 1005  10.902   8.344   3.837
   64ASP      C 1006  11.030   7.975   3.970
   64ASP      O 1007  10.967   7.895   3.900
   65ASN      N 1008  11.009   7.989   4.103
   65ASN     HN 1009  11.067   8.050   4.156
   65ASN     CA 1010  10.903   7.924   4.176
   65ASN     HA 1011  10.842   7.868   4.106
   65ASN     CB 1012  10.960   7.829   4.284
   65ASN    HB1 1013  10.876   7.784   4.341
   65ASN    HB2 1014  11.023   7.888   4.354
   65ASN     CG 1015  11.044   7.716   4.225
   65ASN    OD1 1016  10.992   7.627   4.157
   65ASN    ND2 1017  11.176   7.718   4.253
   65ASN   HD21 1018  11.213   7.792   4.309
   65ASN   HD22 1019  11.235   7.646   4.217
   65ASN      C 1020  10.815   8.031   4.240
   65ASN      O 1021  10.864   8.119   4.311
   66VAL      N 1022  10.683   8.022   4.214
   66VAL     HN 1023  10.647   7.948   4.156
   66VAL     CA 1024  10.582   8.115   4.261
   66VAL     HA 1025  10.630   8.187   4.327
   66VAL     CB 1026  10.511   8.188   4.144
   66VAL     HB 1027  10.470   8.112   4.075
   66VAL    CG1 1028  10.396   8.281   4.189
   66VAL   HG11 1029  10.434   8.360   4.258
   66VAL   HG12 1030  10.318   8.223   4.242
   66VAL   HG13 1031  10.351   8.331   4.101
   66VAL    CG2 1032  10.612   8.268   4.060
   66VAL   HG21 1033  10.688   8.199   4.016
   66VAL   HG22 1034  10.664   8.343   4.122
   66VAL   HG23 1035  10.560   8.319   3.976
   66VAL      C 1036  10.477   8.036   4.339
   66VAL      O 1037  10.427   7.935   4.289
   67LEU      N 1038  10.441   8.083   4.460
   67LEU     HN 1039  10.489   8.162   4.499
   67LEU     CA 1040  10.333   8.031   4.541
   67LEU     HA 1041  10.280   7.956   4.484
   67LEU     CB 1042  10.389   7.969   4.671
   67LEU    HB1 1043  10.447   8.048   4.725
   67LEU    HB2 1044  10.460   7.888   4.643
   67LEU     CG 1045  10.285   7.911   4.770
   67LEU     HG 1046  10.216   7.993   4.800
   67LEU    CD1 1047  10.202   7.797   4.709
   67LEU   HD11 1048  10.267   7.713   4.678
   67LEU   HD12 1049  10.146   7.833   4.619
   67LEU   HD13 1050  10.129   7.758   4.783
   67LEU    CD2 1051  10.352   7.869   4.901
   67LEU   HD21 1052  10.400   7.958   4.949
   67LEU   HD22 1053  10.430   7.793   4.882
   67LEU   HD23 1054  10.276   7.828   4.971
   67LEU      C 1055  10.237   8.145   4.571
   67LEU      O 1056  10.277   8.248   4.626
   68LYS      N 1057  10.108   8.126   4.536
   68LYS     HN 1058  10.082   8.044   4.485
   68LYS     CA 1059   9.999   8.214   4.570
   68LYS     HA 1060  10.035   8.294   4.633
   68LYS     CB 1061   9.936   8.273   4.441
   68LYS    HB1 1062   9.853   8.341   4.469
   68LYS    HB2 1063   9.894   8.189   4.380
   68LYS     CG 1064  10.036   8.351   4.355
   68LYS    HG1 1065  10.099   8.278   4.298
   68LYS    HG2 1066  10.103   8.410   4.422
   68LYS     CD 1067   9.969   8.447   4.255
   68LYS    HD1 1068   9.923   8.530   4.312
   68LYS    HD2 1069   9.890   8.392   4.201
   68LYS     CE 1070  10.070   8.504   4.155
   68LYS    HE1 1071  10.085   8.429   4.078
   68LYS    HE2 1072  10.165   8.529   4.205
   68LYS     NZ 1073  10.019   8.627   4.090
   68LYS    HZ1 1074  10.019   8.704   4.161
   68LYS    HZ2 1075   9.923   8.610   4.055
   68LYS    HZ3 1076  10.082   8.653   4.011
   68LYS      C 1077   9.895   8.132   4.646
   68LYS      O 1078   9.861   8.021   4.603
   69LEU      N 1079   9.842   8.186   4.758
   69LEU     HN 1080   9.872   8.275   4.791
   69LEU     CA 1081   9.742   8.118   4.839
   69LEU     HA 1082   9.670   8.074   4.772
   69LEU     CB 1083   9.805   8.008   4.929
   69LEU    HB1 1084   9.868   7.943   4.864
   69LEU    HB2 1085   9.722   7.946   4.969
   69LEU     CG 1086   9.893   8.053   5.048
   69LEU     HG 1087   9.855   8.150   5.087
   69LEU    CD1 1088   9.889   7.950   5.163
   69LEU   HD11 1089   9.927   7.851   5.128
   69LEU   HD12 1090   9.785   7.936   5.199
   69LEU   HD13 1091   9.953   7.983   5.248
   69LEU    CD2 1092  10.038   8.083   5.005
   69LEU   HD21 1093  10.038   8.165   4.930
   69LEU   HD22 1094  10.084   7.993   4.960
   69LEU   HD23 1095  10.097   8.116   5.093
   69LEU      C 1096   9.657   8.214   4.920
   69LEU      O 1097   9.700   8.325   4.954
   70TRP      N 1098   9.535   8.168   4.956
   70TRP     HN 1099   9.500   8.086   4.911
   70TRP     CA 1100   9.449   8.225   5.056
   70TRP     HA 1101   9.496   8.314   5.096
   70TRP     CB 1102   9.310   8.260   4.997
   70TRP    HB1 1103   9.244   8.292   5.081
   70TRP    HB2 1104   9.269   8.169   4.950
   70TRP     CG 1105   9.309   8.368   4.893
   70TRP    CD1 1106   9.285   8.500   4.919
   70TRP    HD1 1107   9.264   8.541   5.018
   70TRP    NE1 1108   9.291   8.572   4.802
   70TRP    HE1 1109   9.274   8.668   4.796
   70TRP    CE2 1110   9.322   8.490   4.696
   70TRP    CD2 1111   9.334   8.360   4.750
   70TRP    CE3 1112   9.366   8.255   4.662
   70TRP    HE3 1113   9.377   8.155   4.699
   70TRP    CZ3 1114   9.382   8.280   4.525
   70TRP    HZ3 1115   9.404   8.197   4.458
   70TRP    CZ2 1116   9.341   8.517   4.559
   70TRP    HZ2 1117   9.334   8.616   4.518
   70TRP    CH2 1118   9.372   8.409   4.474
   70TRP    HH2 1119   9.386   8.427   4.367
   70TRP      C 1120   9.429   8.124   5.168
   70TRP      O 1121   9.403   8.006   5.143
   71ILE      N 1122   9.438   8.173   5.295
   71ILE     HN 1123   9.473   8.265   5.310
   71ILE     CA 1124   9.394   8.103   5.414
   71ILE     HA 1125   9.386   7.998   5.390
   71ILE     CB 1126   9.492   8.123   5.532
   71ILE     HB 1127   9.506   8.232   5.549
   71ILE    CG2 1128   9.440   8.060   5.664
   71ILE   HG21 1129   9.426   7.951   5.651
   71ILE   HG22 1130   9.343   8.105   5.693
   71ILE   HG23 1131   9.514   8.077   5.746
   71ILE    CG1 1132   9.631   8.067   5.496
   71ILE   HG11 1133   9.660   8.104   5.396
   71ILE   HG12 1134   9.624   7.956   5.492
   71ILE     CD 1135   9.744   8.104   5.594
   71ILE    HD1 1136   9.721   8.066   5.696
   71ILE    HD2 1137   9.755   8.214   5.599
   71ILE    HD3 1138   9.840   8.059   5.560
   71ILE      C 1139   9.255   8.159   5.444
   71ILE      O 1140   9.242   8.269   5.500
   72ILE      N 1141   9.149   8.088   5.399
   72ILE     HN 1142   9.162   7.994   5.366
   72ILE     CA 1143   9.013   8.141   5.388
   72ILE     HA 1144   9.021   8.246   5.363
   72ILE     CB 1145   8.930   8.068   5.279
   72ILE     HB 1146   8.928   7.959   5.302
   72ILE    CG2 1147   8.784   8.119   5.271
   72ILE   HG21 1148   8.782   8.227   5.246
   72ILE   HG22 1149   8.732   8.104   5.368
   72ILE   HG23 1150   8.728   8.064   5.192
   72ILE    CG1 1151   8.998   8.080   5.140
   72ILE   HG11 1152   9.105   8.052   5.151
   72ILE   HG12 1153   8.991   8.186   5.108
   72ILE     CD 1154   8.938   7.992   5.030
   72ILE    HD1 1155   8.832   8.015   5.016
   72ILE    HD2 1156   8.943   7.885   5.058
   72ILE    HD3 1157   8.992   8.008   4.934
   72ILE      C 1158   8.941   8.138   5.522
   72ILE      O 1159   8.900   8.243   5.572
   73GLU      N 1160   8.928   8.019   5.582
   73GLU     HN 1161   8.969   7.937   5.542
   73GLU     CA 1162   8.855   7.998   5.705
   73GLU     HA 1163   8.882   8.076   5.775
   73GLU     CB 1164   8.701   8.001   5.680
   73GLU    HB1 1165   8.674   8.103   5.644
   73GLU    HB2 1166   8.649   7.982   5.776
   73GLU     CG 1167   8.650   7.898   5.576
   73GLU    HG1 1168   8.680   7.797   5.609
   73GLU    HG2 1169   8.698   7.920   5.478
   73GLU     CD 1170   8.498   7.898   5.554
   73GLU    OE1 1171   8.458   7.846   5.446
   73GLU    OE2 1172   8.423   7.944   5.643
   73GLU      C 1173   8.895   7.867   5.769
   73GLU      O 1174   8.953   7.780   5.704
   74ALA      N 1175   8.863   7.852   5.900
   74ALA     HN 1176   8.830   7.931   5.952
   74ALA     CA 1177   8.868   7.727   5.972
   74ALA     HA 1178   8.878   7.646   5.902
   74ALA     CB 1179   8.987   7.727   6.071
   74ALA    HB1 1180   8.977   7.811   6.143
   74ALA    HB2 1181   9.082   7.740   6.015
   74ALA    HB3 1182   8.990   7.632   6.127
   74ALA      C 1183   8.737   7.707   6.047
   74ALA      O 1184   8.670   7.805   6.082
   75ARG      N 1185   8.700   7.580   6.071
   75ARG     HN 1186   8.760   7.505   6.042
   75ARG     CA 1187   8.576   7.541   6.135
   75ARG     HA 1188   8.534   7.626   6.184
   75ARG     CB 1189   8.477   7.486   6.028
   75ARG    HB1 1190   8.479   7.556   5.941
   75ARG    HB2 1191   8.375   7.486   6.071
   75ARG     CG 1192   8.508   7.344   5.975
   75ARG    HG1 1193   8.504   7.273   6.060
   75ARG    HG2 1194   8.610   7.343   5.932
   75ARG     CD 1195   8.410   7.299   5.865
   75ARG    HD1 1196   8.426   7.354   5.772
   75ARG    HD2 1197   8.312   7.318   5.898
   75ARG     NE 1198   8.422   7.153   5.842
   75ARG     HE 1199   8.430   7.097   5.925
   75ARG     CZ 1200   8.426   7.087   5.726
   75ARG    NH1 1201   8.415   7.145   5.608
   75ARG   HH11 1202   8.403   7.244   5.602
   75ARG   HH12 1203   8.417   7.092   5.524
   75ARG    NH2 1204   8.440   6.954   5.731
   75ARG   HH21 1205   8.448   6.908   5.820
   75ARG   HH22 1206   8.443   6.901   5.648
   75ARG      C 1207   8.602   7.438   6.244
   75ARG      O 1208   8.709   7.379   6.252
   76GLU      N 1209   8.500   7.421   6.333
   76GLU     HN 1210   8.418   7.477   6.323
   76GLU     CA 1211   8.492   7.323   6.441
   76GLU     HA 1212   8.400   7.341   6.495
   76GLU     CB 1213   8.490   7.178   6.383
   76GLU    HB1 1214   8.485   7.105   6.467
   76GLU    HB2 1215   8.584   7.160   6.327
   76GLU     CG 1216   8.369   7.152   6.289
   76GLU    HG1 1217   8.355   7.241   6.224
   76GLU    HG2 1218   8.278   7.138   6.351
   76GLU     CD 1219   8.380   7.030   6.197
   76GLU    OE1 1220   8.295   7.023   6.104
   76GLU    OE2 1221   8.472   6.947   6.213
   76GLU      C 1222   8.595   7.345   6.551
   76GLU      O 1223   8.631   7.253   6.624
   77LEU      N 1224   8.642   7.471   6.566
   77LEU     HN 1225   8.609   7.542   6.505
   77LEU     CA 1226   8.739   7.516   6.664
   77LEU     HA 1227   8.814   7.439   6.675
   77LEU     CB 1228   8.804   7.648   6.614
   77LEU    HB1 1229   8.862   7.692   6.697
   77LEU    HB2 1230   8.722   7.718   6.587
   77LEU     CG 1231   8.897   7.633   6.492
   77LEU     HG 1232   8.846   7.571   6.414
   77LEU    CD1 1233   8.930   7.770   6.432
   77LEU   HD11 1234   8.964   7.840   6.512
   77LEU   HD12 1235   8.840   7.814   6.384
   77LEU   HD13 1236   9.011   7.761   6.356
   77LEU    CD2 1237   9.025   7.555   6.526
   77LEU   HD21 1238   9.002   7.470   6.593
   77LEU   HD22 1239   9.098   7.622   6.577
   77LEU   HD23 1240   9.071   7.515   6.433
   77LEU      C 1241   8.674   7.540   6.801
   77LEU      O 1242   8.556   7.577   6.805
   78PRO      N 1243   8.747   7.521   6.914
   78PRO     CD 1244   8.883   7.464   6.917
   78PRO    HD1 1245   8.958   7.542   6.886
   78PRO    HD2 1246   8.891   7.377   6.849
   78PRO     CA 1247   8.699   7.552   7.049
   78PRO     HA 1248   8.613   7.489   7.069
   78PRO     CB 1249   8.819   7.521   7.140
   78PRO    HB1 1250   8.788   7.477   7.237
   78PRO    HB2 1251   8.877   7.614   7.160
   78PRO     CG 1252   8.906   7.423   7.062
   78PRO    HG1 1253   9.013   7.431   7.091
   78PRO    HG2 1254   8.871   7.319   7.078
   78PRO      C 1255   8.646   7.694   7.070
   78PRO      O 1256   8.702   7.788   7.012
   79PRO      N 1257   8.541   7.713   7.151
   79PRO     CD 1258   8.471   7.606   7.225
   79PRO    HD1 1259   8.542   7.548   7.286
   79PRO    HD2 1260   8.419   7.539   7.152
   79PRO     CA 1261   8.477   7.843   7.171
   79PRO     HA 1262   8.469   7.895   7.077
   79PRO     CB 1263   8.341   7.805   7.233
   79PRO    HB1 1264   8.265   7.784   7.153
   79PRO    HB2 1265   8.302   7.885   7.299
   79PRO     CG 1266   8.369   7.678   7.313
   79PRO    HG1 1267   8.412   7.703   7.412
   79PRO    HG2 1268   8.277   7.618   7.327
   79PRO      C 1269   8.553   7.940   7.260
   79PRO      O 1270   8.640   7.900   7.337
   80LYS      N 1271   8.520   8.071   7.244
   80LYS     HN 1272   8.458   8.096   7.172
   80LYS     CA 1273   8.559   8.182   7.332
   80LYS     HA 1274   8.513   8.270   7.291
   80LYS     CB 1275   8.510   8.161   7.478
   80LYS    HB1 1276   8.542   8.249   7.539
   80LYS    HB2 1277   8.560   8.070   7.518
   80LYS     CG 1278   8.358   8.144   7.493
   80LYS    HG1 1279   8.326   8.054   7.438
   80LYS    HG2 1280   8.307   8.232   7.448
   80LYS     CD 1281   8.313   8.132   7.640
   80LYS    HD1 1282   8.343   8.225   7.694
   80LYS    HD2 1283   8.365   8.046   7.685
   80LYS     CE 1284   8.161   8.113   7.652
   80LYS    HE1 1285   8.131   8.018   7.602
   80LYS    HE2 1286   8.108   8.199   7.605
   80LYS     NZ 1287   8.118   8.105   7.792
   80LYS    HZ1 1288   8.144   8.193   7.842
   80LYS    HZ2 1289   8.165   8.025   7.839
   80LYS    HZ3 1290   8.015   8.093   7.797
   80LYS      C 1291   8.706   8.224   7.324
   80LYS      O 1292   8.760   8.274   7.420
   81LYS      N 1293   8.769   8.211   7.204
   81LYS     HN 1294   8.724   8.167   7.127
   81LYS     CA 1295   8.906   8.253   7.179
   81LYS     HA 1296   8.928   8.337   7.244
   81LYS     CB 1297   9.007   8.139   7.208
   81LYS    HB1 1298   9.108   8.170   7.175
   81LYS    HB2 1299   8.976   8.049   7.149
   81LYS     CG 1300   9.014   8.100   7.356
   81LYS    HG1 1301   8.921   8.044   7.383
   81LYS    HG2 1302   9.018   8.193   7.417
   81LYS     CD 1303   9.135   8.012   7.393
   81LYS    HD1 1304   9.228   8.069   7.370
   81LYS    HD2 1305   9.132   7.920   7.333
   81LYS     CE 1306   9.134   7.973   7.540
   81LYS    HE1 1307   9.044   7.913   7.566
   81LYS    HE2 1308   9.142   8.060   7.596
   81LYS     NZ 1309   9.255   7.903   7.585
   81LYS    HZ1 1310   9.337   7.964   7.567
   81LYS    HZ2 1311   9.261   7.816   7.531
   81LYS    HZ3 1312   9.247   7.884   7.687
   81LYS      C 1313   8.925   8.306   7.038
   81LYS      O 1314   8.846   8.277   6.947
   82ARG      N 1315   9.031   8.389   7.019
   82ARG     HN 1316   9.082   8.422   7.098
   82ARG     CA 1317   9.084   8.430   6.890
   82ARG     HA 1318   9.003   8.430   6.818
   82ARG     CB 1319   9.146   8.572   6.900
   82ARG    HB1 1320   9.183   8.601   6.799
   82ARG    HB2 1321   9.233   8.567   6.970
   82ARG     CG 1322   9.049   8.681   6.949
   82ARG    HG1 1323   9.000   8.645   7.042
   82ARG    HG2 1324   8.971   8.697   6.872
   82ARG     CD 1325   9.116   8.818   6.982
   82ARG    HD1 1326   9.208   8.800   7.041
   82ARG    HD2 1327   9.044   8.880   7.038
   82ARG     NE 1328   9.156   8.894   6.859
   82ARG     HE 1329   9.161   8.842   6.774
   82ARG     CZ 1330   9.189   9.023   6.855
   82ARG    NH1 1331   9.185   9.102   6.962
   82ARG   HH11 1332   9.164   9.064   7.052
   82ARG   HH12 1333   9.211   9.198   6.956
   82ARG    NH2 1334   9.221   9.079   6.738
   82ARG   HH21 1335   9.223   9.022   6.655
   82ARG   HH22 1336   9.244   9.175   6.732
   82ARG      C 1337   9.187   8.330   6.840
   82ARG      O 1338   9.247   8.258   6.919
   83TYR      N 1339   9.207   8.324   6.707
   83TYR     HN 1340   9.161   8.388   6.645
   83TYR     CA 1341   9.288   8.225   6.639
   83TYR     HA 1342   9.360   8.184   6.709
   83TYR     CB 1343   9.199   8.111   6.581
   83TYR    HB1 1344   9.260   8.046   6.515
   83TYR    HB2 1345   9.116   8.158   6.523
   83TYR     CG 1346   9.137   8.023   6.686
   83TYR    CD1 1347   9.204   7.907   6.730
   83TYR    HD1 1348   9.299   7.881   6.686
   83TYR    CE1 1349   9.150   7.828   6.832
   83TYR    HE1 1350   9.203   7.739   6.866
   83TYR     CZ 1351   9.028   7.863   6.890
   83TYR     OH 1352   8.980   7.786   6.996
   83TYR     HH 1353   8.885   7.804   7.001
   83TYR    CD2 1354   9.010   8.053   6.741
   83TYR    HD2 1355   8.956   8.139   6.705
   83TYR    CE2 1356   8.956   7.974   6.844
   83TYR    HE2 1357   8.860   7.999   6.887
   83TYR      C 1358   9.369   8.287   6.525
   83TYR      O 1359   9.321   8.378   6.457
   84TYR      N 1360   9.492   8.234   6.503
   84TYR     HN 1361   9.528   8.164   6.565
   84TYR     CA 1362   9.580   8.270   6.393
   84TYR     HA 1363   9.519   8.301   6.310
   84TYR     CB 1364   9.676   8.385   6.436
   84TYR    HB1 1365   9.614   8.468   6.476
   84TYR    HB2 1366   9.732   8.420   6.346
   84TYR     CG 1367   9.779   8.351   6.542
   84TYR    CD1 1368   9.751   8.372   6.678
   84TYR    HD1 1369   9.654   8.410   6.708
   84TYR    CE1 1370   9.847   8.342   6.776
   84TYR    HE1 1371   9.825   8.357   6.881
   84TYR     CZ 1372   9.972   8.292   6.737
   84TYR     OH 1373  10.067   8.260   6.834
   84TYR     HH 1374  10.139   8.214   6.789
   84TYR    CD2 1375   9.906   8.302   6.505
   84TYR    HD2 1376   9.929   8.287   6.400
   84TYR    CE2 1377  10.002   8.273   6.602
   84TYR    HE2 1378  10.099   8.234   6.573
   84TYR      C 1379   9.657   8.148   6.345
   84TYR      O 1380   9.683   8.055   6.421
   85CYS      N 1381   9.696   8.149   6.215
   85CYS     HN 1382   9.667   8.225   6.156
   85CYS     CA 1383   9.778   8.049   6.150
   85CYS     HA 1384   9.788   7.964   6.216
   85CYS     CB 1385   9.716   8.003   6.016
   85CYS    HB1 1386   9.788   7.937   5.962
   85CYS    HB2 1387   9.698   8.093   5.952
   85CYS     SG 1388   9.560   7.914   6.041
   85CYS    HG1 1389   9.492   8.021   6.081
   85CYS      C 1390   9.915   8.109   6.120
   85CYS      O 1391   9.923   8.222   6.071
   86GLU      N 1392  10.024   8.033   6.144
   86GLU     HN 1393  10.015   7.949   6.199
   86GLU     CA 1394  10.157   8.061   6.095
   86GLU     HA 1395  10.164   8.166   6.071
   86GLU     CB 1396  10.264   8.026   6.202
   86GLU    HB1 1397  10.364   8.021   6.153
   86GLU    HB2 1398  10.240   7.927   6.244
   86GLU     CG 1399  10.271   8.129   6.317
   86GLU    HG1 1400  10.171   8.134   6.365
   86GLU    HG2 1401  10.296   8.228   6.274
   86GLU     CD 1402  10.373   8.097   6.426
   86GLU    OE1 1403  10.378   8.178   6.523
   86GLU    OE2 1404  10.446   7.995   6.415
   86GLU      C 1405  10.184   7.980   5.970
   86GLU      O 1406  10.172   7.857   5.972
   87LEU      N 1407  10.222   8.048   5.861
   87LEU     HN 1408  10.233   8.148   5.866
   87LEU     CA 1409  10.252   7.993   5.731
   87LEU     HA 1410  10.204   7.897   5.721
   87LEU     CB 1411  10.196   8.091   5.624
   87LEU    HB1 1412  10.223   8.194   5.657
   87LEU    HB2 1413  10.086   8.082   5.625
   87LEU     CG 1414  10.243   8.077   5.477
   87LEU     HG 1415  10.352   8.102   5.472
   87LEU    CD1 1416  10.223   7.937   5.421
   87LEU   HD11 1417  10.115   7.915   5.407
   87LEU   HD12 1418  10.265   7.861   5.491
   87LEU   HD13 1419  10.274   7.927   5.323
   87LEU    CD2 1420  10.172   8.181   5.389
   87LEU   HD21 1421  10.208   8.283   5.412
   87LEU   HD22 1422  10.062   8.177   5.407
   87LEU   HD23 1423  10.192   8.159   5.282
   87LEU      C 1424  10.400   7.964   5.717
   87LEU      O 1425  10.483   8.056   5.716
   88CYS      N 1426  10.435   7.834   5.706
   88CYS     HN 1427  10.363   7.764   5.708
   88CYS     CA 1428  10.568   7.782   5.688
   88CYS     HA 1429  10.637   7.865   5.686
   88CYS     CB 1430  10.607   7.686   5.804
   88CYS    HB1 1431  10.703   7.636   5.779
   88CYS    HB2 1432  10.529   7.608   5.814
   88CYS     SG 1433  10.624   7.776   5.961
   88CYS    HG1 1434  10.500   7.820   5.962
   88CYS      C 1435  10.581   7.707   5.556
   88CYS      O 1436  10.486   7.643   5.510
   89LEU      N 1437  10.701   7.713   5.495
   89LEU     HN 1438  10.773   7.771   5.534
   89LEU     CA 1439  10.739   7.641   5.375
   89LEU     HA 1440  10.662   7.570   5.350
   89LEU     CB 1441  10.763   7.740   5.258
   89LEU    HB1 1442  10.792   7.681   5.168
   89LEU    HB2 1443  10.847   7.806   5.286
   89LEU     CG 1444  10.643   7.830   5.219
   89LEU     HG 1445  10.607   7.884   5.309
   89LEU    CD1 1446  10.685   7.934   5.113
   89LEU   HD11 1447  10.705   7.884   5.015
   89LEU   HD12 1448  10.778   7.987   5.144
   89LEU   HD13 1449  10.604   8.009   5.098
   89LEU    CD2 1450  10.521   7.750   5.173
   89LEU   HD21 1451  10.497   7.671   5.248
   89LEU   HD22 1452  10.541   7.702   5.075
   89LEU   HD23 1453  10.433   7.818   5.164
   89LEU      C 1454  10.869   7.567   5.408
   89LEU      O 1455  10.973   7.630   5.426
   90ASP      N 1456  10.861   7.432   5.420
   90ASP     HN 1457  10.776   7.385   5.398
   90ASP     CA 1458  10.968   7.343   5.468
   90ASP     HA 1459  10.922   7.249   5.494
   90ASP     CB 1460  11.078   7.316   5.360
   90ASP    HB1 1461  11.157   7.252   5.405
   90ASP    HB2 1462  11.123   7.413   5.331
   90ASP     CG 1463  11.030   7.247   5.232
   90ASP    OD1 1464  10.928   7.174   5.238
   90ASP    OD2 1465  11.103   7.255   5.130
   90ASP      C 1466  11.027   7.386   5.602
   90ASP      O 1467  11.148   7.393   5.620
   91ASP      N 1468  10.936   7.417   5.698
   91ASP     HN 1469  10.839   7.413   5.675
   91ASP     CA 1470  10.963   7.457   5.837
   91ASP     HA 1471  10.867   7.476   5.883
   91ASP     CB 1472  11.036   7.346   5.919
   91ASP    HB1 1473  11.053   7.383   6.022
   91ASP    HB2 1474  11.134   7.325   5.872
   91ASP     CG 1475  10.958   7.216   5.930
   91ASP    OD1 1476  10.836   7.222   5.962
   91ASP    OD2 1477  11.021   7.107   5.913
   91ASP      C 1478  11.025   7.594   5.858
   91ASP      O 1479  11.034   7.639   5.973
   92MET      N 1480  11.058   7.669   5.750
   92MET     HN 1481  11.061   7.627   5.660
   92MET     CA 1482  11.090   7.809   5.755
   92MET     HA 1483  11.148   7.829   5.844
   92MET     CB 1484  11.172   7.849   5.629
   92MET    HB1 1485  11.185   7.959   5.628
   92MET    HB2 1486  11.114   7.819   5.540
   92MET     CG 1487  11.311   7.784   5.620
   92MET    HG1 1488  11.299   7.674   5.637
   92MET    HG2 1489  11.373   7.824   5.702
   92MET     SD 1490  11.396   7.810   5.462
   92MET     CE 1491  11.410   7.991   5.461
   92MET    HE1 1492  11.453   8.029   5.556
   92MET    HE2 1493  11.310   8.037   5.447
   92MET    HE3 1494  11.477   8.023   5.378
   92MET      C 1495  10.962   7.892   5.756
   92MET      O 1496  10.875   7.869   5.673
   93LEU      N 1497  10.950   7.990   5.850
   93LEU     HN 1498  11.021   8.003   5.918
   93LEU     CA 1499  10.838   8.083   5.858
   93LEU     HA 1500  10.746   8.027   5.846
   93LEU     CB 1501  10.841   8.151   5.998
   93LEU    HB1 1502  10.932   8.215   6.003
   93LEU    HB2 1503  10.850   8.071   6.075
   93LEU     CG 1504  10.719   8.239   6.034
   93LEU     HG 1505  10.705   8.315   5.954
   93LEU    CD1 1506  10.590   8.156   6.046
   93LEU   HD11 1507  10.601   8.079   6.125
   93LEU   HD12 1508  10.568   8.104   5.950
   93LEU   HD13 1509  10.504   8.221   6.072
   93LEU    CD2 1510  10.744   8.320   6.162
   93LEU   HD21 1511  10.832   8.387   6.148
   93LEU   HD22 1512  10.765   8.251   6.247
   93LEU   HD23 1513  10.655   8.382   6.186
   93LEU      C 1514  10.843   8.186   5.746
   93LEU      O 1515  10.947   8.248   5.724
   94TYR      N 1516  10.729   8.204   5.674
   94TYR     HN 1517  10.647   8.151   5.696
   94TYR     CA 1518  10.714   8.297   5.563
   94TYR     HA 1519  10.804   8.356   5.554
   94TYR     CB 1520  10.689   8.218   5.431
   94TYR    HB1 1521  10.630   8.280   5.360
   94TYR    HB2 1522  10.632   8.125   5.454
   94TYR     CG 1523  10.817   8.178   5.361
   94TYR    CD1 1524  10.873   8.261   5.263
   94TYR    HD1 1525  10.825   8.355   5.238
   94TYR    CE1 1526  10.992   8.224   5.197
   94TYR    HE1 1527  11.035   8.289   5.122
   94TYR     CZ 1528  11.054   8.103   5.230
   94TYR     OH 1529  11.173   8.066   5.165
   94TYR     HH 1530  11.189   7.975   5.188
   94TYR    CD2 1531  10.880   8.056   5.392
   94TYR    HD2 1532  10.836   7.990   5.466
   94TYR    CE2 1533  10.999   8.019   5.327
   94TYR    HE2 1534  11.048   7.925   5.352
   94TYR      C 1535  10.605   8.402   5.585
   94TYR      O 1536  10.613   8.509   5.525
   95ALA      N 1537  10.504   8.375   5.672
   95ALA     HN 1538  10.499   8.285   5.716
   95ALA     CA 1539  10.400   8.469   5.708
   95ALA     HA 1540  10.447   8.561   5.741
   95ALA     CB 1541  10.307   8.499   5.589
   95ALA    HB1 1542  10.245   8.409   5.565
   95ALA    HB2 1543  10.367   8.524   5.499
   95ALA    HB3 1544  10.239   8.583   5.612
   95ALA      C 1545  10.320   8.419   5.828
   95ALA      O 1546  10.342   8.309   5.878
   96ARG      N 1547  10.224   8.502   5.874
   96ARG     HN 1548  10.216   8.594   5.836
   96ARG     CA 1549  10.128   8.471   5.978
   96ARG     HA 1550  10.104   8.366   5.975
   96ARG     CB 1551  10.188   8.508   6.117
   96ARG    HB1 1552  10.206   8.618   6.119
   96ARG    HB2 1553  10.287   8.457   6.126
   96ARG     CG 1554  10.103   8.470   6.239
   96ARG    HG1 1555  10.107   8.360   6.253
   96ARG    HG2 1556   9.997   8.498   6.217
   96ARG     CD 1557  10.144   8.541   6.371
   96ARG    HD1 1558  10.064   8.527   6.446
   96ARG    HD2 1559  10.160   8.648   6.351
   96ARG     NE 1560  10.270   8.485   6.429
   96ARG     HE 1561  10.288   8.389   6.410
   96ARG     CZ 1562  10.361   8.550   6.503
   96ARG    NH1 1563  10.352   8.679   6.531
   96ARG   HH11 1564  10.276   8.734   6.496
   96ARG   HH12 1565  10.422   8.724   6.586
   96ARG    NH2 1566  10.463   8.481   6.552
   96ARG   HH21 1567  10.539   8.528   6.594
   96ARG   HH22 1568  10.464   8.380   6.544
   96ARG      C 1569  10.000   8.548   5.948
   96ARG      O 1570  10.004   8.662   5.902
   97THR      N 1571   9.882   8.487   5.973
   97THR     HN 1572   9.880   8.391   6.001
   97THR     CA 1573   9.752   8.553   5.967
   97THR     HA 1574   9.755   8.622   5.883
   97THR     CB 1575   9.634   8.455   5.949
   97THR     HB 1576   9.544   8.511   5.919
   97THR    OG1 1577   9.604   8.381   6.067
   97THR    HG1 1578   9.550   8.441   6.121
   97THR    CG2 1579   9.653   8.356   5.833
   97THR   HG21 1580   9.744   8.295   5.847
   97THR   HG22 1581   9.661   8.412   5.738
   97THR   HG23 1582   9.565   8.288   5.828
   97THR      C 1583   9.727   8.637   6.092
   97THR      O 1584   9.790   8.618   6.197
   98THR      N 1585   9.631   8.732   6.084
   98THR     HN 1586   9.586   8.750   5.996
   98THR     CA 1587   9.582   8.810   6.197
   98THR     HA 1588   9.669   8.845   6.252
   98THR     CB 1589   9.498   8.931   6.150
   98THR     HB 1590   9.481   8.999   6.236
   98THR    OG1 1591   9.370   8.893   6.100
   98THR    HG1 1592   9.389   8.847   6.015
   98THR    CG2 1593   9.571   9.016   6.046
   98THR   HG21 1594   9.581   8.962   5.950
   98THR   HG22 1595   9.673   9.042   6.084
   98THR   HG23 1596   9.515   9.111   6.028
   98THR      C 1597   9.502   8.725   6.294
   98THR      O 1598   9.447   8.620   6.259
   99SER      N 1599   9.496   8.769   6.422
   99SER     HN 1600   9.544   8.852   6.449
   99SER     CA 1601   9.422   8.704   6.528
   99SER     HA 1602   9.429   8.597   6.516
   99SER     CB 1603   9.484   8.746   6.663
   99SER    HB1 1604   9.472   8.855   6.679
   99SER    HB2 1605   9.594   8.723   6.663
   99SER     OG 1606   9.424   8.677   6.771
   99SER    HG1 1607   9.479   8.696   6.849
   99SER      C 1608   9.274   8.737   6.518
   99SER      O 1609   9.230   8.847   6.554
  100LYS      N 1610   9.194   8.644   6.463
  100LYS     HN 1611   9.232   8.555   6.436
  100LYS     CA 1612   9.053   8.660   6.435
  100LYS     HA 1613   9.027   8.764   6.442
  100LYS     CB 1614   9.023   8.608   6.292
  100LYS    HB1 1615   8.914   8.590   6.281
  100LYS    HB2 1616   9.076   8.510   6.280
  100LYS     CG 1617   9.069   8.702   6.180
  100LYS    HG1 1618   9.072   8.644   6.085
  100LYS    HG2 1619   9.172   8.738   6.203
  100LYS     CD 1620   8.978   8.824   6.160
  100LYS    HD1 1621   8.977   8.884   6.254
  100LYS    HD2 1622   8.874   8.788   6.140
  100LYS     CE 1623   9.024   8.912   6.043
  100LYS    HE1 1624   9.036   8.851   5.952
  100LYS    HE2 1625   9.120   8.961   6.069
  100LYS     NZ 1626   8.926   9.018   6.014
  100LYS    HZ1 1627   8.876   9.044   6.100
  100LYS    HZ2 1628   8.857   8.983   5.943
  100LYS    HZ3 1629   8.976   9.101   5.976
  100LYS      C 1630   8.968   8.581   6.535
  100LYS      O 1631   8.998   8.462   6.557
  101PRO      N 1632   8.865   8.641   6.599
  101PRO     CD 1633   8.823   8.781   6.578
  101PRO    HD1 1634   8.820   8.805   6.469
  101PRO    HD2 1635   8.893   8.849   6.631
  101PRO     CA 1636   8.770   8.569   6.683
  101PRO     HA 1637   8.823   8.510   6.756
  101PRO     CB 1638   8.683   8.680   6.744
  101PRO    HB1 1639   8.728   8.718   6.839
  101PRO    HB2 1640   8.580   8.646   6.764
  101PRO     CG 1641   8.683   8.790   6.638
  101PRO    HG1 1642   8.605   8.771   6.562
  101PRO    HG2 1643   8.666   8.888   6.685
  101PRO      C 1644   8.685   8.469   6.606
  101PRO      O 1645   8.648   8.493   6.491
  102ARG      N 1646   8.652   8.354   6.670
  102ARG     HN 1647   8.699   8.329   6.755
  102ARG     CA 1648   8.547   8.266   6.626
  102ARG     HA 1649   8.561   8.246   6.520
  102ARG     CB 1650   8.555   8.133   6.705
  102ARG    HB1 1651   8.541   8.157   6.813
  102ARG    HB2 1652   8.657   8.090   6.691
  102ARG     CG 1653   8.451   8.027   6.665
  102ARG    HG1 1654   8.477   7.986   6.565
  102ARG    HG2 1655   8.351   8.074   6.659
  102ARG     CD 1656   8.447   7.911   6.766
  102ARG    HD1 1657   8.503   7.937   6.858
  102ARG    HD2 1658   8.491   7.819   6.720
  102ARG     NE 1659   8.307   7.879   6.807
  102ARG     HE 1660   8.272   7.789   6.780
  102ARG     CZ 1661   8.223   7.956   6.877
  102ARG    NH1 1662   8.258   8.076   6.924
  102ARG   HH11 1663   8.349   8.111   6.907
  102ARG   HH12 1664   8.192   8.130   6.976
  102ARG    NH2 1665   8.100   7.912   6.901
  102ARG   HH21 1666   8.072   7.821   6.865
  102ARG   HH22 1667   8.037   7.968   6.951
  102ARG      C 1668   8.412   8.335   6.640
  102ARG      O 1669   8.384   8.395   6.744
  103SER      N 1670   8.329   8.328   6.534
  103SER     HN 1671   8.354   8.271   6.455
  103SER     CA 1672   8.200   8.395   6.522
  103SER     HA 1673   8.216   8.501   6.534
  103SER     CB 1674   8.143   8.366   6.381
  103SER    HB1 1675   8.124   8.257   6.371
  103SER    HB2 1676   8.218   8.396   6.304
  103SER     OG 1677   8.022   8.437   6.356
  103SER    HG1 1678   7.987   8.400   6.274
  103SER      C 1679   8.101   8.358   6.631
  103SER      O 1680   8.100   8.247   6.682
  104ALA      N 1681   8.014   8.456   6.668
  104ALA     HN 1682   8.024   8.548   6.632
  104ALA     CA 1683   7.902   8.435   6.758
  104ALA     HA 1684   7.935   8.376   6.843
  104ALA     CB 1685   7.851   8.573   6.806
  104ALA    HB1 1686   7.818   8.634   6.719
  104ALA    HB2 1687   7.933   8.627   6.859
  104ALA    HB3 1688   7.766   8.560   6.874
  104ALA      C 1689   7.788   8.356   6.695
  104ALA      O 1690   7.711   8.291   6.767
  105SER      N 1691   7.776   8.360   6.561
  105SER     HN 1692   7.844   8.410   6.507
  105SER     CA 1693   7.670   8.300   6.482
  105SER     HA 1694   7.589   8.271   6.547
  105SER     CB 1695   7.619   8.405   6.379
  105SER    HB1 1696   7.595   8.500   6.434
  105SER    HB2 1697   7.528   8.368   6.328
  105SER     OG 1698   7.717   8.436   6.280
  105SER    HG1 1699   7.672   8.491   6.215
  105SER      C 1700   7.707   8.169   6.414
  105SER      O 1701   7.625   8.110   6.343
  106GLY      N 1702   7.830   8.116   6.437
  106GLY     HN 1703   7.899   8.164   6.493
  106GLY     CA 1704   7.873   7.988   6.383
  106GLY    HA1 1705   7.881   7.997   6.275
  106GLY    HA2 1706   7.799   7.914   6.409
  106GLY      C 1707   8.008   7.946   6.440
  106GLY      O 1708   8.085   8.029   6.488
  107ASP      N 1709   8.040   7.815   6.431
  107ASP     HN 1710   7.973   7.752   6.395
  107ASP     CA 1711   8.166   7.755   6.474
  107ASP     HA 1712   8.203   7.809   6.559
  107ASP     CB 1713   8.147   7.604   6.512
  107ASP    HB1 1714   8.247   7.560   6.535
  107ASP    HB2 1715   8.103   7.550   6.426
  107ASP     CG 1716   8.057   7.577   6.634
  107ASP    OD1 1717   8.068   7.655   6.732
  107ASP    OD2 1718   7.990   7.471   6.633
  107ASP      C 1719   8.278   7.771   6.371
  107ASP      O 1720   8.350   7.675   6.341
  108THR      N 1721   8.294   7.892   6.315
  108THR     HN 1722   8.234   7.968   6.340
  108THR     CA 1723   8.394   7.926   6.215
  108THR     HA 1724   8.466   7.844   6.211
  108THR     CB 1725   8.335   7.951   6.075
  108THR     HB 1726   8.416   7.971   6.002
  108THR    OG1 1727   8.245   8.061   6.074
  108THR    HG1 1728   8.226   8.079   5.981
  108THR    CG2 1729   8.260   7.829   6.018
  108THR   HG21 1730   8.167   7.811   6.075
  108THR   HG22 1731   8.325   7.739   6.025
  108THR   HG23 1732   8.234   7.847   5.911
  108THR      C 1733   8.472   8.052   6.255
  108THR      O 1734   8.417   8.145   6.316
  109VAL      N 1735   8.602   8.055   6.218
  109VAL     HN 1736   8.644   7.970   6.186
  109VAL     CA 1737   8.689   8.171   6.216
  109VAL     HA 1738   8.638   8.253   6.265
  109VAL     CB 1739   8.825   8.143   6.284
  109VAL     HB 1740   8.872   8.054   6.235
  109VAL    CG1 1741   8.923   8.262   6.273
  109VAL   HG11 1742   8.880   8.352   6.322
  109VAL   HG12 1743   8.944   8.285   6.167
  109VAL   HG13 1744   9.019   8.236   6.324
  109VAL    CG2 1745   8.809   8.106   6.432
  109VAL   HG21 1746   8.734   8.025   6.443
  109VAL   HG22 1747   8.777   8.194   6.490
  109VAL   HG23 1748   8.907   8.069   6.471
  109VAL      C 1749   8.718   8.199   6.068
  109VAL      O 1750   8.761   8.109   5.996
  110PHE      N 1751   8.696   8.324   6.021
  110PHE     HN 1752   8.659   8.394   6.081
  110PHE     CA 1753   8.726   8.367   5.886
  110PHE     HA 1754   8.757   8.282   5.827
  110PHE     CB 1755   8.598   8.433   5.824
  110PHE    HB1 1756   8.573   8.523   5.883
  110PHE    HB2 1757   8.516   8.359   5.830
  110PHE     CG 1758   8.612   8.475   5.679
  110PHE    CD1 1759   8.660   8.603   5.646
  110PHE    HD1 1760   8.684   8.674   5.724
  110PHE    CE1 1761   8.680   8.639   5.513
  110PHE    HE1 1762   8.716   8.737   5.488
  110PHE     CZ 1763   8.652   8.547   5.412
  110PHE     HZ 1764   8.668   8.577   5.311
  110PHE    CD2 1765   8.586   8.383   5.576
  110PHE    HD2 1766   8.552   8.283   5.599
  110PHE    CE2 1767   8.606   8.419   5.443
  110PHE    HE2 1768   8.586   8.348   5.364
  110PHE      C 1769   8.843   8.466   5.889
  110PHE      O 1770   8.843   8.560   5.969
  111TRP      N 1771   8.942   8.444   5.799
  111TRP     HN 1772   8.941   8.361   5.743
  111TRP     CA 1773   9.052   8.535   5.774
  111TRP     HA 1774   9.047   8.618   5.844
  111TRP     CB 1775   9.189   8.462   5.790
  111TRP    HB1 1776   9.269   8.534   5.762
  111TRP    HB2 1777   9.190   8.377   5.719
  111TRP     CG 1778   9.220   8.407   5.926
  111TRP    CD1 1779   9.274   8.479   6.028
  111TRP    HD1 1780   9.300   8.585   6.023
  111TRP    NE1 1781   9.291   8.398   6.138
  111TRP    HE1 1782   9.326   8.428   6.224
  111TRP    CE2 1783   9.249   8.270   6.111
  111TRP    CD2 1784   9.202   8.272   5.977
  111TRP    CE3 1785   9.152   8.153   5.923
  111TRP    HE3 1786   9.114   8.150   5.822
  111TRP    CZ3 1787   9.150   8.036   6.000
  111TRP    HZ3 1788   9.112   7.944   5.956
  111TRP    CZ2 1789   9.247   8.153   6.189
  111TRP    HZ2 1790   9.283   8.151   6.290
  111TRP    CH2 1791   9.196   8.035   6.132
  111TRP    HH2 1792   9.192   7.943   6.190
  111TRP      C 1793   9.039   8.595   5.635
  111TRP      O 1794   9.034   8.717   5.619
  112GLY      N 1795   9.036   8.507   5.531
  112GLY     HN 1796   9.037   8.409   5.549
  112GLY     CA 1797   9.030   8.544   5.389
  112GLY    HA1 1798   8.953   8.619   5.378
  112GLY    HA2 1799   9.003   8.455   5.334
  112GLY      C 1800   9.161   8.599   5.334
  112GLY      O 1801   9.166   8.649   5.222
  113GLU      N 1802   9.271   8.593   5.412
  113GLU     HN 1803   9.271   8.543   5.498
  113GLU     CA 1804   9.396   8.662   5.383
  113GLU     HA 1805   9.374   8.762   5.347
  113GLU     CB 1806   9.480   8.671   5.512
  113GLU    HB1 1807   9.582   8.708   5.487
  113GLU    HB2 1808   9.488   8.569   5.556
  113GLU     CG 1809   9.416   8.766   5.615
  113GLU    HG1 1810   9.312   8.733   5.636
  113GLU    HG2 1811   9.414   8.869   5.574
  113GLU     CD 1812   9.493   8.768   5.746
  113GLU    OE1 1813   9.428   8.749   5.853
  113GLU    OE2 1814   9.617   8.790   5.743
  113GLU      C 1815   9.477   8.598   5.272
  113GLU      O 1816   9.504   8.477   5.277
  114HSD      N 1817   9.518   8.680   5.173
  114HSD     HN 1818   9.489   8.776   5.174
  114HSD     CA 1819   9.603   8.643   5.062
  114HSD     HA 1820   9.583   8.540   5.036
  114HSD     CB 1821   9.573   8.735   4.941
  114HSD    HB1 1822   9.598   8.840   4.970
  114HSD    HB2 1823   9.464   8.730   4.919
  114HSD    ND1 1824   9.642   8.578   4.755
  114HSD    HD1 1825   9.588   8.498   4.784
  114HSD     CG 1826   9.648   8.702   4.816
  114HSD    CE1 1827   9.724   8.585   4.649
  114HSD    HE1 1828   9.739   8.501   4.581
  114HSD    NE2 1829   9.780   8.704   4.637
  114HSD    CD2 1830   9.733   8.779   4.742
  114HSD    HD2 1831   9.767   8.882   4.756
  114HSD      C 1832   9.750   8.655   5.099
  114HSD      O 1833   9.792   8.748   5.168
  115PHE      N 1834   9.831   8.559   5.050
  115PHE     HN 1835   9.792   8.483   4.998
  115PHE     CA 1836   9.975   8.555   5.064
  115PHE     HA 1837  10.011   8.653   5.089
  115PHE     CB 1838  10.016   8.452   5.173
  115PHE    HB1 1839  10.126   8.450   5.182
  115PHE    HB2 1840   9.978   8.352   5.144
  115PHE     CG 1841   9.960   8.483   5.310
  115PHE    CD1 1842  10.022   8.577   5.393
  115PHE    HD1 1843  10.114   8.625   5.363
  115PHE    CE1 1844   9.965   8.611   5.516
  115PHE    HE1 1845  10.013   8.683   5.580
  115PHE     CZ 1846   9.844   8.553   5.556
  115PHE     HZ 1847   9.800   8.580   5.650
  115PHE    CD2 1848   9.838   8.425   5.351
  115PHE    HD2 1849   9.787   8.354   5.287
  115PHE    CE2 1850   9.781   8.461   5.473
  115PHE    HE2 1851   9.687   8.417   5.504
  115PHE      C 1852  10.034   8.514   4.928
  115PHE      O 1853   9.988   8.417   4.868
  116GLU      N 1854  10.135   8.589   4.881
  116GLU     HN 1855  10.169   8.667   4.933
  116GLU     CA 1856  10.203   8.566   4.756
  116GLU     HA 1857  10.190   8.462   4.728
  116GLU     CB 1858  10.145   8.656   4.643
  116GLU    HB1 1859  10.130   8.758   4.686
  116GLU    HB2 1860  10.046   8.616   4.614
  116GLU     CG 1861  10.232   8.670   4.517
  116GLU    HG1 1862  10.259   8.569   4.481
  116GLU    HG2 1863  10.325   8.725   4.543
  116GLU     CD 1864  10.168   8.745   4.400
  116GLU    OE1 1865  10.242   8.773   4.300
  116GLU    OE2 1866  10.045   8.770   4.399
  116GLU      C 1867  10.354   8.579   4.772
  116GLU      O 1868  10.403   8.671   4.837
  117PHE      N 1869  10.427   8.480   4.716
  117PHE     HN 1870  10.380   8.408   4.664
  117PHE     CA 1871  10.570   8.467   4.721
  117PHE     HA 1872  10.613   8.560   4.755
  117PHE     CB 1873  10.611   8.352   4.817
  117PHE    HB1 1874  10.720   8.350   4.827
  117PHE    HB2 1875  10.573   8.256   4.775
  117PHE     CG 1876  10.551   8.365   4.955
  117PHE    CD1 1877  10.608   8.453   5.049
  117PHE    HD1 1878  10.699   8.506   5.026
  117PHE    CE1 1879  10.546   8.474   5.172
  117PHE    HE1 1880  10.590   8.541   5.244
  117PHE     CZ 1881  10.427   8.408   5.203
  117PHE     HZ 1882  10.380   8.424   5.298
  117PHE    CD2 1883  10.431   8.299   4.987
  117PHE    HD2 1884  10.384   8.234   4.915
  117PHE    CE2 1885  10.370   8.321   5.110
  117PHE    HE2 1886  10.278   8.270   5.134
  117PHE      C 1887  10.619   8.436   4.580
  117PHE      O 1888  10.566   8.346   4.514
  118ASN      N 1889  10.721   8.512   4.532
  118ASN     HN 1890  10.758   8.585   4.589
  118ASN     CA 1891  10.784   8.497   4.403
  118ASN     HA 1892  10.745   8.408   4.354
  118ASN     CB 1893  10.759   8.623   4.316
  118ASN    HB1 1894  10.815   8.613   4.221
  118ASN    HB2 1895  10.795   8.712   4.371
  118ASN     CG 1896  10.611   8.642   4.283
  118ASN    OD1 1897  10.556   8.577   4.193
  118ASN    ND2 1898  10.545   8.739   4.349
  118ASN   HD21 1899  10.447   8.756   4.330
  118ASN   HD22 1900  10.592   8.793   4.418
  118ASN      C 1901  10.934   8.479   4.425
  118ASN      O 1902  10.989   8.529   4.523
  119ASN      N 1903  11.003   8.407   4.332
  119ASN     HN 1904  10.954   8.373   4.251
  119ASN     CA 1905  11.144   8.375   4.336
  119ASN     HA 1906  11.165   8.309   4.251
  119ASN     CB 1907  11.233   8.502   4.326
  119ASN    HB1 1908  11.332   8.468   4.332
  119ASN    HB2 1909  11.217   8.565   4.414
  119ASN     CG 1910  11.211   8.584   4.199
  119ASN    OD1 1911  11.271   8.560   4.095
  119ASN    ND2 1912  11.129   8.691   4.211
  119ASN   HD21 1913  11.113   8.748   4.131
  119ASN   HD22 1914  11.086   8.710   4.298
  119ASN      C 1915  11.183   8.286   4.455
  119ASN      O 1916  11.291   8.301   4.513
  120LEU      N 1917  11.093   8.193   4.494
  120LEU     HN 1918  11.005   8.186   4.448
  120LEU     CA 1919  11.116   8.095   4.599
  120LEU     HA 1920  11.152   8.148   4.686
  120LEU     CB 1921  10.983   8.022   4.633
  120LEU    HB1 1922  11.006   7.936   4.699
  120LEU    HB2 1923  10.940   7.983   4.538
  120LEU     CG 1924  10.875   8.108   4.702
  120LEU     HG 1925  10.862   8.203   4.647
  120LEU    CD1 1926  10.740   8.032   4.702
  120LEU   HD11 1927  10.754   7.928   4.740
  120LEU   HD12 1928  10.700   8.026   4.598
  120LEU   HD13 1929  10.667   8.083   4.767
  120LEU    CD2 1930  10.917   8.150   4.844
  120LEU   HD21 1931  10.998   8.226   4.838
  120LEU   HD22 1932  10.953   8.063   4.902
  120LEU   HD23 1933  10.831   8.196   4.897
  120LEU      C 1934  11.220   7.989   4.559
  120LEU      O 1935  11.238   7.963   4.440
  121PRO      N 1936  11.288   7.924   4.656
  121PRO     CD 1937  11.290   7.963   4.798
  121PRO    HD1 1938  11.188   7.988   4.835
  121PRO    HD2 1939  11.357   8.050   4.811
  121PRO     CA 1940  11.348   7.792   4.635
  121PRO     HA 1941  11.410   7.795   4.546
  121PRO     CB 1942  11.427   7.769   4.765
  121PRO    HB1 1943  11.528   7.813   4.759
  121PRO    HB2 1944  11.436   7.661   4.788
  121PRO     CG 1945  11.346   7.841   4.873
  121PRO    HG1 1946  11.263   7.776   4.909
  121PRO    HG2 1947  11.409   7.871   4.958
  121PRO      C 1948  11.245   7.683   4.609
  121PRO      O 1949  11.125   7.705   4.628
  122ALA      N 1950  11.289   7.564   4.564
  122ALA     HN 1951  11.386   7.551   4.544
  122ALA     CA 1952  11.204   7.449   4.541
  122ALA     HA 1953  11.118   7.480   4.483
  122ALA     CB 1954  11.284   7.343   4.462
  122ALA    HB1 1955  11.373   7.311   4.520
  122ALA    HB2 1956  11.318   7.385   4.365
  122ALA    HB3 1957  11.221   7.253   4.444
  122ALA      C 1958  11.148   7.392   4.672
  122ALA      O 1959  11.221   7.324   4.744
  123VAL      N 1960  11.019   7.421   4.701
  123VAL     HN 1961  10.964   7.474   4.637
  123VAL     CA 1962  10.951   7.383   4.825
  123VAL     HA 1963  11.026   7.375   4.903
  123VAL     CB 1964  10.842   7.486   4.866
  123VAL     HB 1965  10.761   7.485   4.789
  123VAL    CG1 1966  10.779   7.455   5.004
  123VAL   HG11 1967  10.857   7.457   5.083
  123VAL   HG12 1968  10.732   7.355   5.003
  123VAL   HG13 1969  10.703   7.532   5.029
  123VAL    CG2 1970  10.895   7.631   4.867
  123VAL   HG21 1971  10.930   7.659   4.766
  123VAL   HG22 1972  10.979   7.640   4.939
  123VAL   HG23 1973  10.813   7.700   4.897
  123VAL      C 1974  10.882   7.248   4.806
  123VAL      O 1975  10.821   7.222   4.702
  124ARG      N 1976  10.891   7.160   4.908
  124ARG     HN 1977  10.941   7.185   4.992
  124ARG     CA 1978  10.832   7.027   4.908
  124ARG     HA 1979  10.810   6.998   4.807
  124ARG     CB 1980  10.932   6.926   4.971
  124ARG    HB1 1981  10.887   6.824   4.966
  124ARG    HB2 1982  10.948   6.953   5.078
  124ARG     CG 1983  11.070   6.921   4.901
  124ARG    HG1 1984  11.116   7.023   4.907
  124ARG    HG2 1985  11.055   6.894   4.794
  124ARG     CD 1986  11.165   6.819   4.967
  124ARG    HD1 1987  11.114   6.721   4.973
  124ARG    HD2 1988  11.193   6.855   5.068
  124ARG     NE 1989  11.290   6.802   4.886
  124ARG     HE 1990  11.298   6.859   4.806
  124ARG     CZ 1991  11.391   6.719   4.916
  124ARG    NH1 1992  11.389   6.637   5.020
  124ARG   HH11 1993  11.313   6.638   5.083
  124ARG   HH12 1994  11.467   6.576   5.038
  124ARG    NH2 1995  11.493   6.714   4.831
  124ARG   HH21 1996  11.496   6.774   4.751
  124ARG   HH22 1997  11.570   6.654   4.850
  124ARG      C 1998  10.699   7.019   4.984
  124ARG      O 1999  10.610   6.944   4.942
  125ALA      N 2000  10.682   7.098   5.092
  125ALA     HN 2001  10.754   7.163   5.118
  125ALA     CA 2002  10.568   7.095   5.180
  125ALA     HA 2003  10.482   7.060   5.125
  125ALA     CB 2004  10.595   6.999   5.299
  125ALA    HB1 2005  10.684   7.033   5.355
  125ALA    HB2 2006  10.615   6.897   5.260
  125ALA    HB3 2007  10.508   6.996   5.367
  125ALA      C 2008  10.532   7.233   5.233
  125ALA      O 2009  10.614   7.302   5.294
  126LEU      N 2010  10.404   7.271   5.211
  126LEU     HN 2011  10.348   7.219   5.148
  126LEU     CA 2012  10.335   7.381   5.275
  126LEU     HA 2013  10.404   7.462   5.293
  126LEU     CB 2014  10.221   7.427   5.179
  126LEU    HB1 2015  10.175   7.335   5.136
  126LEU    HB2 2016  10.269   7.484   5.096
  126LEU     CG 2017  10.108   7.513   5.237
  126LEU     HG 2018  10.058   7.458   5.319
  126LEU    CD1 2019  10.160   7.647   5.292
  126LEU   HD11 2020  10.209   7.705   5.211
  126LEU   HD12 2021  10.234   7.629   5.373
  126LEU   HD13 2022  10.075   7.707   5.332
  126LEU    CD2 2023   9.998   7.536   5.133
  126LEU   HD21 2024   9.953   7.439   5.101
  126LEU   HD22 2025  10.038   7.587   5.043
  126LEU   HD23 2026   9.918   7.598   5.178
  126LEU      C 2027  10.281   7.333   5.410
  126LEU      O 2028  10.221   7.226   5.418
  127ARG      N 2029  10.305   7.411   5.518
  127ARG     HN 2030  10.354   7.498   5.508
  127ARG     CA 2031  10.263   7.378   5.653
  127ARG     HA 2032  10.186   7.303   5.648
  127ARG     CB 2033  10.382   7.327   5.737
  127ARG    HB1 2034  10.346   7.302   5.839
  127ARG    HB2 2035  10.458   7.408   5.745
  127ARG     CG 2036  10.452   7.202   5.679
  127ARG    HG1 2037  10.512   7.232   5.590
  127ARG    HG2 2038  10.374   7.130   5.646
  127ARG     CD 2039  10.544   7.134   5.782
  127ARG    HD1 2040  10.482   7.079   5.856
  127ARG    HD2 2041  10.607   7.211   5.832
  127ARG     NE 2042  10.636   7.036   5.715
  127ARG     HE 2043  10.639   7.039   5.617
  127ARG     CZ 2044  10.714   6.946   5.778
  127ARG    NH1 2045  10.712   6.926   5.909
  127ARG   HH11 2046  10.652   6.982   5.967
  127ARG   HH12 2047  10.772   6.860   5.951
  127ARG    NH2 2048  10.795   6.871   5.703
  127ARG   HH21 2049  10.797   6.886   5.605
  127ARG   HH22 2050  10.855   6.806   5.746
  127ARG      C 2051  10.200   7.500   5.720
  127ARG      O 2052  10.258   7.609   5.718
  128LEU      N 2053  10.082   7.481   5.783
  128LEU     HN 2054  10.038   7.391   5.779
  128LEU     CA 2055  10.010   7.582   5.857
  128LEU     HA 2056  10.069   7.672   5.858
  128LEU     CB 2057   9.872   7.611   5.793
  128LEU    HB1 2058   9.817   7.683   5.858
  128LEU    HB2 2059   9.814   7.515   5.790
  128LEU     CG 2060   9.877   7.668   5.650
  128LEU     HG 2061   9.925   7.593   5.582
  128LEU    CD1 2062   9.735   7.696   5.603
  128LEU   HD11 2063   9.693   7.782   5.658
  128LEU   HD12 2064   9.671   7.608   5.620
  128LEU   HD13 2065   9.736   7.721   5.494
  128LEU    CD2 2066   9.963   7.794   5.637
  128LEU   HD21 2067  10.070   7.768   5.649
  128LEU   HD22 2068   9.935   7.867   5.715
  128LEU   HD23 2069   9.948   7.839   5.536
  128LEU      C 2070   9.991   7.537   6.001
  128LEU      O 2071   9.914   7.444   6.029
  129HSE      N 2072  10.062   7.604   6.094
  129HSE     HN 2073  10.125   7.676   6.065
  129HSE     CA 2074  10.055   7.582   6.237
  129HSE     HA 2075  10.027   7.480   6.256
  129HSE     CB 2076  10.194   7.613   6.299
  129HSE    HB1 2077  10.187   7.605   6.409
  129HSE    HB2 2078  10.222   7.717   6.272
  129HSE    ND1 2079  10.340   7.406   6.320
  129HSE     CG 2080  10.304   7.521   6.250
  129HSE    CE1 2081  10.439   7.353   6.250
  129HSE    HE1 2082  10.493   7.262   6.274
  129HSE    NE2 2083  10.471   7.427   6.141
  129HSE    HE2 2084  10.543   7.408   6.075
  129HSE    CD2 2085  10.385   7.536   6.140
  129HSE    HD2 2086  10.387   7.612   6.064
  129HSE      C 2087   9.949   7.674   6.296
  129HSE      O 2088   9.965   7.796   6.296
  130LEU      N 2089   9.837   7.616   6.344
  130LEU     HN 2090   9.829   7.516   6.343
  130LEU     CA 2091   9.723   7.686   6.399
  130LEU     HA 2092   9.721   7.787   6.359
  130LEU     CB 2093   9.594   7.610   6.359
  130LEU    HB1 2094   9.605   7.505   6.396
  130LEU    HB2 2095   9.591   7.607   6.248
  130LEU     CG 2096   9.458   7.663   6.409
  130LEU     HG 2097   9.458   7.660   6.520
  130LEU    CD1 2098   9.428   7.807   6.365
  130LEU   HD11 2099   9.426   7.814   6.254
  130LEU   HD12 2100   9.506   7.876   6.403
  130LEU   HD13 2101   9.329   7.840   6.403
  130LEU    CD2 2102   9.345   7.567   6.366
  130LEU   HD21 2103   9.352   7.472   6.424
  130LEU   HD22 2104   9.354   7.544   6.258
  130LEU   HD23 2105   9.247   7.613   6.387
  130LEU      C 2106   9.737   7.702   6.550
  130LEU      O 2107   9.770   7.607   6.621
  131TYR      N 2108   9.713   7.825   6.599
  131TYR     HN 2109   9.685   7.898   6.536
  131TYR     CA 2110   9.725   7.867   6.736
  131TYR     HA 2111   9.744   7.781   6.799
  131TYR     CB 2112   9.838   7.972   6.751
  131TYR    HB1 2113   9.839   8.010   6.855
  131TYR    HB2 2114   9.818   8.055   6.680
  131TYR     CG 2115   9.976   7.920   6.721
  131TYR    CD1 2116  10.061   7.880   6.826
  131TYR    HD1 2117  10.024   7.882   6.928
  131TYR    CE1 2118  10.192   7.838   6.800
  131TYR    HE1 2119  10.257   7.807   6.881
  131TYR     CZ 2120  10.238   7.834   6.668
  131TYR     OH 2121  10.369   7.792   6.641
  131TYR     HH 2122  10.404   7.850   6.572
  131TYR    CD2 2123  10.025   7.918   6.589
  131TYR    HD2 2124   9.961   7.951   6.508
  131TYR    CE2 2125  10.155   7.873   6.562
  131TYR    HE2 2126  10.191   7.868   6.460
  131TYR      C 2127   9.596   7.937   6.779
  131TYR      O 2128   9.534   8.009   6.700
  132ARG      N 2129   9.558   7.920   6.908
  132ARG     HN 2130   9.598   7.845   6.962
  132ARG     CA 2131   9.467   8.006   6.980
  132ARG     HA 2132   9.404   8.057   6.909
  132ARG     CB 2133   9.381   7.919   7.077
  132ARG    HB1 2134   9.355   7.825   7.023
  132ARG    HB2 2135   9.287   7.975   7.098
  132ARG     CG 2136   9.445   7.880   7.212
  132ARG    HG1 2137   9.419   7.958   7.286
  132ARG    HG2 2138   9.555   7.879   7.199
  132ARG     CD 2139   9.399   7.743   7.265
  132ARG    HD1 2140   9.412   7.666   7.187
  132ARG    HD2 2141   9.293   7.748   7.297
  132ARG     NE 2142   9.480   7.704   7.385
  132ARG     HE 2143   9.535   7.776   7.425
  132ARG     CZ 2144   9.493   7.581   7.436
  132ARG    NH1 2145   9.424   7.477   7.394
  132ARG   HH11 2146   9.360   7.487   7.317
  132ARG   HH12 2147   9.436   7.386   7.434
  132ARG    NH2 2148   9.575   7.565   7.540
  132ARG   HH21 2149   9.632   7.641   7.573
  132ARG   HH22 2150   9.590   7.475   7.580
  132ARG      C 2151   9.550   8.114   7.051
  132ARG      O 2152   9.657   8.086   7.105
  133ASP      N 2153   9.500   8.239   7.051
  133ASP     HN 2154   9.415   8.260   7.002
  133ASP     CA 2155   9.560   8.351   7.123
  133ASP     HA 2156   9.668   8.343   7.113
  133ASP     CB 2157   9.512   8.487   7.063
  133ASP    HB1 2158   9.414   8.511   7.109
  133ASP    HB2 2159   9.498   8.473   6.954
  133ASP     CG 2160   9.604   8.607   7.083
  133ASP    OD1 2161   9.708   8.598   7.153
  133ASP    OD2 2162   9.567   8.713   7.025
  133ASP      C 2163   9.528   8.338   7.271
  133ASP      O 2164   9.419   8.295   7.310
  134SER      N 2165   9.627   8.373   7.357
  134SER     HN 2166   9.712   8.411   7.321
  134SER     CA 2167   9.622   8.357   7.500
  134SER     HA 2168   9.527   8.315   7.529
  134SER     CB 2169   9.737   8.263   7.545
  134SER    HB1 2170   9.726   8.165   7.492
  134SER    HB2 2171   9.732   8.246   7.654
  134SER     OG 2172   9.866   8.313   7.514
  134SER    HG1 2173   9.863   8.408   7.534
  134SER      C 2174   9.630   8.493   7.569
  134SER      O 2175   9.720   8.573   7.543
  135ASP      N 2176   9.533   8.520   7.659
  135ASP     HN 2177   9.459   8.454   7.674
  135ASP     CA 2178   9.526   8.639   7.744
  135ASP     HA 2179   9.537   8.725   7.680
  135ASP     CB 2180   9.390   8.645   7.817
  135ASP    HB1 2181   9.391   8.570   7.900
  135ASP    HB2 2182   9.310   8.617   7.745
  135ASP     CG 2183   9.352   8.777   7.879
  135ASP    OD1 2184   9.421   8.882   7.867
  135ASP    OD2 2185   9.250   8.772   7.949
  135ASP      C 2186   9.646   8.643   7.839
  135ASP      O 2187   9.689   8.540   7.892
  136LYS      N 2188   9.703   8.764   7.858
  136LYS     HN 2189   9.652   8.845   7.828
  136LYS     CA 2190   9.836   8.789   7.910
  136LYS     HA 2191   9.905   8.717   7.871
  136LYS     CB 2192   9.881   8.929   7.862
  136LYS    HB1 2193   9.979   8.956   7.904
  136LYS    HB2 2194   9.810   8.992   7.901
  136LYS     CG 2195   9.879   8.949   7.710
  136LYS    HG1 2196   9.775   8.934   7.672
  136LYS    HG2 2197   9.944   8.868   7.668
  136LYS     CD 2198   9.931   9.085   7.661
  136LYS    HD1 2199  10.035   9.098   7.697
  136LYS    HD2 2200   9.867   9.165   7.705
  136LYS     CE 2201   9.927   9.094   7.508
  136LYS    HE1 2202   9.822   9.087   7.472
  136LYS    HE2 2203   9.988   9.013   7.464
  136LYS     NZ 2204   9.982   9.222   7.460
  136LYS    HZ1 2205  10.081   9.232   7.489
  136LYS    HZ2 2206   9.926   9.302   7.498
  136LYS    HZ3 2207   9.978   9.225   7.355
  136LYS      C 2208   9.853   8.771   8.061
  136LYS      O 2209   9.958   8.805   8.116
  137LYS      N 2210   9.753   8.712   8.130
  137LYS     HN 2211   9.669   8.686   8.082
  137LYS     CA 2212   9.753   8.683   8.272
  137LYS     HA 2213   9.819   8.752   8.322
  137LYS     CB 2214   9.608   8.700   8.327
  137LYS    HB1 2215   9.602   8.655   8.429
  137LYS    HB2 2216   9.538   8.645   8.260
  137LYS     CG 2217   9.564   8.847   8.335
  137LYS    HG1 2218   9.559   8.888   8.231
  137LYS    HG2 2219   9.642   8.904   8.391
  137LYS     CD 2220   9.428   8.866   8.403
  137LYS    HD1 2221   9.431   8.815   8.502
  137LYS    HD2 2222   9.350   8.817   8.341
  137LYS     CE 2223   9.394   9.014   8.423
  137LYS    HE1 2224   9.389   9.065   8.324
  137LYS    HE2 2225   9.470   9.063   8.487
  137LYS     NZ 2226   9.262   9.031   8.489
  137LYS    HZ1 2227   9.265   8.985   8.582
  137LYS    HZ2 2228   9.189   8.988   8.430
  137LYS    HZ3 2229   9.243   9.132   8.500
  137LYS      C 2230   9.810   8.547   8.313
  137LYS      O 2231   9.824   8.521   8.432
  138ARG      N 2232   9.849   8.461   8.216
  138ARG     HN 2233   9.832   8.480   8.120
  138ARG     CA 2234   9.920   8.337   8.243
  138ARG     HA 2235   9.949   8.335   8.348
  138ARG     CB 2236   9.832   8.213   8.214
  138ARG    HB1 2237   9.896   8.122   8.212
  138ARG    HB2 2238   9.784   8.225   8.114
  138ARG     CG 2239   9.721   8.197   8.320
  138ARG    HG1 2240   9.643   8.272   8.304
  138ARG    HG2 2241   9.766   8.207   8.421
  138ARG     CD 2242   9.652   8.066   8.309
  138ARG    HD1 2243   9.747   8.003   8.294
  138ARG    HD2 2244   9.590   8.050   8.220
  138ARG     NE 2245   9.561   8.038   8.432
  138ARG     HE 2246   9.536   8.116   8.484
  138ARG     CZ 2247   9.490   7.928   8.466
  138ARG    NH1 2248   9.482   7.793   8.395
  138ARG   HH11 2249   9.582   7.764   8.340
  138ARG   HH12 2250   9.529   7.709   8.454
  138ARG    NH2 2251   9.469   7.947   8.596
  138ARG   HH21 2252   9.423   8.007   8.642
  138ARG   HH22 2253   9.443   7.854   8.630
  138ARG      C 2254  10.051   8.330   8.166
  138ARG      O 2255  10.054   8.332   8.044
  139LYS      N 2256  10.161   8.320   8.244
  139LYS     HN 2257  10.149   8.320   8.343
  139LYS     CA 2258  10.298   8.310   8.201
  139LYS     HA 2259  10.306   8.339   8.097
  139LYS     CB 2260  10.380   8.405   8.291
  139LYS    HB1 2261  10.372   8.368   8.396
  139LYS    HB2 2262  10.332   8.506   8.286
  139LYS     CG 2263  10.529   8.422   8.258
  139LYS    HG1 2264  10.540   8.453   8.152
  139LYS    HG2 2265  10.581   8.325   8.273
  139LYS     CD 2266  10.594   8.527   8.348
  139LYS    HD1 2267  10.587   8.494   8.454
  139LYS    HD2 2268  10.537   8.623   8.338
  139LYS     CE 2269  10.736   8.548   8.309
  139LYS    HE1 2270  10.749   8.589   8.208
  139LYS    HE2 2271  10.801   8.460   8.327
  139LYS     NZ 2272  10.775   8.640   8.387
  139LYS    HZ1 2273  10.790   8.624   8.493
  139LYS    HZ2 2274  10.744   8.742   8.389
  139LYS    HZ3 2275  10.884   8.664   8.372
  139LYS      C 2276  10.345   8.165   8.215
  139LYS      O 2277  10.308   8.096   8.310
  140LYS      N 2278  10.427   8.118   8.117
  140LYS     HN 2279  10.450   8.177   8.042
  140LYS     CA 2280  10.492   7.987   8.113
  140LYS     HA 2281  10.554   7.985   8.025
  140LYS     CB 2282  10.582   7.963   8.238
  140LYS    HB1 2283  10.516   7.936   8.324
  140LYS    HB2 2284  10.635   8.058   8.263
  140LYS     CG 2285  10.687   7.852   8.220
  140LYS    HG1 2286  10.760   7.884   8.143
  140LYS    HG2 2287  10.636   7.760   8.183
  140LYS     CD 2288  10.762   7.819   8.350
  140LYS    HD1 2289  10.687   7.791   8.427
  140LYS    HD2 2290  10.816   7.910   8.384
  140LYS     CE 2291  10.861   7.705   8.331
  140LYS    HE1 2292  10.940   7.734   8.259
  140LYS    HE2 2293  10.807   7.616   8.294
  140LYS     NZ 2294  10.925   7.672   8.460
  140LYS    HZ1 2295  10.855   7.639   8.528
  140LYS    HZ2 2296  10.979   7.753   8.495
  140LYS    HZ3 2297  10.992   7.592   8.442
  140LYS      C 2298  10.397   7.871   8.081
  140LYS      O 2299  10.390   7.772   8.154
  141ASP      N 2300  10.330   7.883   7.965
  141ASP     HN 2301  10.316   7.973   7.925
  141ASP     CA 2302  10.276   7.773   7.886
  141ASP     HA 2303  10.323   7.682   7.917
  141ASP     CB 2304  10.121   7.761   7.898
  141ASP    HB1 2305  10.081   7.722   7.801
  141ASP    HB2 2306  10.079   7.861   7.918
  141ASP     CG 2307  10.070   7.666   8.007
  141ASP    OD1 2308  10.133   7.562   8.026
  141ASP    OD2 2309   9.958   7.693   8.059
  141ASP      C 2310  10.315   7.801   7.741
  141ASP      O 2311  10.336   7.918   7.703
  142LYS      N 2312  10.323   7.696   7.657
  142LYS     HN 2313  10.318   7.602   7.693
  142LYS     CA 2314  10.333   7.708   7.513
  142LYS     HA 2315  10.423   7.765   7.491
  142LYS     CB 2316  10.343   7.569   7.445
  142LYS    HB1 2317  10.321   7.580   7.337
  142LYS    HB2 2318  10.265   7.503   7.490
  142LYS     CG 2319  10.479   7.500   7.460
  142LYS    HG1 2320  10.495   7.473   7.567
  142LYS    HG2 2321  10.559   7.571   7.430
  142LYS     CD 2322  10.490   7.373   7.374
  142LYS    HD1 2323  10.465   7.399   7.269
  142LYS    HD2 2324  10.416   7.299   7.412
  142LYS     CE 2325  10.630   7.309   7.379
  142LYS    HE1 2326  10.654   7.278   7.482
  142LYS    HE2 2327  10.705   7.382   7.343
  142LYS     NZ 2328  10.638   7.190   7.292
  142LYS    HZ1 2329  10.617   7.217   7.194
  142LYS    HZ2 2330  10.569   7.119   7.324
  142LYS    HZ3 2331  10.733   7.150   7.298
  142LYS      C 2332  10.215   7.785   7.456
  142LYS      O 2333  10.101   7.755   7.489
  143ALA      N 2334  10.243   7.885   7.367
  143ALA     HN 2335  10.338   7.909   7.349
  143ALA     CA 2336  10.146   7.965   7.295
  143ALA     HA 2337  10.091   8.026   7.366
  143ALA     CB 2338  10.218   8.055   7.193
  143ALA    HB1 2339  10.276   7.994   7.121
  143ALA    HB2 2340  10.288   8.123   7.245
  143ALA    HB3 2341  10.145   8.117   7.137
  143ALA      C 2342  10.046   7.875   7.226
  143ALA      O 2343  10.087   7.788   7.149
  144GLY      N 2344   9.916   7.887   7.267
  144GLY     HN 2345   9.885   7.975   7.300
  144GLY     CA 2346   9.819   7.778   7.275
  144GLY    HA1 2347   9.726   7.823   7.310
  144GLY    HA2 2348   9.855   7.706   7.347
  144GLY      C 2349   9.793   7.708   7.144
  144GLY      O 2350   9.702   7.742   7.069
  145TYR      N 2351   9.872   7.604   7.115
  145TYR     HN 2352   9.938   7.573   7.184
  145TYR     CA 2353   9.878   7.533   6.989
  145TYR     HA 2354   9.876   7.604   6.908
  145TYR     CB 2355  10.010   7.453   6.989
  145TYR    HB1 2356  10.001   7.368   7.060
  145TYR    HB2 2357  10.093   7.520   7.021
  145TYR     CG 2358  10.049   7.396   6.855
  145TYR    CD1 2359  10.017   7.264   6.821
  145TYR    HD1 2360   9.959   7.203   6.889
  145TYR    CE1 2361  10.060   7.210   6.699
  145TYR    HE1 2362  10.034   7.109   6.673
  145TYR     CZ 2363  10.135   7.289   6.611
  145TYR     OH 2364  10.179   7.233   6.492
  145TYR     HH 2365  10.229   7.302   6.444
  145TYR    CD2 2366  10.125   7.474   6.765
  145TYR    HD2 2367  10.148   7.577   6.790
  145TYR    CE2 2368  10.168   7.421   6.643
  145TYR    HE2 2369  10.226   7.481   6.575
  145TYR      C 2370   9.757   7.442   6.973
  145TYR      O 2371   9.716   7.375   7.067
  146VAL      N 2372   9.697   7.443   6.851
  146VAL     HN 2373   9.735   7.499   6.777
  146VAL     CA 2374   9.577   7.368   6.818
  146VAL     HA 2375   9.534   7.330   6.909
  146VAL     CB 2376   9.474   7.455   6.742
  146VAL     HB 2377   9.518   7.487   6.645
  146VAL    CG1 2378   9.341   7.382   6.714
  146VAL   HG11 2379   9.293   7.350   6.809
  146VAL   HG12 2380   9.359   7.291   6.651
  146VAL   HG13 2381   9.271   7.449   6.660
  146VAL    CG2 2382   9.444   7.587   6.816
  146VAL   HG21 2383   9.536   7.647   6.827
  146VAL   HG22 2384   9.402   7.565   6.916
  146VAL   HG23 2385   9.369   7.646   6.758
  146VAL      C 2386   9.611   7.248   6.730
  146VAL      O 2387   9.554   7.140   6.746
  147GLY      N 2388   9.708   7.263   6.636
  147GLY     HN 2389   9.754   7.351   6.623
  147GLY     CA 2390   9.752   7.156   6.548
  147GLY    HA1 2391   9.667   7.096   6.521
  147GLY    HA2 2392   9.825   7.096   6.601
  147GLY      C 2393   9.817   7.211   6.422
  147GLY      O 2394   9.847   7.330   6.411
  148LEU      N 2395   9.837   7.122   6.323
  148LEU     HN 2396   9.803   7.029   6.336
  148LEU     CA 2397   9.910   7.142   6.200
  148LEU     HA 2398   9.927   7.247   6.185
  148LEU     CB 2399  10.045   7.066   6.210
  148LEU    HB1 2400  10.022   6.958   6.229
  148LEU    HB2 2401  10.099   7.106   6.298
  148LEU     CG 2402  10.140   7.072   6.089
  148LEU     HG 2403  10.090   7.025   6.002
  148LEU    CD1 2404  10.177   7.217   6.052
  148LEU   HD11 2405  10.177   7.282   6.142
  148LEU   HD12 2406  10.104   7.258   5.979
  148LEU   HD13 2407  10.279   7.219   6.007
  148LEU    CD2 2408  10.264   6.987   6.112
  148LEU   HD21 2409  10.236   6.880   6.128
  148LEU   HD22 2410  10.317   7.022   6.203
  148LEU   HD23 2411  10.333   6.991   6.025
  148LEU      C 2412   9.830   7.088   6.082
  148LEU      O 2413   9.782   6.973   6.086
  149VAL      N 2414   9.819   7.167   5.973
  149VAL     HN 2415   9.842   7.264   5.981
  149VAL     CA 2416   9.779   7.123   5.841
  149VAL     HA 2417   9.736   7.024   5.849
  149VAL     CB 2418   9.678   7.221   5.777
  149VAL     HB 2419   9.709   7.324   5.804
  149VAL    CG1 2420   9.668   7.214   5.623
  149VAL   HG11 2421   9.653   7.109   5.590
  149VAL   HG12 2422   9.760   7.254   5.576
  149VAL   HG13 2423   9.580   7.274   5.588
  149VAL    CG2 2424   9.539   7.204   5.840
  149VAL   HG21 2425   9.544   7.225   5.949
  149VAL   HG22 2426   9.503   7.100   5.824
  149VAL   HG23 2427   9.468   7.276   5.793
  149VAL      C 2428   9.906   7.117   5.755
  149VAL      O 2429   9.976   7.217   5.744
  150THR      N 2430   9.935   7.000   5.693
  150THR     HN 2431   9.880   6.919   5.709
  150THR     CA 2432  10.046   6.982   5.600
  150THR     HA 2433  10.099   7.076   5.591
  150THR     CB 2434  10.144   6.872   5.646
  150THR     HB 2435  10.090   6.776   5.662
  150THR    OG1 2436  10.203   6.914   5.769
  150THR    HG1 2437  10.129   6.938   5.826
  150THR    CG2 2438  10.260   6.843   5.549
  150THR   HG21 2439  10.311   6.936   5.520
  150THR   HG22 2440  10.222   6.792   5.458
  150THR   HG23 2441  10.335   6.776   5.598
  150THR      C 2442   9.991   6.943   5.464
  150THR      O 2443   9.910   6.851   5.453
  151VAL      N 2444  10.034   7.015   5.359
  151VAL     HN 2445  10.101   7.089   5.374
  151VAL     CA 2446   9.993   6.999   5.221
  151VAL     HA 2447   9.929   6.912   5.214
  151VAL     CB 2448   9.918   7.124   5.169
  151VAL     HB 2449   9.986   7.212   5.175
  151VAL    CG1 2450   9.870   7.109   5.023
  151VAL   HG11 2451   9.800   7.023   5.014
  151VAL   HG12 2452   9.956   7.092   4.956
  151VAL   HG13 2453   9.816   7.201   4.992
  151VAL    CG2 2454   9.799   7.160   5.260
  151VAL   HG21 2455   9.836   7.200   5.357
  151VAL   HG22 2456   9.736   7.071   5.278
  151VAL   HG23 2457   9.738   7.240   5.211
  151VAL      C 2458  10.121   6.981   5.137
  151VAL      O 2459  10.199   7.077   5.125
  152PRO      N 2460  10.149   6.862   5.078
  152PRO     CD 2461  10.075   6.738   5.102
  152PRO    HD1 2462   9.982   6.736   5.041
  152PRO    HD2 2463  10.050   6.727   5.209
  152PRO     CA 2464  10.254   6.844   4.979
  152PRO     HA 2465  10.350   6.872   5.022
  152PRO     CB 2466  10.247   6.694   4.941
  152PRO    HB1 2467  10.348   6.650   4.931
  152PRO    HB2 2468  10.192   6.680   4.846
  152PRO     CG 2469  10.170   6.628   5.056
  152PRO    HG1 2470  10.116   6.538   5.022
  152PRO    HG2 2471  10.240   6.600   5.138
  152PRO      C 2472  10.236   6.935   4.859
  152PRO      O 2473  10.129   6.935   4.797
  153VAL      N 2474  10.340   7.014   4.824
  153VAL     HN 2475  10.426   7.006   4.874
  153VAL     CA 2476  10.338   7.118   4.720
  153VAL     HA 2477  10.253   7.181   4.739
  153VAL     CB 2478  10.469   7.200   4.727
  153VAL     HB 2479  10.554   7.129   4.736
  153VAL    CG1 2480  10.497   7.290   4.605
  153VAL   HG11 2481  10.416   7.365   4.593
  153VAL   HG12 2482  10.505   7.229   4.513
  153VAL   HG13 2483  10.593   7.345   4.620
  153VAL    CG2 2484  10.471   7.287   4.854
  153VAL   HG21 2485  10.466   7.223   4.944
  153VAL   HG22 2486  10.384   7.356   4.854
  153VAL   HG23 2487  10.565   7.346   4.857
  153VAL      C 2488  10.310   7.065   4.579
  153VAL      O 2489  10.259   7.138   4.495
  154ALA      N 2490  10.338   6.935   4.553
  154ALA     HN 2491  10.386   6.881   4.622
  154ALA     CA 2492  10.302   6.863   4.432
  154ALA     HA 2493  10.342   6.917   4.347
  154ALA     CB 2494  10.365   6.723   4.438
  154ALA    HB1 2495  10.327   6.667   4.526
  154ALA    HB2 2496  10.476   6.731   4.447
  154ALA    HB3 2497  10.340   6.665   4.346
  154ALA      C 2498  10.152   6.853   4.404
  154ALA      O 2499  10.112   6.846   4.288
  155THR      N 2500  10.067   6.858   4.509
  155THR     HN 2501  10.103   6.860   4.602
  155THR     CA 2502   9.921   6.861   4.499
  155THR     HA 2503   9.892   6.798   4.416
  155THR     CB 2504   9.852   6.811   4.629
  155THR     HB 2505   9.745   6.788   4.607
  155THR    OG1 2506   9.855   6.905   4.736
  155THR    HG1 2507   9.948   6.923   4.753
  155THR    CG2 2508   9.907   6.677   4.680
  155THR   HG21 2509  10.010   6.688   4.718
  155THR   HG22 2510   9.907   6.603   4.597
  155THR   HG23 2511   9.843   6.638   4.763
  155THR      C 2512   9.865   7.000   4.465
  155THR      O 2513   9.746   7.013   4.434
  156LEU      N 2514   9.950   7.105   4.469
  156LEU     HN 2515  10.045   7.091   4.496
  156LEU     CA 2516   9.917   7.243   4.437
  156LEU     HA 2517   9.810   7.253   4.427
  156LEU     CB 2518   9.969   7.335   4.551
  156LEU    HB1 2519   9.937   7.440   4.530
  156LEU    HB2 2520  10.080   7.331   4.552
  156LEU     CG 2521   9.918   7.298   4.693
  156LEU     HG 2522   9.944   7.192   4.714
  156LEU    CD1 2523   9.984   7.388   4.800
  156LEU   HD11 2524   9.960   7.494   4.781
  156LEU   HD12 2525  10.094   7.375   4.797
  156LEU   HD13 2526   9.946   7.360   4.901
  156LEU    CD2 2527   9.764   7.300   4.702
  156LEU   HD21 2528   9.722   7.215   4.645
  156LEU   HD22 2529   9.724   7.394   4.660
  156LEU   HD23 2530   9.733   7.290   4.808
  156LEU      C 2531   9.976   7.289   4.303
  156LEU      O 2532   9.949   7.400   4.258
  157ALA      N 2533  10.060   7.204   4.238
  157ALA     HN 2534  10.076   7.113   4.275
  157ALA     CA 2535  10.129   7.233   4.114
  157ALA     HA 2536  10.175   7.330   4.122
  157ALA     CB 2537  10.239   7.126   4.094
  157ALA    HB1 2538  10.193   7.025   4.088
  157ALA    HB2 2539  10.310   7.127   4.179
  157ALA    HB3 2540  10.295   7.144   4.000
  157ALA      C 2541  10.038   7.240   3.992
  157ALA      O 2542   9.966   7.144   3.964
  158GLY      N 2543  10.045   7.351   3.915
  158GLY     HN 2544  10.102   7.429   3.943
  158GLY     CA 2545   9.972   7.370   3.790
  158GLY    HA1 2546   9.882   7.310   3.794
  158GLY    HA2 2547  10.036   7.338   3.709
  158GLY      C 2548   9.933   7.516   3.769
  158GLY      O 2549   9.968   7.604   3.846
  159ARG      N 2550   9.858   7.543   3.658
  159ARG     HN 2551   9.839   7.470   3.593
  159ARG     CA 2552   9.801   7.672   3.625
  159ARG     HA 2553   9.877   7.749   3.639
  159ARG     CB 2554   9.754   7.674   3.478
  159ARG    HB1 2555   9.687   7.763   3.462
  159ARG    HB2 2556   9.694   7.583   3.459
  159ARG     CG 2557   9.864   7.681   3.371
  159ARG    HG1 2558   9.918   7.584   3.367
  159ARG    HG2 2559   9.937   7.761   3.399
  159ARG     CD 2560   9.802   7.713   3.234
  159ARG    HD1 2561   9.731   7.797   3.243
  159ARG    HD2 2562   9.749   7.623   3.195
  159ARG     NE 2563   9.906   7.750   3.135
  159ARG     HE 2564   9.928   7.680   3.068
  159ARG     CZ 2565   9.963   7.870   3.119
  159ARG    NH1 2566   9.940   7.971   3.200
  159ARG   HH11 2567   9.996   8.054   3.196
  159ARG   HH12 2568   9.865   7.969   3.266
  159ARG    NH2 2569  10.050   7.885   3.020
  159ARG   HH21 2570  10.057   7.814   2.949
  159ARG   HH22 2571  10.106   7.967   3.015
  159ARG      C 2572   9.680   7.713   3.707
  159ARG      O 2573   9.644   7.831   3.708
  160HSD      N 2574   9.615   7.618   3.776
  160HSD     HN 2575   9.651   7.525   3.781
  160HSD     CA 2576   9.489   7.639   3.843
  160HSD     HA 2577   9.456   7.741   3.827
  160HSD     CB 2578   9.386   7.540   3.786
  160HSD    HB1 2579   9.296   7.550   3.839
  160HSD    HB2 2580   9.422   7.436   3.799
  160HSD    ND1 2581   9.408   7.489   3.539
  160HSD    HD1 2582   9.467   7.409   3.550
  160HSD     CG 2583   9.354   7.565   3.641
  160HSD    CE1 2584   9.365   7.542   3.423
  160HSD    HE1 2585   9.394   7.501   3.326
  160HSD    NE2 2586   9.288   7.648   3.442
  160HSD    CD2 2587   9.278   7.660   3.579
  160HSD    HD2 2588   9.216   7.739   3.622
  160HSD      C 2589   9.504   7.626   3.994
  160HSD      O 2590   9.591   7.554   4.043
  161PHE      N 2591   9.418   7.699   4.068
  161PHE     HN 2592   9.354   7.761   4.024
  161PHE     CA 2593   9.411   7.697   4.212
  161PHE     HA 2594   9.510   7.687   4.253
  161PHE     CB 2595   9.345   7.829   4.265
  161PHE    HB1 2596   9.318   7.816   4.371
  161PHE    HB2 2597   9.255   7.850   4.204
  161PHE     CG 2598   9.437   7.949   4.255
  161PHE    CD1 2599   9.524   7.980   4.361
  161PHE    HD1 2600   9.523   7.920   4.451
  161PHE    CE1 2601   9.614   8.086   4.350
  161PHE    HE1 2602   9.680   8.109   4.432
  161PHE     CZ 2603   9.617   8.162   4.234
  161PHE     HZ 2604   9.686   8.244   4.227
  161PHE    CD2 2605   9.443   8.026   4.137
  161PHE    HD2 2606   9.380   8.002   4.053
  161PHE    CE2 2607   9.532   8.133   4.127
  161PHE    HE2 2608   9.536   8.192   4.038
  161PHE      C 2609   9.332   7.577   4.263
  161PHE      O 2610   9.214   7.561   4.231
  162THR      N 2611   9.398   7.491   4.343
  162THR     HN 2612   9.497   7.501   4.356
  162THR     CA 2613   9.340   7.381   4.418
  162THR     HA 2614   9.264   7.335   4.355
  162THR     CB 2615   9.446   7.276   4.457
  162THR     HB 2616   9.528   7.326   4.514
  162THR    OG1 2617   9.501   7.218   4.340
  162THR    HG1 2618   9.568   7.156   4.370
  162THR    CG2 2619   9.397   7.161   4.547
  162THR   HG21 2620   9.317   7.104   4.497
  162THR   HG22 2621   9.358   7.202   4.643
  162THR   HG23 2622   9.482   7.092   4.569
  162THR      C 2623   9.278   7.437   4.545
  162THR      O 2624   9.350   7.494   4.628
  163GLU      N 2625   9.144   7.422   4.562
  163GLU     HN 2626   9.090   7.375   4.493
  163GLU     CA 2627   9.070   7.472   4.676
  163GLU     HA 2628   9.139   7.512   4.748
  163GLU     CB 2629   8.972   7.583   4.630
  163GLU    HB1 2630   8.901   7.539   4.556
  163GLU    HB2 2631   9.031   7.663   4.580
  163GLU     CG 2632   8.890   7.646   4.745
  163GLU    HG1 2633   8.960   7.677   4.826
  163GLU    HG2 2634   8.821   7.569   4.785
  163GLU     CD 2635   8.807   7.769   4.707
  163GLU    OE1 2636   8.743   7.824   4.800
  163GLU    OE2 2637   8.804   7.811   4.587
  163GLU      C 2638   9.001   7.357   4.748
  163GLU      O 2639   8.912   7.293   4.692
  164GLN      N 2640   9.045   7.328   4.873
  164GLN     HN 2641   9.113   7.387   4.916
  164GLN     CA 2642   9.003   7.214   4.952
  164GLN     HA 2643   8.901   7.190   4.927
  164GLN     CB 2644   9.095   7.092   4.925
  164GLN    HB1 2645   9.070   7.011   4.997
  164GLN    HB2 2646   9.201   7.123   4.941
  164GLN     CG 2647   9.084   7.035   4.781
  164GLN    HG1 2648   9.120   7.111   4.709
  164GLN    HG2 2649   8.977   7.013   4.761
  164GLN     CD 2650   9.162   6.905   4.756
  164GLN    OE1 2651   9.154   6.850   4.646
  164GLN    NE2 2652   9.242   6.857   4.854
  164GLN   HE21 2653   9.293   6.774   4.837
  164GLN   HE22 2654   9.246   6.905   4.941
  164GLN      C 2655   9.007   7.245   5.102
  164GLN      O 2656   9.078   7.334   5.147
  165TRP      N 2657   8.928   7.168   5.181
  165TRP     HN 2658   8.861   7.108   5.139
  165TRP     CA 2659   8.938   7.158   5.325
  165TRP     HA 2660   8.970   7.254   5.364
  165TRP     CB 2661   8.800   7.121   5.385
  165TRP    HB1 2662   8.815   7.090   5.491
  165TRP    HB2 2663   8.761   7.033   5.328
  165TRP     CG 2664   8.697   7.229   5.383
  165TRP    CD1 2665   8.607   7.252   5.283
  165TRP    HD1 2666   8.601   7.195   5.190
  165TRP    NE1 2667   8.526   7.358   5.317
  165TRP    HE1 2668   8.454   7.393   5.261
  165TRP    CE2 2669   8.562   7.410   5.440
  165TRP    CD2 2670   8.672   7.332   5.484
  165TRP    CE3 2671   8.730   7.364   5.607
  165TRP    HE3 2672   8.815   7.308   5.644
  165TRP    CZ3 2673   8.681   7.471   5.683
  165TRP    HZ3 2674   8.729   7.497   5.777
  165TRP    CZ2 2675   8.509   7.514   5.517
  165TRP    HZ2 2676   8.424   7.573   5.485
  165TRP    CH2 2677   8.571   7.545   5.640
  165TRP    HH2 2678   8.532   7.627   5.701
  165TRP      C 2679   9.042   7.055   5.366
  165TRP      O 2680   9.042   6.944   5.314
  166TYR      N 2681   9.129   7.092   5.462
  166TYR     HN 2682   9.121   7.183   5.503
  166TYR     CA 2683   9.239   7.012   5.511
  166TYR     HA 2684   9.238   6.915   5.463
  166TYR     CB 2685   9.372   7.086   5.480
  166TYR    HB1 2686   9.455   7.034   5.530
  166TYR    HB2 2687   9.364   7.190   5.517
  166TYR     CG 2688   9.404   7.093   5.332
  166TYR    CD1 2689   9.473   6.987   5.270
  166TYR    HD1 2690   9.501   6.900   5.328
  166TYR    CE1 2691   9.505   6.993   5.133
  166TYR    HE1 2692   9.557   6.911   5.086
  166TYR     CZ 2693   9.468   7.106   5.059
  166TYR     OH 2694   9.500   7.114   4.923
  166TYR     HH 2695   9.559   7.040   4.903
  166TYR    CD2 2696   9.368   7.206   5.256
  166TYR    HD2 2697   9.315   7.288   5.303
  166TYR    CE2 2698   9.399   7.212   5.119
  166TYR    HE2 2699   9.370   7.298   5.061
  166TYR      C 2700   9.226   6.996   5.664
  166TYR      O 2701   9.217   7.098   5.733
  167PRO      N 2702   9.219   6.872   5.718
  167PRO     CD 2703   9.230   6.746   5.644
  167PRO    HD1 2704   9.319   6.748   5.577
  167PRO    HD2 2705   9.138   6.730   5.583
  167PRO     CA 2706   9.207   6.848   5.862
  167PRO     HA 2707   9.129   6.911   5.903
  167PRO     CB 2708   9.175   6.698   5.871
  167PRO    HB1 2709   9.065   6.680   5.866
  167PRO    HB2 2710   9.214   6.654   5.965
  167PRO     CG 2711   9.243   6.637   5.750
  167PRO    HG1 2712   9.351   6.616   5.772
  167PRO    HG2 2713   9.194   6.543   5.718
  167PRO      C 2714   9.332   6.885   5.941
  167PRO      O 2715   9.444   6.851   5.902
  168VAL      N 2716   9.311   6.955   6.054
  168VAL     HN 2717   9.218   6.984   6.078
  168VAL     CA 2718   9.412   6.994   6.152
  168VAL     HA 2719   9.499   7.028   6.098
  168VAL     CB 2720   9.357   7.105   6.246
  168VAL     HB 2721   9.263   7.069   6.292
  168VAL    CG1 2722   9.454   7.144   6.359
  168VAL   HG11 2723   9.549   7.183   6.317
  168VAL   HG12 2724   9.475   7.057   6.424
  168VAL   HG13 2725   9.408   7.225   6.421
  168VAL    CG2 2726   9.318   7.231   6.167
  168VAL   HG21 2727   9.251   7.204   6.083
  168VAL   HG22 2728   9.408   7.282   6.128
  168VAL   HG23 2729   9.262   7.301   6.235
  168VAL      C 2730   9.450   6.872   6.236
  168VAL      O 2731   9.368   6.818   6.310
  169THR      N 2732   9.577   6.828   6.224
  169THR     HN 2733   9.639   6.874   6.161
  169THR     CA 2734   9.635   6.714   6.294
  169THR     HA 2735   9.554   6.650   6.328
  169THR     CB 2736   9.731   6.633   6.203
  169THR     HB 2737   9.758   6.538   6.253
  169THR    OG1 2738   9.852   6.701   6.172
  169THR    HG1 2739   9.828   6.789   6.142
  169THR    CG2 2740   9.667   6.590   6.070
  169THR   HG21 2741   9.648   6.677   6.005
  169THR   HG22 2742   9.570   6.540   6.090
  169THR   HG23 2743   9.734   6.519   6.017
  169THR      C 2744   9.713   6.763   6.416
  169THR      O 2745   9.785   6.862   6.408
  170LEU      N 2746   9.699   6.695   6.531
  170LEU     HN 2747   9.634   6.620   6.539
  170LEU     CA 2748   9.777   6.723   6.650
  170LEU     HA 2749   9.801   6.828   6.652
  170LEU     CB 2750   9.695   6.687   6.777
  170LEU    HB1 2751   9.766   6.672   6.862
  170LEU    HB2 2752   9.642   6.591   6.758
  170LEU     CG 2753   9.591   6.794   6.819
  170LEU     HG 2754   9.637   6.894   6.806
  170LEU    CD1 2755   9.463   6.787   6.734
  170LEU   HD11 2756   9.415   6.687   6.744
  170LEU   HD12 2757   9.487   6.804   6.626
  170LEU   HD13 2758   9.391   6.865   6.767
  170LEU    CD2 2759   9.561   6.786   6.969
  170LEU   HD21 2760   9.654   6.804   7.028
  170LEU   HD22 2761   9.521   6.686   6.996
  170LEU   HD23 2762   9.487   6.864   6.997
  170LEU      C 2763   9.906   6.641   6.646
  170LEU      O 2764   9.898   6.519   6.632
  171PRO      N 2765  10.026   6.703   6.656
  171PRO     CD 2766  10.046   6.848   6.667
  171PRO    HD1 2767   9.980   6.891   6.745
  171PRO    HD2 2768  10.025   6.896   6.569
  171PRO     CA 2769  10.152   6.630   6.672
  171PRO     HA 2770  10.158   6.552   6.597
  171PRO     CB 2771  10.259   6.739   6.658
  171PRO    HB1 2772  10.289   6.748   6.556
  171PRO    HB2 2773  10.350   6.716   6.716
  171PRO     CG 2774  10.193   6.868   6.705
  171PRO    HG1 2775  10.206   6.876   6.815
  171PRO    HG2 2776  10.237   6.957   6.656
  171PRO      C 2777  10.157   6.559   6.805
  171PRO      O 2778  10.159   6.624   6.910
  172THR      N 2779  10.156   6.425   6.802
  172THR     HN 2780  10.155   6.377   6.714
  172THR     CA 2781  10.151   6.337   6.917
  172THR     HA 2782  10.068   6.369   6.977
  172THR     CB 2783  10.134   6.189   6.876
  172THR     HB 2784  10.132   6.124   6.967
  172THR    OG1 2785  10.238   6.144   6.790
  172THR    HG1 2786  10.320   6.170   6.835
  172THR    CG2 2787  10.002   6.164   6.802
  172THR   HG21 2788   9.994   6.225   6.710
  172THR   HG22 2789   9.918   6.192   6.862
  172THR   HG23 2790   9.993   6.056   6.774
  172THR      C 2791  10.276   6.351   7.004
  172THR      O 2792  10.387   6.321   6.960
  173GLY      N 2793  10.258   6.400   7.128
  173GLY     HN 2794  10.166   6.426   7.158
  173GLY     CA 2795  10.361   6.414   7.230
  173GLY    HA1 2796  10.322   6.473   7.311
  173GLY    HA2 2797  10.445   6.464   7.186
  173GLY      C 2798  10.405   6.278   7.280
  173GLY      O 2799  10.327   6.183   7.287
  174SER      N 2800  10.534   6.267   7.316
  174SER     HN 2801  10.595   6.346   7.315
  174SER     CA 2802  10.599   6.144   7.359
  174SER     HA 2803  10.575   6.066   7.288
  174SER     CB 2804  10.753   6.166   7.362
  174SER    HB1 2805  10.786   6.202   7.261
  174SER    HB2 2806  10.805   6.072   7.386
  174SER     OG 2807  10.790   6.265   7.457
  174SER    HG1 2808  10.748   6.239   7.540
  174SER      C 2809  10.546   6.089   7.491
  174SER      O 2810  10.550   6.156   7.594
  175GLY      N 2811  10.500   5.962   7.487
  175GLY     HN 2812  10.488   5.916   7.400
  175GLY     CA 2813  10.464   5.882   7.602
  175GLY    HA1 2814  10.358   5.863   7.602
  175GLY    HA2 2815  10.493   5.932   7.694
  175GLY      C 2816  10.530   5.749   7.580
  175GLY      O 2817  10.545   5.692   7.476
  176GLY      N 2818  10.560   5.680   7.682
  176GLY     HN 2819  10.582   5.741   7.770
  176GLY     CA 2820  10.672   5.561   7.674
  176GLY    HA1 2821  10.773   5.545   7.742
  176GLY    HA2 2822  10.733   5.570   7.593
  176GLY      C 2823  10.607   5.446   7.721
  176GLY      O 2824  10.501   5.460   7.784
  177SER      N 2825  10.688   5.342   7.726
  177SER     HN 2826  10.781   5.353   7.693
  177SER     CA 2827  10.651   5.208   7.758
  177SER     HA 2828  10.737   5.146   7.745
  177SER     CB 2829  10.605   5.191   7.894
  177SER    HB1 2830  10.507   5.235   7.900
  177SER    HB2 2831  10.671   5.235   7.963
  177SER     OG 2832  10.597   5.052   7.913
  177SER    HG1 2833  10.511   5.021   7.904
  177SER      C 2834  10.546   5.152   7.663
  177SER      O 2835  10.453   5.219   7.624
  178GLY      N 2836  10.556   5.025   7.615
  178GLY     HN 2837  10.489   4.994   7.550
  178GLY     CA 2838  10.647   4.923   7.647
  178GLY    HA1 2839  10.715   4.960   7.725
  178GLY    HA2 2840  10.709   4.892   7.564
  178GLY      C 2841  10.557   4.803   7.693
  178GLY      O 2842  10.495   4.811   7.799
  179GLY      N 2843  10.584   4.684   7.632
  179GLY     HN 2844  10.650   4.677   7.558
  179GLY     CA 2845  10.514   4.561   7.662
  179GLY    HA1 2846  10.414   4.586   7.697
  179GLY    HA2 2847  10.568   4.507   7.739
  179GLY      C 2848  10.505   4.476   7.539
  179GLY      O 2849  10.500   4.530   7.428
  180MET      N 2850  10.505   4.343   7.556
  180MET     HN 2851  10.502   4.306   7.648
  180MET     CA 2852  10.511   4.245   7.449
  180MET     HA 2853  10.491   4.292   7.355
  180MET     CB 2854  10.650   4.176   7.449
  180MET    HB1 2855  10.647   4.087   7.384
  180MET    HB2 2856  10.673   4.144   7.553
  180MET     CG 2857  10.763   4.268   7.401
  180MET    HG1 2858  10.744   4.370   7.439
  180MET    HG2 2859  10.760   4.271   7.290
  180MET     SD 2860  10.929   4.216   7.454
  180MET     CE 2861  10.943   4.055   7.373
  180MET    HE1 2862  10.932   4.063   7.263
  180MET    HE2 2863  10.863   3.988   7.411
  180MET    HE3 2864  11.042   4.009   7.395
  180MET      C 2865  10.407   4.141   7.456
  180MET      O 2866  10.360   4.117   7.555
  181GLY      N 2867  10.365   4.069   7.356
  181GLY     HN 2868  10.404   4.094   7.271
  181GLY     CA 2869  10.264   3.962   7.353
  181GLY    HA1 2870  10.243   3.928   7.453
  181GLY    HA2 2871  10.307   3.883   7.294
  181GLY      C 2872  10.136   4.015   7.288
  181GLY      O 2873  10.099   4.128   7.316
  182SER      N 2874  10.062   3.944   7.199
  182SER     HN 2875   9.986   3.995   7.160
  182SER     CA 2876  10.058   3.807   7.147
  182SER     HA 2877  10.026   3.815   7.044
  182SER     CB 2878  10.192   3.728   7.148
  182SER    HB1 2879  10.219   3.703   7.253
  182SER    HB2 2880  10.272   3.790   7.103
  182SER     OG 2881  10.182   3.608   7.074
  182SER    HG1 2882  10.138   3.544   7.131
  182SER      C 2883   9.943   3.728   7.207
  182SER      O 2884   9.934   3.712   7.329
  183GLY      N 2885   9.853   3.677   7.119
  183GLY     HN 2886   9.869   3.690   7.021
  183GLY     CA 2887   9.730   3.607   7.152
  183GLY    HA1 2888   9.748   3.546   7.240
  183GLY    HA2 2889   9.703   3.545   7.068
  183GLY      C 2890   9.616   3.704   7.182
  183GLY      O 2891   9.639   3.818   7.220
  184GLY      N 2892   9.488   3.665   7.164
  184GLY     HN 2893   9.415   3.729   7.188
  184GLY     CA 2894   9.441   3.536   7.116
  184GLY    HA1 2895   9.500   3.457   7.160
  184GLY    HA2 2896   9.448   3.534   7.010
  184GLY      C 2897   9.296   3.524   7.158
  184GLY      O 2898   9.267   3.509   7.277
  185GLY      N 2899   9.202   3.528   7.061
  185GLY     HN 2900   9.230   3.535   6.966
  185GLY     CA 2901   9.057   3.530   7.084
  185GLY    HA1 2902   9.035   3.456   7.159
  185GLY    HA2 2903   9.009   3.504   6.990
  185GLY      C 2904   9.007   3.668   7.131
  185GLY      O 2905   9.085   3.757   7.161
  186GLY      N 2906   8.873   3.691   7.135
  186GLY     HN 2907   8.843   3.781   7.168
  186GLY     CA 2908   8.765   3.600   7.101
  186GLY    HA1 2909   8.804   3.500   7.092
  186GLY    HA2 2910   8.721   3.633   7.008
  186GLY      C 2911   8.663   3.605   7.213
  186GLY      O 2912   8.664   3.523   7.304
  187GLY      N 2913   8.568   3.702   7.206
  187GLY     HN 2914   8.571   3.772   7.135
  187GLY     CA 2915   8.459   3.714   7.302
  187GLY    HA1 2916   8.501   3.724   7.402
  187GLY    HA2 2917   8.398   3.626   7.296
  187GLY      C 2918   8.376   3.837   7.271
  187GLY      O 2919   8.429   3.940   7.231
  188SER      N 2920   8.244   3.827   7.291
  188SER     HN 2921   8.205   3.740   7.320
  188SER     CA 2922   8.147   3.934   7.275
  188SER     HA 2923   8.194   4.019   7.228
  188SER     CB 2924   8.031   3.883   7.185
  188SER    HB1 2925   7.989   3.793   7.231
  188SER    HB2 2926   8.071   3.852   7.086
  188SER     OG 2927   7.929   3.980   7.164
  188SER    HG1 2928   7.875   3.978   7.244
  188SER      C 2929   8.095   3.978   7.411
  188SER      O 2930   8.070   3.895   7.498
  189GLY      N 2931   8.080   4.110   7.432
  189GLY     HN 2932   8.107   4.176   7.360
  189GLY     CA 2933   8.023   4.168   7.551
  189GLY    HA1 2934   8.088   4.152   7.634
  189GLY    HA2 2935   7.927   4.123   7.571
  189GLY      C 2936   8.007   4.317   7.528
  189GLY      O 2937   8.104   4.385   7.492
  190GLY      N 2938   7.885   4.370   7.548
  190GLY     HN 2939   7.810   4.312   7.579
  190GLY     CA 2940   7.853   4.511   7.532
  190GLY    HA1 2941   7.751   4.518   7.495
  190GLY    HA2 2942   7.922   4.555   7.461
  190GLY      C 2943   7.862   4.583   7.664
  190GLY      O 2944   7.837   4.528   7.770
  191GLY      N 2945   7.893   4.714   7.656
  191GLY     HN 2946   7.924   4.755   7.572
  191GLY     CA 2947   7.857   4.810   7.754
  191GLY    HA1 2948   7.903   4.782   7.840
  191GLY    HA2 2949   7.816   4.778   7.837
  191GLY      C 2950   7.875   4.951   7.720
  191GLY      O 2951   7.952   4.988   7.632
  192SER      N 2952   7.790   5.022   7.788
  192SER     HN 2953   7.740   4.980   7.865
  192SER     CA 2954   7.757   5.157   7.756
  192SER     HA 2955   7.758   5.169   7.648
  192SER     CB 2956   7.615   5.184   7.812
  192SER    HB1 2957   7.617   5.174   7.923
  192SER    HB2 2958   7.545   5.109   7.770
  192SER     OG 2959   7.568   5.314   7.780
  192SER    HG1 2960   7.479   5.320   7.817
  192SER      C 2961   7.860   5.255   7.809
  192SER      O 2962   7.918   5.234   7.915
  193GLY      N 2963   7.876   5.370   7.741
  193GLY     HN 2964   7.829   5.385   7.655
  193GLY     CA 2965   7.964   5.477   7.782
  193GLY    HA1 2966   8.061   5.435   7.808
  193GLY    HA2 2967   7.922   5.530   7.867
  193GLY      C 2968   7.980   5.574   7.665
  193GLY      O 2969   8.078   5.571   7.591
  194GLY      N 2970   7.879   5.662   7.645
  194GLY     HN 2971   7.803   5.667   7.708
  194GLY     CA 2972   7.877   5.757   7.535
  194GLY    HA1 2973   7.773   5.782   7.516
  194GLY    HA2 2974   7.920   5.710   7.448
  194GLY      C 2975   7.953   5.886   7.566
  194GLY      O 2976   7.955   5.934   7.679
  195LYS      N 2977   8.013   5.945   7.461
  195LYS     HN 2978   8.021   5.896   7.375
  195LYS     CA 2979   8.070   6.078   7.457
  195LYS     HA 2980   8.015   6.141   7.526
  195LYS     CB 2981   8.220   6.079   7.495
  195LYS    HB1 2982   8.274   6.154   7.434
  195LYS    HB2 2983   8.263   5.979   7.475
  195LYS     CG 2984   8.244   6.109   7.643
  195LYS    HG1 2985   8.187   6.038   7.706
  195LYS    HG2 2986   8.203   6.208   7.653
  195LYS     CD 2987   8.391   6.109   7.685
  195LYS    HD1 2988   8.446   6.181   7.624
  195LYS    HD2 2989   8.431   6.008   7.675
  195LYS     CE 2990   8.409   6.136   7.827
  195LYS    HE1 2991   8.342   6.090   7.900
  195LYS    HE2 2992   8.374   6.227   7.804
  195LYS     NZ 2993   8.544   6.149   7.881
  195LYS    HZ1 2994   8.606   6.208   7.823
  195LYS    HZ2 2995   8.575   6.051   7.874
  195LYS    HZ3 2996   8.550   6.177   7.981
  195LYS      C 2997   8.042   6.141   7.321
  195LYS      O 2998   8.020   6.070   7.222
  196GLY      N 2999   8.037   6.277   7.319
  196GLY     HN 3000   8.075   6.328   7.396
  196GLY     CA 3001   7.982   6.360   7.212
  196GLY    HA1 3002   8.000   6.463   7.240
  196GLY    HA2 3003   7.876   6.341   7.209
  196GLY      C 3004   8.040   6.337   7.074
  196GLY      O 3005   8.157   6.305   7.056
  197LYS      N 3006   7.954   6.361   6.971
  197LYS     HN 3007   7.860   6.384   6.992
  197LYS     CA 3008   7.984   6.356   6.829
  197LYS     HA 3009   8.056   6.282   6.811
  197LYS     CB 3010   7.852   6.323   6.754
  197LYS    HB1 3011   7.786   6.406   6.768
  197LYS    HB2 3012   7.806   6.234   6.803
  197LYS     CG 3013   7.862   6.296   6.604
  197LYS    HG1 3014   7.925   6.205   6.588
  197LYS    HG2 3015   7.912   6.382   6.554
  197LYS     CD 3016   7.724   6.274   6.540
  197LYS    HD1 3017   7.661   6.364   6.559
  197LYS    HD2 3018   7.676   6.186   6.588
  197LYS     CE 3019   7.731   6.249   6.389
  197LYS    HE1 3020   7.789   6.156   6.368
  197LYS    HE2 3021   7.780   6.336   6.339
  197LYS     NZ 3022   7.597   6.232   6.330
  197LYS    HZ1 3023   7.541   6.319   6.346
  197LYS    HZ2 3024   7.549   6.151   6.375
  197LYS    HZ3 3025   7.606   6.216   6.228
  197LYS      C 3026   8.052   6.484   6.783
  197LYS      O 3027   7.994   6.563   6.709
  198GLY      N 3028   8.175   6.509   6.834
  198GLY     HN 3029   8.218   6.442   6.895
  198GLY     CA 3030   8.255   6.626   6.804
  198GLY    HA1 3031   8.328   6.638   6.883
  198GLY    HA2 3032   8.190   6.712   6.800
  198GLY      C 3033   8.326   6.607   6.671
  198GLY      O 3034   8.376   6.499   6.640
  199GLY      N 3035   8.331   6.715   6.591
  199GLY     HN 3036   8.289   6.801   6.619
  199GLY     CA 3037   8.399   6.719   6.462
  199GLY    HA1 3038   8.360   6.802   6.405
  199GLY    HA2 3039   8.379   6.626   6.411
  199GLY      C 3040   8.549   6.736   6.479
  199GLY      O 3041   8.599   6.773   6.585
  200CYS      N 3042   8.624   6.707   6.371
  200CYS     HN 3043   8.580   6.677   6.287
  200CYS     CA 3044   8.768   6.724   6.361
  200CYS     HA 3045   8.811   6.717   6.460
  200CYS     CB 3046   8.828   6.613   6.272
  200CYS    HB1 3047   8.935   6.636   6.250
  200CYS    HB2 3048   8.773   6.612   6.175
  200CYS     SG 3049   8.815   6.451   6.353
  200CYS    HG1 3050   8.682   6.455   6.363
  200CYS      C 3051   8.799   6.861   6.299
  200CYS      O 3052   8.765   6.878   6.181
  201PRO      N 3053   8.860   6.958   6.371
  201PRO     CD 3054   8.905   6.941   6.510
  201PRO    HD1 3055   8.994   6.874   6.514
  201PRO    HD2 3056   8.824   6.899   6.573
  201PRO     CA 3057   8.897   7.090   6.319
  201PRO     HA 3058   8.807   7.147   6.299
  201PRO     CB 3059   8.985   7.152   6.429
  201PRO    HB1 3060   8.969   7.261   6.437
  201PRO    HB2 3061   9.093   7.132   6.409
  201PRO     CG 3062   8.943   7.082   6.558
  201PRO    HG1 3063   9.025   7.079   6.632
  201PRO    HG2 3064   8.855   7.132   6.603
  201PRO      C 3065   8.966   7.088   6.184
  201PRO      O 3066   9.056   7.005   6.163
  202ALA      N 3067   8.925   7.176   6.091
  202ALA     HN 3068   8.855   7.243   6.114
  202ALA     CA 3069   8.973   7.179   5.955
  202ALA     HA 3070   9.072   7.135   5.951
  202ALA     CB 3071   8.876   7.101   5.864
  202ALA    HB1 3072   8.775   7.146   5.868
  202ALA    HB2 3073   8.869   6.995   5.899
  202ALA    HB3 3074   8.911   7.102   5.759
  202ALA      C 3075   8.987   7.322   5.906
  202ALA      O 3076   8.914   7.410   5.952
  203VAL      N 3077   9.082   7.346   5.812
  203VAL     HN 3078   9.139   7.270   5.779
  203VAL     CA 3079   9.111   7.476   5.752
  203VAL     HA 3080   9.041   7.548   5.793
  203VAL     CB 3081   9.257   7.522   5.776
  203VAL     HB 3082   9.326   7.455   5.721
  203VAL    CG1 3083   9.281   7.667   5.729
  203VAL   HG11 3084   9.214   7.737   5.784
  203VAL   HG12 3085   9.260   7.677   5.621
  203VAL   HG13 3086   9.386   7.697   5.750
  203VAL    CG2 3087   9.299   7.510   5.924
  203VAL   HG21 3088   9.293   7.404   5.956
  203VAL   HG22 3089   9.233   7.571   5.988
  203VAL   HG23 3090   9.404   7.544   5.936
  203VAL      C 3091   9.090   7.465   5.600
  203VAL      O 3092   9.145   7.376   5.535
  204ARG      N 3093   9.011   7.559   5.543
  204ARG     HN 3094   8.964   7.625   5.601
  204ARG     CA 3095   8.988   7.576   5.401
  204ARG     HA 3096   8.990   7.479   5.353
  204ARG     CB 3097   8.851   7.643   5.380
  204ARG    HB1 3098   8.856   7.747   5.421
  204ARG    HB2 3099   8.775   7.587   5.439
  204ARG     CG 3100   8.802   7.651   5.234
  204ARG    HG1 3101   8.794   7.548   5.193
  204ARG    HG2 3102   8.876   7.708   5.174
  204ARG     CD 3103   8.665   7.721   5.227
  204ARG    HD1 3104   8.674   7.823   5.268
  204ARG    HD2 3105   8.591   7.662   5.285
  204ARG     NE 3106   8.614   7.732   5.087
  204ARG     HE 3107   8.680   7.720   5.013
  204ARG     CZ 3108   8.487   7.759   5.053
  204ARG    NH1 3109   8.390   7.779   5.142
  204ARG   HH11 3110   8.413   7.789   5.240
  204ARG   HH12 3111   8.295   7.782   5.113
  204ARG    NH2 3112   8.456   7.765   4.924
  204ARG   HH21 3113   8.361   7.769   4.895
  204ARG   HH22 3114   8.530   7.765   4.855
  204ARG      C 3115   9.097   7.661   5.340
  204ARG      O 3116   9.116   7.777   5.380
  205LEU      N 3117   9.171   7.604   5.243
  205LEU     HN 3118   9.152   7.510   5.214
  205LEU     CA 3119   9.280   7.668   5.174
  205LEU     HA 3120   9.288   7.771   5.206
  205LEU     CB 3121   9.412   7.593   5.201
  205LEU    HB1 3122   9.495   7.645   5.148
  205LEU    HB2 3123   9.403   7.490   5.159
  205LEU     CG 3124   9.451   7.581   5.349
  205LEU     HG 3125   9.369   7.530   5.405
  205LEU    CD1 3126   9.580   7.498   5.364
  205LEU   HD11 3127   9.667   7.555   5.325
  205LEU   HD12 3128   9.571   7.403   5.306
  205LEU   HD13 3129   9.598   7.474   5.471
  205LEU    CD2 3130   9.464   7.718   5.416
  205LEU   HD21 3131   9.367   7.772   5.411
  205LEU   HD22 3132   9.541   7.779   5.365
  205LEU   HD23 3133   9.491   7.705   5.523
  205LEU      C 3134   9.254   7.666   5.024
  205LEU      O 3135   9.199   7.569   4.972
  206LYS      N 3136   9.298   7.773   4.954
  206LYS     HN 3137   9.335   7.851   5.004
  206LYS     CA 3138   9.301   7.785   4.811
  206LYS     HA 3139   9.275   7.691   4.766
  206LYS     CB 3140   9.201   7.895   4.769
  206LYS    HB1 3141   9.227   7.989   4.822
  206LYS    HB2 3142   9.099   7.863   4.803
  206LYS     CG 3143   9.194   7.924   4.619
  206LYS    HG1 3144   9.176   7.829   4.564
  206LYS    HG2 3145   9.291   7.967   4.585
  206LYS     CD 3146   9.080   8.023   4.587
  206LYS    HD1 3147   9.113   8.125   4.615
  206LYS    HD2 3148   8.991   7.995   4.648
  206LYS     CE 3149   9.041   8.022   4.439
  206LYS    HE1 3150   9.031   7.917   4.403
  206LYS    HE2 3151   9.119   8.074   4.380
  206LYS     NZ 3152   8.912   8.091   4.417
  206LYS    HZ1 3153   8.920   8.189   4.449
  206LYS    HZ2 3154   8.839   8.042   4.472
  206LYS    HZ3 3155   8.889   8.089   4.316
  206LYS      C 3156   9.443   7.821   4.773
  206LYS      O 3157   9.490   7.927   4.815
  207ALA      N 3158   9.514   7.735   4.697
  207ALA     HN 3159   9.471   7.654   4.657
  207ALA     CA 3160   9.656   7.751   4.670
  207ALA     HA 3161   9.680   7.856   4.670
  207ALA     CB 3162   9.738   7.679   4.778
  207ALA    HB1 3163   9.712   7.571   4.781
  207ALA    HB2 3164   9.713   7.725   4.875
  207ALA    HB3 3165   9.846   7.690   4.760
  207ALA      C 3166   9.695   7.700   4.533
  207ALA      O 3167   9.639   7.603   4.481
  208ARG      N 3168   9.796   7.767   4.473
  208ARG     HN 3169   9.833   7.849   4.517
  208ARG     CA 3170   9.860   7.731   4.349
  208ARG     HA 3171   9.840   7.628   4.327
  208ARG     CB 3172   9.807   7.821   4.234
  208ARG    HB1 3173   9.828   7.927   4.259
  208ARG    HB2 3174   9.697   7.807   4.227
  208ARG     CG 3175   9.867   7.790   4.096
  208ARG    HG1 3176   9.845   7.683   4.071
  208ARG    HG2 3177   9.975   7.796   4.101
  208ARG     CD 3178   9.815   7.877   3.980
  208ARG    HD1 3179   9.705   7.878   3.982
  208ARG    HD2 3180   9.853   7.837   3.884
  208ARG     NE 3181   9.863   8.019   3.990
  208ARG     HE 3182   9.917   8.042   4.069
  208ARG     CZ 3183   9.836   8.116   3.903
  208ARG    NH1 3184   9.756   8.100   3.797
  208ARG   HH11 3185   9.715   8.011   3.779
  208ARG   HH12 3186   9.740   8.176   3.734
  208ARG    NH2 3187   9.890   8.236   3.924
  208ARG   HH21 3188   9.962   8.247   3.992
  208ARG   HH22 3189   9.862   8.314   3.868
  208ARG      C 3190  10.010   7.750   4.363
  208ARG      O 3191  10.055   7.857   4.403
  209TYR      N 3192  10.087   7.647   4.324
  209TYR     HN 3193  10.045   7.558   4.303
  209TYR     CA 3194  10.230   7.653   4.304
  209TYR     HA 3195  10.267   7.748   4.340
  209TYR     CB 3196  10.297   7.537   4.382
  209TYR    HB1 3197  10.269   7.441   4.334
  209TYR    HB2 3198  10.257   7.538   4.487
  209TYR     CG 3199  10.447   7.543   4.391
  209TYR    CD1 3200  10.527   7.455   4.316
  209TYR    HD1 3201  10.481   7.387   4.245
  209TYR    CE1 3202  10.667   7.453   4.334
  209TYR    HE1 3203  10.728   7.383   4.277
  209TYR     CZ 3204  10.726   7.541   4.424
  209TYR     OH 3205  10.864   7.539   4.444
  209TYR     HH 3206  10.904   7.524   4.357
  209TYR    CD2 3207  10.509   7.633   4.480
  209TYR    HD2 3208  10.449   7.702   4.536
  209TYR    CE2 3209  10.648   7.633   4.496
  209TYR    HE2 3210  10.695   7.703   4.564
  209TYR      C 3211  10.260   7.642   4.154
  209TYR      O 3212  10.193   7.568   4.082
  210GLN      N 3213  10.361   7.717   4.107
  210GLN     HN 3214  10.410   7.779   4.169
  210GLN     CA 3215  10.406   7.719   3.970
  210GLN     HA 3216  10.371   7.630   3.920
  210GLN     CB 3217  10.354   7.845   3.896
  210GLN    HB1 3218  10.415   7.863   3.806
  210GLN    HB2 3219  10.365   7.932   3.965
  210GLN     CG 3220  10.206   7.834   3.854
  210GLN    HG1 3221  10.143   7.816   3.944
  210GLN    HG2 3222  10.194   7.749   3.786
  210GLN     CD 3223  10.159   7.962   3.786
  210GLN    OE1 3224  10.164   8.071   3.842
  210GLN    NE2 3225  10.107   7.949   3.661
  210GLN   HE21 3226  10.075   8.030   3.614
  210GLN   HE22 3227  10.102   7.859   3.619
  210GLN      C 3228  10.557   7.719   3.967
  210GLN      O 3229  10.621   7.806   4.024
  211THR      N 3230  10.616   7.620   3.895
  211THR     HN 3231  10.560   7.546   3.858
  211THR     CA 3232  10.757   7.610   3.863
  211THR     HA 3233  10.810   7.684   3.923
  211THR     CB 3234  10.812   7.470   3.893
  211THR     HB 3235  10.753   7.393   3.837
  211THR    OG1 3236  10.800   7.444   4.031
  211THR    HG1 3237  10.853   7.513   4.075
  211THR    CG2 3238  10.960   7.448   3.856
  211THR   HG21 3239  11.025   7.518   3.912
  211THR   HG22 3240  10.975   7.465   3.747
  211THR   HG23 3241  10.991   7.344   3.881
  211THR      C 3242  10.772   7.639   3.715
  211THR      O 3243  10.712   7.569   3.632
  212MET      N 3244  10.851   7.742   3.679
  212MET     HN 3245  10.901   7.795   3.749
  212MET     CA 3246  10.870   7.789   3.543
  212MET     HA 3247  10.821   7.722   3.475
  212MET     CB 3248  10.813   7.932   3.527
  212MET    HB1 3249  10.833   7.968   3.424
  212MET    HB2 3250  10.863   7.999   3.599
  212MET     CG 3251  10.661   7.940   3.552
  212MET    HG1 3252  10.642   7.917   3.659
  212MET    HG2 3253  10.612   7.860   3.491
  212MET     SD 3254  10.584   8.099   3.510
  212MET     CE 3255  10.657   8.204   3.639
  212MET    HE1 3256  10.768   8.206   3.632
  212MET    HE2 3257  10.630   8.166   3.740
  212MET    HE3 3258  10.621   8.308   3.629
  212MET      C 3259  11.018   7.789   3.508
  212MET      O 3260  11.097   7.864   3.567
  213SER      N 3261  11.057   7.704   3.411
  213SER     HN 3262  10.993   7.638   3.374
  213SER     CA 3263  11.188   7.703   3.349
  213SER     HA 3264  11.263   7.717   3.427
  213SER     CB 3265  11.212   7.568   3.278
  213SER    HB1 3266  11.297   7.576   3.207
  213SER    HB2 3267  11.121   7.540   3.222
  213SER     OG 3268  11.242   7.465   3.372
  213SER    HG1 3269  11.166   7.463   3.432
  213SER      C 3270  11.200   7.818   3.251
  213SER      O 3271  11.120   7.830   3.159
  214ILE      N 3272  11.301   7.905   3.271
  214ILE     HN 3273  11.365   7.891   3.347
  214ILE     CA 3274  11.326   8.025   3.193
  214ILE     HA 3275  11.249   8.033   3.117
  214ILE     CB 3276  11.327   8.152   3.282
  214ILE     HB 3277  11.393   8.132   3.369
  214ILE    CG2 3278  11.377   8.278   3.210
  214ILE   HG21 3279  11.324   8.292   3.114
  214ILE   HG22 3280  11.486   8.271   3.190
  214ILE   HG23 3281  11.358   8.368   3.273
  214ILE    CG1 3282  11.188   8.178   3.344
  214ILE   HG11 3283  11.142   8.080   3.372
  214ILE   HG12 3284  11.124   8.228   3.268
  214ILE     CD 3285  11.193   8.266   3.470
  214ILE    HD1 3286  11.236   8.365   3.447
  214ILE    HD2 3287  11.255   8.217   3.548
  214ILE    HD3 3288  11.089   8.281   3.510
  214ILE      C 3289  11.462   8.009   3.126
  214ILE      O 3290  11.562   7.982   3.193
  215LEU      N 3291  11.468   8.023   2.992
  215LEU     HN 3292  11.384   8.043   2.941
  215LEU     CA 3293  11.588   8.014   2.911
  215LEU     HA 3294  11.647   7.932   2.946
  215LEU     CB 3295  11.547   7.991   2.763
  215LEU    HB1 3296  11.638   7.989   2.700
  215LEU    HB2 3297  11.484   8.077   2.730
  215LEU     CG 3298  11.467   7.861   2.736
  215LEU     HG 3299  11.379   7.857   2.804
  215LEU    CD1 3300  11.417   7.858   2.591
  215LEU   HD11 3301  11.503   7.863   2.520
  215LEU   HD12 3302  11.351   7.946   2.571
  215LEU   HD13 3303  11.361   7.765   2.571
  215LEU    CD2 3304  11.546   7.734   2.771
  215LEU   HD21 3305  11.572   7.734   2.879
  215LEU   HD22 3306  11.639   7.729   2.712
  215LEU   HD23 3307  11.484   7.644   2.751
  215LEU      C 3308  11.675   8.141   2.919
  215LEU      O 3309  11.627   8.246   2.963
  216PRO      N 3310  11.802   8.136   2.872
  216PRO     CD 3311  11.878   8.012   2.846
  216PRO    HD1 3312  11.843   7.966   2.751
  216PRO    HD2 3313  11.865   7.941   2.930
  216PRO     CA 3314  11.879   8.255   2.832
  216PRO     HA 3315  11.896   8.317   2.920
  216PRO     CB 3316  12.008   8.197   2.771
  216PRO    HB1 3317  12.096   8.260   2.795
  216PRO    HB2 3318  11.999   8.189   2.661
  216PRO     CG 3319  12.023   8.058   2.833
  216PRO    HG1 3320  12.081   7.991   2.768
  216PRO    HG2 3321  12.071   8.064   2.932
  216PRO      C 3322  11.805   8.345   2.735
  216PRO      O 3323  11.740   8.295   2.643
  217MET      N 3324  11.816   8.478   2.754
  217MET     HN 3325  11.876   8.512   2.827
  217MET     CA 3326  11.745   8.584   2.682
  217MET     HA 3327  11.639   8.567   2.693
  217MET     CB 3328  11.784   8.720   2.744
  217MET    HB1 3329  11.893   8.736   2.726
  217MET    HB2 3330  11.767   8.715   2.854
  217MET     CG 3331  11.709   8.843   2.692
  217MET    HG1 3332  11.737   8.851   2.590
  217MET    HG2 3333  11.747   8.933   2.743
  217MET     SD 3334  11.528   8.839   2.706
  217MET     CE 3335  11.513   8.842   2.886
  217MET    HE1 3336  11.573   8.924   2.931
  217MET    HE2 3337  11.547   8.746   2.930
  217MET    HE3 3338  11.406   8.858   2.915
  217MET      C 3339  11.762   8.583   2.531
  217MET      O 3340  11.671   8.622   2.458
  218GLU      N 3341  11.877   8.532   2.481
  218GLU     HN 3342  11.950   8.505   2.544
  218GLU     CA 3343  11.910   8.510   2.341
  218GLU     HA 3344  11.903   8.605   2.289
  218GLU     CB 3345  12.053   8.454   2.331
  218GLU    HB1 3346  12.073   8.431   2.228
  218GLU    HB2 3347  12.060   8.360   2.388
  218GLU     CG 3348  12.166   8.550   2.378
  218GLU    HG1 3349  12.138   8.653   2.350
  218GLU    HG2 3350  12.259   8.522   2.323
  218GLU     CD 3351  12.202   8.548   2.526
  218GLU    OE1 3352  12.290   8.630   2.562
  218GLU    OE2 3353  12.141   8.471   2.606
  218GLU      C 3354  11.812   8.419   2.267
  218GLU      O 3355  11.782   8.443   2.150
  219LEU      N 3356  11.758   8.315   2.337
  219LEU     HN 3357  11.786   8.300   2.432
  219LEU     CA 3358  11.662   8.221   2.283
  219LEU     HA 3359  11.686   8.201   2.180
  219LEU     CB 3360  11.667   8.088   2.365
  219LEU    HB1 3361  11.589   8.019   2.326
  219LEU    HB2 3362  11.644   8.112   2.471
  219LEU     CG 3363  11.804   8.015   2.359
  219LEU     HG 3364  11.883   8.085   2.394
  219LEU    CD1 3365  11.804   7.891   2.450
  219LEU   HD11 3366  11.725   7.819   2.418
  219LEU   HD12 3367  11.784   7.920   2.555
  219LEU   HD13 3368  11.903   7.839   2.444
  219LEU    CD2 3369  11.846   7.980   2.216
  219LEU   HD21 3370  11.856   8.073   2.155
  219LEU   HD22 3371  11.770   7.915   2.167
  219LEU   HD23 3372  11.944   7.929   2.216
  219LEU      C 3373  11.519   8.275   2.278
  219LEU      O 3374  11.438   8.225   2.200
  220TYR      N 3375  11.488   8.382   2.355
  220TYR     HN 3376  11.554   8.416   2.422
  220TYR     CA 3377  11.361   8.452   2.349
  220TYR     HA 3378  11.286   8.387   2.307
  220TYR     CB 3379  11.318   8.496   2.493
  220TYR    HB1 3380  11.226   8.558   2.484
  220TYR    HB2 3381  11.400   8.555   2.537
  220TYR     CG 3382  11.286   8.385   2.589
  220TYR    CD1 3383  11.178   8.297   2.565
  220TYR    HD1 3384  11.121   8.308   2.473
  220TYR    CE1 3385  11.145   8.197   2.657
  220TYR    HE1 3386  11.063   8.130   2.637
  220TYR     CZ 3387  11.219   8.185   2.775
  220TYR     OH 3388  11.189   8.083   2.865
  220TYR     HH 3389  11.107   8.043   2.836
  220TYR    CD2 3390  11.357   8.373   2.711
  220TYR    HD2 3391  11.439   8.441   2.732
  220TYR    CE2 3392  11.323   8.274   2.804
  220TYR    HE2 3393  11.377   8.267   2.897
  220TYR      C 3394  11.365   8.578   2.263
  220TYR      O 3395  11.260   8.638   2.241
  221LYS      N 3396  11.483   8.620   2.210
  221LYS     HN 3397  11.565   8.564   2.220
  221LYS     CA 3398  11.503   8.751   2.147
  221LYS     HA 3399  11.466   8.827   2.214
  221LYS     CB 3400  11.654   8.776   2.120
  221LYS    HB1 3401  11.694   8.695   2.057
  221LYS    HB2 3402  11.709   8.773   2.216
  221LYS     CG 3403  11.683   8.911   2.051
  221LYS    HG1 3404  11.624   8.990   2.102
  221LYS    HG2 3405  11.648   8.904   1.945
  221LYS     CD 3406  11.831   8.953   2.052
  221LYS    HD1 3407  11.891   8.873   2.002
  221LYS    HD2 3408  11.865   8.964   2.157
  221LYS     CE 3409  11.851   9.086   1.979
  221LYS    HE1 3410  11.786   9.164   2.022
  221LYS    HE2 3411  11.824   9.071   1.877
  221LYS     NZ 3412  11.990   9.134   1.985
  221LYS    HZ1 3413  12.053   9.063   1.943
  221LYS    HZ2 3414  12.016   9.148   2.085
  221LYS    HZ3 3415  11.999   9.224   1.934
  221LYS      C 3416  11.418   8.777   2.024
  221LYS      O 3417  11.353   8.881   2.017
  222GLU      N 3418  11.411   8.680   1.929
  222GLU     HN 3419  11.463   8.596   1.939
  222GLU     CA 3420  11.330   8.694   1.809
  222GLU     HA 3421  11.346   8.792   1.768
  222GLU     CB 3422  11.374   8.587   1.706
  222GLU    HB1 3423  11.344   8.486   1.742
  222GLU    HB2 3424  11.485   8.589   1.696
  222GLU     CG 3425  11.314   8.609   1.565
  222GLU    HG1 3426  11.341   8.711   1.531
  222GLU    HG2 3427  11.203   8.603   1.574
  222GLU     CD 3428  11.357   8.510   1.457
  222GLU    OE1 3429  11.321   8.536   1.338
  222GLU    OE2 3430  11.421   8.406   1.489
  222GLU      C 3431  11.180   8.690   1.836
  222GLU      O 3432  11.102   8.756   1.768
  223PHE      N 3433  11.137   8.616   1.941
  223PHE     HN 3434  11.202   8.558   1.990
  223PHE     CA 3435  11.002   8.616   1.994
  223PHE     HA 3436  10.934   8.612   1.911
  223PHE     CB 3437  10.982   8.490   2.083
  223PHE    HB1 3438  11.065   8.485   2.156
  223PHE    HB2 3439  10.984   8.400   2.018
  223PHE     CG 3440  10.853   8.485   2.162
  223PHE    CD1 3441  10.856   8.481   2.303
  223PHE    HD1 3442  10.951   8.481   2.356
  223PHE    CE1 3443  10.737   8.478   2.376
  223PHE    HE1 3444  10.739   8.476   2.483
  223PHE     CZ 3445  10.615   8.479   2.309
  223PHE     HZ 3446  10.523   8.477   2.366
  223PHE    CD2 3447  10.729   8.484   2.096
  223PHE    HD2 3448  10.725   8.486   1.989
  223PHE    CE2 3449  10.610   8.483   2.170
  223PHE    HE2 3450  10.515   8.485   2.119
  223PHE      C 3451  10.960   8.746   2.061
  223PHE      O 3452  10.849   8.794   2.040
  224ALA      N 3453  11.051   8.808   2.140
  224ALA     HN 3454  11.139   8.764   2.158
  224ALA     CA 3455  11.035   8.939   2.200
  224ALA     HA 3456  10.942   8.939   2.256
  224ALA     CB 3457  11.152   8.968   2.295
  224ALA    HB1 3458  11.246   8.985   2.237
  224ALA    HB2 3459  11.169   8.882   2.363
  224ALA    HB3 3460  11.132   9.059   2.356
  224ALA      C 3461  11.021   9.050   2.098
  224ALA      O 3462  10.933   9.136   2.110
  225GLU      N 3463  11.105   9.047   1.992
  225GLU     HN 3464  11.179   8.979   1.989
  225GLU     CA 3465  11.098   9.133   1.875
  225GLU     HA 3466  11.094   9.236   1.910
  225GLU     CB 3467  11.222   9.113   1.786
  225GLU    HB1 3468  11.206   9.163   1.688
  225GLU    HB2 3469  11.236   9.004   1.768
  225GLU     CG 3470  11.352   9.170   1.849
  225GLU    HG1 3471  11.364   9.125   1.950
  225GLU    HG2 3472  11.340   9.280   1.860
  225GLU     CD 3473  11.481   9.143   1.771
  225GLU    OE1 3474  11.586   9.195   1.818
  225GLU    OE2 3475  11.477   9.076   1.664
  225GLU      C 3476  10.970   9.117   1.795
  225GLU      O 3477  10.912   9.217   1.753
  226TYR      N 3478  10.921   8.992   1.776
  226TYR     HN 3479  10.973   8.912   1.805
  226TYR     CA 3480  10.791   8.965   1.714
  226TYR     HA 3481  10.790   9.016   1.619
  226TYR     CB 3482  10.769   8.812   1.690
  226TYR    HB1 3483  10.779   8.759   1.787
  226TYR    HB2 3484  10.846   8.774   1.619
  226TYR     CG 3485  10.632   8.781   1.632
  226TYR    CD1 3486  10.523   8.758   1.718
  226TYR    HD1 3487  10.539   8.749   1.824
  226TYR    CE1 3488  10.393   8.750   1.666
  226TYR    HE1 3489  10.308   8.737   1.733
  226TYR     CZ 3490  10.373   8.759   1.528
  226TYR     OH 3491  10.243   8.753   1.477
  226TYR     HH 3492  10.251   8.729   1.385
  226TYR    CD2 3493  10.611   8.785   1.493
  226TYR    HD2 3494  10.695   8.798   1.426
  226TYR    CE2 3495  10.481   8.774   1.441
  226TYR    HE2 3496  10.465   8.777   1.334
  226TYR      C 3497  10.675   9.028   1.790
  226TYR      O 3498  10.595   9.099   1.730
  227VAL      N 3499  10.668   9.006   1.923
  227VAL     HN 3500  10.737   8.948   1.967
  227VAL     CA 3501  10.566   9.059   2.012
  227VAL     HA 3502  10.469   9.033   1.970
  227VAL     CB 3503  10.580   8.999   2.155
  227VAL     HB 3504  10.688   9.001   2.182
  227VAL    CG1 3505  10.502   9.073   2.265
  227VAL   HG11 3506  10.396   9.088   2.235
  227VAL   HG12 3507  10.547   9.173   2.285
  227VAL   HG13 3508  10.503   9.013   2.359
  227VAL    CG2 3509  10.540   8.851   2.155
  227VAL   HG21 3510  10.593   8.796   2.075
  227VAL   HG22 3511  10.431   8.840   2.140
  227VAL   HG23 3512  10.568   8.805   2.253
  227VAL      C 3513  10.564   9.212   2.016
  227VAL      O 3514  10.458   9.273   2.016
  228THR      N 3515  10.684   9.276   2.015
  228THR     HN 3516  10.768   9.222   2.014
  228THR     CA 3517  10.702   9.421   2.020
  228THR     HA 3518  10.634   9.461   2.093
  228THR     CB 3519  10.848   9.457   2.059
  228THR     HB 3520  10.919   9.415   1.985
  228THR    OG1 3521  10.876   9.402   2.187
  228THR    HG1 3522  10.896   9.308   2.171
  228THR    CG2 3523  10.880   9.607   2.069
  228THR   HG21 3524  10.817   9.655   2.146
  228THR   HG22 3525  10.863   9.657   1.972
  228THR   HG23 3526  10.987   9.620   2.099
  228THR      C 3527  10.664   9.493   1.891
  228THR      O 3528  10.625   9.609   1.895
  229ASN      N 3529  10.671   9.424   1.773
  229ASN     HN 3530  10.698   9.328   1.774
  229ASN     CA 3531  10.642   9.481   1.643
  229ASN     HA 3532  10.636   9.588   1.652
  229ASN     CB 3533  10.757   9.443   1.545
  229ASN    HB1 3534  10.727   9.468   1.441
  229ASN    HB2 3535  10.776   9.334   1.552
  229ASN     CG 3536  10.888   9.518   1.574
  229ASN    OD1 3537  10.891   9.641   1.581
  229ASN    ND2 3538  10.999   9.443   1.592
  229ASN   HD21 3539  11.087   9.489   1.595
  229ASN   HD22 3540  10.991   9.344   1.599
  229ASN      C 3541  10.507   9.438   1.584
  229ASN      O 3542  10.456   9.506   1.495
  230HSD      N 3543  10.446   9.327   1.634
  230HSD     HN 3544  10.484   9.280   1.713
  230HSD     CA 3545  10.328   9.266   1.574
  230HSD     HA 3546  10.281   9.337   1.508
  230HSD     CB 3547  10.367   9.139   1.493
  230HSD    HB1 3548  10.276   9.098   1.443
  230HSD    HB2 3549  10.407   9.063   1.563
  230HSD    ND1 3550  10.599   9.112   1.393
  230HSD    HD1 3551  10.635   9.055   1.467
  230HSD     CG 3552  10.471   9.164   1.386
  230HSD    CE1 3553  10.665   9.153   1.283
  230HSD    HE1 3554  10.768   9.126   1.264
  230HSD    NE2 3555  10.589   9.228   1.204
  230HSD    CD2 3556  10.466   9.233   1.268
  230HSD    HD2 3557  10.384   9.288   1.223
  230HSD      C 3558  10.218   9.235   1.675
  230HSD      O 3559  10.134   9.148   1.651
  231TYR      N 3560  10.213   9.310   1.787
  231TYR     HN 3561  10.284   9.379   1.806
  231TYR     CA 3562  10.109   9.301   1.890
  231TYR     HA 3563  10.106   9.199   1.925
  231TYR     CB 3564  10.141   9.395   2.010
  231TYR    HB1 3565  10.234   9.359   2.060
  231TYR    HB2 3566  10.056   9.392   2.082
  231TYR     CG 3567  10.163   9.540   1.973
  231TYR    CD1 3568  10.294   9.593   1.966
  231TYR    HD1 3569  10.379   9.529   1.985
  231TYR    CE1 3570  10.314   9.728   1.934
  231TYR    HE1 3571  10.414   9.769   1.928
  231TYR     CZ 3572  10.203   9.811   1.909
  231TYR     OH 3573  10.224   9.945   1.877
  231TYR     HH 3574  10.137   9.989   1.879
  231TYR    CD2 3575  10.054   9.625   1.949
  231TYR    HD2 3576   9.953   9.586   1.955
  231TYR    CE2 3577  10.073   9.760   1.916
  231TYR    HE2 3578   9.988   9.824   1.896
  231TYR      C 3579   9.967   9.323   1.840
  231TYR      O 3580   9.874   9.262   1.895
  232ARG      N 3581   9.947   9.409   1.737
  232ARG     HN 3582  10.024   9.457   1.697
  232ARG     CA 3583   9.816   9.435   1.678
  232ARG     HA 3584   9.748   9.461   1.757
  232ARG     CB 3585   9.822   9.551   1.576
  232ARG    HB1 3586   9.717   9.571   1.541
  232ARG    HB2 3587   9.882   9.517   1.488
  232ARG     CG 3588   9.881   9.686   1.623
  232ARG    HG1 3589   9.991   9.679   1.623
  232ARG    HG2 3590   9.846   9.706   1.726
  232ARG     CD 3591   9.834   9.799   1.528
  232ARG    HD1 3592   9.728   9.823   1.551
  232ARG    HD2 3593   9.845   9.764   1.423
  232ARG     NE 3594   9.913   9.924   1.544
  232ARG     HE 3595  10.001   9.914   1.589
  232ARG     CZ 3596   9.879  10.045   1.499
  232ARG    NH1 3597   9.759  10.071   1.448
  232ARG   HH11 3598   9.690   9.999   1.441
  232ARG   HH12 3599   9.736  10.163   1.418
  232ARG    NH2 3600   9.968  10.143   1.505
  232ARG   HH21 3601   9.949  10.231   1.463
  232ARG   HH22 3602  10.052  10.133   1.558
  232ARG      C 3603   9.756   9.314   1.609
  232ARG      O 3604   9.640   9.280   1.632
  233MET      N 3605   9.837   9.244   1.526
  233MET     HN 3606   9.931   9.275   1.511
  233MET     CA 3607   9.800   9.122   1.456
  233MET     HA 3608   9.702   9.136   1.413
  233MET     CB 3609   9.903   9.094   1.344
  233MET    HB1 3610  10.002   9.076   1.391
  233MET    HB2 3611   9.911   9.185   1.280
  233MET     CG 3612   9.870   8.974   1.253
  233MET    HG1 3613   9.873   8.882   1.316
  233MET    HG2 3614   9.951   8.966   1.177
  233MET     SD 3615   9.710   8.980   1.168
  233MET     CE 3616   9.739   9.119   1.055
  233MET    HE1 3617   9.824   9.098   0.987
  233MET    HE2 3618   9.762   9.211   1.113
  233MET    HE3 3619   9.649   9.137   0.993
  233MET      C 3620   9.784   9.003   1.549
  233MET      O 3621   9.691   8.924   1.533
  234LEU      N 3622   9.872   8.994   1.653
  234LEU     HN 3623   9.947   9.059   1.660
  234LEU     CA 3624   9.866   8.894   1.758
  234LEU     HA 3625   9.865   8.796   1.713
  234LEU     CB 3626   9.992   8.909   1.848
  234LEU    HB1 3627   9.988   9.009   1.897
  234LEU    HB2 3628  10.082   8.907   1.782
  234LEU     CG 3629  10.010   8.803   1.958
  234LEU     HG 3630   9.923   8.809   2.028
  234LEU    CD1 3631  10.016   8.662   1.900
  234LEU   HD11 3632  10.087   8.657   1.815
  234LEU   HD12 3633   9.919   8.641   1.860
  234LEU   HD13 3634  10.044   8.587   1.976
  234LEU    CD2 3635  10.133   8.830   2.045
  234LEU   HD21 3636  10.132   8.936   2.080
  234LEU   HD22 3637  10.226   8.814   1.986
  234LEU   HD23 3638  10.133   8.763   2.134
  234LEU      C 3639   9.737   8.901   1.838
  234LEU      O 3640   9.669   8.799   1.854
  235CYS      N 3641   9.698   9.023   1.884
  235CYS     HN 3642   9.756   9.103   1.869
  235CYS     CA 3643   9.573   9.049   1.953
  235CYS     HA 3644   9.564   8.975   2.032
  235CYS     CB 3645   9.568   9.190   2.016
  235CYS    HB1 3646   9.464   9.211   2.050
  235CYS    HB2 3647   9.596   9.265   1.939
  235CYS     SG 3648   9.682   9.200   2.157
  235CYS    HG1 3649   9.790   9.217   2.082
  235CYS      C 3650   9.450   9.027   1.867
  235CYS      O 3651   9.355   8.963   1.913
  236ALA      N 3652   9.451   9.071   1.739
  236ALA     HN 3653   9.531   9.121   1.704
  236ALA     CA 3654   9.342   9.055   1.644
  236ALA     HA 3655   9.252   9.094   1.689
  236ALA     CB 3656   9.374   9.132   1.515
  236ALA    HB1 3657   9.468   9.094   1.470
  236ALA    HB2 3658   9.388   9.241   1.538
  236ALA    HB3 3659   9.293   9.120   1.441
  236ALA      C 3660   9.307   8.910   1.612
  236ALA      O 3661   9.190   8.877   1.593
  237VAL      N 3662   9.409   8.820   1.608
  237VAL     HN 3663   9.503   8.853   1.620
  237VAL     CA 3664   9.395   8.677   1.589
  237VAL     HA 3665   9.315   8.661   1.517
  237VAL     CB 3666   9.528   8.616   1.535
  237VAL     HB 3667   9.612   8.661   1.593
  237VAL    CG1 3668   9.539   8.463   1.548
  237VAL   HG11 3669   9.448   8.414   1.506
  237VAL   HG12 3670   9.549   8.433   1.654
  237VAL   HG13 3671   9.628   8.427   1.491
  237VAL    CG2 3672   9.551   8.657   1.389
  237VAL   HG21 3673   9.559   8.767   1.380
  237VAL   HG22 3674   9.468   8.621   1.325
  237VAL   HG23 3675   9.647   8.613   1.352
  237VAL      C 3676   9.349   8.604   1.715
  237VAL      O 3677   9.270   8.509   1.708
  238LEU      N 3678   9.396   8.648   1.835
  238LEU     HN 3679   9.456   8.728   1.838
  238LEU     CA 3680   9.366   8.587   1.963
  238LEU     HA 3681   9.359   8.480   1.950
  238LEU     CB 3682   9.479   8.621   2.063
  238LEU    HB1 3683   9.443   8.600   2.166
  238LEU    HB2 3684   9.501   8.730   2.055
  238LEU     CG 3685   9.611   8.544   2.043
  238LEU     HG 3686   9.643   8.559   1.939
  238LEU    CD1 3687   9.717   8.599   2.138
  238LEU   HD11 3688   9.703   8.556   2.240
  238LEU   HD12 3689   9.709   8.710   2.146
  238LEU   HD13 3690   9.819   8.572   2.102
  238LEU    CD2 3691   9.595   8.392   2.055
  238LEU   HD21 3692   9.523   8.354   1.979
  238LEU   HD22 3693   9.556   8.366   2.156
  238LEU   HD23 3694   9.692   8.341   2.038
  238LEU      C 3695   9.233   8.629   2.026
  238LEU      O 3696   9.177   8.554   2.105
  239GLU      N 3697   9.180   8.748   1.989
  239GLU     HN 3698   9.228   8.804   1.922
  239GLU     CA 3699   9.057   8.806   2.041
  239GLU     HA 3700   9.065   8.815   2.148
  239GLU     CB 3701   9.040   8.948   1.979
  239GLU    HB1 3702   9.029   8.936   1.869
  239GLU    HB2 3703   9.132   9.006   1.998
  239GLU     CG 3704   8.920   9.032   2.028
  239GLU    HG1 3705   8.830   8.968   2.034
  239GLU    HG2 3706   8.901   9.115   1.956
  239GLU     CD 3707   8.946   9.092   2.166
  239GLU    OE1 3708   8.897   9.033   2.267
  239GLU    OE2 3709   9.013   9.198   2.173
  239GLU      C 3710   8.932   8.718   2.029
  239GLU      O 3711   8.862   8.703   2.130
  240PRO      N 3712   8.903   8.652   1.914
  240PRO     CD 3713   8.961   8.682   1.782
  240PRO    HD1 3714   9.071   8.675   1.784
  240PRO    HD2 3715   8.930   8.784   1.750
  240PRO     CA 3716   8.796   8.553   1.904
  240PRO     HA 3717   8.711   8.585   1.963
  240PRO     CB 3718   8.768   8.546   1.753
  240PRO    HB1 3719   8.693   8.623   1.723
  240PRO    HB2 3720   8.731   8.446   1.723
  240PRO     CG 3721   8.903   8.577   1.690
  240PRO    HG1 3722   8.967   8.486   1.686
  240PRO    HG2 3723   8.891   8.618   1.590
  240PRO      C 3724   8.828   8.415   1.961
  240PRO      O 3725   8.734   8.338   1.982
  241ALA      N 3726   8.957   8.380   1.980
  241ALA     HN 3727   9.029   8.447   1.967
  241ALA     CA 3728   9.000   8.247   2.018
  241ALA     HA 3729   8.930   8.175   1.982
  241ALA     CB 3730   9.139   8.221   1.956
  241ALA    HB1 3731   9.212   8.297   1.992
  241ALA    HB2 3732   9.133   8.228   1.845
  241ALA    HB3 3733   9.176   8.120   1.984
  241ALA      C 3734   9.009   8.222   2.168
  241ALA      O 3735   8.988   8.110   2.214
  242LEU      N 3736   9.039   8.328   2.247
  242LEU     HN 3737   9.053   8.418   2.206
  242LEU     CA 3738   9.055   8.320   2.390
  242LEU     HA 3739   9.099   8.225   2.416
  242LEU     CB 3740   9.148   8.435   2.437
  242LEU    HB1 3741   9.144   8.443   2.548
  242LEU    HB2 3742   9.109   8.531   2.394
  242LEU     CG 3743   9.296   8.420   2.395
  242LEU     HG 3744   9.302   8.402   2.286
  242LEU    CD1 3745   9.375   8.549   2.427
  242LEU   HD11 3746   9.371   8.570   2.536
  242LEU   HD12 3747   9.331   8.635   2.373
  242LEU   HD13 3748   9.481   8.537   2.397
  242LEU    CD2 3749   9.362   8.298   2.460
  242LEU   HD21 3750   9.321   8.205   2.415
  242LEU   HD22 3751   9.342   8.297   2.569
  242LEU   HD23 3752   9.472   8.300   2.442
  242LEU      C 3753   8.922   8.330   2.463
  242LEU      O 3754   8.837   8.412   2.428
  243ASN      N 3755   8.904   8.250   2.572
  243ASN     HN 3756   8.962   8.169   2.583
  243ASN     CA 3757   8.810   8.277   2.679
  243ASN     HA 3758   8.719   8.315   2.636
  243ASN     CB 3759   8.780   8.146   2.758
  243ASN    HB1 3760   8.748   8.069   2.685
  243ASN    HB2 3761   8.697   8.166   2.829
  243ASN     CG 3762   8.898   8.089   2.840
  243ASN    OD1 3763   8.938   8.147   2.941
  243ASN    ND2 3764   8.952   7.974   2.795
  243ASN   HD21 3765   9.028   7.934   2.847
  243ASN   HD22 3766   8.916   7.930   2.714
  243ASN      C 3767   8.863   8.390   2.768
  243ASN      O 3768   8.979   8.428   2.755
  244VAL      N 3769   8.780   8.447   2.859
  244VAL     HN 3770   8.690   8.409   2.878
  244VAL     CA 3771   8.816   8.567   2.935
  244VAL     HA 3772   8.846   8.641   2.862
  244VAL     CB 3773   8.703   8.624   3.021
  244VAL     HB 3774   8.693   8.565   3.115
  244VAL    CG1 3775   8.733   8.770   3.058
  244VAL   HG11 3776   8.760   8.828   2.967
  244VAL   HG12 3777   8.818   8.775   3.129
  244VAL   HG13 3778   8.643   8.817   3.105
  244VAL    CG2 3779   8.568   8.622   2.952
  244VAL   HG21 3780   8.539   8.518   2.927
  244VAL   HG22 3781   8.571   8.682   2.859
  244VAL   HG23 3782   8.489   8.664   3.020
  244VAL      C 3783   8.937   8.551   3.026
  244VAL      O 3784   9.021   8.641   3.032
  245LYS      N 3785   8.952   8.436   3.095
  245LYS     HN 3786   8.881   8.366   3.093
  245LYS     CA 3787   9.070   8.403   3.173
  245LYS     HA 3788   9.092   8.487   3.238
  245LYS     CB 3789   9.042   8.277   3.260
  245LYS    HB1 3790   9.014   8.194   3.192
  245LYS    HB2 3791   8.955   8.300   3.326
  245LYS     CG 3792   9.158   8.229   3.347
  245LYS    HG1 3793   9.186   8.314   3.406
  245LYS    HG2 3794   9.242   8.198   3.283
  245LYS     CD 3795   9.120   8.116   3.443
  245LYS    HD1 3796   9.078   8.033   3.382
  245LYS    HD2 3797   9.041   8.153   3.512
  245LYS     CE 3798   9.237   8.063   3.527
  245LYS    HE1 3799   9.198   7.993   3.604
  245LYS    HE2 3800   9.291   8.147   3.576
  245LYS     NZ 3801   9.335   7.989   3.445
  245LYS    HZ1 3802   9.399   8.057   3.397
  245LYS    HZ2 3803   9.285   7.931   3.375
  245LYS    HZ3 3804   9.392   7.927   3.506
  245LYS      C 3805   9.197   8.389   3.089
  245LYS      O 3806   9.306   8.427   3.134
  246GLY      N 3807   9.182   8.340   2.964
  246GLY     HN 3808   9.094   8.304   2.935
  246GLY     CA 3809   9.286   8.340   2.862
  246GLY    HA1 3810   9.248   8.286   2.776
  246GLY    HA2 3811   9.373   8.289   2.903
  246GLY      C 3812   9.326   8.480   2.820
  246GLY      O 3813   9.443   8.508   2.801
  247LYS      N 3814   9.229   8.575   2.808
  247LYS     HN 3815   9.133   8.550   2.822
  247LYS     CA 3816   9.253   8.716   2.780
  247LYS     HA 3817   9.323   8.721   2.698
  247LYS     CB 3818   9.123   8.789   2.741
  247LYS    HB1 3819   9.144   8.898   2.728
  247LYS    HB2 3820   9.048   8.777   2.823
  247LYS     CG 3821   9.063   8.736   2.611
  247LYS    HG1 3822   9.035   8.629   2.626
  247LYS    HG2 3823   9.139   8.742   2.531
  247LYS     CD 3824   8.938   8.813   2.567
  247LYS    HD1 3825   8.969   8.908   2.519
  247LYS    HD2 3826   8.875   8.836   2.656
  247LYS     CE 3827   8.858   8.728   2.468
  247LYS    HE1 3828   8.814   8.641   2.520
  247LYS    HE2 3829   8.925   8.694   2.386
  247LYS     NZ 3830   8.749   8.806   2.408
  247LYS    HZ1 3831   8.790   8.888   2.356
  247LYS    HZ2 3832   8.685   8.837   2.483
  247LYS    HZ3 3833   8.699   8.744   2.340
  247LYS      C 3834   9.321   8.791   2.892
  247LYS      O 3835   9.403   8.878   2.864
  248GLU      N 3836   9.290   8.758   3.020
  248GLU     HN 3837   9.215   8.694   3.039
  248GLU     CA 3838   9.359   8.810   3.136
  248GLU     HA 3839   9.352   8.918   3.135
  248GLU     CB 3840   9.300   8.756   3.267
  248GLU    HB1 3841   9.370   8.779   3.351
  248GLU    HB2 3842   9.288   8.646   3.259
  248GLU     CG 3843   9.163   8.816   3.305
  248GLU    HG1 3844   9.088   8.788   3.229
  248GLU    HG2 3845   9.170   8.927   3.309
  248GLU     CD 3846   9.117   8.768   3.443
  248GLU    OE1 3847   9.107   8.644   3.466
  248GLU    OE2 3848   9.099   8.859   3.529
  248GLU      C 3849   9.506   8.775   3.137
  248GLU      O 3850   9.590   8.864   3.145
  249GLU      N 3851   9.538   8.645   3.127
  249GLU     HN 3852   9.466   8.576   3.116
  249GLU     CA 3853   9.673   8.592   3.131
  249GLU     HA 3854   9.725   8.638   3.214
  249GLU     CB 3855   9.669   8.438   3.153
  249GLU    HB1 3856   9.772   8.398   3.146
  249GLU    HB2 3857   9.606   8.393   3.073
  249GLU     CG 3858   9.610   8.398   3.291
  249GLU    HG1 3859   9.505   8.432   3.295
  249GLU    HG2 3860   9.669   8.448   3.370
  249GLU     CD 3861   9.611   8.248   3.323
  249GLU    OE1 3862   9.558   8.212   3.432
  249GLU    OE2 3863   9.662   8.165   3.242
  249GLU      C 3864   9.760   8.632   3.012
  249GLU      O 3865   9.878   8.661   3.030
  250VAL      N 3866   9.701   8.640   2.890
  250VAL     HN 3867   9.605   8.613   2.879
  250VAL     CA 3868   9.767   8.688   2.769
  250VAL     HA 3869   9.868   8.647   2.770
  250VAL     CB 3870   9.693   8.642   2.641
  250VAL     HB 3871   9.584   8.658   2.656
  250VAL    CG1 3872   9.734   8.717   2.512
  250VAL   HG11 3873   9.842   8.702   2.490
  250VAL   HG12 3874   9.713   8.825   2.521
  250VAL   HG13 3875   9.675   8.677   2.425
  250VAL    CG2 3876   9.713   8.491   2.618
  250VAL   HG21 3877   9.671   8.434   2.704
  250VAL   HG22 3878   9.820   8.467   2.608
  250VAL   HG23 3879   9.659   8.459   2.526
  250VAL      C 3880   9.791   8.838   2.770
  250VAL      O 3881   9.903   8.882   2.742
  251ALA      N 3882   9.689   8.920   2.806
  251ALA     HN 3883   9.598   8.882   2.825
  251ALA     CA 3884   9.701   9.064   2.819
  251ALA     HA 3885   9.748   9.102   2.729
  251ALA     CB 3886   9.563   9.130   2.835
  251ALA    HB1 3887   9.512   9.091   2.926
  251ALA    HB2 3888   9.499   9.108   2.747
  251ALA    HB3 3889   9.574   9.240   2.845
  251ALA      C 3890   9.793   9.108   2.932
  251ALA      O 3891   9.860   9.210   2.920
  252SER      N 3892   9.800   9.028   3.041
  252SER     HN 3893   9.737   8.950   3.048
  252SER     CA 3894   9.893   9.043   3.152
  252SER     HA 3895   9.880   9.141   3.194
  252SER     CB 3896   9.862   8.935   3.261
  252SER    HB1 3897   9.855   8.836   3.213
  252SER    HB2 3898   9.765   8.959   3.309
  252SER     OG 3899   9.962   8.927   3.362
  252SER    HG1 3900   9.942   9.001   3.424
  252SER      C 3901  10.038   9.040   3.108
  252SER      O 3902  10.110   9.139   3.126
  253ALA      N 3903  10.080   8.929   3.044
  253ALA     HN 3904  10.017   8.853   3.029
  253ALA     CA 3905  10.215   8.910   2.994
  253ALA     HA 3906  10.284   8.937   3.073
  253ALA     CB 3907  10.234   8.762   2.956
  253ALA    HB1 3908  10.174   8.738   2.866
  253ALA    HB2 3909  10.200   8.697   3.040
  253ALA    HB3 3910  10.341   8.741   2.935
  253ALA      C 3911  10.252   9.004   2.881
  253ALA      O 3912  10.367   9.050   2.876
  254LEU      N 3913  10.157   9.038   2.791
  254LEU     HN 3914  10.067   8.994   2.794
  254LEU     CA 3915  10.173   9.139   2.687
  254LEU     HA 3916  10.260   9.113   2.628
  254LEU     CB 3917  10.048   9.145   2.595
  254LEU    HB1 3918  10.044   9.244   2.545
  254LEU    HB2 3919   9.957   9.133   2.658
  254LEU     CG 3920  10.044   9.036   2.484
  254LEU     HG 3921  10.064   8.937   2.531
  254LEU    CD1 3922   9.906   9.032   2.417
  254LEU   HD11 3923   9.883   9.130   2.370
  254LEU   HD12 3924   9.826   9.010   2.492
  254LEU   HD13 3925   9.904   8.954   2.337
  254LEU    CD2 3926  10.155   9.054   2.381
  254LEU   HD21 3927  10.255   9.048   2.430
  254LEU   HD22 3928  10.146   9.153   2.331
  254LEU   HD23 3929  10.149   8.974   2.304
  254LEU      C 3930  10.203   9.278   2.740
  254LEU      O 3931  10.297   9.342   2.694
  255VAL      N 3932  10.127   9.325   2.843
  255VAL     HN 3933  10.050   9.271   2.877
  255VAL     CA 3934  10.147   9.454   2.910
  255VAL     HA 3935  10.145   9.531   2.834
  255VAL     CB 3936  10.035   9.479   3.014
  255VAL     HB 3937  10.011   9.382   3.064
  255VAL    CG1 3938  10.067   9.581   3.126
  255VAL   HG11 3939  10.106   9.675   3.082
  255VAL   HG12 3940  10.143   9.540   3.195
  255VAL   HG13 3941   9.974   9.605   3.183
  255VAL    CG2 3942   9.906   9.523   2.944
  255VAL   HG21 3943   9.881   9.452   2.863
  255VAL   HG22 3944   9.917   9.624   2.902
  255VAL   HG23 3945   9.822   9.523   3.018
  255VAL      C 3946  10.283   9.467   2.975
  255VAL      O 3947  10.348   9.571   2.962
  256HSD      N 3948  10.330   9.361   3.044
  256HSD     HN 3949  10.274   9.278   3.053
  256HSD     CA 3950  10.460   9.355   3.108
  256HSD     HA 3951  10.474   9.446   3.164
  256HSD     CB 3952  10.468   9.234   3.203
  256HSD    HB1 3953  10.575   9.212   3.226
  256HSD    HB2 3954  10.424   9.145   3.153
  256HSD    ND1 3955  10.261   9.238   3.350
  256HSD    HD1 3956  10.196   9.210   3.278
  256HSD     CG 3957  10.396   9.255   3.335
  256HSD    CE1 3958  10.231   9.265   3.479
  256HSD    HE1 3959  10.129   9.260   3.517
  256HSD    NE2 3960  10.338   9.298   3.548
  256HSD    CD2 3961  10.443   9.289   3.459
  256HSD    HD2 3962  10.544   9.310   3.492
  256HSD      C 3963  10.577   9.357   3.010
  256HSD      O 3964  10.668   9.439   3.025
  257ILE      N 3965  10.572   9.272   2.904
  257ILE     HN 3966  10.496   9.206   2.897
  257ILE     CA 3967  10.670   9.266   2.796
  257ILE     HA 3968  10.767   9.252   2.842
  257ILE     CB 3969  10.640   9.150   2.697
  257ILE     HB 3970  10.532   9.154   2.671
  257ILE    CG2 3971  10.720   9.155   2.565
  257ILE   HG21 3972  10.829   9.150   2.585
  257ILE   HG22 3973  10.699   9.249   2.509
  257ILE   HG23 3974  10.693   9.068   2.500
  257ILE    CG1 3975  10.661   9.013   2.764
  257ILE   HG11 3976  10.626   9.019   2.870
  257ILE   HG12 3977  10.770   8.989   2.764
  257ILE     CD 3978  10.586   8.899   2.694
  257ILE    HD1 3979  10.620   8.889   2.589
  257ILE    HD2 3980  10.477   8.920   2.694
  257ILE    HD3 3981  10.605   8.803   2.746
  257ILE      C 3982  10.680   9.397   2.720
  257ILE      O 3983  10.790   9.449   2.701
  258LEU      N 3984  10.565   9.457   2.683
  258LEU     HN 3985  10.476   9.415   2.704
  258LEU     CA 3986  10.558   9.581   2.608
  258LEU     HA 3987  10.634   9.580   2.532
  258LEU     CB 3988  10.419   9.596   2.541
  258LEU    HB1 3989  10.410   9.697   2.495
  258LEU    HB2 3990  10.340   9.586   2.619
  258LEU     CG 3991  10.394   9.489   2.431
  258LEU     HG 3992  10.422   9.389   2.471
  258LEU    CD1 3993  10.246   9.483   2.389
  258LEU   HD11 3994  10.218   9.575   2.333
  258LEU   HD12 3995  10.181   9.477   2.479
  258LEU   HD13 3996  10.228   9.395   2.324
  258LEU    CD2 3997  10.485   9.506   2.310
  258LEU   HD21 3998  10.592   9.496   2.341
  258LEU   HD22 3999  10.470   9.605   2.264
  258LEU   HD23 4000  10.464   9.426   2.235
  258LEU      C 4001  10.598   9.703   2.690
  258LEU      O 4002  10.652   9.798   2.633
  259GLN      N 4003  10.578   9.704   2.824
  259GLN     HN 4004  10.528   9.630   2.868
  259GLN     CA 4005  10.632   9.807   2.912
  259GLN     HA 4006  10.613   9.904   2.866
  259GLN     CB 4007  10.560   9.803   3.051
  259GLN    HB1 4008  10.570   9.699   3.090
  259GLN    HB2 4009  10.452   9.823   3.034
  259GLN     CG 4010  10.610   9.900   3.161
  259GLN    HG1 4011  10.717   9.878   3.180
  259GLN    HG2 4012  10.551   9.882   3.253
  259GLN     CD 4013  10.597  10.049   3.127
  259GLN    OE1 4014  10.529  10.090   3.033
  259GLN    NE2 4015  10.664  10.134   3.208
  259GLN   HE21 4016  10.658  10.233   3.190
  259GLN   HE22 4017  10.716  10.099   3.285
  259GLN      C 4018  10.783   9.805   2.924
  259GLN      O 4019  10.847   9.910   2.920
  260SER      N 4020  10.843   9.684   2.933
  260SER     HN 4021  10.786   9.601   2.938
  260SER     CA 4022  10.987   9.663   2.939
  260SER     HA 4023  11.029   9.736   3.005
  260SER     CB 4024  11.015   9.520   2.994
  260SER    HB1 4025  10.943   9.497   3.076
  260SER    HB2 4026  11.119   9.516   3.034
  260SER     OG 4027  11.001   9.420   2.895
  260SER    HG1 4028  10.924   9.443   2.842
  260SER      C 4029  11.061   9.692   2.809
  260SER      O 4030  11.178   9.728   2.812
  261THR      N 4031  10.991   9.682   2.692
  261THR     HN 4032  10.897   9.647   2.693
  261THR     CA 4033  11.043   9.715   2.559
  261THR     HA 4034  11.150   9.724   2.567
  261THR     CB 4035  11.007   9.607   2.454
  261THR     HB 4036  11.062   9.628   2.359
  261THR    OG1 4037  10.868   9.603   2.424
  261THR    HG1 4038  10.860   9.544   2.347
  261THR    CG2 4039  11.056   9.466   2.492
  261THR   HG21 4040  11.012   9.433   2.588
  261THR   HG22 4041  11.166   9.467   2.502
  261THR   HG23 4042  11.027   9.393   2.413
  261THR      C 4043  10.996   9.852   2.510
  261THR      O 4044  11.024   9.891   2.396
  262GLY      N 4045  10.928   9.933   2.597
  262GLY     HN 4046  10.898   9.896   2.684
  262GLY     CA 4047  10.899  10.075   2.575
  262GLY    HA1 4048  10.989  10.122   2.539
  262GLY    HA2 4049  10.871  10.117   2.671
  262GLY      C 4050  10.787  10.102   2.475
  262GLY      O 4051  10.778  10.213   2.422
  263LYS      N 4052  10.699  10.003   2.448
  263LYS     HN 4053  10.709   9.915   2.494
  263LYS     CA 4054  10.589  10.010   2.353
  263LYS     HA 4055  10.587  10.108   2.308
  263LYS     CB 4056  10.610   9.902   2.243
  263LYS    HB1 4057  10.515   9.887   2.188
  263LYS    HB2 4058  10.638   9.806   2.293
  263LYS     CG 4059  10.720   9.935   2.140
  263LYS    HG1 4060  10.724   9.853   2.065
  263LYS    HG2 4061  10.818   9.938   2.193
  263LYS     CD 4062  10.698  10.069   2.068
  263LYS    HD1 4063  10.721  10.151   2.139
  263LYS    HD2 4064  10.591  10.076   2.039
  263LYS     CE 4065  10.785  10.084   1.943
  263LYS    HE1 4066  10.756  10.008   1.867
  263LYS    HE2 4067  10.892  10.072   1.969
  263LYS     NZ 4068  10.768  10.217   1.882
  263LYS    HZ1 4069  10.824  10.288   1.935
  263LYS    HZ2 4070  10.667  10.247   1.887
  263LYS    HZ3 4071  10.797  10.217   1.783
  263LYS      C 4072  10.450   9.997   2.415
  263LYS      O 4073  10.351   9.991   2.343
  264ALA      N 4074  10.439   9.996   2.550
  264ALA     HN 4075  10.521   9.999   2.608
  264ALA     CA 4076  10.312   9.988   2.623
  264ALA     HA 4077  10.259   9.901   2.588
  264ALA     CB 4078  10.337   9.976   2.774
  264ALA    HB1 4079  10.393  10.064   2.811
  264ALA    HB2 4080  10.396   9.885   2.796
  264ALA    HB3 4081  10.240   9.971   2.829
  264ALA      C 4082  10.217  10.103   2.595
  264ALA      O 4083  10.097  10.081   2.582
  265LYS      N 4084  10.269  10.228   2.582
  265LYS     HN 4085  10.367  10.243   2.596
  265LYS     CA 4086  10.190  10.344   2.545
  265LYS     HA 4087  10.107  10.351   2.614
  265LYS     CB 4088  10.275  10.474   2.555
  265LYS    HB1 4089  10.365  10.462   2.490
  265LYS    HB2 4090  10.309  10.487   2.660
  265LYS     CG 4091  10.200  10.601   2.511
  265LYS    HG1 4092  10.109  10.612   2.575
  265LYS    HG2 4093  10.168  10.590   2.405
  265LYS     CD 4094  10.282  10.731   2.522
  265LYS    HD1 4095  10.322  10.737   2.626
  265LYS    HD2 4096  10.214  10.817   2.506
  265LYS     CE 4097  10.399  10.739   2.424
  265LYS    HE1 4098  10.363  10.727   2.321
  265LYS    HE2 4099  10.472  10.658   2.444
  265LYS     NZ 4100  10.469  10.868   2.435
  265LYS    HZ1 4101  10.492  10.886   2.536
  265LYS    HZ2 4102  10.408  10.945   2.400
  265LYS    HZ3 4103  10.557  10.865   2.380
  265LYS      C 4104  10.126  10.333   2.409
  265LYS      O 4105  10.005  10.355   2.397
  266ASP      N 4106  10.205  10.294   2.306
  266ASP     HN 4107  10.303  10.280   2.322
  266ASP     CA 4108  10.160  10.273   2.170
  266ASP     HA 4109  10.108  10.362   2.138
  266ASP     CB 4110  10.276  10.244   2.069
  266ASP    HB1 4111  10.230  10.233   1.967
  266ASP    HB2 4112  10.324  10.149   2.097
  266ASP     CG 4113  10.385  10.350   2.055
  266ASP    OD1 4114  10.375  10.460   2.117
  266ASP    OD2 4115  10.483  10.322   1.979
  266ASP      C 4116  10.056  10.163   2.162
  266ASP      O 4117   9.944  10.190   2.116
  267PHE      N 4118  10.085  10.044   2.220
  267PHE     HN 4119  10.178  10.029   2.254
  267PHE     CA 4120   9.995   9.931   2.234
  267PHE     HA 4121   9.968   9.896   2.136
  267PHE     CB 4122  10.068   9.818   2.312
  267PHE    HB1 4123  10.119   9.864   2.400
  267PHE    HB2 4124  10.145   9.773   2.245
  267PHE     CG 4125   9.983   9.705   2.365
  267PHE    CD1 4126   9.975   9.679   2.503
  267PHE    HD1 4127  10.026   9.744   2.573
  267PHE    CE1 4128   9.902   9.570   2.550
  267PHE    HE1 4129   9.898   9.550   2.656
  267PHE     CZ 4130   9.834   9.487   2.461
  267PHE     HZ 4131   9.777   9.404   2.498
  267PHE    CD2 4132   9.913   9.621   2.276
  267PHE    HD2 4133   9.915   9.641   2.170
  267PHE    CE2 4134   9.839   9.513   2.324
  267PHE    HE2 4135   9.786   9.449   2.255
  267PHE      C 4136   9.859   9.964   2.292
  267PHE      O 4137   9.757   9.933   2.232
  268LEU      N 4138   9.855  10.033   2.408
  268LEU     HN 4139   9.941  10.060   2.453
  268LEU     CA 4140   9.734  10.072   2.476
  268LEU     HA 4141   9.666   9.988   2.479
  268LEU     CB 4142   9.769  10.115   2.620
  268LEU    HB1 4143   9.679  10.161   2.668
  268LEU    HB2 4144   9.850  10.192   2.616
  268LEU     CG 4145   9.817   9.997   2.706
  268LEU     HG 4146   9.892   9.938   2.649
  268LEU    CD1 4147   9.882  10.048   2.835
  268LEU   HD11 4148   9.806  10.093   2.902
  268LEU   HD12 4149   9.958  10.127   2.811
  268LEU   HD13 4150   9.932   9.965   2.888
  268LEU    CD2 4151   9.705   9.896   2.735
  268LEU   HD21 4152   9.667   9.854   2.640
  268LEU   HD22 4153   9.622   9.946   2.789
  268LEU   HD23 4154   9.745   9.813   2.797
  268LEU      C 4155   9.655  10.181   2.406
  268LEU      O 4156   9.533  10.184   2.416
  269SER      N 4157   9.724  10.271   2.332
  269SER     HN 4158   9.824  10.270   2.332
  269SER     CA 4159   9.662  10.368   2.244
  269SER     HA 4160   9.582  10.417   2.298
  269SER     CB 4161   9.766  10.474   2.200
  269SER    HB1 4162   9.721  10.544   2.127
  269SER    HB2 4163   9.854  10.424   2.155
  269SER     OG 4164   9.810  10.549   2.313
  269SER    HG1 4165   9.863  10.487   2.366
  269SER      C 4166   9.595  10.304   2.123
  269SER      O 4167   9.483  10.341   2.088
  270ASP      N 4168   9.663  10.205   2.061
  270ASP     HN 4169   9.753  10.178   2.095
  270ASP     CA 4170   9.616  10.128   1.947
  270ASP     HA 4171   9.575  10.197   1.875
  270ASP     CB 4172   9.731  10.046   1.881
  270ASP    HB1 4173   9.690   9.995   1.790
  270ASP    HB2 4174   9.766   9.969   1.953
  270ASP     CG 4175   9.852  10.128   1.837
  270ASP    OD1 4176   9.834  10.246   1.796
  270ASP    OD2 4177   9.963  10.068   1.829
  270ASP      C 4178   9.499  10.036   1.979
  270ASP      O 4179   9.399  10.036   1.907
  271MET      N 4180   9.507   9.962   2.092
  271MET     HN 4181   9.590   9.962   2.147
  271MET     CA 4182   9.401   9.876   2.142
  271MET     HA 4183   9.365   9.815   2.059
  271MET     CB 4184   9.452   9.783   2.254
  271MET    HB1 4185   9.365   9.731   2.300
  271MET    HB2 4186   9.501   9.846   2.331
  271MET     CG 4187   9.554   9.675   2.211
  271MET    HG1 4188   9.580   9.617   2.302
  271MET    HG2 4189   9.645   9.728   2.176
  271MET     SD 4190   9.504   9.559   2.080
  271MET     CE 4191   9.371   9.469   2.164
  271MET    HE1 4192   9.282   9.534   2.178
  271MET    HE2 4193   9.405   9.434   2.264
  271MET    HE3 4194   9.340   9.381   2.104
  271MET      C 4195   9.277   9.952   2.187
  271MET      O 4196   9.165   9.909   2.159
  272ALA      N 4197   9.295  10.069   2.254
  272ALA     HN 4198   9.387  10.099   2.278
  272ALA     CA 4199   9.187  10.158   2.292
  272ALA     HA 4200   9.115  10.102   2.350
  272ALA     CB 4201   9.242  10.275   2.375
  272ALA    HB1 4202   9.317  10.332   2.317
  272ALA    HB2 4203   9.292  10.236   2.467
  272ALA    HB3 4204   9.160  10.344   2.405
  272ALA      C 4205   9.110  10.215   2.174
  272ALA      O 4206   8.987  10.213   2.174
  273MET      N 4207   9.182  10.261   2.070
  273MET     HN 4208   9.282  10.263   2.074
  273MET     CA 4209   9.124  10.313   1.948
  273MET     HA 4210   9.042  10.378   1.974
  273MET     CB 4211   9.229  10.393   1.868
  273MET    HB1 4212   9.191  10.408   1.765
  273MET    HB2 4213   9.322  10.330   1.862
  273MET     CG 4214   9.270  10.530   1.925
  273MET    HG1 4215   9.330  10.581   1.847
  273MET    HG2 4216   9.335  10.511   2.012
  273MET     SD 4217   9.138  10.646   1.977
  273MET     CE 4218   9.135  10.613   2.156
  273MET    HE1 4219   9.237  10.617   2.200
  273MET    HE2 4220   9.093  10.512   2.176
  273MET    HE3 4221   9.073  10.689   2.208
  273MET      C 4222   9.057  10.207   1.862
  273MET      O 4223   8.958  10.239   1.796
  274SER      N 4224   9.103  10.080   1.866
  274SER     HN 4225   9.186  10.058   1.917
  274SER     CA 4226   9.040   9.968   1.797
  274SER     HA 4227   9.012  10.000   1.698
  274SER     CB 4228   9.140   9.851   1.789
  274SER    HB1 4229   9.242   9.888   1.767
  274SER    HB2 4230   9.111   9.789   1.710
  274SER     OG 4231   9.145   9.770   1.905
  274SER    HG1 4232   9.158   9.830   1.978
  274SER      C 4233   8.905   9.927   1.856
  274SER      O 4234   8.817   9.881   1.783
  275GLU      N 4235   8.885   9.950   1.988
  275GLU     HN 4236   8.961   9.979   2.046
  275GLU     CA 4237   8.757   9.937   2.057
  275GLU     HA 4238   8.711   9.844   2.026
  275GLU     CB 4239   8.778   9.936   2.210
  275GLU    HB1 4240   8.679   9.934   2.260
  275GLU    HB2 4241   8.831  10.029   2.239
  275GLU     CG 4242   8.861   9.816   2.260
  275GLU    HG1 4243   8.911   9.844   2.355
  275GLU    HG2 4244   8.938   9.791   2.185
  275GLU     CD 4245   8.777   9.692   2.286
  275GLU    OE1 4246   8.808   9.586   2.225
  275GLU    OE2 4247   8.688   9.697   2.374
  275GLU      C 4248   8.660  10.047   2.020
  275GLU      O 4249   8.543  10.020   1.993
  276VAL      N 4250   8.709  10.174   2.013
  276VAL     HN 4251   8.803  10.192   2.039
  276VAL     CA 4252   8.633  10.291   1.968
  276VAL     HA 4253   8.543  10.296   2.029
  276VAL     CB 4254   8.714  10.422   1.982
  276VAL     HB 4255   8.814  10.407   1.935
  276VAL    CG1 4256   8.649  10.546   1.915
  276VAL   HG11 4257   8.543  10.556   1.947
  276VAL   HG12 4258   8.652  10.536   1.805
  276VAL   HG13 4259   8.704  10.638   1.945
  276VAL    CG2 4260   8.742  10.455   2.129
  276VAL   HG21 4261   8.800  10.374   2.176
  276VAL   HG22 4262   8.646  10.467   2.184
  276VAL   HG23 4263   8.800  10.550   2.137
  276VAL      C 4264   8.583  10.274   1.824
  276VAL      O 4265   8.466  10.299   1.799
  277ASP      N 4266   8.671  10.226   1.733
  277ASP     HN 4267   8.766  10.212   1.758
  277ASP     CA 4268   8.640  10.191   1.594
  277ASP     HA 4269   8.594  10.277   1.548
  277ASP     CB 4270   8.767  10.151   1.514
  277ASP    HB1 4271   8.735  10.113   1.414
  277ASP    HB2 4272   8.821  10.071   1.568
  277ASP     CG 4273   8.865  10.265   1.487
  277ASP    OD1 4274   8.822  10.382   1.466
  277ASP    OD2 4275   8.988  10.236   1.478
  277ASP      C 4276   8.536  10.081   1.578
  277ASP      O 4277   8.450  10.091   1.490
  278ARG      N 4278   8.537   9.977   1.666
  278ARG     HN 4279   8.609   9.970   1.735
  278ARG     CA 4280   8.439   9.870   1.662
  278ARG     HA 4281   8.415   9.848   1.559
  278ARG     CB 4282   8.497   9.742   1.730
  278ARG    HB1 4283   8.500   9.758   1.840
  278ARG    HB2 4284   8.601   9.727   1.694
  278ARG     CG 4285   8.414   9.615   1.701
  278ARG    HG1 4286   8.389   9.616   1.592
  278ARG    HG2 4287   8.320   9.622   1.758
  278ARG     CD 4288   8.483   9.481   1.731
  278ARG    HD1 4289   8.588   9.483   1.697
  278ARG    HD2 4290   8.427   9.399   1.680
  278ARG     NE 4291   8.483   9.448   1.877
  278ARG     HE 4292   8.398   9.410   1.913
  278ARG     CZ 4293   8.582   9.465   1.966
  278ARG    NH1 4294   8.699   9.517   1.935
  278ARG   HH11 4295   8.719   9.548   1.843
  278ARG   HH12 4296   8.770   9.527   2.007
  278ARG    NH2 4297   8.560   9.423   2.090
  278ARG   HH21 4298   8.472   9.385   2.117
  278ARG   HH22 4299   8.632   9.436   2.159
  278ARG      C 4300   8.302   9.909   1.719
  278ARG      O 4301   8.202   9.844   1.686
  279PHE      N 4302   8.295  10.018   1.798
  279PHE     HN 4303   8.376  10.075   1.813
  279PHE     CA 4304   8.177  10.059   1.872
  279PHE     HA 4305   8.091  10.009   1.832
  279PHE     CB 4306   8.194  10.024   2.023
  279PHE    HB1 4307   8.104  10.056   2.079
  279PHE    HB2 4308   8.284  10.076   2.062
  279PHE     CG 4309   8.213   9.877   2.050
  279PHE    CD1 4310   8.119   9.783   2.003
  279PHE    HD1 4311   8.030   9.816   1.952
  279PHE    CE1 4312   8.143   9.646   2.019
  279PHE    HE1 4313   8.073   9.574   1.981
  279PHE     CZ 4314   8.257   9.604   2.087
  279PHE     HZ 4315   8.276   9.499   2.097
  279PHE    CD2 4316   8.323   9.832   2.126
  279PHE    HD2 4317   8.392   9.903   2.169
  279PHE    CE2 4318   8.345   9.696   2.143
  279PHE    HE2 4319   8.430   9.661   2.200
  279PHE      C 4320   8.144  10.208   1.854
  279PHE      O 4321   8.094  10.272   1.946
  280MET      N 4322   8.166  10.264   1.732
  280MET     HN 4323   8.211  10.211   1.660
  280MET     CA 4324   8.127  10.400   1.698
  280MET     HA 4325   8.164  10.466   1.775
  280MET     CB 4326   8.186  10.442   1.561
  280MET    HB1 4327   8.149  10.544   1.535
  280MET    HB2 4328   8.151  10.371   1.484
  280MET     CG 4329   8.340  10.445   1.559
  280MET    HG1 4330   8.376  10.341   1.567
  280MET    HG2 4331   8.374  10.501   1.649
  280MET     SD 4332   8.415  10.522   1.413
  280MET     CE 4333   8.395  10.387   1.293
  280MET    HE1 4334   8.289  10.361   1.278
  280MET    HE2 4335   8.449  10.296   1.328
  280MET    HE3 4336   8.437  10.417   1.194
  280MET      C 4337   7.976  10.423   1.700
  280MET      O 4338   7.930  10.531   1.735
  281GLU      N 4339   7.898  10.319   1.662
  281GLU     HN 4340   7.940  10.235   1.630
  281GLU     CA 4341   7.753  10.316   1.666
  281GLU     HA 4342   7.715  10.409   1.627
  281GLU     CB 4343   7.702  10.199   1.579
  281GLU    HB1 4344   7.591  10.196   1.585
  281GLU    HB2 4345   7.743  10.104   1.621
  281GLU     CG 4346   7.742  10.207   1.430
  281GLU    HG1 4347   7.852  10.209   1.422
  281GLU    HG2 4348   7.700  10.300   1.386
  281GLU     CD 4349   7.691  10.089   1.345
  281GLU    OE1 4350   7.704  10.100   1.222
  281GLU    OE2 4351   7.639   9.988   1.402
  281GLU      C 4352   7.694  10.297   1.806
  281GLU      O 4353   7.582  10.341   1.833
  282ARG      N 4354   7.769  10.225   1.893
  282ARG     HN 4355   7.863  10.203   1.870
  282ARG     CA 4356   7.724  10.172   2.020
  282ARG     HA 4357   7.631  10.221   2.049
  282ARG     CB 4358   7.701  10.019   2.005
  282ARG    HB1 4359   7.703   9.972   2.105
  282ARG    HB2 4360   7.784   9.977   1.944
  282ARG     CG 4361   7.568   9.983   1.936
  282ARG    HG1 4362   7.549  10.055   1.854
  282ARG    HG2 4363   7.486   9.995   2.011
  282ARG     CD 4364   7.560   9.839   1.881
  282ARG    HD1 4365   7.453   9.809   1.870
  282ARG    HD2 4366   7.613   9.771   1.949
  282ARG     NE 4367   7.624   9.829   1.746
  282ARG     HE 4368   7.616   9.909   1.687
  282ARG     CZ 4369   7.688   9.723   1.692
  282ARG    NH1 4370   7.717   9.613   1.761
  282ARG   HH11 4371   7.752   9.533   1.713
  282ARG   HH12 4372   7.705   9.611   1.859
  282ARG    NH2 4373   7.724   9.730   1.565
  282ARG   HH21 4374   7.703   9.812   1.509
  282ARG   HH22 4375   7.772   9.655   1.520
  282ARG      C 4376   7.827  10.207   2.126
  282ARG      O 4377   7.891  10.120   2.185
  283GLU      N 4378   7.843  10.338   2.151
  283GLU     HN 4379   7.786  10.404   2.101
  283GLU     CA 4380   7.941  10.402   2.238
  283GLU     HA 4381   8.041  10.376   2.206
  283GLU     CB 4382   7.921  10.556   2.231
  283GLU    HB1 4383   7.998  10.605   2.294
  283GLU    HB2 4384   7.821  10.580   2.272
  283GLU     CG 4385   7.931  10.614   2.088
  283GLU    HG1 4386   7.875  10.548   2.018
  283GLU    HG2 4387   8.038  10.615   2.057
  283GLU     CD 4388   7.876  10.755   2.074
  283GLU    OE1 4389   7.844  10.793   1.959
  283GLU    OE2 4390   7.867  10.830   2.176
  283GLU      C 4391   7.933  10.358   2.384
  283GLU      O 4392   8.032  10.362   2.456
  284HSD      N 4393   7.814  10.312   2.426
  284HSD     HN 4394   7.735  10.320   2.366
  284HSD     CA 4395   7.786  10.251   2.554
  284HSD     HA 4396   7.829  10.311   2.633
  284HSD     CB 4397   7.632  10.243   2.571
  284HSD    HB1 4398   7.593  10.348   2.575
  284HSD    HB2 4399   7.609  10.193   2.667
  284HSD    ND1 4400   7.566  10.035   2.443
  284HSD    HD1 4401   7.621   9.972   2.496
  284HSD     CG 4402   7.559  10.171   2.460
  284HSD    CE1 4403   7.484  10.004   2.340
  284HSD    HE1 4404   7.471   9.901   2.306
  284HSD    NE2 4405   7.426  10.109   2.288
  284HSD    CD2 4406   7.471  10.215   2.365
  284HSD    HD2 4407   7.439  10.312   2.348
  284HSD      C 4408   7.853  10.115   2.575
  284HSD      O 4409   7.864  10.071   2.689
  285LEU      N 4410   7.899  10.047   2.468
  285LEU     HN 4411   7.882  10.082   2.375
  285LEU     CA 4412   7.976   9.924   2.475
  285LEU     HA 4413   7.951   9.872   2.567
  285LEU     CB 4414   7.943   9.832   2.354
  285LEU    HB1 4415   8.010   9.743   2.357
  285LEU    HB2 4416   7.964   9.888   2.260
  285LEU     CG 4417   7.797   9.781   2.349
  285LEU     HG 4418   7.729   9.869   2.348
  285LEU    CD1 4419   7.771   9.699   2.221
  285LEU   HD11 4420   7.839   9.610   2.218
  285LEU   HD12 4421   7.791   9.760   2.131
  285LEU   HD13 4422   7.667   9.663   2.219
  285LEU    CD2 4423   7.756   9.705   2.476
  285LEU   HD21 4424   7.748   9.776   2.561
  285LEU   HD22 4425   7.832   9.628   2.500
  285LEU   HD23 4426   7.658   9.656   2.460
  285LEU      C 4427   8.127   9.945   2.481
  285LEU      O 4428   8.199   9.851   2.514
  286ILE      N 4429   8.177  10.069   2.455
  286ILE     HN 4430   8.116  10.143   2.427
  286ILE     CA 4431   8.318  10.107   2.466
  286ILE     HA 4432   8.374  10.036   2.405
  286ILE     CB 4433   8.350  10.251   2.417
  286ILE     HB 4434   8.283  10.322   2.471
  286ILE    CG2 4435   8.496  10.294   2.443
  286ILE   HG21 4436   8.567  10.228   2.389
  286ILE   HG22 4437   8.520  10.291   2.551
  286ILE   HG23 4438   8.512  10.399   2.406
  286ILE    CG1 4439   8.316  10.269   2.267
  286ILE   HG11 4440   8.216  10.225   2.248
  286ILE   HG12 4441   8.392  10.213   2.208
  286ILE     CD 4442   8.315  10.415   2.219
  286ILE    HD1 4443   8.418  10.456   2.218
  286ILE    HD2 4444   8.253  10.477   2.287
  286ILE    HD3 4445   8.274  10.420   2.116
  286ILE      C 4446   8.367  10.089   2.608
  286ILE      O 4447   8.320  10.156   2.701
  287PHE      N 4448   8.461   9.993   2.626
  287PHE     HN 4449   8.496   9.945   2.546
  287PHE     CA 4450   8.517   9.948   2.752
  287PHE     HA 4451   8.573   9.858   2.733
  287PHE     CB 4452   8.612  10.056   2.813
  287PHE    HB1 4453   8.652  10.017   2.909
  287PHE    HB2 4454   8.552  10.147   2.832
  287PHE     CG 4455   8.732  10.098   2.733
  287PHE    CD1 4456   8.780  10.028   2.620
  287PHE    HD1 4457   8.728   9.940   2.584
  287PHE    CE1 4458   8.894  10.071   2.553
  287PHE    HE1 4459   8.930  10.019   2.466
  287PHE     CZ 4460   8.964  10.182   2.600
  287PHE     HZ 4461   9.052  10.216   2.548
  287PHE    CD2 4462   8.806  10.208   2.780
  287PHE    HD2 4463   8.773  10.262   2.868
  287PHE    CE2 4464   8.922  10.249   2.715
  287PHE    HE2 4465   8.980  10.332   2.753
  287PHE      C 4466   8.413   9.901   2.853
  287PHE      O 4467   8.417   9.936   2.971
  288ARG      N 4468   8.322   9.811   2.807
  288ARG     HN 4469   8.314   9.794   2.709
  288ARG     CA 4470   8.232   9.737   2.892
  288ARG     HA 4471   8.263   9.749   2.995
  288ARG     CB 4472   8.088   9.789   2.877
  288ARG    HB1 4473   8.018   9.716   2.924
  288ARG    HB2 4474   8.064   9.795   2.768
  288ARG     CG 4475   8.064   9.926   2.941
  288ARG    HG1 4476   8.099  10.005   2.870
  288ARG    HG2 4477   8.124   9.934   3.034
  288ARG     CD 4478   7.915   9.945   2.972
  288ARG    HD1 4479   7.884   9.870   3.048
  288ARG    HD2 4480   7.857   9.935   2.880
  288ARG     NE 4481   7.891  10.081   3.028
  288ARG     HE 4482   7.962  10.116   3.087
  288ARG     CZ 4483   7.782  10.155   3.011
  288ARG    NH1 4484   7.680  10.122   2.932
  288ARG   HH11 4485   7.596  10.175   2.933
  288ARG   HH12 4486   7.689  10.043   2.872
  288ARG    NH2 4487   7.775  10.272   3.072
  288ARG   HH21 4488   7.849  10.300   3.133
  288ARG   HH22 4489   7.696  10.330   3.060
  288ARG      C 4490   8.238   9.588   2.867
  288ARG      O 4491   8.217   9.509   2.958
  289GLU      N 4492   8.274   9.547   2.743
  289GLU     HN 4493   8.284   9.611   2.668
  289GLU     CA 4494   8.298   9.408   2.710
  289GLU     HA 4495   8.223   9.347   2.758
  289GLU     CB 4496   8.292   9.390   2.557
  289GLU    HB1 4497   8.295   9.282   2.535
  289GLU    HB2 4498   8.380   9.440   2.512
  289GLU     CG 4499   8.166   9.448   2.488
  289GLU    HG1 4500   8.170   9.559   2.491
  289GLU    HG2 4501   8.075   9.414   2.543
  289GLU     CD 4502   8.150   9.406   2.341
  289GLU    OE1 4503   8.048   9.447   2.282
  289GLU    OE2 4504   8.239   9.330   2.289
  289GLU      C 4505   8.434   9.360   2.763
  289GLU      O 4506   8.523   9.439   2.793
  290ASN      N 4507   8.449   9.226   2.774
  290ASN     HN 4508   8.373   9.167   2.747
  290ASN     CA 4509   8.565   9.155   2.824
  290ASN     HA 4510   8.621   9.219   2.892
  290ASN     CB 4511   8.514   9.028   2.898
  290ASN    HB1 4512   8.599   8.962   2.920
  290ASN    HB2 4513   8.442   8.975   2.832
  290ASN     CG 4514   8.443   9.060   3.030
  290ASN    OD1 4515   8.494   9.137   3.112
  290ASN    ND2 4516   8.326   8.999   3.056
  290ASN   HD21 4517   8.288   8.935   2.988
  290ASN   HD22 4518   8.278   9.017   3.141
  290ASN      C 4519   8.663   9.120   2.711
  290ASN      O 4520   8.669   9.007   2.663
  291THR      N 4521   8.741   9.219   2.665
  291THR     HN 4522   8.739   9.310   2.709
  291THR     CA 4523   8.830   9.214   2.548
  291THR     HA 4524   8.813   9.121   2.496
  291THR     CB 4525   8.805   9.333   2.455
  291THR     HB 4526   8.865   9.323   2.362
  291THR    OG1 4527   8.837   9.457   2.518
  291THR    HG1 4528   8.817   9.525   2.451
  291THR    CG2 4529   8.658   9.341   2.408
  291THR   HG21 4530   8.589   9.333   2.493
  291THR   HG22 4531   8.639   9.259   2.335
  291THR   HG23 4532   8.641   9.439   2.357
  291THR      C 4533   8.978   9.221   2.590
  291THR      O 4534   9.008   9.267   2.700
  292LEU      N 4535   9.072   9.183   2.499
  292LEU     HN 4536   9.044   9.143   2.412
  292LEU     CA 4537   9.216   9.200   2.516
  292LEU     HA 4538   9.245   9.148   2.606
  292LEU     CB 4539   9.293   9.143   2.395
  292LEU    HB1 4540   9.396   9.187   2.393
  292LEU    HB2 4541   9.240   9.174   2.302
  292LEU     CG 4542   9.307   8.989   2.394
  292LEU     HG 4543   9.207   8.944   2.414
  292LEU    CD1 4544   9.357   8.939   2.258
  292LEU   HD11 4545   9.456   8.983   2.235
  292LEU   HD12 4546   9.286   8.969   2.177
  292LEU   HD13 4547   9.367   8.829   2.259
  292LEU    CD2 4548   9.398   8.940   2.507
  292LEU   HD21 4549   9.356   8.970   2.606
  292LEU   HD22 4550   9.499   8.984   2.497
  292LEU   HD23 4551   9.405   8.829   2.505
  292LEU      C 4552   9.260   9.344   2.541
  292LEU      O 4553   9.354   9.367   2.618
  293ALA      N 4554   9.193   9.443   2.477
  293ALA     HN 4555   9.121   9.419   2.412
  293ALA     CA 4556   9.214   9.585   2.498
  293ALA     HA 4557   9.318   9.607   2.479
  293ALA     CB 4558   9.124   9.665   2.403
  293ALA    HB1 4559   9.017   9.642   2.421
  293ALA    HB2 4560   9.147   9.639   2.297
  293ALA    HB3 4561   9.139   9.774   2.417
  293ALA      C 4562   9.184   9.630   2.640
  293ALA      O 4563   9.265   9.697   2.703
  294THR      N 4564   9.066   9.588   2.692
  294THR     HN 4565   9.003   9.533   2.636
  294THR     CA 4566   9.021   9.618   2.826
  294THR     HA 4567   9.041   9.723   2.844
  294THR     CB 4568   8.871   9.592   2.846
  294THR     HB 4569   8.841   9.627   2.946
  294THR    OG1 4570   8.836   9.454   2.835
  294THR    HG1 4571   8.889   9.420   2.762
  294THR    CG2 4572   8.782   9.677   2.754
  294THR   HG21 4573   8.805   9.658   2.648
  294THR   HG22 4574   8.799   9.785   2.775
  294THR   HG23 4575   8.675   9.653   2.772
  294THR      C 4576   9.103   9.547   2.933
  294THR      O 4577   9.142   9.613   3.028
  295LYS      N 4578   9.141   9.417   2.915
  295LYS     HN 4579   9.109   9.365   2.837
  295LYS     CA 4580   9.230   9.346   3.007
  295LYS     HA 4581   9.194   9.361   3.107
  295LYS     CB 4582   9.236   9.193   2.977
  295LYS    HB1 4583   9.304   9.146   3.051
  295LYS    HB2 4584   9.279   9.180   2.875
  295LYS     CG 4585   9.103   9.115   2.981
  295LYS    HG1 4586   9.128   9.006   2.984
  295LYS    HG2 4587   9.048   9.135   2.887
  295LYS     CD 4588   9.011   9.146   3.099
  295LYS    HD1 4589   9.030   9.250   3.133
  295LYS    HD2 4590   9.033   9.076   3.183
  295LYS     CE 4591   8.863   9.132   3.061
  295LYS    HE1 4592   8.841   9.027   3.034
  295LYS    HE2 4593   8.841   9.199   2.974
  295LYS     NZ 4594   8.776   9.172   3.172
  295LYS    HZ1 4595   8.809   9.264   3.210
  295LYS    HZ2 4596   8.785   9.100   3.248
  295LYS    HZ3 4597   8.678   9.177   3.139
  295LYS      C 4598   9.372   9.400   3.012
  295LYS      O 4599   9.438   9.395   3.116
  296ALA      N 4600   9.422   9.456   2.899
  296ALA     HN 4601   9.370   9.454   2.814
  296ALA     CA 4602   9.550   9.525   2.893
  296ALA     HA 4603   9.623   9.464   2.944
  296ALA     CB 4604   9.591   9.544   2.746
  296ALA    HB1 4605   9.515   9.605   2.692
  296ALA    HB2 4606   9.599   9.445   2.695
  296ALA    HB3 4607   9.689   9.596   2.740
  296ALA      C 4608   9.548   9.657   2.968
  296ALA      O 4609   9.643   9.691   3.039
  297ILE      N 4610   9.437   9.733   2.956
  297ILE     HN 4611   9.363   9.703   2.896
  297ILE     CA 4612   9.411   9.857   3.029
  297ILE     HA 4613   9.501   9.918   3.020
  297ILE     CB 4614   9.291   9.932   2.967
  297ILE     HB 4615   9.212   9.857   2.944
  297ILE    CG2 4616   9.226  10.040   3.057
  297ILE   HG21 4617   9.303  10.109   3.096
  297ILE   HG22 4618   9.173   9.993   3.142
  297ILE   HG23 4619   9.153  10.100   2.997
  297ILE    CG1 4620   9.332   9.992   2.831
  297ILE   HG11 4621   9.393   9.916   2.776
  297ILE   HG12 4622   9.395  10.082   2.850
  297ILE     CD 4623   9.215  10.032   2.742
  297ILE    HD1 4624   9.164  10.122   2.784
  297ILE    HD2 4625   9.141   9.950   2.735
  297ILE    HD3 4626   9.251  10.058   2.640
  297ILE      C 4627   9.401   9.837   3.179
  297ILE      O 4628   9.466   9.909   3.255
  298GLU      N 4629   9.326   9.732   3.224
  298GLU     HN 4630   9.269   9.680   3.160
  298GLU     CA 4631   9.317   9.687   3.363
  298GLU     HA 4632   9.266   9.762   3.421
  298GLU     CB 4633   9.241   9.552   3.373
  298GLU    HB1 4634   9.253   9.512   3.476
  298GLU    HB2 4635   9.285   9.481   3.301
  298GLU     CG 4636   9.090   9.561   3.345
  298GLU    HG1 4637   9.075   9.602   3.243
  298GLU    HG2 4638   9.043   9.629   3.419
  298GLU     CD 4639   9.017   9.426   3.353
  298GLU    OE1 4640   8.908   9.414   3.288
  298GLU    OE2 4641   9.069   9.331   3.417
  298GLU      C 4642   9.451   9.662   3.428
  298GLU      O 4643   9.481   9.714   3.536
  299GLU      N 4644   9.537   9.582   3.359
  299GLU     HN 4645   9.512   9.544   3.270
  299GLU     CA 4646   9.667   9.543   3.409
  299GLU     HA 4647   9.657   9.519   3.514
  299GLU     CB 4648   9.720   9.418   3.334
  299GLU    HB1 4649   9.740   9.447   3.228
  299GLU    HB2 4650   9.640   9.340   3.334
  299GLU     CG 4651   9.849   9.356   3.393
  299GLU    HG1 4652   9.916   9.437   3.427
  299GLU    HG2 4653   9.900   9.298   3.313
  299GLU     CD 4654   9.825   9.262   3.512
  299GLU    OE1 4655   9.898   9.159   3.518
  299GLU    OE2 4656   9.737   9.292   3.596
  299GLU      C 4657   9.767   9.656   3.409
  299GLU      O 4658   9.851   9.661   3.498
  300TYR      N 4659   9.760   9.750   3.313
  300TYR     HN 4660   9.691   9.746   3.241
  300TYR     CA 4661   9.852   9.863   3.308
  300TYR     HA 4662   9.952   9.825   3.324
  300TYR     CB 4663   9.846   9.934   3.171
  300TYR    HB1 4664   9.751   9.991   3.163
  300TYR    HB2 4665   9.849   9.857   3.090
  300TYR     CG 4666   9.961  10.030   3.148
  300TYR    CD1 4667   9.939  10.167   3.127
  300TYR    HD1 4668   9.838  10.207   3.135
  300TYR    CE1 4669  10.046  10.252   3.095
  300TYR    HE1 4670  10.029  10.357   3.077
  300TYR     CZ 4671  10.175  10.199   3.085
  300TYR     OH 4672  10.282  10.281   3.049
  300TYR     HH 4673  10.361  10.226   3.049
  300TYR    CD2 4674  10.092   9.979   3.142
  300TYR    HD2 4675  10.110   9.875   3.161
  300TYR    CE2 4676  10.199  10.064   3.111
  300TYR    HE2 4677  10.300  10.025   3.107
  300TYR      C 4678   9.832   9.961   3.422
  300TYR      O 4679   9.930  10.002   3.485
  301MET      N 4680   9.705   9.994   3.456
  301MET     HN 4681   9.628   9.964   3.399
  301MET     CA 4682   9.669  10.070   3.574
  301MET     HA 4683   9.727  10.162   3.574
  301MET     CB 4684   9.519  10.104   3.573
  301MET    HB1 4685   9.493  10.156   3.668
  301MET    HB2 4686   9.462  10.008   3.568
  301MET     CG 4687   9.475  10.193   3.456
  301MET    HG1 4688   9.499  10.141   3.361
  301MET    HG2 4689   9.535  10.287   3.460
  301MET     SD 4690   9.299  10.237   3.456
  301MET     CE 4691   9.227  10.073   3.430
  301MET    HE1 4692   9.254  10.002   3.511
  301MET    HE2 4693   9.262  10.030   3.334
  301MET    HE3 4694   9.116  10.079   3.427
  301MET      C 4695   9.707  10.001   3.705
  301MET      O 4696   9.747  10.067   3.800
  302ARG      N 4697   9.699   9.866   3.710
  302ARG     HN 4698   9.661   9.815   3.632
  302ARG     CA 4699   9.745   9.785   3.821
  302ARG     HA 4700   9.714   9.832   3.913
  302ARG     CB 4701   9.681   9.644   3.811
  302ARG    HB1 4702   9.718   9.595   3.718
  302ARG    HB2 4703   9.571   9.657   3.802
  302ARG     CG 4704   9.708   9.550   3.929
  302ARG    HG1 4705   9.681   9.602   4.023
  302ARG    HG2 4706   9.818   9.528   3.932
  302ARG     CD 4707   9.634   9.415   3.923
  302ARG    HD1 4708   9.653   9.359   4.012
  302ARG    HD2 4709   9.667   9.357   3.836
  302ARG     NE 4710   9.485   9.431   3.919
  302ARG     HE 4711   9.442   9.454   4.004
  302ARG     CZ 4712   9.406   9.415   3.811
  302ARG    NH1 4713   9.450   9.376   3.693
  302ARG   HH11 4714   9.549   9.355   3.679
  302ARG   HH12 4715   9.388   9.365   3.616
  302ARG    NH2 4716   9.277   9.441   3.826
  302ARG   HH21 4717   9.240   9.472   3.913
  302ARG   HH22 4718   9.215   9.431   3.747
  302ARG      C 4719   9.897   9.779   3.835
  302ARG      O 4720   9.949   9.780   3.947
  303LEU      N 4721   9.971   9.777   3.722
  303LEU     HN 4722   9.925   9.780   3.633
  303LEU     CA 4723  10.116   9.771   3.715
  303LEU     HA 4724  10.151   9.697   3.786
  303LEU     CB 4725  10.158   9.729   3.571
  303LEU    HB1 4726  10.114   9.802   3.500
  303LEU    HB2 4727  10.114   9.629   3.550
  303LEU     CG 4728  10.310   9.720   3.541
  303LEU     HG 4729  10.354   9.822   3.552
  303LEU    CD1 4730  10.383   9.626   3.638
  303LEU   HD11 4731  10.332   9.528   3.644
  303LEU   HD12 4732  10.387   9.670   3.740
  303LEU   HD13 4733  10.488   9.608   3.603
  303LEU    CD2 4734  10.335   9.681   3.395
  303LEU   HD21 4735  10.276   9.746   3.327
  303LEU   HD22 4736  10.305   9.575   3.378
  303LEU   HD23 4737  10.443   9.693   3.371
  303LEU      C 4738  10.184   9.899   3.760
  303LEU      O 4739  10.265   9.897   3.852
  304ILE      N 4740  10.147  10.014   3.697
  304ILE     HN 4741  10.073  10.014   3.630
  304ILE     CA 4742  10.216  10.142   3.716
  304ILE     HA 4743  10.309  10.122   3.767
  304ILE     CB 4744  10.244  10.213   3.580
  304ILE     HB 4745  10.310  10.301   3.599
  304ILE    CG2 4746  10.315  10.117   3.483
  304ILE   HG21 4747  10.246  10.037   3.449
  304ILE   HG22 4748  10.402  10.069   3.532
  304ILE   HG23 4749  10.351  10.172   3.393
  304ILE    CG1 4750  10.123  10.282   3.512
  304ILE   HG11 4751  10.066  10.339   3.588
  304ILE   HG12 4752  10.058  10.205   3.467
  304ILE     CD 4753  10.166  10.380   3.402
  304ILE    HD1 4754  10.238  10.331   3.332
  304ILE    HD2 4755  10.217  10.468   3.447
  304ILE    HD3 4756  10.078  10.413   3.344
  304ILE      C 4757  10.142  10.236   3.810
  304ILE      O 4758  10.202  10.331   3.861
  305GLY      N 4759  10.012  10.210   3.840
  305GLY     HN 4760   9.967  10.130   3.800
  305GLY     CA 4761   9.928  10.294   3.923
  305GLY    HA1 4762   9.828  10.296   3.879
  305GLY    HA2 4763   9.970  10.393   3.925
  305GLY      C 4764   9.916  10.244   4.066
  305GLY      O 4765   9.849  10.308   4.147
  306GLN      N 4766   9.981  10.131   4.104
  306GLN     HN 4767  10.036  10.080   4.038
  306GLN     CA 4768   9.978  10.073   4.239
  306GLN     HA 4769   9.875  10.058   4.267
  306GLN     CB 4770  10.054   9.938   4.239
  306GLN    HB1 4771  10.159   9.957   4.208
  306GLN    HB2 4772  10.006   9.872   4.163
  306GLN     CG 4773  10.058   9.860   4.373
  306GLN    HG1 4774  10.100   9.926   4.452
  306GLN    HG2 4775  10.124   9.771   4.361
  306GLN     CD 4776   9.920   9.811   4.417
  306GLN    OE1 4777   9.879   9.701   4.385
  306GLN    NE2 4778   9.847   9.895   4.494
  306GLN   HE21 4779   9.764   9.861   4.537
  306GLN   HE22 4780   9.877   9.990   4.506
  306GLN      C 4781  10.031  10.166   4.348
  306GLN      O 4782   9.976  10.169   4.458
  307LYS      N 4783  10.138  10.243   4.318
  307LYS     HN 4784  10.183  10.232   4.230
  307LYS     CA 4785  10.192  10.347   4.404
  307LYS     HA 4786  10.207  10.306   4.502
  307LYS     CB 4787  10.328  10.396   4.345
  307LYS    HB1 4788  10.311  10.428   4.240
  307LYS    HB2 4789  10.398  10.309   4.345
  307LYS     CG 4790  10.394  10.511   4.422
  307LYS    HG1 4791  10.403  10.483   4.529
  307LYS    HG2 4792  10.328  10.601   4.416
  307LYS     CD 4793  10.532  10.550   4.368
  307LYS    HD1 4794  10.524  10.571   4.262
  307LYS    HD2 4795  10.597  10.465   4.378
  307LYS     CE 4796  10.594  10.668   4.443
  307LYS    HE1 4797  10.607  10.642   4.550
  307LYS    HE2 4798  10.528  10.756   4.433
  307LYS     NZ 4799  10.727  10.703   4.388
  307LYS    HZ1 4800  10.717  10.729   4.287
  307LYS    HZ2 4801  10.792  10.623   4.397
  307LYS    HZ3 4802  10.765  10.784   4.441
  307LYS      C 4803  10.095  10.463   4.426
  307LYS      O 4804  10.061  10.493   4.540
  308TYR      N 4805  10.041  10.519   4.315
  308TYR     HN 4806  10.074  10.490   4.225
  308TYR     CA 4807   9.940  10.624   4.312
  308TYR     HA 4808   9.979  10.711   4.363
  308TYR     CB 4809   9.909  10.659   4.163
  308TYR    HB1 4810   9.909  10.564   4.104
  308TYR    HB2 4811   9.989  10.726   4.125
  308TYR     CG 4812   9.777  10.728   4.137
  308TYR    CD1 4813   9.666  10.655   4.090
  308TYR    HD1 4814   9.677  10.549   4.067
  308TYR    CE1 4815   9.542  10.717   4.073
  308TYR    HE1 4816   9.456  10.661   4.038
  308TYR     CZ 4817   9.528  10.853   4.103
  308TYR     OH 4818   9.404  10.916   4.087
  308TYR     HH 4819   9.417  11.008   4.114
  308TYR    CD2 4820   9.763  10.865   4.164
  308TYR    HD2 4821   9.848  10.922   4.200
  308TYR    CE2 4822   9.639  10.928   4.147
  308TYR    HE2 4823   9.629  11.033   4.167
  308TYR      C 4824   9.814  10.592   4.391
  308TYR      O 4825   9.761  10.679   4.460
  309LEU      N 4826   9.765  10.467   4.382
  309LEU     HN 4827   9.812  10.400   4.324
  309LEU     CA 4828   9.648  10.416   4.451
  309LEU     HA 4829   9.565  10.482   4.430
  309LEU     CB 4830   9.620  10.275   4.395
  309LEU    HB1 4831   9.700  10.207   4.432
  309LEU    HB2 4832   9.626  10.280   4.284
  309LEU     CG 4833   9.484  10.212   4.432
  309LEU     HG 4834   9.469  10.221   4.542
  309LEU    CD1 4835   9.367  10.282   4.361
  309LEU   HD11 4836   9.368  10.260   4.252
  309LEU   HD12 4837   9.374  10.392   4.374
  309LEU   HD13 4838   9.270  10.247   4.402
  309LEU    CD2 4839   9.487  10.061   4.405
  309LEU   HD21 4840   9.567  10.013   4.467
  309LEU   HD22 4841   9.509  10.041   4.298
  309LEU   HD23 4842   9.390  10.016   4.433
  309LEU      C 4843   9.662  10.416   4.602
  309LEU      O 4844   9.568  10.452   4.674
  310LYS      N 4845   9.781  10.379   4.653
  310LYS     HN 4846   9.854  10.348   4.592
  310LYS     CA 4847   9.818  10.386   4.794
  310LYS     HA 4848   9.736  10.345   4.852
  310LYS     CB 4849   9.945  10.301   4.818
  310LYS    HB1 4850   9.985  10.323   4.920
  310LYS    HB2 4851  10.022  10.330   4.743
  310LYS     CG 4852   9.919  10.150   4.807
  310LYS    HG1 4853   9.882  10.129   4.704
  310LYS    HG2 4854   9.838  10.124   4.879
  310LYS     CD 4855  10.040  10.061   4.835
  310LYS    HD1 4856  10.084  10.090   4.933
  310LYS    HD2 4857  10.116  10.079   4.755
  310LYS     CE 4858  10.000   9.913   4.837
  310LYS    HE1 4859   9.972   9.881   4.734
  310LYS    HE2 4860   9.914   9.899   4.906
  310LYS     NZ 4861  10.109   9.826   4.883
  310LYS    HZ1 4862  10.148   9.863   4.972
  310LYS    HZ2 4863  10.183   9.823   4.811
  310LYS    HZ3 4864  10.072   9.730   4.898
  310LYS      C 4865   9.835  10.527   4.847
  310LYS      O 4866   9.792  10.557   4.958
  311ASP      N 4867   9.896  10.616   4.765
  311ASP     HN 4868   9.929  10.588   4.676
  311ASP     CA 4869   9.921  10.756   4.799
  311ASP     HA 4870   9.952  10.760   4.902
  311ASP     CB 4871  10.030  10.818   4.708
  311ASP    HB1 4872  10.049  10.918   4.746
  311ASP    HB2 4873   9.992  10.824   4.604
  311ASP     CG 4874  10.166  10.749   4.705
  311ASP    OD1 4875  10.198  10.670   4.798
  311ASP    OD2 4876  10.244  10.780   4.611
  311ASP      C 4877   9.794  10.841   4.797
  311ASP      O 4878   9.779  10.933   4.879
  312ALA      N 4879   9.698  10.810   4.706
  312ALA     HN 4880   9.715  10.736   4.641
  312ALA     CA 4881   9.571  10.879   4.692
  312ALA     HA 4882   9.587  10.984   4.709
  312ALA     CB 4883   9.515  10.857   4.549
  312ALA    HB1 4884   9.501  10.748   4.530
  312ALA    HB2 4885   9.587  10.896   4.474
  312ALA    HB3 4886   9.418  10.908   4.538
  312ALA      C 4887   9.469  10.837   4.797
  312ALA      O 4888   9.425  10.923   4.874
  313ILE      N 4889   9.432  10.706   4.801
  313ILE     HN 4890   9.479  10.638   4.746
  313ILE     CA 4891   9.320  10.657   4.881
  313ILE     HA 4892   9.279  10.741   4.936
  313ILE     CB 4893   9.209  10.592   4.793
  313ILE     HB 4894   9.128  10.553   4.859
  313ILE    CG2 4895   9.146  10.697   4.698
  313ILE   HG21 4896   9.219  10.726   4.619
  313ILE   HG22 4897   9.117  10.788   4.755
  313ILE   HG23 4898   9.056  10.654   4.648
  313ILE    CG1 4899   9.250  10.465   4.716
  313ILE   HG11 4900   9.311  10.401   4.784
  313ILE   HG12 4901   9.312  10.494   4.629
  313ILE     CD 4902   9.131  10.382   4.667
  313ILE    HD1 4903   9.068  10.441   4.597
  313ILE    HD2 4904   9.068  10.350   4.752
  313ILE    HD3 4905   9.167  10.292   4.612
  313ILE      C 4906   9.359  10.559   4.991
  313ILE      O 4907   9.273  10.524   5.073
  314GLY      N 4908   9.486  10.514   5.000
  314GLY     HN 4909   9.557  10.549   4.939
  314GLY     CA 4910   9.531  10.412   5.095
  314GLY    HA1 4911   9.636  10.391   5.075
  314GLY    HA2 4912   9.472  10.323   5.078
  314GLY      C 4913   9.515  10.452   5.242
  314GLY      O 4914   9.481  10.369   5.326
  315GLU      N 4915   9.538  10.581   5.276
  315GLU     HN 4916   9.574  10.646   5.208
  315GLU     CA 4917   9.510  10.639   5.407
  315GLU     HA 4918   9.558  10.577   5.481
  315GLU     CB 4919   9.566  10.783   5.418
  315GLU    HB1 4920   9.528  10.830   5.511
  315GLU    HB2 4921   9.529  10.842   5.338
  315GLU     CG 4922   9.719  10.794   5.419
  315GLU    HG1 4923   9.754  10.760   5.325
  315GLU    HG2 4924   9.760  10.726   5.494
  315GLU     CD 4925   9.773  10.935   5.443
  315GLU    OE1 4926   9.893  10.943   5.481
  315GLU    OE2 4927   9.695  11.035   5.427
  315GLU      C 4928   9.363  10.643   5.442
  315GLU      O 4929   9.325  10.609   5.554
  316PHE      N 4930   9.278  10.686   5.345
  316PHE     HN 4931   9.315  10.712   5.256
  316PHE     CA 4932   9.133  10.695   5.357
  316PHE     HA 4933   9.110  10.749   5.448
  316PHE     CB 4934   9.079  10.776   5.234
  316PHE    HB1 4935   9.122  10.732   5.142
  316PHE    HB2 4936   9.110  10.881   5.244
  316PHE     CG 4937   8.929  10.775   5.218
  316PHE    CD1 4938   8.867  10.683   5.130
  316PHE    HD1 4939   8.927  10.615   5.071
  316PHE    CE1 4940   8.728  10.676   5.122
  316PHE    HE1 4941   8.681  10.606   5.055
  316PHE     CZ 4942   8.650  10.761   5.200
  316PHE     HZ 4943   8.543  10.756   5.193
  316PHE    CD2 4944   8.849  10.859   5.296
  316PHE    HD2 4945   8.894  10.927   5.366
  316PHE    CE2 4946   8.709  10.851   5.288
  316PHE    HE2 4947   8.648  10.916   5.349
  316PHE      C 4948   9.063  10.562   5.380
  316PHE      O 4949   8.975  10.552   5.465
  317ILE      N 4950   9.107  10.457   5.306
  317ILE     HN 4951   9.176  10.472   5.236
  317ILE     CA 4952   9.063  10.319   5.322
  317ILE     HA 4953   8.955  10.320   5.321
  317ILE     CB 4954   9.117  10.231   5.208
  317ILE     HB 4955   9.226  10.253   5.196
  317ILE    CG2 4956   9.104  10.079   5.233
  317ILE   HG21 4957   8.997  10.051   5.244
  317ILE   HG22 4958   9.158  10.049   5.325
  317ILE   HG23 4959   9.145  10.023   5.146
  317ILE    CG1 4960   9.060  10.269   5.069
  317ILE   HG11 4961   9.116  10.211   4.992
  317ILE   HG12 4962   9.080  10.377   5.053
  317ILE     CD 4963   8.911  10.244   5.048
  317ILE    HD1 4964   8.852  10.303   5.122
  317ILE    HD2 4965   8.888  10.136   5.061
  317ILE    HD3 4966   8.881  10.276   4.946
  317ILE      C 4967   9.101  10.261   5.458
  317ILE      O 4968   9.018  10.198   5.523
  318ARG      N 4969   9.227  10.284   5.504
  318ARG     HN 4970   9.293  10.333   5.448
  318ARG     CA 4971   9.274  10.241   5.635
  318ARG     HA 4972   9.251  10.136   5.647
  318ARG     CB 4973   9.427  10.262   5.647
  318ARG    HB1 4974   9.449  10.371   5.636
  318ARG    HB2 4975   9.477  10.207   5.564
  318ARG     CG 4976   9.487  10.213   5.780
  318ARG    HG1 4977   9.463  10.105   5.791
  318ARG    HG2 4978   9.437  10.268   5.863
  318ARG     CD 4979   9.639  10.232   5.799
  318ARG    HD1 4980   9.669  10.188   5.897
  318ARG    HD2 4981   9.663  10.339   5.796
  318ARG     NE 4982   9.718  10.162   5.693
  318ARG     HE 4983   9.710  10.063   5.691
  318ARG     CZ 4984   9.800  10.218   5.603
  318ARG    NH1 4985   9.818  10.350   5.593
  318ARG   HH11 4986   9.771  10.412   5.656
  318ARG   HH12 4987   9.880  10.388   5.526
  318ARG    NH2 4988   9.866  10.139   5.520
  318ARG   HH21 4989   9.855  10.040   5.526
  318ARG   HH22 4990   9.928  10.177   5.453
  318ARG      C 4991   9.197  10.306   5.750
  318ARG      O 4992   9.164  10.238   5.847
  319ALA      N 4993   9.162  10.436   5.736
  319ALA     HN 4994   9.193  10.488   5.657
  319ALA     CA 4995   9.077  10.509   5.829
  319ALA     HA 4996   9.117  10.497   5.928
  319ALA     CB 4997   9.078  10.659   5.791
  319ALA    HB1 4998   9.038  10.672   5.688
  319ALA    HB2 4999   9.181  10.699   5.795
  319ALA    HB3 5000   9.013  10.716   5.861
  319ALA      C 5001   8.935  10.456   5.839
  319ALA      O 5002   8.878  10.455   5.948
  320LEU      N 5003   8.876  10.406   5.727
  320LEU     HN 5004   8.924  10.411   5.639
  320LEU     CA 5005   8.747  10.339   5.725
  320LEU     HA 5006   8.678  10.398   5.785
  320LEU     CB 5007   8.693  10.329   5.580
  320LEU    HB1 5008   8.608  10.257   5.578
  320LEU    HB2 5009   8.774  10.290   5.515
  320LEU     CG 5010   8.643  10.463   5.520
  320LEU     HG 5011   8.723  10.540   5.531
  320LEU    CD1 5012   8.611  10.444   5.371
  320LEU   HD11 5013   8.532  10.368   5.358
  320LEU   HD12 5014   8.702  10.411   5.317
  320LEU   HD13 5015   8.575  10.540   5.328
  320LEU    CD2 5016   8.521  10.520   5.594
  320LEU   HD21 5017   8.547  10.540   5.701
  320LEU   HD22 5018   8.437  10.449   5.591
  320LEU   HD23 5019   8.490  10.617   5.548
  320LEU      C 5020   8.745  10.203   5.792
  320LEU      O 5021   8.647  10.171   5.859
  321TYR      N 5022   8.855  10.124   5.779
  321TYR     HN 5023   8.928  10.151   5.717
  321TYR     CA 5024   8.876   9.999   5.851
  321TYR     HA 5025   8.788   9.937   5.840
  321TYR     CB 5026   9.001   9.925   5.793
  321TYR    HB1 5027   9.046   9.864   5.874
  321TYR    HB2 5028   9.074  10.002   5.759
  321TYR     CG 5029   8.978   9.832   5.676
  321TYR    CD1 5030   9.016   9.696   5.686
  321TYR    HD1 5031   9.049   9.657   5.782
  321TYR    CE1 5032   9.013   9.612   5.574
  321TYR    HE1 5033   9.043   9.509   5.583
  321TYR     CZ 5034   8.970   9.664   5.451
  321TYR     OH 5035   8.977   9.583   5.337
  321TYR     HH 5036   9.028   9.505   5.361
  321TYR    CD2 5037   8.929   9.880   5.552
  321TYR    HD2 5038   8.894   9.982   5.544
  321TYR    CE2 5039   8.925   9.795   5.440
  321TYR    HE2 5040   8.887   9.832   5.346
  321TYR      C 5041   8.893  10.017   6.002
  321TYR      O 5042   8.857   9.928   6.079
  322GLU      N 5043   8.950  10.132   6.045
  322GLU     HN 5044   8.984  10.199   5.979
  322GLU     CA 5045   8.971  10.167   6.185
  322GLU     HA 5046   8.981  10.077   6.243
  322GLU     CB 5047   9.099  10.253   6.198
  322GLU    HB1 5048   9.106  10.294   6.301
  322GLU    HB2 5049   9.094  10.338   6.126
  322GLU     CG 5050   9.228  10.172   6.169
  322GLU    HG1 5051   9.219  10.126   6.068
  322GLU    HG2 5052   9.237  10.091   6.244
  322GLU     CD 5053   9.359  10.252   6.171
  322GLU    OE1 5054   9.462  10.190   6.132
  322GLU    OE2 5055   9.360  10.371   6.211
  322GLU      C 5056   8.851  10.237   6.248
  322GLU      O 5057   8.842  10.243   6.371
  323SER      N 5058   8.756  10.289   6.167
  323SER     HN 5059   8.769  10.286   6.068
  323SER     CA 5060   8.632  10.348   6.213
  323SER     HA 5061   8.649  10.393   6.310
  323SER     CB 5062   8.587  10.458   6.113
  323SER    HB1 5063   8.678  10.513   6.079
  323SER    HB2 5064   8.518  10.528   6.162
  323SER     OG 5065   8.520  10.409   5.998
  323SER    HG1 5066   8.557  10.320   5.982
  323SER      C 5067   8.523  10.244   6.233
  323SER      O 5068   8.518  10.143   6.164
  324GLU      N 5069   8.431  10.273   6.327
  324GLU     HN 5070   8.446  10.351   6.388
  324GLU     CA 5071   8.308  10.199   6.350
  324GLU     HA 5072   8.311  10.107   6.293
  324GLU     CB 5073   8.294  10.168   6.501
  324GLU    HB1 5074   8.199  10.114   6.519
  324GLU    HB2 5075   8.293  10.263   6.558
  324GLU     CG 5076   8.411  10.081   6.555
  324GLU    HG1 5077   8.506  10.135   6.538
  324GLU    HG2 5078   8.413   9.985   6.498
  324GLU     CD 5079   8.404  10.045   6.704
  324GLU    OE1 5080   8.489   9.962   6.744
  324GLU    OE2 5081   8.317  10.099   6.777
  324GLU      C 5082   8.188  10.278   6.295
  324GLU      O 5083   8.078  10.270   6.349
  325GLU      N 5084   8.211  10.357   6.188
  325GLU     HN 5085   8.300  10.351   6.140
  325GLU     CA 5086   8.118  10.452   6.130
  325GLU     HA 5087   8.064  10.500   6.210
  325GLU     CB 5088   8.198  10.557   6.049
  325GLU    HB1 5089   8.225  10.513   5.950
  325GLU    HB2 5090   8.293  10.579   6.104
  325GLU     CG 5091   8.123  10.689   6.025
  325GLU    HG1 5092   8.020  10.668   5.991
  325GLU    HG2 5093   8.176  10.748   5.947
  325GLU     CD 5094   8.117  10.773   6.153
  325GLU    OE1 5095   8.009  10.773   6.217
  325GLU    OE2 5096   8.221  10.834   6.188
  325GLU      C 5097   8.016  10.383   6.042
  325GLU      O 5098   8.051  10.306   5.952
  326ASN      N 5099   7.885  10.406   6.070
  326ASN     HN 5100   7.860  10.469   6.143
  326ASN     CA 5101   7.774  10.347   5.997
  326ASN     HA 5102   7.810  10.258   5.947
  326ASN     CB 5103   7.661  10.310   6.097
  326ASN    HB1 5104   7.603  10.402   6.121
  326ASN    HB2 5105   7.707  10.271   6.190
  326ASN     CG 5106   7.563  10.204   6.044
  326ASN    OD1 5107   7.557  10.174   5.925
  326ASN    ND2 5108   7.484  10.145   6.137
  326ASN   HD21 5109   7.418  10.077   6.106
  326ASN   HD22 5110   7.490  10.173   6.231
  326ASN      C 5111   7.725  10.443   5.890
  326ASN      O 5112   7.695  10.559   5.918
  327CYS      N 5113   7.718  10.392   5.765
  327CYS     HN 5114   7.742  10.297   5.749
  327CYS     CA 5115   7.675  10.463   5.646
  327CYS     HA 5116   7.637  10.560   5.676
  327CYS     CB 5117   7.794  10.483   5.548
  327CYS    HB1 5118   7.756  10.525   5.452
  327CYS    HB2 5119   7.839  10.384   5.526
  327CYS     SG 5120   7.919  10.594   5.619
  327CYS    HG1 5121   7.943  10.517   5.725
  327CYS      C 5122   7.559  10.393   5.576
  327CYS      O 5123   7.532  10.421   5.459
  328GLU      N 5124   7.487  10.302   5.646
  328GLU     HN 5125   7.512  10.279   5.740
  328GLU     CA 5126   7.369  10.234   5.594
  328GLU     HA 5127   7.392  10.196   5.496
  328GLU     CB 5128   7.332  10.115   5.687
  328GLU    HB1 5129   7.312  10.156   5.789
  328GLU    HB2 5130   7.420  10.047   5.694
  328GLU     CG 5131   7.209  10.031   5.645
  328GLU    HG1 5132   7.119  10.097   5.643
  328GLU    HG2 5133   7.193   9.951   5.720
  328GLU     CD 5134   7.226   9.967   5.509
  328GLU    OE1 5135   7.190  10.032   5.407
  328GLU    OE2 5136   7.276   9.851   5.501
  328GLU      C 5137   7.252  10.330   5.575
  328GLU      O 5138   7.199  10.383   5.672
  329VAL      N 5139   7.214  10.354   5.447
  329VAL     HN 5140   7.256  10.304   5.373
  329VAL     CA 5141   7.116  10.455   5.408
  329VAL     HA 5142   7.078  10.501   5.498
  329VAL     CB 5143   7.178  10.563   5.316
  329VAL     HB 5144   7.098  10.626   5.272
  329VAL    CG1 5145   7.273  10.654   5.397
  329VAL   HG11 5146   7.355  10.594   5.442
  329VAL   HG12 5147   7.217  10.704   5.478
  329VAL   HG13 5148   7.318  10.730   5.330
  329VAL    CG2 5149   7.251  10.505   5.194
  329VAL   HG21 5150   7.185  10.434   5.140
  329VAL   HG22 5151   7.344  10.453   5.225
  329VAL   HG23 5152   7.277  10.588   5.124
  329VAL      C 5153   6.990  10.396   5.346
  329VAL      O 5154   6.909  10.468   5.288
  330ASP      N 5155   6.967  10.262   5.360
  330ASP     HN 5156   7.040  10.204   5.396
  330ASP     CA 5157   6.841  10.194   5.333
  330ASP     HA 5158   6.803  10.230   5.239
  330ASP     CB 5159   6.868  10.041   5.323
  330ASP    HB1 5160   6.903  10.006   5.423
  330ASP    HB2 5161   6.949  10.025   5.249
  330ASP     CG 5162   6.752   9.949   5.282
  330ASP    OD1 5163   6.640  10.000   5.252
  330ASP    OD2 5164   6.776   9.826   5.282
  330ASP      C 5165   6.740  10.227   5.444
  330ASP      O 5166   6.764  10.189   5.560
  331PRO      N 5167   6.626  10.296   5.415
  331PRO     CD 5168   6.594  10.354   5.283
  331PRO    HD1 5169   6.546  10.277   5.219
  331PRO    HD2 5170   6.685  10.393   5.233
  331PRO     CA 5171   6.522  10.328   5.513
  331PRO     HA 5172   6.566  10.381   5.596
  331PRO     CB 5173   6.420  10.413   5.434
  331PRO    HB1 5174   6.380  10.496   5.496
  331PRO    HB2 5175   6.335  10.350   5.401
  331PRO     CG 5176   6.496  10.467   5.314
  331PRO    HG1 5177   6.429  10.488   5.228
  331PRO    HG2 5178   6.551  10.560   5.341
  331PRO      C 5179   6.454  10.210   5.580
  331PRO      O 5180   6.398  10.227   5.688
  332ILE      N 5181   6.456  10.090   5.518
  332ILE     HN 5182   6.501  10.081   5.429
  332ILE     CA 5183   6.399   9.966   5.570
  332ILE     HA 5184   6.301   9.990   5.610
  332ILE     CB 5185   6.386   9.859   5.458
  332ILE     HB 5186   6.486   9.844   5.412
  332ILE    CG2 5187   6.335   9.721   5.507
  332ILE   HG21 5188   6.233   9.732   5.552
  332ILE   HG22 5189   6.403   9.679   5.584
  332ILE   HG23 5190   6.328   9.650   5.422
  332ILE    CG1 5191   6.297   9.909   5.342
  332ILE   HG11 5192   6.329  10.012   5.315
  332ILE   HG12 5193   6.191   9.913   5.377
  332ILE     CD 5194   6.304   9.822   5.216
  332ILE    HD1 5195   6.253   9.725   5.233
  332ILE    HD2 5196   6.409   9.804   5.187
  332ILE    HD3 5197   6.254   9.874   5.135
  332ILE      C 5198   6.479   9.910   5.688
  332ILE      O 5199   6.423   9.846   5.777
  333LYS      N 5200   6.611   9.939   5.693
  333LYS     HN 5201   6.652   9.993   5.619
  333LYS     CA 5202   6.704   9.895   5.796
  333LYS     HA 5203   6.665   9.806   5.844
  333LYS     CB 5204   6.839   9.864   5.728
  333LYS    HB1 5205   6.916   9.848   5.805
  333LYS    HB2 5206   6.871   9.952   5.668
  333LYS     CG 5207   6.837   9.742   5.635
  333LYS    HG1 5208   6.757   9.756   5.559
  333LYS    HG2 5209   6.812   9.651   5.695
  333LYS     CD 5210   6.971   9.721   5.564
  333LYS    HD1 5211   7.050   9.713   5.642
  333LYS    HD2 5212   6.991   9.811   5.501
  333LYS     CE 5213   6.975   9.597   5.475
  333LYS    HE1 5214   6.895   9.602   5.398
  333LYS    HE2 5215   6.963   9.506   5.536
  333LYS     NZ 5216   7.105   9.585   5.405
  333LYS    HZ1 5217   7.164   9.667   5.432
  333LYS    HZ2 5218   7.088   9.587   5.303
  333LYS    HZ3 5219   7.150   9.497   5.432
  333LYS      C 5220   6.728   9.997   5.907
  333LYS      O 5221   6.788   9.964   6.009
  334CYS      N 5222   6.681  10.123   5.889
  334CYS     HN 5223   6.621  10.143   5.812
  334CYS     CA 5224   6.713  10.236   5.974
  334CYS     HA 5225   6.778  10.202   6.053
  334CYS     CB 5226   6.784  10.347   5.892
  334CYS    HB1 5227   6.792  10.439   5.953
  334CYS    HB2 5228   6.724  10.370   5.802
  334CYS     SG 5229   6.950  10.291   5.844
  334CYS    HG1 5230   6.907  10.217   5.742
  334CYS      C 5231   6.588  10.295   6.036
  334CYS      O 5232   6.479  10.292   5.979
  335THR      N 5233   6.605  10.356   6.156
  335THR     HN 5234   6.687  10.339   6.210
  335THR     CA 5235   6.512  10.452   6.215
  335THR     HA 5236   6.412  10.414   6.200
  335THR     CB 5237   6.537  10.473   6.366
  335THR     HB 5238   6.452  10.527   6.411
  335THR    OG1 5239   6.657  10.546   6.395
  335THR    HG1 5240   6.722  10.517   6.330
  335THR    CG2 5241   6.543  10.341   6.446
  335THR   HG21 5242   6.633  10.283   6.420
  335THR   HG22 5243   6.453  10.280   6.423
  335THR   HG23 5244   6.544  10.363   6.555
  335THR      C 5245   6.525  10.587   6.143
  335THR      O 5246   6.630  10.615   6.084
  336ALA      N 5247   6.422  10.674   6.151
  336ALA     HN 5248   6.340  10.649   6.201
  336ALA     CA 5249   6.420  10.805   6.086
  336ALA     HA 5250   6.438  10.792   5.980
  336ALA     CB 5251   6.281  10.869   6.108
  336ALA    HB1 5252   6.261  10.881   6.216
  336ALA    HB2 5253   6.202  10.805   6.064
  336ALA    HB3 5254   6.277  10.969   6.060
  336ALA      C 5255   6.531  10.900   6.130
  336ALA      O 5256   6.581  10.979   6.049
  337SER      N 5257   6.573  10.891   6.258
  337SER     HN 5258   6.527  10.828   6.321
  337SER     CA 5259   6.684  10.965   6.315
  337SER     HA 5260   6.683  11.065   6.274
  337SER     CB 5261   6.665  10.973   6.470
  337SER    HB1 5262   6.565  11.017   6.492
  337SER    HB2 5263   6.743  11.039   6.513
  337SER     OG 5264   6.673  10.846   6.532
  337SER    HG1 5265   6.767  10.826   6.541
  337SER      C 5266   6.821  10.913   6.276
  337SER      O 5267   6.908  10.991   6.238
  338SER      N 5268   6.841  10.779   6.277
  338SER     HN 5269   6.768  10.718   6.309
  338SER     CA 5270   6.966  10.714   6.238
  338SER     HA 5271   7.048  10.772   6.278
  338SER     CB 5272   6.973  10.569   6.294
  338SER    HB1 5273   6.938  10.570   6.400
  338SER    HB2 5274   7.079  10.534   6.291
  338SER     OG 5275   6.892  10.477   6.222
  338SER    HG1 5276   6.937  10.465   6.137
  338SER      C 5277   6.992  10.719   6.089
  338SER      O 5278   7.107  10.726   6.046
  339LEU      N 5279   6.884  10.723   6.005
  339LEU     HN 5280   6.792  10.714   6.042
  339LEU     CA 5281   6.891  10.742   5.861
  339LEU     HA 5282   6.957  10.667   5.820
  339LEU     CB 5283   6.749  10.726   5.800
  339LEU    HB1 5284   6.683  10.805   5.844
  339LEU    HB2 5285   6.709  10.627   5.830
  339LEU     CG 5286   6.738  10.737   5.646
  339LEU     HG 5287   6.777  10.837   5.615
  339LEU    CD1 5288   6.820  10.629   5.574
  339LEU   HD11 5289   6.784  10.527   5.602
  339LEU   HD12 5290   6.928  10.637   5.601
  339LEU   HD13 5291   6.810  10.641   5.463
  339LEU    CD2 5292   6.592  10.736   5.601
  339LEU   HD21 5293   6.538  10.822   5.646
  339LEU   HD22 5294   6.542  10.642   5.633
  339LEU   HD23 5295   6.587  10.745   5.490
  339LEU      C 5296   6.954  10.874   5.822
  339LEU      O 5297   7.050  10.875   5.744
  340ALA      N 5298   6.909  10.987   5.883
  340ALA     HN 5299   6.832  10.981   5.946
  340ALA     CA 5300   6.965  11.120   5.864
  340ALA     HA 5301   6.964  11.143   5.758
  340ALA     CB 5302   6.878  11.222   5.940
  340ALA    HB1 5303   6.876  11.197   6.049
  340ALA    HB2 5304   6.773  11.219   5.903
  340ALA    HB3 5305   6.918  11.324   5.928
  340ALA      C 5306   7.111  11.133   5.905
  340ALA      O 5307   7.187  11.205   5.839
  341GLU      N 5308   7.151  11.062   6.012
  341GLU     HN 5309   7.085  11.007   6.062
  341GLU     CA 5310   7.287  11.052   6.061
  341GLU     HA 5311   7.330  11.151   6.063
  341GLU     CB 5312   7.282  10.993   6.204
  341GLU    HB1 5313   7.239  10.891   6.199
  341GLU    HB2 5314   7.215  11.058   6.265
  341GLU     CG 5315   7.418  10.984   6.277
  341GLU    HG1 5316   7.467  11.083   6.275
  341GLU    HG2 5317   7.482  10.910   6.225
  341GLU     CD 5318   7.408  10.940   6.424
  341GLU    OE1 5319   7.507  10.964   6.497
  341GLU    OE2 5320   7.303  10.885   6.465
  341GLU      C 5321   7.380  10.974   5.969
  341GLU      O 5322   7.488  11.022   5.934
  342HSD      N 5323   7.335  10.856   5.919
  342HSD     HN 5324   7.247  10.820   5.950
  342HSD     CA 5325   7.406  10.772   5.824
  342HSD     HA 5326   7.508  10.760   5.858
  342HSD     CB 5327   7.338  10.633   5.813
  342HSD    HB1 5328   7.394  10.572   5.739
  342HSD    HB2 5329   7.234  10.649   5.776
  342HSD    ND1 5330   7.253  10.438   5.948
  342HSD    HD1 5331   7.203  10.396   5.871
  342HSD     CG 5332   7.329  10.552   5.941
  342HSD    CE1 5333   7.260  10.392   6.074
  342HSD    HE1 5334   7.207  10.302   6.106
  342HSD    NE2 5335   7.337  10.468   6.149
  342HSD    CD2 5336   7.380  10.570   6.066
  342HSD    HD2 5337   7.447  10.647   6.105
  342HSD      C 5338   7.419  10.834   5.685
  342HSD      O 5339   7.517  10.810   5.615
  343GLN      N 5340   7.319  10.916   5.643
  343GLN     HN 5341   7.237  10.925   5.699
  343GLN     CA 5342   7.321  10.999   5.524
  343GLN     HA 5343   7.351  10.937   5.441
  343GLN     CB 5344   7.180  11.058   5.497
  343GLN    HB1 5345   7.189  11.142   5.426
  343GLN    HB2 5346   7.139  11.095   5.593
  343GLN     CG 5347   7.080  10.954   5.439
  343GLN    HG1 5348   7.070  10.870   5.509
  343GLN    HG2 5349   7.122  10.916   5.343
  343GLN     CD 5350   6.939  11.007   5.409
  343GLN    OE1 5351   6.860  10.940   5.344
  343GLN    NE2 5352   6.905  11.128   5.459
  343GLN   HE21 5353   6.814  11.163   5.439
  343GLN   HE22 5354   6.971  11.180   5.511
  343GLN      C 5355   7.427  11.109   5.528
  343GLN      O 5356   7.498  11.129   5.430
  344ALA      N 5357   7.441  11.177   5.644
  344ALA     HN 5358   7.378  11.160   5.720
  344ALA     CA 5359   7.545  11.274   5.671
  344ALA     HA 5360   7.549  11.344   5.588
  344ALA     CB 5361   7.513  11.350   5.801
  344ALA    HB1 5362   7.507  11.279   5.886
  344ALA    HB2 5363   7.414  11.401   5.792
  344ALA    HB3 5364   7.592  11.425   5.823
  344ALA      C 5365   7.685  11.214   5.676
  344ALA      O 5366   7.779  11.275   5.625
  345ASN      N 5367   7.699  11.092   5.733
  345ASN     HN 5368   7.620  11.048   5.776
  345ASN     CA 5369   7.822  11.014   5.737
  345ASN     HA 5370   7.901  11.078   5.774
  345ASN     CB 5371   7.807  10.890   5.830
  345ASN    HB1 5372   7.899  10.828   5.822
  345ASN    HB2 5373   7.719  10.832   5.797
  345ASN     CG 5374   7.789  10.925   5.978
  345ASN    OD1 5375   7.817  11.036   6.023
  345ASN    ND2 5376   7.737  10.827   6.056
  345ASN   HD21 5377   7.725  10.844   6.153
  345ASN   HD22 5378   7.717  10.738   6.016
  345ASN      C 5379   7.867  10.968   5.600
  345ASN      O 5380   7.985  10.980   5.567
  346LEU      N 5381   7.774  10.917   5.515
  346LEU     HN 5382   7.679  10.905   5.546
  346LEU     CA 5383   7.800  10.876   5.379
  346LEU     HA 5384   7.887  10.812   5.379
  346LEU     CB 5385   7.679  10.799   5.320
  346LEU    HB1 5386   7.591  10.867   5.319
  346LEU    HB2 5387   7.656  10.714   5.388
  346LEU     CG 5388   7.699  10.744   5.177
  346LEU     HG 5389   7.707  10.830   5.107
  346LEU    CD1 5390   7.826  10.657   5.163
  346LEU   HD11 5391   7.820  10.570   5.232
  346LEU   HD12 5392   7.916  10.717   5.189
  346LEU   HD13 5393   7.835  10.620   5.059
  346LEU    CD2 5394   7.574  10.668   5.130
  346LEU   HD21 5395   7.487  10.736   5.129
  346LEU   HD22 5396   7.552  10.583   5.198
  346LEU   HD23 5397   7.590  10.630   5.026
  346LEU      C 5398   7.841  10.992   5.290
  346LEU      O 5399   7.934  10.979   5.210
  347ARG      N 5400   7.776  11.110   5.306
  347ARG     HN 5401   7.697  11.115   5.368
  347ARG     CA 5402   7.813  11.233   5.240
  347ARG     HA 5403   7.821  11.213   5.134
  347ARG     CB 5404   7.703  11.340   5.263
  347ARG    HB1 5405   7.690  11.355   5.372
  347ARG    HB2 5406   7.607  11.303   5.221
  347ARG     CG 5407   7.735  11.476   5.198
  347ARG    HG1 5408   7.761  11.459   5.091
  347ARG    HG2 5409   7.825  11.519   5.249
  347ARG     CD 5410   7.619  11.576   5.207
  347ARG    HD1 5411   7.603  11.606   5.313
  347ARG    HD2 5412   7.528  11.531   5.164
  347ARG     NE 5413   7.653  11.698   5.128
  347ARG     HE 5414   7.752  11.716   5.115
  347ARG     CZ 5415   7.568  11.788   5.078
  347ARG    NH1 5416   7.436  11.778   5.092
  347ARG   HH11 5417   7.398  11.702   5.144
  347ARG   HH12 5418   7.375  11.847   5.053
  347ARG    NH2 5419   7.618  11.889   5.007
  347ARG   HH21 5420   7.716  11.897   4.996
  347ARG   HH22 5421   7.556  11.957   4.969
  347ARG      C 5422   7.951  11.283   5.277
  347ARG      O 5423   8.029  11.318   5.188
  348MET      N 5424   7.986  11.279   5.407
  348MET     HN 5425   7.920  11.252   5.477
  348MET     CA 5426   8.118  11.314   5.459
  348MET     HA 5427   8.145  11.412   5.422
  348MET     CB 5428   8.112  11.316   5.614
  348MET    HB1 5429   8.082  11.214   5.648
  348MET    HB2 5430   8.034  11.388   5.645
  348MET     CG 5431   8.243  11.353   5.686
  348MET    HG1 5432   8.318  11.274   5.664
  348MET    HG2 5433   8.223  11.351   5.795
  348MET     SD 5434   8.315  11.514   5.643
  348MET     CE 5435   8.184  11.625   5.703
  348MET    HE1 5436   8.155  11.600   5.808
  348MET    HE2 5437   8.093  11.616   5.639
  348MET    HE3 5438   8.219  11.730   5.701
  348MET      C 5439   8.229  11.224   5.406
  348MET      O 5440   8.335  11.272   5.367
  349CYS      N 5441   8.203  11.091   5.398
  349CYS     HN 5442   8.116  11.055   5.433
  349CYS     CA 5443   8.292  10.992   5.339
  349CYS     HA 5444   8.390  11.007   5.383
  349CYS     CB 5445   8.245  10.848   5.370
  349CYS    HB1 5446   8.307  10.776   5.311
  349CYS    HB2 5447   8.139  10.836   5.337
  349CYS     SG 5448   8.259  10.809   5.547
  349CYS    HG1 5449   8.147  10.872   5.581
  349CYS      C 5450   8.312  11.009   5.190
  349CYS      O 5451   8.422  10.987   5.141
  350CYS      N 5452   8.206  11.049   5.115
  350CYS     HN 5453   8.117  11.065   5.159
  350CYS     CA 5454   8.211  11.077   4.972
  350CYS     HA 5455   8.271  10.999   4.926
  350CYS     CB 5456   8.070  11.075   4.908
  350CYS    HB1 5457   8.076  11.111   4.803
  350CYS    HB2 5458   8.003  11.143   4.965
  350CYS     SG 5459   8.005  10.905   4.911
  350CYS    HG1 5460   7.967  10.910   5.038
  350CYS      C 5461   8.282  11.206   4.938
  350CYS      O 5462   8.356  11.211   4.839
  351GLU      N 5463   8.265  11.311   5.021
  351GLU     HN 5464   8.198  11.307   5.095
  351GLU     CA 5465   8.340  11.436   5.015
  351GLU     HA 5466   8.335  11.473   4.914
  351GLU     CB 5467   8.280  11.541   5.112
  351GLU    HB1 5468   8.353  11.624   5.127
  351GLU    HB2 5469   8.262  11.492   5.210
  351GLU     CG 5470   8.146  11.601   5.062
  351GLU    HG1 5471   8.077  11.518   5.039
  351GLU    HG2 5472   8.165  11.658   4.969
  351GLU     CD 5473   8.074  11.697   5.159
  351GLU    OE1 5474   7.963  11.743   5.119
  351GLU    OE2 5475   8.126  11.722   5.270
  351GLU      C 5476   8.489  11.418   5.040
  351GLU      O 5477   8.571  11.474   4.967
  352LEU      N 5478   8.526  11.336   5.141
  352LEU     HN 5479   8.456  11.295   5.200
  352LEU     CA 5480   8.663  11.297   5.172
  352LEU     HA 5481   8.723  11.387   5.174
  352LEU     CB 5482   8.668  11.228   5.310
  352LEU    HB1 5483   8.765  11.174   5.321
  352LEU    HB2 5484   8.585  11.153   5.314
  352LEU     CG 5485   8.652  11.324   5.431
  352LEU     HG 5486   8.566  11.391   5.413
  352LEU    CD1 5487   8.627  11.245   5.561
  352LEU   HD11 5488   8.712  11.176   5.582
  352LEU   HD12 5489   8.534  11.184   5.552
  352LEU   HD13 5490   8.617  11.315   5.647
  352LEU    CD2 5491   8.769  11.420   5.444
  352LEU   HD21 5492   8.781  11.482   5.353
  352LEU   HD22 5493   8.859  11.365   5.461
  352LEU   HD23 5494   8.756  11.487   5.532
  352LEU      C 5495   8.728  11.209   5.066
  352LEU      O 5496   8.844  11.231   5.032
  353ALA      N 5497   8.652  11.112   5.009
  353ALA     HN 5498   8.559  11.096   5.042
  353ALA     CA 5499   8.695  11.025   4.901
  353ALA     HA 5500   8.787  10.977   4.930
  353ALA     CB 5501   8.587  10.918   4.872
  353ALA    HB1 5502   8.492  10.966   4.843
  353ALA    HB2 5503   8.569  10.857   4.963
  353ALA    HB3 5504   8.620  10.851   4.790
  353ALA      C 5505   8.726  11.100   4.773
  353ALA      O 5506   8.831  11.079   4.711
  354LEU      N 5507   8.635  11.193   4.733
  354LEU     HN 5508   8.550  11.205   4.785
  354LEU     CA 5509   8.651  11.281   4.620
  354LEU     HA 5510   8.679  11.220   4.534
  354LEU     CB 5511   8.517  11.353   4.590
  354LEU    HB1 5512   8.493  11.418   4.678
  354LEU    HB2 5513   8.437  11.277   4.580
  354LEU     CG 5514   8.519  11.441   4.464
  354LEU     HG 5515   8.604  11.513   4.471
  354LEU    CD1 5516   8.537  11.358   4.336
  354LEU   HD11 5517   8.464  11.274   4.334
  354LEU   HD12 5518   8.639  11.315   4.331
  354LEU   HD13 5519   8.519  11.421   4.246
  354LEU    CD2 5520   8.395  11.529   4.458
  354LEU   HD21 5521   8.382  11.584   4.554
  354LEU   HD22 5522   8.305  11.468   4.439
  354LEU   HD23 5523   8.407  11.605   4.377
  354LEU      C 5524   8.764  11.380   4.636
  354LEU      O 5525   8.841  11.401   4.542
  355CYS      N 5526   8.777  11.441   4.756
  355CYS     HN 5527   8.710  11.424   4.828
  355CYS     CA 5528   8.884  11.534   4.792
  355CYS     HA 5529   8.886  11.613   4.719
  355CYS     CB 5530   8.860  11.595   4.933
  355CYS    HB1 5531   8.852  11.511   5.007
  355CYS    HB2 5532   8.761  11.647   4.932
  355CYS     SG 5533   8.988  11.710   4.987
  355CYS    HG1 5534   8.943  11.813   4.917
  355CYS      C 5535   9.022  11.471   4.780
  355CYS      O 5536   9.112  11.531   4.720
  356LYS      N 5537   9.038  11.346   4.828
  356LYS     HN 5538   8.964  11.302   4.879
  356LYS     CA 5539   9.156  11.264   4.809
  356LYS     HA 5540   9.242  11.320   4.844
  356LYS     CB 5541   9.143  11.134   4.893
  356LYS    HB1 5542   9.211  11.057   4.850
  356LYS    HB2 5543   9.038  11.098   4.884
  356LYS     CG 5544   9.176  11.149   5.043
  356LYS    HG1 5545   9.158  11.051   5.092
  356LYS    HG2 5546   9.106  11.224   5.087
  356LYS     CD 5547   9.321  11.193   5.070
  356LYS    HD1 5548   9.326  11.304   5.059
  356LYS    HD2 5549   9.386  11.147   4.993
  356LYS     CE 5550   9.371  11.154   5.208
  356LYS    HE1 5551   9.363  11.045   5.223
  356LYS    HE2 5552   9.312  11.205   5.286
  356LYS     NZ 5553   9.513  11.191   5.226
  356LYS    HZ1 5554   9.521  11.295   5.233
  356LYS    HZ2 5555   9.569  11.157   5.145
  356LYS    HZ3 5556   9.551  11.149   5.314
  356LYS      C 5557   9.192  11.233   4.665
  356LYS      O 5558   9.309  11.240   4.628
  357VAL      N 5559   9.091  11.200   4.580
  357VAL     HN 5560   8.997  11.197   4.613
  357VAL     CA 5561   9.109  11.170   4.438
  357VAL     HA 5562   9.198  11.109   4.429
  357VAL     CB 5563   8.986  11.093   4.380
  357VAL     HB 5564   8.894  11.144   4.416
  357VAL    CG1 5565   8.981  11.086   4.226
  357VAL   HG11 5566   9.070  11.034   4.186
  357VAL   HG12 5567   8.976  11.188   4.182
  357VAL   HG13 5568   8.890  11.029   4.194
  357VAL    CG2 5569   8.981  10.950   4.437
  357VAL   HG21 5570   8.971  10.953   4.547
  357VAL   HG22 5571   9.073  10.895   4.410
  357VAL   HG23 5572   8.893  10.896   4.395
  357VAL      C 5573   9.141  11.293   4.353
  357VAL      O 5574   9.235  11.289   4.273
  358VAL      N 5575   9.067  11.405   4.369
  358VAL     HN 5576   8.994  11.407   4.439
  358VAL     CA 5577   9.082  11.528   4.291
  358VAL     HA 5578   9.086  11.499   4.187
  358VAL     CB 5579   8.963  11.626   4.313
  358VAL     HB 5580   8.945  11.634   4.422
  358VAL    CG1 5581   8.985  11.768   4.258
  358VAL   HG11 5582   9.002  11.766   4.148
  358VAL   HG12 5583   9.073  11.815   4.307
  358VAL   HG13 5584   8.896  11.831   4.278
  358VAL    CG2 5585   8.834  11.569   4.252
  358VAL   HG21 5586   8.818  11.465   4.287
  358VAL   HG22 5587   8.841  11.570   4.141
  358VAL   HG23 5588   8.747  11.631   4.284
  358VAL      C 5589   9.216  11.597   4.312
  358VAL      O 5590   9.279  11.641   4.216
  359ASN      N 5591   9.265  11.602   4.438
  359ASN     HN 5592   9.211  11.565   4.515
  359ASN     CA 5593   9.394  11.658   4.475
  359ASN     HA 5594   9.412  11.746   4.414
  359ASN     CB 5595   9.394  11.696   4.626
  359ASN    HB1 5596   9.498  11.716   4.659
  359ASN    HB2 5597   9.352  11.612   4.684
  359ASN     CG 5598   9.311  11.822   4.653
  359ASN    OD1 5599   9.354  11.933   4.623
  359ASN    ND2 5600   9.191  11.806   4.714
  359ASN   HD21 5601   9.161  11.714   4.738
  359ASN   HD22 5602   9.136  11.885   4.732
  359ASN      C 5603   9.514  11.568   4.441
  359ASN      O 5604   9.628  11.614   4.447
  360SER      N 5605   9.491  11.440   4.401
  360SER     HN 5606   9.398  11.404   4.400
  360SER     CA 5607   9.597  11.347   4.362
  360SER     HA 5608   9.688  11.376   4.409
  360SER     CB 5609   9.560  11.202   4.407
  360SER    HB1 5610   9.520  11.205   4.511
  360SER    HB2 5611   9.651  11.139   4.405
  360SER     OG 5612   9.462  11.141   4.324
  360SER    HG1 5613   9.383  11.196   4.329
  360SER      C 5614   9.636  11.352   4.214
  360SER      O 5615   9.721  11.275   4.172
  361HSD      N 5616   9.585  11.451   4.136
  361HSD     HN 5617   9.514  11.511   4.172
  361HSD     CA 5618   9.625  11.479   3.998
  361HSD     HA 5619   9.606  11.390   3.939
  361HSD     CB 5620   9.541  11.597   3.941
  361HSD    HB1 5621   9.433  11.575   3.959
  361HSD    HB2 5622   9.557  11.603   3.832
  361HSD    ND1 5623   9.504  11.783   4.110
  361HSD    HD1 5624   9.427  11.740   4.158
  361HSD     CG 5625   9.572  11.732   4.001
  361HSD    CE1 5626   9.558  11.904   4.137
  361HSD    HE1 5627   9.522  11.966   4.220
  361HSD    NE2 5628   9.657  11.934   4.055
  361HSD    CD2 5629   9.663  11.828   3.967
  361HSD    HD2 5630   9.734  11.831   3.885
  361HSD      C 5631   9.773  11.509   3.980
  361HSD      O 5632   9.831  11.480   3.875
  362CYS      N 5633   9.835  11.568   4.084
  362CYS     HN 5634   9.783  11.588   4.167
  362CYS     CA 5635   9.975  11.609   4.090
  362CYS     HA 5636  10.003  11.646   3.993
  362CYS     CB 5637   9.992  11.721   4.196
  362CYS    HB1 5638   9.922  11.804   4.170
  362CYS    HB2 5639  10.095  11.761   4.190
  362CYS     SG 5640   9.958  11.664   4.365
  362CYS    HG1 5641   9.829  11.694   4.363
  362CYS      C 5642  10.073  11.495   4.113
  362CYS      O 5643  10.190  11.508   4.076
  363VAL      N 5644  10.026  11.381   4.170
  363VAL     HN 5645   9.931  11.377   4.200
  363VAL     CA 5646  10.103  11.259   4.191
  363VAL     HA 5647  10.206  11.278   4.163
  363VAL     CB 5648  10.096  11.212   4.339
  363VAL     HB 5649  10.148  11.114   4.350
  363VAL    CG1 5650  10.165  11.314   4.432
  363VAL   HG11 5651  10.107  11.408   4.438
  363VAL   HG12 5652  10.266  11.339   4.393
  363VAL   HG13 5653  10.176  11.272   4.534
  363VAL    CG2 5654   9.954  11.181   4.390
  363VAL   HG21 5655   9.903  11.112   4.321
  363VAL   HG22 5656   9.895  11.274   4.399
  363VAL   HG23 5657   9.961  11.132   4.490
  363VAL      C 5658  10.057  11.145   4.099
  363VAL      O 5659  10.094  11.029   4.118
  364PHE      N 5660   9.974  11.176   3.997
  364PHE     HN 5661   9.946  11.271   3.984
  364PHE     CA 5662   9.924  11.084   3.896
  364PHE     HA 5663   9.879  11.000   3.947
  364PHE     CB 5664   9.817  11.160   3.813
  364PHE    HB1 5665   9.868  11.231   3.745
  364PHE    HB2 5666   9.751  11.216   3.883
  364PHE     CG 5667   9.730  11.069   3.731
  364PHE    CD1 5668   9.761  11.042   3.596
  364PHE    HD1 5669   9.844  11.092   3.549
  364PHE    CE1 5670   9.687  10.949   3.524
  364PHE    HE1 5671   9.709  10.930   3.420
  364PHE     CZ 5672   9.583  10.880   3.586
  364PHE     HZ 5673   9.527  10.806   3.532
  364PHE    CD2 5674   9.623  11.001   3.791
  364PHE    HD2 5675   9.598  11.020   3.894
  364PHE    CE2 5676   9.551  10.906   3.720
  364PHE    HE2 5677   9.470  10.852   3.767
  364PHE      C 5678  10.038  11.031   3.808
  364PHE      O 5679  10.122  11.112   3.766
  365PRO      N 5680  10.047  10.899   3.779
  365PRO     CD 5681   9.950  10.796   3.820
  365PRO    HD1 5682   9.862  10.799   3.752
  365PRO    HD2 5683   9.918  10.813   3.925
  365PRO     CA 5684  10.154  10.839   3.699
  365PRO     HA 5685  10.250  10.856   3.748
  365PRO     CB 5686  10.118  10.689   3.688
  365PRO    HB1 5687  10.207  10.624   3.694
  365PRO    HB2 5688  10.064  10.668   3.593
  365PRO     CG 5689  10.025  10.664   3.806
  365PRO    HG1 5690   9.956  10.580   3.786
  365PRO    HG2 5691  10.083  10.642   3.898
  365PRO      C 5692  10.171  10.902   3.562
  365PRO      O 5693  10.073  10.917   3.489
  366ARG      N 5694  10.296  10.937   3.527
  366ARG     HN 5695  10.373  10.915   3.588
  366ARG     CA 5696  10.332  11.008   3.406
  366ARG     HA 5697  10.272  11.098   3.401
  366ARG     CB 5698  10.482  11.045   3.411
  366ARG    HB1 5699  10.542  10.953   3.394
  366ARG    HB2 5700  10.506  11.083   3.513
  366ARG     CG 5701  10.521  11.152   3.308
  366ARG    HG1 5702  10.462  11.244   3.329
  366ARG    HG2 5703  10.495  11.114   3.207
  366ARG     CD 5704  10.670  11.187   3.311
  366ARG    HD1 5705  10.732  11.095   3.311
  366ARG    HD2 5706  10.693  11.248   3.401
  366ARG     NE 5707  10.704  11.267   3.189
  366ARG     HE 5708  10.719  11.364   3.205
  366ARG     CZ 5709  10.716  11.218   3.065
  366ARG    NH1 5710  10.715  11.088   3.040
  366ARG   HH11 5711  10.709  11.055   2.945
  366ARG   HH12 5712  10.718  11.021   3.114
  366ARG    NH2 5713  10.732  11.305   2.966
  366ARG   HH21 5714  10.747  11.401   2.983
  366ARG   HH22 5715  10.726  11.271   2.871
  366ARG      C 5716  10.297  10.934   3.277
  366ARG      O 5717  10.258  10.997   3.179
  367GLU      N 5718  10.307  10.800   3.277
  367GLU     HN 5719  10.338  10.751   3.360
  367GLU     CA 5720  10.277  10.716   3.163
  367GLU     HA 5721  10.301  10.770   3.073
  367GLU     CB 5722  10.359  10.585   3.169
  367GLU    HB1 5723  10.338  10.527   3.077
  367GLU    HB2 5724  10.327  10.526   3.257
  367GLU     CG 5725  10.513  10.604   3.178
  367GLU    HG1 5726  10.539  10.701   3.131
  367GLU    HG2 5727  10.561  10.522   3.121
  367GLU     CD 5728  10.575  10.601   3.318
  367GLU    OE1 5729  10.700  10.582   3.322
  367GLU    OE2 5730  10.503  10.620   3.419
  367GLU      C 5731  10.128  10.684   3.147
  367GLU      O 5732  10.083  10.668   3.034
  368LEU      N 5733  10.047  10.684   3.256
  368LEU     HN 5734  10.085  10.683   3.348
  368LEU     CA 5735   9.901  10.688   3.247
  368LEU     HA 5736   9.870  10.609   3.180
  368LEU     CB 5737   9.831  10.668   3.385
  368LEU    HB1 5738   9.724  10.698   3.374
  368LEU    HB2 5739   9.880  10.736   3.458
  368LEU     CG 5740   9.833  10.525   3.443
  368LEU     HG 5741   9.939  10.496   3.461
  368LEU    CD1 5742   9.758  10.519   3.577
  368LEU   HD11 5743   9.649  10.531   3.561
  368LEU   HD12 5744   9.792  10.601   3.645
  368LEU   HD13 5745   9.775  10.421   3.627
  368LEU    CD2 5746   9.780  10.420   3.346
  368LEU   HD21 5747   9.842  10.418   3.254
  368LEU   HD22 5748   9.675  10.443   3.318
  368LEU   HD23 5749   9.785  10.319   3.393
  368LEU      C 5750   9.852  10.818   3.186
  368LEU      O 5751   9.758  10.820   3.107
  369LYS      N 5752   9.919  10.931   3.221
  369LYS     HN 5753   9.995  10.924   3.286
  369LYS     CA 5754   9.893  11.064   3.171
  369LYS     HA 5755   9.786  11.082   3.176
  369LYS     CB 5756   9.967  11.165   3.261
  369LYS    HB1 5757  10.076  11.149   3.249
  369LYS    HB2 5758   9.940  11.142   3.367
  369LYS     CG 5759   9.937  11.313   3.236
  369LYS    HG1 5760   9.831  11.324   3.204
  369LYS    HG2 5761  10.002  11.350   3.154
  369LYS     CD 5762   9.961  11.395   3.363
  369LYS    HD1 5763  10.066  11.380   3.395
  369LYS    HD2 5764   9.894  11.355   3.443
  369LYS     CE 5765   9.934  11.544   3.345
  369LYS    HE1 5766   9.835  11.559   3.296
  369LYS    HE2 5767  10.014  11.590   3.283
  369LYS     NZ 5768   9.932  11.612   3.476
  369LYS    HZ1 5769  10.016  11.587   3.530
  369LYS    HZ2 5770   9.846  11.584   3.528
  369LYS    HZ3 5771   9.930  11.715   3.460
  369LYS      C 5772   9.923  11.082   3.024
  369LYS      O 5773   9.846  11.147   2.954
  370GLU      N 5774  10.033  11.020   2.974
  370GLU     HN 5775  10.099  10.976   3.035
  370GLU     CA 5776  10.064  11.009   2.832
  370GLU     HA 5777  10.055  11.108   2.789
  370GLU     CB 5778  10.208  10.957   2.810
  370GLU    HB1 5779  10.217  10.920   2.706
  370GLU    HB2 5780  10.226  10.872   2.880
  370GLU     CG 5781  10.319  11.062   2.833
  370GLU    HG1 5782  10.326  11.084   2.941
  370GLU    HG2 5783  10.291  11.155   2.779
  370GLU     CD 5784  10.458  11.021   2.784
  370GLU    OE1 5785  10.543  11.111   2.764
  370GLU    OE2 5786  10.484  10.899   2.763
  370GLU      C 5787   9.966  10.924   2.753
  370GLU      O 5788   9.930  10.961   2.642
  371VAL      N 5789   9.923  10.808   2.809
  371VAL     HN 5790   9.957  10.780   2.899
  371VAL     CA 5791   9.824  10.718   2.749
  371VAL     HA 5792   9.855  10.701   2.647
  371VAL     CB 5793   9.818  10.582   2.825
  371VAL     HB 5794   9.821  10.603   2.934
  371VAL    CG1 5795   9.693  10.497   2.796
  371VAL   HG11 5796   9.686  10.471   2.689
  371VAL   HG12 5797   9.601  10.552   2.825
  371VAL   HG13 5798   9.700  10.402   2.853
  371VAL    CG2 5799   9.941  10.497   2.792
  371VAL   HG21 5800  10.034  10.556   2.807
  371VAL   HG22 5801   9.937  10.463   2.687
  371VAL   HG23 5802   9.945  10.409   2.859
  371VAL      C 5803   9.687  10.781   2.736
  371VAL      O 5804   9.625  10.774   2.630
  372PHE      N 5805   9.640  10.851   2.842
  372PHE     HN 5806   9.692  10.855   2.927
  372PHE     CA 5807   9.512  10.920   2.844
  372PHE     HA 5808   9.437  10.856   2.799
  372PHE     CB 5809   9.471  10.956   2.990
  372PHE    HB1 5810   9.378  11.017   2.984
  372PHE    HB2 5811   9.553  11.015   3.034
  372PHE     CG 5812   9.441  10.844   3.087
  372PHE    CD1 5813   9.438  10.709   3.051
  372PHE    HD1 5814   9.462  10.678   2.951
  372PHE    CE1 5815   9.404  10.611   3.145
  372PHE    HE1 5816   9.404  10.507   3.117
  372PHE     CZ 5817   9.369  10.647   3.275
  372PHE     HZ 5818   9.341  10.572   3.347
  372PHE    CD2 5819   9.408  10.879   3.220
  372PHE    HD2 5820   9.410  10.983   3.251
  372PHE    CE2 5821   9.370  10.782   3.312
  372PHE    HE2 5822   9.342  10.809   3.413
  372PHE      C 5823   9.512  11.046   2.756
  372PHE      O 5824   9.409  11.079   2.696
  373ALA      N 5825   9.627  11.117   2.745
  373ALA     HN 5826   9.706  11.092   2.801
  373ALA     CA 5827   9.647  11.230   2.655
  373ALA     HA 5828   9.561  11.295   2.664
  373ALA     CB 5829   9.775  11.306   2.694
  373ALA    HB1 5830   9.863  11.240   2.687
  373ALA    HB2 5831   9.767  11.344   2.798
  373ALA    HB3 5832   9.790  11.393   2.625
  373ALA      C 5833   9.651  11.191   2.509
  373ALA      O 5834   9.594  11.260   2.424
  374SER      N 5835   9.712  11.074   2.478
  374SER     HN 5836   9.763  11.025   2.548
  374SER     CA 5837   9.709  11.009   2.348
  374SER     HA 5838   9.739  11.082   2.273
  374SER     CB 5839   9.807  10.890   2.347
  374SER    HB1 5840   9.775  10.815   2.423
  374SER    HB2 5841   9.909  10.926   2.373
  374SER     OG 5842   9.813  10.826   2.220
  374SER    HG1 5843   9.819  10.731   2.240
  374SER      C 5844   9.568  10.969   2.307
  374SER      O 5845   9.529  10.988   2.192
  375TRP      N 5846   9.487  10.916   2.403
  375TRP     HN 5847   9.522  10.900   2.495
  375TRP     CA 5848   9.347  10.884   2.383
  375TRP     HA 5849   9.339  10.823   2.294
  375TRP     CB 5850   9.288  10.806   2.504
  375TRP    HB1 5851   9.179  10.792   2.486
  375TRP    HB2 5852   9.302  10.869   2.594
  375TRP     CG 5853   9.345  10.670   2.536
  375TRP    CD1 5854   9.424  10.595   2.454
  375TRP    HD1 5855   9.460  10.626   2.357
  375TRP    NE1 5856   9.451  10.475   2.515
  375TRP    HE1 5857   9.508  10.405   2.478
  375TRP    CE2 5858   9.388  10.466   2.637
  375TRP    CD2 5859   9.321  10.589   2.654
  375TRP    CE3 5860   9.249  10.609   2.773
  375TRP    HE3 5861   9.198  10.702   2.792
  375TRP    CZ3 5862   9.240  10.506   2.869
  375TRP    HZ3 5863   9.182  10.522   2.959
  375TRP    CZ2 5864   9.381  10.363   2.733
  375TRP    HZ2 5865   9.432  10.268   2.719
  375TRP    CH2 5866   9.305  10.384   2.849
  375TRP    HH2 5867   9.298  10.306   2.924
  375TRP      C 5868   9.259  11.004   2.350
  375TRP      O 5869   9.179  10.993   2.256
  376ARG      N 5870   9.273  11.119   2.420
  376ARG     HN 5871   9.335  11.125   2.499
  376ARG     CA 5872   9.200  11.240   2.385
  376ARG     HA 5873   9.099  11.212   2.362
  376ARG     CB 5874   9.197  11.347   2.499
  376ARG    HB1 5875   9.300  11.384   2.518
  376ARG    HB2 5876   9.159  11.299   2.592
  376ARG     CG 5877   9.104  11.466   2.462
  376ARG    HG1 5878   9.004  11.425   2.437
  376ARG    HG2 5879   9.147  11.513   2.371
  376ARG     CD 5880   9.084  11.579   2.565
  376ARG    HD1 5881   9.011  11.653   2.523
  376ARG    HD2 5882   9.180  11.629   2.585
  376ARG     NE 5883   9.028  11.530   2.694
  376ARG     HE 5884   8.932  11.503   2.695
  376ARG     CZ 5885   9.095  11.520   2.809
  376ARG    NH1 5886   9.222  11.558   2.820
  376ARG   HH11 5887   9.272  11.592   2.741
  376ARG   HH12 5888   9.269  11.547   2.907
  376ARG    NH2 5889   9.030  11.475   2.915
  376ARG   HH21 5890   8.933  11.448   2.907
  376ARG   HH22 5891   9.077  11.465   3.003
  376ARG      C 5892   9.243  11.301   2.253
  376ARG      O 5893   9.158  11.346   2.177
  377LEU      N 5894   9.375  11.302   2.222
  377LEU     HN 5895   9.442  11.266   2.287
  377LEU     CA 5896   9.429  11.351   2.096
  377LEU     HA 5897   9.391  11.452   2.081
  377LEU     CB 5898   9.584  11.355   2.103
  377LEU    HB1 5899   9.620  11.251   2.124
  377LEU    HB2 5900   9.614  11.420   2.189
  377LEU     CG 5901   9.657  11.406   1.977
  377LEU     HG 5902   9.634  11.336   1.892
  377LEU    CD1 5903   9.612  11.548   1.937
  377LEU   HD11 5904   9.634  11.619   2.018
  377LEU   HD12 5905   9.503  11.549   1.916
  377LEU   HD13 5906   9.666  11.580   1.845
  377LEU    CD2 5907   9.810  11.395   1.992
  377LEU   HD21 5908   9.839  11.289   2.009
  377LEU   HD22 5909   9.843  11.455   2.079
  377LEU   HD23 5910   9.860  11.431   1.900
  377LEU      C 5911   9.378  11.275   1.975
  377LEU      O 5912   9.326  11.336   1.883
  378ARG      N 5913   9.383  11.140   1.980
  378ARG     HN 5914   9.426  11.094   2.058
  378ARG     CA 5915   9.331  11.051   1.878
  378ARG     HA 5916   9.368  11.085   1.781
  378ARG     CB 5917   9.381  10.907   1.904
  378ARG    HB1 5918   9.327  10.838   1.835
  378ARG    HB2 5919   9.355  10.880   2.009
  378ARG     CG 5920   9.533  10.888   1.884
  378ARG    HG1 5921   9.587  10.973   1.930
  378ARG    HG2 5922   9.554  10.887   1.775
  378ARG     CD 5923   9.579  10.756   1.948
  378ARG    HD1 5924   9.511  10.675   1.916
  378ARG    HD2 5925   9.578  10.767   2.058
  378ARG     NE 5926   9.718  10.720   1.907
  378ARG     HE 5927   9.787  10.790   1.918
  378ARG     CZ 5928   9.757  10.600   1.862
  378ARG    NH1 5929   9.671  10.502   1.835
  378ARG   HH11 5930   9.574  10.519   1.836
  378ARG   HH12 5931   9.706  10.409   1.815
  378ARG    NH2 5932   9.886  10.579   1.842
  378ARG   HH21 5933   9.954  10.649   1.864
  378ARG   HH22 5934   9.918  10.489   1.809
  378ARG      C 5935   9.180  11.055   1.864
  378ARG      O 5936   9.128  11.041   1.753
  379CYS      N 5937   9.106  11.076   1.975
  379CYS     HN 5938   9.149  11.078   2.065
  379CYS     CA 5939   8.963  11.103   1.974
  379CYS     HA 5940   8.916  11.027   1.912
  379CYS     CB 5941   8.903  11.094   2.117
  379CYS    HB1 5942   8.806  11.149   2.119
  379CYS    HB2 5943   8.972  11.144   2.188
  379CYS     SG 5944   8.876  10.921   2.167
  379CYS    HG1 5945   9.003  10.900   2.200
  379CYS      C 5946   8.927  11.235   1.908
  379CYS      O 5947   8.833  11.240   1.829
  380ALA      N 5948   9.004  11.343   1.936
  380ALA     HN 5949   9.079  11.334   2.002
  380ALA     CA 5950   8.989  11.475   1.877
  380ALA     HA 5951   8.884  11.502   1.880
  380ALA     CB 5952   9.070  11.576   1.959
  380ALA    HB1 5953   9.178  11.549   1.959
  380ALA    HB2 5954   9.034  11.577   2.064
  380ALA    HB3 5955   9.060  11.678   1.917
  380ALA      C 5956   9.024  11.484   1.729
  380ALA      O 5957   8.959  11.556   1.656
  381GLU      N 5958   9.122  11.402   1.683
  381GLU     HN 5959   9.180  11.352   1.748
  381GLU     CA 5960   9.154  11.378   1.542
  381GLU     HA 5961   9.176  11.473   1.496
  381GLU     CB 5962   9.278  11.285   1.532
  381GLU    HB1 5963   9.285  11.246   1.428
  381GLU    HB2 5964   9.263  11.199   1.601
  381GLU     CG 5965   9.413  11.352   1.566
  381GLU    HG1 5966   9.402  11.406   1.662
  381GLU    HG2 5967   9.437  11.425   1.486
  381GLU     CD 5968   9.532  11.257   1.580
  381GLU    OE1 5969   9.644  11.308   1.610
  381GLU    OE2 5970   9.517  11.133   1.561
  381GLU      C 5971   9.039  11.319   1.461
  381GLU      O 5972   9.030  11.340   1.340
  382ARG      N 5973   8.948  11.245   1.529
  382ARG     HN 5974   8.962  11.229   1.626
  382ARG     CA 5975   8.830  11.184   1.472
  382ARG     HA 5976   8.842  11.171   1.366
  382ARG     CB 5977   8.810  11.047   1.541
  382ARG    HB1 5978   8.715  11.001   1.505
  382ARG    HB2 5979   8.803  11.062   1.651
  382ARG     CG 5980   8.926  10.949   1.512
  382ARG    HG1 5981   9.022  11.003   1.525
  382ARG    HG2 5982   8.917  10.914   1.407
  382ARG     CD 5983   8.926  10.829   1.606
  382ARG    HD1 5984   8.831  10.785   1.601
  382ARG    HD2 5985   8.945  10.859   1.710
  382ARG     NE 5986   9.030  10.731   1.563
  382ARG     HE 5987   9.098  10.766   1.501
  382ARG     CZ 5988   9.037  10.603   1.600
  382ARG    NH1 5989   8.960  10.550   1.693
  382ARG   HH11 5990   8.958  10.451   1.708
  382ARG   HH12 5991   8.901  10.608   1.749
  382ARG    NH2 5992   9.129  10.528   1.538
  382ARG   HH21 5993   9.204  10.570   1.490
  382ARG   HH22 5994   9.118  10.427   1.539
  382ARG      C 5995   8.704  11.269   1.491
  382ARG      O 5996   8.597  11.230   1.447
  383GLY      N 5997   8.716  11.387   1.557
  383GLY     HN 5998   8.807  11.418   1.587
  383GLY     CA 5999   8.606  11.478   1.588
  383GLY    HA1 6000   8.545  11.488   1.499
  383GLY    HA2 6001   8.649  11.574   1.615
  383GLY      C 6002   8.518  11.429   1.702
  383GLY      O 6003   8.409  11.480   1.722
  384ARG      N 6004   8.565  11.328   1.780
  384ARG     HN 6005   8.658  11.293   1.764
  384ARG     CA 6006   8.493  11.260   1.885
  384ARG     HA 6007   8.396  11.306   1.896
  384ARG     CB 6008   8.478  11.110   1.851
  384ARG    HB1 6009   8.428  11.059   1.937
  384ARG    HB2 6010   8.580  11.066   1.838
  384ARG     CG 6011   8.396  11.076   1.725
  384ARG    HG1 6012   8.374  10.967   1.725
  384ARG    HG2 6013   8.460  11.098   1.636
  384ARG     CD 6014   8.263  11.152   1.706
  384ARG    HD1 6015   8.208  11.111   1.619
  384ARG    HD2 6016   8.284  11.260   1.690
  384ARG     NE 6017   8.175  11.141   1.825
  384ARG     HE 6018   8.182  11.217   1.891
  384ARG     CZ 6019   8.086  11.046   1.857
  384ARG    NH1 6020   8.063  10.941   1.779
  384ARG   HH11 6021   8.113  10.929   1.695
  384ARG   HH12 6022   7.996  10.872   1.809
  384ARG    NH2 6023   8.018  11.060   1.970
  384ARG   HH21 6024   8.035  11.138   2.030
  384ARG   HH22 6025   7.952  10.989   1.997
  384ARG      C 6026   8.559  11.278   2.022
  384ARG      O 6027   8.569  11.185   2.102
  385GLU      N 6028   8.603  11.403   2.054
  385GLU     HN 6029   8.597  11.476   1.986
  385GLU     CA 6030   8.659  11.443   2.182
  385GLU     HA 6031   8.742  11.378   2.205
  385GLU     CB 6032   8.709  11.590   2.170
  385GLU    HB1 6033   8.620  11.654   2.150
  385GLU    HB2 6034   8.777  11.596   2.082
  385GLU     CG 6035   8.783  11.646   2.293
  385GLU    HG1 6036   8.866  11.578   2.318
  385GLU    HG2 6037   8.712  11.650   2.379
  385GLU     CD 6038   8.841  11.787   2.276
  385GLU    OE1 6039   8.920  11.827   2.365
  385GLU    OE2 6040   8.807  11.856   2.176
  385GLU      C 6041   8.565  11.423   2.302
  385GLU      O 6042   8.611  11.402   2.414
  386ASP      N 6043   8.432  11.420   2.276
  386ASP     HN 6044   8.400  11.441   2.184
  386ASP     CA 6045   8.327  11.384   2.370
  386ASP     HA 6046   8.342  11.442   2.458
  386ASP     CB 6047   8.184  11.412   2.314
  386ASP    HB1 6048   8.179  11.517   2.287
  386ASP    HB2 6049   8.111  11.394   2.396
  386ASP     CG 6050   8.140  11.333   2.192
  386ASP    OD1 6051   8.219  11.315   2.096
  386ASP    OD2 6052   8.022  11.292   2.191
  386ASP      C 6053   8.333  11.241   2.422
  386ASP      O 6054   8.289  11.213   2.534
  387ILE      N 6055   8.386  11.146   2.341
  387ILE     HN 6056   8.412  11.169   2.247
  387ILE     CA 6057   8.413  11.008   2.381
  387ILE     HA 6058   8.328  10.979   2.437
  387ILE     CB 6059   8.436  10.912   2.260
  387ILE     HB 6060   8.514  10.957   2.195
  387ILE    CG2 6061   8.484  10.770   2.300
  387ILE   HG21 6062   8.410  10.719   2.363
  387ILE   HG22 6063   8.580  10.775   2.356
  387ILE   HG23 6064   8.499  10.707   2.209
  387ILE    CG1 6065   8.310  10.901   2.172
  387ILE   HG11 6066   8.278  11.004   2.145
  387ILE   HG12 6067   8.229  10.854   2.232
  387ILE     CD 6068   8.329  10.820   2.044
  387ILE    HD1 6069   8.341  10.712   2.067
  387ILE    HD2 6070   8.420  10.855   1.990
  387ILE    HD3 6071   8.240  10.832   1.978
  387ILE      C 6072   8.529  10.998   2.479
  387ILE      O 6073   8.525  10.914   2.569
  388ALA      N 6074   8.632  11.086   2.466
  388ALA     HN 6075   8.626  11.159   2.398
  388ALA     CA 6076   8.756  11.082   2.542
  388ALA     HA 6077   8.805  10.988   2.524
  388ALA     CB 6078   8.847  11.198   2.498
  388ALA    HB1 6079   8.805  11.296   2.530
  388ALA    HB2 6080   8.857  11.199   2.387
  388ALA    HB3 6081   8.948  11.186   2.543
  388ALA      C 6082   8.739  11.087   2.693
  388ALA      O 6083   8.797  11.003   2.762
  389ASP      N 6084   8.656  11.180   2.746
  389ASP     HN 6085   8.609  11.245   2.686
  389ASP     CA 6086   8.629  11.194   2.888
  389ASP     HA 6087   8.724  11.193   2.939
  389ASP     CB 6088   8.555  11.325   2.927
  389ASP    HB1 6089   8.544  11.329   3.037
  389ASP    HB2 6090   8.458  11.318   2.880
  389ASP     CG 6091   8.619  11.458   2.884
  389ASP    OD1 6092   8.734  11.458   2.833
  389ASP    OD2 6093   8.551  11.561   2.908
  389ASP      C 6094   8.555  11.076   2.947
  389ASP      O 6095   8.587  11.032   3.058
  390ARG      N 6096   8.457  11.020   2.872
  390ARG     HN 6097   8.433  11.060   2.784
  390ARG     CA 6098   8.384  10.899   2.907
  390ARG     HA 6099   8.352  10.908   3.010
  390ARG     CB 6100   8.260  10.883   2.815
  390ARG    HB1 6101   8.211  10.786   2.837
  390ARG    HB2 6102   8.295  10.883   2.710
  390ARG     CG 6103   8.156  10.996   2.832
  390ARG    HG1 6104   8.204  11.093   2.808
  390ARG    HG2 6105   8.125  10.999   2.939
  390ARG     CD 6106   8.030  10.978   2.746
  390ARG    HD1 6107   7.951  11.048   2.782
  390ARG    HD2 6108   7.996  10.873   2.751
  390ARG     NE 6109   8.058  11.012   2.602
  390ARG     HE 6110   8.124  11.084   2.586
  390ARG     CZ 6111   8.000  10.957   2.494
  390ARG    NH1 6112   7.917  10.853   2.499
  390ARG   HH11 6113   7.892  10.813   2.587
  390ARG   HH12 6114   7.880  10.817   2.414
  390ARG    NH2 6115   8.031  11.008   2.375
  390ARG   HH21 6116   8.093  11.086   2.368
  390ARG   HH22 6117   7.991  10.968   2.292
  390ARG      C 6118   8.469  10.773   2.905
  390ARG      O 6119   8.452  10.686   2.989
  391LEU      N 6120   8.562  10.763   2.807
  391LEU     HN 6121   8.570  10.837   2.740
  391LEU     CA 6122   8.657  10.655   2.787
  391LEU     HA 6123   8.606  10.561   2.801
  391LEU     CB 6124   8.709  10.666   2.641
  391LEU    HB1 6125   8.752  10.768   2.627
  391LEU    HB2 6126   8.622  10.656   2.573
  391LEU     CG 6127   8.815  10.563   2.596
  391LEU     HG 6128   8.797  10.467   2.649
  391LEU    CD1 6129   8.809  10.537   2.444
  391LEU   HD11 6130   8.826  10.631   2.388
  391LEU   HD12 6131   8.709  10.498   2.416
  391LEU   HD13 6132   8.887  10.463   2.415
  391LEU    CD2 6133   8.957  10.604   2.638
  391LEU   HD21 6134   8.968  10.594   2.748
  391LEU   HD22 6135   8.977  10.709   2.609
  391LEU   HD23 6136   9.031  10.537   2.589
  391LEU      C 6137   8.767  10.651   2.893
  391LEU      O 6138   8.800  10.543   2.945
  392ILE      N 6139   8.821  10.769   2.931
  392ILE     HN 6140   8.794  10.853   2.882
  392ILE     CA 6141   8.917  10.790   3.039
  392ILE     HA 6142   8.994  10.713   3.028
  392ILE     CB 6143   8.982  10.931   3.030
  392ILE     HB 6144   8.900  11.005   3.016
  392ILE    CG2 6145   9.062  10.973   3.156
  392ILE   HG21 6146   9.146  10.902   3.173
  392ILE   HG22 6147   8.997  10.973   3.246
  392ILE   HG23 6148   9.105  11.075   3.141
  392ILE    CG1 6149   9.073  10.943   2.906
  392ILE   HG11 6150   9.025  10.889   2.822
  392ILE   HG12 6151   9.171  10.896   2.928
  392ILE     CD 6152   9.097  11.088   2.861
  392ILE    HD1 6153   9.147  11.146   2.942
  392ILE    HD2 6154   9.001  11.138   2.837
  392ILE    HD3 6155   9.163  11.090   2.772
  392ILE      C 6156   8.856  10.765   3.176
  392ILE      O 6157   8.919  10.706   3.263
  393SER      N 6158   8.729  10.809   3.196
  393SER     HN 6159   8.682  10.862   3.125
  393SER     CA 6160   8.650  10.784   3.316
  393SER     HA 6161   8.710  10.810   3.402
  393SER     CB 6162   8.523  10.872   3.314
  393SER    HB1 6163   8.463  10.848   3.224
  393SER    HB2 6164   8.552  10.980   3.309
  393SER     OG 6165   8.444  10.850   3.429
  393SER    HG1 6166   8.376  10.920   3.428
  393SER      C 6167   8.615  10.638   3.336
  393SER      O 6168   8.628  10.585   3.447
  394ALA      N 6169   8.574  10.569   3.227
  394ALA     HN 6170   8.559  10.616   3.140
  394ALA     CA 6171   8.548  10.426   3.223
  394ALA     HA 6172   8.473  10.402   3.297
  394ALA     CB 6173   8.499  10.386   3.083
  394ALA    HB1 6174   8.582  10.394   3.010
  394ALA    HB2 6175   8.417  10.453   3.052
  394ALA    HB3 6176   8.463  10.281   3.084
  394ALA      C 6177   8.670  10.343   3.260
  394ALA      O 6178   8.659  10.241   3.328
  395SER      N 6179   8.790  10.388   3.217
  395SER     HN 6180   8.795  10.468   3.157
  395SER     CA 6181   8.916  10.329   3.255
  395SER     HA 6182   8.909  10.222   3.246
  395SER     CB 6183   9.028  10.381   3.161
  395SER    HB1 6184   9.128  10.345   3.195
  395SER    HB2 6185   9.028  10.492   3.159
  395SER     OG 6186   9.005  10.334   3.029
  395SER    HG1 6187   8.937  10.391   2.991
  395SER      C 6188   8.950  10.355   3.401
  395SER      O 6189   8.963  10.262   3.479
  396LEU      N 6190   8.964  10.483   3.442
  396LEU     HN 6191   8.941  10.560   3.382
  396LEU     CA 6192   9.011  10.517   3.575
  396LEU     HA 6193   9.098  10.456   3.596
  396LEU     CB 6194   9.051  10.667   3.581
  396LEU    HB1 6195   8.959  10.729   3.569
  396LEU    HB2 6196   9.118  10.689   3.495
  396LEU     CG 6197   9.122  10.708   3.711
  396LEU     HG 6198   9.054  10.687   3.797
  396LEU    CD1 6199   9.254  10.631   3.733
  396LEU   HD11 6200   9.324  10.651   3.649
  396LEU   HD12 6201   9.234  10.522   3.737
  396LEU   HD13 6202   9.302  10.664   3.827
  396LEU    CD2 6203   9.143  10.860   3.720
  396LEU   HD21 6204   9.047  10.912   3.700
  396LEU   HD22 6205   9.218  10.892   3.646
  396LEU   HD23 6206   9.177  10.887   3.822
  396LEU      C 6207   8.918  10.480   3.690
  396LEU      O 6208   8.962  10.421   3.788
  397PHE      N 6209   8.787  10.510   3.678
  397PHE     HN 6210   8.751  10.553   3.595
  397PHE     CA 6211   8.691  10.488   3.785
  397PHE     HA 6212   8.743  10.490   3.879
  397PHE     CB 6213   8.580  10.597   3.785
  397PHE    HB1 6214   8.498  10.567   3.854
  397PHE    HB2 6215   8.540  10.610   3.682
  397PHE     CG 6216   8.634  10.729   3.832
  397PHE    CD1 6217   8.644  10.756   3.969
  397PHE    HD1 6218   8.608  10.685   4.042
  397PHE    CE1 6219   8.703  10.875   4.014
  397PHE    HE1 6220   8.709  10.896   4.119
  397PHE     CZ 6221   8.754  10.966   3.922
  397PHE     HZ 6222   8.799  11.058   3.957
  397PHE    CD2 6223   8.687  10.822   3.740
  397PHE    HD2 6224   8.684  10.801   3.634
  397PHE    CE2 6225   8.747  10.940   3.785
  397PHE    HE2 6226   8.787  11.011   3.715
  397PHE      C 6227   8.635  10.347   3.785
  397PHE      O 6228   8.662  10.272   3.880
  398LEU      N 6229   8.561  10.306   3.679
  398LEU     HN 6230   8.546  10.368   3.603
  398LEU     CA 6231   8.499  10.175   3.668
  398LEU     HA 6232   8.443  10.155   3.758
  398LEU     CB 6233   8.402  10.175   3.546
  398LEU    HB1 6234   8.459  10.213   3.458
  398LEU    HB2 6235   8.320  10.247   3.568
  398LEU     CG 6236   8.337  10.041   3.505
  398LEU     HG 6237   8.417   9.964   3.493
  398LEU    CD1 6238   8.236   9.992   3.610
  398LEU   HD11 6239   8.176  10.076   3.650
  398LEU   HD12 6240   8.289   9.943   3.694
  398LEU   HD13 6241   8.166   9.918   3.565
  398LEU    CD2 6242   8.276  10.051   3.364
  398LEU   HD21 6243   8.357  10.057   3.287
  398LEU   HD22 6244   8.213  10.140   3.355
  398LEU   HD23 6245   8.215   9.960   3.342
  398LEU      C 6246   8.597  10.059   3.667
  398LEU      O 6247   8.561   9.951   3.714
  399ARG      N 6248   8.721  10.078   3.618
  399ARG     HN 6249   8.752  10.170   3.592
  399ARG     CA 6250   8.816   9.971   3.598
  399ARG     HA 6251   8.774   9.879   3.634
  399ARG     CB 6252   8.848   9.958   3.447
  399ARG    HB1 6253   8.922   9.876   3.432
  399ARG    HB2 6254   8.892  10.053   3.411
  399ARG     CG 6255   8.724   9.927   3.359
  399ARG    HG1 6256   8.644  10.000   3.382
  399ARG    HG2 6257   8.687   9.825   3.385
  399ARG     CD 6258   8.759   9.933   3.210
  399ARG    HD1 6259   8.859   9.891   3.192
  399ARG    HD2 6260   8.755  10.039   3.175
  399ARG     NE 6261   8.659   9.856   3.131
  399ARG     HE 6262   8.589   9.907   3.082
  399ARG     CZ 6263   8.659   9.723   3.120
  399ARG    NH1 6264   8.748   9.648   3.182
  399ARG   HH11 6265   8.800   9.683   3.262
  399ARG   HH12 6266   8.768   9.554   3.154
  399ARG    NH2 6267   8.568   9.662   3.045
  399ARG   HH21 6268   8.498   9.716   2.999
  399ARG   HH22 6269   8.567   9.563   3.038
  399ARG      C 6270   8.942   9.981   3.683
  399ARG      O 6271   9.034   9.902   3.663
  400PHE      N 6272   8.947  10.073   3.783
  400PHE     HN 6273   8.873  10.137   3.797
  400PHE     CA 6274   9.061  10.082   3.875
  400PHE     HA 6275   9.090   9.982   3.901
  400PHE     CB 6276   9.181  10.155   3.806
  400PHE    HB1 6277   9.151  10.260   3.784
  400PHE    HB2 6278   9.204  10.103   3.711
  400PHE     CG 6279   9.307  10.160   3.888
  400PHE    CD1 6280   9.354  10.282   3.941
  400PHE    HD1 6281   9.299  10.373   3.926
  400PHE    CE1 6282   9.472  10.284   4.016
  400PHE    HE1 6283   9.510  10.377   4.056
  400PHE     CZ 6284   9.542  10.165   4.040
  400PHE     HZ 6285   9.633  10.167   4.097
  400PHE    CD2 6286   9.378  10.041   3.913
  400PHE    HD2 6287   9.342   9.948   3.873
  400PHE    CE2 6288   9.494  10.044   3.991
  400PHE    HE2 6289   9.547   9.953   4.012
  400PHE      C 6290   9.025  10.135   4.013
  400PHE      O 6291   9.037  10.060   4.110
  401LEU      N 6292   8.980  10.262   4.026
  401LEU     HN 6293   8.964  10.318   3.944
  401LEU     CA 6294   8.953  10.327   4.153
  401LEU     HA 6295   9.036  10.306   4.220
  401LEU     CB 6296   8.939  10.481   4.137
  401LEU    HB1 6297   8.904  10.523   4.234
  401LEU    HB2 6298   8.861  10.500   4.060
  401LEU     CG 6299   9.067  10.557   4.095
  401LEU     HG 6300   9.106  10.512   4.000
  401LEU    CD1 6301   9.035  10.705   4.070
  401LEU   HD11 6302   8.995  10.752   4.163
  401LEU   HD12 6303   8.958  10.715   3.990
  401LEU   HD13 6304   9.127  10.760   4.040
  401LEU    CD2 6305   9.182  10.543   4.195
  401LEU   HD21 6306   9.210  10.436   4.206
  401LEU   HD22 6307   9.152  10.582   4.294
  401LEU   HD23 6308   9.271  10.599   4.159
  401LEU      C 6309   8.834  10.271   4.230
  401LEU      O 6310   8.846  10.240   4.348
  402CYS      N 6311   8.716  10.256   4.165
  402CYS     HN 6312   8.708  10.281   4.068
  402CYS     CA 6313   8.595  10.200   4.225
  402CYS     HA 6314   8.586  10.247   4.323
  402CYS     CB 6315   8.466  10.232   4.145
  402CYS    HB1 6316   8.379  10.181   4.193
  402CYS    HB2 6317   8.476  10.192   4.042
  402CYS     SG 6318   8.435  10.411   4.138
  402CYS    HG1 6319   8.338  10.403   4.048
  402CYS      C 6320   8.605  10.053   4.264
  402CYS      O 6321   8.562  10.020   4.375
  403PRO      N 6322   8.667   9.965   4.183
  403PRO     CD 6323   8.686   9.982   4.038
  403PRO    HD1 6324   8.772  10.050   4.019
  403PRO    HD2 6325   8.594  10.025   3.992
  403PRO     CA 6326   8.712   9.831   4.226
  403PRO     HA 6327   8.627   9.774   4.258
  403PRO     CB 6328   8.782   9.774   4.102
  403PRO    HB1 6329   8.770   9.664   4.096
  403PRO    HB2 6330   8.891   9.798   4.103
  403PRO     CG 6331   8.715   9.843   3.984
  403PRO    HG1 6332   8.781   9.846   3.895
  403PRO    HG2 6333   8.620   9.791   3.957
  403PRO      C 6334   8.805   9.828   4.347
  403PRO      O 6335   8.786   9.742   4.433
  404ALA      N 6336   8.903   9.920   4.354
  404ALA     HN 6337   8.914   9.987   4.280
  404ALA     CA 6338   8.998   9.931   4.463
  404ALA     HA 6339   9.034   9.833   4.487
  404ALA     CB 6340   9.115  10.021   4.420
  404ALA    HB1 6341   9.078  10.123   4.393
  404ALA    HB2 6342   9.166   9.978   4.331
  404ALA    HB3 6343   9.189  10.031   4.503
  404ALA      C 6344   8.938   9.982   4.593
  404ALA      O 6345   8.984   9.944   4.700
  405ILE      N 6346   8.831  10.066   4.586
  405ILE     HN 6347   8.801  10.100   4.497
  405ILE     CA 6348   8.753  10.109   4.701
  405ILE     HA 6349   8.823  10.136   4.779
  405ILE     CB 6350   8.664  10.232   4.667
  405ILE     HB 6351   8.612  10.211   4.570
  405ILE    CG2 6352   8.556  10.266   4.772
  405ILE   HG21 6353   8.603  10.290   4.870
  405ILE   HG22 6354   8.487  10.181   4.786
  405ILE   HG23 6355   8.497  10.355   4.740
  405ILE    CG1 6356   8.751  10.358   4.641
  405ILE   HG11 6357   8.840  10.327   4.583
  405ILE   HG12 6358   8.785  10.398   4.739
  405ILE     CD 6359   8.679  10.470   4.565
  405ILE    HD1 6360   8.590  10.505   4.621
  405ILE    HD2 6361   8.645  10.433   4.465
  405ILE    HD3 6362   8.748  10.556   4.551
  405ILE      C 6363   8.672   9.995   4.762
  405ILE      O 6364   8.677   9.974   4.883
  406MET      N 6365   8.601   9.916   4.678
  406MET     HN 6366   8.601   9.933   4.580
  406MET     CA 6367   8.519   9.804   4.723
  406MET     HA 6368   8.463   9.834   4.811
  406MET     CB 6369   8.422   9.763   4.612
  406MET    HB1 6370   8.368   9.670   4.643
  406MET    HB2 6371   8.480   9.742   4.519
  406MET     CG 6372   8.319   9.871   4.581
  406MET    HG1 6373   8.360   9.940   4.505
  406MET    HG2 6374   8.299   9.930   4.674
  406MET     SD 6375   8.165   9.799   4.522
  406MET     CE 6376   8.232   9.717   4.376
  406MET    HE1 6377   8.281   9.621   4.402
  406MET    HE2 6378   8.307   9.782   4.326
  406MET    HE3 6379   8.150   9.696   4.304
  406MET      C 6380   8.594   9.679   4.764
  406MET      O 6381   8.545   9.601   4.845
  407SER      N 6382   8.715   9.659   4.709
  407SER     HN 6383   8.752   9.726   4.644
  407SER     CA 6384   8.800   9.545   4.734
  407SER     HA 6385   8.771   9.500   4.828
  407SER     CB 6386   8.784   9.442   4.620
  407SER    HB1 6387   8.879   9.390   4.599
  407SER    HB2 6388   8.749   9.493   4.527
  407SER     OG 6389   8.688   9.346   4.658
  407SER    HG1 6390   8.606   9.395   4.674
  407SER      C 6391   8.944   9.590   4.752
  407SER      O 6392   9.028   9.564   4.665
  408PRO      N 6393   8.979   9.656   4.864
  408PRO     CD 6394   8.889   9.695   4.974
  408PRO    HD1 6395   8.889   9.615   5.052
  408PRO    HD2 6396   8.786   9.713   4.940
  408PRO     CA 6397   9.114   9.704   4.887
  408PRO     HA 6398   9.150   9.756   4.800
  408PRO     CB 6399   9.102   9.795   5.011
  408PRO    HB1 6400   9.157   9.889   4.996
  408PRO    HB2 6401   9.141   9.743   5.102
  408PRO     CG 6402   8.952   9.822   5.029
  408PRO    HG1 6403   8.926   9.839   5.135
  408PRO    HG2 6404   8.921   9.910   4.968
  408PRO      C 6405   9.217   9.594   4.905
  408PRO      O 6406   9.334   9.617   4.875
  409SER      N 6407   9.175   9.474   4.950
  409SER     HN 6408   9.079   9.463   4.977
  409SER     CA 6409   9.256   9.355   4.960
  409SER     HA 6410   9.351   9.382   5.004
  409SER     CB 6411   9.184   9.251   5.049
  409SER    HB1 6412   9.157   9.299   5.146
  409SER    HB2 6413   9.252   9.165   5.069
  409SER     OG 6414   9.065   9.204   4.988
  409SER    HG1 6415   9.045   9.121   5.031
  409SER      C 6416   9.303   9.296   4.827
  409SER      O 6417   9.416   9.247   4.818
  410LEU      N 6418   9.220   9.306   4.720
  410LEU     HN 6419   9.128   9.342   4.731
  410LEU     CA 6420   9.255   9.264   4.585
  410LEU     HA 6421   9.308   9.170   4.590
  410LEU     CB 6422   9.127   9.249   4.499
  410LEU    HB1 6423   9.157   9.219   4.396
  410LEU    HB2 6424   9.077   9.348   4.494
  410LEU     CG 6425   9.025   9.146   4.551
  410LEU     HG 6426   8.993   9.174   4.654
  410LEU    CD1 6427   8.901   9.145   4.459
  410LEU   HD11 6428   8.922   9.086   4.367
  410LEU   HD12 6429   8.876   9.249   4.428
  410LEU   HD13 6430   8.814   9.101   4.511
  410LEU    CD2 6431   9.083   9.005   4.568
  410LEU   HD21 6432   9.166   9.007   4.642
  410LEU   HD22 6433   9.122   8.967   4.472
  410LEU   HD23 6434   9.005   8.936   4.606
  410LEU      C 6435   9.351   9.361   4.515
  410LEU      O 6436   9.415   9.324   4.416
  411PHE      N 6437   9.362   9.485   4.567
  411PHE     HN 6438   9.306   9.510   4.646
  411PHE     CA 6439   9.447   9.591   4.517
  411PHE     HA 6440   9.498   9.558   4.428
  411PHE     CB 6441   9.359   9.716   4.485
  411PHE    HB1 6442   9.423   9.805   4.477
  411PHE    HB2 6443   9.285   9.729   4.567
  411PHE     CG 6444   9.281   9.702   4.356
  411PHE    CD1 6445   9.334   9.754   4.236
  411PHE    HD1 6446   9.430   9.803   4.235
  411PHE    CE1 6447   9.264   9.739   4.115
  411PHE    HE1 6448   9.305   9.779   4.024
  411PHE     CZ 6449   9.142   9.672   4.113
  411PHE     HZ 6450   9.087   9.662   4.021
  411PHE    CD2 6451   9.159   9.632   4.351
  411PHE    HD2 6452   9.119   9.587   4.441
  411PHE    CE2 6453   9.090   9.618   4.231
  411PHE    HE2 6454   8.996   9.565   4.228
  411PHE      C 6455   9.563   9.623   4.611
  411PHE      O 6456   9.629   9.726   4.596
  412GLY      N 6457   9.590   9.535   4.710
  412GLY     HN 6458   9.528   9.458   4.726
  412GLY     CA 6459   9.706   9.538   4.799
  412GLY    HA1 6460   9.795   9.545   4.736
  412GLY    HA2 6461   9.707   9.445   4.854
  412GLY      C 6462   9.710   9.651   4.900
  412GLY      O 6463   9.813   9.674   4.963
  413LEU      N 6464   9.598   9.726   4.917
  413LEU     HN 6465   9.516   9.704   4.865
  413LEU     CA 6466   9.585   9.839   5.008
  413LEU     HA 6467   9.674   9.900   5.001
  413LEU     CB 6468   9.460   9.923   4.968
  413LEU    HB1 6469   9.453  10.010   5.037
  413LEU    HB2 6470   9.370   9.860   4.983
  413LEU     CG 6471   9.459   9.976   4.823
  413LEU     HG 6472   9.476   9.892   4.753
  413LEU    CD1 6473   9.323  10.041   4.789
  413LEU   HD11 6474   9.303  10.127   4.858
  413LEU   HD12 6475   9.241   9.967   4.800
  413LEU   HD13 6476   9.323  10.080   4.685
  413LEU    CD2 6477   9.576  10.072   4.796
  413LEU   HD21 6478   9.672  10.018   4.811
  413LEU   HD22 6479   9.572  10.159   4.865
  413LEU   HD23 6480   9.572  10.108   4.691
  413LEU      C 6481   9.574   9.798   5.155
  413LEU      O 6482   9.629   9.866   5.241
  414MET      N 6483   9.506   9.684   5.182
  414MET     HN 6484   9.462   9.635   5.107
  414MET     CA 6485   9.489   9.624   5.312
  414MET     HA 6486   9.563   9.665   5.380
  414MET     CB 6487   9.346   9.651   5.367
  414MET    HB1 6488   9.333   9.598   5.463
  414MET    HB2 6489   9.273   9.610   5.293
  414MET     CG 6490   9.312   9.800   5.388
  414MET    HG1 6491   9.207   9.806   5.424
  414MET    HG2 6492   9.318   9.851   5.290
  414MET     SD 6493   9.418   9.891   5.506
  414MET     CE 6494   9.366   9.816   5.662
  414MET    HE1 6495   9.384   9.707   5.664
  414MET    HE2 6496   9.257   9.833   5.679
  414MET    HE3 6497   9.422   9.862   5.747
  414MET      C 6498   9.513   9.473   5.302
  414MET      O 6499   9.489   9.414   5.197
  415GLN      N 6500   9.560   9.409   5.412
  415GLN     HN 6501   9.582   9.459   5.495
  415GLN     CA 6502   9.584   9.265   5.416
  415GLN     HA 6503   9.622   9.232   5.320
  415GLN     CB 6504   9.690   9.236   5.527
  415GLN    HB1 6505   9.650   9.277   5.623
  415GLN    HB2 6506   9.782   9.292   5.501
  415GLN     CG 6507   9.729   9.089   5.551
  415GLN    HG1 6508   9.639   9.033   5.585
  415GLN    HG2 6509   9.806   9.085   5.631
  415GLN     CD 6510   9.786   9.018   5.428
  415GLN    OE1 6511   9.844   9.079   5.338
  415GLN    NE2 6512   9.773   8.883   5.426
  415GLN   HE21 6513   9.794   8.834   5.342
  415GLN   HE22 6514   9.741   8.836   5.508
  415GLN      C 6515   9.457   9.183   5.437
  415GLN      O 6516   9.442   9.074   5.381
  416GLU      N 6517   9.362   9.238   5.514
  416GLU     HN 6518   9.377   9.328   5.556
  416GLU     CA 6519   9.235   9.178   5.549
  416GLU     HA 6520   9.244   9.070   5.544
  416GLU     CB 6521   9.195   9.222   5.692
  416GLU    HB1 6522   9.101   9.171   5.721
  416GLU    HB2 6523   9.176   9.332   5.691
  416GLU     CG 6524   9.301   9.193   5.802
  416GLU    HG1 6525   9.398   9.235   5.771
  416GLU    HG2 6526   9.311   9.083   5.814
  416GLU     CD 6527   9.264   9.253   5.938
  416GLU    OE1 6528   9.355   9.311   6.002
  416GLU    OE2 6529   9.144   9.241   5.978
  416GLU      C 6530   9.126   9.224   5.453
  416GLU      O 6531   9.130   9.337   5.402
  417TYR      N 6532   9.023   9.139   5.429
  417TYR     HN 6533   9.031   9.043   5.453
  417TYR     CA 6534   8.894   9.182   5.378
  417TYR     HA 6535   8.911   9.240   5.288
  417TYR     CB 6536   8.806   9.058   5.345
  417TYR    HB1 6537   8.699   9.088   5.343
  417TYR    HB2 6538   8.821   8.982   5.425
  417TYR     CG 6539   8.837   8.992   5.213
  417TYR    CD1 6540   8.796   9.051   5.092
  417TYR    HD1 6541   8.745   9.147   5.094
  417TYR    CE1 6542   8.822   8.988   4.969
  417TYR    HE1 6543   8.792   9.036   4.876
  417TYR     CZ 6544   8.886   8.864   4.967
  417TYR     OH 6545   8.912   8.801   4.845
  417TYR     HH 6546   8.866   8.851   4.778
  417TYR    CD2 6547   8.901   8.866   5.209
  417TYR    HD2 6548   8.932   8.819   5.302
  417TYR    CE2 6549   8.924   8.802   5.087
  417TYR    HE2 6550   8.972   8.705   5.084
  417TYR      C 6551   8.820   9.271   5.479
  417TYR      O 6552   8.837   9.251   5.600
  418PRO      N 6553   8.740   9.369   5.434
  418PRO     CD 6554   8.710   9.394   5.291
  418PRO    HD1 6555   8.682   9.300   5.240
  418PRO    HD2 6556   8.799   9.439   5.242
  418PRO     CA 6557   8.654   9.448   5.521
  418PRO     HA 6558   8.713   9.486   5.605
  418PRO     CB 6559   8.600   9.558   5.428
  418PRO    HB1 6560   8.670   9.645   5.425
  418PRO    HB2 6561   8.501   9.593   5.460
  418PRO     CG 6562   8.593   9.493   5.290
  418PRO    HG1 6563   8.496   9.440   5.277
  418PRO    HG2 6564   8.604   9.568   5.209
  418PRO      C 6565   8.542   9.365   5.583
  418PRO      O 6566   8.491   9.274   5.518
  419ASP      N 6567   8.501   9.397   5.708
  419ASP     HN 6568   8.551   9.464   5.763
  419ASP     CA 6569   8.382   9.340   5.770
  419ASP     HA 6570   8.384   9.233   5.751
  419ASP     CB 6571   8.377   9.364   5.925
  419ASP    HB1 6572   8.466   9.321   5.967
  419ASP    HB2 6573   8.288   9.311   5.965
  419ASP     CG 6574   8.375   9.506   5.979
  419ASP    OD1 6575   8.321   9.597   5.912
  419ASP    OD2 6576   8.417   9.522   6.097
  419ASP      C 6577   8.255   9.385   5.700
  419ASP      O 6578   8.258   9.471   5.611
  420GLU      N 6579   8.138   9.327   5.735
  420GLU     HN 6580   8.135   9.262   5.811
  420GLU     CA 6581   8.010   9.353   5.670
  420GLU     HA 6582   8.022   9.336   5.564
  420GLU     CB 6583   7.905   9.255   5.727
  420GLU    HB1 6584   7.896   9.273   5.835
  420GLU    HB2 6585   7.942   9.151   5.712
  420GLU     CG 6586   7.764   9.266   5.664
  420GLU    HG1 6587   7.774   9.263   5.554
  420GLU    HG2 6588   7.720   9.363   5.694
  420GLU     CD 6589   7.665   9.156   5.704
  420GLU    OE1 6590   7.554   9.158   5.646
  420GLU    OE2 6591   7.700   9.070   5.789
  420GLU      C 6592   7.965   9.499   5.669
  420GLU      O 6593   7.908   9.545   5.569
  421GLN      N 6594   7.994   9.575   5.777
  421GLN     HN 6595   8.041   9.535   5.855
  421GLN     CA 6596   7.969   9.718   5.786
  421GLN     HA 6597   7.871   9.738   5.744
  421GLN     CB 6598   7.970   9.761   5.935
  421GLN    HB1 6599   8.071   9.737   5.978
  421GLN    HB2 6600   7.894   9.701   5.990
  421GLN     CG 6601   7.942   9.911   5.960
  421GLN    HG1 6602   7.845   9.937   5.913
  421GLN    HG2 6603   8.022   9.971   5.913
  421GLN     CD 6604   7.934   9.945   6.109
  421GLN    OE1 6605   7.897   9.864   6.194
  421GLN    NE2 6606   7.965  10.072   6.141
  421GLN   HE21 6607   7.963  10.100   6.237
  421GLN   HE22 6608   7.993  10.136   6.069
  421GLN      C 6609   8.062   9.804   5.702
  421GLN      O 6610   8.015   9.889   5.626
  422THR      N 6611   8.195   9.779   5.708
  422THR     HN 6612   8.229   9.709   5.772
  422THR     CA 6613   8.298   9.848   5.630
  422THR     HA 6614   8.281   9.954   5.642
  422THR     CB 6615   8.441   9.812   5.675
  422THR     HB 6616   8.459   9.703   5.661
  422THR    OG1 6617   8.457   9.843   5.811
  422THR    HG1 6618   8.417   9.770   5.862
  422THR    CG2 6619   8.553   9.886   5.600
  422THR   HG21 6620   8.545   9.995   5.614
  422THR   HG22 6621   8.549   9.862   5.492
  422THR   HG23 6622   8.653   9.853   5.640
  422THR      C 6623   8.283   9.821   5.481
  422THR      O 6624   8.297   9.912   5.400
  423SER      N 6625   8.249   9.695   5.443
  423SER     HN 6626   8.242   9.623   5.512
  423SER     CA 6627   8.218   9.652   5.307
  423SER     HA 6628   8.301   9.679   5.243
  423SER     CB 6629   8.199   9.498   5.305
  423SER    HB1 6630   8.109   9.471   5.364
  423SER    HB2 6631   8.288   9.449   5.350
  423SER     OG 6632   8.183   9.448   5.174
  423SER    HG1 6633   8.172   9.353   5.181
  423SER      C 6634   8.097   9.723   5.248
  423SER      O 6635   8.102   9.767   5.133
  424ARG      N 6636   7.989   9.740   5.329
  424ARG     HN 6637   7.989   9.701   5.420
  424ARG     CA 6638   7.870   9.815   5.292
  424ARG     HA 6639   7.837   9.781   5.195
  424ARG     CB 6640   7.759   9.790   5.397
  424ARG    HB1 6641   7.797   9.822   5.497
  424ARG    HB2 6642   7.745   9.681   5.402
  424ARG     CG 6643   7.622   9.858   5.373
  424ARG    HG1 6644   7.635   9.967   5.391
  424ARG    HG2 6645   7.549   9.817   5.447
  424ARG     CD 6646   7.567   9.836   5.230
  424ARG    HD1 6647   7.564   9.728   5.207
  424ARG    HD2 6648   7.632   9.890   5.158
  424ARG     NE 6649   7.428   9.890   5.216
  424ARG     HE 6650   7.386   9.926   5.299
  424ARG     CZ 6651   7.357   9.895   5.103
  424ARG    NH1 6652   7.404   9.851   4.987
  424ARG   HH11 6653   7.496   9.811   4.983
  424ARG   HH12 6654   7.348   9.855   4.906
  424ARG    NH2 6655   7.235   9.946   5.107
  424ARG   HH21 6656   7.197   9.978   5.195
  424ARG   HH22 6657   7.177   9.950   5.026
  424ARG      C 6658   7.897   9.963   5.270
  424ARG      O 6659   7.854  10.019   5.169
  425THR      N 6660   7.974  10.027   5.362
  425THR     HN 6661   8.003   9.978   5.445
  425THR     CA 6662   8.020  10.165   5.353
  425THR     HA 6663   7.933  10.228   5.343
  425THR     CB 6664   8.100  10.204   5.480
  425THR     HB 6665   8.183  10.132   5.498
  425THR    OG1 6666   8.013  10.202   5.593
  425THR    HG1 6667   8.069  10.211   5.671
  425THR    CG2 6668   8.168  10.342   5.478
  425THR   HG21 6669   8.097  10.421   5.447
  425THR   HG22 6670   8.254  10.341   5.407
  425THR   HG23 6671   8.206  10.368   5.580
  425THR      C 6672   8.104  10.192   5.229
  425THR      O 6673   8.078  10.287   5.156
  426LEU      N 6674   8.203  10.104   5.199
  426LEU     HN 6675   8.222  10.027   5.261
  426LEU     CA 6676   8.287  10.107   5.080
  426LEU     HA 6677   8.331  10.206   5.073
  426LEU     CB 6678   8.399  10.001   5.091
  426LEU    HB1 6679   8.448   9.990   4.992
  426LEU    HB2 6680   8.352   9.904   5.118
  426LEU     CG 6681   8.509  10.032   5.195
  426LEU     HG 6682   8.462  10.060   5.292
  426LEU    CD1 6683   8.598   9.908   5.217
  426LEU   HD11 6684   8.647   9.878   5.122
  426LEU   HD12 6685   8.537   9.823   5.254
  426LEU   HD13 6686   8.677   9.931   5.291
  426LEU    CD2 6687   8.594  10.154   5.157
  426LEU   HD21 6688   8.529  10.244   5.150
  426LEU   HD22 6689   8.643  10.138   5.059
  426LEU   HD23 6690   8.671  10.172   5.235
  426LEU      C 6691   8.210  10.090   4.949
  426LEU      O 6692   8.240  10.159   4.852
  427THR      N 6693   8.109  10.000   4.946
  427THR     HN 6694   8.090   9.944   5.027
  427THR     CA 6695   8.021   9.977   4.832
  427THR     HA 6696   8.084   9.961   4.745
  427THR     CB 6697   7.930   9.853   4.852
  427THR     HB 6698   7.871   9.865   4.945
  427THR    OG1 6699   8.012   9.738   4.864
  427THR    HG1 6700   8.056   9.744   4.949
  427THR    CG2 6701   7.828   9.826   4.740
  427THR   HG21 6702   7.880   9.807   4.644
  427THR   HG22 6703   7.759   9.911   4.729
  427THR   HG23 6704   7.768   9.735   4.765
  427THR      C 6705   7.936  10.097   4.797
  427THR      O 6706   7.918  10.130   4.679
  428LEU      N 6707   7.882  10.168   4.899
  428LEU     HN 6708   7.898  10.138   4.994
  428LEU     CA 6709   7.804  10.289   4.885
  428LEU     HA 6710   7.733  10.274   4.804
  428LEU     CB 6711   7.728  10.318   5.016
  428LEU    HB1 6712   7.682  10.419   5.009
  428LEU    HB2 6713   7.801  10.317   5.099
  428LEU     CG 6714   7.615  10.217   5.050
  428LEU     HG 6715   7.652  10.114   5.032
  428LEU    CD1 6716   7.576  10.230   5.198
  428LEU   HD11 6717   7.540  10.333   5.220
  428LEU   HD12 6718   7.665  10.210   5.264
  428LEU   HD13 6719   7.495  10.158   5.224
  428LEU    CD2 6720   7.494  10.232   4.956
  428LEU   HD21 6721   7.525  10.214   4.851
  428LEU   HD22 6722   7.453  10.335   4.964
  428LEU   HD23 6723   7.416  10.158   4.984
  428LEU      C 6724   7.885  10.411   4.843
  428LEU      O 6725   7.837  10.492   4.763
  429ILE      N 6726   8.011  10.425   4.892
  429ILE     HN 6727   8.045  10.361   4.961
  429ILE     CA 6728   8.106  10.527   4.849
  429ILE     HA 6729   8.054  10.622   4.853
  429ILE     CB 6730   8.232  10.533   4.940
  429ILE     HB 6731   8.270  10.429   4.951
  429ILE    CG2 6732   8.347  10.620   4.884
  429ILE   HG21 6733   8.314  10.726   4.873
  429ILE   HG22 6734   8.381  10.583   4.786
  429ILE   HG23 6735   8.433  10.619   4.955
  429ILE    CG1 6736   8.197  10.580   5.083
  429ILE   HG11 6737   8.097  10.540   5.109
  429ILE   HG12 6738   8.192  10.691   5.084
  429ILE     CD 6739   8.298  10.533   5.188
  429ILE    HD1 6740   8.394  10.587   5.175
  429ILE    HD2 6741   8.317  10.424   5.177
  429ILE    HD3 6742   8.259  10.554   5.290
  429ILE      C 6743   8.146  10.510   4.703
  429ILE      O 6744   8.144  10.606   4.626
  430ALA      N 6745   8.177  10.385   4.662
  430ALA     HN 6746   8.179  10.310   4.729
  430ALA     CA 6747   8.210  10.346   4.526
  430ALA     HA 6748   8.291  10.409   4.492
  430ALA     CB 6749   8.253  10.199   4.523
  430ALA    HB1 6750   8.170  10.134   4.560
  430ALA    HB2 6751   8.342  10.183   4.588
  430ALA    HB3 6752   8.278  10.168   4.419
  430ALA      C 6753   8.098  10.371   4.426
  430ALA      O 6754   8.127  10.411   4.314
  431LYS      N 6755   7.970  10.351   4.466
  431LYS     HN 6756   7.952  10.312   4.556
  431LYS     CA 6757   7.852  10.388   4.389
  431LYS     HA 6758   7.856  10.338   4.294
  431LYS     CB 6759   7.725  10.344   4.464
  431LYS    HB1 6760   7.639  10.407   4.432
  431LYS    HB2 6761   7.741  10.360   4.573
  431LYS     CG 6762   7.687  10.198   4.443
  431LYS    HG1 6763   7.773  10.133   4.468
  431LYS    HG2 6764   7.659  10.182   4.337
  431LYS     CD 6765   7.568  10.163   4.532
  431LYS    HD1 6766   7.486  10.235   4.511
  431LYS    HD2 6767   7.599  10.174   4.639
  431LYS     CE 6768   7.518  10.021   4.509
  431LYS    HE1 6769   7.596   9.948   4.536
  431LYS    HE2 6770   7.488  10.008   4.403
  431LYS     NZ 6771   7.399   9.997   4.594
  431LYS    HZ1 6772   7.319  10.053   4.556
  431LYS    HZ2 6773   7.421  10.025   4.691
  431LYS    HZ3 6774   7.375   9.896   4.589
  431LYS      C 6775   7.838  10.535   4.358
  431LYS      O 6776   7.813  10.571   4.243
  432VAL      N 6777   7.852  10.621   4.461
  432VAL     HN 6778   7.871  10.587   4.553
  432VAL     CA 6779   7.841  10.766   4.450
  432VAL     HA 6780   7.748  10.788   4.399
  432VAL     CB 6781   7.841  10.833   4.590
  432VAL     HB 6782   7.926  10.790   4.649
  432VAL    CG1 6783   7.859  10.986   4.585
  432VAL   HG11 6784   7.775  11.033   4.529
  432VAL   HG12 6785   7.955  11.013   4.537
  432VAL   HG13 6786   7.858  11.027   4.689
  432VAL    CG2 6787   7.714  10.798   4.669
  432VAL   HG21 6788   7.698  10.688   4.669
  432VAL   HG22 6789   7.626  10.848   4.624
  432VAL   HG23 6790   7.725  10.832   4.775
  432VAL      C 6791   7.951  10.825   4.363
  432VAL      O 6792   7.923  10.903   4.272
  433ILE      N 6793   8.077  10.781   4.384
  433ILE     HN 6794   8.096  10.719   4.461
  433ILE     CA 6795   8.195  10.817   4.305
  433ILE     HA 6796   8.194  10.925   4.294
  433ILE     CB 6797   8.325  10.772   4.376
  433ILE     HB 6798   8.313  10.665   4.405
  433ILE    CG2 6799   8.453  10.782   4.288
  433ILE   HG21 6800   8.461  10.882   4.242
  433ILE   HG22 6801   8.450  10.706   4.207
  433ILE   HG23 6802   8.543  10.765   4.351
  433ILE    CG1 6803   8.347  10.843   4.511
  433ILE   HG11 6804   8.436  10.796   4.560
  433ILE   HG12 6805   8.258  10.825   4.574
  433ILE     CD 6806   8.371  10.994   4.504
  433ILE    HD1 6807   8.284  11.045   4.458
  433ILE    HD2 6808   8.462  11.016   4.444
  433ILE    HD3 6809   8.385  11.035   4.607
  433ILE      C 6810   8.186  10.766   4.162
  433ILE      O 6811   8.232  10.834   4.070
  434GLN      N 6812   8.124  10.648   4.139
  434GLN     HN 6813   8.091  10.592   4.215
  434GLN     CA 6814   8.097  10.595   4.006
  434GLN     HA 6815   8.188  10.604   3.948
  434GLN     CB 6816   8.055  10.445   4.012
  434GLN    HB1 6817   7.960  10.437   4.069
  434GLN    HB2 6818   8.134  10.389   4.067
  434GLN     CG 6819   8.036  10.378   3.875
  434GLN    HG1 6820   7.958  10.432   3.818
  434GLN    HG2 6821   8.003  10.272   3.889
  434GLN     CD 6822   8.165  10.376   3.795
  434GLN    OE1 6823   8.260  10.306   3.830
  434GLN    NE2 6824   8.172  10.456   3.686
  434GLN   HE21 6825   8.094  10.514   3.664
  434GLN   HE22 6826   8.256  10.459   3.633
  434GLN      C 6827   7.996  10.677   3.927
  434GLN      O 6828   8.027  10.719   3.816
  435ASN      N 6829   7.880  10.709   3.989
  435ASN     HN 6830   7.859  10.672   4.079
  435ASN     CA 6831   7.776  10.794   3.932
  435ASN     HA 6832   7.745  10.754   3.836
  435ASN     CB 6833   7.654  10.800   4.028
  435ASN    HB1 6834   7.599  10.895   4.013
  435ASN    HB2 6835   7.691  10.796   4.133
  435ASN     CG 6836   7.557  10.685   4.005
  435ASN    OD1 6837   7.455  10.702   3.938
  435ASN    ND2 6838   7.584  10.567   4.065
  435ASN   HD21 6839   7.522  10.490   4.050
  435ASN   HD22 6840   7.667  10.557   4.119
  435ASN      C 6841   7.825  10.935   3.899
  435ASN      O 6842   7.790  10.991   3.795
  436LEU      N 6843   7.913  10.992   3.985
  436LEU     HN 6844   7.937  10.945   4.070
  436LEU     CA 6845   7.980  11.119   3.963
  436LEU     HA 6846   7.905  11.194   3.942
  436LEU     CB 6847   8.059  11.156   4.091
  436LEU    HB1 6848   8.140  11.081   4.104
  436LEU    HB2 6849   7.990  11.149   4.177
  436LEU     CG 6850   8.124  11.296   4.093
  436LEU     HG 6851   8.197  11.302   4.010
  436LEU    CD1 6852   8.022  11.410   4.077
  436LEU   HD11 6853   7.972  11.431   4.174
  436LEU   HD12 6854   7.945  11.383   4.002
  436LEU   HD13 6855   8.074  11.503   4.045
  436LEU    CD2 6856   8.207  11.314   4.220
  436LEU   HD21 6857   8.276  11.228   4.233
  436LEU   HD22 6858   8.141  11.320   4.309
  436LEU   HD23 6859   8.268  11.407   4.212
  436LEU      C 6860   8.070  11.119   3.840
  436LEU      O 6861   8.065  11.211   3.759
  437ALA      N 6862   8.150  11.011   3.825
  437ALA     HN 6863   8.153  10.940   3.895
  437ALA     CA 6864   8.239  10.986   3.712
  437ALA     HA 6865   8.300  11.074   3.695
  437ALA     CB 6866   8.329  10.866   3.748
  437ALA    HB1 6867   8.269  10.772   3.750
  437ALA    HB2 6868   8.374  10.881   3.848
  437ALA    HB3 6869   8.410  10.854   3.673
  437ALA      C 6870   8.166  10.965   3.580
  437ALA      O 6871   8.217  11.004   3.475
  438ASN      N 6872   8.044  10.906   3.583
  438ASN     HN 6873   8.008  10.873   3.670
  438ASN     CA 6874   7.958  10.887   3.468
  438ASN     HA 6875   8.019  10.861   3.382
  438ASN     CB 6876   7.856  10.774   3.496
  438ASN    HB1 6877   7.792  10.758   3.407
  438ASN    HB2 6878   7.792  10.803   3.582
  438ASN     CG 6879   7.922  10.642   3.532
  438ASN    OD1 6880   7.880  10.573   3.624
  438ASN    ND2 6881   8.028  10.602   3.456
  438ASN   HD21 6882   8.063  10.510   3.467
  438ASN   HD22 6883   8.068  10.666   3.391
  438ASN      C 6884   7.877  11.010   3.429
  438ASN      O 6885   7.818  11.012   3.321
  439PHE      N 6886   7.870  11.111   3.520
  439PHE     HN 6887   7.927  11.105   3.602
  439PHE     CA 6888   7.788  11.230   3.510
  439PHE     HA 6889   7.800  11.285   3.603
  439PHE     CB 6890   7.833  11.320   3.391
  439PHE    HB1 6891   7.773  11.413   3.391
  439PHE    HB2 6892   7.818  11.265   3.296
  439PHE     CG 6893   7.979  11.358   3.401
  439PHE    CD1 6894   8.019  11.456   3.493
  439PHE    HD1 6895   7.945  11.509   3.551
  439PHE    CE1 6896   8.154  11.482   3.514
  439PHE    HE1 6897   8.185  11.555   3.587
  439PHE     CZ 6898   8.251  11.415   3.439
  439PHE     HZ 6899   8.355  11.438   3.452
  439PHE    CD2 6900   8.077  11.288   3.328
  439PHE    HD2 6901   8.049  11.210   3.259
  439PHE    CE2 6902   8.213  11.317   3.347
  439PHE    HE2 6903   8.288  11.265   3.291
  439PHE      C 6904   7.638  11.201   3.512
  439PHE      O 6905   7.559  11.270   3.450
  440SER      N 6906   7.601  11.095   3.588
  440SER     HN 6907   7.670  11.043   3.638
  440SER     CA 6908   7.466  11.045   3.605
  440SER     HA 6909   7.399  11.098   3.539
  440SER     CB 6910   7.465  10.893   3.572
  440SER    HB1 6911   7.508  10.878   3.471
  440SER    HB2 6912   7.361  10.854   3.574
  440SER     OG 6913   7.544  10.819   3.664
  440SER    HG1 6914   7.504  10.729   3.669
  440SER      C 6915   7.417  11.070   3.747
  440SER      O 6916   7.495  11.078   3.843
  441LYS      N 6917   7.283  11.088   3.761
  441LYS     HN 6918   7.226  11.094   3.680
  441LYS     CA 6919   7.213  11.092   3.887
  441LYS     HA 6920   7.282  11.126   3.964
  441LYS     CB 6921   7.094  11.190   3.877
  441LYS    HB1 6922   7.036  11.187   3.972
  441LYS    HB2 6923   7.028  11.156   3.794
  441LYS     CG 6924   7.133  11.336   3.850
  441LYS    HG1 6925   7.174  11.344   3.747
  441LYS    HG2 6926   7.213  11.366   3.921
  441LYS     CD 6927   7.014  11.432   3.864
  441LYS    HD1 6928   6.989  11.441   3.972
  441LYS    HD2 6929   6.927  11.388   3.811
  441LYS     CE 6930   7.043  11.572   3.807
  441LYS    HE1 6931   7.057  11.565   3.697
  441LYS    HE2 6932   7.134  11.613   3.855
  441LYS     NZ 6933   6.931  11.665   3.833
  441LYS    HZ1 6934   6.929  11.689   3.935
  441LYS    HZ2 6935   6.842  11.622   3.804
  441LYS    HZ3 6936   6.948  11.753   3.780
  441LYS      C 6937   7.159  10.954   3.923
  441LYS      O 6938   7.132  10.872   3.836
  442PHE      N 6939   7.137  10.930   4.054
  442PHE     HN 6940   7.173  10.992   4.125
  442PHE     CA 6941   7.055  10.822   4.103
  442PHE     HA 6942   7.087  10.731   4.055
  442PHE     CB 6943   7.067  10.807   4.257
  442PHE    HB1 6944   6.995  10.731   4.293
  442PHE    HB2 6945   7.046  10.905   4.304
  442PHE     CG 6946   7.205  10.764   4.302
  442PHE    CD1 6947   7.246  10.630   4.286
  442PHE    HD1 6948   7.180  10.558   4.241
  442PHE    CE1 6949   7.374  10.591   4.326
  442PHE    HE1 6950   7.405  10.488   4.313
  442PHE     CZ 6951   7.462  10.684   4.381
  442PHE     HZ 6952   7.559  10.652   4.413
  442PHE    CD2 6953   7.295  10.857   4.358
  442PHE    HD2 6954   7.266  10.960   4.369
  442PHE    CE2 6955   7.423  10.817   4.397
  442PHE    HE2 6956   7.492  10.888   4.438
  442PHE      C 6957   6.909  10.843   4.066
  442PHE      O 6958   6.848  10.946   4.097
  443THR      N 6959   6.851  10.744   3.994
  443THR     HN 6960   6.907  10.666   3.966
  443THR     CA 6961   6.712  10.737   3.954
  443THR     HA 6962   6.668  10.835   3.967
  443THR     CB 6963   6.699  10.693   3.807
  443THR     HB 6964   6.592  10.695   3.775
  443THR    OG1 6965   6.747  10.561   3.785
  443THR    HG1 6966   6.843  10.566   3.782
  443THR    CG2 6967   6.772  10.787   3.712
  443THR   HG21 6968   6.881  10.792   3.734
  443THR   HG22 6969   6.730  10.889   3.717
  443THR   HG23 6970   6.759  10.755   3.610
  443THR      C 6971   6.638  10.641   4.047
  443THR      O 6972   6.696  10.590   4.144
  444SER      N 6973   6.508  10.614   4.020
  444SER     HN 6974   6.463  10.655   3.940
  444SER     CA 6975   6.419  10.531   4.103
  444SER     HA 6976   6.444  10.548   4.206
  444SER     CB 6977   6.271  10.572   4.079
  444SER    HB1 6978   6.257  10.677   4.113
  444SER    HB2 6979   6.204  10.506   4.138
  444SER     OG 6980   6.234  10.565   3.942
  444SER    HG1 6981   6.138  10.577   3.941
  444SER      C 6982   6.447  10.381   4.108
  444SER      O 6983   6.368  10.302   4.159
  445LYS      N 6984   6.567  10.342   4.061
  445LYS     HN 6985   6.617  10.406   4.004
  445LYS     CA 6986   6.639  10.220   4.088
  445LYS     HA 6987   6.573  10.136   4.069
  445LYS     CB 6988   6.761  10.216   3.993
  445LYS    HB1 6989   6.821  10.126   4.015
  445LYS    HB2 6990   6.824  10.306   4.012
  445LYS     CG 6991   6.724  10.214   3.844
  445LYS    HG1 6992   6.673  10.310   3.820
  445LYS    HG2 6993   6.652  10.132   3.827
  445LYS     CD 6994   6.844  10.195   3.751
  445LYS    HD1 6995   6.936  10.190   3.814
  445LYS    HD2 6996   6.851  10.285   3.686
  445LYS     CE 6997   6.840  10.070   3.663
  445LYS    HE1 6998   6.738  10.027   3.662
  445LYS    HE2 6999   6.912   9.994   3.701
  445LYS     NZ 7000   6.878  10.100   3.524
  445LYS    HZ1 7001   6.975  10.139   3.523
  445LYS    HZ2 7002   6.812  10.171   3.486
  445LYS    HZ3 7003   6.873  10.013   3.467
  445LYS      C 7004   6.694  10.211   4.230
  445LYS      O 7005   6.696  10.104   4.291
  446GLU      N 7006   6.742  10.328   4.280
  446GLU     HN 7007   6.728  10.412   4.227
  446GLU     CA 7008   6.816  10.345   4.402
  446GLU     HA 7009   6.792  10.265   4.469
  446GLU     CB 7010   6.968  10.348   4.374
  446GLU    HB1 7011   7.022  10.362   4.470
  446GLU    HB2 7012   6.991  10.434   4.307
  446GLU     CG 7013   7.025  10.221   4.308
  446GLU    HG1 7014   6.987  10.213   4.203
  446GLU    HG2 7015   6.994  10.131   4.364
  446GLU     CD 7016   7.178  10.230   4.301
  446GLU    OE1 7017   7.249  10.172   4.389
  446GLU    OE2 7018   7.223  10.301   4.207
  446GLU      C 7019   6.773  10.477   4.466
  446GLU      O 7020   6.855  10.566   4.490
  447ASP      N 7021   6.642  10.489   4.498
  447ASP     HN 7022   6.577  10.419   4.470
  447ASP     CA 7023   6.584  10.603   4.570
  447ASP     HA 7024   6.608  10.693   4.515
  447ASP     CB 7025   6.430  10.589   4.585
  447ASP    HB1 7026   6.394  10.666   4.657
  447ASP    HB2 7027   6.406  10.489   4.623
  447ASP     CG 7028   6.353  10.611   4.455
  447ASP    OD1 7029   6.372  10.717   4.390
  447ASP    OD2 7030   6.268  10.524   4.422
  447ASP      C 7031   6.645  10.628   4.708
  447ASP      O 7032   6.648  10.742   4.754
  448PHE      N 7033   6.701  10.522   4.772
  448PHE     HN 7034   6.692  10.432   4.733
  448PHE     CA 7035   6.774  10.529   4.898
  448PHE     HA 7036   6.718  10.589   4.968
  448PHE     CB 7037   6.790  10.384   4.953
  448PHE    HB1 7038   6.691  10.334   4.948
  448PHE    HB2 7039   6.823  10.390   5.059
  448PHE     CG 7040   6.889  10.295   4.881
  448PHE    CD1 7041   6.853  10.227   4.762
  448PHE    HD1 7042   6.754  10.237   4.722
  448PHE    CE1 7043   6.948  10.150   4.695
  448PHE    HE1 7044   6.920  10.098   4.604
  448PHE     CZ 7045   7.078  10.138   4.744
  448PHE     HZ 7046   7.150  10.078   4.692
  448PHE    CD2 7047   7.020  10.282   4.930
  448PHE    HD2 7048   7.050  10.334   5.019
  448PHE    CE2 7049   7.114  10.204   4.861
  448PHE    HE2 7050   7.215  10.196   4.899
  448PHE      C 7051   6.908  10.603   4.889
  448PHE      O 7052   6.960  10.646   4.992
  449LEU      N 7053   6.961  10.624   4.767
  449LEU     HN 7054   6.918  10.582   4.687
  449LEU     CA 7055   7.077  10.705   4.736
  449LEU     HA 7056   7.126  10.736   4.827
  449LEU     CB 7057   7.175  10.621   4.649
  449LEU    HB1 7058   7.239  10.689   4.589
  449LEU    HB2 7059   7.115  10.558   4.579
  449LEU     CG 7060   7.268  10.529   4.732
  449LEU     HG 7061   7.207  10.478   4.810
  449LEU    CD1 7062   7.334  10.422   4.642
  449LEU   HD11 7063   7.394  10.470   4.563
  449LEU   HD12 7064   7.256  10.359   4.593
  449LEU   HD13 7065   7.400  10.357   4.703
  449LEU    CD2 7066   7.372  10.609   4.811
  449LEU   HD21 7067   7.322  10.678   4.881
  449LEU   HD22 7068   7.435  10.669   4.742
  449LEU   HD23 7069   7.437  10.540   4.869
  449LEU      C 7070   7.042  10.835   4.662
  449LEU      O 7071   7.130  10.914   4.630
  450GLY      N 7072   6.910  10.864   4.640
  450GLY     HN 7073   6.840  10.800   4.672
  450GLY     CA 7074   6.860  10.981   4.569
  450GLY    HA1 7075   6.752  10.970   4.561
  450GLY    HA2 7076   6.905  10.982   4.471
  450GLY      C 7077   6.891  11.114   4.637
  450GLY      O 7078   6.892  11.218   4.573
  451PHE      N 7079   6.921  11.113   4.769
  451PHE     HN 7080   6.916  11.028   4.821
  451PHE     CA 7081   6.963  11.229   4.848
  451PHE     HA 7082   6.898  11.312   4.824
  451PHE     CB 7083   6.951  11.193   4.999
  451PHE    HB1 7084   6.856  11.137   5.015
  451PHE    HB2 7085   6.948  11.287   5.058
  451PHE     CG 7086   7.062  11.108   5.056
  451PHE    CD1 7087   7.065  10.969   5.035
  451PHE    HD1 7088   6.983  10.920   4.985
  451PHE    CE1 7089   7.174  10.893   5.078
  451PHE    HE1 7090   7.176  10.787   5.061
  451PHE     CZ 7091   7.281  10.955   5.141
  451PHE     HZ 7092   7.365  10.897   5.174
  451PHE    CD2 7093   7.171  11.169   5.120
  451PHE    HD2 7094   7.173  11.276   5.136
  451PHE    CE2 7095   7.280  11.093   5.163
  451PHE    HE2 7096   7.363  11.140   5.213
  451PHE      C 7097   7.104  11.279   4.812
  451PHE      O 7098   7.133  11.397   4.830
  452MET      N 7099   7.190  11.191   4.755
  452MET     HN 7100   7.163  11.095   4.743
  452MET     CA 7101   7.324  11.223   4.709
  452MET     HA 7102   7.368  11.293   4.779
  452MET     CB 7103   7.412  11.096   4.701
  452MET    HB1 7104   7.508  11.121   4.649
  452MET    HB2 7105   7.359  11.019   4.640
  452MET     CG 7106   7.447  11.034   4.837
  452MET    HG1 7107   7.509  10.944   4.819
  452MET    HG2 7108   7.352  11.002   4.885
  452MET     SD 7109   7.535  11.144   4.953
  452MET     CE 7110   7.696  11.157   4.872
  452MET    HE1 7111   7.686  11.184   4.765
  452MET    HE2 7112   7.751  11.060   4.878
  452MET    HE3 7113   7.758  11.236   4.921
  452MET      C 7114   7.330  11.298   4.576
  452MET      O 7115   7.437  11.344   4.538
  453ASN      N 7116   7.216  11.316   4.505
  453ASN     HN 7117   7.129  11.277   4.538
  453ASN     CA 7118   7.207  11.389   4.380
  453ASN     HA 7119   7.281  11.349   4.312
  453ASN     CB 7120   7.065  11.376   4.318
  453ASN    HB1 7121   7.057  11.447   4.233
  453ASN    HB2 7122   6.990  11.401   4.395
  453ASN     CG 7123   7.036  11.236   4.265
  453ASN    OD1 7124   7.124  11.155   4.239
  453ASN    ND2 7125   6.905  11.206   4.244
  453ASN   HD21 7126   6.882  11.121   4.196
  453ASN   HD22 7127   6.835  11.268   4.277
  453ASN      C 7128   7.249  11.536   4.391
  453ASN      O 7129   7.309  11.587   4.297
  454GLU      N 7130   7.226  11.602   4.507
  454GLU     HN 7131   7.172  11.558   4.579
  454GLU     CA 7132   7.279  11.735   4.537
  454GLU     HA 7133   7.247  11.802   4.459
  454GLU     CB 7134   7.223  11.783   4.674
  454GLU    HB1 7135   7.259  11.713   4.753
  454GLU    HB2 7136   7.112  11.779   4.671
  454GLU     CG 7137   7.266  11.927   4.713
  454GLU    HG1 7138   7.205  11.999   4.654
  454GLU    HG2 7139   7.373  11.941   4.687
  454GLU     CD 7140   7.250  11.960   4.861
  454GLU    OE1 7141   7.337  12.036   4.912
  454GLU    OE2 7142   7.155  11.909   4.925
  454GLU      C 7143   7.431  11.741   4.534
  454GLU      O 7144   7.488  11.830   4.470
  455PHE      N 7145   7.499  11.643   4.599
  455PHE     HN 7146   7.448  11.576   4.653
  455PHE     CA 7147   7.643  11.624   4.596
  455PHE     HA 7148   7.690  11.719   4.619
  455PHE     CB 7149   7.685  11.519   4.705
  455PHE    HB1 7150   7.618  11.431   4.696
  455PHE    HB2 7151   7.673  11.565   4.805
  455PHE     CG 7152   7.827  11.468   4.695
  455PHE    CD1 7153   7.857  11.355   4.618
  455PHE    HD1 7154   7.777  11.299   4.570
  455PHE    CE1 7155   7.989  11.315   4.598
  455PHE    HE1 7156   8.012  11.229   4.538
  455PHE     CZ 7157   8.093  11.387   4.658
  455PHE     HZ 7158   8.195  11.355   4.644
  455PHE    CD2 7159   7.932  11.541   4.753
  455PHE    HD2 7160   7.912  11.630   4.810
  455PHE    CE2 7161   8.065  11.500   4.734
  455PHE    HE2 7162   8.145  11.556   4.778
  455PHE      C 7163   7.700  11.596   4.458
  455PHE      O 7164   7.804  11.651   4.423
  456LEU      N 7165   7.632  11.511   4.378
  456LEU     HN 7166   7.549  11.467   4.412
  456LEU     CA 7167   7.668  11.479   4.241
  456LEU     HA 7168   7.770  11.444   4.240
  456LEU     CB 7169   7.575  11.368   4.185
  456LEU    HB1 7170   7.596  11.354   4.077
  456LEU    HB2 7171   7.470  11.402   4.196
  456LEU     CG 7172   7.589  11.231   4.255
  456LEU     HG 7173   7.589  11.246   4.366
  456LEU    CD1 7174   7.471  11.139   4.219
  456LEU   HD11 7175   7.457  11.136   4.108
  456LEU   HD12 7176   7.377  11.176   4.265
  456LEU   HD13 7177   7.491  11.036   4.254
  456LEU    CD2 7178   7.724  11.165   4.228
  456LEU   HD21 7179   7.806  11.230   4.266
  456LEU   HD22 7180   7.738  11.150   4.119
  456LEU   HD23 7181   7.730  11.067   4.281
  456LEU      C 7182   7.666  11.601   4.149
  456LEU      O 7183   7.764  11.627   4.079
  457GLU      N 7184   7.556  11.680   4.154
  457GLU     HN 7185   7.479  11.654   4.213
  457GLU     CA 7186   7.536  11.804   4.081
  457GLU     HA 7187   7.552  11.784   3.976
  457GLU     CB 7188   7.391  11.854   4.102
  457GLU    HB1 7189   7.382  11.958   4.063
  457GLU    HB2 7190   7.370  11.856   4.211
  457GLU     CG 7191   7.285  11.766   4.032
  457GLU    HG1 7192   7.301  11.660   4.062
  457GLU    HG2 7193   7.298  11.775   3.922
  457GLU     CD 7194   7.143  11.806   4.068
  457GLU    OE1 7195   7.072  11.723   4.131
  457GLU    OE2 7196   7.099  11.915   4.023
  457GLU      C 7197   7.636  11.913   4.112
  457GLU      O 7198   7.681  11.985   4.022
  458LEU      N 7199   7.675  11.925   4.241
  458LEU     HN 7200   7.635  11.867   4.311
  458LEU     CA 7201   7.775  12.018   4.291
  458LEU     HA 7202   7.752  12.117   4.254
  458LEU     CB 7203   7.769  12.018   4.447
  458LEU    HB1 7204   7.792  11.915   4.481
  458LEU    HB2 7205   7.664  12.042   4.476
  458LEU     CG 7206   7.863  12.115   4.521
  458LEU     HG 7207   7.968  12.092   4.492
  458LEU    CD1 7208   7.834  12.262   4.488
  458LEU   HD11 7209   7.730  12.289   4.516
  458LEU   HD12 7210   7.846  12.280   4.379
  458LEU   HD13 7211   7.903  12.329   4.543
  458LEU    CD2 7212   7.859  12.090   4.673
  458LEU   HD21 7213   7.892  11.986   4.695
  458LEU   HD22 7214   7.756  12.103   4.711
  458LEU   HD23 7215   7.928  12.160   4.725
  458LEU      C 7216   7.917  11.989   4.242
  458LEU      O 7217   7.992  12.082   4.211
  459GLU      N 7218   7.952  11.859   4.230
  459GLU     HN 7219   7.883  11.788   4.241
  459GLU     CA 7220   8.088  11.812   4.212
  459GLU     HA 7221   8.156  11.896   4.221
  459GLU     CB 7222   8.120  11.707   4.320
  459GLU    HB1 7223   8.221  11.665   4.301
  459GLU    HB2 7224   8.046  11.624   4.313
  459GLU     CG 7225   8.117  11.760   4.466
  459GLU    HG1 7226   8.127  11.673   4.535
  459GLU    HG2 7227   8.019  11.808   4.483
  459GLU     CD 7228   8.226  11.860   4.506
  459GLU    OE1 7229   8.206  11.928   4.610
  459GLU    OE2 7230   8.329  11.871   4.433
  459GLU      C 7231   8.119  11.759   4.072
  459GLU      O 7232   8.229  11.710   4.048
  460TRP      N 7233   8.026  11.773   3.974
  460TRP     HN 7234   7.933  11.804   3.997
  460TRP     CA 7235   8.051  11.745   3.833
  460TRP     HA 7236   8.091  11.645   3.826
  460TRP     CB 7237   7.921  11.756   3.749
  460TRP    HB1 7238   7.951  11.753   3.642
  460TRP    HB2 7239   7.876  11.854   3.773
  460TRP     CG 7240   7.814  11.653   3.766
  460TRP    CD1 7241   7.832  11.521   3.795
  460TRP    HD1 7242   7.928  11.474   3.815
  460TRP    NE1 7243   7.711  11.455   3.793
  460TRP    HE1 7244   7.699  11.361   3.815
  460TRP    CE2 7245   7.610  11.542   3.758
  460TRP    CD2 7246   7.671  11.668   3.740
  460TRP    CE3 7247   7.590  11.776   3.701
  460TRP    HE3 7248   7.632  11.874   3.687
  460TRP    CZ3 7249   7.453  11.757   3.680
  460TRP    HZ3 7250   7.393  11.841   3.652
  460TRP    CZ2 7251   7.472  11.522   3.738
  460TRP    HZ2 7252   7.425  11.426   3.753
  460TRP    CH2 7253   7.394  11.632   3.698
  460TRP    HH2 7254   7.288  11.619   3.679
  460TRP      C 7255   8.159  11.833   3.772
  460TRP      O 7256   8.235  11.788   3.686
  461GLY      N 7257   8.169  11.962   3.815
  461GLY     HN 7258   8.104  11.997   3.882
  461GLY     CA 7259   8.272  12.055   3.773
  461GLY    HA1 7260   8.249  12.152   3.816
  461GLY    HA2 7261   8.270  12.061   3.665
  461GLY      C 7262   8.410  12.011   3.818
  461GLY      O 7263   8.504  12.011   3.740
  462SER      N 7264   8.422  11.965   3.945
  462SER     HN 7265   8.344  11.966   4.007
  462SER     CA 7266   8.543  11.910   4.004
  462SER     HA 7267   8.622  11.983   3.992
  462SER     CB 7268   8.520  11.883   4.155
  462SER    HB1 7269   8.609  11.834   4.200
  462SER    HB2 7270   8.432  11.817   4.167
  462SER     OG 7271   8.494  12.006   4.223
  462SER    HG1 7272   8.450  11.979   4.306
  462SER      C 7273   8.593  11.784   3.937
  462SER      O 7274   8.714  11.764   3.919
  463MET      N 7275   8.498  11.695   3.897
  463MET     HN 7276   8.402  11.715   3.916
  463MET     CA 7277   8.523  11.573   3.823
  463MET     HA 7278   8.607  11.522   3.870
  463MET     CB 7279   8.397  11.483   3.831
  463MET    HB1 7280   8.312  11.537   3.784
  463MET    HB2 7281   8.372  11.467   3.939
  463MET     CG 7282   8.409  11.345   3.764
  463MET    HG1 7283   8.426  11.362   3.655
  463MET    HG2 7284   8.312  11.293   3.776
  463MET     SD 7285   8.541  11.237   3.826
  463MET     CE 7286   8.472  11.191   3.987
  463MET    HE1 7287   8.375  11.138   3.976
  463MET    HE2 7288   8.456  11.281   4.050
  463MET    HE3 7289   8.542  11.122   4.041
  463MET      C 7290   8.571  11.595   3.681
  463MET      O 7291   8.665  11.530   3.637
  464GLN      N 7292   8.510  11.692   3.607
  464GLN     HN 7293   8.432  11.741   3.644
  464GLN     CA 7294   8.553  11.733   3.475
  464GLN     HA 7295   8.561  11.645   3.413
  464GLN     CB 7296   8.448  11.828   3.414
  464GLN    HB1 7297   8.499  11.872   3.334
  464GLN    HB2 7298   8.421  11.907   3.486
  464GLN     CG 7299   8.321  11.758   3.362
  464GLN    HG1 7300   8.271  11.711   3.449
  464GLN    HG2 7301   8.349  11.680   3.289
  464GLN     CD 7302   8.223  11.854   3.295
  464GLN    OE1 7303   8.201  11.849   3.175
  464GLN    NE2 7304   8.160  11.943   3.375
  464GLN   HE21 7305   8.096  12.007   3.335
  464GLN   HE22 7306   8.181  11.944   3.472
  464GLN      C 7307   8.691  11.795   3.469
  464GLN      O 7308   8.769  11.762   3.379
  465GLN      N 7309   8.725  11.883   3.566
  465GLN     HN 7310   8.657  11.910   3.635
  465GLN     CA 7311   8.857  11.941   3.582
  465GLN     HA 7312   8.888  11.978   3.485
  465GLN     CB 7313   8.854  12.057   3.683
  465GLN    HB1 7314   8.959  12.087   3.705
  465GLN    HB2 7315   8.808  12.021   3.778
  465GLN     CG 7316   8.777  12.184   3.639
  465GLN    HG1 7317   8.793  12.262   3.715
  465GLN    HG2 7318   8.669  12.162   3.637
  465GLN     CD 7319   8.817  12.238   3.502
  465GLN    OE1 7320   8.733  12.249   3.412
  465GLN    NE2 7321   8.946  12.274   3.484
  465GLN   HE21 7322   8.974  12.309   3.395
  465GLN   HE22 7323   9.010  12.264   3.559
  465GLN      C 7324   8.964  11.839   3.617
  465GLN      O 7325   9.071  11.842   3.556
  466PHE      N 7326   8.934  11.744   3.708
  466PHE     HN 7327   8.847  11.748   3.758
  466PHE     CA 7328   9.021  11.632   3.740
  466PHE     HA 7329   9.119  11.671   3.762
  466PHE     CB 7330   8.967  11.555   3.865
  466PHE    HB1 7331   8.859  11.532   3.849
  466PHE    HB2 7332   8.978  11.619   3.955
  466PHE     CG 7333   9.038  11.424   3.893
  466PHE    CD1 7334   8.980  11.302   3.854
  466PHE    HD1 7335   8.882  11.299   3.810
  466PHE    CE1 7336   9.051  11.183   3.871
  466PHE    HE1 7337   9.006  11.089   3.841
  466PHE     CZ 7338   9.179  11.184   3.926
  466PHE     HZ 7339   9.233  11.092   3.939
  466PHE    CD2 7340   9.168  11.425   3.946
  466PHE    HD2 7341   9.215  11.518   3.973
  466PHE    CE2 7342   9.238  11.305   3.963
  466PHE    HE2 7343   9.338  11.306   4.004
  466PHE      C 7344   9.050  11.540   3.623
  466PHE      O 7345   9.167  11.510   3.598
  467LEU      N 7346   8.946  11.502   3.545
  467LEU     HN 7347   8.853  11.528   3.572
  467LEU     CA 7348   8.956  11.425   3.423
  467LEU     HA 7349   9.009  11.333   3.445
  467LEU     CB 7350   8.815  11.392   3.368
  467LEU    HB1 7351   8.823  11.364   3.261
  467LEU    HB2 7352   8.753  11.484   3.376
  467LEU     CG 7353   8.743  11.277   3.442
  467LEU     HG 7354   8.745  11.297   3.551
  467LEU    CD1 7355   8.596  11.268   3.396
  467LEU   HD11 7356   8.591  11.231   3.291
  467LEU   HD12 7357   8.548  11.368   3.400
  467LEU   HD13 7358   8.540  11.198   3.461
  467LEU    CD2 7359   8.815  11.143   3.426
  467LEU   HD21 7360   8.918  11.150   3.468
  467LEU   HD22 7361   8.823  11.115   3.319
  467LEU   HD23 7362   8.761  11.063   3.481
  467LEU      C 7363   9.041  11.491   3.316
  467LEU      O 7364   9.115  11.422   3.245
  468TYR      N 7365   9.033  11.626   3.302
  468TYR     HN 7366   8.968  11.677   3.359
  468TYR     CA 7367   9.117  11.706   3.214
  468TYR     HA 7368   9.121  11.656   3.118
  468TYR     CB 7369   9.052  11.846   3.197
  468TYR    HB1 7370   9.045  11.894   3.297
  468TYR    HB2 7371   8.950  11.834   3.155
  468TYR     CG 7372   9.128  11.940   3.107
  468TYR    CD1 7373   9.211  12.040   3.161
  468TYR    HD1 7374   9.221  12.049   3.268
  468TYR    CE1 7375   9.281  12.128   3.077
  468TYR    HE1 7376   9.345  12.204   3.119
  468TYR     CZ 7377   9.267  12.116   2.938
  468TYR     OH 7378   9.335  12.204   2.854
  468TYR     HH 7379   9.302  12.190   2.765
  468TYR    CD2 7380   9.116  11.930   2.967
  468TYR    HD2 7381   9.054  11.853   2.925
  468TYR    CE2 7382   9.185  12.017   2.882
  468TYR    HE2 7383   9.176  12.008   2.775
  468TYR      C 7384   9.263  11.713   3.257
  468TYR      O 7385   9.352  11.694   3.173
  469GLU      N 7386   9.288  11.736   3.388
  469GLU     HN 7387   9.211  11.749   3.452
  469GLU     CA 7388   9.419  11.748   3.450
  469GLU     HA 7389   9.475  11.826   3.399
  469GLU     CB 7390   9.405  11.784   3.600
  469GLU    HB1 7391   9.499  11.761   3.653
  469GLU    HB2 7392   9.323  11.722   3.643
  469GLU     CG 7393   9.370  11.932   3.625
  469GLU    HG1 7394   9.288  11.962   3.557
  469GLU    HG2 7395   9.460  11.994   3.602
  469GLU     CD 7396   9.326  11.967   3.768
  469GLU    OE1 7397   9.313  12.090   3.795
  469GLU    OE2 7398   9.301  11.875   3.850
  469GLU      C 7399   9.508  11.625   3.437
  469GLU      O 7400   9.626  11.638   3.405
  470ILE      N 7401   9.451  11.503   3.455
  470ILE     HN 7402   9.354  11.497   3.480
  470ILE     CA 7403   9.522  11.375   3.448
  470ILE     HA 7404   9.618  11.388   3.495
  470ILE     CB 7405   9.442  11.262   3.518
  470ILE     HB 7406   9.496  11.165   3.504
  470ILE    CG2 7407   9.431  11.290   3.670
  470ILE   HG21 7408   9.363  11.376   3.688
  470ILE   HG22 7409   9.531  11.314   3.712
  470ILE   HG23 7410   9.390  11.201   3.722
  470ILE    CG1 7411   9.305  11.232   3.453
  470ILE   HG11 7412   9.322  11.214   3.344
  470ILE   HG12 7413   9.239  11.319   3.466
  470ILE     CD 7414   9.235  11.108   3.511
  470ILE    HD1 7415   9.200  11.129   3.614
  470ILE    HD2 7416   9.306  11.022   3.515
  470ILE    HD3 7417   9.148  11.081   3.448
  470ILE      C 7418   9.552  11.328   3.305
  470ILE      O 7419   9.605  11.219   3.287
  471SER      N 7420   9.520  11.410   3.202
  471SER     HN 7421   9.486  11.502   3.219
  471SER     CA 7422   9.525  11.370   3.063
  471SER     HA 7423   9.615  11.313   3.046
  471SER     CB 7424   9.402  11.283   3.029
  471SER    HB1 7425   9.396  11.198   3.102
  471SER    HB2 7426   9.410  11.243   2.927
  471SER     OG 7427   9.282  11.357   3.039
  471SER    HG1 7428   9.261  11.361   3.134
  471SER      C 7429   9.545  11.485   2.965
  471SER      O 7430   9.527  11.468   2.845
  472ASN      N 7431   9.593  11.602   3.015
  472ASN     HN 7432   9.584  11.624   3.112
  472ASN     CA 7433   9.663  11.700   2.935
  472ASN     HA 7434   9.671  11.662   2.833
  472ASN     CB 7435   9.591  11.838   2.934
  472ASN    HB1 7436   9.593  11.880   3.037
  472ASN    HB2 7437   9.485  11.821   2.904
  472ASN     CG 7438   9.654  11.939   2.838
  472ASN    OD1 7439   9.747  11.907   2.764
  472ASN    ND2 7440   9.605  12.064   2.841
  472ASN   HD21 7441   9.653  12.136   2.789
  472ASN   HD22 7442   9.522  12.085   2.890
  472ASN      C 7443   9.803  11.710   2.993
  472ASN      O 7444   9.820  11.742   3.111
  473LEU      N 7445   9.905  11.684   2.909
  473LEU     HN 7446   9.886  11.662   2.814
  473LEU     CA 7447  10.046  11.684   2.944
  473LEU     HA 7448  10.059  11.623   3.032
  473LEU     CB 7449  10.127  11.624   2.827
  473LEU    HB1 7450  10.234  11.643   2.844
  473LEU    HB2 7451  10.096  11.676   2.733
  473LEU     CG 7452  10.109  11.472   2.807
  473LEU     HG 7453  10.001  11.446   2.820
  473LEU    CD1 7454  10.154  11.427   2.668
  473LEU   HD11 7455  10.261  11.452   2.650
  473LEU   HD12 7456  10.095  11.477   2.591
  473LEU   HD13 7457  10.140  11.318   2.654
  473LEU    CD2 7458  10.180  11.391   2.917
  473LEU   HD21 7459  10.153  11.431   3.016
  473LEU   HD22 7460  10.289  11.397   2.906
  473LEU   HD23 7461  10.151  11.284   2.911
  473LEU      C 7462  10.101  11.819   2.984
  473LEU      O 7463  10.198  11.823   3.060
  474ASP      N 7464  10.039  11.932   2.940
  474ASP     HN 7465   9.961  11.922   2.878
  474ASP     CA 7466  10.078  12.070   2.967
  474ASP     HA 7467  10.178  12.085   2.930
  474ASP     CB 7468   9.981  12.173   2.901
  474ASP    HB1 7469  10.021  12.275   2.920
  474ASP    HB2 7470   9.881  12.163   2.946
  474ASP     CG 7471   9.963  12.161   2.749
  474ASP    OD1 7472  10.053  12.108   2.681
  474ASP    OD2 7473   9.861  12.218   2.702
  474ASP      C 7474  10.090  12.105   3.115
  474ASP      O 7475  10.168  12.193   3.152
  475THR      N 7476  10.012  12.036   3.202
  475THR     HN 7477   9.946  11.971   3.167
  475THR     CA 7478  10.019  12.045   3.347
  475THR     HA 7479  10.052  12.145   3.374
  475THR     CB 7480   9.880  12.016   3.410
  475THR     HB 7481   9.886  12.025   3.521
  475THR    OG1 7482   9.833  11.885   3.380
  475THR    HG1 7483   9.795  11.891   3.291
  475THR    CG2 7484   9.772  12.116   3.364
  475THR   HG21 7485   9.760  12.113   3.254
  475THR   HG22 7486   9.802  12.219   3.395
  475THR   HG23 7487   9.675  12.091   3.412
  475THR      C 7488  10.127  11.950   3.403
  475THR      O 7489  10.100  11.864   3.487
  476LEU      N 7490  10.253  11.965   3.355
  476LEU     HN 7491  10.272  12.034   3.286
  476LEU     CA 7492  10.368  11.888   3.399
  476LEU     HA 7493  10.346  11.783   3.385
  476LEU     CB 7494  10.497  11.923   3.319
  476LEU    HB1 7495  10.585  11.882   3.373
  476LEU    HB2 7496  10.506  12.033   3.317
  476LEU     CG 7497  10.504  11.872   3.173
  476LEU     HG 7498  10.434  11.787   3.161
  476LEU    CD1 7499  10.465  11.983   3.073
  476LEU   HD11 7500  10.534  12.069   3.081
  476LEU   HD12 7501  10.362  12.017   3.092
  476LEU   HD13 7502  10.471  11.943   2.969
  476LEU    CD2 7503  10.642  11.814   3.138
  476LEU   HD21 7504  10.665  11.728   3.204
  476LEU   HD22 7505  10.721  11.890   3.150
  476LEU   HD23 7506  10.642  11.777   3.033
  476LEU      C 7507  10.399  11.907   3.547
  476LEU      O 7508  10.437  12.015   3.591
  477THR      N 7509  10.388  11.796   3.623
  477THR     HN 7510  10.336  11.718   3.591
  477THR     CA 7511  10.451  11.777   3.752
  477THR     HA 7512  10.491  11.871   3.783
  477THR     CB 7513  10.353  11.722   3.857
  477THR     HB 7514  10.403  11.714   3.956
  477THR    OG1 7515  10.303  11.594   3.823
  477THR    HG1 7516  10.269  11.555   3.906
  477THR    CG2 7517  10.233  11.817   3.880
  477THR   HG21 7518  10.168  11.819   3.790
  477THR   HG22 7519  10.268  11.919   3.899
  477THR   HG23 7520  10.174  11.782   3.967
  477THR      C 7521  10.566  11.678   3.734
  477THR      O 7522  10.567  11.598   3.641
  478ASN      N 7523  10.666  11.682   3.825
  478ASN     HN 7524  10.664  11.747   3.899
  478ASN     CA 7525  10.781  11.593   3.823
  478ASN     HA 7526  10.806  11.569   3.721
  478ASN     CB 7527  10.904  11.662   3.892
  478ASN    HB1 7528  10.989  11.591   3.890
  478ASN    HB2 7529  10.878  11.684   3.997
  478ASN     CG 7530  10.950  11.793   3.826
  478ASN    OD1 7531  10.985  11.888   3.896
  478ASN    ND2 7532  10.954  11.798   3.691
  478ASN   HD21 7533  10.981  11.884   3.648
  478ASN   HD22 7534  10.925  11.720   3.638
  478ASN      C 7535  10.751  11.457   3.886
  478ASN      O 7536  10.824  11.407   3.971
  479SER      N 7537  10.642  11.393   3.840
  479SER     HN 7538  10.577  11.442   3.781
  479SER     CA 7539  10.608  11.255   3.863
  479SER     HA 7540  10.621  11.234   3.968
  479SER     CB 7541  10.459  11.229   3.824
  479SER    HB1 7542  10.394  11.297   3.884
  479SER    HB2 7543  10.433  11.124   3.847
  479SER     OG 7544  10.432  11.253   3.687
  479SER    HG1 7545  10.337  11.236   3.675
  479SER      C 7546  10.707  11.164   3.792
  479SER      O 7547  10.722  11.165   3.670
  480SER      N 7548  10.782  11.086   3.874
  480SER     HN 7549  10.768  11.091   3.973
  480SER     CA 7550  10.886  10.995   3.832
  480SER     HA 7551  10.960  11.049   3.775
  480SER     CB 7552  10.952  10.933   3.959
  480SER    HB1 7553  10.983  11.016   4.027
  480SER    HB2 7554  11.042  10.875   3.930
  480SER     OG 7555  10.863  10.848   4.031
  480SER    HG1 7556  10.840  10.778   3.969
  480SER      C 7557  10.834  10.887   3.738
  480SER      O 7558  10.721  10.839   3.753
  481SER      N 7559  10.919  10.845   3.643
  481SER     HN 7560  11.005  10.892   3.627
  481SER     CA 7561  10.897  10.728   3.559
  481SER     HA 7562  10.800  10.737   3.513
  481SER     CB 7563  11.007  10.722   3.449
  481SER    HB1 7564  11.011  10.821   3.398
  481SER    HB2 7565  10.981  10.644   3.375
  481SER     OG 7566  11.135  10.695   3.505
  481SER    HG1 7567  11.128  10.607   3.544
  481SER      C 7568  10.889  10.600   3.641
  481SER      O 7569  10.943  10.593   3.752
  482PHE      N 7570  10.822  10.496   3.585
  482PHE     HN 7571  10.782  10.508   3.493
  482PHE     CA 7572  10.798  10.366   3.645
  482PHE     HA 7573  10.737  10.380   3.733
  482PHE     CB 7574  10.721  10.277   3.542
  482PHE    HB1 7575  10.778  10.277   3.447
  482PHE    HB2 7576  10.620  10.321   3.525
  482PHE     CG 7577  10.701  10.133   3.582
  482PHE    CD1 7578  10.778  10.031   3.523
  482PHE    HD1 7579  10.851  10.055   3.447
  482PHE    CE1 7580  10.761   9.898   3.562
  482PHE    HE1 7581  10.819   9.820   3.516
  482PHE     CZ 7582  10.669   9.866   3.662
  482PHE     HZ 7583  10.656   9.763   3.692
  482PHE    CD2 7584  10.611  10.100   3.685
  482PHE    HD2 7585  10.554  10.177   3.734
  482PHE    CE2 7586  10.595   9.967   3.724
  482PHE    HE2 7587  10.525   9.941   3.802
  482PHE      C 7588  10.923  10.300   3.701
  482PHE      O 7589  11.009  10.252   3.628
  483GLU      N 7590  10.934  10.300   3.837
  483GLU     HN 7591  10.859  10.337   3.891
  483GLU     CA 7592  11.051  10.261   3.912
  483GLU     HA 7593  11.140  10.277   3.853
  483GLU     CB 7594  11.056  10.347   4.041
  483GLU    HB1 7595  10.971  10.318   4.107
  483GLU    HB2 7596  11.042  10.454   4.012
  483GLU     CG 7597  11.187  10.337   4.123
  483GLU    HG1 7598  11.271  10.363   4.057
  483GLU    HG2 7599  11.198  10.233   4.158
  483GLU     CD 7600  11.194  10.428   4.247
  483GLU    OE1 7601  11.309  10.435   4.301
  483GLU    OE2 7602  11.091  10.487   4.288
  483GLU      C 7603  11.053  10.111   3.941
  483GLU      O 7604  11.153  10.059   3.991
  484GLY      N 7605  10.943  10.039   3.909
  484GLY     HN 7606  10.865  10.083   3.867
  484GLY     CA 7607  10.933   9.894   3.923
  484GLY    HA1 7608  10.828   9.868   3.912
  484GLY    HA2 7609  10.968   9.868   4.022
  484GLY      C 7610  11.013   9.819   3.819
  484GLY      O 7611  11.038   9.868   3.708
  485TYR      N 7612  11.053   9.695   3.853
  485TYR     HN 7613  11.037   9.662   3.945
  485TYR     CA 7614  11.121   9.602   3.765
  485TYR     HA 7615  11.161   9.656   3.680
  485TYR     CB 7616  11.236   9.534   3.843
  485TYR    HB1 7617  11.195   9.496   3.939
  485TYR    HB2 7618  11.314   9.611   3.864
  485TYR     CG 7619  11.306   9.418   3.775
  485TYR    CD1 7620  11.300   9.288   3.830
  485TYR    HD1 7621  11.246   9.273   3.922
  485TYR    CE1 7622  11.363   9.180   3.767
  485TYR    HE1 7623  11.356   9.081   3.810
  485TYR     CZ 7624  11.433   9.202   3.648
  485TYR     OH 7625  11.497   9.096   3.584
  485TYR     HH 7626  11.456   9.014   3.616
  485TYR    CD2 7627  11.378   9.438   3.656
  485TYR    HD2 7628  11.384   9.537   3.613
  485TYR    CE2 7629  11.441   9.330   3.592
  485TYR    HE2 7630  11.494   9.345   3.500
  485TYR      C 7631  11.024   9.500   3.710
  485TYR      O 7632  10.930   9.458   3.778
  486ILE      N 7633  11.049   9.459   3.584
  486ILE     HN 7634  11.123   9.501   3.532
  486ILE     CA 7635  10.978   9.353   3.515
  486ILE     HA 7636  10.910   9.307   3.585
  486ILE     CB 7637  10.900   9.407   3.393
  486ILE     HB 7638  10.971   9.463   3.327
  486ILE    CG2 7639  10.835   9.294   3.311
  486ILE   HG21 7640  10.763   9.237   3.373
  486ILE   HG22 7641  10.913   9.224   3.273
  486ILE   HG23 7642  10.780   9.337   3.224
  486ILE    CG1 7643  10.794   9.510   3.438
  486ILE   HG11 7644  10.843   9.585   3.503
  486ILE   HG12 7645  10.716   9.458   3.496
  486ILE     CD 7646  10.726   9.585   3.323
  486ILE    HD1 7647  10.658   9.517   3.267
  486ILE    HD2 7648  10.802   9.626   3.253
  486ILE    HD3 7649  10.665   9.669   3.363
  486ILE      C 7650  11.082   9.252   3.471
  486ILE      O 7651  11.173   9.285   3.394
  487ASP      N 7652  11.069   9.126   3.519
  487ASP     HN 7653  10.997   9.106   3.584
  487ASP     CA 7654  11.155   9.014   3.485
  487ASP     HA 7655  11.256   9.049   3.474
  487ASP     CB 7656  11.148   8.907   3.599
  487ASP    HB1 7657  11.050   8.856   3.594
  487ASP    HB2 7658  11.157   8.960   3.696
  487ASP     CG 7659  11.258   8.802   3.591
  487ASP    OD1 7660  11.239   8.702   3.517
  487ASP    OD2 7661  11.367   8.826   3.649
  487ASP      C 7662  11.112   8.961   3.349
  487ASP      O 7663  11.019   8.883   3.336
  488LEU      N 7664  11.178   9.011   3.242
  488LEU     HN 7665  11.258   9.070   3.256
  488LEU     CA 7666  11.141   8.991   3.103
  488LEU     HA 7667  11.035   9.012   3.092
  488LEU     CB 7668  11.223   9.089   3.015
  488LEU    HB1 7669  11.331   9.068   3.032
  488LEU    HB2 7670  11.203   9.193   3.051
  488LEU     CG 7671  11.198   9.087   2.863
  488LEU     HG 7672  11.226   8.986   2.824
  488LEU    CD1 7673  11.050   9.112   2.827
  488LEU   HD11 7674  11.007   9.191   2.892
  488LEU   HD12 7675  10.990   9.019   2.842
  488LEU   HD13 7676  11.041   9.145   2.721
  488LEU    CD2 7677  11.293   9.182   2.788
  488LEU   HD21 7678  11.398   9.152   2.805
  488LEU   HD22 7679  11.278   9.286   2.824
  488LEU   HD23 7680  11.272   9.178   2.679
  488LEU      C 7681  11.150   8.847   3.056
  488LEU      O 7682  11.070   8.805   2.972
  489GLY      N 7683  11.244   8.766   3.112
  489GLY     HN 7684  11.305   8.803   3.182
  489GLY     CA 7685  11.260   8.625   3.080
  489GLY    HA1 7686  11.353   8.591   3.125
  489GLY    HA2 7687  11.265   8.615   2.972
  489GLY      C 7688  11.145   8.540   3.132
  489GLY      O 7689  11.099   8.449   3.064
  490ARG      N 7690  11.094   8.570   3.254
  490ARG     HN 7691  11.139   8.639   3.312
  490ARG     CA 7692  10.973   8.512   3.312
  490ARG     HA 7693  10.983   8.405   3.313
  490ARG     CB 7694  10.958   8.564   3.458
  490ARG    HB1 7695  10.982   8.673   3.457
  490ARG    HB2 7696  11.034   8.512   3.521
  490ARG     CG 7697  10.822   8.549   3.529
  490ARG    HG1 7698  10.805   8.442   3.554
  490ARG    HG2 7699  10.741   8.583   3.461
  490ARG     CD 7700  10.818   8.632   3.659
  490ARG    HD1 7701  10.855   8.735   3.637
  490ARG    HD2 7702  10.883   8.584   3.735
  490ARG     NE 7703  10.679   8.642   3.713
  490ARG     HE 7704  10.611   8.672   3.646
  490ARG     CZ 7705  10.638   8.623   3.838
  490ARG    NH1 7706  10.717   8.579   3.936
  490ARG   HH11 7707  10.684   8.577   4.030
  490ARG   HH12 7708  10.807   8.541   3.913
  490ARG    NH2 7709  10.512   8.653   3.867
  490ARG   HH21 7710  10.451   8.688   3.796
  490ARG   HH22 7711  10.477   8.638   3.959
  490ARG      C 7712  10.848   8.540   3.232
  490ARG      O 7713  10.770   8.448   3.206
  491GLU      N 7714  10.829   8.666   3.187
  491GLU     HN 7715  10.896   8.738   3.207
  491GLU     CA 7716  10.710   8.709   3.116
  491GLU     HA 7717  10.624   8.659   3.159
  491GLU     CB 7718  10.692   8.862   3.129
  491GLU    HB1 7719  10.601   8.893   3.073
  491GLU    HB2 7720  10.781   8.913   3.086
  491GLU     CG 7721  10.676   8.911   3.276
  491GLU    HG1 7722  10.667   9.021   3.276
  491GLU    HG2 7723  10.766   8.881   3.333
  491GLU     CD 7724  10.554   8.854   3.351
  491GLU    OE1 7725  10.568   8.829   3.473
  491GLU    OE2 7726  10.447   8.834   3.287
  491GLU      C 7727  10.706   8.662   2.972
  491GLU      O 7728  10.598   8.629   2.922
  492LEU      N 7729  10.823   8.648   2.905
  492LEU     HN 7730  10.908   8.684   2.944
  492LEU     CA 7731  10.837   8.578   2.778
  492LEU     HA 7732  10.759   8.614   2.712
  492LEU     CB 7733  10.976   8.607   2.715
  492LEU    HB1 7734  10.995   8.534   2.634
  492LEU    HB2 7735  11.053   8.594   2.794
  492LEU     CG 7736  10.990   8.750   2.656
  492LEU     HG 7737  10.942   8.822   2.725
  492LEU    CD1 7738  11.138   8.790   2.640
  492LEU   HD11 7739  11.186   8.731   2.559
  492LEU   HD12 7740  11.194   8.771   2.735
  492LEU   HD13 7741  11.146   8.898   2.614
  492LEU    CD2 7742  10.913   8.769   2.525
  492LEU   HD21 7743  10.808   8.736   2.537
  492LEU   HD22 7744  10.960   8.711   2.444
  492LEU   HD23 7745  10.912   8.877   2.498
  492LEU      C 7746  10.813   8.429   2.789
  492LEU      O 7747  10.751   8.371   2.701
  493SER      N 7748  10.857   8.363   2.899
  493SER     HN 7749  10.912   8.411   2.968
  493SER     CA 7750  10.829   8.223   2.928
  493SER     HA 7751  10.850   8.165   2.839
  493SER     CB 7752  10.919   8.174   3.044
  493SER    HB1 7753  10.888   8.223   3.139
  493SER    HB2 7754  11.025   8.201   3.022
  493SER     OG 7755  10.912   8.034   3.061
  493SER    HG1 7756  10.982   8.009   3.122
  493SER      C 7757  10.681   8.196   2.956
  493SER      O 7758  10.627   8.093   2.915
  494THR      N 7759  10.613   8.292   3.024
  494THR     HN 7760  10.662   8.373   3.057
  494THR     CA 7761  10.470   8.290   3.055
  494THR     HA 7762  10.447   8.191   3.094
  494THR     CB 7763  10.432   8.398   3.159
  494THR     HB 7764  10.460   8.499   3.121
  494THR    OG1 7765  10.502   8.373   3.280
  494THR    HG1 7766  10.594   8.393   3.261
  494THR    CG2 7767  10.283   8.406   3.193
  494THR   HG21 7768  10.247   8.310   3.237
  494THR   HG22 7769  10.223   8.429   3.103
  494THR   HG23 7770  10.266   8.487   3.269
  494THR      C 7771  10.384   8.306   2.930
  494THR      O 7772  10.293   8.226   2.907
  495LEU      N 7773  10.415   8.407   2.845
  495LEU     HN 7774  10.488   8.472   2.868
  495LEU     CA 7775  10.349   8.432   2.717
  495LEU     HA 7776  10.242   8.430   2.735
  495LEU     CB 7777  10.390   8.569   2.658
  495LEU    HB1 7778  10.498   8.565   2.631
  495LEU    HB2 7779  10.377   8.647   2.737
  495LEU     CG 7780  10.309   8.613   2.534
  495LEU     HG 7781  10.322   8.536   2.454
  495LEU    CD1 7782  10.158   8.628   2.561
  495LEU   HD11 7783  10.141   8.705   2.640
  495LEU   HD12 7784  10.116   8.532   2.597
  495LEU   HD13 7785  10.105   8.660   2.469
  495LEU    CD2 7786  10.367   8.741   2.472
  495LEU   HD21 7787  10.477   8.729   2.458
  495LEU   HD22 7788  10.349   8.827   2.539
  495LEU   HD23 7789  10.320   8.760   2.373
  495LEU      C 7790  10.371   8.321   2.616
  495LEU      O 7791  10.279   8.285   2.543
  496HSE      N 7792  10.493   8.261   2.614
  496HSE     HN 7793  10.567   8.296   2.670
  496HSE     CA 7794  10.525   8.144   2.533
  496HSE     HA 7795  10.508   8.169   2.430
  496HSE     CB 7796  10.674   8.104   2.553
  496HSE    HB1 7797  10.697   8.104   2.662
  496HSE    HB2 7798  10.738   8.181   2.504
  496HSE    ND1 7799  10.700   7.852   2.571
  496HSE     CG 7800  10.709   7.969   2.496
  496HSE    CE1 7801  10.724   7.754   2.485
  496HSE    HE1 7802  10.723   7.647   2.507
  496HSE    NE2 7803  10.749   7.801   2.361
  496HSE    HE2 7804  10.768   7.746   2.280
  496HSE    CD2 7805  10.742   7.938   2.368
  496HSE    HD2 7806  10.760   8.003   2.283
  496HSE      C 7807  10.434   8.026   2.561
  496HSE      O 7808  10.371   7.973   2.469
  497ALA      N 7809  10.422   7.988   2.690
  497ALA     HN 7810  10.474   8.035   2.761
  497ALA     CA 7811  10.341   7.878   2.738
  497ALA     HA 7812  10.365   7.789   2.680
  497ALA     CB 7813  10.372   7.854   2.887
  497ALA    HB1 7814  10.351   7.946   2.946
  497ALA    HB2 7815  10.481   7.830   2.899
  497ALA    HB3 7816  10.312   7.770   2.927
  497ALA      C 7817  10.191   7.898   2.716
  497ALA      O 7818  10.119   7.801   2.693
  498LEU      N 7819  10.144   8.025   2.723
  498LEU     HN 7820  10.206   8.099   2.748
  498LEU     CA 7821  10.008   8.065   2.692
  498LEU     HA 7822   9.940   8.002   2.747
  498LEU     CB 7823   9.988   8.213   2.733
  498LEU    HB1 7824   9.902   8.256   2.675
  498LEU    HB2 7825  10.080   8.270   2.706
  498LEU     CG 7826   9.959   8.233   2.882
  498LEU     HG 7827  10.024   8.165   2.942
  498LEU    CD1 7828   9.989   8.377   2.924
  498LEU   HD11 7829   9.925   8.447   2.865
  498LEU   HD12 7830  10.095   8.402   2.903
  498LEU   HD13 7831   9.967   8.392   3.032
  498LEU    CD2 7832   9.815   8.193   2.916
  498LEU   HD21 7833   9.798   8.086   2.892
  498LEU   HD22 7834   9.743   8.254   2.858
  498LEU   HD23 7835   9.796   8.207   3.025
  498LEU      C 7836   9.973   8.049   2.545
  498LEU      O 7837   9.874   7.983   2.511
  499LEU      N 7838  10.057   8.105   2.455
  499LEU     HN 7839  10.137   8.157   2.486
  499LEU     CA 7840  10.041   8.099   2.311
  499LEU     HA 7841   9.940   8.130   2.287
  499LEU     CB 7842  10.142   8.192   2.241
  499LEU    HB1 7843  10.138   8.173   2.131
  499LEU    HB2 7844  10.244   8.167   2.278
  499LEU     CG 7845  10.119   8.343   2.264
  499LEU     HG 7846  10.112   8.363   2.373
  499LEU    CD1 7847  10.236   8.424   2.206
  499LEU   HD11 7848  10.245   8.406   2.097
  499LEU   HD12 7849  10.331   8.395   2.255
  499LEU   HD13 7850  10.218   8.533   2.222
  499LEU    CD2 7851   9.985   8.391   2.208
  499LEU   HD21 7852   9.901   8.338   2.257
  499LEU   HD22 7853   9.980   8.373   2.099
  499LEU   HD23 7854   9.973   8.500   2.228
  499LEU      C 7855  10.052   7.958   2.255
  499LEU      O 7856   9.980   7.924   2.162
  500TRP      N 7857  10.139   7.873   2.314
  500TRP     HN 7858  10.197   7.907   2.389
  500TRP     CA 7859  10.159   7.734   2.277
  500TRP     HA 7860  10.167   7.728   2.170
  500TRP     CB 7861  10.290   7.683   2.343
  500TRP    HB1 7862  10.275   7.682   2.453
  500TRP    HB2 7863  10.371   7.756   2.319
  500TRP     CG 7864  10.336   7.547   2.299
  500TRP    CD1 7865  10.330   7.434   2.373
  500TRP    HD1 7866  10.292   7.429   2.474
  500TRP    NE1 7867  10.380   7.328   2.301
  500TRP    HE1 7868  10.385   7.236   2.333
  500TRP    CE2 7869  10.419   7.370   2.176
  500TRP    CD2 7870  10.391   7.508   2.170
  500TRP    CE3 7871  10.419   7.577   2.051
  500TRP    HE3 7872  10.396   7.682   2.041
  500TRP    CZ3 7873  10.476   7.510   1.941
  500TRP    HZ3 7874  10.497   7.565   1.850
  500TRP    CZ2 7875  10.478   7.302   2.067
  500TRP    HZ2 7876  10.501   7.196   2.071
  500TRP    CH2 7877  10.506   7.374   1.949
  500TRP    HH2 7878  10.552   7.323   1.865
  500TRP      C 7879  10.041   7.644   2.310
  500TRP      O 7880  10.015   7.548   2.238
  501GLU      N 7881   9.965   7.676   2.417
  501GLU     HN 7882   9.993   7.752   2.476
  501GLU     CA 7883   9.843   7.608   2.456
  501GLU     HA 7884   9.853   7.503   2.437
  501GLU     CB 7885   9.823   7.632   2.609
  501GLU    HB1 7886   9.831   7.741   2.628
  501GLU    HB2 7887   9.906   7.580   2.663
  501GLU     CG 7888   9.690   7.585   2.670
  501GLU    HG1 7889   9.677   7.484   2.641
  501GLU    HG2 7890   9.608   7.646   2.630
  501GLU     CD 7891   9.683   7.589   2.823
  501GLU    OE1 7892   9.568   7.584   2.875
  501GLU    OE2 7893   9.790   7.595   2.889
  501GLU      C 7894   9.722   7.646   2.372
  501GLU      O 7895   9.630   7.565   2.355
  502VAL      N 7896   9.723   7.768   2.313
  502VAL     HN 7897   9.801   7.829   2.327
  502VAL     CA 7898   9.616   7.823   2.230
  502VAL     HA 7899   9.523   7.774   2.256
  502VAL     CB 7900   9.605   7.976   2.255
  502VAL     HB 7901   9.706   8.021   2.245
  502VAL    CG1 7902   9.510   8.051   2.158
  502VAL   HG11 7903   9.411   8.001   2.153
  502VAL   HG12 7904   9.554   8.055   2.056
  502VAL   HG13 7905   9.494   8.155   2.195
  502VAL    CG2 7906   9.561   8.004   2.400
  502VAL   HG21 7907   9.625   7.949   2.471
  502VAL   HG22 7908   9.455   7.973   2.415
  502VAL   HG23 7909   9.571   8.113   2.422
  502VAL      C 7910   9.637   7.797   2.081
  502VAL      O 7911   9.540   7.788   2.006
  503LEU      N 7912   9.763   7.775   2.036
  503LEU     HN 7913   9.839   7.777   2.102
  503LEU     CA 7914   9.804   7.753   1.897
  503LEU     HA 7915   9.775   7.838   1.839
  503LEU     CB 7916   9.959   7.735   1.890
  503LEU    HB1 7917   9.981   7.630   1.861
  503LEU    HB2 7918  10.001   7.752   1.992
  503LEU     CG 7919  10.033   7.828   1.792
  503LEU     HG 7920   9.987   7.816   1.692
  503LEU    CD1 7921  10.024   7.976   1.833
  503LEU   HD11 7922  10.069   7.992   1.933
  503LEU   HD12 7923   9.918   8.009   1.837
  503LEU   HD13 7924  10.079   8.039   1.759
  503LEU    CD2 7925  10.179   7.783   1.772
  503LEU   HD21 7926  10.182   7.680   1.730
  503LEU   HD22 7927  10.233   7.784   1.869
  503LEU   HD23 7928  10.229   7.852   1.700
  503LEU      C 7929   9.733   7.638   1.825
  503LEU      O 7930   9.694   7.659   1.709
  504PRO      N 7931   9.710   7.520   1.886
  504PRO     CD 7932   9.771   7.477   2.013
  504PRO    HD1 7933   9.706   7.507   2.098
  504PRO    HD2 7934   9.872   7.521   2.025
  504PRO     CA 7935   9.632   7.411   1.827
  504PRO     HA 7936   9.669   7.395   1.728
  504PRO     CB 7937   9.654   7.293   1.923
  504PRO    HB1 7938   9.665   7.196   1.868
  504PRO    HB2 7939   9.569   7.285   1.994
  504PRO     CG 7940   9.779   7.325   2.002
  504PRO    HG1 7941   9.778   7.277   2.102
  504PRO    HG2 7942   9.870   7.294   1.947
  504PRO      C 7943   9.484   7.439   1.804
  504PRO      O 7944   9.420   7.368   1.728
  505GLN      N 7945   9.429   7.542   1.873
  505GLN     HN 7946   9.486   7.598   1.931
  505GLN     CA 7947   9.289   7.580   1.867
  505GLN     HA 7948   9.229   7.494   1.843
  505GLN     CB 7949   9.247   7.637   2.006
  505GLN    HB1 7950   9.137   7.652   2.006
  505GLN    HB2 7951   9.296   7.736   2.019
  505GLN     CG 7952   9.286   7.547   2.125
  505GLN    HG1 7953   9.395   7.534   2.127
  505GLN    HG2 7954   9.239   7.450   2.113
  505GLN     CD 7955   9.239   7.605   2.259
  505GLN    OE1 7956   9.126   7.651   2.272
  505GLN    NE2 7957   9.326   7.596   2.362
  505GLN   HE21 7958   9.416   7.556   2.347
  505GLN   HE22 7959   9.299   7.633   2.450
  505GLN      C 7960   9.260   7.684   1.758
  505GLN      O 7961   9.145   7.706   1.723
  506LEU      N 7962   9.366   7.748   1.702
  506LEU     HN 7963   9.459   7.729   1.734
  506LEU     CA 7964   9.358   7.844   1.594
  506LEU     HA 7965   9.272   7.908   1.610
  506LEU     CB 7966   9.488   7.930   1.591
  506LEU    HB1 7967   9.484   7.999   1.504
  506LEU    HB2 7968   9.574   7.861   1.578
  506LEU     CG 7969   9.512   8.014   1.719
  506LEU     HG 7970   9.514   7.946   1.807
  506LEU    CD1 7971   9.646   8.089   1.713
  506LEU   HD11 7972   9.647   8.158   1.625
  506LEU   HD12 7973   9.730   8.018   1.702
  506LEU   HD13 7974   9.660   8.150   1.805
  506LEU    CD2 7975   9.397   8.111   1.750
  506LEU   HD21 7976   9.303   8.054   1.766
  506LEU   HD22 7977   9.382   8.181   1.666
  506LEU   HD23 7978   9.420   8.168   1.843
  506LEU      C 7979   9.338   7.776   1.459
  506LEU      O 7980   9.390   7.668   1.434
  507SER      N 7981   9.262   7.842   1.368
  507SER     HN 7982   9.213   7.925   1.395
  507SER     CA 7983   9.244   7.801   1.229
  507SER     HA 7984   9.220   7.696   1.227
  507SER     CB 7985   9.128   7.883   1.167
  507SER    HB1 7986   9.043   7.886   1.239
  507SER    HB2 7987   9.093   7.833   1.074
  507SER     OG 7988   9.163   8.017   1.136
  507SER    HG1 7989   9.084   8.058   1.099
  507SER      C 7990   9.373   7.814   1.148
  507SER      O 7991   9.466   7.882   1.189
  508LYS      N 7992   9.379   7.748   1.031
  508LYS     HN 7993   9.304   7.689   1.001
  508LYS     CA 7994   9.491   7.756   0.938
  508LYS     HA 7995   9.582   7.732   0.993
  508LYS     CB 7996   9.473   7.655   0.822
  508LYS    HB1 7997   9.553   7.672   0.747
  508LYS    HB2 7998   9.375   7.674   0.774
  508LYS     CG 7999   9.478   7.508   0.868
  508LYS    HG1 8000   9.394   7.489   0.938
  508LYS    HG2 8001   9.574   7.492   0.922
  508LYS     CD 8002   9.469   7.408   0.751
  508LYS    HD1 8003   9.553   7.429   0.681
  508LYS    HD2 8004   9.373   7.426   0.698
  508LYS     CE 8005   9.476   7.263   0.799
  508LYS    HE1 8006   9.390   7.241   0.866
  508LYS    HE2 8007   9.572   7.245   0.851
  508LYS     NZ 8008   9.469   7.170   0.685
  508LYS    HZ1 8009   9.548   7.186   0.620
  508LYS    HZ2 8010   9.379   7.182   0.634
  508LYS    HZ3 8011   9.472   7.072   0.720
  508LYS      C 8012   9.518   7.897   0.886
  508LYS      O 8013   9.633   7.936   0.868
  509GLU      N 8014   9.411   7.977   0.865
  509GLU     HN 8015   9.319   7.940   0.874
  509GLU     CA 8016   9.417   8.118   0.830
  509GLU     HA 8017   9.484   8.129   0.746
  509GLU     CB 8018   9.276   8.169   0.791
  509GLU    HB1 8019   9.284   8.276   0.761
  509GLU    HB2 8020   9.211   8.159   0.879
  509GLU     CG 8021   9.209   8.091   0.675
  509GLU    HG1 8022   9.201   7.985   0.704
  509GLU    HG2 8023   9.274   8.099   0.585
  509GLU     CD 8024   9.069   8.140   0.637
  509GLU    OE1 8025   9.004   8.069   0.556
  509GLU    OE2 8026   9.023   8.245   0.690
  509GLU      C 8027   9.473   8.205   0.941
  509GLU      O 8028   9.553   8.295   0.915
  510ALA      N 8029   9.432   8.179   1.068
  510ALA     HN 8030   9.364   8.108   1.083
  510ALA     CA 8031   9.482   8.243   1.187
  510ALA     HA 8032   9.474   8.350   1.174
  510ALA     CB 8033   9.397   8.199   1.308
  510ALA    HB1 8034   9.389   8.089   1.311
  510ALA    HB2 8035   9.295   8.242   1.301
  510ALA    HB3 8036   9.444   8.233   1.403
  510ALA      C 8037   9.631   8.219   1.212
  510ALA      O 8038   9.703   8.313   1.245
  511LEU      N 8039   9.678   8.095   1.192
  511LEU     HN 8040   9.614   8.021   1.168
  511LEU     CA 8041   9.817   8.054   1.199
  511LEU     HA 8042   9.858   8.089   1.293
  511LEU     CB 8043   9.826   7.900   1.191
  511LEU    HB1 8044   9.931   7.870   1.172
  511LEU    HB2 8045   9.764   7.866   1.105
  511LEU     CG 8046   9.777   7.828   1.319
  511LEU     HG 8047   9.682   7.876   1.354
  511LEU    CD1 8048   9.748   7.679   1.292
  511LEU   HD11 8049   9.840   7.627   1.257
  511LEU   HD12 8050   9.670   7.668   1.214
  511LEU   HD13 8051   9.713   7.629   1.385
  511LEU    CD2 8052   9.873   7.847   1.437
  511LEU   HD21 8053   9.882   7.955   1.461
  511LEU   HD22 8054   9.973   7.807   1.412
  511LEU   HD23 8055   9.833   7.794   1.527
  511LEU      C 8056   9.906   8.119   1.093
  511LEU      O 8057  10.020   8.156   1.122
  512LEU      N 8058   9.853   8.136   0.969
  512LEU     HN 8059   9.762   8.100   0.948
  512LEU     CA 8060   9.919   8.205   0.859
  512LEU     HA 8061  10.020   8.168   0.850
  512LEU     CB 8062   9.842   8.178   0.726
  512LEU    HB1 8063   9.872   8.254   0.651
  512LEU    HB2 8064   9.733   8.189   0.746
  512LEU     CG 8065   9.868   8.038   0.666
  512LEU     HG 8066   9.862   7.962   0.747
  512LEU    CD1 8067   9.762   8.004   0.559
  512LEU   HD11 8068   9.764   8.079   0.477
  512LEU   HD12 8069   9.660   8.005   0.604
  512LEU   HD13 8070   9.782   7.903   0.517
  512LEU    CD2 8071  10.010   8.022   0.611
  512LEU   HD21 8072  10.084   8.037   0.693
  512LEU   HD22 8073  10.030   8.097   0.532
  512LEU   HD23 8074  10.024   7.920   0.569
  512LEU      C 8075   9.935   8.355   0.882
  512LEU      O 8076  10.038   8.412   0.844
  513LYS      N 8077   9.837   8.420   0.948
  513LYS     HN 8078   9.753   8.370   0.972
  513LYS     CA 8079   9.839   8.559   0.988
  513LYS     HA 8080   9.870   8.619   0.903
  513LYS     CB 8081   9.697   8.603   1.033
  513LYS    HB1 8082   9.705   8.698   1.090
  513LYS    HB2 8083   9.657   8.524   1.102
  513LYS     CG 8084   9.599   8.622   0.917
  513LYS    HG1 8085   9.606   8.533   0.850
  513LYS    HG2 8086   9.628   8.713   0.860
  513LYS     CD 8087   9.453   8.636   0.964
  513LYS    HD1 8088   9.445   8.728   1.027
  513LYS    HD2 8089   9.427   8.548   1.028
  513LYS     CE 8090   9.355   8.645   0.847
  513LYS    HE1 8091   9.364   8.555   0.785
  513LYS    HE2 8092   9.376   8.736   0.787
  513LYS     NZ 8093   9.215   8.654   0.894
  513LYS    HZ1 8094   9.203   8.738   0.953
  513LYS    HZ2 8095   9.192   8.569   0.949
  513LYS    HZ3 8096   9.151   8.658   0.812
  513LYS      C 8097   9.942   8.593   1.096
  513LYS      O 8098   9.989   8.706   1.103
  514LEU      N 8099   9.984   8.492   1.176
  514LEU     HN 8100   9.941   8.402   1.169
  514LEU     CA 8101  10.086   8.504   1.278
  514LEU     HA 8102  10.084   8.604   1.318
  514LEU     CB 8103  10.058   8.402   1.392
  514LEU    HB1 8104  10.142   8.404   1.464
  514LEU    HB2 8105  10.052   8.301   1.347
  514LEU     CG 8106   9.927   8.429   1.470
  514LEU     HG 8107   9.844   8.445   1.397
  514LEU    CD1 8108   9.892   8.307   1.558
  514LEU   HD11 8109   9.974   8.289   1.632
  514LEU   HD12 8110   9.879   8.216   1.496
  514LEU   HD13 8111   9.798   8.327   1.615
  514LEU    CD2 8112   9.930   8.561   1.548
  514LEU   HD21 8113   9.944   8.646   1.478
  514LEU   HD22 8114  10.013   8.560   1.621
  514LEU   HD23 8115   9.833   8.576   1.601
  514LEU      C 8116  10.229   8.490   1.225
  514LEU      O 8117  10.324   8.514   1.298
  515GLY      N 8118  10.245   8.457   1.094
  515GLY     HN 8119  10.165   8.429   1.041
  515GLY     CA 8120  10.371   8.458   1.019
  515GLY    HA1 8121  10.407   8.560   1.019
  515GLY    HA2 8122  10.349   8.426   0.918
  515GLY      C 8123  10.476   8.365   1.080
  515GLY      O 8124  10.454   8.244   1.079
  516PRO      N 8125  10.591   8.415   1.130
  516PRO     CD 8126  10.627   8.558   1.132
  516PRO    HD1 8127  10.547   8.617   1.181
  516PRO    HD2 8128  10.643   8.594   1.028
  516PRO     CA 8129  10.698   8.332   1.186
  516PRO     HA 8130  10.712   8.244   1.126
  516PRO     CB 8131  10.818   8.427   1.191
  516PRO    HB1 8132  10.870   8.428   1.095
  516PRO    HB2 8133  10.890   8.401   1.271
  516PRO     CG 8134  10.757   8.565   1.212
  516PRO    HG1 8135  10.737   8.581   1.320
  516PRO    HG2 8136  10.824   8.646   1.175
  516PRO      C 8137  10.671   8.276   1.326
  516PRO      O 8138  10.741   8.184   1.366
  517LEU      N 8139  10.572   8.330   1.400
  517LEU     HN 8140  10.511   8.398   1.360
  517LEU     CA 8141  10.545   8.299   1.541
  517LEU     HA 8142  10.635   8.320   1.597
  517LEU     CB 8143  10.430   8.389   1.592
  517LEU    HB1 8144  10.341   8.370   1.527
  517LEU    HB2 8145  10.461   8.495   1.577
  517LEU     CG 8146  10.384   8.373   1.738
  517LEU     HG 8147  10.361   8.266   1.757
  517LEU    CD1 8148  10.492   8.419   1.837
  517LEU   HD11 8149  10.504   8.529   1.833
  517LEU   HD12 8150  10.590   8.372   1.811
  517LEU   HD13 8151  10.464   8.390   1.940
  517LEU    CD2 8152  10.250   8.443   1.764
  517LEU   HD21 8153  10.168   8.388   1.712
  517LEU   HD22 8154  10.252   8.546   1.725
  517LEU   HD23 8155  10.228   8.445   1.872
  517LEU      C 8156  10.526   8.151   1.577
  517LEU      O 8157  10.581   8.112   1.681
  518PRO      N 8158  10.460   8.065   1.497
  518PRO     CD 8159  10.371   8.104   1.386
  518PRO    HD1 8160  10.430   8.112   1.292
  518PRO    HD2 8161  10.319   8.199   1.407
  518PRO     CA 8162  10.454   7.921   1.521
  518PRO     HA 8163  10.420   7.903   1.622
  518PRO     CB 8164  10.358   7.868   1.413
  518PRO    HB1 8165  10.295   7.786   1.452
  518PRO    HB2 8166  10.414   7.832   1.324
  518PRO     CG 8167  10.271   7.989   1.376
  518PRO    HG1 8168  10.229   7.979   1.274
  518PRO    HG2 8169  10.188   8.002   1.449
  518PRO      C 8170  10.588   7.850   1.520
  518PRO      O 8171  10.603   7.753   1.596
  519ARG      N 8172  10.686   7.895   1.439
  519ARG     HN 8173  10.667   7.966   1.372
  519ARG     CA 8174  10.824   7.850   1.447
  519ARG     HA 8175  10.823   7.742   1.454
  519ARG     CB 8176  10.906   7.892   1.320
  519ARG    HB1 8177  10.901   8.002   1.310
  519ARG    HB2 8178  10.857   7.846   1.231
  519ARG     CG 8179  11.054   7.851   1.324
  519ARG    HG1 8180  11.061   7.744   1.336
  519ARG    HG2 8181  11.100   7.891   1.417
  519ARG     CD 8182  11.141   7.890   1.205
  519ARG    HD1 8183  11.090   7.860   1.110
  519ARG    HD2 8184  11.240   7.840   1.211
  519ARG     NE 8185  11.163   8.037   1.198
  519ARG     HE 8186  11.110   8.086   1.132
  519ARG     CZ 8187  11.250   8.109   1.270
  519ARG    NH1 8188  11.326   8.060   1.365
  519ARG   HH11 8189  11.324   7.963   1.390
  519ARG   HH12 8190  11.389   8.121   1.417
  519ARG    NH2 8191  11.255   8.239   1.243
  519ARG   HH21 8192  11.308   8.301   1.304
  519ARG   HH22 8193  11.212   8.278   1.163
  519ARG      C 8194  10.895   7.894   1.574
  519ARG      O 8195  10.960   7.813   1.639
  520LEU      N 8196  10.879   8.023   1.614
  520LEU     HN 8197  10.822   8.085   1.561
  520LEU     CA 8198  10.942   8.080   1.733
  520LEU     HA 8199  11.049   8.066   1.724
  520LEU     CB 8200  10.910   8.231   1.745
  520LEU    HB1 8201  10.967   8.272   1.832
  520LEU    HB2 8202  10.801   8.242   1.766
  520LEU     CG 8203  10.944   8.316   1.621
  520LEU     HG 8204  10.889   8.276   1.533
  520LEU    CD1 8205  10.904   8.463   1.641
  520LEU   HD11 8206  10.959   8.506   1.727
  520LEU   HD12 8207  10.795   8.471   1.659
  520LEU   HD13 8208  10.931   8.522   1.550
  520LEU    CD2 8209  11.090   8.301   1.578
  520LEU   HD21 8210  11.112   8.195   1.552
  520LEU   HD22 8211  11.158   8.332   1.659
  520LEU   HD23 8212  11.110   8.363   1.487
  520LEU      C 8213  10.902   8.008   1.861
  520LEU      O 8214  10.987   7.975   1.943
  521LEU      N 8215  10.771   7.979   1.875
  521LEU     HN 8216  10.706   8.010   1.806
  521LEU     CA 8217  10.713   7.904   1.985
  521LEU     HA 8218  10.755   7.943   2.077
  521LEU     CB 8219  10.560   7.921   1.986
  521LEU    HB1 8220  10.517   7.860   2.069
  521LEU    HB2 8221  10.520   7.883   1.890
  521LEU     CG 8222  10.511   8.067   2.004
  521LEU     HG 8223  10.568   8.134   1.936
  521LEU    CD1 8224  10.362   8.077   1.970
  521LEU   HD11 8225  10.302   8.011   2.037
  521LEU   HD12 8226  10.345   8.046   1.865
  521LEU   HD13 8227  10.327   8.181   1.983
  521LEU    CD2 8228  10.538   8.122   2.145
  521LEU   HD21 8229  10.647   8.138   2.159
  521LEU   HD22 8230  10.502   8.050   2.221
  521LEU   HD23 8231  10.486   8.219   2.158
  521LEU      C 8232  10.752   7.757   1.985
  521LEU      O 8233  10.766   7.698   2.092
  522ASN      N 8234  10.771   7.695   1.866
  522ASN     HN 8235  10.752   7.743   1.781
  522ASN     CA 8236  10.825   7.561   1.852
  522ASN     HA 8237  10.772   7.496   1.920
  522ASN     CB 8238  10.804   7.511   1.706
  522ASN    HB1 8239  10.854   7.582   1.636
  522ASN    HB2 8240  10.695   7.510   1.684
  522ASN     CG 8241  10.859   7.371   1.680
  522ASN    OD1 8242  10.798   7.270   1.717
  522ASN    ND2 8243  10.978   7.362   1.616
  522ASN   HD21 8244  11.033   7.445   1.601
  522ASN   HD22 8245  11.010   7.274   1.585
  522ASN      C 8246  10.971   7.551   1.895
  522ASN      O 8247  11.007   7.461   1.972
  523ASP      N 8248  11.057   7.644   1.850
  523ASP     HN 8249  11.024   7.718   1.791
  523ASP     CA 8250  11.200   7.644   1.876
  523ASP     HA 8251  11.237   7.544   1.861
  523ASP     CB 8252  11.279   7.742   1.784
  523ASP    HB1 8253  11.387   7.733   1.808
  523ASP    HB2 8254  11.244   7.845   1.805
  523ASP     CG 8255  11.265   7.718   1.633
  523ASP    OD1 8256  11.215   7.611   1.589
  523ASP    OD2 8257  11.314   7.807   1.558
  523ASP      C 8258  11.233   7.670   2.023
  523ASP      O 8259  11.323   7.607   2.078
  524ILE      N 8260  11.154   7.757   2.091
  524ILE     HN 8261  11.087   7.812   2.042
  524ILE     CA 8262  11.156   7.775   2.236
  524ILE     HA 8263  11.261   7.784   2.265
  524ILE     CB 8264  11.080   7.903   2.279
  524ILE     HB 8265  10.979   7.900   2.232
  524ILE    CG2 8266  11.060   7.917   2.432
  524ILE   HG21 8267  11.159   7.922   2.483
  524ILE   HG22 8268  11.004   7.831   2.472
  524ILE   HG23 8269  11.005   8.011   2.454
  524ILE    CG1 8270  11.146   8.032   2.225
  524ILE   HG11 8271  11.184   8.011   2.123
  524ILE   HG12 8272  11.232   8.058   2.291
  524ILE     CD 8273  11.051   8.152   2.218
  524ILE    HD1 8274  11.012   8.177   2.319
  524ILE    HD2 8275  10.965   8.129   2.152
  524ILE    HD3 8276  11.105   8.241   2.179
  524ILE      C 8277  11.106   7.652   2.311
  524ILE      O 8278  11.163   7.617   2.414
  525SER      N 8279  11.003   7.581   2.258
  525SER     HN 8280  10.958   7.612   2.175
  525SER     CA 8281  10.952   7.456   2.313
  525SER     HA 8282  10.934   7.471   2.419
  525SER     CB 8283  10.820   7.411   2.246
  525SER    HB1 8284  10.798   7.305   2.271
  525SER    HB2 8285  10.830   7.421   2.135
  525SER     OG 8286  10.710   7.490   2.288
  525SER    HG1 8287  10.696   7.556   2.219
  525SER      C 8288  11.052   7.342   2.311
  525SER      O 8289  11.062   7.266   2.408
  526THR      N 8290  11.131   7.326   2.202
  526THR     HN 8291  11.118   7.385   2.122
  526THR     CA 8292  11.239   7.228   2.191
  526THR     HA 8293  11.199   7.134   2.228
  526THR     CB 8294  11.291   7.209   2.047
  526THR     HB 8295  11.354   7.120   2.045
  526THR    OG1 8296  11.363   7.321   1.997
  526THR    HG1 8297  11.301   7.395   2.000
  526THR    CG2 8298  11.184   7.167   1.946
  526THR   HG21 8299  11.104   7.243   1.940
  526THR   HG22 8300  11.139   7.070   1.976
  526THR   HG23 8301  11.230   7.155   1.845
  526THR      C 8302  11.357   7.259   2.284
  526THR      O 8303  11.418   7.166   2.336
  527ALA      N 8304  11.389   7.388   2.307
  527ALA     HN 8305  11.340   7.462   2.259
  527ALA     CA 8306  11.491   7.432   2.401
  527ALA     HA 8307  11.579   7.371   2.387
  527ALA     CB 8308  11.525   7.580   2.372
  527ALA    HB1 8309  11.435   7.643   2.385
  527ALA    HB2 8310  11.562   7.591   2.268
  527ALA    HB3 8311  11.604   7.615   2.443
  527ALA      C 8312  11.454   7.411   2.547
  527ALA      O 8313  11.539   7.376   2.628
  528LEU      N 8314  11.324   7.428   2.581
  528LEU     HN 8315  11.258   7.464   2.514
  528LEU     CA 8316  11.266   7.397   2.711
  528LEU     HA 8317  11.327   7.444   2.788
  528LEU     CB 8318  11.121   7.452   2.719
  528LEU    HB1 8319  11.066   7.399   2.800
  528LEU    HB2 8320  11.071   7.430   2.622
  528LEU     CG 8321  11.111   7.604   2.746
  528LEU     HG 8322  11.181   7.657   2.678
  528LEU    CD1 8323  10.968   7.655   2.718
  528LEU   HD11 8324  10.895   7.603   2.784
  528LEU   HD12 8325  10.940   7.636   2.612
  528LEU   HD13 8326  10.962   7.764   2.738
  528LEU    CD2 8327  11.157   7.641   2.887
  528LEU   HD21 8328  11.263   7.612   2.901
  528LEU   HD22 8329  11.095   7.589   2.963
  528LEU   HD23 8330  11.148   7.751   2.902
  528LEU      C 8331  11.267   7.248   2.744
  528LEU      O 8332  11.297   7.211   2.858
  529ARG      N 8333  11.236   7.162   2.644
  529ARG     HN 8334  11.213   7.199   2.554
  529ARG     CA 8335  11.231   7.018   2.656
  529ARG     HA 8336  11.183   6.992   2.749
  529ARG     CB 8337  11.149   6.960   2.538
  529ARG    HB1 8338  11.166   6.850   2.533
  529ARG    HB2 8339  11.186   7.006   2.444
  529ARG     CG 8340  10.997   6.985   2.547
  529ARG    HG1 8341  10.979   7.094   2.556
  529ARG    HG2 8342  10.959   6.935   2.639
  529ARG     CD 8343  10.923   6.929   2.425
  529ARG    HD1 8344  10.934   6.819   2.422
  529ARG    HD2 8345  10.965   6.975   2.333
  529ARG     NE 8346  10.778   6.961   2.430
  529ARG     HE 8347  10.749   7.025   2.500
  529ARG     CZ 8348  10.684   6.913   2.348
  529ARG    NH1 8349  10.712   6.829   2.248
  529ARG   HH11 8350  10.806   6.800   2.230
  529ARG   HH12 8351  10.639   6.795   2.188
  529ARG    NH2 8352  10.558   6.948   2.368
  529ARG   HH21 8353  10.534   7.011   2.443
  529ARG   HH22 8354  10.485   6.914   2.309
  529ARG      C 8355  11.366   6.949   2.659
  529ARG      O 8356  11.374   6.835   2.705
  530ASN      N 8357  11.474   7.015   2.612
  530ASN     HN 8358  11.465   7.109   2.581
  530ASN     CA 8359  11.607   6.959   2.602
  530ASN     HA 8360  11.609   6.862   2.649
  530ASN     CB 8361  11.647   6.945   2.452
  530ASN    HB1 8362  11.753   6.914   2.444
  530ASN    HB2 8363  11.634   7.043   2.402
  530ASN     CG 8364  11.562   6.842   2.377
  530ASN    OD1 8365  11.574   6.722   2.400
  530ASN    ND2 8366  11.479   6.888   2.281
  530ASN   HD21 8367  11.462   6.986   2.274
  530ASN   HD22 8368  11.433   6.823   2.220
  530ASN      C 8369  11.706   7.050   2.676
  530ASN      O 8370  11.760   7.143   2.616
  531PRO      N 8371  11.733   7.025   2.807
  531PRO     CD 8372  11.666   6.920   2.887
  531PRO    HD1 8373  11.716   6.823   2.868
  531PRO    HD2 8374  11.559   6.912   2.861
  531PRO     CA 8375  11.826   7.103   2.889
  531PRO     HA 8376  11.794   7.207   2.890
  531PRO     CB 8377  11.820   7.036   3.028
  531PRO    HB1 8378  11.826   7.110   3.110
  531PRO    HB2 8379  11.903   6.962   3.040
  531PRO     CG 8380  11.685   6.963   3.032
  531PRO    HG1 8381  11.688   6.876   3.100
  531PRO    HG2 8382  11.604   7.032   3.063
  531PRO      C 8383  11.969   7.111   2.840
  531PRO      O 8384  12.040   7.205   2.877
  532ASN      N 8385  12.014   7.012   2.759
  532ASN     HN 8386  11.951   6.942   2.729
  532ASN     CA 8387  12.151   6.997   2.715
  532ASN     HA 8388  12.218   7.036   2.790
  532ASN     CB 8389  12.182   6.846   2.691
  532ASN    HB1 8390  12.286   6.836   2.653
  532ASN    HB2 8391  12.112   6.808   2.614
  532ASN     CG 8392  12.169   6.753   2.814
  532ASN    OD1 8393  12.170   6.631   2.797
  532ASN    ND2 8394  12.162   6.808   2.937
  532ASN   HD21 8395  12.152   6.747   3.015
  532ASN   HD22 8396  12.162   6.907   2.947
  532ASN      C 8397  12.185   7.078   2.588
  532ASN      O 8398  12.302   7.083   2.551
  533ILE      N 8399  12.085   7.142   2.523
  533ILE     HN 8400  11.991   7.134   2.556
  533ILE     CA 8401  12.102   7.230   2.407
  533ILE     HA 8402  12.194   7.203   2.358
  533ILE     CB 8403  11.983   7.222   2.306
  533ILE     HB 8404  11.891   7.261   2.354
  533ILE    CG2 8405  12.008   7.303   2.176
  533ILE   HG21 8406  12.108   7.278   2.134
  533ILE   HG22 8407  12.005   7.412   2.197
  533ILE   HG23 8408  11.931   7.280   2.100
  533ILE    CG1 8409  11.950   7.075   2.267
  533ILE   HG11 8410  11.933   7.017   2.361
  533ILE   HG12 8411  12.038   7.032   2.214
  533ILE     CD 8412  11.827   7.059   2.178
  533ILE    HD1 8413  11.847   7.098   2.076
  533ILE    HD2 8414  11.741   7.116   2.220
  533ILE    HD3 8415  11.799   6.952   2.169
  533ILE      C 8416  12.125   7.371   2.466
  533ILE    OT1 8417  12.130   7.396   2.585
  533ILE    OT2 8418  12.145   7.465   2.369
  533ILE   HT2B 8419  12.159   7.555   2.399
  534MET      N 8420   5.533   8.786   5.412
  534MET    HT1 8421   5.575   8.718   5.478
  534MET    HT2 8422   5.443   8.822   5.450
  534MET    HT3 8423   5.598   8.867   5.399
  534MET     CA 8424   5.511   8.720   5.279
  534MET     HA 8425   5.441   8.639   5.294
  534MET     CB 8426   5.449   8.819   5.175
  534MET    HB1 8427   5.358   8.866   5.219
  534MET    HB2 8428   5.417   8.761   5.086
  534MET     CG 8429   5.541   8.932   5.126
  534MET    HG1 8430   5.639   8.888   5.096
  534MET    HG2 8431   5.560   9.002   5.210
  534MET     SD 8432   5.478   9.028   4.984
  534MET     CE 8433   5.338   9.112   5.063
  534MET    HE1 8434   5.371   9.177   5.147
  534MET    HE2 8435   5.264   9.039   5.102
  534MET    HE3 8436   5.286   9.177   4.988
  534MET      C 8437   5.640   8.654   5.229
  534MET      O 8438   5.744   8.662   5.293
  535THR      N 8439   5.629   8.583   5.117
  535THR     HN 8440   5.541   8.576   5.069
  535THR     CA 8441   5.738   8.511   5.051
  535THR     HA 8442   5.797   8.463   5.128
  535THR     CB 8443   5.685   8.406   4.952
  535THR     HB 8444   5.635   8.456   4.866
  535THR    OG1 8445   5.590   8.322   5.017
  535THR    HG1 8446   5.549   8.270   4.947
  535THR    CG2 8447   5.794   8.314   4.894
  535THR   HG21 8448   5.845   8.258   4.975
  535THR   HG22 8449   5.869   8.374   4.839
  535THR   HG23 8450   5.748   8.241   4.823
  535THR      C 8451   5.828   8.606   4.974
  535THR      O 8452   5.780   8.683   4.890
  536GLU      N 8453   5.961   8.601   5.001
  536GLU     HN 8454   5.994   8.541   5.074
  536GLU     CA 8455   6.063   8.678   4.933
  536GLU     HA 8456   6.015   8.755   4.874
  536GLU     CB 8457   6.161   8.742   5.034
  536GLU    HB1 8458   6.233   8.806   4.979
  536GLU    HB2 8459   6.216   8.662   5.086
  536GLU     CG 8460   6.091   8.830   5.141
  536GLU    HG1 8461   6.030   8.764   5.206
  536GLU    HG2 8462   6.024   8.902   5.090
  536GLU     CD 8463   6.185   8.910   5.231
  536GLU    OE1 8464   6.303   8.931   5.193
  536GLU    OE2 8465   6.139   8.954   5.339
  536GLU      C 8466   6.142   8.590   4.836
  536GLU      O 8467   6.160   8.470   4.861
  537TYR      N 8468   6.189   8.650   4.725
  537TYR     HN 8469   6.168   8.746   4.709
  537TYR     CA 8470   6.273   8.587   4.625
  537TYR     HA 8471   6.312   8.494   4.663
  537TYR     CB 8472   6.193   8.563   4.494
  537TYR    HB1 8473   6.261   8.526   4.415
  537TYR    HB2 8474   6.144   8.658   4.463
  537TYR     CG 8475   6.084   8.460   4.513
  537TYR    CD1 8476   6.116   8.323   4.518
  537TYR    HD1 8477   6.219   8.292   4.508
  537TYR    CE1 8478   6.016   8.227   4.539
  537TYR    HE1 8479   6.041   8.122   4.544
  537TYR     CZ 8480   5.883   8.269   4.553
  537TYR     OH 8481   5.784   8.175   4.577
  537TYR     HH 8482   5.698   8.220   4.568
  537TYR    CD2 8483   5.949   8.500   4.524
  537TYR    HD2 8484   5.923   8.605   4.518
  537TYR    CE2 8485   5.849   8.404   4.545
  537TYR    HE2 8486   5.746   8.435   4.554
  537TYR      C 8487   6.390   8.679   4.596
  537TYR      O 8488   6.374   8.787   4.538
  538LYS      N 8489   6.512   8.637   4.636
  538LYS     HN 8490   6.521   8.550   4.687
  538LYS     CA 8491   6.636   8.708   4.613
  538LYS     HA 8492   6.615   8.813   4.609
  538LYS     CB 8493   6.737   8.679   4.727
  538LYS    HB1 8494   6.832   8.731   4.705
  538LYS    HB2 8495   6.756   8.569   4.731
  538LYS     CG 8496   6.685   8.724   4.865
  538LYS    HG1 8497   6.607   8.652   4.899
  538LYS    HG2 8498   6.638   8.824   4.854
  538LYS     CD 8499   6.796   8.733   4.971
  538LYS    HD1 8500   6.880   8.667   4.942
  538LYS    HD2 8501   6.756   8.695   5.067
  538LYS     CE 8502   6.848   8.875   4.997
  538LYS    HE1 8503   6.927   8.871   5.075
  538LYS    HE2 8504   6.765   8.942   5.028
  538LYS     NZ 8505   6.912   8.936   4.878
  538LYS    HZ1 8506   6.841   8.942   4.802
  538LYS    HZ2 8507   6.991   8.877   4.847
  538LYS    HZ3 8508   6.945   9.031   4.902
  538LYS      C 8509   6.692   8.674   4.476
  538LYS      O 8510   6.779   8.587   4.462
  539LEU      N 8511   6.641   8.742   4.371
  539LEU     HN 8512   6.564   8.805   4.386
  539LEU     CA 8513   6.690   8.734   4.236
  539LEU     HA 8514   6.714   8.630   4.214
  539LEU     CB 8515   6.585   8.786   4.135
  539LEU    HB1 8516   6.622   8.768   4.032
  539LEU    HB2 8517   6.574   8.895   4.150
  539LEU     CG 8518   6.443   8.722   4.146
  539LEU     HG 8519   6.398   8.751   4.243
  539LEU    CD1 8520   6.354   8.772   4.032
  539LEU   HD11 8521   6.397   8.745   3.933
  539LEU   HD12 8522   6.344   8.883   4.036
  539LEU   HD13 8523   6.253   8.726   4.040
  539LEU    CD2 8524   6.443   8.569   4.151
  539LEU   HD21 8525   6.500   8.534   4.240
  539LEU   HD22 8526   6.490   8.528   4.060
  539LEU   HD23 8527   6.339   8.532   4.159
  539LEU      C 8528   6.820   8.813   4.222
  539LEU      O 8529   6.836   8.919   4.283
  540VAL      N 8530   6.914   8.762   4.141
  540VAL     HN 8531   6.899   8.673   4.097
  540VAL     CA 8532   7.043   8.822   4.112
  540VAL     HA 8533   7.041   8.924   4.150
  540VAL     CB 8534   7.159   8.742   4.176
  540VAL     HB 8535   7.143   8.634   4.155
  540VAL    CG1 8536   7.299   8.781   4.124
  540VAL   HG11 8537   7.313   8.891   4.128
  540VAL   HG12 8538   7.311   8.747   4.019
  540VAL   HG13 8539   7.377   8.733   4.187
  540VAL    CG2 8540   7.156   8.753   4.330
  540VAL   HG21 8541   7.061   8.712   4.369
  540VAL   HG22 8542   7.166   8.859   4.361
  540VAL   HG23 8543   7.241   8.694   4.373
  540VAL      C 8544   7.058   8.826   3.961
  540VAL      O 8545   7.034   8.725   3.894
  541VAL      N 8546   7.098   8.942   3.904
  541VAL     HN 8547   7.116   9.022   3.961
  541VAL     CA 8548   7.115   8.961   3.761
  541VAL     HA 8549   7.079   8.872   3.710
  541VAL     CB 8550   7.040   9.086   3.708
  541VAL     HB 8551   7.090   9.178   3.747
  541VAL    CG1 8552   7.040   9.091   3.554
  541VAL   HG11 8553   6.989   9.002   3.513
  541VAL   HG12 8554   7.143   9.095   3.516
  541VAL   HG13 8555   6.984   9.182   3.520
  541VAL    CG2 8556   6.895   9.091   3.759
  541VAL   HG21 8557   6.892   9.095   3.869
  541VAL   HG22 8558   6.839   9.001   3.725
  541VAL   HG23 8559   6.844   9.182   3.719
  541VAL      C 8560   7.265   8.975   3.734
  541VAL      O 8561   7.330   9.069   3.783
  542VAL      N 8562   7.322   8.879   3.658
  542VAL     HN 8563   7.265   8.806   3.620
  542VAL     CA 8564   7.463   8.865   3.623
  542VAL     HA 8565   7.513   8.958   3.649
  542VAL     CB 8566   7.532   8.747   3.695
  542VAL     HB 8567   7.629   8.724   3.646
  542VAL    CG1 8568   7.559   8.781   3.843
  542VAL   HG11 8569   7.467   8.821   3.891
  542VAL   HG12 8570   7.639   8.857   3.850
  542VAL   HG13 8571   7.589   8.689   3.898
  542VAL    CG2 8572   7.458   8.613   3.680
  542VAL   HG21 8573   7.437   8.593   3.572
  542VAL   HG22 8574   7.362   8.614   3.735
  542VAL   HG23 8575   7.522   8.530   3.719
  542VAL      C 8576   7.481   8.846   3.473
  542VAL      O 8577   7.385   8.820   3.400
  543GLY      N 8578   7.606   8.866   3.424
  543GLY     HN 8579   7.683   8.875   3.486
  543GLY     CA 8580   7.638   8.877   3.283
  543GLY    HA1 8581   7.550   8.907   3.228
  543GLY    HA2 8582   7.675   8.782   3.248
  543GLY      C 8583   7.746   8.983   3.266
  543GLY      O 8584   7.777   9.059   3.358
  544ALA      N 8585   7.808   8.990   3.146
  544ALA     HN 8586   7.780   8.927   3.073
  544ALA     CA 8587   7.912   9.085   3.108
  544ALA     HA 8588   7.992   9.077   3.180
  544ALA     CB 8589   7.963   9.048   2.968
  544ALA    HB1 8590   7.880   9.054   2.895
  544ALA    HB2 8591   8.003   8.944   2.968
  544ALA    HB3 8592   8.043   9.118   2.936
  544ALA      C 8593   7.867   9.230   3.112
  544ALA      O 8594   7.748   9.260   3.122
  545GLY      N 8595   7.964   9.325   3.109
  545GLY     HN 8596   8.060   9.301   3.103
  545GLY     CA 8597   7.933   9.467   3.109
  545GLY    HA1 8598   8.026   9.522   3.122
  545GLY    HA2 8599   7.866   9.488   3.191
  545GLY      C 8600   7.867   9.510   2.979
  545GLY      O 8601   7.905   9.466   2.869
  546GLY      N 8602   7.768   9.600   2.987
  546GLY     HN 8603   7.738   9.632   3.078
  546GLY     CA 8604   7.698   9.660   2.875
  546GLY    HA1 8605   7.773   9.687   2.801
  546GLY    HA2 8606   7.648   9.748   2.911
  546GLY      C 8607   7.595   9.570   2.808
  546GLY      O 8608   7.541   9.606   2.704
  547VAL      N 8609   7.563   9.450   2.865
  547VAL     HN 8610   7.606   9.421   2.950
  547VAL     CA 8611   7.468   9.354   2.807
  547VAL     HA 8612   7.481   9.356   2.699
  547VAL     CB 8613   7.490   9.209   2.857
  547VAL     HB 8614   7.414   9.142   2.811
  547VAL    CG1 8615   7.630   9.158   2.820
  547VAL   HG11 8616   7.708   9.222   2.866
  547VAL   HG12 8617   7.643   9.158   2.710
  547VAL   HG13 8618   7.644   9.054   2.859
  547VAL    CG2 8619   7.458   9.189   3.007
  547VAL   HG21 8620   7.352   9.212   3.026
  547VAL   HG22 8621   7.522   9.255   3.069
  547VAL   HG23 8622   7.476   9.082   3.035
  547VAL      C 8623   7.322   9.390   2.827
  547VAL      O 8624   7.235   9.340   2.754
  548GLY      N 8625   7.291   9.477   2.926
  548GLY     HN 8626   7.362   9.512   2.987
  548GLY     CA 8627   7.157   9.531   2.949
  548GLY    HA1 8628   7.096   9.506   2.865
  548GLY    HA2 8629   7.166   9.638   2.958
  548GLY      C 8630   7.091   9.478   3.075
  548GLY      O 8631   6.969   9.480   3.084
  549LYS      N 8632   7.168   9.431   3.176
  549LYS     HN 8633   7.267   9.424   3.164
  549LYS     CA 8634   7.119   9.389   3.307
  549LYS     HA 8635   7.052   9.305   3.294
  549LYS     CB 8636   7.238   9.347   3.397
  549LYS    HB1 8637   7.200   9.316   3.496
  549LYS    HB2 8638   7.305   9.435   3.411
  549LYS     CG 8639   7.321   9.232   3.338
  549LYS    HG1 8640   7.374   9.269   3.248
  549LYS    HG2 8641   7.251   9.150   3.309
  549LYS     CD 8642   7.425   9.174   3.435
  549LYS    HD1 8643   7.483   9.097   3.381
  549LYS    HD2 8644   7.369   9.125   3.518
  549LYS     CE 8645   7.524   9.273   3.498
  549LYS    HE1 8646   7.582   9.222   3.578
  549LYS    HE2 8647   7.469   9.359   3.542
  549LYS     NZ 8648   7.618   9.326   3.399
  549LYS    HZ1 8649   7.567   9.361   3.316
  549LYS    HZ2 8650   7.684   9.251   3.370
  549LYS    HZ3 8651   7.673   9.405   3.440
  549LYS      C 8652   7.041   9.496   3.382
  549LYS      O 8653   6.934   9.468   3.439
  550SER      N 8654   7.093   9.621   3.380
  550SER     HN 8655   7.180   9.638   3.333
  550SER     CA 8656   7.030   9.738   3.438
  550SER     HA 8657   7.001   9.713   3.539
  550SER     CB 8658   7.130   9.856   3.439
  550SER    HB1 8659   7.076   9.951   3.459
  550SER    HB2 8660   7.181   9.863   3.341
  550SER     OG 8661   7.231   9.839   3.538
  550SER    HG1 8662   7.179   9.817   3.621
  550SER      C 8663   6.902   9.777   3.368
  550SER      O 8664   6.803   9.811   3.434
  551ALA      N 8665   6.903   9.776   3.233
  551ALA     HN 8666   6.986   9.748   3.183
  551ALA     CA 8667   6.791   9.809   3.148
  551ALA     HA 8668   6.750   9.904   3.181
  551ALA     CB 8669   6.839   9.821   3.003
  551ALA    HB1 8670   6.867   9.721   2.963
  551ALA    HB2 8671   6.930   9.886   2.998
  551ALA    HB3 8672   6.760   9.865   2.938
  551ALA      C 8673   6.676   9.711   3.161
  551ALA      O 8674   6.560   9.753   3.165
  552LEU      N 8675   6.706   9.580   3.174
  552LEU     HN 8676   6.801   9.549   3.161
  552LEU     CA 8677   6.612   9.474   3.207
  552LEU     HA 8678   6.535   9.472   3.133
  552LEU     CB 8679   6.686   9.337   3.211
  552LEU    HB1 8680   6.627   9.266   3.274
  552LEU    HB2 8681   6.785   9.352   3.258
  552LEU     CG 8682   6.707   9.272   3.073
  552LEU     HG 8683   6.751   9.347   3.004
  552LEU    CD1 8684   6.804   9.152   3.085
  552LEU   HD11 8685   6.762   9.076   3.155
  552LEU   HD12 8686   6.902   9.186   3.125
  552LEU   HD13 8687   6.819   9.105   2.986
  552LEU    CD2 8688   6.575   9.229   3.008
  552LEU   HD21 8689   6.503   9.314   3.009
  552LEU   HD22 8690   6.531   9.144   3.063
  552LEU   HD23 8691   6.593   9.200   2.902
  552LEU      C 8692   6.544   9.497   3.341
  552LEU      O 8693   6.421   9.489   3.350
  553THR      N 8694   6.623   9.529   3.446
  553THR     HN 8695   6.722   9.536   3.433
  553THR     CA 8696   6.576   9.554   3.582
  553THR     HA 8697   6.508   9.473   3.607
  553THR     CB 8698   6.691   9.556   3.685
  553THR     HB 8699   6.759   9.642   3.664
  553THR    OG1 8700   6.766   9.436   3.677
  553THR    HG1 8701   6.837   9.453   3.613
  553THR    CG2 8702   6.645   9.571   3.831
  553THR   HG21 8703   6.566   9.496   3.854
  553THR   HG22 8704   6.604   9.672   3.848
  553THR   HG23 8705   6.731   9.554   3.900
  553THR      C 8706   6.493   9.680   3.594
  553THR      O 8707   6.391   9.679   3.662
  554ILE      N 8708   6.531   9.791   3.525
  554ILE     HN 8709   6.614   9.790   3.470
  554ILE     CA 8710   6.454   9.917   3.523
  554ILE     HA 8711   6.427   9.937   3.627
  554ILE     CB 8712   6.534  10.038   3.466
  554ILE     HB 8713   6.641  10.013   3.473
  554ILE    CG2 8714   6.506  10.078   3.320
  554ILE   HG21 8715   6.405  10.124   3.311
  554ILE   HG22 8716   6.511   9.990   3.253
  554ILE   HG23 8717   6.580  10.154   3.286
  554ILE    CG1 8718   6.509  10.161   3.555
  554ILE   HG11 8719   6.529  10.131   3.660
  554ILE   HG12 8720   6.401  10.188   3.546
  554ILE     CD 8721   6.592  10.284   3.522
  554ILE    HD1 8722   6.539  10.348   3.448
  554ILE    HD2 8723   6.689  10.255   3.479
  554ILE    HD3 8724   6.609  10.344   3.614
  554ILE      C 8725   6.323   9.905   3.449
  554ILE      O 8726   6.223   9.964   3.490
  555GLN      N 8727   6.322   9.828   3.338
  555GLN     HN 8728   6.405   9.783   3.306
  555GLN     CA 8729   6.204   9.805   3.257
  555GLN     HA 8730   6.156   9.900   3.240
  555GLN     CB 8731   6.246   9.742   3.122
  555GLN    HB1 8732   6.294   9.643   3.144
  555GLN    HB2 8733   6.323   9.808   3.076
  555GLN     CG 8734   6.135   9.720   3.018
  555GLN    HG1 8735   6.060   9.651   3.062
  555GLN    HG2 8736   6.179   9.673   2.928
  555GLN     CD 8737   6.063   9.849   2.977
  555GLN    OE1 8738   5.970   9.894   3.044
  555GLN    NE2 8739   6.103   9.908   2.862
  555GLN   HE21 8740   6.186   9.876   2.817
  555GLN   HE22 8741   6.049   9.982   2.825
  555GLN      C 8742   6.101   9.727   3.336
  555GLN      O 8743   5.983   9.763   3.334
  556LEU      N 8744   6.144   9.626   3.415
  556LEU     HN 8745   6.238   9.594   3.410
  556LEU     CA 8746   6.060   9.561   3.514
  556LEU     HA 8747   5.970   9.527   3.466
  556LEU     CB 8748   6.135   9.438   3.575
  556LEU    HB1 8749   6.219   9.475   3.639
  556LEU    HB2 8750   6.178   9.378   3.492
  556LEU     CG 8751   6.045   9.346   3.661
  556LEU     HG 8752   5.989   9.408   3.734
  556LEU    CD1 8753   5.944   9.268   3.574
  556LEU   HD11 8754   5.998   9.204   3.501
  556LEU   HD12 8755   5.879   9.338   3.519
  556LEU   HD13 8756   5.881   9.202   3.638
  556LEU    CD2 8757   6.128   9.254   3.752
  556LEU   HD21 8758   6.177   9.313   3.832
  556LEU   HD22 8759   6.207   9.204   3.693
  556LEU   HD23 8760   6.063   9.177   3.799
  556LEU      C 8761   6.010   9.655   3.624
  556LEU      O 8762   5.888   9.667   3.642
  557ILE      N 8763   6.101   9.723   3.698
  557ILE     HN 8764   6.199   9.720   3.672
  557ILE     CA 8765   6.072   9.801   3.818
  557ILE     HA 8766   6.001   9.743   3.876
  557ILE     CB 8767   6.200   9.827   3.903
  557ILE     HB 8768   6.276   9.873   3.837
  557ILE    CG2 8769   6.179   9.924   4.022
  557ILE   HG21 8770   6.092   9.892   4.084
  557ILE   HG22 8771   6.160  10.027   3.986
  557ILE   HG23 8772   6.269   9.924   4.088
  557ILE    CG1 8773   6.269   9.697   3.952
  557ILE   HG11 8774   6.375   9.723   3.977
  557ILE   HG12 8775   6.270   9.626   3.867
  557ILE     CD 8776   6.207   9.628   4.073
  557ILE    HD1 8777   6.109   9.584   4.046
  557ILE    HD2 8778   6.191   9.701   4.155
  557ILE    HD3 8779   6.274   9.548   4.109
  557ILE      C 8780   5.993   9.930   3.793
  557ILE      O 8781   5.899   9.958   3.867
  558GLN      N 8782   6.030  10.008   3.689
  558GLN     HN 8783   6.098   9.974   3.623
  558GLN     CA 8784   5.983  10.142   3.663
  558GLN     HA 8785   5.915  10.172   3.742
  558GLN     CB 8786   6.104  10.239   3.660
  558GLN    HB1 8787   6.075  10.334   3.610
  558GLN    HB2 8788   6.186  10.191   3.601
  558GLN     CG 8789   6.159  10.274   3.800
  558GLN    HG1 8790   6.131  10.194   3.871
  558GLN    HG2 8791   6.114  10.369   3.834
  558GLN     CD 8792   6.310  10.287   3.800
  558GLN    OE1 8793   6.380  10.202   3.854
  558GLN    NE2 8794   6.363  10.393   3.735
  558GLN   HE21 8795   6.462  10.396   3.721
  558GLN   HE22 8796   6.304  10.466   3.704
  558GLN      C 8797   5.903  10.163   3.534
  558GLN      O 8798   5.848  10.272   3.517
  559ASN      N 8799   5.893  10.061   3.445
  559ASN     HN 8800   5.939   9.975   3.463
  559ASN     CA 8801   5.817  10.067   3.320
  559ASN     HA 8802   5.837   9.975   3.266
  559ASN     CB 8803   5.663  10.080   3.345
  559ASN    HB1 8804   5.614  10.115   3.252
  559ASN    HB2 8805   5.647  10.155   3.425
  559ASN     CG 8806   5.596   9.951   3.390
  559ASN    OD1 8807   5.626   9.892   3.493
  559ASN    ND2 8808   5.499   9.901   3.307
  559ASN   HD21 8809   5.453   9.817   3.333
  559ASN   HD22 8810   5.478   9.952   3.224
  559ASN      C 8811   5.868  10.171   3.219
  559ASN      O 8812   5.789  10.244   3.158
  560HSE      N 8813   6.001  10.178   3.198
  560HSE     HN 8814   6.065  10.126   3.254
  560HSE     CA 8815   6.060  10.258   3.092
  560HSE     HA 8816   6.001  10.246   3.002
  560HSE     CB 8817   6.066  10.409   3.131
  560HSE    HB1 8818   5.960  10.442   3.147
  560HSE    HB2 8819   6.108  10.466   3.046
  560HSE    ND1 8820   6.282  10.461   3.254
  560HSE     CG 8821   6.145  10.444   3.257
  560HSE    CE1 8822   6.317  10.500   3.376
  560HSE    HE1 8823   6.418  10.523   3.408
  560HSE    NE2 8824   6.211  10.510   3.459
  560HSE    HE2 8825   6.213  10.535   3.556
  560HSE    CD2 8826   6.101  10.475   3.383
  560HSE    HD2 8827   6.001  10.474   3.423
  560HSE      C 8828   6.197  10.204   3.052
  560HSE      O 8829   6.254  10.121   3.122
  561PHE      N 8830   6.250  10.251   2.937
  561PHE     HN 8831   6.197  10.313   2.878
  561PHE     CA 8832   6.382  10.220   2.889
  561PHE     HA 8833   6.419  10.134   2.942
  561PHE     CB 8834   6.377  10.189   2.736
  561PHE    HB1 8835   6.335  10.277   2.685
  561PHE    HB2 8836   6.310  10.101   2.721
  561PHE     CG 8837   6.509  10.157   2.672
  561PHE    CD1 8838   6.590  10.054   2.721
  561PHE    HD1 8839   6.560   9.999   2.809
  561PHE    CE1 8840   6.709  10.020   2.657
  561PHE    HE1 8841   6.772   9.941   2.695
  561PHE     CZ 8842   6.748  10.089   2.541
  561PHE     HZ 8843   6.840  10.063   2.492
  561PHE    CD2 8844   6.551  10.225   2.556
  561PHE    HD2 8845   6.495  10.303   2.517
  561PHE    CE2 8846   6.669  10.191   2.491
  561PHE    HE2 8847   6.700  10.245   2.402
  561PHE      C 8848   6.477  10.335   2.917
  561PHE      O 8849   6.448  10.450   2.886
  562VAL      N 8850   6.595  10.303   2.976
  562VAL     HN 8851   6.611  10.210   3.009
  562VAL     CA 8852   6.707  10.393   2.993
  562VAL     HA 8853   6.670  10.494   2.978
  562VAL     CB 8854   6.773  10.383   3.132
  562VAL     HB 8855   6.868  10.440   3.131
  562VAL    CG1 8856   6.681  10.443   3.239
  562VAL   HG11 8857   6.583  10.390   3.241
  562VAL   HG12 8858   6.661  10.551   3.217
  562VAL   HG13 8859   6.728  10.436   3.339
  562VAL    CG2 8860   6.821  10.242   3.172
  562VAL   HG21 8861   6.908  10.217   3.110
  562VAL   HG22 8862   6.744  10.167   3.154
  562VAL   HG23 8863   6.853  10.241   3.279
  562VAL      C 8864   6.813  10.368   2.887
  562VAL      O 8865   6.856  10.254   2.869
  563ASP      N 8866   6.854  10.475   2.817
  563ASP     HN 8867   6.813  10.564   2.834
  563ASP     CA 8868   6.960  10.474   2.718
  563ASP     HA 8869   7.018  10.384   2.731
  563ASP     CB 8870   6.902  10.476   2.574
  563ASP    HB1 8871   6.861  10.573   2.559
  563ASP    HB2 8872   6.822  10.401   2.566
  563ASP     CG 8873   7.000  10.451   2.458
  563ASP    OD1 8874   7.115  10.410   2.486
  563ASP    OD2 8875   6.955  10.468   2.342
  563ASP      C 8876   7.054  10.589   2.749
  563ASP      O 8877   7.041  10.700   2.697
  564GLU      N 8878   7.149  10.561   2.840
  564GLU     HN 8879   7.150  10.471   2.883
  564GLU     CA 8880   7.253  10.651   2.883
  564GLU     HA 8881   7.297  10.697   2.796
  564GLU     CB 8882   7.197  10.761   2.977
  564GLU    HB1 8883   7.124  10.821   2.919
  564GLU    HB2 8884   7.281  10.827   3.009
  564GLU     CG 8885   7.126  10.709   3.105
  564GLU    HG1 8886   7.199  10.654   3.168
  564GLU    HG2 8887   7.045  10.640   3.076
[truncated: 24,802,832 more chars]
