# Supplementary material for: Atomistic simulations reveal impacts of missense mutations on the structure and function of SynGAP1
Source: Brief Bioinform. 2024 Sep 23;25(6):bbae458. doi: 10.1093/bib/bbae458 (PMC11418247; doi:10.1093/bib/bbae458)
Supplement: supplementary_files [file supplementary_files.zip › supplementary_files/SI files/Membrane-simulations/SynGAP-Ras-Membrane/charmmgui_gromacs/step5_input.pdb]

ATOM      1  N   LEU   198     128.787  92.244  53.399  1.00  0.00      PROA N
ATOM      2  HT1 LEU   198     129.608  92.365  52.808  1.00  0.00      PROA H
ATOM      3  HT2 LEU   198     128.481  92.851  54.126  1.00  0.00      PROA H
ATOM      4  CA  LEU   198     127.976  91.089  52.978  1.00  0.00      PROA C
ATOM      5  HA  LEU   198     127.747  90.495  53.858  1.00  0.00      PROA H
ATOM      6  CB  LEU   198     126.639  91.470  52.275  1.00  0.00      PROA C
ATOM      7  HB1 LEU   198     126.196  90.546  51.831  1.00  0.00      PROA H
ATOM      8  HB2 LEU   198     126.874  92.175  51.447  1.00  0.00      PROA H
ATOM      9  CG  LEU   198     125.567  92.118  53.181  1.00  0.00      PROA C
ATOM     10  HG  LEU   198     126.030  92.973  53.724  1.00  0.00      PROA H
ATOM     11  CD1 LEU   198     124.385  92.645  52.343  1.00  0.00      PROA C
ATOM     12 HD11 LEU   198     123.907  91.815  51.783  1.00  0.00      PROA H
ATOM     13 HD12 LEU   198     124.744  93.404  51.611  1.00  0.00      PROA H
ATOM     14 HD13 LEU   198     123.626  93.111  53.007  1.00  0.00      PROA H
ATOM     15  CD2 LEU   198     125.086  91.179  54.293  1.00  0.00      PROA C
ATOM     16 HD21 LEU   198     125.935  90.890  54.942  1.00  0.00      PROA H
ATOM     17 HD22 LEU   198     124.642  90.260  53.856  1.00  0.00      PROA H
ATOM     18 HD23 LEU   198     124.321  91.695  54.918  1.00  0.00      PROA H
ATOM     19  C   LEU   198     128.882  90.323  52.001  1.00  0.00      PROA C
ATOM     20  O   LEU   198     129.058  90.725  50.849  1.00  0.00      PROA O
ATOM     21  N   ASN   199     129.467  89.184  52.456  1.00  0.00      PROA N
ATOM     22  HN  ASN   199     129.428  88.948  53.419  1.00  0.00      PROA H
ATOM     23  CA  ASN   199     130.144  88.232  51.603  1.00  0.00      PROA C
ATOM     24  HA  ASN   199     130.702  88.764  50.846  1.00  0.00      PROA H
ATOM     25  CB  ASN   199     131.096  87.365  52.459  1.00  0.00      PROA C
ATOM     26  HB1 ASN   199     131.394  86.557  51.824  1.00  0.00      PROA H
ATOM     27  HB2 ASN   199     130.552  86.949  53.322  1.00  0.00      PROA H
ATOM     28  CG  ASN   199     132.333  88.114  52.944  1.00  0.00      PROA C
ATOM     29  OD1 ASN   199     132.762  89.117  52.385  1.00  0.00      PROA O
ATOM     30  ND2 ASN   199     132.928  87.640  54.077  1.00  0.00      PROA N
ATOM     31 HD21 ASN   199     133.734  88.103  54.430  1.00  0.00      PROA H
ATOM     32 HD22 ASN   199     132.575  86.811  54.496  1.00  0.00      PROA H
ATOM     33  C   ASN   199     129.084  87.398  50.878  1.00  0.00      PROA C
ATOM     34  O   ASN   199     128.559  86.418  51.407  1.00  0.00      PROA O
ATOM     35  N   LEU   200     128.713  87.886  49.672  1.00  0.00      PROA N
ATOM     36  HN  LEU   200     129.211  88.665  49.293  1.00  0.00      PROA H
ATOM     37  CA  LEU   200     127.642  87.399  48.841  1.00  0.00      PROA C
ATOM     38  HA  LEU   200     126.863  86.992  49.471  1.00  0.00      PROA H
ATOM     39  CB  LEU   200     127.079  88.579  48.002  1.00  0.00      PROA C
ATOM     40  HB1 LEU   200     126.496  88.174  47.149  1.00  0.00      PROA H
ATOM     41  HB2 LEU   200     127.941  89.154  47.593  1.00  0.00      PROA H
ATOM     42  CG  LEU   200     126.170  89.562  48.782  1.00  0.00      PROA C
ATOM     43  HG  LEU   200     126.727  89.943  49.668  1.00  0.00      PROA H
ATOM     44  CD1 LEU   200     125.776  90.755  47.891  1.00  0.00      PROA C
ATOM     45 HD11 LEU   200     125.228  90.405  46.990  1.00  0.00      PROA H
ATOM     46 HD12 LEU   200     126.686  91.296  47.551  1.00  0.00      PROA H
ATOM     47 HD13 LEU   200     125.124  91.456  48.452  1.00  0.00      PROA H
ATOM     48  CD2 LEU   200     124.931  88.885  49.390  1.00  0.00      PROA C
ATOM     49 HD21 LEU   200     125.240  88.092  50.106  1.00  0.00      PROA H
ATOM     50 HD22 LEU   200     124.315  88.422  48.594  1.00  0.00      PROA H
ATOM     51 HD23 LEU   200     124.323  89.635  49.943  1.00  0.00      PROA H
ATOM     52  C   LEU   200     128.101  86.242  47.966  1.00  0.00      PROA C
ATOM     53  O   LEU   200     128.364  86.398  46.776  1.00  0.00      PROA O
ATOM     54  N   ASP   201     128.166  85.035  48.573  1.00  0.00      PROA N
ATOM     55  HN  ASP   201     128.077  84.994  49.573  1.00  0.00      PROA H
ATOM     56  CA  ASP   201     128.347  83.751  47.924  1.00  0.00      PROA C
ATOM     57  HA  ASP   201     129.196  83.818  47.279  1.00  0.00      PROA H
ATOM     58  CB  ASP   201     128.562  82.605  48.954  1.00  0.00      PROA C
ATOM     59  HB1 ASP   201     128.953  81.711  48.423  1.00  0.00      PROA H
ATOM     60  HB2 ASP   201     127.590  82.356  49.422  1.00  0.00      PROA H
ATOM     61  CG  ASP   201     129.544  82.951  50.083  1.00  0.00      PROA C
ATOM     62  OD1 ASP   201     130.689  83.332  49.751  1.00  0.00      PROA O
ATOM     63  OD2 ASP   201     129.142  82.801  51.276  1.00  0.00      PROA O
ATOM     64  C   ASP   201     127.157  83.409  47.033  1.00  0.00      PROA C
ATOM     65  O   ASP   201     126.058  83.918  47.250  1.00  0.00      PROA O
ATOM     66  N   GLU   202     127.338  82.494  46.049  1.00  0.00      PROA N
ATOM     67  HN  GLU   202     128.244  82.108  45.890  1.00  0.00      PROA H
ATOM     68  CA  GLU   202     126.293  81.998  45.152  1.00  0.00      PROA C
ATOM     69  HA  GLU   202     125.908  82.833  44.580  1.00  0.00      PROA H
ATOM     70  CB  GLU   202     126.896  80.943  44.187  1.00  0.00      PROA C
ATOM     71  HB1 GLU   202     126.083  80.298  43.796  1.00  0.00      PROA H
ATOM     72  HB2 GLU   202     127.606  80.307  44.767  1.00  0.00      PROA H
ATOM     73  CG  GLU   202     127.665  81.544  42.984  1.00  0.00      PROA C
ATOM     74  HG1 GLU   202     128.346  80.775  42.586  1.00  0.00      PROA H
ATOM     75  HG2 GLU   202     128.262  82.407  43.336  1.00  0.00      PROA H
ATOM     76  CD  GLU   202     126.794  82.033  41.810  1.00  0.00      PROA C
ATOM     77  OE1 GLU   202     127.396  82.508  40.825  1.00  0.00      PROA O
ATOM     78  OE2 GLU   202     125.533  81.915  41.892  1.00  0.00      PROA O
ATOM     79  C   GLU   202     125.038  81.444  45.829  1.00  0.00      PROA C
ATOM     80  O   GLU   202     123.931  81.552  45.278  1.00  0.00      PROA O
ATOM     81  N   ASP   203     125.194  80.887  47.055  1.00  0.00      PROA N
ATOM     82  HN  ASP   203     126.109  80.813  47.441  1.00  0.00      PROA H
ATOM     83  CA  ASP   203     124.129  80.327  47.876  1.00  0.00      PROA C
ATOM     84  HA  ASP   203     123.346  79.964  47.240  1.00  0.00      PROA H
ATOM     85  CB  ASP   203     124.680  79.162  48.759  1.00  0.00      PROA C
ATOM     86  HB1 ASP   203     123.840  78.734  49.351  1.00  0.00      PROA H
ATOM     87  HB2 ASP   203     125.450  79.556  49.452  1.00  0.00      PROA H
ATOM     88  CG  ASP   203     125.301  78.019  47.954  1.00  0.00      PROA C
ATOM     89  OD1 ASP   203     124.668  77.586  46.947  1.00  0.00      PROA O
ATOM     90  OD2 ASP   203     126.365  77.511  48.398  1.00  0.00      PROA O
ATOM     91  C   ASP   203     123.414  81.354  48.767  1.00  0.00      PROA C
ATOM     92  O   ASP   203     122.559  80.980  49.571  1.00  0.00      PROA O
ATOM     93  N   SER   204     123.714  82.671  48.624  1.00  0.00      PROA N
ATOM     94  HN  SER   204     124.401  82.965  47.958  1.00  0.00      PROA H
ATOM     95  CA  SER   204     123.074  83.740  49.374  1.00  0.00      PROA C
ATOM     96  HA  SER   204     123.055  83.454  50.419  1.00  0.00      PROA H
ATOM     97  CB  SER   204     123.863  85.064  49.226  1.00  0.00      PROA C
ATOM     98  HB1 SER   204     123.285  85.911  49.648  1.00  0.00      PROA H
ATOM     99  HB2 SER   204     124.066  85.257  48.147  1.00  0.00      PROA H
ATOM    100  OG  SER   204     125.110  84.984  49.912  1.00  0.00      PROA O
ATOM    101  HG1 SER   204     125.694  84.485  49.322  1.00  0.00      PROA H
ATOM    102  C   SER   204     121.624  83.955  48.970  1.00  0.00      PROA C
ATOM    103  O   SER   204     121.343  84.351  47.840  1.00  0.00      PROA O
ATOM    104  N   ILE   205     120.685  83.678  49.908  1.00  0.00      PROA N
ATOM    105  HN  ILE   205     120.967  83.362  50.815  1.00  0.00      PROA H
ATOM    106  CA  ILE   205     119.245  83.780  49.721  1.00  0.00      PROA C
ATOM    107  HA  ILE   205     119.042  83.666  48.662  1.00  0.00      PROA H
ATOM    108  CB  ILE   205     118.467  82.705  50.526  1.00  0.00      PROA C
ATOM    109  HB  ILE   205     118.759  82.789  51.597  1.00  0.00      PROA H
ATOM    110  CG2 ILE   205     116.929  82.866  50.431  1.00  0.00      PROA C
ATOM    111 HG21 ILE   205     116.595  82.774  49.376  1.00  0.00      PROA H
ATOM    112 HG22 ILE   205     116.615  83.857  50.818  1.00  0.00      PROA H
ATOM    113 HG23 ILE   205     116.425  82.070  51.024  1.00  0.00      PROA H
ATOM    114  CG1 ILE   205     118.880  81.276  50.112  1.00  0.00      PROA C
ATOM    115 HG11 ILE   205     119.989  81.221  50.096  1.00  0.00      PROA H
ATOM    116 HG12 ILE   205     118.498  81.081  49.087  1.00  0.00      PROA H
ATOM    117  CD  ILE   205     118.357  80.179  51.049  1.00  0.00      PROA C
ATOM    118  HD1 ILE   205     117.257  80.071  50.934  1.00  0.00      PROA H
ATOM    119  HD2 ILE   205     118.584  80.438  52.104  1.00  0.00      PROA H
ATOM    120  HD3 ILE   205     118.832  79.207  50.793  1.00  0.00      PROA H
ATOM    121  C   ILE   205     118.789  85.161  50.169  1.00  0.00      PROA C
ATOM    122  O   ILE   205     118.883  85.508  51.351  1.00  0.00      PROA O
ATOM    123  N   ILE   206     118.288  85.976  49.208  1.00  0.00      PROA N
ATOM    124  HN  ILE   206     118.281  85.665  48.260  1.00  0.00      PROA H
ATOM    125  CA  ILE   206     117.743  87.305  49.421  1.00  0.00      PROA C
ATOM    126  HA  ILE   206     117.881  87.563  50.465  1.00  0.00      PROA H
ATOM    127  CB  ILE   206     118.429  88.349  48.511  1.00  0.00      PROA C
ATOM    128  HB  ILE   206     118.344  87.998  47.458  1.00  0.00      PROA H
ATOM    129  CG2 ILE   206     117.802  89.760  48.597  1.00  0.00      PROA C
ATOM    130 HG21 ILE   206     117.878  90.155  49.631  1.00  0.00      PROA H
ATOM    131 HG22 ILE   206     116.735  89.732  48.300  1.00  0.00      PROA H
ATOM    132 HG23 ILE   206     118.351  90.456  47.918  1.00  0.00      PROA H
ATOM    133  CG1 ILE   206     119.948  88.439  48.769  1.00  0.00      PROA C
ATOM    134 HG11 ILE   206     120.262  87.584  49.403  1.00  0.00      PROA H
ATOM    135 HG12 ILE   206     120.170  89.384  49.311  1.00  0.00      PROA H
ATOM    136  CD  ILE   206     120.758  88.413  47.473  1.00  0.00      PROA C
ATOM    137  HD1 ILE   206     120.356  89.155  46.751  1.00  0.00      PROA H
ATOM    138  HD2 ILE   206     120.700  87.404  47.006  1.00  0.00      PROA H
ATOM    139  HD3 ILE   206     121.821  88.661  47.680  1.00  0.00      PROA H
ATOM    140  C   ILE   206     116.256  87.229  49.083  1.00  0.00      PROA C
ATOM    141  O   ILE   206     115.890  86.824  47.971  1.00  0.00      PROA O
ATOM    142  N   LYS   207     115.380  87.606  50.044  1.00  0.00      PROA N
ATOM    143  HN  LYS   207     115.717  88.014  50.892  1.00  0.00      PROA H
ATOM    144  CA  LYS   207     113.942  87.426  49.968  1.00  0.00      PROA C
ATOM    145  HA  LYS   207     113.642  87.462  48.933  1.00  0.00      PROA H
ATOM    146  CB  LYS   207     113.565  86.051  50.597  1.00  0.00      PROA C
ATOM    147  HB1 LYS   207     114.134  85.258  50.057  1.00  0.00      PROA H
ATOM    148  HB2 LYS   207     112.480  85.872  50.447  1.00  0.00      PROA H
ATOM    149  CG  LYS   207     113.879  85.931  52.095  1.00  0.00      PROA C
ATOM    150  HG1 LYS   207     113.290  86.701  52.644  1.00  0.00      PROA H
ATOM    151  HG2 LYS   207     114.962  86.138  52.255  1.00  0.00      PROA H
ATOM    152  CD  LYS   207     113.557  84.560  52.710  1.00  0.00      PROA C
ATOM    153  HD1 LYS   207     114.130  83.774  52.170  1.00  0.00      PROA H
ATOM    154  HD2 LYS   207     112.470  84.352  52.601  1.00  0.00      PROA H
ATOM    155  CE  LYS   207     113.945  84.565  54.194  1.00  0.00      PROA C
ATOM    156  HE1 LYS   207     113.391  85.376  54.715  1.00  0.00      PROA H
ATOM    157  HE2 LYS   207     115.040  84.731  54.286  1.00  0.00      PROA H
ATOM    158  NZ  LYS   207     113.623  83.299  54.876  1.00  0.00      PROA N
ATOM    159  HZ1 LYS   207     114.004  82.508  54.328  1.00  0.00      PROA H
ATOM    160  HZ2 LYS   207     112.594  83.212  54.974  1.00  0.00      PROA H
ATOM    161  HZ3 LYS   207     114.059  83.318  55.828  1.00  0.00      PROA H
ATOM    162  C   LYS   207     113.216  88.565  50.697  1.00  0.00      PROA C
ATOM    163  O   LYS   207     113.771  89.122  51.655  1.00  0.00      PROA O
ATOM    164  N   PRO   208     111.983  88.933  50.286  1.00  0.00      PROA N
ATOM    165  CD  PRO   208     111.300  88.418  49.086  1.00  0.00      PROA C
ATOM    166  HD1 PRO   208     111.326  87.308  49.067  1.00  0.00      PROA H
ATOM    167  HD2 PRO   208     111.796  88.824  48.175  1.00  0.00      PROA H
ATOM    168  CA  PRO   208     111.111  89.800  51.069  1.00  0.00      PROA C
ATOM    169  HA  PRO   208     111.666  90.660  51.418  1.00  0.00      PROA H
ATOM    170  CB  PRO   208     109.974  90.152  50.090  1.00  0.00      PROA C
ATOM    171  HB1 PRO   208     110.237  91.050  49.484  1.00  0.00      PROA H
ATOM    172  HB2 PRO   208     109.022  90.343  50.620  1.00  0.00      PROA H
ATOM    173  CG  PRO   208     109.859  88.927  49.180  1.00  0.00      PROA C
ATOM    174  HG1 PRO   208     109.199  88.159  49.645  1.00  0.00      PROA H
ATOM    175  HG2 PRO   208     109.455  89.197  48.186  1.00  0.00      PROA H
ATOM    176  C   PRO   208     110.579  89.113  52.319  1.00  0.00      PROA C
ATOM    177  O   PRO   208     110.174  87.952  52.265  1.00  0.00      PROA O
ATOM    178  N   VAL   209     110.584  89.831  53.460  1.00  0.00      PROA N
ATOM    179  HN  VAL   209     111.021  90.728  53.484  1.00  0.00      PROA H
ATOM    180  CA  VAL   209     109.948  89.423  54.701  1.00  0.00      PROA C
ATOM    181  HA  VAL   209     109.920  88.340  54.719  1.00  0.00      PROA H
ATOM    182  CB  VAL   209     110.715  89.963  55.931  1.00  0.00      PROA C
ATOM    183  HB  VAL   209     110.898  91.048  55.778  1.00  0.00      PROA H
ATOM    184  CG1 VAL   209     109.977  89.785  57.275  1.00  0.00      PROA C
ATOM    185 HG11 VAL   209     109.632  88.738  57.396  1.00  0.00      PROA H
ATOM    186 HG12 VAL   209     109.097  90.461  57.324  1.00  0.00      PROA H
ATOM    187 HG13 VAL   209     110.665  90.026  58.119  1.00  0.00      PROA H
ATOM    188  CG2 VAL   209     112.102  89.319  56.025  1.00  0.00      PROA C
ATOM    189 HG21 VAL   209     112.629  89.394  55.053  1.00  0.00      PROA H
ATOM    190 HG22 VAL   209     112.011  88.246  56.301  1.00  0.00      PROA H
ATOM    191 HG23 VAL   209     112.711  89.844  56.797  1.00  0.00      PROA H
ATOM    192  C   VAL   209     108.528  89.974  54.713  1.00  0.00      PROA C
ATOM    193  O   VAL   209     108.321  91.179  54.546  1.00  0.00      PROA O
ATOM    194  N   HSE   210     107.517  89.094  54.912  1.00  0.00      PROA N
ATOM    195  HN  HSE   210     107.709  88.118  54.991  1.00  0.00      PROA H
ATOM    196  CA  HSE   210     106.127  89.479  55.071  1.00  0.00      PROA C
ATOM    197  HA  HSE   210     105.876  90.153  54.264  1.00  0.00      PROA H
ATOM    198  CB  HSE   210     105.205  88.233  55.014  1.00  0.00      PROA C
ATOM    199  HB1 HSE   210     105.250  87.706  55.990  1.00  0.00      PROA H
ATOM    200  HB2 HSE   210     105.597  87.546  54.225  1.00  0.00      PROA H
ATOM    201  ND1 HSE   210     102.840  88.841  55.681  1.00  0.00      PROA N
ATOM    202  CG  HSE   210     103.767  88.564  54.683  1.00  0.00      PROA C
ATOM    203  CE1 HSE   210     101.716  89.121  55.033  1.00  0.00      PROA C
ATOM    204  HE1 HSE   210     100.764  89.397  55.490  1.00  0.00      PROA H
ATOM    205  NE2 HSE   210     101.863  89.021  53.696  1.00  0.00      PROA N
ATOM    206  HE2 HSE   210     101.149  89.190  53.002  1.00  0.00      PROA H
ATOM    207  CD2 HSE   210     103.170  88.652  53.460  1.00  0.00      PROA C
ATOM    208  HD2 HSE   210     103.577  88.491  52.470  1.00  0.00      PROA H
ATOM    209  C   HSE   210     105.922  90.271  56.349  1.00  0.00      PROA C
ATOM    210  O   HSE   210     106.454  89.914  57.404  1.00  0.00      PROA O
ATOM    211  N   SER   211     105.139  91.369  56.260  1.00  0.00      PROA N
ATOM    212  HN  SER   211     104.665  91.564  55.401  1.00  0.00      PROA H
ATOM    213  CA  SER   211     104.929  92.359  57.309  1.00  0.00      PROA C
ATOM    214  HA  SER   211     105.889  92.731  57.631  1.00  0.00      PROA H
ATOM    215  CB  SER   211     104.083  93.527  56.736  1.00  0.00      PROA C
ATOM    216  HB1 SER   211     104.552  93.883  55.788  1.00  0.00      PROA H
ATOM    217  HB2 SER   211     104.050  94.362  57.463  1.00  0.00      PROA H
ATOM    218  OG  SER   211     102.751  93.125  56.447  1.00  0.00      PROA O
ATOM    219  HG1 SER   211     102.263  93.930  56.231  1.00  0.00      PROA H
ATOM    220  C   SER   211     104.352  91.830  58.615  1.00  0.00      PROA C
ATOM    221  O   SER   211     104.586  92.421  59.669  1.00  0.00      PROA O
ATOM    222  N   SER   212     103.640  90.686  58.566  1.00  0.00      PROA N
ATOM    223  HN  SER   212     103.448  90.268  57.677  1.00  0.00      PROA H
ATOM    224  CA  SER   212     103.104  89.961  59.706  1.00  0.00      PROA C
ATOM    225  HA  SER   212     102.574  90.648  60.343  1.00  0.00      PROA H
ATOM    226  CB  SER   212     102.136  88.877  59.175  1.00  0.00      PROA C
ATOM    227  HB1 SER   212     101.390  89.355  58.494  1.00  0.00      PROA H
ATOM    228  HB2 SER   212     101.603  88.398  60.019  1.00  0.00      PROA H
ATOM    229  OG  SER   212     102.831  87.873  58.440  1.00  0.00      PROA O
ATOM    230  HG1 SER   212     102.853  88.182  57.518  1.00  0.00      PROA H
ATOM    231  C   SER   212     104.133  89.328  60.639  1.00  0.00      PROA C
ATOM    232  O   SER   212     103.818  89.080  61.803  1.00  0.00      PROA O
ATOM    233  N   ILE   213     105.377  89.069  60.152  1.00  0.00      PROA N
ATOM    234  HN  ILE   213     105.601  89.295  59.204  1.00  0.00      PROA H
ATOM    235  CA  ILE   213     106.455  88.451  60.926  1.00  0.00      PROA C
ATOM    236  HA  ILE   213     106.013  87.673  61.536  1.00  0.00      PROA H
ATOM    237  CB  ILE   213     107.552  87.839  60.007  1.00  0.00      PROA C
ATOM    238  HB  ILE   213     107.895  88.620  59.294  1.00  0.00      PROA H
ATOM    239  CG2 ILE   213     108.787  87.336  60.786  1.00  0.00      PROA C
ATOM    240 HG21 ILE   213     108.493  86.536  61.504  1.00  0.00      PROA H
ATOM    241 HG22 ILE   213     109.261  88.162  61.359  1.00  0.00      PROA H
ATOM    242 HG23 ILE   213     109.533  86.910  60.091  1.00  0.00      PROA H
ATOM    243  CG1 ILE   213     106.979  86.702  59.131  1.00  0.00      PROA C
ATOM    244 HG11 ILE   213     106.011  87.045  58.708  1.00  0.00      PROA H
ATOM    245 HG12 ILE   213     106.792  85.820  59.780  1.00  0.00      PROA H
ATOM    246  CD  ILE   213     107.880  86.271  57.968  1.00  0.00      PROA C
ATOM    247  HD1 ILE   213     108.909  86.061  58.330  1.00  0.00      PROA H
ATOM    248  HD2 ILE   213     107.931  87.068  57.198  1.00  0.00      PROA H
ATOM    249  HD3 ILE   213     107.487  85.338  57.509  1.00  0.00      PROA H
ATOM    250  C   ILE   213     107.068  89.432  61.912  1.00  0.00      PROA C
ATOM    251  O   ILE   213     107.129  89.157  63.104  1.00  0.00      PROA O
ATOM    252  N   LEU   214     107.495  90.623  61.417  1.00  0.00      PROA N
ATOM    253  HN  LEU   214     107.379  90.824  60.447  1.00  0.00      PROA H
ATOM    254  CA  LEU   214     108.168  91.640  62.200  1.00  0.00      PROA C
ATOM    255  HA  LEU   214     108.633  91.186  63.060  1.00  0.00      PROA H
ATOM    256  CB  LEU   214     109.246  92.322  61.311  1.00  0.00      PROA C
ATOM    257  HB1 LEU   214     109.628  93.197  61.841  1.00  0.00      PROA H
ATOM    258  HB2 LEU   214     108.767  92.675  60.371  1.00  0.00      PROA H
ATOM    259  CG  LEU   214     110.447  91.419  60.947  1.00  0.00      PROA C
ATOM    260  HG  LEU   214     110.059  90.467  60.518  1.00  0.00      PROA H
ATOM    261  CD1 LEU   214     111.343  92.103  59.903  1.00  0.00      PROA C
ATOM    262 HD11 LEU   214     111.738  93.062  60.304  1.00  0.00      PROA H
ATOM    263 HD12 LEU   214     110.760  92.327  58.983  1.00  0.00      PROA H
ATOM    264 HD13 LEU   214     112.201  91.447  59.646  1.00  0.00      PROA H
ATOM    265  CD2 LEU   214     111.263  90.985  62.171  1.00  0.00      PROA C
ATOM    266 HD21 LEU   214     110.621  90.415  62.879  1.00  0.00      PROA H
ATOM    267 HD22 LEU   214     111.673  91.869  62.680  1.00  0.00      PROA H
ATOM    268 HD23 LEU   214     112.104  90.328  61.856  1.00  0.00      PROA H
ATOM    269  C   LEU   214     107.230  92.701  62.762  1.00  0.00      PROA C
ATOM    270  O   LEU   214     107.631  93.472  63.638  1.00  0.00      PROA O
ATOM    271  N   GLY   215     105.970  92.777  62.263  1.00  0.00      PROA N
ATOM    272  HN  GLY   215     105.636  92.074  61.634  1.00  0.00      PROA H
ATOM    273  CA  GLY   215     105.028  93.849  62.569  1.00  0.00      PROA C
ATOM    274  HA1 GLY   215     105.007  93.993  63.642  1.00  0.00      PROA H
ATOM    275  HA2 GLY   215     104.064  93.535  62.220  1.00  0.00      PROA H
ATOM    276  C   GLY   215     105.412  95.164  61.892  1.00  0.00      PROA C
ATOM    277  O   GLY   215     105.043  96.234  62.358  1.00  0.00      PROA O
ATOM    278  N   GLN   216     106.213  95.093  60.802  1.00  0.00      PROA N
ATOM    279  HN  GLN   216     106.425  94.205  60.404  1.00  0.00      PROA H
ATOM    280  CA  GLN   216     106.832  96.217  60.132  1.00  0.00      PROA C
ATOM    281  HA  GLN   216     106.278  97.118  60.351  1.00  0.00      PROA H
ATOM    282  CB  GLN   216     108.298  96.341  60.623  1.00  0.00      PROA C
ATOM    283  HB1 GLN   216     108.828  95.397  60.362  1.00  0.00      PROA H
ATOM    284  HB2 GLN   216     108.274  96.431  61.731  1.00  0.00      PROA H
ATOM    285  CG  GLN   216     109.122  97.520  60.063  1.00  0.00      PROA C
ATOM    286  HG1 GLN   216     109.156  97.433  58.954  1.00  0.00      PROA H
ATOM    287  HG2 GLN   216     110.155  97.448  60.457  1.00  0.00      PROA H
ATOM    288  CD  GLN   216     108.587  98.911  60.396  1.00  0.00      PROA C
ATOM    289  OE1 GLN   216     108.740  99.846  59.618  1.00  0.00      PROA O
ATOM    290  NE2 GLN   216     107.972  99.082  61.592  1.00  0.00      PROA N
ATOM    291 HE21 GLN   216     107.617  99.981  61.826  1.00  0.00      PROA H
ATOM    292 HE22 GLN   216     107.867  98.307  62.203  1.00  0.00      PROA H
ATOM    293  C   GLN   216     106.785  95.976  58.630  1.00  0.00      PROA C
ATOM    294  O   GLN   216     107.159  94.905  58.148  1.00  0.00      PROA O
ATOM    295  N   GLU   217     106.288  96.967  57.864  1.00  0.00      PROA N
ATOM    296  HN  GLU   217     105.966  97.816  58.277  1.00  0.00      PROA H
ATOM    297  CA  GLU   217     106.210  96.930  56.416  1.00  0.00      PROA C
ATOM    298  HA  GLU   217     105.875  95.943  56.121  1.00  0.00      PROA H
ATOM    299  CB  GLU   217     105.204  97.990  55.904  1.00  0.00      PROA C
ATOM    300  HB1 GLU   217     105.196  97.978  54.789  1.00  0.00      PROA H
ATOM    301  HB2 GLU   217     105.541  98.996  56.244  1.00  0.00      PROA H
ATOM    302  CG  GLU   217     103.758  97.764  56.399  1.00  0.00      PROA C
ATOM    303  HG1 GLU   217     103.698  98.009  57.479  1.00  0.00      PROA H
ATOM    304  HG2 GLU   217     103.479  96.703  56.245  1.00  0.00      PROA H
ATOM    305  CD  GLU   217     102.761  98.643  55.642  1.00  0.00      PROA C
ATOM    306  OE1 GLU   217     102.100  98.113  54.711  1.00  0.00      PROA O
ATOM    307  OE2 GLU   217     102.622  99.830  56.033  1.00  0.00      PROA O
ATOM    308  C   GLU   217     107.553  97.125  55.728  1.00  0.00      PROA C
ATOM    309  O   GLU   217     108.469  97.741  56.269  1.00  0.00      PROA O
ATOM    310  N   PHE   218     107.660  96.549  54.498  1.00  0.00      PROA N
ATOM    311  HN  PHE   218     106.933  95.958  54.180  1.00  0.00      PROA H
ATOM    312  CA  PHE   218     108.714  96.802  53.521  1.00  0.00      PROA C
ATOM    313  HA  PHE   218     108.496  96.198  52.648  1.00  0.00      PROA H
ATOM    314  CB  PHE   218     108.771  98.300  53.104  1.00  0.00      PROA C
ATOM    315  HB1 PHE   218     109.344  98.400  52.162  1.00  0.00      PROA H
ATOM    316  HB2 PHE   218     109.273  98.870  53.918  1.00  0.00      PROA H
ATOM    317  CG  PHE   218     107.419  98.940  52.873  1.00  0.00      PROA C
ATOM    318  CD1 PHE   218     106.461  98.352  52.036  1.00  0.00      PROA C
ATOM    319  HD1 PHE   218     106.683  97.427  51.529  1.00  0.00      PROA H
ATOM    320  CE1 PHE   218     105.214  98.957  51.858  1.00  0.00      PROA C
ATOM    321  HE1 PHE   218     104.467  98.498  51.240  1.00  0.00      PROA H
ATOM    322  CZ  PHE   218     104.922 100.166  52.486  1.00  0.00      PROA C
ATOM    323  HZ  PHE   218     103.956 100.620  52.356  1.00  0.00      PROA H
ATOM    324  CD2 PHE   218     107.110 100.166  53.470  1.00  0.00      PROA C
ATOM    325  HD2 PHE   218     107.857 100.600  54.052  1.00  0.00      PROA H
ATOM    326  CE2 PHE   218     105.874 100.782  53.294  1.00  0.00      PROA C
ATOM    327  HE2 PHE   218     105.647 101.718  53.778  1.00  0.00      PROA H
ATOM    328  C   PHE   218     110.079  96.268  53.955  1.00  0.00      PROA C
ATOM    329  O   PHE   218     111.119  96.827  53.612  1.00  0.00      PROA O
ATOM    330  N   CYS   219     110.072  95.135  54.687  1.00  0.00      PROA N
ATOM    331  HN  CYS   219     109.211  94.704  54.936  1.00  0.00      PROA H
ATOM    332  CA  CYS   219     111.259  94.462  55.175  1.00  0.00      PROA C
ATOM    333  HA  CYS   219     112.055  95.190  55.264  1.00  0.00      PROA H
ATOM    334  CB  CYS   219     110.999  93.825  56.560  1.00  0.00      PROA C
ATOM    335  HB1 CYS   219     111.855  93.171  56.839  1.00  0.00      PROA H
ATOM    336  HB2 CYS   219     110.087  93.188  56.506  1.00  0.00      PROA H
ATOM    337  SG  CYS   219     110.779  95.121  57.814  1.00  0.00      PROA S
ATOM    338  HG1 CYS   219     109.608  95.533  57.343  1.00  0.00      PROA H
ATOM    339  C   CYS   219     111.742  93.397  54.208  1.00  0.00      PROA C
ATOM    340  O   CYS   219     110.943  92.803  53.479  1.00  0.00      PROA O
ATOM    341  N   PHE   220     113.065  93.135  54.205  1.00  0.00      PROA N
ATOM    342  HN  PHE   220     113.683  93.699  54.751  1.00  0.00      PROA H
ATOM    343  CA  PHE   220     113.697  92.058  53.473  1.00  0.00      PROA C
ATOM    344  HA  PHE   220     112.980  91.258  53.352  1.00  0.00      PROA H
ATOM    345  CB  PHE   220     114.174  92.550  52.068  1.00  0.00      PROA C
ATOM    346  HB1 PHE   220     113.345  93.142  51.626  1.00  0.00      PROA H
ATOM    347  HB2 PHE   220     114.374  91.658  51.443  1.00  0.00      PROA H
ATOM    348  CG  PHE   220     115.409  93.418  52.006  1.00  0.00      PROA C
ATOM    349  CD1 PHE   220     115.304  94.820  52.075  1.00  0.00      PROA C
ATOM    350  HD1 PHE   220     114.339  95.288  52.196  1.00  0.00      PROA H
ATOM    351  CE1 PHE   220     116.448  95.618  52.012  1.00  0.00      PROA C
ATOM    352  HE1 PHE   220     116.363  96.691  52.055  1.00  0.00      PROA H
ATOM    353  CZ  PHE   220     117.706  95.027  51.893  1.00  0.00      PROA C
ATOM    354  HZ  PHE   220     118.588  95.645  51.840  1.00  0.00      PROA H
ATOM    355  CD2 PHE   220     116.687  92.835  51.901  1.00  0.00      PROA C
ATOM    356  HD2 PHE   220     116.796  91.760  51.882  1.00  0.00      PROA H
ATOM    357  CE2 PHE   220     117.827  93.638  51.849  1.00  0.00      PROA C
ATOM    358  HE2 PHE   220     118.804  93.190  51.774  1.00  0.00      PROA H
ATOM    359  C   PHE   220     114.809  91.444  54.314  1.00  0.00      PROA C
ATOM    360  O   PHE   220     115.297  92.053  55.268  1.00  0.00      PROA O
ATOM    361  N   GLU   221     115.175  90.192  53.974  1.00  0.00      PROA N
ATOM    362  HN  GLU   221     114.767  89.760  53.167  1.00  0.00      PROA H
ATOM    363  CA  GLU   221     116.118  89.367  54.687  1.00  0.00      PROA C
ATOM    364  HA  GLU   221     116.653  89.973  55.404  1.00  0.00      PROA H
ATOM    365  CB  GLU   221     115.342  88.236  55.410  1.00  0.00      PROA C
ATOM    366  HB1 GLU   221     114.698  87.729  54.660  1.00  0.00      PROA H
ATOM    367  HB2 GLU   221     114.690  88.710  56.176  1.00  0.00      PROA H
ATOM    368  CG  GLU   221     116.203  87.167  56.114  1.00  0.00      PROA C
ATOM    369  HG1 GLU   221     116.833  87.663  56.875  1.00  0.00      PROA H
ATOM    370  HG2 GLU   221     116.851  86.682  55.356  1.00  0.00      PROA H
ATOM    371  CD  GLU   221     115.394  86.063  56.813  1.00  0.00      PROA C
ATOM    372  OE1 GLU   221     115.924  84.926  56.895  1.00  0.00      PROA O
ATOM    373  OE2 GLU   221     114.227  86.312  57.216  1.00  0.00      PROA O
ATOM    374  C   GLU   221     117.157  88.821  53.724  1.00  0.00      PROA C
ATOM    375  O   GLU   221     116.816  88.360  52.630  1.00  0.00      PROA O
ATOM    376  N   VAL   222     118.449  88.899  54.124  1.00  0.00      PROA N
ATOM    377  HN  VAL   222     118.666  89.329  55.000  1.00  0.00      PROA H
ATOM    378  CA  VAL   222     119.586  88.372  53.395  1.00  0.00      PROA C
ATOM    379  HA  VAL   222     119.219  87.909  52.488  1.00  0.00      PROA H
ATOM    380  CB  VAL   222     120.629  89.463  53.059  1.00  0.00      PROA C
ATOM    381  HB  VAL   222     121.013  89.899  54.007  1.00  0.00      PROA H
ATOM    382  CG1 VAL   222     121.825  88.915  52.251  1.00  0.00      PROA C
ATOM    383 HG11 VAL   222     121.480  88.485  51.288  1.00  0.00      PROA H
ATOM    384 HG12 VAL   222     122.350  88.127  52.827  1.00  0.00      PROA H
ATOM    385 HG13 VAL   222     122.540  89.741  52.027  1.00  0.00      PROA H
ATOM    386  CG2 VAL   222     119.992  90.636  52.298  1.00  0.00      PROA C
ATOM    387 HG21 VAL   222     119.201  91.108  52.914  1.00  0.00      PROA H
ATOM    388 HG22 VAL   222     119.547  90.282  51.348  1.00  0.00      PROA H
ATOM    389 HG23 VAL   222     120.769  91.406  52.077  1.00  0.00      PROA H
ATOM    390  C   VAL   222     120.250  87.327  54.289  1.00  0.00      PROA C
ATOM    391  O   VAL   222     120.799  87.657  55.347  1.00  0.00      PROA O
ATOM    392  N   THR   223     120.212  86.051  53.861  1.00  0.00      PROA N
ATOM    393  HN  THR   223     119.662  85.813  53.057  1.00  0.00      PROA H
ATOM    394  CA  THR   223     120.903  84.933  54.480  1.00  0.00      PROA C
ATOM    395  HA  THR   223     121.167  85.219  55.491  1.00  0.00      PROA H
ATOM    396  CB  THR   223     120.035  83.663  54.503  1.00  0.00      PROA C
ATOM    397  HB  THR   223     119.727  83.392  53.467  1.00  0.00      PROA H
ATOM    398  OG1 THR   223     118.870  83.909  55.271  1.00  0.00      PROA O
ATOM    399  HG1 THR   223     119.179  84.154  56.152  1.00  0.00      PROA H
ATOM    400  CG2 THR   223     120.716  82.418  55.095  1.00  0.00      PROA C
ATOM    401 HG21 THR   223     121.012  82.599  56.147  1.00  0.00      PROA H
ATOM    402 HG22 THR   223     121.623  82.159  54.508  1.00  0.00      PROA H
ATOM    403 HG23 THR   223     120.014  81.556  55.061  1.00  0.00      PROA H
ATOM    404  C   THR   223     122.168  84.654  53.684  1.00  0.00      PROA C
ATOM    405  O   THR   223     122.113  84.455  52.469  1.00  0.00      PROA O
ATOM    406  N   THR   224     123.326  84.641  54.378  1.00  0.00      PROA N
ATOM    407  HN  THR   224     123.310  84.848  55.355  1.00  0.00      PROA H
ATOM    408  CA  THR   224     124.647  84.349  53.849  1.00  0.00      PROA C
ATOM    409  HA  THR   224     124.540  84.011  52.824  1.00  0.00      PROA H
ATOM    410  CB  THR   224     125.576  85.587  53.917  1.00  0.00      PROA C
ATOM    411  HB  THR   224     126.527  85.374  53.385  1.00  0.00      PROA H
ATOM    412  OG1 THR   224     125.891  85.963  55.259  1.00  0.00      PROA O
ATOM    413  HG1 THR   224     125.037  85.988  55.718  1.00  0.00      PROA H
ATOM    414  CG2 THR   224     124.997  86.824  53.209  1.00  0.00      PROA C
ATOM    415 HG21 THR   224     124.129  87.226  53.765  1.00  0.00      PROA H
ATOM    416 HG22 THR   224     124.675  86.554  52.180  1.00  0.00      PROA H
ATOM    417 HG23 THR   224     125.777  87.620  53.148  1.00  0.00      PROA H
ATOM    418  C   THR   224     125.268  83.224  54.689  1.00  0.00      PROA C
ATOM    419  O   THR   224     124.677  82.754  55.661  1.00  0.00      PROA O
ATOM    420  N   SER   225     126.508  82.802  54.348  1.00  0.00      PROA N
ATOM    421  HN  SER   225     126.920  83.111  53.489  1.00  0.00      PROA H
ATOM    422  CA  SER   225     127.338  81.909  55.145  1.00  0.00      PROA C
ATOM    423  HA  SER   225     126.777  81.007  55.347  1.00  0.00      PROA H
ATOM    424  CB  SER   225     128.611  81.568  54.340  1.00  0.00      PROA C
ATOM    425  HB1 SER   225     128.331  81.178  53.336  1.00  0.00      PROA H
ATOM    426  HB2 SER   225     129.180  80.816  54.840  1.00  0.00      PROA H
ATOM    427  OG  SER   225     129.471  82.683  54.182  1.00  0.00      PROA O
ATOM    428  HG1 SER   225     129.541  82.823  53.208  1.00  0.00      PROA H
ATOM    429  C   SER   225     127.682  82.429  56.543  1.00  0.00      PROA C
ATOM    430  O   SER   225     127.859  81.640  57.466  1.00  0.00      PROA O
ATOM    431  N   SER   226     127.731  83.770  56.718  1.00  0.00      PROA N
ATOM    432  HN  SER   226     127.651  84.369  55.921  1.00  0.00      PROA H
ATOM    433  CA  SER   226     127.927  84.450  57.991  1.00  0.00      PROA C
ATOM    434  HA  SER   226     128.578  83.856  58.608  1.00  0.00      PROA H
ATOM    435  CB  SER   226     128.569  85.842  57.719  1.00  0.00      PROA C
ATOM    436  HB1 SER   226     129.341  85.735  56.926  1.00  0.00      PROA H
ATOM    437  HB2 SER   226     129.036  86.210  58.619  1.00  0.00      PROA H
ATOM    438  OG  SER   226     127.647  86.849  57.321  1.00  0.00      PROA O
ATOM    439  HG1 SER   226     127.133  86.456  56.595  1.00  0.00      PROA H
ATOM    440  C   SER   226     126.665  84.557  58.841  1.00  0.00      PROA C
ATOM    441  O   SER   226     126.727  84.993  59.991  1.00  0.00      PROA O
ATOM    442  N   GLY   227     125.497  84.118  58.302  1.00  0.00      PROA N
ATOM    443  HN  GLY   227     125.485  83.773  57.364  1.00  0.00      PROA H
ATOM    444  CA  GLY   227     124.217  84.101  58.986  1.00  0.00      PROA C
ATOM    445  HA1 GLY   227     124.365  84.378  60.018  1.00  0.00      PROA H
ATOM    446  HA2 GLY   227     123.816  83.094  58.919  1.00  0.00      PROA H
ATOM    447  C   GLY   227     123.244  85.071  58.345  1.00  0.00      PROA C
ATOM    448  O   GLY   227     123.473  85.623  57.263  1.00  0.00      PROA O
ATOM    449  N   THR   228     122.089  85.246  59.014  1.00  0.00      PROA N
ATOM    450  HN  THR   228     121.979  84.822  59.903  1.00  0.00      PROA H
ATOM    451  CA  THR   228     120.915  85.989  58.572  1.00  0.00      PROA C
ATOM    452  HA  THR   228     120.936  86.045  57.488  1.00  0.00      PROA H
ATOM    453  CB  THR   228     119.640  85.269  59.047  1.00  0.00      PROA C
ATOM    454  HB  THR   228     119.704  85.065  60.132  1.00  0.00      PROA H
ATOM    455  OG1 THR   228     119.531  84.040  58.354  1.00  0.00      PROA O
ATOM    456  HG1 THR   228     118.599  83.769  58.439  1.00  0.00      PROA H
ATOM    457  CG2 THR   228     118.330  86.033  58.847  1.00  0.00      PROA C
ATOM    458 HG21 THR   228     118.162  86.241  57.774  1.00  0.00      PROA H
ATOM    459 HG22 THR   228     118.358  86.995  59.400  1.00  0.00      PROA H
ATOM    460 HG23 THR   228     117.470  85.428  59.226  1.00  0.00      PROA H
ATOM    461  C   THR   228     120.911  87.406  59.124  1.00  0.00      PROA C
ATOM    462  O   THR   228     121.160  87.616  60.315  1.00  0.00      PROA O
ATOM    463  N   LYS   229     120.610  88.394  58.251  1.00  0.00      PROA N
ATOM    464  HN  LYS   229     120.446  88.164  57.293  1.00  0.00      PROA H
ATOM    465  CA  LYS   229     120.481  89.800  58.561  1.00  0.00      PROA C
ATOM    466  HA  LYS   229     120.430  89.927  59.636  1.00  0.00      PROA H
ATOM    467  CB  LYS   229     121.696  90.576  57.993  1.00  0.00      PROA C
ATOM    468  HB1 LYS   229     121.524  91.668  58.107  1.00  0.00      PROA H
ATOM    469  HB2 LYS   229     121.785  90.339  56.907  1.00  0.00      PROA H
ATOM    470  CG  LYS   229     123.020  90.209  58.684  1.00  0.00      PROA C
ATOM    471  HG1 LYS   229     123.130  89.101  58.687  1.00  0.00      PROA H
ATOM    472  HG2 LYS   229     122.977  90.558  59.740  1.00  0.00      PROA H
ATOM    473  CD  LYS   229     124.258  90.820  58.013  1.00  0.00      PROA C
ATOM    474  HD1 LYS   229     124.177  91.926  58.068  1.00  0.00      PROA H
ATOM    475  HD2 LYS   229     124.265  90.514  56.943  1.00  0.00      PROA H
ATOM    476  CE  LYS   229     125.555  90.362  58.687  1.00  0.00      PROA C
ATOM    477  HE1 LYS   229     125.618  89.253  58.670  1.00  0.00      PROA H
ATOM    478  HE2 LYS   229     125.582  90.727  59.736  1.00  0.00      PROA H
ATOM    479  NZ  LYS   229     126.749  90.894  57.996  1.00  0.00      PROA N
ATOM    480  HZ1 LYS   229     126.726  91.933  58.007  1.00  0.00      PROA H
ATOM    481  HZ2 LYS   229     126.759  90.549  57.016  1.00  0.00      PROA H
ATOM    482  HZ3 LYS   229     127.604  90.553  58.484  1.00  0.00      PROA H
ATOM    483  C   LYS   229     119.185  90.328  57.953  1.00  0.00      PROA C
ATOM    484  O   LYS   229     118.888  90.037  56.791  1.00  0.00      PROA O
ATOM    485  N   CYS   230     118.399  91.094  58.746  1.00  0.00      PROA N
ATOM    486  HN  CYS   230     118.680  91.300  59.678  1.00  0.00      PROA H
ATOM    487  CA  CYS   230     117.142  91.699  58.339  1.00  0.00      PROA C
ATOM    488  HA  CYS   230     116.870  91.305  57.366  1.00  0.00      PROA H
ATOM    489  CB  CYS   230     116.004  91.388  59.341  1.00  0.00      PROA C
ATOM    490  HB1 CYS   230     115.133  92.051  59.140  1.00  0.00      PROA H
ATOM    491  HB2 CYS   230     116.364  91.598  60.374  1.00  0.00      PROA H
ATOM    492  SG  CYS   230     115.502  89.651  59.195  1.00  0.00      PROA S
ATOM    493  HG1 CYS   230     114.934  89.791  58.009  1.00  0.00      PROA H
ATOM    494  C   CYS   230     117.294  93.203  58.190  1.00  0.00      PROA C
ATOM    495  O   CYS   230     118.050  93.844  58.924  1.00  0.00      PROA O
ATOM    496  N   PHE   231     116.563  93.767  57.208  1.00  0.00      PROA N
ATOM    497  HN  PHE   231     115.924  93.196  56.687  1.00  0.00      PROA H
ATOM    498  CA  PHE   231     116.611  95.141  56.766  1.00  0.00      PROA C
ATOM    499  HA  PHE   231     117.137  95.737  57.499  1.00  0.00      PROA H
ATOM    500  CB  PHE   231     117.322  95.218  55.384  1.00  0.00      PROA C
ATOM    501  HB1 PHE   231     117.358  96.268  55.043  1.00  0.00      PROA H
ATOM    502  HB2 PHE   231     116.747  94.598  54.661  1.00  0.00      PROA H
ATOM    503  CG  PHE   231     118.738  94.685  55.401  1.00  0.00      PROA C
ATOM    504  CD1 PHE   231     119.808  95.523  55.774  1.00  0.00      PROA C
ATOM    505  HD1 PHE   231     119.628  96.559  56.009  1.00  0.00      PROA H
ATOM    506  CE1 PHE   231     121.106  95.012  55.867  1.00  0.00      PROA C
ATOM    507  HE1 PHE   231     121.925  95.654  56.149  1.00  0.00      PROA H
ATOM    508  CZ  PHE   231     121.347  93.664  55.598  1.00  0.00      PROA C
ATOM    509  HZ  PHE   231     122.349  93.271  55.663  1.00  0.00      PROA H
ATOM    510  CD2 PHE   231     118.999  93.326  55.137  1.00  0.00      PROA C
ATOM    511  HD2 PHE   231     118.188  92.658  54.877  1.00  0.00      PROA H
ATOM    512  CE2 PHE   231     120.295  92.819  55.244  1.00  0.00      PROA C
ATOM    513  HE2 PHE   231     120.484  91.776  55.053  1.00  0.00      PROA H
ATOM    514  C   PHE   231     115.176  95.666  56.626  1.00  0.00      PROA C
ATOM    515  O   PHE   231     114.244  94.878  56.442  1.00  0.00      PROA O
ATOM    516  N   ALA   232     114.991  97.006  56.711  1.00  0.00      PROA N
ATOM    517  HN  ALA   232     115.767  97.605  56.856  1.00  0.00      PROA H
ATOM    518  CA  ALA   232     113.708  97.672  56.587  1.00  0.00      PROA C
ATOM    519  HA  ALA   232     113.014  97.019  56.077  1.00  0.00      PROA H
ATOM    520  CB  ALA   232     113.168  98.035  57.986  1.00  0.00      PROA C
ATOM    521  HB1 ALA   232     113.882  98.700  58.512  1.00  0.00      PROA H
ATOM    522  HB2 ALA   232     113.042  97.106  58.587  1.00  0.00      PROA H
ATOM    523  HB3 ALA   232     112.187  98.551  57.902  1.00  0.00      PROA H
ATOM    524  C   ALA   232     113.844  98.925  55.734  1.00  0.00      PROA C
ATOM    525  O   ALA   232     114.808  99.680  55.884  1.00  0.00      PROA O
ATOM    526  N   CYS   233     112.874  99.136  54.821  1.00  0.00      PROA N
ATOM    527  HN  CYS   233     112.093  98.511  54.773  1.00  0.00      PROA H
ATOM    528  CA  CYS   233     112.825 100.224  53.859  1.00  0.00      PROA C
ATOM    529  HA  CYS   233     113.719 100.827  53.969  1.00  0.00      PROA H
ATOM    530  CB  CYS   233     112.755  99.671  52.416  1.00  0.00      PROA C
ATOM    531  HB1 CYS   233     112.604 100.504  51.697  1.00  0.00      PROA H
ATOM    532  HB2 CYS   233     111.884  98.982  52.332  1.00  0.00      PROA H
ATOM    533  SG  CYS   233     114.293  98.781  52.031  1.00  0.00      PROA S
ATOM    534  HG1 CYS   233     115.041  99.878  51.986  1.00  0.00      PROA H
ATOM    535  C   CYS   233     111.628 101.124  54.115  1.00  0.00      PROA C
ATOM    536  O   CYS   233     110.712 100.759  54.842  1.00  0.00      PROA O
ATOM    537  N   ARG   234     111.638 102.341  53.519  1.00  0.00      PROA N
ATOM    538  HN  ARG   234     112.424 102.615  52.953  1.00  0.00      PROA H
ATOM    539  CA  ARG   234     110.574 103.329  53.627  1.00  0.00      PROA C
ATOM    540  HA  ARG   234     110.194 103.321  54.636  1.00  0.00      PROA H
ATOM    541  CB  ARG   234     111.119 104.745  53.285  1.00  0.00      PROA C
ATOM    542  HB1 ARG   234     110.354 105.491  53.574  1.00  0.00      PROA H
ATOM    543  HB2 ARG   234     111.267 104.809  52.182  1.00  0.00      PROA H
ATOM    544  CG  ARG   234     112.453 105.124  53.960  1.00  0.00      PROA C
ATOM    545  HG1 ARG   234     113.237 104.398  53.635  1.00  0.00      PROA H
ATOM    546  HG2 ARG   234     112.333 105.039  55.060  1.00  0.00      PROA H
ATOM    547  CD  ARG   234     112.900 106.551  53.596  1.00  0.00      PROA C
ATOM    548  HD1 ARG   234     112.218 107.279  54.070  1.00  0.00      PROA H
ATOM    549  HD2 ARG   234     112.894 106.666  52.493  1.00  0.00      PROA H
ATOM    550  NE  ARG   234     114.279 106.828  54.097  1.00  0.00      PROA N
ATOM    551  HE  ARG   234     114.837 106.025  54.306  1.00  0.00      PROA H
ATOM    552  CZ  ARG   234     114.852 108.028  54.223  1.00  0.00      PROA C
ATOM    553  NH1 ARG   234     114.210 109.163  53.961  1.00  0.00      PROA N
ATOM    554 HH11 ARG   234     113.263 109.153  53.632  1.00  0.00      PROA H
ATOM    555 HH12 ARG   234     114.658 110.045  54.094  1.00  0.00      PROA H
ATOM    556  NH2 ARG   234     116.096 108.086  54.679  1.00  0.00      PROA N
ATOM    557 HH21 ARG   234     116.599 107.250  54.876  1.00  0.00      PROA H
ATOM    558 HH22 ARG   234     116.551 108.968  54.789  1.00  0.00      PROA H
ATOM    559  C   ARG   234     109.374 103.035  52.723  1.00  0.00      PROA C
ATOM    560  O   ARG   234     108.278 103.526  52.991  1.00  0.00      PROA O
ATOM    561  N   SER   235     109.579 102.230  51.654  1.00  0.00      PROA N
ATOM    562  HN  SER   235     110.480 101.833  51.505  1.00  0.00      PROA H
ATOM    563  CA  SER   235     108.578 101.902  50.660  1.00  0.00      PROA C
ATOM    564  HA  SER   235     107.616 101.828  51.140  1.00  0.00      PROA H
ATOM    565  CB  SER   235     108.540 102.996  49.560  1.00  0.00      PROA C
ATOM    566  HB1 SER   235     108.499 103.996  50.053  1.00  0.00      PROA H
ATOM    567  HB2 SER   235     107.639 102.863  48.935  1.00  0.00      PROA H
ATOM    568  OG  SER   235     109.685 102.964  48.710  1.00  0.00      PROA O
ATOM    569  HG1 SER   235     110.425 103.270  49.261  1.00  0.00      PROA H
ATOM    570  C   SER   235     108.837 100.522  50.070  1.00  0.00      PROA C
ATOM    571  O   SER   235     109.946  99.984  50.148  1.00  0.00      PROA O
ATOM    572  N   ALA   236     107.786  99.926  49.453  1.00  0.00      PROA N
ATOM    573  HN  ALA   236     106.892 100.369  49.458  1.00  0.00      PROA H
ATOM    574  CA  ALA   236     107.836  98.657  48.745  1.00  0.00      PROA C
ATOM    575  HA  ALA   236     108.262  97.914  49.409  1.00  0.00      PROA H
ATOM    576  CB  ALA   236     106.418  98.242  48.332  1.00  0.00      PROA C
ATOM    577  HB1 ALA   236     105.960  98.998  47.667  1.00  0.00      PROA H
ATOM    578  HB2 ALA   236     105.783  98.153  49.227  1.00  0.00      PROA H
ATOM    579  HB3 ALA   236     106.446  97.261  47.802  1.00  0.00      PROA H
ATOM    580  C   ALA   236     108.743  98.679  47.527  1.00  0.00      PROA C
ATOM    581  O   ALA   236     109.474  97.727  47.288  1.00  0.00      PROA O
ATOM    582  N   ALA   237     108.730  99.802  46.769  1.00  0.00      PROA N
ATOM    583  HN  ALA   237     108.109 100.544  46.997  1.00  0.00      PROA H
ATOM    584  CA  ALA   237     109.607 100.049  45.637  1.00  0.00      PROA C
ATOM    585  HA  ALA   237     109.489  99.238  44.932  1.00  0.00      PROA H
ATOM    586  CB  ALA   237     109.222 101.364  44.967  1.00  0.00      PROA C
ATOM    587  HB1 ALA   237     109.340 102.193  45.674  1.00  0.00      PROA H
ATOM    588  HB2 ALA   237     108.173 101.300  44.637  1.00  0.00      PROA H
ATOM    589  HB3 ALA   237     109.868 101.585  44.090  1.00  0.00      PROA H
ATOM    590  C   ALA   237     111.080 100.055  45.996  1.00  0.00      PROA C
ATOM    591  O   ALA   237     111.886  99.461  45.286  1.00  0.00      PROA O
ATOM    592  N   GLU   238     111.438 100.681  47.143  1.00  0.00      PROA N
ATOM    593  HN  GLU   238     110.755 101.175  47.675  1.00  0.00      PROA H
ATOM    594  CA  GLU   238     112.776 100.670  47.714  1.00  0.00      PROA C
ATOM    595  HA  GLU   238     113.481 100.934  46.937  1.00  0.00      PROA H
ATOM    596  CB  GLU   238     112.847 101.722  48.855  1.00  0.00      PROA C
ATOM    597  HB1 GLU   238     112.077 101.458  49.612  1.00  0.00      PROA H
ATOM    598  HB2 GLU   238     112.594 102.718  48.423  1.00  0.00      PROA H
ATOM    599  CG  GLU   238     114.213 101.835  49.570  1.00  0.00      PROA C
ATOM    600  HG1 GLU   238     114.974 102.157  48.828  1.00  0.00      PROA H
ATOM    601  HG2 GLU   238     114.490 100.843  49.969  1.00  0.00      PROA H
ATOM    602  CD  GLU   238     114.255 102.834  50.738  1.00  0.00      PROA C
ATOM    603  OE1 GLU   238     115.353 102.977  51.330  1.00  0.00      PROA O
ATOM    604  OE2 GLU   238     113.193 103.433  51.074  1.00  0.00      PROA O
ATOM    605  C   GLU   238     113.247  99.293  48.153  1.00  0.00      PROA C
ATOM    606  O   GLU   238     114.368  98.896  47.823  1.00  0.00      PROA O
ATOM    607  N   ARG   239     112.371  98.511  48.843  1.00  0.00      PROA N
ATOM    608  HN  ARG   239     111.486  98.884  49.110  1.00  0.00      PROA H
ATOM    609  CA  ARG   239     112.618  97.135  49.246  1.00  0.00      PROA C
ATOM    610  HA  ARG   239     113.502  97.105  49.863  1.00  0.00      PROA H
ATOM    611  CB  ARG   239     111.399  96.589  50.058  1.00  0.00      PROA C
ATOM    612  HB1 ARG   239     110.493  96.663  49.416  1.00  0.00      PROA H
ATOM    613  HB2 ARG   239     111.251  97.240  50.948  1.00  0.00      PROA H
ATOM    614  CG  ARG   239     111.547  95.126  50.529  1.00  0.00      PROA C
ATOM    615  HG1 ARG   239     112.146  95.135  51.472  1.00  0.00      PROA H
ATOM    616  HG2 ARG   239     112.120  94.565  49.764  1.00  0.00      PROA H
ATOM    617  CD  ARG   239     110.248  94.342  50.822  1.00  0.00      PROA C
ATOM    618  HD1 ARG   239     109.714  94.823  51.657  1.00  0.00      PROA H
ATOM    619  HD2 ARG   239     110.505  93.292  51.070  1.00  0.00      PROA H
ATOM    620  NE  ARG   239     109.324  94.305  49.650  1.00  0.00      PROA N
ATOM    621  HE  ARG   239     109.704  94.565  48.761  1.00  0.00      PROA H
ATOM    622  CZ  ARG   239     108.031  93.957  49.669  1.00  0.00      PROA C
ATOM    623  NH1 ARG   239     107.412  93.555  50.781  1.00  0.00      PROA N
ATOM    624 HH11 ARG   239     107.913  93.498  51.637  1.00  0.00      PROA H
ATOM    625 HH12 ARG   239     106.450  93.305  50.753  1.00  0.00      PROA H
ATOM    626  NH2 ARG   239     107.336  94.022  48.543  1.00  0.00      PROA N
ATOM    627 HH21 ARG   239     107.798  94.306  47.677  1.00  0.00      PROA H
ATOM    628 HH22 ARG   239     106.381  93.758  48.504  1.00  0.00      PROA H
ATOM    629  C   ARG   239     112.915  96.209  48.078  1.00  0.00      PROA C
ATOM    630  O   ARG   239     113.923  95.500  48.087  1.00  0.00      PROA O
ATOM    631  N   ASP   240     112.050  96.234  47.041  1.00  0.00      PROA N
ATOM    632  HN  ASP   240     111.242  96.826  47.080  1.00  0.00      PROA H
ATOM    633  CA  ASP   240     112.162  95.427  45.837  1.00  0.00      PROA C
ATOM    634  HA  ASP   240     112.385  94.413  46.131  1.00  0.00      PROA H
ATOM    635  CB  ASP   240     110.849  95.444  44.999  1.00  0.00      PROA C
ATOM    636  HB1 ASP   240     111.009  94.853  44.074  1.00  0.00      PROA H
ATOM    637  HB2 ASP   240     110.610  96.490  44.729  1.00  0.00      PROA H
ATOM    638  CG  ASP   240     109.637  94.850  45.722  1.00  0.00      PROA C
ATOM    639  OD1 ASP   240     109.814  93.901  46.526  1.00  0.00      PROA O
ATOM    640  OD2 ASP   240     108.494  95.274  45.424  1.00  0.00      PROA O
ATOM    641  C   ASP   240     113.366  95.793  44.990  1.00  0.00      PROA C
ATOM    642  O   ASP   240     113.985  94.905  44.406  1.00  0.00      PROA O
ATOM    643  N   LYS   241     113.745  97.092  44.952  1.00  0.00      PROA N
ATOM    644  HN  LYS   241     113.178  97.782  45.400  1.00  0.00      PROA H
ATOM    645  CA  LYS   241     114.952  97.601  44.323  1.00  0.00      PROA C
ATOM    646  HA  LYS   241     115.031  97.172  43.333  1.00  0.00      PROA H
ATOM    647  CB  LYS   241     114.824  99.141  44.224  1.00  0.00      PROA C
ATOM    648  HB1 LYS   241     114.844  99.555  45.254  1.00  0.00      PROA H
ATOM    649  HB2 LYS   241     113.827  99.367  43.772  1.00  0.00      PROA H
ATOM    650  CG  LYS   241     115.885  99.874  43.394  1.00  0.00      PROA C
ATOM    651  HG1 LYS   241     115.907  99.443  42.365  1.00  0.00      PROA H
ATOM    652  HG2 LYS   241     116.883  99.724  43.862  1.00  0.00      PROA H
ATOM    653  CD  LYS   241     115.572 101.379  43.314  1.00  0.00      PROA C
ATOM    654  HD1 LYS   241     115.728 101.821  44.322  1.00  0.00      PROA H
ATOM    655  HD2 LYS   241     114.496 101.496  43.041  1.00  0.00      PROA H
ATOM    656  CE  LYS   241     116.432 102.129  42.300  1.00  0.00      PROA C
ATOM    657  HE1 LYS   241     116.238 101.729  41.287  1.00  0.00      PROA H
ATOM    658  HE2 LYS   241     117.506 102.011  42.544  1.00  0.00      PROA H
ATOM    659  NZ  LYS   241     116.119 103.574  42.304  1.00  0.00      PROA N
ATOM    660  HZ1 LYS   241     116.599 104.036  43.098  1.00  0.00      PROA H
ATOM    661  HZ2 LYS   241     115.079 103.714  42.402  1.00  0.00      PROA H
ATOM    662  HZ3 LYS   241     116.437 104.003  41.407  1.00  0.00      PROA H
ATOM    663  C   LYS   241     116.228  97.142  45.020  1.00  0.00      PROA C
ATOM    664  O   LYS   241     117.198  96.787  44.350  1.00  0.00      PROA O
ATOM    665  N   TRP   242     116.242  97.098  46.378  1.00  0.00      PROA N
ATOM    666  HN  TRP   242     115.470  97.464  46.898  1.00  0.00      PROA H
ATOM    667  CA  TRP   242     117.301  96.483  47.164  1.00  0.00      PROA C
ATOM    668  HA  TRP   242     118.244  96.868  46.802  1.00  0.00      PROA H
ATOM    669  CB  TRP   242     117.163  96.823  48.672  1.00  0.00      PROA C
ATOM    670  HB1 TRP   242     117.639  96.011  49.265  1.00  0.00      PROA H
ATOM    671  HB2 TRP   242     116.078  96.853  48.921  1.00  0.00      PROA H
ATOM    672  CG  TRP   242     117.787  98.117  49.108  1.00  0.00      PROA C
ATOM    673  CD1 TRP   242     117.112  99.230  49.523  1.00  0.00      PROA C
ATOM    674  HD1 TRP   242     116.034  99.314  49.586  1.00  0.00      PROA H
ATOM    675  NE1 TRP   242     118.015 100.223  49.840  1.00  0.00      PROA N
ATOM    676  HE1 TRP   242     117.763 101.108  50.173  1.00  0.00      PROA H
ATOM    677  CE2 TRP   242     119.307  99.783  49.651  1.00  0.00      PROA C
ATOM    678  CD2 TRP   242     119.201  98.451  49.186  1.00  0.00      PROA C
ATOM    679  CE3 TRP   242     120.383  97.751  48.908  1.00  0.00      PROA C
ATOM    680  HE3 TRP   242     120.353  96.735  48.549  1.00  0.00      PROA H
ATOM    681  CZ3 TRP   242     121.625  98.379  49.086  1.00  0.00      PROA C
ATOM    682  HZ3 TRP   242     122.522  97.840  48.859  1.00  0.00      PROA H
ATOM    683  CZ2 TRP   242     120.558 100.415  49.835  1.00  0.00      PROA C
ATOM    684  HZ2 TRP   242     120.639 101.427  50.193  1.00  0.00      PROA H
ATOM    685  CH2 TRP   242     121.723  99.685  49.550  1.00  0.00      PROA C
ATOM    686  HH2 TRP   242     122.701 100.141  49.694  1.00  0.00      PROA H
ATOM    687  C   TRP   242     117.443  94.980  46.978  1.00  0.00      PROA C
ATOM    688  O   TRP   242     118.560  94.506  46.761  1.00  0.00      PROA O
ATOM    689  N   ILE   243     116.315  94.220  47.002  1.00  0.00      PROA N
ATOM    690  HN  ILE   243     115.439  94.649  47.228  1.00  0.00      PROA H
ATOM    691  CA  ILE   243     116.260  92.778  46.744  1.00  0.00      PROA C
ATOM    692  HA  ILE   243     116.918  92.295  47.453  1.00  0.00      PROA H
ATOM    693  CB  ILE   243     114.811  92.224  46.906  1.00  0.00      PROA C
ATOM    694  HB  ILE   243     114.110  92.948  46.433  1.00  0.00      PROA H
ATOM    695  CG2 ILE   243     114.561  90.840  46.249  1.00  0.00      PROA C
ATOM    696 HG21 ILE   243     115.221  90.070  46.695  1.00  0.00      PROA H
ATOM    697 HG22 ILE   243     114.747  90.883  45.156  1.00  0.00      PROA H
ATOM    698 HG23 ILE   243     113.502  90.526  46.414  1.00  0.00      PROA H
ATOM    699  CG1 ILE   243     114.386  92.182  48.389  1.00  0.00      PROA C
ATOM    700 HG11 ILE   243     114.753  93.107  48.885  1.00  0.00      PROA H
ATOM    701 HG12 ILE   243     114.860  91.303  48.872  1.00  0.00      PROA H
ATOM    702  CD  ILE   243     112.867  92.095  48.586  1.00  0.00      PROA C
ATOM    703  HD1 ILE   243     112.466  91.173  48.113  1.00  0.00      PROA H
ATOM    704  HD2 ILE   243     112.366  92.972  48.116  1.00  0.00      PROA H
ATOM    705  HD3 ILE   243     112.622  92.068  49.668  1.00  0.00      PROA H
ATOM    706  C   ILE   243     116.817  92.424  45.373  1.00  0.00      PROA C
ATOM    707  O   ILE   243     117.677  91.549  45.257  1.00  0.00      PROA O
ATOM    708  N   GLU   244     116.367  93.158  44.331  1.00  0.00      PROA N
ATOM    709  HN  GLU   244     115.653  93.837  44.503  1.00  0.00      PROA H
ATOM    710  CA  GLU   244     116.777  93.078  42.942  1.00  0.00      PROA C
ATOM    711  HA  GLU   244     116.604  92.080  42.569  1.00  0.00      PROA H
ATOM    712  CB  GLU   244     115.889  94.095  42.173  1.00  0.00      PROA C
ATOM    713  HB1 GLU   244     115.929  95.056  42.738  1.00  0.00      PROA H
ATOM    714  HB2 GLU   244     114.852  93.715  42.198  1.00  0.00      PROA H
ATOM    715  CG  GLU   244     116.228  94.412  40.702  1.00  0.00      PROA C
ATOM    716  HG1 GLU   244     116.000  93.525  40.080  1.00  0.00      PROA H
ATOM    717  HG2 GLU   244     117.305  94.655  40.620  1.00  0.00      PROA H
ATOM    718  CD  GLU   244     115.438  95.610  40.144  1.00  0.00      PROA C
ATOM    719  OE1 GLU   244     115.739  95.996  38.972  1.00  0.00      PROA O
ATOM    720  OE2 GLU   244     114.529  96.136  40.837  1.00  0.00      PROA O
ATOM    721  C   GLU   244     118.253  93.321  42.694  1.00  0.00      PROA C
ATOM    722  O   GLU   244     118.917  92.498  42.058  1.00  0.00      PROA O
ATOM    723  N   ASN   245     118.812  94.429  43.242  1.00  0.00      PROA N
ATOM    724  HN  ASN   245     118.240  95.066  43.763  1.00  0.00      PROA H
ATOM    725  CA  ASN   245     120.209  94.809  43.112  1.00  0.00      PROA C
ATOM    726  HA  ASN   245     120.493  94.717  42.071  1.00  0.00      PROA H
ATOM    727  CB  ASN   245     120.422  96.271  43.593  1.00  0.00      PROA C
ATOM    728  HB1 ASN   245     121.509  96.462  43.687  1.00  0.00      PROA H
ATOM    729  HB2 ASN   245     119.944  96.387  44.586  1.00  0.00      PROA H
ATOM    730  CG  ASN   245     119.831  97.324  42.649  1.00  0.00      PROA C
ATOM    731  OD1 ASN   245     119.626  97.100  41.458  1.00  0.00      PROA O
ATOM    732  ND2 ASN   245     119.612  98.548  43.186  1.00  0.00      PROA N
ATOM    733 HD21 ASN   245     119.230  99.269  42.613  1.00  0.00      PROA H
ATOM    734 HD22 ASN   245     119.817  98.711  44.148  1.00  0.00      PROA H
ATOM    735  C   ASN   245     121.152  93.858  43.838  1.00  0.00      PROA C
ATOM    736  O   ASN   245     122.240  93.577  43.327  1.00  0.00      PROA O
ATOM    737  N   LEU   246     120.743  93.333  45.015  1.00  0.00      PROA N
ATOM    738  HN  LEU   246     119.883  93.634  45.432  1.00  0.00      PROA H
ATOM    739  CA  LEU   246     121.445  92.288  45.739  1.00  0.00      PROA C
ATOM    740  HA  LEU   246     122.495  92.555  45.780  1.00  0.00      PROA H
ATOM    741  CB  LEU   246     120.886  92.173  47.180  1.00  0.00      PROA C
ATOM    742  HB1 LEU   246     121.264  91.236  47.640  1.00  0.00      PROA H
ATOM    743  HB2 LEU   246     119.775  92.113  47.114  1.00  0.00      PROA H
ATOM    744  CG  LEU   246     121.259  93.356  48.108  1.00  0.00      PROA C
ATOM    745  HG  LEU   246     121.099  94.312  47.559  1.00  0.00      PROA H
ATOM    746  CD1 LEU   246     120.379  93.363  49.374  1.00  0.00      PROA C
ATOM    747 HD11 LEU   246     120.511  92.418  49.943  1.00  0.00      PROA H
ATOM    748 HD12 LEU   246     119.304  93.456  49.096  1.00  0.00      PROA H
ATOM    749 HD13 LEU   246     120.660  94.212  50.032  1.00  0.00      PROA H
ATOM    750  CD2 LEU   246     122.756  93.387  48.450  1.00  0.00      PROA C
ATOM    751 HD21 LEU   246     123.355  93.499  47.518  1.00  0.00      PROA H
ATOM    752 HD22 LEU   246     123.056  92.448  48.956  1.00  0.00      PROA H
ATOM    753 HD23 LEU   246     122.977  94.254  49.107  1.00  0.00      PROA H
ATOM    754  C   LEU   246     121.421  90.942  45.024  1.00  0.00      PROA C
ATOM    755  O   LEU   246     122.427  90.234  45.012  1.00  0.00      PROA O
ATOM    756  N   GLN   247     120.282  90.578  44.386  1.00  0.00      PROA N
ATOM    757  HN  GLN   247     119.461  91.152  44.455  1.00  0.00      PROA H
ATOM    758  CA  GLN   247     120.137  89.396  43.548  1.00  0.00      PROA C
ATOM    759  HA  GLN   247     120.556  88.554  44.089  1.00  0.00      PROA H
ATOM    760  CB  GLN   247     118.642  89.110  43.246  1.00  0.00      PROA C
ATOM    761  HB1 GLN   247     118.576  88.446  42.358  1.00  0.00      PROA H
ATOM    762  HB2 GLN   247     118.144  90.076  43.011  1.00  0.00      PROA H
ATOM    763  CG  GLN   247     117.887  88.436  44.419  1.00  0.00      PROA C
ATOM    764  HG1 GLN   247     117.981  89.075  45.321  1.00  0.00      PROA H
ATOM    765  HG2 GLN   247     118.349  87.447  44.619  1.00  0.00      PROA H
ATOM    766  CD  GLN   247     116.401  88.229  44.121  1.00  0.00      PROA C
ATOM    767  OE1 GLN   247     115.898  88.515  43.033  1.00  0.00      PROA O
ATOM    768  NE2 GLN   247     115.658  87.683  45.111  1.00  0.00      PROA N
ATOM    769 HE21 GLN   247     116.089  87.459  45.985  1.00  0.00      PROA H
ATOM    770 HE22 GLN   247     114.685  87.543  44.970  1.00  0.00      PROA H
ATOM    771  C   GLN   247     120.974  89.418  42.277  1.00  0.00      PROA C
ATOM    772  O   GLN   247     121.496  88.380  41.876  1.00  0.00      PROA O
ATOM    773  N   ARG   248     121.146  90.609  41.650  1.00  0.00      PROA N
ATOM    774  HN  ARG   248     120.619  91.411  41.937  1.00  0.00      PROA H
ATOM    775  CA  ARG   248     122.096  90.826  40.574  1.00  0.00      PROA C
ATOM    776  HA  ARG   248     121.996  90.011  39.866  1.00  0.00      PROA H
ATOM    777  CB  ARG   248     121.834  92.165  39.844  1.00  0.00      PROA C
ATOM    778  HB1 ARG   248     122.700  92.377  39.175  1.00  0.00      PROA H
ATOM    779  HB2 ARG   248     121.770  92.969  40.610  1.00  0.00      PROA H
ATOM    780  CG  ARG   248     120.555  92.213  38.986  1.00  0.00      PROA C
ATOM    781  HG1 ARG   248     119.685  92.419  39.647  1.00  0.00      PROA H
ATOM    782  HG2 ARG   248     120.406  91.224  38.500  1.00  0.00      PROA H
ATOM    783  CD  ARG   248     120.669  93.313  37.921  1.00  0.00      PROA C
ATOM    784  HD1 ARG   248     121.426  93.009  37.162  1.00  0.00      PROA H
ATOM    785  HD2 ARG   248     120.972  94.265  38.397  1.00  0.00      PROA H
ATOM    786  NE  ARG   248     119.376  93.527  37.205  1.00  0.00      PROA N
ATOM    787  HE  ARG   248     119.134  92.849  36.524  1.00  0.00      PROA H
ATOM    788  CZ  ARG   248     118.527  94.543  37.412  1.00  0.00      PROA C
ATOM    789  NH1 ARG   248     118.776  95.528  38.264  1.00  0.00      PROA N
ATOM    790 HH11 ARG   248     119.657  95.609  38.710  1.00  0.00      PROA H
ATOM    791 HH12 ARG   248     118.050  96.183  38.497  1.00  0.00      PROA H
ATOM    792  NH2 ARG   248     117.418  94.570  36.680  1.00  0.00      PROA N
ATOM    793 HH21 ARG   248     116.695  95.217  36.925  1.00  0.00      PROA H
ATOM    794 HH22 ARG   248     117.280  93.917  35.941  1.00  0.00      PROA H
ATOM    795  C   ARG   248     123.550  90.807  41.023  1.00  0.00      PROA C
ATOM    796  O   ARG   248     124.416  90.432  40.239  1.00  0.00      PROA O
ATOM    797  N   ALA   249     123.852  91.219  42.277  1.00  0.00      PROA N
ATOM    798  HN  ALA   249     123.131  91.560  42.880  1.00  0.00      PROA H
ATOM    799  CA  ALA   249     125.186  91.149  42.844  1.00  0.00      PROA C
ATOM    800  HA  ALA   249     125.880  91.551  42.115  1.00  0.00      PROA H
ATOM    801  CB  ALA   249     125.254  91.989  44.135  1.00  0.00      PROA C
ATOM    802  HB1 ALA   249     124.534  91.596  44.884  1.00  0.00      PROA H
ATOM    803  HB2 ALA   249     124.987  93.047  43.917  1.00  0.00      PROA H
ATOM    804  HB3 ALA   249     126.275  91.948  44.570  1.00  0.00      PROA H
ATOM    805  C   ALA   249     125.668  89.723  43.074  1.00  0.00      PROA C
ATOM    806  O   ALA   249     126.840  89.433  42.832  1.00  0.00      PROA O
ATOM    807  N   VAL   250     124.757  88.820  43.519  1.00  0.00      PROA N
ATOM    808  HN  VAL   250     123.831  89.119  43.751  1.00  0.00      PROA H
ATOM    809  CA  VAL   250     125.011  87.389  43.674  1.00  0.00      PROA C
ATOM    810  HA  VAL   250     126.002  87.280  44.101  1.00  0.00      PROA H
ATOM    811  CB  VAL   250     123.958  86.707  44.591  1.00  0.00      PROA C
ATOM    812  HB  VAL   250     122.948  86.873  44.153  1.00  0.00      PROA H
ATOM    813  CG1 VAL   250     124.169  85.185  44.758  1.00  0.00      PROA C
ATOM    814 HG11 VAL   250     125.164  84.987  45.212  1.00  0.00      PROA H
ATOM    815 HG12 VAL   250     124.124  84.677  43.777  1.00  0.00      PROA H
ATOM    816 HG13 VAL   250     123.387  84.766  45.432  1.00  0.00      PROA H
ATOM    817  CG2 VAL   250     123.942  87.319  46.001  1.00  0.00      PROA C
ATOM    818 HG21 VAL   250     123.869  88.420  45.945  1.00  0.00      PROA H
ATOM    819 HG22 VAL   250     124.868  87.042  46.545  1.00  0.00      PROA H
ATOM    820 HG23 VAL   250     123.061  86.933  46.566  1.00  0.00      PROA H
ATOM    821  C   VAL   250     125.034  86.657  42.330  1.00  0.00      PROA C
ATOM    822  O   VAL   250     125.867  85.783  42.119  1.00  0.00      PROA O
ATOM    823  N   LYS   251     124.123  87.031  41.390  1.00  0.00      PROA N
ATOM    824  HN  LYS   251     123.522  87.808  41.561  1.00  0.00      PROA H
ATOM    825  CA  LYS   251     123.904  86.346  40.127  1.00  0.00      PROA C
ATOM    826  HA  LYS   251     124.758  85.722  39.908  1.00  0.00      PROA H
ATOM    827  CB  LYS   251     122.622  85.459  40.203  1.00  0.00      PROA C
ATOM    828  HB1 LYS   251     122.505  84.908  39.245  1.00  0.00      PROA H
ATOM    829  HB2 LYS   251     121.739  86.117  40.347  1.00  0.00      PROA H
ATOM    830  CG  LYS   251     122.656  84.436  41.356  1.00  0.00      PROA C
ATOM    831  HG1 LYS   251     122.646  84.994  42.315  1.00  0.00      PROA H
ATOM    832  HG2 LYS   251     123.613  83.868  41.285  1.00  0.00      PROA H
ATOM    833  CD  LYS   251     121.492  83.433  41.359  1.00  0.00      PROA C
ATOM    834  HD1 LYS   251     121.542  82.819  40.441  1.00  0.00      PROA H
ATOM    835  HD2 LYS   251     120.538  84.008  41.328  1.00  0.00      PROA H
ATOM    836  CE  LYS   251     121.501  82.521  42.589  1.00  0.00      PROA C
ATOM    837  HE1 LYS   251     120.553  81.995  42.670  1.00  0.00      PROA H
ATOM    838  HE2 LYS   251     121.681  83.118  43.505  1.00  0.00      PROA H
ATOM    839  NZ  LYS   251     122.525  81.469  42.521  1.00  0.00      PROA N
ATOM    840  HZ1 LYS   251     123.409  81.868  42.124  1.00  0.00      PROA H
ATOM    841  HZ2 LYS   251     122.199  80.693  41.919  1.00  0.00      PROA H
ATOM    842  HZ3 LYS   251     122.723  81.109  43.477  1.00  0.00      PROA H
ATOM    843  C   LYS   251     123.814  87.361  38.982  1.00  0.00      PROA C
ATOM    844  O   LYS   251     122.715  87.649  38.496  1.00  0.00      PROA O
ATOM    845  N   PRO   252     124.951  87.935  38.516  1.00  0.00      PROA N
ATOM    846  CD  PRO   252     126.297  87.723  39.063  1.00  0.00      PROA C
ATOM    847  HD1 PRO   252     126.477  86.675  39.162  1.00  0.00      PROA H
ATOM    848  HD2 PRO   252     126.397  88.187  40.066  1.00  0.00      PROA H
ATOM    849  CA  PRO   252     124.968  88.944  37.448  1.00  0.00      PROA C
ATOM    850  HA  PRO   252     124.211  89.686  37.632  1.00  0.00      PROA H
ATOM    851  CB  PRO   252     126.403  89.487  37.488  1.00  0.00      PROA C
ATOM    852  HB1 PRO   252     126.461  90.376  38.167  1.00  0.00      PROA H
ATOM    853  HB2 PRO   252     126.759  89.783  36.480  1.00  0.00      PROA H
ATOM    854  CG  PRO   252     127.250  88.358  38.059  1.00  0.00      PROA C
ATOM    855  HG1 PRO   252     127.533  87.644  37.256  1.00  0.00      PROA H
ATOM    856  HG2 PRO   252     128.168  88.739  38.549  1.00  0.00      PROA H
ATOM    857  C   PRO   252     124.593  88.415  36.072  1.00  0.00      PROA C
ATOM    858  O   PRO   252     124.100  89.184  35.249  1.00  0.00      PROA O
ATOM    859  N   ASN   253     124.799  87.105  35.807  1.00  0.00      PROA N
ATOM    860  HN  ASN   253     125.226  86.534  36.503  1.00  0.00      PROA H
ATOM    861  CA  ASN   253     124.442  86.437  34.574  1.00  0.00      PROA C
ATOM    862  HA  ASN   253     124.323  87.175  33.795  1.00  0.00      PROA H
ATOM    863  CB  ASN   253     125.544  85.416  34.166  1.00  0.00      PROA C
ATOM    864  HB1 ASN   253     125.254  84.919  33.217  1.00  0.00      PROA H
ATOM    865  HB2 ASN   253     125.637  84.651  34.962  1.00  0.00      PROA H
ATOM    866  CG  ASN   253     126.930  86.033  33.960  1.00  0.00      PROA C
ATOM    867  OD1 ASN   253     127.906  85.625  34.593  1.00  0.00      PROA O
ATOM    868  ND2 ASN   253     127.035  87.030  33.056  1.00  0.00      PROA N
ATOM    869 HD21 ASN   253     127.927  87.452  32.897  1.00  0.00      PROA H
ATOM    870 HD22 ASN   253     126.230  87.332  32.556  1.00  0.00      PROA H
ATOM    871  C   ASN   253     123.079  85.739  34.662  1.00  0.00      PROA C
ATOM    872  O   ASN   253     122.853  84.747  33.970  1.00  0.00      PROA O
ATOM    873  N   LYS   254     122.130  86.270  35.481  1.00  0.00      PROA N
ATOM    874  HN  LYS   254     122.347  87.076  36.035  1.00  0.00      PROA H
ATOM    875  CA  LYS   254     120.776  85.750  35.646  1.00  0.00      PROA C
ATOM    876  HA  LYS   254     120.841  84.753  36.051  1.00  0.00      PROA H
ATOM    877  CB  LYS   254     119.962  86.654  36.629  1.00  0.00      PROA C
ATOM    878  HB1 LYS   254     119.876  87.672  36.181  1.00  0.00      PROA H
ATOM    879  HB2 LYS   254     120.538  86.741  37.580  1.00  0.00      PROA H
ATOM    880  CG  LYS   254     118.546  86.150  36.957  1.00  0.00      PROA C
ATOM    881  HG1 LYS   254     118.634  85.171  37.457  1.00  0.00      PROA H
ATOM    882  HG2 LYS   254     117.984  86.021  36.006  1.00  0.00      PROA H
ATOM    883  CD  LYS   254     117.735  87.079  37.881  1.00  0.00      PROA C
ATOM    884  HD1 LYS   254     117.547  88.035  37.343  1.00  0.00      PROA H
ATOM    885  HD2 LYS   254     118.338  87.291  38.792  1.00  0.00      PROA H
ATOM    886  CE  LYS   254     116.394  86.458  38.293  1.00  0.00      PROA C
ATOM    887  HE1 LYS   254     116.596  85.565  38.913  1.00  0.00      PROA H
ATOM    888  HE2 LYS   254     115.814  86.174  37.390  1.00  0.00      PROA H
ATOM    889  NZ  LYS   254     115.563  87.380  39.091  1.00  0.00      PROA N
ATOM    890  HZ1 LYS   254     115.072  88.043  38.446  1.00  0.00      PROA H
ATOM    891  HZ2 LYS   254     116.162  87.904  39.759  1.00  0.00      PROA H
ATOM    892  HZ3 LYS   254     114.848  86.832  39.619  1.00  0.00      PROA H
ATOM    893  C   LYS   254     120.028  85.579  34.329  1.00  0.00      PROA C
ATOM    894  O   LYS   254     119.554  84.476  34.044  1.00  0.00      PROA O
ATOM    895  N   ASP   255     120.012  86.632  33.481  1.00  0.00      PROA N
ATOM    896  HN  ASP   255     120.455  87.484  33.764  1.00  0.00      PROA H
ATOM    897  CA  ASP   255     119.322  86.686  32.202  1.00  0.00      PROA C
ATOM    898  HA  ASP   255     118.422  86.107  32.281  1.00  0.00      PROA H
ATOM    899  CB  ASP   255     118.955  88.143  31.795  1.00  0.00      PROA C
ATOM    900  HB1 ASP   255     118.431  88.123  30.813  1.00  0.00      PROA H
ATOM    901  HB2 ASP   255     119.880  88.746  31.695  1.00  0.00      PROA H
ATOM    902  CG  ASP   255     118.036  88.803  32.814  1.00  0.00      PROA C
ATOM    903  OD1 ASP   255     116.816  88.470  32.795  1.00  0.00      PROA O
ATOM    904  OD2 ASP   255     118.553  89.580  33.654  1.00  0.00      PROA O
ATOM    905  C   ASP   255     120.006  85.953  31.057  1.00  0.00      PROA C
ATOM    906  O   ASP   255     119.350  85.679  30.054  1.00  0.00      PROA O
ATOM    907  N   ASN   256     121.301  85.574  31.194  1.00  0.00      PROA N
ATOM    908  HN  ASN   256     121.809  85.822  32.013  1.00  0.00      PROA H
ATOM    909  CA  ASN   256     122.032  84.816  30.188  1.00  0.00      PROA C
ATOM    910  HA  ASN   256     121.431  84.732  29.295  1.00  0.00      PROA H
ATOM    911  CB  ASN   256     123.384  85.516  29.847  1.00  0.00      PROA C
ATOM    912  HB1 ASN   256     123.917  84.908  29.086  1.00  0.00      PROA H
ATOM    913  HB2 ASN   256     123.995  85.569  30.771  1.00  0.00      PROA H
ATOM    914  CG  ASN   256     123.284  86.945  29.272  1.00  0.00      PROA C
ATOM    915  OD1 ASN   256     124.260  87.698  29.359  1.00  0.00      PROA O
ATOM    916  ND2 ASN   256     122.112  87.347  28.738  1.00  0.00      PROA N
ATOM    917 HD21 ASN   256     122.052  88.270  28.362  1.00  0.00      PROA H
ATOM    918 HD22 ASN   256     121.359  86.710  28.664  1.00  0.00      PROA H
ATOM    919  C   ASN   256     122.271  83.361  30.620  1.00  0.00      PROA C
ATOM    920  O   ASN   256     123.108  82.664  30.043  1.00  0.00      PROA O
ATOM    921  N   SER   257     121.507  82.876  31.628  1.00  0.00      PROA N
ATOM    922  HN  SER   257     120.849  83.473  32.085  1.00  0.00      PROA H
ATOM    923  CA  SER   257     121.551  81.521  32.138  1.00  0.00      PROA C
ATOM    924  HA  SER   257     122.071  80.895  31.431  1.00  0.00      PROA H
ATOM    925  CB  SER   257     122.285  81.496  33.506  1.00  0.00      PROA C
ATOM    926  HB1 SER   257     123.242  82.048  33.396  1.00  0.00      PROA H
ATOM    927  HB2 SER   257     122.494  80.451  33.805  1.00  0.00      PROA H
ATOM    928  OG  SER   257     121.538  82.129  34.545  1.00  0.00      PROA O
ATOM    929  HG1 SER   257     121.554  83.070  34.338  1.00  0.00      PROA H
ATOM    930  C   SER   257     120.148  80.934  32.243  1.00  0.00      PROA C
ATOM    931  O   SER   257     119.158  81.652  32.385  1.00  0.00      PROA O
ATOM    932  N   ARG   258     120.059  79.579  32.134  1.00  0.00      PROA N
ATOM    933  HN  ARG   258     120.879  79.039  31.956  1.00  0.00      PROA H
ATOM    934  CA  ARG   258     118.825  78.830  32.279  1.00  0.00      PROA C
ATOM    935  HA  ARG   258     118.022  79.383  31.826  1.00  0.00      PROA H
ATOM    936  CB  ARG   258     118.957  77.457  31.574  1.00  0.00      PROA C
ATOM    937  HB1 ARG   258     119.616  76.862  32.174  1.00  0.00      PROA H
ATOM    938  HB2 ARG   258     119.404  77.619  30.569  1.00  0.00      PROA H
ATOM    939  CG  ARG   258     117.649  76.662  31.423  1.00  0.00      PROA C
ATOM    940  HG1 ARG   258     116.918  77.309  30.892  1.00  0.00      PROA H
ATOM    941  HG2 ARG   258     117.254  76.432  32.434  1.00  0.00      PROA H
ATOM    942  CD  ARG   258     117.841  75.352  30.637  1.00  0.00      PROA C
ATOM    943  HD1 ARG   258     118.595  74.724  31.138  1.00  0.00      PROA H
ATOM    944  HD2 ARG   258     118.171  75.587  29.600  1.00  0.00      PROA H
ATOM    945  NE  ARG   258     116.573  74.571  30.538  1.00  0.00      PROA N
ATOM    946  HE  ARG   258     116.030  74.729  29.721  1.00  0.00      PROA H
ATOM    947  CZ  ARG   258     116.120  73.651  31.388  1.00  0.00      PROA C
ATOM    948  NH1 ARG   258     116.742  73.344  32.521  1.00  0.00      PROA N
ATOM    949 HH11 ARG   258     117.603  73.793  32.754  1.00  0.00      PROA H
ATOM    950 HH12 ARG   258     116.358  72.656  33.141  1.00  0.00      PROA H
ATOM    951  NH2 ARG   258     114.974  73.034  31.104  1.00  0.00      PROA N
ATOM    952 HH21 ARG   258     114.484  73.241  30.256  1.00  0.00      PROA H
ATOM    953 HH22 ARG   258     114.588  72.350  31.718  1.00  0.00      PROA H
ATOM    954  C   ARG   258     118.482  78.691  33.757  1.00  0.00      PROA C
ATOM    955  O   ARG   258     119.104  77.910  34.483  1.00  0.00      PROA O
ATOM    956  N   ARG   259     117.496  79.484  34.225  1.00  0.00      PROA N
ATOM    957  HN  ARG   259     117.022  80.099  33.591  1.00  0.00      PROA H
ATOM    958  CA  ARG   259     117.060  79.559  35.598  1.00  0.00      PROA C
ATOM    959  HA  ARG   259     117.726  78.970  36.213  1.00  0.00      PROA H
ATOM    960  CB  ARG   259     117.074  81.037  36.067  1.00  0.00      PROA C
ATOM    961  HB1 ARG   259     118.076  81.449  35.811  1.00  0.00      PROA H
ATOM    962  HB2 ARG   259     116.950  81.058  37.170  1.00  0.00      PROA H
ATOM    963  CG  ARG   259     116.015  81.978  35.447  1.00  0.00      PROA C
ATOM    964  HG1 ARG   259     115.005  81.562  35.650  1.00  0.00      PROA H
ATOM    965  HG2 ARG   259     116.169  82.024  34.348  1.00  0.00      PROA H
ATOM    966  CD  ARG   259     116.119  83.388  36.042  1.00  0.00      PROA C
ATOM    967  HD1 ARG   259     117.165  83.736  35.989  1.00  0.00      PROA H
ATOM    968  HD2 ARG   259     115.777  83.361  37.104  1.00  0.00      PROA H
ATOM    969  NE  ARG   259     115.277  84.396  35.334  1.00  0.00      PROA N
ATOM    970  HE  ARG   259     114.420  84.657  35.772  1.00  0.00      PROA H
ATOM    971  CZ  ARG   259     115.596  85.007  34.187  1.00  0.00      PROA C
ATOM    972  NH1 ARG   259     116.597  84.611  33.420  1.00  0.00      PROA N
ATOM    973 HH11 ARG   259     117.162  83.835  33.686  1.00  0.00      PROA H
ATOM    974 HH12 ARG   259     116.792  85.087  32.572  1.00  0.00      PROA H
ATOM    975  NH2 ARG   259     114.878  86.045  33.786  1.00  0.00      PROA N
ATOM    976 HH21 ARG   259     115.198  86.612  33.026  1.00  0.00      PROA H
ATOM    977 HH22 ARG   259     114.043  86.312  34.285  1.00  0.00      PROA H
ATOM    978  C   ARG   259     115.684  78.936  35.771  1.00  0.00      PROA C
ATOM    979  O   ARG   259     114.987  78.630  34.803  1.00  0.00      PROA O
ATOM    980  N   VAL   260     115.285  78.742  37.044  1.00  0.00      PROA N
ATOM    981  HN  VAL   260     115.901  78.922  37.802  1.00  0.00      PROA H
ATOM    982  CA  VAL   260     113.955  78.310  37.441  1.00  0.00      PROA C
ATOM    983  HA  VAL   260     113.322  78.322  36.562  1.00  0.00      PROA H
ATOM    984  CB  VAL   260     113.968  76.900  38.069  1.00  0.00      PROA C
ATOM    985  HB  VAL   260     114.723  76.881  38.889  1.00  0.00      PROA H
ATOM    986  CG1 VAL   260     112.601  76.474  38.654  1.00  0.00      PROA C
ATOM    987 HG11 VAL   260     111.827  76.458  37.865  1.00  0.00      PROA H
ATOM    988 HG12 VAL   260     112.294  77.172  39.458  1.00  0.00      PROA H
ATOM    989 HG13 VAL   260     112.675  75.452  39.084  1.00  0.00      PROA H
ATOM    990  CG2 VAL   260     114.426  75.859  37.032  1.00  0.00      PROA C
ATOM    991 HG21 VAL   260     115.455  76.074  36.697  1.00  0.00      PROA H
ATOM    992 HG22 VAL   260     113.740  75.834  36.172  1.00  0.00      PROA H
ATOM    993 HG23 VAL   260     114.434  74.854  37.454  1.00  0.00      PROA H
ATOM    994  C   VAL   260     113.400  79.306  38.452  1.00  0.00      PROA C
ATOM    995  O   VAL   260     114.050  79.618  39.453  1.00  0.00      PROA O
ATOM    996  N   ASP   261     112.180  79.820  38.185  1.00  0.00      PROA N
ATOM    997  HN  ASP   261     111.740  79.611  37.309  1.00  0.00      PROA H
ATOM    998  CA  ASP   261     111.381  80.633  39.081  1.00  0.00      PROA C
ATOM    999  HA  ASP   261     112.019  81.014  39.865  1.00  0.00      PROA H
ATOM   1000  CB  ASP   261     110.747  81.814  38.287  1.00  0.00      PROA C
ATOM   1001  HB1 ASP   261     110.142  81.382  37.463  1.00  0.00      PROA H
ATOM   1002  HB2 ASP   261     111.573  82.415  37.858  1.00  0.00      PROA H
ATOM   1003  CG  ASP   261     109.838  82.774  39.058  1.00  0.00      PROA C
ATOM   1004  OD1 ASP   261     110.017  82.963  40.290  1.00  0.00      PROA O
ATOM   1005  OD2 ASP   261     109.019  83.444  38.373  1.00  0.00      PROA O
ATOM   1006  C   ASP   261     110.302  79.753  39.701  1.00  0.00      PROA C
ATOM   1007  O   ASP   261     109.671  78.954  38.999  1.00  0.00      PROA O
ATOM   1008  N   ASN   262     110.088  79.887  41.028  1.00  0.00      PROA N
ATOM   1009  HN  ASN   262     110.668  80.496  41.562  1.00  0.00      PROA H
ATOM   1010  CA  ASN   262     109.027  79.237  41.755  1.00  0.00      PROA C
ATOM   1011  HA  ASN   262     108.417  78.676  41.064  1.00  0.00      PROA H
ATOM   1012  CB  ASN   262     109.595  78.293  42.844  1.00  0.00      PROA C
ATOM   1013  HB1 ASN   262     108.756  77.838  43.408  1.00  0.00      PROA H
ATOM   1014  HB2 ASN   262     110.227  78.882  43.535  1.00  0.00      PROA H
ATOM   1015  CG  ASN   262     110.436  77.164  42.247  1.00  0.00      PROA C
ATOM   1016  OD1 ASN   262     109.924  76.270  41.570  1.00  0.00      PROA O
ATOM   1017  ND2 ASN   262     111.758  77.175  42.535  1.00  0.00      PROA N
ATOM   1018 HD21 ASN   262     112.133  77.916  43.093  1.00  0.00      PROA H
ATOM   1019 HD22 ASN   262     112.346  76.460  42.168  1.00  0.00      PROA H
ATOM   1020  C   ASN   262     108.149  80.307  42.397  1.00  0.00      PROA C
ATOM   1021  O   ASN   262     108.638  81.193  43.108  1.00  0.00      PROA O
ATOM   1022  N   VAL   263     106.826  80.223  42.139  1.00  0.00      PROA N
ATOM   1023  HN  VAL   263     106.475  79.484  41.560  1.00  0.00      PROA H
ATOM   1024  CA  VAL   263     105.817  81.154  42.612  1.00  0.00      PROA C
ATOM   1025  HA  VAL   263     106.298  81.867  43.270  1.00  0.00      PROA H
ATOM   1026  CB  VAL   263     105.114  81.884  41.442  1.00  0.00      PROA C
ATOM   1027  HB  VAL   263     104.696  81.121  40.749  1.00  0.00      PROA H
ATOM   1028  CG1 VAL   263     103.964  82.813  41.892  1.00  0.00      PROA C
ATOM   1029 HG11 VAL   263     104.342  83.599  42.577  1.00  0.00      PROA H
ATOM   1030 HG12 VAL   263     103.181  82.228  42.419  1.00  0.00      PROA H
ATOM   1031 HG13 VAL   263     103.512  83.307  41.007  1.00  0.00      PROA H
ATOM   1032  CG2 VAL   263     106.123  82.676  40.597  1.00  0.00      PROA C
ATOM   1033 HG21 VAL   263     106.881  81.990  40.161  1.00  0.00      PROA H
ATOM   1034 HG22 VAL   263     106.642  83.430  41.221  1.00  0.00      PROA H
ATOM   1035 HG23 VAL   263     105.598  83.186  39.759  1.00  0.00      PROA H
ATOM   1036  C   VAL   263     104.767  80.364  43.386  1.00  0.00      PROA C
ATOM   1037  O   VAL   263     104.271  79.346  42.892  1.00  0.00      PROA O
ATOM   1038  N   LEU   264     104.412  80.832  44.604  1.00  0.00      PROA N
ATOM   1039  HN  LEU   264     104.892  81.620  44.989  1.00  0.00      PROA H
ATOM   1040  CA  LEU   264     103.331  80.313  45.406  1.00  0.00      PROA C
ATOM   1041  HA  LEU   264     102.797  79.563  44.842  1.00  0.00      PROA H
ATOM   1042  CB  LEU   264     103.892  79.693  46.713  1.00  0.00      PROA C
ATOM   1043  HB1 LEU   264     104.469  80.481  47.247  1.00  0.00      PROA H
ATOM   1044  HB2 LEU   264     104.597  78.881  46.429  1.00  0.00      PROA H
ATOM   1045  CG  LEU   264     102.852  79.112  47.696  1.00  0.00      PROA C
ATOM   1046  HG  LEU   264     102.161  79.929  47.996  1.00  0.00      PROA H
ATOM   1047  CD1 LEU   264     102.017  77.967  47.085  1.00  0.00      PROA C
ATOM   1048 HD11 LEU   264     102.674  77.127  46.776  1.00  0.00      PROA H
ATOM   1049 HD12 LEU   264     101.464  78.329  46.193  1.00  0.00      PROA H
ATOM   1050 HD13 LEU   264     101.287  77.585  47.833  1.00  0.00      PROA H
ATOM   1051  CD2 LEU   264     103.521  78.694  49.009  1.00  0.00      PROA C
ATOM   1052 HD21 LEU   264     104.000  79.576  49.492  1.00  0.00      PROA H
ATOM   1053 HD22 LEU   264     104.300  77.928  48.821  1.00  0.00      PROA H
ATOM   1054 HD23 LEU   264     102.760  78.285  49.711  1.00  0.00      PROA H
ATOM   1055  C   LEU   264     102.366  81.447  45.715  1.00  0.00      PROA C
ATOM   1056  O   LEU   264     102.767  82.482  46.259  1.00  0.00      PROA O
ATOM   1057  N   LYS   265     101.078  81.257  45.359  1.00  0.00      PROA N
ATOM   1058  HN  LYS   265     100.822  80.437  44.849  1.00  0.00      PROA H
ATOM   1059  CA  LYS   265      99.986  82.139  45.697  1.00  0.00      PROA C
ATOM   1060  HA  LYS   265     100.352  82.936  46.328  1.00  0.00      PROA H
ATOM   1061  CB  LYS   265      99.357  82.728  44.409  1.00  0.00      PROA C
ATOM   1062  HB1 LYS   265      98.526  83.410  44.692  1.00  0.00      PROA H
ATOM   1063  HB2 LYS   265      98.945  81.893  43.802  1.00  0.00      PROA H
ATOM   1064  CG  LYS   265     100.359  83.506  43.546  1.00  0.00      PROA C
ATOM   1065  HG1 LYS   265     100.988  82.780  42.983  1.00  0.00      PROA H
ATOM   1066  HG2 LYS   265     101.025  84.097  44.219  1.00  0.00      PROA H
ATOM   1067  CD  LYS   265      99.693  84.467  42.552  1.00  0.00      PROA C
ATOM   1068  HD1 LYS   265      99.229  85.303  43.124  1.00  0.00      PROA H
ATOM   1069  HD2 LYS   265      98.896  83.917  42.007  1.00  0.00      PROA H
ATOM   1070  CE  LYS   265     100.696  85.043  41.550  1.00  0.00      PROA C
ATOM   1071  HE1 LYS   265     100.852  84.290  40.776  1.00  0.00      PROA H
ATOM   1072  HE2 LYS   265     101.652  85.289  42.053  1.00  0.00      PROA H
ATOM   1073  NZ  LYS   265     100.190  86.268  40.899  1.00  0.00      PROA N
ATOM   1074  HZ1 LYS   265     100.192  87.041  41.610  1.00  0.00      PROA H
ATOM   1075  HZ2 LYS   265      99.232  86.100  40.549  1.00  0.00      PROA H
ATOM   1076  HZ3 LYS   265     100.821  86.525  40.112  1.00  0.00      PROA H
ATOM   1077  C   LYS   265      98.945  81.324  46.455  1.00  0.00      PROA C
ATOM   1078  O   LYS   265      98.613  80.212  46.028  1.00  0.00      PROA O
ATOM   1079  N   LEU   266      98.417  81.857  47.579  1.00  0.00      PROA N
ATOM   1080  HN  LEU   266      98.719  82.754  47.907  1.00  0.00      PROA H
ATOM   1081  CA  LEU   266      97.420  81.183  48.385  1.00  0.00      PROA C
ATOM   1082  HA  LEU   266      96.700  80.742  47.718  1.00  0.00      PROA H
ATOM   1083  CB  LEU   266      98.049  80.076  49.289  1.00  0.00      PROA C
ATOM   1084  HB1 LEU   266      98.677  79.429  48.635  1.00  0.00      PROA H
ATOM   1085  HB2 LEU   266      97.216  79.460  49.694  1.00  0.00      PROA H
ATOM   1086  CG  LEU   266      98.931  80.529  50.482  1.00  0.00      PROA C
ATOM   1087  HG  LEU   266      98.547  81.497  50.871  1.00  0.00      PROA H
ATOM   1088  CD1 LEU   266      98.890  79.495  51.630  1.00  0.00      PROA C
ATOM   1089 HD11 LEU   266      99.265  78.509  51.278  1.00  0.00      PROA H
ATOM   1090 HD12 LEU   266      97.845  79.359  51.992  1.00  0.00      PROA H
ATOM   1091 HD13 LEU   266      99.527  79.833  52.475  1.00  0.00      PROA H
ATOM   1092  CD2 LEU   266     100.375  80.832  50.053  1.00  0.00      PROA C
ATOM   1093 HD21 LEU   266     100.384  81.650  49.301  1.00  0.00      PROA H
ATOM   1094 HD22 LEU   266     100.837  79.931  49.604  1.00  0.00      PROA H
ATOM   1095 HD23 LEU   266     100.973  81.158  50.929  1.00  0.00      PROA H
ATOM   1096  C   LEU   266      96.575  82.141  49.205  1.00  0.00      PROA C
ATOM   1097  O   LEU   266      97.000  83.248  49.538  1.00  0.00      PROA O
ATOM   1098  N   TRP   267      95.354  81.685  49.556  1.00  0.00      PROA N
ATOM   1099  HN  TRP   267      95.000  80.860  49.115  1.00  0.00      PROA H
ATOM   1100  CA  TRP   267      94.494  82.251  50.558  1.00  0.00      PROA C
ATOM   1101  HA  TRP   267      94.959  83.139  50.958  1.00  0.00      PROA H
ATOM   1102  CB  TRP   267      93.104  82.604  49.971  1.00  0.00      PROA C
ATOM   1103  HB1 TRP   267      92.440  82.915  50.807  1.00  0.00      PROA H
ATOM   1104  HB2 TRP   267      92.688  81.686  49.504  1.00  0.00      PROA H
ATOM   1105  CG  TRP   267      93.091  83.684  48.930  1.00  0.00      PROA C
ATOM   1106  CD1 TRP   267      92.846  85.001  49.192  1.00  0.00      PROA C
ATOM   1107  HD1 TRP   267      92.644  85.411  50.178  1.00  0.00      PROA H
ATOM   1108  NE1 TRP   267      92.908  85.718  48.018  1.00  0.00      PROA N
ATOM   1109  HE1 TRP   267      92.743  86.677  47.956  1.00  0.00      PROA H
ATOM   1110  CE2 TRP   267      93.218  84.900  46.959  1.00  0.00      PROA C
ATOM   1111  CD2 TRP   267      93.343  83.599  47.499  1.00  0.00      PROA C
ATOM   1112  CE3 TRP   267      93.655  82.552  46.624  1.00  0.00      PROA C
ATOM   1113  HE3 TRP   267      93.774  81.545  46.989  1.00  0.00      PROA H
ATOM   1114  CZ3 TRP   267      93.822  82.801  45.250  1.00  0.00      PROA C
ATOM   1115  HZ3 TRP   267      94.035  81.974  44.581  1.00  0.00      PROA H
ATOM   1116  CZ2 TRP   267      93.415  85.168  45.591  1.00  0.00      PROA C
ATOM   1117  HZ2 TRP   267      93.338  86.164  45.181  1.00  0.00      PROA H
ATOM   1118  CH2 TRP   267      93.716  84.093  44.737  1.00  0.00      PROA C
ATOM   1119  HH2 TRP   267      93.865  84.268  43.673  1.00  0.00      PROA H
ATOM   1120  C   TRP   267      94.291  81.244  51.685  1.00  0.00      PROA C
ATOM   1121  O   TRP   267      94.027  80.063  51.433  1.00  0.00      PROA O
ATOM   1122  N   ILE   268      94.379  81.731  52.946  1.00  0.00      PROA N
ATOM   1123  HN  ILE   268      94.734  82.655  53.097  1.00  0.00      PROA H
ATOM   1124  CA  ILE   268      93.937  81.031  54.142  1.00  0.00      PROA C
ATOM   1125  HA  ILE   268      93.858  79.979  53.899  1.00  0.00      PROA H
ATOM   1126  CB  ILE   268      94.920  81.231  55.322  1.00  0.00      PROA C
ATOM   1127  HB  ILE   268      95.062  82.324  55.488  1.00  0.00      PROA H
ATOM   1128  CG2 ILE   268      94.401  80.600  56.636  1.00  0.00      PROA C
ATOM   1129 HG21 ILE   268      94.263  79.506  56.511  1.00  0.00      PROA H
ATOM   1130 HG22 ILE   268      93.431  81.052  56.930  1.00  0.00      PROA H
ATOM   1131 HG23 ILE   268      95.138  80.766  57.457  1.00  0.00      PROA H
ATOM   1132  CG1 ILE   268      96.315  80.665  54.964  1.00  0.00      PROA C
ATOM   1133 HG11 ILE   268      96.597  81.039  53.956  1.00  0.00      PROA H
ATOM   1134 HG12 ILE   268      96.240  79.558  54.925  1.00  0.00      PROA H
ATOM   1135  CD  ILE   268      97.437  81.037  55.941  1.00  0.00      PROA C
ATOM   1136  HD1 ILE   268      97.208  80.658  56.958  1.00  0.00      PROA H
ATOM   1137  HD2 ILE   268      97.551  82.141  55.990  1.00  0.00      PROA H
ATOM   1138  HD3 ILE   268      98.397  80.586  55.605  1.00  0.00      PROA H
ATOM   1139  C   ILE   268      92.552  81.593  54.443  1.00  0.00      PROA C
ATOM   1140  O   ILE   268      92.417  82.686  55.001  1.00  0.00      PROA O
ATOM   1141  N   ILE   269      91.491  80.879  53.992  1.00  0.00      PROA N
ATOM   1142  HN  ILE   269      91.622  79.944  53.662  1.00  0.00      PROA H
ATOM   1143  CA  ILE   269      90.134  81.408  53.879  1.00  0.00      PROA C
ATOM   1144  HA  ILE   269      90.214  82.455  53.629  1.00  0.00      PROA H
ATOM   1145  CB  ILE   269      89.300  80.676  52.787  1.00  0.00      PROA C
ATOM   1146  HB  ILE   269      89.276  79.587  53.021  1.00  0.00      PROA H
ATOM   1147  CG2 ILE   269      87.840  81.188  52.712  1.00  0.00      PROA C
ATOM   1148 HG21 ILE   269      87.819  82.269  52.457  1.00  0.00      PROA H
ATOM   1149 HG22 ILE   269      87.320  81.040  53.681  1.00  0.00      PROA H
ATOM   1150 HG23 ILE   269      87.280  80.637  51.919  1.00  0.00      PROA H
ATOM   1151  CG1 ILE   269      89.981  80.802  51.403  1.00  0.00      PROA C
ATOM   1152 HG11 ILE   269      91.048  80.522  51.512  1.00  0.00      PROA H
ATOM   1153 HG12 ILE   269      89.915  81.863  51.077  1.00  0.00      PROA H
ATOM   1154  CD  ILE   269      89.385  79.917  50.303  1.00  0.00      PROA C
ATOM   1155  HD1 ILE   269      88.320  80.146  50.156  1.00  0.00      PROA H
ATOM   1156  HD2 ILE   269      89.434  78.850  50.580  1.00  0.00      PROA H
ATOM   1157  HD3 ILE   269      89.921  80.084  49.343  1.00  0.00      PROA H
ATOM   1158  C   ILE   269      89.413  81.385  55.219  1.00  0.00      PROA C
ATOM   1159  O   ILE   269      89.001  82.434  55.719  1.00  0.00      PROA O
ATOM   1160  N   GLU   270      89.283  80.190  55.825  1.00  0.00      PROA N
ATOM   1161  HN  GLU   270      89.685  79.374  55.418  1.00  0.00      PROA H
ATOM   1162  CA  GLU   270      88.547  79.981  57.050  1.00  0.00      PROA C
ATOM   1163  HA  GLU   270      88.821  80.758  57.749  1.00  0.00      PROA H
ATOM   1164  CB  GLU   270      87.011  80.013  56.800  1.00  0.00      PROA C
ATOM   1165  HB1 GLU   270      86.744  81.029  56.442  1.00  0.00      PROA H
ATOM   1166  HB2 GLU   270      86.490  79.824  57.762  1.00  0.00      PROA H
ATOM   1167  CG  GLU   270      86.501  78.983  55.758  1.00  0.00      PROA C
ATOM   1168  HG1 GLU   270      86.796  77.968  56.092  1.00  0.00      PROA H
ATOM   1169  HG2 GLU   270      86.979  79.198  54.784  1.00  0.00      PROA H
ATOM   1170  CD  GLU   270      84.981  78.976  55.536  1.00  0.00      PROA C
ATOM   1171  OE1 GLU   270      84.576  78.464  54.456  1.00  0.00      PROA O
ATOM   1172  OE2 GLU   270      84.229  79.441  56.428  1.00  0.00      PROA O
ATOM   1173  C   GLU   270      88.950  78.667  57.694  1.00  0.00      PROA C
ATOM   1174  O   GLU   270      89.534  77.797  57.043  1.00  0.00      PROA O
ATOM   1175  N   ALA   271      88.631  78.516  58.997  1.00  0.00      PROA N
ATOM   1176  HN  ALA   271      88.305  79.306  59.520  1.00  0.00      PROA H
ATOM   1177  CA  ALA   271      88.683  77.273  59.724  1.00  0.00      PROA C
ATOM   1178  HA  ALA   271      88.783  76.461  59.022  1.00  0.00      PROA H
ATOM   1179  CB  ALA   271      89.866  77.271  60.707  1.00  0.00      PROA C
ATOM   1180  HB1 ALA   271      89.768  78.112  61.428  1.00  0.00      PROA H
ATOM   1181  HB2 ALA   271      90.818  77.401  60.146  1.00  0.00      PROA H
ATOM   1182  HB3 ALA   271      89.900  76.318  61.272  1.00  0.00      PROA H
ATOM   1183  C   ALA   271      87.375  77.073  60.467  1.00  0.00      PROA C
ATOM   1184  O   ALA   271      86.704  78.046  60.819  1.00  0.00      PROA O
ATOM   1185  N   ARG   272      87.000  75.796  60.709  1.00  0.00      PROA N
ATOM   1186  HN  ARG   272      87.595  75.046  60.422  1.00  0.00      PROA H
ATOM   1187  CA  ARG   272      85.763  75.406  61.346  1.00  0.00      PROA C
ATOM   1188  HA  ARG   272      85.340  76.261  61.845  1.00  0.00      PROA H
ATOM   1189  CB  ARG   272      84.775  74.861  60.277  1.00  0.00      PROA C
ATOM   1190  HB1 ARG   272      84.790  75.565  59.412  1.00  0.00      PROA H
ATOM   1191  HB2 ARG   272      83.752  74.863  60.713  1.00  0.00      PROA H
ATOM   1192  CG  ARG   272      85.076  73.443  59.747  1.00  0.00      PROA C
ATOM   1193  HG1 ARG   272      85.037  72.731  60.600  1.00  0.00      PROA H
ATOM   1194  HG2 ARG   272      86.098  73.430  59.318  1.00  0.00      PROA H
ATOM   1195  CD  ARG   272      84.101  72.990  58.653  1.00  0.00      PROA C
ATOM   1196  HD1 ARG   272      84.265  73.535  57.718  1.00  0.00      PROA H
ATOM   1197  HD2 ARG   272      83.116  73.182  58.976  1.00  0.00      PROA H
ATOM   1198  NE  ARG   272      84.221  71.528  58.422  1.00  0.00      PROA N
ATOM   1199  HE  ARG   272      84.305  70.968  59.245  1.00  0.00      PROA H
ATOM   1200  CZ  ARG   272      84.256  70.870  57.264  1.00  0.00      PROA C
ATOM   1201  NH1 ARG   272      84.145  71.452  56.076  1.00  0.00      PROA N
ATOM   1202 HH11 ARG   272      84.026  72.442  56.018  1.00  0.00      PROA H
ATOM   1203 HH12 ARG   272      84.168  70.916  55.244  1.00  0.00      PROA H
ATOM   1204  NH2 ARG   272      84.395  69.543  57.309  1.00  0.00      PROA N
ATOM   1205 HH21 ARG   272      84.483  69.079  58.199  1.00  0.00      PROA H
ATOM   1206 HH22 ARG   272      84.433  69.006  56.475  1.00  0.00      PROA H
ATOM   1207  C   ARG   272      86.017  74.380  62.445  1.00  0.00      PROA C
ATOM   1208  O   ARG   272      87.095  73.790  62.523  1.00  0.00      PROA O
ATOM   1209  N   GLU   273      85.003  74.209  63.330  1.00  0.00      PROA N
ATOM   1210  HN  GLU   273      84.185  74.771  63.234  1.00  0.00      PROA H
ATOM   1211  CA  GLU   273      84.925  73.226  64.406  1.00  0.00      PROA C
ATOM   1212  HA  GLU   273      84.003  73.410  64.948  1.00  0.00      PROA H
ATOM   1213  CB  GLU   273      84.897  71.776  63.832  1.00  0.00      PROA C
ATOM   1214  HB1 GLU   273      84.851  71.050  64.673  1.00  0.00      PROA H
ATOM   1215  HB2 GLU   273      85.837  71.602  63.265  1.00  0.00      PROA H
ATOM   1216  CG  GLU   273      83.686  71.519  62.890  1.00  0.00      PROA C
ATOM   1217  HG1 GLU   273      83.553  72.410  62.244  1.00  0.00      PROA H
ATOM   1218  HG2 GLU   273      82.782  71.380  63.511  1.00  0.00      PROA H
ATOM   1219  CD  GLU   273      83.797  70.299  61.966  1.00  0.00      PROA C
ATOM   1220  OE1 GLU   273      82.954  70.226  61.038  1.00  0.00      PROA O
ATOM   1221  OE2 GLU   273      84.716  69.470  62.127  1.00  0.00      PROA O
ATOM   1222  C   GLU   273      85.953  73.446  65.511  1.00  0.00      PROA C
ATOM   1223  O   GLU   273      86.308  72.526  66.239  1.00  0.00      PROA O
ATOM   1224  N   LEU   274      86.417  74.710  65.657  1.00  0.00      PROA N
ATOM   1225  HN  LEU   274      86.088  75.424  65.048  1.00  0.00      PROA H
ATOM   1226  CA  LEU   274      87.386  75.158  66.639  1.00  0.00      PROA C
ATOM   1227  HA  LEU   274      88.138  74.391  66.748  1.00  0.00      PROA H
ATOM   1228  CB  LEU   274      88.037  76.476  66.141  1.00  0.00      PROA C
ATOM   1229  HB1 LEU   274      88.625  76.921  66.971  1.00  0.00      PROA H
ATOM   1230  HB2 LEU   274      87.216  77.179  65.871  1.00  0.00      PROA H
ATOM   1231  CG  LEU   274      88.970  76.325  64.917  1.00  0.00      PROA C
ATOM   1232  HG  LEU   274      88.458  75.711  64.141  1.00  0.00      PROA H
ATOM   1233  CD1 LEU   274      89.300  77.702  64.319  1.00  0.00      PROA C
ATOM   1234 HD11 LEU   274      89.643  78.397  65.117  1.00  0.00      PROA H
ATOM   1235 HD12 LEU   274      88.398  78.140  63.836  1.00  0.00      PROA H
ATOM   1236 HD13 LEU   274      90.109  77.609  63.564  1.00  0.00      PROA H
ATOM   1237  CD2 LEU   274      90.250  75.552  65.261  1.00  0.00      PROA C
ATOM   1238 HD21 LEU   274      90.018  74.700  65.931  1.00  0.00      PROA H
ATOM   1239 HD22 LEU   274      90.976  76.218  65.772  1.00  0.00      PROA H
ATOM   1240 HD23 LEU   274      90.709  75.147  64.331  1.00  0.00      PROA H
ATOM   1241  C   LEU   274      86.744  75.398  68.009  1.00  0.00      PROA C
ATOM   1242  O   LEU   274      85.564  75.773  68.051  1.00  0.00      PROA O
ATOM   1243  N   PRO   275      87.473  75.207  69.136  1.00  0.00      PROA N
ATOM   1244  CD  PRO   275      88.834  74.645  69.166  1.00  0.00      PROA C
ATOM   1245  HD1 PRO   275      89.575  75.421  68.863  1.00  0.00      PROA H
ATOM   1246  HD2 PRO   275      88.909  73.769  68.490  1.00  0.00      PROA H
ATOM   1247  CA  PRO   275      86.989  75.516  70.491  1.00  0.00      PROA C
ATOM   1248  HA  PRO   275      86.135  74.886  70.691  1.00  0.00      PROA H
ATOM   1249  CB  PRO   275      88.194  75.212  71.404  1.00  0.00      PROA C
ATOM   1250  HB1 PRO   275      87.876  74.772  72.367  1.00  0.00      PROA H
ATOM   1251  HB2 PRO   275      88.771  76.144  71.603  1.00  0.00      PROA H
ATOM   1252  CG  PRO   275      89.060  74.229  70.619  1.00  0.00      PROA C
ATOM   1253  HG1 PRO   275      90.126  74.307  70.906  1.00  0.00      PROA H
ATOM   1254  HG2 PRO   275      88.711  73.187  70.783  1.00  0.00      PROA H
ATOM   1255  C   PRO   275      86.462  76.939  70.703  1.00  0.00      PROA C
ATOM   1256  O   PRO   275      87.021  77.878  70.118  1.00  0.00      PROA O
ATOM   1257  N   PRO   276      85.410  77.129  71.513  1.00  0.00      PROA N
ATOM   1258  CD  PRO   276      84.706  76.062  72.248  1.00  0.00      PROA C
ATOM   1259  HD1 PRO   276      85.425  75.479  72.860  1.00  0.00      PROA H
ATOM   1260  HD2 PRO   276      84.191  75.387  71.521  1.00  0.00      PROA H
ATOM   1261  CA  PRO   276      84.769  78.429  71.707  1.00  0.00      PROA C
ATOM   1262  HA  PRO   276      84.689  78.947  70.767  1.00  0.00      PROA H
ATOM   1263  CB  PRO   276      83.409  78.055  72.330  1.00  0.00      PROA C
ATOM   1264  HB1 PRO   276      82.652  77.844  71.534  1.00  0.00      PROA H
ATOM   1265  HB2 PRO   276      83.016  78.853  72.985  1.00  0.00      PROA H
ATOM   1266  CG  PRO   276      83.689  76.779  73.125  1.00  0.00      PROA C
ATOM   1267  HG1 PRO   276      84.124  77.028  74.117  1.00  0.00      PROA H
ATOM   1268  HG2 PRO   276      82.772  76.178  73.271  1.00  0.00      PROA H
ATOM   1269  C   PRO   276      85.534  79.402  72.595  1.00  0.00      PROA C
ATOM   1270  O   PRO   276      86.398  78.997  73.374  1.00  0.00      PROA O
ATOM   1271  N   LYS   277      85.203  80.714  72.444  1.00  0.00      PROA N
ATOM   1272  HN  LYS   277      84.581  80.961  71.715  1.00  0.00      PROA H
ATOM   1273  CA  LYS   277      85.594  81.816  73.317  1.00  0.00      PROA C
ATOM   1274  HA  LYS   277      85.134  82.698  72.908  1.00  0.00      PROA H
ATOM   1275  CB  LYS   277      85.101  81.610  74.781  1.00  0.00      PROA C
ATOM   1276  HB1 LYS   277      85.421  82.486  75.392  1.00  0.00      PROA H
ATOM   1277  HB2 LYS   277      85.597  80.702  75.183  1.00  0.00      PROA H
ATOM   1278  CG  LYS   277      83.580  81.444  74.932  1.00  0.00      PROA C
ATOM   1279  HG1 LYS   277      83.264  80.537  74.376  1.00  0.00      PROA H
ATOM   1280  HG2 LYS   277      83.072  82.316  74.478  1.00  0.00      PROA H
ATOM   1281  CD  LYS   277      83.126  81.323  76.396  1.00  0.00      PROA C
ATOM   1282  HD1 LYS   277      83.428  82.249  76.936  1.00  0.00      PROA H
ATOM   1283  HD2 LYS   277      83.651  80.455  76.854  1.00  0.00      PROA H
ATOM   1284  CE  LYS   277      81.611  81.130  76.516  1.00  0.00      PROA C
ATOM   1285  HE1 LYS   277      81.311  80.184  76.015  1.00  0.00      PROA H
ATOM   1286  HE2 LYS   277      81.083  81.990  76.050  1.00  0.00      PROA H
ATOM   1287  NZ  LYS   277      81.184  81.049  77.925  1.00  0.00      PROA N
ATOM   1288  HZ1 LYS   277      81.442  81.927  78.421  1.00  0.00      PROA H
ATOM   1289  HZ2 LYS   277      81.655  80.247  78.389  1.00  0.00      PROA H
ATOM   1290  HZ3 LYS   277      80.152  80.926  77.975  1.00  0.00      PROA H
ATOM   1291  C   LYS   277      87.057  82.241  73.238  1.00  0.00      PROA C
ATOM   1292  O   LYS   277      87.603  82.745  74.205  1.00  0.00      PROA O
ATOM   1293  N   LYS   278      87.688  82.110  72.039  1.00  0.00      PROA N
ATOM   1294  HN  LYS   278      87.237  81.669  71.271  1.00  0.00      PROA H
ATOM   1295  CA  LYS   278      89.059  82.535  71.795  1.00  0.00      PROA C
ATOM   1296  HA  LYS   278      89.280  83.375  72.441  1.00  0.00      PROA H
ATOM   1297  CB  LYS   278      90.070  81.386  72.076  1.00  0.00      PROA C
ATOM   1298  HB1 LYS   278      91.083  81.699  71.745  1.00  0.00      PROA H
ATOM   1299  HB2 LYS   278      89.763  80.491  71.492  1.00  0.00      PROA H
ATOM   1300  CG  LYS   278      90.142  80.996  73.561  1.00  0.00      PROA C
ATOM   1301  HG1 LYS   278      89.212  80.443  73.829  1.00  0.00      PROA H
ATOM   1302  HG2 LYS   278      90.176  81.931  74.171  1.00  0.00      PROA H
ATOM   1303  CD  LYS   278      91.353  80.123  73.935  1.00  0.00      PROA C
ATOM   1304  HD1 LYS   278      92.280  80.690  73.703  1.00  0.00      PROA H
ATOM   1305  HD2 LYS   278      91.323  79.196  73.335  1.00  0.00      PROA H
ATOM   1306  CE  LYS   278      91.336  79.733  75.404  1.00  0.00      PROA C
ATOM   1307  HE1 LYS   278      90.443  79.135  75.659  1.00  0.00      PROA H
ATOM   1308  HE2 LYS   278      91.420  80.599  75.958  1.00  0.00      PROA H
ATOM   1309  NZ  LYS   278      92.546  79.031  75.848  1.00  0.00      PROA N
ATOM   1310  HZ1 LYS   278      93.371  79.639  75.672  1.00  0.00      PROA H
ATOM   1311  HZ2 LYS   278      92.607  78.160  75.312  1.00  0.00      PROA H
ATOM   1312  HZ3 LYS   278      92.471  78.840  76.872  1.00  0.00      PROA H
ATOM   1313  C   LYS   278      89.255  83.058  70.376  1.00  0.00      PROA C
ATOM   1314  O   LYS   278      88.458  82.767  69.474  1.00  0.00      PROA O
ATOM   1315  N   ARG   279      90.311  83.886  70.186  1.00  0.00      PROA N
ATOM   1316  HN  ARG   279      90.821  84.221  70.976  1.00  0.00      PROA H
ATOM   1317  CA  ARG   279      90.837  84.301  68.898  1.00  0.00      PROA C
ATOM   1318  HA  ARG   279      90.031  84.304  68.181  1.00  0.00      PROA H
ATOM   1319  CB  ARG   279      91.460  85.719  68.997  1.00  0.00      PROA C
ATOM   1320  HB1 ARG   279      91.831  86.014  67.992  1.00  0.00      PROA H
ATOM   1321  HB2 ARG   279      92.326  85.671  69.696  1.00  0.00      PROA H
ATOM   1322  CG  ARG   279      90.495  86.815  69.490  1.00  0.00      PROA C
ATOM   1323  HG1 ARG   279      90.001  86.450  70.419  1.00  0.00      PROA H
ATOM   1324  HG2 ARG   279      89.710  86.968  68.724  1.00  0.00      PROA H
ATOM   1325  CD  ARG   279      91.161  88.177  69.817  1.00  0.00      PROA C
ATOM   1326  HD1 ARG   279      92.078  88.002  70.414  1.00  0.00      PROA H
ATOM   1327  HD2 ARG   279      90.439  88.805  70.377  1.00  0.00      PROA H
ATOM   1328  NE  ARG   279      91.557  88.935  68.591  1.00  0.00      PROA N
ATOM   1329  HE  ARG   279      91.611  88.420  67.743  1.00  0.00      PROA H
ATOM   1330  CZ  ARG   279      91.891  90.235  68.547  1.00  0.00      PROA C
ATOM   1331  NH1 ARG   279      91.853  91.016  69.619  1.00  0.00      PROA N
ATOM   1332 HH11 ARG   279      91.637  90.640  70.517  1.00  0.00      PROA H
ATOM   1333 HH12 ARG   279      92.114  91.983  69.563  1.00  0.00      PROA H
ATOM   1334  NH2 ARG   279      92.214  90.788  67.378  1.00  0.00      PROA N
ATOM   1335 HH21 ARG   279      92.234  90.218  66.555  1.00  0.00      PROA H
ATOM   1336 HH22 ARG   279      92.445  91.751  67.324  1.00  0.00      PROA H
ATOM   1337  C   ARG   279      91.870  83.298  68.397  1.00  0.00      PROA C
ATOM   1338  O   ARG   279      92.473  82.579  69.192  1.00  0.00      PROA O
ATOM   1339  N   TYR   280      92.069  83.236  67.066  1.00  0.00      PROA N
ATOM   1340  HN  TYR   280      91.608  83.884  66.453  1.00  0.00      PROA H
ATOM   1341  CA  TYR   280      92.883  82.245  66.391  1.00  0.00      PROA C
ATOM   1342  HA  TYR   280      93.595  81.836  67.092  1.00  0.00      PROA H
ATOM   1343  CB  TYR   280      91.988  81.111  65.808  1.00  0.00      PROA C
ATOM   1344  HB1 TYR   280      92.595  80.462  65.147  1.00  0.00      PROA H
ATOM   1345  HB2 TYR   280      91.159  81.576  65.232  1.00  0.00      PROA H
ATOM   1346  CG  TYR   280      91.366  80.228  66.864  1.00  0.00      PROA C
ATOM   1347  CD1 TYR   280      92.043  79.072  67.301  1.00  0.00      PROA C
ATOM   1348  HD1 TYR   280      92.993  78.806  66.856  1.00  0.00      PROA H
ATOM   1349  CE1 TYR   280      91.502  78.278  68.320  1.00  0.00      PROA C
ATOM   1350  HE1 TYR   280      92.026  77.394  68.659  1.00  0.00      PROA H
ATOM   1351  CZ  TYR   280      90.283  78.633  68.899  1.00  0.00      PROA C
ATOM   1352  OH  TYR   280      89.798  77.863  69.955  1.00  0.00      PROA O
ATOM   1353  HH  TYR   280      88.845  78.040  70.012  1.00  0.00      PROA H
ATOM   1354  CD2 TYR   280      90.102  80.533  67.414  1.00  0.00      PROA C
ATOM   1355  HD2 TYR   280      89.556  81.394  67.054  1.00  0.00      PROA H
ATOM   1356  CE2 TYR   280      89.561  79.739  68.438  1.00  0.00      PROA C
ATOM   1357  HE2 TYR   280      88.601  79.986  68.869  1.00  0.00      PROA H
ATOM   1358  C   TYR   280      93.690  82.866  65.253  1.00  0.00      PROA C
ATOM   1359  O   TYR   280      93.212  83.775  64.567  1.00  0.00      PROA O
ATOM   1360  N   TYR   281      94.919  82.341  65.031  1.00  0.00      PROA N
ATOM   1361  HN  TYR   281      95.276  81.645  65.652  1.00  0.00      PROA H
ATOM   1362  CA  TYR   281      95.798  82.699  63.935  1.00  0.00      PROA C
ATOM   1363  HA  TYR   281      95.194  83.015  63.095  1.00  0.00      PROA H
ATOM   1364  CB  TYR   281      96.762  83.852  64.359  1.00  0.00      PROA C
ATOM   1365  HB1 TYR   281      96.143  84.682  64.760  1.00  0.00      PROA H
ATOM   1366  HB2 TYR   281      97.316  84.196  63.462  1.00  0.00      PROA H
ATOM   1367  CG  TYR   281      97.790  83.511  65.419  1.00  0.00      PROA C
ATOM   1368  CD1 TYR   281      97.510  83.719  66.785  1.00  0.00      PROA C
ATOM   1369  HD1 TYR   281      96.543  84.102  67.083  1.00  0.00      PROA H
ATOM   1370  CE1 TYR   281      98.472  83.422  67.762  1.00  0.00      PROA C
ATOM   1371  HE1 TYR   281      98.249  83.574  68.812  1.00  0.00      PROA H
ATOM   1372  CZ  TYR   281      99.721  82.924  67.372  1.00  0.00      PROA C
ATOM   1373  OH  TYR   281     100.674  82.601  68.338  1.00  0.00      PROA O
ATOM   1374  HH  TYR   281     101.388  82.141  67.892  1.00  0.00      PROA H
ATOM   1375  CD2 TYR   281      99.060  83.022  65.047  1.00  0.00      PROA C
ATOM   1376  HD2 TYR   281      99.288  82.866  64.001  1.00  0.00      PROA H
ATOM   1377  CE2 TYR   281     100.025  82.725  66.021  1.00  0.00      PROA C
ATOM   1378  HE2 TYR   281     100.993  82.341  65.726  1.00  0.00      PROA H
ATOM   1379  C   TYR   281      96.574  81.478  63.445  1.00  0.00      PROA C
ATOM   1380  O   TYR   281      96.835  80.548  64.209  1.00  0.00      PROA O
ATOM   1381  N   CYS   282      96.958  81.487  62.151  1.00  0.00      PROA N
ATOM   1382  HN  CYS   282      96.671  82.247  61.561  1.00  0.00      PROA H
ATOM   1383  CA  CYS   282      97.782  80.493  61.503  1.00  0.00      PROA C
ATOM   1384  HA  CYS   282      97.885  79.642  62.161  1.00  0.00      PROA H
ATOM   1385  CB  CYS   282      97.163  80.033  60.157  1.00  0.00      PROA C
ATOM   1386  HB1 CYS   282      97.883  79.374  59.624  1.00  0.00      PROA H
ATOM   1387  HB2 CYS   282      96.980  80.927  59.521  1.00  0.00      PROA H
ATOM   1388  SG  CYS   282      95.602  79.145  60.414  1.00  0.00      PROA S
ATOM   1389  HG1 CYS   282      94.923  80.213  60.811  1.00  0.00      PROA H
ATOM   1390  C   CYS   282      99.148  81.088  61.196  1.00  0.00      PROA C
ATOM   1391  O   CYS   282      99.233  82.216  60.711  1.00  0.00      PROA O
ATOM   1392  N   GLU   283     100.239  80.330  61.445  1.00  0.00      PROA N
ATOM   1393  HN  GLU   283     100.153  79.494  61.989  1.00  0.00      PROA H
ATOM   1394  CA  GLU   283     101.572  80.612  60.955  1.00  0.00      PROA C
ATOM   1395  HA  GLU   283     101.644  81.662  60.706  1.00  0.00      PROA H
ATOM   1396  CB  GLU   283     102.639  80.260  62.017  1.00  0.00      PROA C
ATOM   1397  HB1 GLU   283     103.638  80.207  61.533  1.00  0.00      PROA H
ATOM   1398  HB2 GLU   283     102.396  79.266  62.445  1.00  0.00      PROA H
ATOM   1399  CG  GLU   283     102.707  81.287  63.168  1.00  0.00      PROA C
ATOM   1400  HG1 GLU   283     101.710  81.342  63.649  1.00  0.00      PROA H
ATOM   1401  HG2 GLU   283     102.964  82.275  62.736  1.00  0.00      PROA H
ATOM   1402  CD  GLU   283     103.732  80.971  64.258  1.00  0.00      PROA C
ATOM   1403  OE1 GLU   283     103.781  81.785  65.227  1.00  0.00      PROA O
ATOM   1404  OE2 GLU   283     104.463  79.953  64.153  1.00  0.00      PROA O
ATOM   1405  C   GLU   283     101.843  79.798  59.701  1.00  0.00      PROA C
ATOM   1406  O   GLU   283     101.718  78.574  59.719  1.00  0.00      PROA O
ATOM   1407  N   LEU   284     102.219  80.484  58.607  1.00  0.00      PROA N
ATOM   1408  HN  LEU   284     102.325  81.477  58.661  1.00  0.00      PROA H
ATOM   1409  CA  LEU   284     102.519  79.926  57.308  1.00  0.00      PROA C
ATOM   1410  HA  LEU   284     102.039  78.965  57.212  1.00  0.00      PROA H
ATOM   1411  CB  LEU   284     101.965  80.912  56.238  1.00  0.00      PROA C
ATOM   1412  HB1 LEU   284     102.233  81.939  56.574  1.00  0.00      PROA H
ATOM   1413  HB2 LEU   284     100.856  80.817  56.248  1.00  0.00      PROA H
ATOM   1414  CG  LEU   284     102.432  80.774  54.774  1.00  0.00      PROA C
ATOM   1415  HG  LEU   284     103.516  81.022  54.723  1.00  0.00      PROA H
ATOM   1416  CD1 LEU   284     102.232  79.366  54.212  1.00  0.00      PROA C
ATOM   1417 HD11 LEU   284     101.151  79.153  54.070  1.00  0.00      PROA H
ATOM   1418 HD12 LEU   284     102.650  78.607  54.908  1.00  0.00      PROA H
ATOM   1419 HD13 LEU   284     102.740  79.271  53.226  1.00  0.00      PROA H
ATOM   1420  CD2 LEU   284     101.716  81.805  53.889  1.00  0.00      PROA C
ATOM   1421 HD21 LEU   284     102.081  82.827  54.120  1.00  0.00      PROA H
ATOM   1422 HD22 LEU   284     100.620  81.774  54.074  1.00  0.00      PROA H
ATOM   1423 HD23 LEU   284     101.915  81.592  52.821  1.00  0.00      PROA H
ATOM   1424  C   LEU   284     104.003  79.643  57.168  1.00  0.00      PROA C
ATOM   1425  O   LEU   284     104.828  80.562  57.160  1.00  0.00      PROA O
ATOM   1426  N   CYS   285     104.348  78.339  57.056  1.00  0.00      PROA N
ATOM   1427  HN  CYS   285     103.630  77.638  57.083  1.00  0.00      PROA H
ATOM   1428  CA  CYS   285     105.685  77.819  56.885  1.00  0.00      PROA C
ATOM   1429  HA  CYS   285     106.373  78.651  56.864  1.00  0.00      PROA H
ATOM   1430  CB  CYS   285     106.073  76.861  58.039  1.00  0.00      PROA C
ATOM   1431  HB1 CYS   285     107.033  76.356  57.791  1.00  0.00      PROA H
ATOM   1432  HB2 CYS   285     105.288  76.080  58.138  1.00  0.00      PROA H
ATOM   1433  SG  CYS   285     106.245  77.759  59.607  1.00  0.00      PROA S
ATOM   1434  HG1 CYS   285     104.996  78.204  59.622  1.00  0.00      PROA H
ATOM   1435  C   CYS   285     105.805  77.071  55.563  1.00  0.00      PROA C
ATOM   1436  O   CYS   285     104.859  76.429  55.103  1.00  0.00      PROA O
ATOM   1437  N   LEU   286     107.007  77.133  54.948  1.00  0.00      PROA N
ATOM   1438  HN  LEU   286     107.729  77.706  55.341  1.00  0.00      PROA H
ATOM   1439  CA  LEU   286     107.392  76.412  53.753  1.00  0.00      PROA C
ATOM   1440  HA  LEU   286     106.619  75.705  53.495  1.00  0.00      PROA H
ATOM   1441  CB  LEU   286     107.628  77.397  52.575  1.00  0.00      PROA C
ATOM   1442  HB1 LEU   286     107.918  76.814  51.681  1.00  0.00      PROA H
ATOM   1443  HB2 LEU   286     108.472  78.063  52.857  1.00  0.00      PROA H
ATOM   1444  CG  LEU   286     106.431  78.302  52.187  1.00  0.00      PROA C
ATOM   1445  HG  LEU   286     106.074  78.841  53.092  1.00  0.00      PROA H
ATOM   1446  CD1 LEU   286     106.848  79.340  51.125  1.00  0.00      PROA C
ATOM   1447 HD11 LEU   286     107.045  78.843  50.151  1.00  0.00      PROA H
ATOM   1448 HD12 LEU   286     107.776  79.866  51.443  1.00  0.00      PROA H
ATOM   1449 HD13 LEU   286     106.037  80.087  50.982  1.00  0.00      PROA H
ATOM   1450  CD2 LEU   286     105.208  77.501  51.731  1.00  0.00      PROA C
ATOM   1451 HD21 LEU   286     104.968  76.715  52.477  1.00  0.00      PROA H
ATOM   1452 HD22 LEU   286     105.407  77.018  50.754  1.00  0.00      PROA H
ATOM   1453 HD23 LEU   286     104.329  78.177  51.640  1.00  0.00      PROA H
ATOM   1454  C   LEU   286     108.687  75.665  54.077  1.00  0.00      PROA C
ATOM   1455  O   LEU   286     109.732  76.298  54.262  1.00  0.00      PROA O
ATOM   1456  N   ASP   287     108.614  74.317  54.205  1.00  0.00      PROA N
ATOM   1457  HN  ASP   287     107.757  73.853  53.977  1.00  0.00      PROA H
ATOM   1458  CA  ASP   287     109.680  73.430  54.679  1.00  0.00      PROA C
ATOM   1459  HA  ASP   287     109.220  72.492  54.944  1.00  0.00      PROA H
ATOM   1460  CB  ASP   287     110.781  73.162  53.597  1.00  0.00      PROA C
ATOM   1461  HB1 ASP   287     111.566  72.517  54.049  1.00  0.00      PROA H
ATOM   1462  HB2 ASP   287     111.234  74.131  53.308  1.00  0.00      PROA H
ATOM   1463  CG  ASP   287     110.305  72.472  52.320  1.00  0.00      PROA C
ATOM   1464  OD1 ASP   287     109.283  71.739  52.382  1.00  0.00      PROA O
ATOM   1465  OD2 ASP   287     111.025  72.551  51.297  1.00  0.00      PROA O
ATOM   1466  C   ASP   287     110.268  73.855  56.023  1.00  0.00      PROA C
ATOM   1467  O   ASP   287     111.482  73.930  56.203  1.00  0.00      PROA O
ATOM   1468  N   ASP   288     109.361  74.173  56.984  1.00  0.00      PROA N
ATOM   1469  HN  ASP   288     108.395  74.131  56.753  1.00  0.00      PROA H
ATOM   1470  CA  ASP   288     109.627  74.566  58.369  1.00  0.00      PROA C
ATOM   1471  HA  ASP   288     108.669  74.762  58.826  1.00  0.00      PROA H
ATOM   1472  CB  ASP   288     110.361  73.458  59.187  1.00  0.00      PROA C
ATOM   1473  HB1 ASP   288     110.527  73.833  60.222  1.00  0.00      PROA H
ATOM   1474  HB2 ASP   288     111.341  73.251  58.720  1.00  0.00      PROA H
ATOM   1475  CG  ASP   288     109.579  72.156  59.297  1.00  0.00      PROA C
ATOM   1476  OD1 ASP   288     108.364  72.216  59.619  1.00  0.00      PROA O
ATOM   1477  OD2 ASP   288     110.208  71.069  59.129  1.00  0.00      PROA O
ATOM   1478  C   ASP   288     110.250  75.943  58.581  1.00  0.00      PROA C
ATOM   1479  O   ASP   288     110.344  76.394  59.726  1.00  0.00      PROA O
ATOM   1480  N   MET   289     110.580  76.687  57.501  1.00  0.00      PROA N
ATOM   1481  HN  MET   289     110.608  76.267  56.596  1.00  0.00      PROA H
ATOM   1482  CA  MET   289     110.905  78.095  57.548  1.00  0.00      PROA C
ATOM   1483  HA  MET   289     111.483  78.293  58.442  1.00  0.00      PROA H
ATOM   1484  CB  MET   289     111.722  78.493  56.294  1.00  0.00      PROA C
ATOM   1485  HB1 MET   289     111.849  79.595  56.283  1.00  0.00      PROA H
ATOM   1486  HB2 MET   289     111.138  78.191  55.395  1.00  0.00      PROA H
ATOM   1487  CG  MET   289     113.108  77.840  56.203  1.00  0.00      PROA C
ATOM   1488  HG1 MET   289     112.991  76.744  56.372  1.00  0.00      PROA H
ATOM   1489  HG2 MET   289     113.735  78.241  57.025  1.00  0.00      PROA H
ATOM   1490  SD  MET   289     113.961  78.103  54.618  1.00  0.00      PROA S
ATOM   1491  CE  MET   289     114.104  79.910  54.605  1.00  0.00      PROA C
ATOM   1492  HE1 MET   289     114.531  80.288  55.557  1.00  0.00      PROA H
ATOM   1493  HE2 MET   289     113.103  80.373  54.466  1.00  0.00      PROA H
ATOM   1494  HE3 MET   289     114.767  80.235  53.776  1.00  0.00      PROA H
ATOM   1495  C   MET   289     109.622  78.920  57.563  1.00  0.00      PROA C
ATOM   1496  O   MET   289     108.745  78.688  56.731  1.00  0.00      PROA O
ATOM   1497  N   LEU   290     109.499  79.897  58.499  1.00  0.00      PROA N
ATOM   1498  HN  LEU   290     110.209  80.028  59.185  1.00  0.00      PROA H
ATOM   1499  CA  LEU   290     108.380  80.825  58.583  1.00  0.00      PROA C
ATOM   1500  HA  LEU   290     107.458  80.270  58.462  1.00  0.00      PROA H
ATOM   1501  CB  LEU   290     108.408  81.508  59.980  1.00  0.00      PROA C
ATOM   1502  HB1 LEU   290     109.318  82.146  60.029  1.00  0.00      PROA H
ATOM   1503  HB2 LEU   290     108.499  80.708  60.751  1.00  0.00      PROA H
ATOM   1504  CG  LEU   290     107.189  82.386  60.339  1.00  0.00      PROA C
ATOM   1505  HG  LEU   290     107.048  83.148  59.539  1.00  0.00      PROA H
ATOM   1506  CD1 LEU   290     105.903  81.555  60.456  1.00  0.00      PROA C
ATOM   1507 HD11 LEU   290     106.007  80.786  61.253  1.00  0.00      PROA H
ATOM   1508 HD12 LEU   290     105.683  81.040  59.498  1.00  0.00      PROA H
ATOM   1509 HD13 LEU   290     105.043  82.213  60.719  1.00  0.00      PROA H
ATOM   1510  CD2 LEU   290     107.443  83.197  61.621  1.00  0.00      PROA C
ATOM   1511 HD21 LEU   290     108.320  83.866  61.483  1.00  0.00      PROA H
ATOM   1512 HD22 LEU   290     107.647  82.514  62.472  1.00  0.00      PROA H
ATOM   1513 HD23 LEU   290     106.555  83.825  61.856  1.00  0.00      PROA H
ATOM   1514  C   LEU   290     108.426  81.859  57.459  1.00  0.00      PROA C
ATOM   1515  O   LEU   290     109.471  82.476  57.236  1.00  0.00      PROA O
ATOM   1516  N   TYR   291     107.289  82.040  56.742  1.00  0.00      PROA N
ATOM   1517  HN  TYR   291     106.468  81.512  56.965  1.00  0.00      PROA H
ATOM   1518  CA  TYR   291     107.141  82.966  55.632  1.00  0.00      PROA C
ATOM   1519  HA  TYR   291     108.039  83.557  55.539  1.00  0.00      PROA H
ATOM   1520  CB  TYR   291     106.887  82.179  54.310  1.00  0.00      PROA C
ATOM   1521  HB1 TYR   291     106.303  82.804  53.605  1.00  0.00      PROA H
ATOM   1522  HB2 TYR   291     106.323  81.250  54.545  1.00  0.00      PROA H
ATOM   1523  CG  TYR   291     108.167  81.777  53.611  1.00  0.00      PROA C
ATOM   1524  CD1 TYR   291     108.734  82.611  52.626  1.00  0.00      PROA C
ATOM   1525  HD1 TYR   291     108.254  83.550  52.380  1.00  0.00      PROA H
ATOM   1526  CE1 TYR   291     109.921  82.242  51.973  1.00  0.00      PROA C
ATOM   1527  HE1 TYR   291     110.349  82.891  51.219  1.00  0.00      PROA H
ATOM   1528  CZ  TYR   291     110.540  81.032  52.298  1.00  0.00      PROA C
ATOM   1529  OH  TYR   291     111.725  80.662  51.647  1.00  0.00      PROA O
ATOM   1530  HH  TYR   291     111.890  79.747  51.884  1.00  0.00      PROA H
ATOM   1531  CD2 TYR   291     108.801  80.558  53.917  1.00  0.00      PROA C
ATOM   1532  HD2 TYR   291     108.365  79.903  54.658  1.00  0.00      PROA H
ATOM   1533  CE2 TYR   291     109.992  80.190  53.270  1.00  0.00      PROA C
ATOM   1534  HE2 TYR   291     110.475  79.255  53.521  1.00  0.00      PROA H
ATOM   1535  C   TYR   291     106.049  84.016  55.846  1.00  0.00      PROA C
ATOM   1536  O   TYR   291     106.133  85.092  55.249  1.00  0.00      PROA O
ATOM   1537  N   ALA   292     105.043  83.747  56.716  1.00  0.00      PROA N
ATOM   1538  HN  ALA   292     104.987  82.854  57.159  1.00  0.00      PROA H
ATOM   1539  CA  ALA   292     104.001  84.692  57.082  1.00  0.00      PROA C
ATOM   1540  HA  ALA   292     104.471  85.609  57.413  1.00  0.00      PROA H
ATOM   1541  CB  ALA   292     103.065  84.986  55.888  1.00  0.00      PROA C
ATOM   1542  HB1 ALA   292     102.451  84.093  55.652  1.00  0.00      PROA H
ATOM   1543  HB2 ALA   292     103.668  85.243  54.990  1.00  0.00      PROA H
ATOM   1544  HB3 ALA   292     102.385  85.830  56.124  1.00  0.00      PROA H
ATOM   1545  C   ALA   292     103.196  84.189  58.279  1.00  0.00      PROA C
ATOM   1546  O   ALA   292     103.421  83.087  58.784  1.00  0.00      PROA O
ATOM   1547  N   ARG   293     102.240  85.015  58.744  1.00  0.00      PROA N
ATOM   1548  HN  ARG   293     102.156  85.937  58.356  1.00  0.00      PROA H
ATOM   1549  CA  ARG   293     101.282  84.712  59.782  1.00  0.00      PROA C
ATOM   1550  HA  ARG   293     101.045  83.662  59.745  1.00  0.00      PROA H
ATOM   1551  CB  ARG   293     101.882  85.085  61.169  1.00  0.00      PROA C
ATOM   1552  HB1 ARG   293     102.060  86.184  61.185  1.00  0.00      PROA H
ATOM   1553  HB2 ARG   293     102.866  84.570  61.262  1.00  0.00      PROA H
ATOM   1554  CG  ARG   293     101.030  84.703  62.392  1.00  0.00      PROA C
ATOM   1555  HG1 ARG   293     101.074  83.605  62.533  1.00  0.00      PROA H
ATOM   1556  HG2 ARG   293      99.972  84.984  62.175  1.00  0.00      PROA H
ATOM   1557  CD  ARG   293     101.440  85.410  63.706  1.00  0.00      PROA C
ATOM   1558  HD1 ARG   293     100.637  85.267  64.459  1.00  0.00      PROA H
ATOM   1559  HD2 ARG   293     101.601  86.485  63.507  1.00  0.00      PROA H
ATOM   1560  NE  ARG   293     102.704  84.848  64.287  1.00  0.00      PROA N
ATOM   1561  HE  ARG   293     102.883  83.885  64.102  1.00  0.00      PROA H
ATOM   1562  CZ  ARG   293     103.606  85.496  65.035  1.00  0.00      PROA C
ATOM   1563  NH1 ARG   293     103.518  86.789  65.312  1.00  0.00      PROA N
ATOM   1564 HH11 ARG   293     102.759  87.339  64.958  1.00  0.00      PROA H
ATOM   1565 HH12 ARG   293     104.218  87.243  65.860  1.00  0.00      PROA H
ATOM   1566  NH2 ARG   293     104.632  84.807  65.524  1.00  0.00      PROA N
ATOM   1567 HH21 ARG   293     105.390  85.282  65.942  1.00  0.00      PROA H
ATOM   1568 HH22 ARG   293     104.636  83.799  65.440  1.00  0.00      PROA H
ATOM   1569  C   ARG   293      99.997  85.484  59.484  1.00  0.00      PROA C
ATOM   1570  O   ARG   293     100.041  86.620  59.019  1.00  0.00      PROA O
ATOM   1571  N   THR   294      98.819  84.870  59.734  1.00  0.00      PROA N
ATOM   1572  HN  THR   294      98.797  83.909  60.015  1.00  0.00      PROA H
ATOM   1573  CA  THR   294      97.521  85.534  59.670  1.00  0.00      PROA C
ATOM   1574  HA  THR   294      97.549  86.218  58.831  1.00  0.00      PROA H
ATOM   1575  CB  THR   294      96.344  84.546  59.491  1.00  0.00      PROA C
ATOM   1576  HB  THR   294      95.435  85.105  59.189  1.00  0.00      PROA H
ATOM   1577  OG1 THR   294      96.037  83.808  60.672  1.00  0.00      PROA O
ATOM   1578  HG1 THR   294      95.499  84.415  61.206  1.00  0.00      PROA H
ATOM   1579  CG2 THR   294      96.530  83.557  58.332  1.00  0.00      PROA C
ATOM   1580 HG21 THR   294      97.442  82.950  58.472  1.00  0.00      PROA H
ATOM   1581 HG22 THR   294      96.611  84.119  57.377  1.00  0.00      PROA H
ATOM   1582 HG23 THR   294      95.649  82.877  58.276  1.00  0.00      PROA H
ATOM   1583  C   THR   294      97.267  86.372  60.923  1.00  0.00      PROA C
ATOM   1584  O   THR   294      97.895  86.180  61.969  1.00  0.00      PROA O
ATOM   1585  N   THR   295      96.310  87.315  60.843  1.00  0.00      PROA N
ATOM   1586  HN  THR   295      95.862  87.505  59.962  1.00  0.00      PROA H
ATOM   1587  CA  THR   295      95.821  88.101  61.966  1.00  0.00      PROA C
ATOM   1588  HA  THR   295      96.690  88.454  62.516  1.00  0.00      PROA H
ATOM   1589  CB  THR   295      94.978  89.306  61.504  1.00  0.00      PROA C
ATOM   1590  HB  THR   295      94.809  89.993  62.358  1.00  0.00      PROA H
ATOM   1591  OG1 THR   295      93.699  88.932  60.995  1.00  0.00      PROA O
ATOM   1592  HG1 THR   295      93.888  88.474  60.150  1.00  0.00      PROA H
ATOM   1593  CG2 THR   295      95.715  90.163  60.463  1.00  0.00      PROA C
ATOM   1594 HG21 THR   295      95.814  89.623  59.501  1.00  0.00      PROA H
ATOM   1595 HG22 THR   295      96.729  90.422  60.835  1.00  0.00      PROA H
ATOM   1596 HG23 THR   295      95.148  91.108  60.279  1.00  0.00      PROA H
ATOM   1597  C   THR   295      95.018  87.249  62.945  1.00  0.00      PROA C
ATOM   1598  O   THR   295      94.468  86.203  62.593  1.00  0.00      PROA O
ATOM   1599  N   SER   296      94.960  87.692  64.222  1.00  0.00      PROA N
ATOM   1600  HN  SER   296      95.445  88.523  64.490  1.00  0.00      PROA H
ATOM   1601  CA  SER   296      94.222  87.038  65.281  1.00  0.00      PROA C
ATOM   1602  HA  SER   296      94.293  85.969  65.161  1.00  0.00      PROA H
ATOM   1603  CB  SER   296      94.844  87.459  66.634  1.00  0.00      PROA C
ATOM   1604  HB1 SER   296      94.715  88.552  66.789  1.00  0.00      PROA H
ATOM   1605  HB2 SER   296      95.936  87.225  66.629  1.00  0.00      PROA H
ATOM   1606  OG  SER   296      94.238  86.774  67.709  1.00  0.00      PROA O
ATOM   1607  HG1 SER   296      94.791  86.961  68.494  1.00  0.00      PROA H
ATOM   1608  C   SER   296      92.743  87.375  65.177  1.00  0.00      PROA C
ATOM   1609  O   SER   296      92.301  88.467  65.542  1.00  0.00      PROA O
ATOM   1610  N   LYS   297      91.939  86.440  64.628  1.00  0.00      PROA N
ATOM   1611  HN  LYS   297      92.320  85.550  64.355  1.00  0.00      PROA H
ATOM   1612  CA  LYS   297      90.526  86.596  64.349  1.00  0.00      PROA C
ATOM   1613  HA  LYS   297      90.271  87.642  64.416  1.00  0.00      PROA H
ATOM   1614  CB  LYS   297      90.234  86.077  62.922  1.00  0.00      PROA C
ATOM   1615  HB1 LYS   297      89.143  85.900  62.810  1.00  0.00      PROA H
ATOM   1616  HB2 LYS   297      90.763  85.101  62.797  1.00  0.00      PROA H
ATOM   1617  CG  LYS   297      90.691  87.022  61.801  1.00  0.00      PROA C
ATOM   1618  HG1 LYS   297      90.725  86.444  60.847  1.00  0.00      PROA H
ATOM   1619  HG2 LYS   297      91.717  87.376  62.030  1.00  0.00      PROA H
ATOM   1620  CD  LYS   297      89.775  88.241  61.601  1.00  0.00      PROA C
ATOM   1621  HD1 LYS   297      89.767  88.836  62.538  1.00  0.00      PROA H
ATOM   1622  HD2 LYS   297      88.741  87.876  61.401  1.00  0.00      PROA H
ATOM   1623  CE  LYS   297      90.238  89.122  60.433  1.00  0.00      PROA C
ATOM   1624  HE1 LYS   297      90.360  88.505  59.518  1.00  0.00      PROA H
ATOM   1625  HE2 LYS   297      91.199  89.614  60.694  1.00  0.00      PROA H
ATOM   1626  NZ  LYS   297      89.256  90.181  60.139  1.00  0.00      PROA N
ATOM   1627  HZ1 LYS   297      88.757  90.442  61.004  1.00  0.00      PROA H
ATOM   1628  HZ2 LYS   297      88.575  89.833  59.434  1.00  0.00      PROA H
ATOM   1629  HZ3 LYS   297      89.765  91.014  59.758  1.00  0.00      PROA H
ATOM   1630  C   LYS   297      89.681  85.806  65.346  1.00  0.00      PROA C
ATOM   1631  O   LYS   297      89.975  84.624  65.570  1.00  0.00      PROA O
ATOM   1632  N   PRO   298      88.653  86.409  65.987  1.00  0.00      PROA N
ATOM   1633  CD  PRO   298      88.227  87.805  65.777  1.00  0.00      PROA C
ATOM   1634  HD1 PRO   298      88.203  88.052  64.695  1.00  0.00      PROA H
ATOM   1635  HD2 PRO   298      88.930  88.487  66.307  1.00  0.00      PROA H
ATOM   1636  CA  PRO   298      87.697  85.690  66.826  1.00  0.00      PROA C
ATOM   1637  HA  PRO   298      88.228  85.104  67.561  1.00  0.00      PROA H
ATOM   1638  CB  PRO   298      86.830  86.804  67.440  1.00  0.00      PROA C
ATOM   1639  HB1 PRO   298      87.276  87.184  68.386  1.00  0.00      PROA H
ATOM   1640  HB2 PRO   298      85.799  86.456  67.645  1.00  0.00      PROA H
ATOM   1641  CG  PRO   298      86.832  87.904  66.384  1.00  0.00      PROA C
ATOM   1642  HG1 PRO   298      86.046  87.715  65.617  1.00  0.00      PROA H
ATOM   1643  HG2 PRO   298      86.656  88.882  66.848  1.00  0.00      PROA H
ATOM   1644  C   PRO   298      86.854  84.689  66.058  1.00  0.00      PROA C
ATOM   1645  O   PRO   298      86.479  84.934  64.910  1.00  0.00      PROA O
ATOM   1646  N   ARG   299      86.525  83.544  66.701  1.00  0.00      PROA N
ATOM   1647  HN  ARG   299      86.990  83.287  67.546  1.00  0.00      PROA H
ATOM   1648  CA  ARG   299      85.469  82.658  66.257  1.00  0.00      PROA C
ATOM   1649  HA  ARG   299      85.607  82.463  65.201  1.00  0.00      PROA H
ATOM   1650  CB  ARG   299      85.546  81.330  67.052  1.00  0.00      PROA C
ATOM   1651  HB1 ARG   299      85.411  81.567  68.130  1.00  0.00      PROA H
ATOM   1652  HB2 ARG   299      86.568  80.904  66.913  1.00  0.00      PROA H
ATOM   1653  CG  ARG   299      84.509  80.265  66.653  1.00  0.00      PROA C
ATOM   1654  HG1 ARG   299      84.773  79.865  65.646  1.00  0.00      PROA H
ATOM   1655  HG2 ARG   299      83.507  80.740  66.586  1.00  0.00      PROA H
ATOM   1656  CD  ARG   299      84.468  79.106  67.661  1.00  0.00      PROA C
ATOM   1657  HD1 ARG   299      85.032  79.374  68.575  1.00  0.00      PROA H
ATOM   1658  HD2 ARG   299      84.907  78.190  67.202  1.00  0.00      PROA H
ATOM   1659  NE  ARG   299      83.068  78.788  68.070  1.00  0.00      PROA N
ATOM   1660  HE  ARG   299      82.719  77.886  67.796  1.00  0.00      PROA H
ATOM   1661  CZ  ARG   299      82.233  79.562  68.766  1.00  0.00      PROA C
ATOM   1662  NH1 ARG   299      82.583  80.759  69.236  1.00  0.00      PROA N
ATOM   1663 HH11 ARG   299      83.491  81.107  69.066  1.00  0.00      PROA H
ATOM   1664 HH12 ARG   299      81.916  81.297  69.762  1.00  0.00      PROA H
ATOM   1665  NH2 ARG   299      81.004  79.118  69.007  1.00  0.00      PROA N
ATOM   1666 HH21 ARG   299      80.716  78.211  68.653  1.00  0.00      PROA H
ATOM   1667 HH22 ARG   299      80.373  79.683  69.514  1.00  0.00      PROA H
ATOM   1668  C   ARG   299      84.120  83.348  66.402  1.00  0.00      PROA C
ATOM   1669  O   ARG   299      83.843  83.954  67.445  1.00  0.00      PROA O
ATOM   1670  N   SER   300      83.287  83.281  65.342  1.00  0.00      PROA N
ATOM   1671  HN  SER   300      83.538  82.713  64.550  1.00  0.00      PROA H
ATOM   1672  CA  SER   300      82.004  83.950  65.219  1.00  0.00      PROA C
ATOM   1673  HA  SER   300      82.161  85.013  65.338  1.00  0.00      PROA H
ATOM   1674  CB  SER   300      81.430  83.661  63.807  1.00  0.00      PROA C
ATOM   1675  HB1 SER   300      81.239  82.569  63.707  1.00  0.00      PROA H
ATOM   1676  HB2 SER   300      82.179  83.963  63.037  1.00  0.00      PROA H
ATOM   1677  OG  SER   300      80.218  84.368  63.563  1.00  0.00      PROA O
ATOM   1678  HG1 SER   300      79.868  83.999  62.743  1.00  0.00      PROA H
ATOM   1679  C   SER   300      81.006  83.581  66.305  1.00  0.00      PROA C
ATOM   1680  O   SER   300      80.997  82.467  66.821  1.00  0.00      PROA O
ATOM   1681  N   ALA   301      80.141  84.557  66.681  1.00  0.00      PROA N
ATOM   1682  HN  ALA   301      80.237  85.482  66.322  1.00  0.00      PROA H
ATOM   1683  CA  ALA   301      79.021  84.349  67.581  1.00  0.00      PROA C
ATOM   1684  HA  ALA   301      79.352  83.763  68.426  1.00  0.00      PROA H
ATOM   1685  CB  ALA   301      78.513  85.729  68.060  1.00  0.00      PROA C
ATOM   1686  HB1 ALA   301      78.185  86.342  67.193  1.00  0.00      PROA H
ATOM   1687  HB2 ALA   301      79.328  86.270  68.587  1.00  0.00      PROA H
ATOM   1688  HB3 ALA   301      77.657  85.604  68.741  1.00  0.00      PROA H
ATOM   1689  C   ALA   301      77.876  83.555  66.953  1.00  0.00      PROA C
ATOM   1690  O   ALA   301      77.110  82.912  67.670  1.00  0.00      PROA O
ATOM   1691  N   SER   302      77.763  83.601  65.607  1.00  0.00      PROA N
ATOM   1692  HN  SER   302      78.444  84.102  65.074  1.00  0.00      PROA H
ATOM   1693  CA  SER   302      76.698  83.002  64.820  1.00  0.00      PROA C
ATOM   1694  HA  SER   302      75.891  82.712  65.472  1.00  0.00      PROA H
ATOM   1695  CB  SER   302      76.193  84.053  63.791  1.00  0.00      PROA C
ATOM   1696  HB1 SER   302      75.952  84.995  64.336  1.00  0.00      PROA H
ATOM   1697  HB2 SER   302      75.284  83.681  63.282  1.00  0.00      PROA H
ATOM   1698  OG  SER   302      77.170  84.356  62.802  1.00  0.00      PROA O
ATOM   1699  HG1 SER   302      76.723  84.907  62.146  1.00  0.00      PROA H
ATOM   1700  C   SER   302      77.074  81.687  64.141  1.00  0.00      PROA C
ATOM   1701  O   SER   302      76.254  81.101  63.427  1.00  0.00      PROA O
ATOM   1702  N   GLY   303      78.304  81.164  64.370  1.00  0.00      PROA N
ATOM   1703  HN  GLY   303      78.987  81.643  64.927  1.00  0.00      PROA H
ATOM   1704  CA  GLY   303      78.729  79.877  63.829  1.00  0.00      PROA C
ATOM   1705  HA1 GLY   303      78.813  79.972  62.754  1.00  0.00      PROA H
ATOM   1706  HA2 GLY   303      77.992  79.135  64.090  1.00  0.00      PROA H
ATOM   1707  C   GLY   303      80.075  79.465  64.403  1.00  0.00      PROA C
ATOM   1708  O   GLY   303      80.852  80.287  64.878  1.00  0.00      PROA O
ATOM   1709  N   ASP   304      80.398  78.152  64.305  1.00  0.00      PROA N
ATOM   1710  HN  ASP   304      79.729  77.516  63.947  1.00  0.00      PROA H
ATOM   1711  CA  ASP   304      81.656  77.547  64.740  1.00  0.00      PROA C
ATOM   1712  HA  ASP   304      82.029  78.088  65.589  1.00  0.00      PROA H
ATOM   1713  CB  ASP   304      81.467  76.040  65.116  1.00  0.00      PROA C
ATOM   1714  HB1 ASP   304      82.465  75.605  65.354  1.00  0.00      PROA H
ATOM   1715  HB2 ASP   304      81.031  75.500  64.256  1.00  0.00      PROA H
ATOM   1716  CG  ASP   304      80.575  75.773  66.335  1.00  0.00      PROA C
ATOM   1717  OD1 ASP   304      80.680  76.555  67.320  1.00  0.00      PROA O
ATOM   1718  OD2 ASP   304      79.902  74.714  66.330  1.00  0.00      PROA O
ATOM   1719  C   ASP   304      82.779  77.705  63.711  1.00  0.00      PROA C
ATOM   1720  O   ASP   304      83.505  76.752  63.414  1.00  0.00      PROA O
ATOM   1721  N   THR   305      82.940  78.922  63.149  1.00  0.00      PROA N
ATOM   1722  HN  THR   305      82.335  79.680  63.399  1.00  0.00      PROA H
ATOM   1723  CA  THR   305      83.945  79.259  62.151  1.00  0.00      PROA C
ATOM   1724  HA  THR   305      84.655  78.443  62.107  1.00  0.00      PROA H
ATOM   1725  CB  THR   305      83.350  79.510  60.747  1.00  0.00      PROA C
ATOM   1726  HB  THR   305      84.164  79.709  60.020  1.00  0.00      PROA H
ATOM   1727  OG1 THR   305      82.449  80.609  60.735  1.00  0.00      PROA O
ATOM   1728  HG1 THR   305      82.259  80.789  59.812  1.00  0.00      PROA H
ATOM   1729  CG2 THR   305      82.603  78.288  60.182  1.00  0.00      PROA C
ATOM   1730 HG21 THR   305      81.667  78.107  60.746  1.00  0.00      PROA H
ATOM   1731 HG22 THR   305      83.248  77.389  60.250  1.00  0.00      PROA H
ATOM   1732 HG23 THR   305      82.341  78.472  59.112  1.00  0.00      PROA H
ATOM   1733  C   THR   305      84.717  80.518  62.552  1.00  0.00      PROA C
ATOM   1734  O   THR   305      84.171  81.447  63.155  1.00  0.00      PROA O
ATOM   1735  N   VAL   306      86.017  80.548  62.179  1.00  0.00      PROA N
ATOM   1736  HN  VAL   306      86.445  79.705  61.855  1.00  0.00      PROA H
ATOM   1737  CA  VAL   306      86.889  81.707  62.157  1.00  0.00      PROA C
ATOM   1738  HA  VAL   306      86.379  82.527  62.649  1.00  0.00      PROA H
ATOM   1739  CB  VAL   306      88.251  81.429  62.835  1.00  0.00      PROA C
ATOM   1740  HB  VAL   306      88.718  80.541  62.352  1.00  0.00      PROA H
ATOM   1741  CG1 VAL   306      89.230  82.615  62.730  1.00  0.00      PROA C
ATOM   1742 HG11 VAL   306      88.804  83.517  63.219  1.00  0.00      PROA H
ATOM   1743 HG12 VAL   306      89.444  82.850  61.667  1.00  0.00      PROA H
ATOM   1744 HG13 VAL   306      90.188  82.362  63.242  1.00  0.00      PROA H
ATOM   1745  CG2 VAL   306      88.091  81.055  64.315  1.00  0.00      PROA C
ATOM   1746 HG21 VAL   306      87.339  80.252  64.432  1.00  0.00      PROA H
ATOM   1747 HG22 VAL   306      87.773  81.941  64.899  1.00  0.00      PROA H
ATOM   1748 HG23 VAL   306      89.066  80.686  64.714  1.00  0.00      PROA H
ATOM   1749  C   VAL   306      87.176  81.988  60.680  1.00  0.00      PROA C
ATOM   1750  O   VAL   306      87.610  81.088  59.960  1.00  0.00      PROA O
ATOM   1751  N   PHE   307      86.961  83.239  60.211  1.00  0.00      PROA N
ATOM   1752  HN  PHE   307      86.588  83.940  60.815  1.00  0.00      PROA H
ATOM   1753  CA  PHE   307      87.263  83.674  58.860  1.00  0.00      PROA C
ATOM   1754  HA  PHE   307      87.568  82.821  58.271  1.00  0.00      PROA H
ATOM   1755  CB  PHE   307      85.985  84.327  58.239  1.00  0.00      PROA C
ATOM   1756  HB1 PHE   307      85.729  85.229  58.832  1.00  0.00      PROA H
ATOM   1757  HB2 PHE   307      85.159  83.587  58.295  1.00  0.00      PROA H
ATOM   1758  CG  PHE   307      86.123  84.749  56.795  1.00  0.00      PROA C
ATOM   1759  CD1 PHE   307      86.598  86.032  56.461  1.00  0.00      PROA C
ATOM   1760  HD1 PHE   307      86.836  86.744  57.236  1.00  0.00      PROA H
ATOM   1761  CE1 PHE   307      86.796  86.389  55.126  1.00  0.00      PROA C
ATOM   1762  HE1 PHE   307      87.160  87.372  54.875  1.00  0.00      PROA H
ATOM   1763  CZ  PHE   307      86.524  85.471  54.120  1.00  0.00      PROA C
ATOM   1764  HZ  PHE   307      86.682  85.775  53.112  1.00  0.00      PROA H
ATOM   1765  CD2 PHE   307      85.858  83.833  55.760  1.00  0.00      PROA C
ATOM   1766  HD2 PHE   307      85.517  82.834  55.991  1.00  0.00      PROA H
ATOM   1767  CE2 PHE   307      86.059  84.193  54.426  1.00  0.00      PROA C
ATOM   1768  HE2 PHE   307      85.855  83.484  53.640  1.00  0.00      PROA H
ATOM   1769  C   PHE   307      88.427  84.658  58.889  1.00  0.00      PROA C
ATOM   1770  O   PHE   307      88.431  85.600  59.686  1.00  0.00      PROA O
ATOM   1771  N   TRP   308      89.418  84.441  57.995  1.00  0.00      PROA N
ATOM   1772  HN  TRP   308      89.414  83.614  57.435  1.00  0.00      PROA H
ATOM   1773  CA  TRP   308      90.517  85.351  57.744  1.00  0.00      PROA C
ATOM   1774  HA  TRP   308      90.465  86.175  58.439  1.00  0.00      PROA H
ATOM   1775  CB  TRP   308      91.886  84.623  57.895  1.00  0.00      PROA C
ATOM   1776  HB1 TRP   308      92.691  85.339  57.619  1.00  0.00      PROA H
ATOM   1777  HB2 TRP   308      91.898  83.770  57.188  1.00  0.00      PROA H
ATOM   1778  CG  TRP   308      92.202  84.073  59.257  1.00  0.00      PROA C
ATOM   1779  CD1 TRP   308      92.745  84.794  60.281  1.00  0.00      PROA C
ATOM   1780  HD1 TRP   308      92.997  85.851  60.231  1.00  0.00      PROA H
ATOM   1781  NE1 TRP   308      92.906  83.981  61.380  1.00  0.00      PROA N
ATOM   1782  HE1 TRP   308      93.263  84.284  62.237  1.00  0.00      PROA H
ATOM   1783  CE2 TRP   308      92.488  82.702  61.108  1.00  0.00      PROA C
ATOM   1784  CD2 TRP   308      92.022  82.723  59.772  1.00  0.00      PROA C
ATOM   1785  CE3 TRP   308      91.517  81.533  59.230  1.00  0.00      PROA C
ATOM   1786  HE3 TRP   308      91.145  81.501  58.221  1.00  0.00      PROA H
ATOM   1787  CZ3 TRP   308      91.497  80.358  60.002  1.00  0.00      PROA C
ATOM   1788  HZ3 TRP   308      91.116  79.445  59.558  1.00  0.00      PROA H
ATOM   1789  CZ2 TRP   308      92.471  81.528  61.889  1.00  0.00      PROA C
ATOM   1790  HZ2 TRP   308      92.834  81.509  62.905  1.00  0.00      PROA H
ATOM   1791  CH2 TRP   308      91.958  80.351  61.318  1.00  0.00      PROA C
ATOM   1792  HH2 TRP   308      91.923  79.434  61.903  1.00  0.00      PROA H
ATOM   1793  C   TRP   308      90.393  85.946  56.346  1.00  0.00      PROA C
ATOM   1794  O   TRP   308      90.338  87.166  56.186  1.00  0.00      PROA O
ATOM   1795  N   GLY   309      90.362  85.075  55.305  1.00  0.00      PROA N
ATOM   1796  HN  GLY   309      90.372  84.091  55.489  1.00  0.00      PROA H
ATOM   1797  CA  GLY   309      90.297  85.436  53.894  1.00  0.00      PROA C
ATOM   1798  HA1 GLY   309      89.530  86.188  53.779  1.00  0.00      PROA H
ATOM   1799  HA2 GLY   309      90.034  84.548  53.336  1.00  0.00      PROA H
ATOM   1800  C   GLY   309      91.605  85.994  53.344  1.00  0.00      PROA C
ATOM   1801  O   GLY   309      91.657  86.492  52.225  1.00  0.00      PROA O
ATOM   1802  N   GLU   310      92.712  85.934  54.118  1.00  0.00      PROA N
ATOM   1803  HN  GLU   310      92.707  85.425  54.975  1.00  0.00      PROA H
ATOM   1804  CA  GLU   310      93.960  86.619  53.826  1.00  0.00      PROA C
ATOM   1805  HA  GLU   310      93.740  87.618  53.469  1.00  0.00      PROA H
ATOM   1806  CB  GLU   310      94.798  86.710  55.118  1.00  0.00      PROA C
ATOM   1807  HB1 GLU   310      95.818  87.078  54.873  1.00  0.00      PROA H
ATOM   1808  HB2 GLU   310      94.884  85.694  55.561  1.00  0.00      PROA H
ATOM   1809  CG  GLU   310      94.161  87.659  56.153  1.00  0.00      PROA C
ATOM   1810  HG1 GLU   310      93.124  87.328  56.361  1.00  0.00      PROA H
ATOM   1811  HG2 GLU   310      94.139  88.687  55.736  1.00  0.00      PROA H
ATOM   1812  CD  GLU   310      94.930  87.683  57.463  1.00  0.00      PROA C
ATOM   1813  OE1 GLU   310      94.282  87.491  58.534  1.00  0.00      PROA O
ATOM   1814  OE2 GLU   310      96.170  87.900  57.429  1.00  0.00      PROA O
ATOM   1815  C   GLU   310      94.775  85.976  52.723  1.00  0.00      PROA C
ATOM   1816  O   GLU   310      95.038  84.772  52.766  1.00  0.00      PROA O
ATOM   1817  N   HSD   311      95.176  86.801  51.727  1.00  0.00      PROA N
ATOM   1818  HN  HSD   311      94.894  87.757  51.738  1.00  0.00      PROA H
ATOM   1819  CA  HSD   311      96.030  86.432  50.622  1.00  0.00      PROA C
ATOM   1820  HA  HSD   311      95.834  85.402  50.357  1.00  0.00      PROA H
ATOM   1821  CB  HSD   311      95.728  87.355  49.414  1.00  0.00      PROA C
ATOM   1822  HB1 HSD   311      95.979  88.400  49.700  1.00  0.00      PROA H
ATOM   1823  HB2 HSD   311      94.641  87.298  49.194  1.00  0.00      PROA H
ATOM   1824  ND1 HSD   311      96.418  85.779  47.553  1.00  0.00      PROA N
ATOM   1825  HD1 HSD   311      95.880  84.981  47.842  1.00  0.00      PROA H
ATOM   1826  CG  HSD   311      96.479  87.022  48.163  1.00  0.00      PROA C
ATOM   1827  CE1 HSD   311      97.235  85.849  46.486  1.00  0.00      PROA C
ATOM   1828  HE1 HSD   311      97.390  85.007  45.814  1.00  0.00      PROA H
ATOM   1829  NE2 HSD   311      97.805  87.035  46.369  1.00  0.00      PROA N
ATOM   1830  CD2 HSD   311      97.333  87.792  47.424  1.00  0.00      PROA C
ATOM   1831  HD2 HSD   311      97.666  88.822  47.561  1.00  0.00      PROA H
ATOM   1832  C   HSD   311      97.502  86.549  50.986  1.00  0.00      PROA C
ATOM   1833  O   HSD   311      97.918  87.482  51.678  1.00  0.00      PROA O
ATOM   1834  N   PHE   312      98.314  85.590  50.498  1.00  0.00      PROA N
ATOM   1835  HN  PHE   312      97.921  84.825  49.984  1.00  0.00      PROA H
ATOM   1836  CA  PHE   312      99.746  85.546  50.638  1.00  0.00      PROA C
ATOM   1837  HA  PHE   312     100.107  86.531  50.893  1.00  0.00      PROA H
ATOM   1838  CB  PHE   312     100.163  84.520  51.732  1.00  0.00      PROA C
ATOM   1839  HB1 PHE   312     101.264  84.505  51.820  1.00  0.00      PROA H
ATOM   1840  HB2 PHE   312      99.784  83.518  51.437  1.00  0.00      PROA H
ATOM   1841  CG  PHE   312      99.595  84.828  53.096  1.00  0.00      PROA C
ATOM   1842  CD1 PHE   312     100.222  85.769  53.934  1.00  0.00      PROA C
ATOM   1843  HD1 PHE   312     101.139  86.248  53.627  1.00  0.00      PROA H
ATOM   1844  CE1 PHE   312      99.647  86.115  55.159  1.00  0.00      PROA C
ATOM   1845  HE1 PHE   312     100.128  86.834  55.801  1.00  0.00      PROA H
ATOM   1846  CZ  PHE   312      98.443  85.530  55.555  1.00  0.00      PROA C
ATOM   1847  HZ  PHE   312      98.003  85.799  56.502  1.00  0.00      PROA H
ATOM   1848  CD2 PHE   312      98.381  84.247  53.509  1.00  0.00      PROA C
ATOM   1849  HD2 PHE   312      97.869  83.543  52.868  1.00  0.00      PROA H
ATOM   1850  CE2 PHE   312      97.807  84.606  54.729  1.00  0.00      PROA C
ATOM   1851  HE2 PHE   312      96.871  84.168  55.037  1.00  0.00      PROA H
ATOM   1852  C   PHE   312     100.335  85.139  49.285  1.00  0.00      PROA C
ATOM   1853  O   PHE   312      99.882  84.166  48.676  1.00  0.00      PROA O
ATOM   1854  N   GLU   313     101.352  85.893  48.813  1.00  0.00      PROA N
ATOM   1855  HN  GLU   313     101.686  86.671  49.327  1.00  0.00      PROA H
ATOM   1856  CA  GLU   313     102.034  85.657  47.558  1.00  0.00      PROA C
ATOM   1857  HA  GLU   313     101.903  84.621  47.281  1.00  0.00      PROA H
ATOM   1858  CB  GLU   313     101.452  86.561  46.435  1.00  0.00      PROA C
ATOM   1859  HB1 GLU   313     101.300  87.579  46.862  1.00  0.00      PROA H
ATOM   1860  HB2 GLU   313     100.460  86.156  46.143  1.00  0.00      PROA H
ATOM   1861  CG  GLU   313     102.324  86.703  45.165  1.00  0.00      PROA C
ATOM   1862  HG1 GLU   313     102.588  85.687  44.811  1.00  0.00      PROA H
ATOM   1863  HG2 GLU   313     103.250  87.251  45.434  1.00  0.00      PROA H
ATOM   1864  CD  GLU   313     101.680  87.455  43.999  1.00  0.00      PROA C
ATOM   1865  OE1 GLU   313     102.421  87.727  43.004  1.00  0.00      PROA O
ATOM   1866  OE2 GLU   313     100.446  87.697  43.994  1.00  0.00      PROA O
ATOM   1867  C   GLU   313     103.535  85.786  47.724  1.00  0.00      PROA C
ATOM   1868  O   GLU   313     104.030  86.714  48.370  1.00  0.00      PROA O
ATOM   1869  N   PHE   314     104.270  84.803  47.158  1.00  0.00      PROA N
ATOM   1870  HN  PHE   314     103.804  84.080  46.642  1.00  0.00      PROA H
ATOM   1871  CA  PHE   314     105.702  84.672  47.213  1.00  0.00      PROA C
ATOM   1872  HA  PHE   314     106.134  85.604  47.546  1.00  0.00      PROA H
ATOM   1873  CB  PHE   314     106.106  83.516  48.169  1.00  0.00      PROA C
ATOM   1874  HB1 PHE   314     107.205  83.496  48.273  1.00  0.00      PROA H
ATOM   1875  HB2 PHE   314     105.735  82.562  47.745  1.00  0.00      PROA H
ATOM   1876  CG  PHE   314     105.512  83.651  49.550  1.00  0.00      PROA C
ATOM   1877  CD1 PHE   314     106.084  84.526  50.491  1.00  0.00      PROA C
ATOM   1878  HD1 PHE   314     106.994  85.058  50.255  1.00  0.00      PROA H
ATOM   1879  CE1 PHE   314     105.462  84.742  51.722  1.00  0.00      PROA C
ATOM   1880  HE1 PHE   314     105.901  85.414  52.442  1.00  0.00      PROA H
ATOM   1881  CZ  PHE   314     104.273  84.079  52.027  1.00  0.00      PROA C
ATOM   1882  HZ  PHE   314     103.799  84.242  52.979  1.00  0.00      PROA H
ATOM   1883  CD2 PHE   314     104.310  82.991  49.871  1.00  0.00      PROA C
ATOM   1884  HD2 PHE   314     103.841  82.337  49.149  1.00  0.00      PROA H
ATOM   1885  CE2 PHE   314     103.696  83.208  51.103  1.00  0.00      PROA C
ATOM   1886  HE2 PHE   314     102.778  82.702  51.344  1.00  0.00      PROA H
ATOM   1887  C   PHE   314     106.190  84.359  45.801  1.00  0.00      PROA C
ATOM   1888  O   PHE   314     105.663  83.459  45.143  1.00  0.00      PROA O
ATOM   1889  N   ASN   315     107.208  85.117  45.325  1.00  0.00      PROA N
ATOM   1890  HN  ASN   315     107.575  85.848  45.892  1.00  0.00      PROA H
ATOM   1891  CA  ASN   315     107.838  84.965  44.031  1.00  0.00      PROA C
ATOM   1892  HA  ASN   315     107.447  84.083  43.538  1.00  0.00      PROA H
ATOM   1893  CB  ASN   315     107.590  86.227  43.159  1.00  0.00      PROA C
ATOM   1894  HB1 ASN   315     108.149  86.134  42.207  1.00  0.00      PROA H
ATOM   1895  HB2 ASN   315     107.949  87.118  43.713  1.00  0.00      PROA H
ATOM   1896  CG  ASN   315     106.106  86.422  42.826  1.00  0.00      PROA C
ATOM   1897  OD1 ASN   315     105.564  85.770  41.933  1.00  0.00      PROA O
ATOM   1898  ND2 ASN   315     105.455  87.393  43.492  1.00  0.00      PROA N
ATOM   1899 HD21 ASN   315     104.475  87.557  43.305  1.00  0.00      PROA H
ATOM   1900 HD22 ASN   315     105.925  87.931  44.181  1.00  0.00      PROA H
ATOM   1901  C   ASN   315     109.343  84.787  44.247  1.00  0.00      PROA C
ATOM   1902  O   ASN   315     109.889  85.294  45.232  1.00  0.00      PROA O
ATOM   1903  N   ASN   316     110.028  84.075  43.317  1.00  0.00      PROA N
ATOM   1904  HN  ASN   316     109.544  83.733  42.509  1.00  0.00      PROA H
ATOM   1905  CA  ASN   316     111.444  83.746  43.358  1.00  0.00      PROA C
ATOM   1906  HA  ASN   316     111.650  83.092  42.513  1.00  0.00      PROA H
ATOM   1907  CB  ASN   316     112.326  85.019  43.257  1.00  0.00      PROA C
ATOM   1908  HB1 ASN   316     113.316  84.685  43.323  1.00  0.00      PROA H
ATOM   1909  HB2 ASN   316     112.169  85.653  44.141  1.00  0.00      PROA H
ATOM   1910  CG  ASN   316     112.111  85.840  41.990  1.00  0.00      PROA C
ATOM   1911  OD1 ASN   316     112.715  85.597  40.946  1.00  0.00      PROA O
ATOM   1912  ND2 ASN   316     111.286  86.909  42.108  1.00  0.00      PROA N
ATOM   1913 HD21 ASN   316     111.128  87.476  41.308  1.00  0.00      PROA H
ATOM   1914 HD22 ASN   316     110.863  87.097  42.984  1.00  0.00      PROA H
ATOM   1915  C   ASN   316     111.827  82.864  44.554  1.00  0.00      PROA C
ATOM   1916  O   ASN   316     112.906  83.013  45.131  1.00  0.00      PROA O
ATOM   1917  N   LEU   317     110.930  81.928  44.943  1.00  0.00      PROA N
ATOM   1918  HN  LEU   317     110.045  81.859  44.475  1.00  0.00      PROA H
ATOM   1919  CA  LEU   317     111.159  80.949  45.987  1.00  0.00      PROA C
ATOM   1920  HA  LEU   317     111.524  81.475  46.860  1.00  0.00      PROA H
ATOM   1921  CB  LEU   317     109.831  80.221  46.327  1.00  0.00      PROA C
ATOM   1922  HB1 LEU   317     110.056  79.357  46.990  1.00  0.00      PROA H
ATOM   1923  HB2 LEU   317     109.403  79.831  45.377  1.00  0.00      PROA H
ATOM   1924  CG  LEU   317     108.748  81.075  47.022  1.00  0.00      PROA C
ATOM   1925  HG  LEU   317     108.625  82.034  46.469  1.00  0.00      PROA H
ATOM   1926  CD1 LEU   317     107.404  80.319  47.017  1.00  0.00      PROA C
ATOM   1927 HD11 LEU   317     107.539  79.283  47.396  1.00  0.00      PROA H
ATOM   1928 HD12 LEU   317     106.997  80.262  45.982  1.00  0.00      PROA H
ATOM   1929 HD13 LEU   317     106.671  80.832  47.670  1.00  0.00      PROA H
ATOM   1930  CD2 LEU   317     109.166  81.503  48.438  1.00  0.00      PROA C
ATOM   1931 HD21 LEU   317     109.983  82.257  48.381  1.00  0.00      PROA H
ATOM   1932 HD22 LEU   317     109.529  80.630  49.016  1.00  0.00      PROA H
ATOM   1933 HD23 LEU   317     108.305  81.962  48.969  1.00  0.00      PROA H
ATOM   1934  C   LEU   317     112.202  79.893  45.593  1.00  0.00      PROA C
ATOM   1935  O   LEU   317     112.382  79.626  44.397  1.00  0.00      PROA O
ATOM   1936  N   PRO   318     112.878  79.241  46.560  1.00  0.00      PROA N
ATOM   1937  CD  PRO   318     112.899  79.625  47.984  1.00  0.00      PROA C
ATOM   1938  HD1 PRO   318     111.881  79.878  48.347  1.00  0.00      PROA H
ATOM   1939  HD2 PRO   318     113.575  80.501  48.114  1.00  0.00      PROA H
ATOM   1940  CA  PRO   318     113.481  77.925  46.353  1.00  0.00      PROA C
ATOM   1941  HA  PRO   318     114.099  77.949  45.463  1.00  0.00      PROA H
ATOM   1942  CB  PRO   318     114.267  77.685  47.654  1.00  0.00      PROA C
ATOM   1943  HB1 PRO   318     115.284  78.131  47.586  1.00  0.00      PROA H
ATOM   1944  HB2 PRO   318     114.358  76.608  47.883  1.00  0.00      PROA H
ATOM   1945  CG  PRO   318     113.456  78.409  48.728  1.00  0.00      PROA C
ATOM   1946  HG1 PRO   318     112.629  77.759  49.092  1.00  0.00      PROA H
ATOM   1947  HG2 PRO   318     114.091  78.707  49.584  1.00  0.00      PROA H
ATOM   1948  C   PRO   318     112.448  76.832  46.094  1.00  0.00      PROA C
ATOM   1949  O   PRO   318     111.254  77.050  46.285  1.00  0.00      PROA O
ATOM   1950  N   ALA   319     112.891  75.639  45.635  1.00  0.00      PROA N
ATOM   1951  HN  ALA   319     113.855  75.509  45.444  1.00  0.00      PROA H
ATOM   1952  CA  ALA   319     112.038  74.486  45.409  1.00  0.00      PROA C
ATOM   1953  HA  ALA   319     111.178  74.797  44.833  1.00  0.00      PROA H
ATOM   1954  CB  ALA   319     112.841  73.425  44.621  1.00  0.00      PROA C
ATOM   1955  HB1 ALA   319     113.735  73.115  45.199  1.00  0.00      PROA H
ATOM   1956  HB2 ALA   319     113.181  73.848  43.650  1.00  0.00      PROA H
ATOM   1957  HB3 ALA   319     112.212  72.528  44.435  1.00  0.00      PROA H
ATOM   1958  C   ALA   319     111.483  73.918  46.716  1.00  0.00      PROA C
ATOM   1959  O   ALA   319     112.208  73.240  47.443  1.00  0.00      PROA O
ATOM   1960  N   VAL   320     110.193  74.208  47.012  1.00  0.00      PROA N
ATOM   1961  HN  VAL   320     109.642  74.738  46.369  1.00  0.00      PROA H
ATOM   1962  CA  VAL   320     109.507  73.835  48.246  1.00  0.00      PROA C
ATOM   1963  HA  VAL   320     110.256  73.750  49.026  1.00  0.00      PROA H
ATOM   1964  CB  VAL   320     108.418  74.862  48.659  1.00  0.00      PROA C
ATOM   1965  HB  VAL   320     107.609  74.852  47.894  1.00  0.00      PROA H
ATOM   1966  CG1 VAL   320     107.792  74.551  50.037  1.00  0.00      PROA C
ATOM   1967 HG11 VAL   320     108.572  74.567  50.829  1.00  0.00      PROA H
ATOM   1968 HG12 VAL   320     107.316  73.551  50.031  1.00  0.00      PROA H
ATOM   1969 HG13 VAL   320     107.025  75.319  50.287  1.00  0.00      PROA H
ATOM   1970  CG2 VAL   320     108.948  76.307  48.673  1.00  0.00      PROA C
ATOM   1971 HG21 VAL   320     109.300  76.594  47.662  1.00  0.00      PROA H
ATOM   1972 HG22 VAL   320     109.789  76.400  49.389  1.00  0.00      PROA H
ATOM   1973 HG23 VAL   320     108.131  77.004  48.970  1.00  0.00      PROA H
ATOM   1974  C   VAL   320     108.821  72.481  48.060  1.00  0.00      PROA C
ATOM   1975  O   VAL   320     108.207  72.218  47.019  1.00  0.00      PROA O
ATOM   1976  N   ARG   321     108.906  71.597  49.082  1.00  0.00      PROA N
ATOM   1977  HN  ARG   321     109.408  71.847  49.918  1.00  0.00      PROA H
ATOM   1978  CA  ARG   321     108.321  70.269  49.084  1.00  0.00      PROA C
ATOM   1979  HA  ARG   321     108.098  69.980  48.069  1.00  0.00      PROA H
ATOM   1980  CB  ARG   321     109.321  69.255  49.710  1.00  0.00      PROA C
ATOM   1981  HB1 ARG   321     108.872  68.238  49.665  1.00  0.00      PROA H
ATOM   1982  HB2 ARG   321     109.477  69.530  50.778  1.00  0.00      PROA H
ATOM   1983  CG  ARG   321     110.701  69.209  49.012  1.00  0.00      PROA C
ATOM   1984  HG1 ARG   321     111.156  70.226  49.065  1.00  0.00      PROA H
ATOM   1985  HG2 ARG   321     110.546  68.943  47.944  1.00  0.00      PROA H
ATOM   1986  CD  ARG   321     111.648  68.194  49.672  1.00  0.00      PROA C
ATOM   1987  HD1 ARG   321     111.141  67.207  49.735  1.00  0.00      PROA H
ATOM   1988  HD2 ARG   321     111.934  68.554  50.681  1.00  0.00      PROA H
ATOM   1989  NE  ARG   321     112.898  68.018  48.862  1.00  0.00      PROA N
ATOM   1990  HE  ARG   321     112.976  68.594  48.059  1.00  0.00      PROA H
ATOM   1991  CZ  ARG   321     113.906  67.187  49.158  1.00  0.00      PROA C
ATOM   1992  NH1 ARG   321     113.887  66.368  50.204  1.00  0.00      PROA N
ATOM   1993 HH11 ARG   321     113.125  66.384  50.834  1.00  0.00      PROA H
ATOM   1994 HH12 ARG   321     114.673  65.762  50.378  1.00  0.00      PROA H
ATOM   1995  NH2 ARG   321     114.925  67.143  48.307  1.00  0.00      PROA N
ATOM   1996 HH21 ARG   321     114.961  67.741  47.512  1.00  0.00      PROA H
ATOM   1997 HH22 ARG   321     115.700  66.538  48.496  1.00  0.00      PROA H
ATOM   1998  C   ARG   321     106.992  70.191  49.836  1.00  0.00      PROA C
ATOM   1999  O   ARG   321     106.105  69.439  49.417  1.00  0.00      PROA O
ATOM   2000  N   ALA   322     106.820  70.982  50.922  1.00  0.00      PROA N
ATOM   2001  HN  ALA   322     107.540  71.631  51.176  1.00  0.00      PROA H
ATOM   2002  CA  ALA   322     105.676  70.945  51.802  1.00  0.00      PROA C
ATOM   2003  HA  ALA   322     104.815  70.603  51.247  1.00  0.00      PROA H
ATOM   2004  CB  ALA   322     105.949  69.989  52.989  1.00  0.00      PROA C
ATOM   2005  HB1 ALA   322     106.841  70.335  53.554  1.00  0.00      PROA H
ATOM   2006  HB2 ALA   322     106.153  68.965  52.603  1.00  0.00      PROA H
ATOM   2007  HB3 ALA   322     105.077  69.962  53.673  1.00  0.00      PROA H
ATOM   2008  C   ALA   322     105.320  72.330  52.330  1.00  0.00      PROA C
ATOM   2009  O   ALA   322     106.137  73.023  52.941  1.00  0.00      PROA O
ATOM   2010  N   LEU   323     104.044  72.715  52.115  1.00  0.00      PROA N
ATOM   2011  HN  LEU   323     103.481  72.187  51.477  1.00  0.00      PROA H
ATOM   2012  CA  LEU   323     103.345  73.807  52.751  1.00  0.00      PROA C
ATOM   2013  HA  LEU   323     104.039  74.617  52.931  1.00  0.00      PROA H
ATOM   2014  CB  LEU   323     102.212  74.269  51.787  1.00  0.00      PROA C
ATOM   2015  HB1 LEU   323     101.747  73.351  51.359  1.00  0.00      PROA H
ATOM   2016  HB2 LEU   323     102.687  74.838  50.958  1.00  0.00      PROA H
ATOM   2017  CG  LEU   323     101.077  75.134  52.367  1.00  0.00      PROA C
ATOM   2018  HG  LEU   323     100.579  74.576  53.190  1.00  0.00      PROA H
ATOM   2019  CD1 LEU   323     101.597  76.467  52.918  1.00  0.00      PROA C
ATOM   2020 HD11 LEU   323     102.092  77.054  52.115  1.00  0.00      PROA H
ATOM   2021 HD12 LEU   323     102.336  76.287  53.727  1.00  0.00      PROA H
ATOM   2022 HD13 LEU   323     100.753  77.069  53.323  1.00  0.00      PROA H
ATOM   2023  CD2 LEU   323      99.979  75.360  51.327  1.00  0.00      PROA C
ATOM   2024 HD21 LEU   323      99.533  74.393  51.012  1.00  0.00      PROA H
ATOM   2025 HD22 LEU   323     100.383  75.875  50.431  1.00  0.00      PROA H
ATOM   2026 HD23 LEU   323      99.180  75.982  51.779  1.00  0.00      PROA H
ATOM   2027  C   LEU   323     102.814  73.332  54.098  1.00  0.00      PROA C
ATOM   2028  O   LEU   323     102.208  72.261  54.178  1.00  0.00      PROA O
ATOM   2029  N   ARG   324     103.050  74.111  55.182  1.00  0.00      PROA N
ATOM   2030  HN  ARG   324     103.543  74.975  55.081  1.00  0.00      PROA H
ATOM   2031  CA  ARG   324     102.627  73.784  56.527  1.00  0.00      PROA C
ATOM   2032  HA  ARG   324     101.861  73.027  56.479  1.00  0.00      PROA H
ATOM   2033  CB  ARG   324     103.821  73.267  57.369  1.00  0.00      PROA C
ATOM   2034  HB1 ARG   324     103.459  73.020  58.387  1.00  0.00      PROA H
ATOM   2035  HB2 ARG   324     104.576  74.079  57.448  1.00  0.00      PROA H
ATOM   2036  CG  ARG   324     104.522  72.018  56.789  1.00  0.00      PROA C
ATOM   2037  HG1 ARG   324     105.115  72.325  55.901  1.00  0.00      PROA H
ATOM   2038  HG2 ARG   324     103.741  71.295  56.463  1.00  0.00      PROA H
ATOM   2039  CD  ARG   324     105.441  71.338  57.822  1.00  0.00      PROA C
ATOM   2040  HD1 ARG   324     104.822  70.793  58.563  1.00  0.00      PROA H
ATOM   2041  HD2 ARG   324     106.065  72.107  58.322  1.00  0.00      PROA H
ATOM   2042  NE  ARG   324     106.357  70.355  57.153  1.00  0.00      PROA N
ATOM   2043  HE  ARG   324     106.386  70.391  56.169  1.00  0.00      PROA H
ATOM   2044  CZ  ARG   324     107.135  69.462  57.782  1.00  0.00      PROA C
ATOM   2045  NH1 ARG   324     107.117  69.261  59.089  1.00  0.00      PROA N
ATOM   2046 HH11 ARG   324     106.524  69.815  59.673  1.00  0.00      PROA H
ATOM   2047 HH12 ARG   324     107.722  68.599  59.511  1.00  0.00      PROA H
ATOM   2048  NH2 ARG   324     107.950  68.712  57.031  1.00  0.00      PROA N
ATOM   2049 HH21 ARG   324     107.970  68.862  56.046  1.00  0.00      PROA H
ATOM   2050 HH22 ARG   324     108.552  68.060  57.461  1.00  0.00      PROA H
ATOM   2051  C   ARG   324     102.002  74.998  57.201  1.00  0.00      PROA C
ATOM   2052  O   ARG   324     102.577  76.089  57.180  1.00  0.00      PROA O
ATOM   2053  N   LEU   325     100.819  74.809  57.827  1.00  0.00      PROA N
ATOM   2054  HN  LEU   325     100.377  73.910  57.793  1.00  0.00      PROA H
ATOM   2055  CA  LEU   325     100.101  75.819  58.569  1.00  0.00      PROA C
ATOM   2056  HA  LEU   325     100.686  76.724  58.585  1.00  0.00      PROA H
ATOM   2057  CB  LEU   325      98.722  76.106  57.935  1.00  0.00      PROA C
ATOM   2058  HB1 LEU   325      98.173  76.831  58.575  1.00  0.00      PROA H
ATOM   2059  HB2 LEU   325      98.144  75.155  57.905  1.00  0.00      PROA H
ATOM   2060  CG  LEU   325      98.773  76.676  56.502  1.00  0.00      PROA C
ATOM   2061  HG  LEU   325      99.246  75.930  55.823  1.00  0.00      PROA H
ATOM   2062  CD1 LEU   325      97.353  76.963  56.026  1.00  0.00      PROA C
ATOM   2063 HD11 LEU   325      96.927  77.824  56.583  1.00  0.00      PROA H
ATOM   2064 HD12 LEU   325      96.706  76.076  56.201  1.00  0.00      PROA H
ATOM   2065 HD13 LEU   325      97.359  77.208  54.941  1.00  0.00      PROA H
ATOM   2066  CD2 LEU   325      99.627  77.939  56.372  1.00  0.00      PROA C
ATOM   2067 HD21 LEU   325     100.700  77.679  56.488  1.00  0.00      PROA H
ATOM   2068 HD22 LEU   325      99.348  78.674  57.153  1.00  0.00      PROA H
ATOM   2069 HD23 LEU   325      99.484  78.388  55.364  1.00  0.00      PROA H
ATOM   2070  C   LEU   325      99.910  75.366  60.007  1.00  0.00      PROA C
ATOM   2071  O   LEU   325      99.143  74.439  60.286  1.00  0.00      PROA O
ATOM   2072  N   HSE   326     100.620  76.041  60.940  1.00  0.00      PROA N
ATOM   2073  HN  HSE   326     101.254  76.759  60.649  1.00  0.00      PROA H
ATOM   2074  CA  HSE   326     100.551  75.825  62.366  1.00  0.00      PROA C
ATOM   2075  HA  HSE   326     100.272  74.800  62.563  1.00  0.00      PROA H
ATOM   2076  CB  HSE   326     101.939  76.129  62.985  1.00  0.00      PROA C
ATOM   2077  HB1 HSE   326     101.871  76.046  64.085  1.00  0.00      PROA H
ATOM   2078  HB2 HSE   326     102.218  77.171  62.717  1.00  0.00      PROA H
ATOM   2079  ND1 HSE   326     103.401  74.058  63.195  1.00  0.00      PROA N
ATOM   2080  CG  HSE   326     103.044  75.213  62.496  1.00  0.00      PROA C
ATOM   2081  CE1 HSE   326     104.395  73.532  62.497  1.00  0.00      PROA C
ATOM   2082  HE1 HSE   326     104.925  72.615  62.743  1.00  0.00      PROA H
ATOM   2083  NE2 HSE   326     104.707  74.273  61.409  1.00  0.00      PROA N
ATOM   2084  HE2 HSE   326     105.431  74.076  60.745  1.00  0.00      PROA H
ATOM   2085  CD2 HSE   326     103.852  75.356  61.404  1.00  0.00      PROA C
ATOM   2086  HD2 HSE   326     103.870  76.123  60.642  1.00  0.00      PROA H
ATOM   2087  C   HSE   326      99.488  76.742  62.959  1.00  0.00      PROA C
ATOM   2088  O   HSE   326      99.652  77.963  62.956  1.00  0.00      PROA O
ATOM   2089  N   LEU   327      98.369  76.158  63.439  1.00  0.00      PROA N
ATOM   2090  HN  LEU   327      98.290  75.159  63.429  1.00  0.00      PROA H
ATOM   2091  CA  LEU   327      97.231  76.862  63.993  1.00  0.00      PROA C
ATOM   2092  HA  LEU   327      97.207  77.865  63.593  1.00  0.00      PROA H
ATOM   2093  CB  LEU   327      95.940  76.096  63.589  1.00  0.00      PROA C
ATOM   2094  HB1 LEU   327      96.048  75.051  63.956  1.00  0.00      PROA H
ATOM   2095  HB2 LEU   327      95.906  76.073  62.476  1.00  0.00      PROA H
ATOM   2096  CG  LEU   327      94.579  76.627  64.091  1.00  0.00      PROA C
ATOM   2097  HG  LEU   327      94.576  76.599  65.202  1.00  0.00      PROA H
ATOM   2098  CD1 LEU   327      94.283  78.072  63.646  1.00  0.00      PROA C
ATOM   2099 HD11 LEU   327      94.263  78.140  62.540  1.00  0.00      PROA H
ATOM   2100 HD12 LEU   327      95.065  78.761  64.030  1.00  0.00      PROA H
ATOM   2101 HD13 LEU   327      93.291  78.396  64.034  1.00  0.00      PROA H
ATOM   2102  CD2 LEU   327      93.454  75.669  63.665  1.00  0.00      PROA C
ATOM   2103 HD21 LEU   327      93.525  74.719  64.239  1.00  0.00      PROA H
ATOM   2104 HD22 LEU   327      93.537  75.436  62.583  1.00  0.00      PROA H
ATOM   2105 HD23 LEU   327      92.467  76.132  63.867  1.00  0.00      PROA H
ATOM   2106  C   LEU   327      97.374  77.020  65.498  1.00  0.00      PROA C
ATOM   2107  O   LEU   327      97.705  76.066  66.212  1.00  0.00      PROA O
ATOM   2108  N   TYR   328      97.127  78.252  65.986  1.00  0.00      PROA N
ATOM   2109  HN  TYR   328      96.846  78.979  65.359  1.00  0.00      PROA H
ATOM   2110  CA  TYR   328      97.245  78.673  67.358  1.00  0.00      PROA C
ATOM   2111  HA  TYR   328      97.440  77.815  67.986  1.00  0.00      PROA H
ATOM   2112  CB  TYR   328      98.380  79.719  67.511  1.00  0.00      PROA C
ATOM   2113  HB1 TYR   328      98.390  80.105  68.551  1.00  0.00      PROA H
ATOM   2114  HB2 TYR   328      98.184  80.553  66.800  1.00  0.00      PROA H
ATOM   2115  CG  TYR   328      99.764  79.203  67.212  1.00  0.00      PROA C
ATOM   2116  CD1 TYR   328     100.611  78.801  68.263  1.00  0.00      PROA C
ATOM   2117  HD1 TYR   328     100.243  78.819  69.280  1.00  0.00      PROA H
ATOM   2118  CE1 TYR   328     101.920  78.375  68.000  1.00  0.00      PROA C
ATOM   2119  HE1 TYR   328     102.570  78.074  68.812  1.00  0.00      PROA H
ATOM   2120  CZ  TYR   328     102.382  78.341  66.679  1.00  0.00      PROA C
ATOM   2121  OH  TYR   328     103.690  77.920  66.415  1.00  0.00      PROA O
ATOM   2122  HH  TYR   328     104.037  78.504  65.721  1.00  0.00      PROA H
ATOM   2123  CD2 TYR   328     100.252  79.181  65.891  1.00  0.00      PROA C
ATOM   2124  HD2 TYR   328      99.614  79.507  65.079  1.00  0.00      PROA H
ATOM   2125  CE2 TYR   328     101.552  78.730  65.623  1.00  0.00      PROA C
ATOM   2126  HE2 TYR   328     101.909  78.684  64.604  1.00  0.00      PROA H
ATOM   2127  C   TYR   328      95.963  79.373  67.794  1.00  0.00      PROA C
ATOM   2128  O   TYR   328      95.343  80.090  67.005  1.00  0.00      PROA O
ATOM   2129  N   ARG   329      95.581  79.201  69.077  1.00  0.00      PROA N
ATOM   2130  HN  ARG   329      95.976  78.453  69.617  1.00  0.00      PROA H
ATOM   2131  CA  ARG   329      94.671  80.062  69.801  1.00  0.00      PROA C
ATOM   2132  HA  ARG   329      94.038  80.572  69.094  1.00  0.00      PROA H
ATOM   2133  CB  ARG   329      93.806  79.193  70.772  1.00  0.00      PROA C
ATOM   2134  HB1 ARG   329      93.549  78.255  70.227  1.00  0.00      PROA H
ATOM   2135  HB2 ARG   329      92.867  79.748  70.978  1.00  0.00      PROA H
ATOM   2136  CG  ARG   329      94.446  78.797  72.123  1.00  0.00      PROA C
ATOM   2137  HG1 ARG   329      94.185  79.583  72.862  1.00  0.00      PROA H
ATOM   2138  HG2 ARG   329      95.545  78.785  71.988  1.00  0.00      PROA H
ATOM   2139  CD  ARG   329      93.989  77.425  72.652  1.00  0.00      PROA C
ATOM   2140  HD1 ARG   329      94.117  76.656  71.866  1.00  0.00      PROA H
ATOM   2141  HD2 ARG   329      92.928  77.484  72.973  1.00  0.00      PROA H
ATOM   2142  NE  ARG   329      94.804  77.036  73.850  1.00  0.00      PROA N
ATOM   2143  HE  ARG   329      95.345  77.762  74.252  1.00  0.00      PROA H
ATOM   2144  CZ  ARG   329      94.935  75.811  74.362  1.00  0.00      PROA C
ATOM   2145  NH1 ARG   329      94.237  74.769  73.936  1.00  0.00      PROA N
ATOM   2146 HH11 ARG   329      93.602  74.871  73.170  1.00  0.00      PROA H
ATOM   2147 HH12 ARG   329      94.361  73.861  74.338  1.00  0.00      PROA H
ATOM   2148  NH2 ARG   329      95.750  75.649  75.402  1.00  0.00      PROA N
ATOM   2149 HH21 ARG   329      96.318  76.412  75.732  1.00  0.00      PROA H
ATOM   2150 HH22 ARG   329      95.901  74.748  75.799  1.00  0.00      PROA H
ATOM   2151  C   ARG   329      95.496  81.136  70.515  1.00  0.00      PROA C
ATOM   2152  O   ARG   329      96.571  80.860  71.047  1.00  0.00      PROA O
ATOM   2153  N   ASP   330      95.000  82.392  70.511  1.00  0.00      PROA N
ATOM   2154  HN  ASP   330      94.154  82.599  70.017  1.00  0.00      PROA H
ATOM   2155  CA  ASP   330      95.603  83.506  71.229  1.00  0.00      PROA C
ATOM   2156  HA  ASP   330      96.676  83.426  71.130  1.00  0.00      PROA H
ATOM   2157  CB  ASP   330      95.118  84.865  70.634  1.00  0.00      PROA C
ATOM   2158  HB1 ASP   330      94.141  85.112  71.093  1.00  0.00      PROA H
ATOM   2159  HB2 ASP   330      94.982  84.728  69.541  1.00  0.00      PROA H
ATOM   2160  CG  ASP   330      96.039  86.070  70.832  1.00  0.00      PROA C
ATOM   2161  OD1 ASP   330      97.076  85.978  71.526  1.00  0.00      PROA O
ATOM   2162  OD2 ASP   330      95.673  87.126  70.251  1.00  0.00      PROA O
ATOM   2163  C   ASP   330      95.285  83.378  72.714  1.00  0.00      PROA C
ATOM   2164  O   ASP   330      94.190  82.950  73.098  1.00  0.00      PROA O
ATOM   2165  N   SER   331      96.265  83.725  73.569  1.00  0.00      PROA N
ATOM   2166  HN  SER   331      97.120  84.113  73.209  1.00  0.00      PROA H
ATOM   2167  CA  SER   331      96.225  83.572  75.001  1.00  0.00      PROA C
ATOM   2168  HA  SER   331      95.274  83.152  75.290  1.00  0.00      PROA H
ATOM   2169  CB  SER   331      97.374  82.626  75.452  1.00  0.00      PROA C
ATOM   2170  HB1 SER   331      97.262  81.654  74.917  1.00  0.00      PROA H
ATOM   2171  HB2 SER   331      97.320  82.456  76.543  1.00  0.00      PROA H
ATOM   2172  OG  SER   331      98.662  83.134  75.135  1.00  0.00      PROA O
ATOM   2173  HG1 SER   331      98.630  84.081  75.339  1.00  0.00      PROA H
ATOM   2174  C   SER   331      96.305  84.928  75.688  1.00  0.00      PROA C
ATOM   2175  O   SER   331      97.204  85.726  75.433  1.00  0.00      PROA O
ATOM   2176  N   ASP   332      95.329  85.198  76.592  1.00  0.00      PROA N
ATOM   2177  HN  ASP   332      94.591  84.542  76.741  1.00  0.00      PROA H
ATOM   2178  CA  ASP   332      95.264  86.387  77.439  1.00  0.00      PROA C
ATOM   2179  HA  ASP   332      95.367  87.251  76.797  1.00  0.00      PROA H
ATOM   2180  CB  ASP   332      93.897  86.447  78.172  1.00  0.00      PROA C
ATOM   2181  HB1 ASP   332      93.908  85.698  78.996  1.00  0.00      PROA H
ATOM   2182  HB2 ASP   332      93.097  86.171  77.452  1.00  0.00      PROA H
ATOM   2183  CG  ASP   332      93.516  87.774  78.794  1.00  0.00      PROA C
ATOM   2184  OD1 ASP   332      94.209  88.818  78.672  1.00  0.00      PROA O
ATOM   2185  OD2 ASP   332      92.502  87.721  79.488  1.00  0.00      PROA O
ATOM   2186  C   ASP   332      96.455  86.429  78.389  1.00  0.00      PROA C
ATOM   2187  O   ASP   332      96.888  85.403  78.923  1.00  0.00      PROA O
ATOM   2188  N   LYS   333      97.031  87.637  78.577  1.00  0.00      PROA N
ATOM   2189  HN  LYS   333      96.524  88.445  78.284  1.00  0.00      PROA H
ATOM   2190  CA  LYS   333      98.361  87.892  79.105  1.00  0.00      PROA C
ATOM   2191  HA  LYS   333      99.052  87.172  78.712  1.00  0.00      PROA H
ATOM   2192  CB  LYS   333      98.808  89.295  78.619  1.00  0.00      PROA C
ATOM   2193  HB1 LYS   333      99.793  89.559  79.037  1.00  0.00      PROA H
ATOM   2194  HB2 LYS   333      98.101  89.919  79.014  1.00  0.00      PROA H
ATOM   2195  CG  LYS   333      98.794  89.486  77.102  1.00  0.00      PROA C
ATOM   2196  HG1 LYS   333      97.754  89.342  76.724  1.00  0.00      PROA H
ATOM   2197  HG2 LYS   333      99.436  88.684  76.679  1.00  0.00      PROA H
ATOM   2198  CD  LYS   333      99.305  90.847  76.611  1.00  0.00      PROA C
ATOM   2199  HD1 LYS   333     100.347  90.979  76.967  1.00  0.00      PROA H
ATOM   2200  HD2 LYS   333      98.675  91.651  77.047  1.00  0.00      PROA H
ATOM   2201  CE  LYS   333      99.270  90.942  75.080  1.00  0.00      PROA C
ATOM   2202  HE1 LYS   333      98.220  90.867  74.723  1.00  0.00      PROA H
ATOM   2203  HE2 LYS   333      99.881  90.131  74.643  1.00  0.00      PROA H
ATOM   2204  NZ  LYS   333      99.817  92.223  74.597  1.00  0.00      PROA N
ATOM   2205  HZ1 LYS   333     100.806  92.321  74.894  1.00  0.00      PROA H
ATOM   2206  HZ2 LYS   333      99.260  93.017  74.980  1.00  0.00      PROA H
ATOM   2207  HZ3 LYS   333      99.778  92.254  73.553  1.00  0.00      PROA H
ATOM   2208  C   LYS   333      98.533  87.711  80.612  1.00  0.00      PROA C
ATOM   2209  O   LYS   333      99.582  88.048  81.155  1.00  0.00      PROA O
ATOM   2210  N   LYS   334      97.525  87.121  81.301  1.00  0.00      PROA N
ATOM   2211  HN  LYS   334      96.688  86.861  80.815  1.00  0.00      PROA H
ATOM   2212  CA  LYS   334      97.528  86.830  82.722  1.00  0.00      PROA C
ATOM   2213  HA  LYS   334      98.186  87.523  83.223  1.00  0.00      PROA H
ATOM   2214  CB  LYS   334      96.083  87.001  83.269  1.00  0.00      PROA C
ATOM   2215  HB1 LYS   334      96.019  86.555  84.286  1.00  0.00      PROA H
ATOM   2216  HB2 LYS   334      95.378  86.452  82.600  1.00  0.00      PROA H
ATOM   2217  CG  LYS   334      95.644  88.472  83.348  1.00  0.00      PROA C
ATOM   2218  HG1 LYS   334      95.587  88.882  82.314  1.00  0.00      PROA H
ATOM   2219  HG2 LYS   334      96.416  89.040  83.914  1.00  0.00      PROA H
ATOM   2220  CD  LYS   334      94.283  88.662  84.034  1.00  0.00      PROA C
ATOM   2221  HD1 LYS   334      94.311  88.153  85.024  1.00  0.00      PROA H
ATOM   2222  HD2 LYS   334      93.500  88.175  83.407  1.00  0.00      PROA H
ATOM   2223  CE  LYS   334      93.938  90.140  84.227  1.00  0.00      PROA C
ATOM   2224  HE1 LYS   334      93.890  90.650  83.241  1.00  0.00      PROA H
ATOM   2225  HE2 LYS   334      94.703  90.626  84.870  1.00  0.00      PROA H
ATOM   2226  NZ  LYS   334      92.625  90.310  84.885  1.00  0.00      PROA N
ATOM   2227  HZ1 LYS   334      92.646  89.853  85.819  1.00  0.00      PROA H
ATOM   2228  HZ2 LYS   334      91.888  89.876  84.296  1.00  0.00      PROA H
ATOM   2229  HZ3 LYS   334      92.425  91.324  85.000  1.00  0.00      PROA H
ATOM   2230  C   LYS   334      98.104  85.475  83.126  1.00  0.00      PROA C
ATOM   2231  O   LYS   334      98.237  85.215  84.321  1.00  0.00      PROA O
ATOM   2232  N   ARG   335      98.494  84.606  82.161  1.00  0.00      PROA N
ATOM   2233  HN  ARG   335      98.320  84.802  81.197  1.00  0.00      PROA H
ATOM   2234  CA  ARG   335      99.201  83.368  82.430  1.00  0.00      PROA C
ATOM   2235  HA  ARG   335      99.488  83.353  83.475  1.00  0.00      PROA H
ATOM   2236  CB  ARG   335      98.320  82.133  82.141  1.00  0.00      PROA C
ATOM   2237  HB1 ARG   335      98.955  81.217  82.119  1.00  0.00      PROA H
ATOM   2238  HB2 ARG   335      97.844  82.251  81.141  1.00  0.00      PROA H
ATOM   2239  CG  ARG   335      97.212  81.969  83.197  1.00  0.00      PROA C
ATOM   2240  HG1 ARG   335      96.429  82.725  83.043  1.00  0.00      PROA H
ATOM   2241  HG2 ARG   335      97.657  82.068  84.208  1.00  0.00      PROA H
ATOM   2242  CD  ARG   335      96.520  80.661  83.088  1.00  0.00      PROA C
ATOM   2243  HD1 ARG   335      97.474  80.031  82.943  1.00  0.00      PROA H
ATOM   2244  HD2 ARG   335      95.898  80.496  82.205  1.00  0.00      PROA H
ATOM   2245  NE  ARG   335      95.614  80.380  84.316  1.00  0.00      PROA N
ATOM   2246  HE  ARG   335      95.361  81.156  84.836  1.00  0.00      PROA H
ATOM   2247  CZ  ARG   335      94.904  79.277  84.663  1.00  0.00      PROA C
ATOM   2248  NH1 ARG   335      94.816  77.932  83.946  1.00  0.00      PROA N
ATOM   2249 HH11 ARG   335      95.821  77.643  83.396  1.00  0.00      PROA H
ATOM   2250 HH12 ARG   335      95.286  77.088  84.545  1.00  0.00      PROA H
ATOM   2251  NH2 ARG   335      94.691  79.474  85.955  1.00  0.00      PROA N
ATOM   2252 HH21 ARG   335      94.229  80.068  86.416  1.00  0.00      PROA H
ATOM   2253 HH22 ARG   335      94.427  78.538  86.297  1.00  0.00      PROA H
ATOM   2254  C   ARG   335     100.507  83.299  81.664  1.00  0.00      PROA C
ATOM   2255  O   ARG   335     100.538  83.321  80.435  1.00  0.00      PROA O
ATOM   2256  N   LYS   336     101.608  83.197  82.438  1.00  0.00      PROA N
ATOM   2257  HN  LYS   336     101.495  83.197  83.428  1.00  0.00      PROA H
ATOM   2258  CA  LYS   336     102.981  83.097  82.006  1.00  0.00      PROA C
ATOM   2259  HA  LYS   336     103.062  83.390  80.969  1.00  0.00      PROA H
ATOM   2260  CB  LYS   336     103.803  84.050  82.915  1.00  0.00      PROA C
ATOM   2261  HB1 LYS   336     103.720  83.681  83.961  1.00  0.00      PROA H
ATOM   2262  HB2 LYS   336     103.322  85.057  82.860  1.00  0.00      PROA H
ATOM   2263  CG  LYS   336     105.287  84.220  82.583  1.00  0.00      PROA C
ATOM   2264  HG1 LYS   336     105.397  84.529  81.520  1.00  0.00      PROA H
ATOM   2265  HG2 LYS   336     105.810  83.249  82.728  1.00  0.00      PROA H
ATOM   2266  CD  LYS   336     105.938  85.274  83.479  1.00  0.00      PROA C
ATOM   2267  HD1 LYS   336     105.868  84.942  84.543  1.00  0.00      PROA H
ATOM   2268  HD2 LYS   336     105.371  86.235  83.376  1.00  0.00      PROA H
ATOM   2269  CE  LYS   336     107.358  85.478  83.095  1.00  0.00      PROA C
ATOM   2270  HE1 LYS   336     107.488  85.891  82.077  1.00  0.00      PROA H
ATOM   2271  HE2 LYS   336     108.012  84.604  83.270  1.00  0.00      PROA H
ATOM   2272  NZ  LYS   336     107.749  86.396  83.869  1.00  0.00      PROA N
ATOM   2273  HZ1 LYS   336     107.902  86.241  84.933  1.00  0.00      PROA H
ATOM   2274  HZ2 LYS   336     107.435  87.423  83.892  1.00  0.00      PROA H
ATOM   2275  HZ3 LYS   336     108.836  86.638  83.720  1.00  0.00      PROA H
ATOM   2276  C   LYS   336     103.449  81.647  82.146  1.00  0.00      PROA C
ATOM   2277  O   LYS   336     103.080  80.965  83.101  1.00  0.00      PROA O
ATOM   2278  N   LYS   337     104.274  81.177  81.175  1.00  0.00      PROA N
ATOM   2279  HN  LYS   337     104.501  81.774  80.416  1.00  0.00      PROA H
ATOM   2280  CA  LYS   337     104.919  79.867  81.134  1.00  0.00      PROA C
ATOM   2281  HA  LYS   337     105.545  79.850  80.246  1.00  0.00      PROA H
ATOM   2282  CB  LYS   337     105.820  79.628  82.379  1.00  0.00      PROA C
ATOM   2283  HB1 LYS   337     105.160  79.363  83.236  1.00  0.00      PROA H
ATOM   2284  HB2 LYS   337     106.348  80.578  82.626  1.00  0.00      PROA H
ATOM   2285  CG  LYS   337     106.867  78.520  82.199  1.00  0.00      PROA C
ATOM   2286  HG1 LYS   337     107.605  78.843  81.430  1.00  0.00      PROA H
ATOM   2287  HG2 LYS   337     106.358  77.599  81.833  1.00  0.00      PROA H
ATOM   2288  CD  LYS   337     107.616  78.189  83.499  1.00  0.00      PROA C
ATOM   2289  HD1 LYS   337     106.870  77.908  84.274  1.00  0.00      PROA H
ATOM   2290  HD2 LYS   337     108.160  79.099  83.837  1.00  0.00      PROA H
ATOM   2291  CE  LYS   337     108.610  77.053  83.312  1.00  0.00      PROA C
ATOM   2292  HE1 LYS   337     109.402  77.341  82.588  1.00  0.00      PROA H
ATOM   2293  HE2 LYS   337     108.072  76.158  82.944  1.00  0.00      PROA H
ATOM   2294  NZ  LYS   337     109.250  76.719  84.598  1.00  0.00      PROA N
ATOM   2295  HZ1 LYS   337     108.554  76.394  85.282  1.00  0.00      PROA H
ATOM   2296  HZ2 LYS   337     109.789  77.526  84.948  1.00  0.00      PROA H
ATOM   2297  HZ3 LYS   337     109.924  75.918  84.423  1.00  0.00      PROA H
ATOM   2298  C   LYS   337     103.974  78.707  80.811  1.00  0.00      PROA C
ATOM   2299  O   LYS   337     103.897  77.724  81.539  1.00  0.00      PROA O
ATOM   2300  N   ASP   338     103.300  78.830  79.647  1.00  0.00      PROA N
ATOM   2301  HN  ASP   338     103.162  79.729  79.253  1.00  0.00      PROA H
ATOM   2302  CA  ASP   338     102.761  77.733  78.864  1.00  0.00      PROA C
ATOM   2303  HA  ASP   338     103.233  76.816  79.173  1.00  0.00      PROA H
ATOM   2304  CB  ASP   338     101.207  77.608  78.977  1.00  0.00      PROA C
ATOM   2305  HB1 ASP   338     100.808  77.225  78.012  1.00  0.00      PROA H
ATOM   2306  HB2 ASP   338     100.788  78.608  79.177  1.00  0.00      PROA H
ATOM   2307  CG  ASP   338     100.699  76.662  80.070  1.00  0.00      PROA C
ATOM   2308  OD1 ASP   338     101.329  75.615  80.261  1.00  0.00      PROA O
ATOM   2309  OD2 ASP   338      99.579  76.930  80.590  1.00  0.00      PROA O
ATOM   2310  C   ASP   338     103.145  78.015  77.411  1.00  0.00      PROA C
ATOM   2311  O   ASP   338     103.359  79.175  77.026  1.00  0.00      PROA O
ATOM   2312  N   LYS   339     103.234  76.957  76.567  1.00  0.00      PROA N
ATOM   2313  HN  LYS   339     103.180  76.024  76.928  1.00  0.00      PROA H
ATOM   2314  CA  LYS   339     103.333  77.084  75.128  1.00  0.00      PROA C
ATOM   2315  HA  LYS   339     104.227  77.650  74.906  1.00  0.00      PROA H
ATOM   2316  CB  LYS   339     103.427  75.688  74.450  1.00  0.00      PROA C
ATOM   2317  HB1 LYS   339     103.207  75.801  73.366  1.00  0.00      PROA H
ATOM   2318  HB2 LYS   339     102.647  75.034  74.905  1.00  0.00      PROA H
ATOM   2319  CG  LYS   339     104.790  74.999  74.598  1.00  0.00      PROA C
ATOM   2320  HG1 LYS   339     104.946  74.731  75.671  1.00  0.00      PROA H
ATOM   2321  HG2 LYS   339     105.591  75.709  74.295  1.00  0.00      PROA H
ATOM   2322  CD  LYS   339     104.903  73.725  73.742  1.00  0.00      PROA C
ATOM   2323  HD1 LYS   339     104.652  73.988  72.691  1.00  0.00      PROA H
ATOM   2324  HD2 LYS   339     104.163  72.989  74.123  1.00  0.00      PROA H
ATOM   2325  CE  LYS   339     106.299  73.094  73.789  1.00  0.00      PROA C
ATOM   2326  HE1 LYS   339     106.535  72.776  74.821  1.00  0.00      PROA H
ATOM   2327  HE2 LYS   339     107.053  73.823  73.430  1.00  0.00      PROA H
ATOM   2328  NZ  LYS   339     106.377  71.898  72.918  1.00  0.00      PROA N
ATOM   2329  HZ1 LYS   339     106.169  72.168  71.937  1.00  0.00      PROA H
ATOM   2330  HZ2 LYS   339     105.690  71.190  73.240  1.00  0.00      PROA H
ATOM   2331  HZ3 LYS   339     107.334  71.496  72.976  1.00  0.00      PROA H
ATOM   2332  C   LYS   339     102.152  77.854  74.556  1.00  0.00      PROA C
ATOM   2333  O   LYS   339     101.007  77.551  74.894  1.00  0.00      PROA O
ATOM   2334  N   ALA   340     102.434  78.845  73.675  1.00  0.00      PROA N
ATOM   2335  HN  ALA   340     103.381  79.093  73.488  1.00  0.00      PROA H
ATOM   2336  CA  ALA   340     101.458  79.652  72.949  1.00  0.00      PROA C
ATOM   2337  HA  ALA   340     100.910  80.256  73.660  1.00  0.00      PROA H
ATOM   2338  CB  ALA   340     102.180  80.552  71.929  1.00  0.00      PROA C
ATOM   2339  HB1 ALA   340     102.760  79.939  71.214  1.00  0.00      PROA H
ATOM   2340  HB2 ALA   340     102.880  81.229  72.449  1.00  0.00      PROA H
ATOM   2341  HB3 ALA   340     101.449  81.174  71.373  1.00  0.00      PROA H
ATOM   2342  C   ALA   340     100.460  78.751  72.260  1.00  0.00      PROA C
ATOM   2343  O   ALA   340     100.869  77.877  71.488  1.00  0.00      PROA O
ATOM   2344  N   GLY   341      99.165  78.865  72.669  1.00  0.00      PROA N
ATOM   2345  HN  GLY   341      98.852  79.752  73.001  1.00  0.00      PROA H
ATOM   2346  CA  GLY   341      98.188  77.784  72.755  1.00  0.00      PROA C
ATOM   2347  HA1 GLY   341      97.265  78.229  73.097  1.00  0.00      PROA H
ATOM   2348  HA2 GLY   341      98.549  77.064  73.475  1.00  0.00      PROA H
ATOM   2349  C   GLY   341      97.927  77.079  71.438  1.00  0.00      PROA C
ATOM   2350  O   GLY   341      97.016  77.421  70.690  1.00  0.00      PROA O
ATOM   2351  N   TYR   342      98.725  76.036  71.154  1.00  0.00      PROA N
ATOM   2352  HN  TYR   342      99.379  75.727  71.837  1.00  0.00      PROA H
ATOM   2353  CA  TYR   342      98.779  75.328  69.894  1.00  0.00      PROA C
ATOM   2354  HA  TYR   342      98.759  76.042  69.082  1.00  0.00      PROA H
ATOM   2355  CB  TYR   342     100.105  74.528  69.886  1.00  0.00      PROA C
ATOM   2356  HB1 TYR   342     100.015  73.680  70.598  1.00  0.00      PROA H
ATOM   2357  HB2 TYR   342     100.928  75.204  70.214  1.00  0.00      PROA H
ATOM   2358  CG  TYR   342     100.495  73.964  68.550  1.00  0.00      PROA C
ATOM   2359  CD1 TYR   342     100.169  72.640  68.209  1.00  0.00      PROA C
ATOM   2360  HD1 TYR   342      99.589  72.032  68.894  1.00  0.00      PROA H
ATOM   2361  CE1 TYR   342     100.597  72.105  66.988  1.00  0.00      PROA C
ATOM   2362  HE1 TYR   342     100.344  71.093  66.726  1.00  0.00      PROA H
ATOM   2363  CZ  TYR   342     101.351  72.885  66.112  1.00  0.00      PROA C
ATOM   2364  OH  TYR   342     101.793  72.327  64.916  1.00  0.00      PROA O
ATOM   2365  HH  TYR   342     102.285  73.019  64.444  1.00  0.00      PROA H
ATOM   2366  CD2 TYR   342     101.245  74.744  67.649  1.00  0.00      PROA C
ATOM   2367  HD2 TYR   342     101.485  75.766  67.902  1.00  0.00      PROA H
ATOM   2368  CE2 TYR   342     101.679  74.206  66.431  1.00  0.00      PROA C
ATOM   2369  HE2 TYR   342     102.261  74.809  65.749  1.00  0.00      PROA H
ATOM   2370  C   TYR   342      97.569  74.422  69.726  1.00  0.00      PROA C
ATOM   2371  O   TYR   342      97.156  73.745  70.673  1.00  0.00      PROA O
ATOM   2372  N   VAL   343      96.968  74.432  68.514  1.00  0.00      PROA N
ATOM   2373  HN  VAL   343      97.349  74.987  67.774  1.00  0.00      PROA H
ATOM   2374  CA  VAL   343      95.766  73.680  68.175  1.00  0.00      PROA C
ATOM   2375  HA  VAL   343      95.336  73.304  69.092  1.00  0.00      PROA H
ATOM   2376  CB  VAL   343      94.737  74.555  67.417  1.00  0.00      PROA C
ATOM   2377  HB  VAL   343      95.178  74.865  66.446  1.00  0.00      PROA H
ATOM   2378  CG1 VAL   343      93.409  73.816  67.136  1.00  0.00      PROA C
ATOM   2379 HG11 VAL   343      92.931  73.500  68.087  1.00  0.00      PROA H
ATOM   2380 HG12 VAL   343      93.592  72.914  66.515  1.00  0.00      PROA H
ATOM   2381 HG13 VAL   343      92.705  74.492  66.597  1.00  0.00      PROA H
ATOM   2382  CG2 VAL   343      94.435  75.866  68.161  1.00  0.00      PROA C
ATOM   2383 HG21 VAL   343      95.359  76.465  68.271  1.00  0.00      PROA H
ATOM   2384 HG22 VAL   343      94.023  75.650  69.164  1.00  0.00      PROA H
ATOM   2385 HG23 VAL   343      93.693  76.463  67.582  1.00  0.00      PROA H
ATOM   2386  C   VAL   343      96.114  72.478  67.297  1.00  0.00      PROA C
ATOM   2387  O   VAL   343      95.539  71.404  67.464  1.00  0.00      PROA O
ATOM   2388  N   GLY   344      97.084  72.633  66.357  1.00  0.00      PROA N
ATOM   2389  HN  GLY   344      97.540  73.513  66.233  1.00  0.00      PROA H
ATOM   2390  CA  GLY   344      97.523  71.561  65.479  1.00  0.00      PROA C
ATOM   2391  HA1 GLY   344      96.666  70.962  65.211  1.00  0.00      PROA H
ATOM   2392  HA2 GLY   344      98.247  70.963  66.011  1.00  0.00      PROA H
ATOM   2393  C   GLY   344      98.168  72.113  64.216  1.00  0.00      PROA C
ATOM   2394  O   GLY   344      98.471  73.303  64.108  1.00  0.00      PROA O
ATOM   2395  N   LEU   345      98.372  71.217  63.235  1.00  0.00      PROA N
ATOM   2396  HN  LEU   345      98.027  70.285  63.358  1.00  0.00      PROA H
ATOM   2397  CA  LEU   345      99.096  71.418  62.000  1.00  0.00      PROA C
ATOM   2398  HA  LEU   345      99.265  72.473  61.847  1.00  0.00      PROA H
ATOM   2399  CB  LEU   345     100.448  70.657  62.101  1.00  0.00      PROA C
ATOM   2400  HB1 LEU   345     100.220  69.584  62.294  1.00  0.00      PROA H
ATOM   2401  HB2 LEU   345     100.992  71.060  62.982  1.00  0.00      PROA H
ATOM   2402  CG  LEU   345     101.399  70.724  60.887  1.00  0.00      PROA C
ATOM   2403  HG  LEU   345     100.900  70.248  60.016  1.00  0.00      PROA H
ATOM   2404  CD1 LEU   345     101.773  72.167  60.517  1.00  0.00      PROA C
ATOM   2405 HD11 LEU   345     101.770  72.816  61.418  1.00  0.00      PROA H
ATOM   2406 HD12 LEU   345     101.042  72.577  59.786  1.00  0.00      PROA H
ATOM   2407 HD13 LEU   345     102.790  72.194  60.071  1.00  0.00      PROA H
ATOM   2408  CD2 LEU   345     102.644  69.865  61.124  1.00  0.00      PROA C
ATOM   2409 HD21 LEU   345     102.356  68.800  61.283  1.00  0.00      PROA H
ATOM   2410 HD22 LEU   345     103.174  70.220  62.025  1.00  0.00      PROA H
ATOM   2411 HD23 LEU   345     103.325  69.908  60.247  1.00  0.00      PROA H
ATOM   2412  C   LEU   345      98.296  70.876  60.821  1.00  0.00      PROA C
ATOM   2413  O   LEU   345      97.819  69.735  60.856  1.00  0.00      PROA O
ATOM   2414  N   VAL   346      98.191  71.668  59.731  1.00  0.00      PROA N
ATOM   2415  HN  VAL   346      98.424  72.638  59.806  1.00  0.00      PROA H
ATOM   2416  CA  VAL   346      97.795  71.228  58.406  1.00  0.00      PROA C
ATOM   2417  HA  VAL   346      97.359  70.240  58.495  1.00  0.00      PROA H
ATOM   2418  CB  VAL   346      96.782  72.210  57.770  1.00  0.00      PROA C
ATOM   2419  HB  VAL   346      97.087  73.245  58.039  1.00  0.00      PROA H
ATOM   2420  CG1 VAL   346      96.677  72.136  56.230  1.00  0.00      PROA C
ATOM   2421 HG11 VAL   346      96.529  71.090  55.896  1.00  0.00      PROA H
ATOM   2422 HG12 VAL   346      97.598  72.539  55.757  1.00  0.00      PROA H
ATOM   2423 HG13 VAL   346      95.804  72.740  55.882  1.00  0.00      PROA H
ATOM   2424  CG2 VAL   346      95.392  72.039  58.398  1.00  0.00      PROA C
ATOM   2425 HG21 VAL   346      95.438  72.247  59.486  1.00  0.00      PROA H
ATOM   2426 HG22 VAL   346      95.025  71.004  58.244  1.00  0.00      PROA H
ATOM   2427 HG23 VAL   346      94.677  72.756  57.932  1.00  0.00      PROA H
ATOM   2428  C   VAL   346      99.055  71.168  57.549  1.00  0.00      PROA C
ATOM   2429  O   VAL   346      99.760  72.172  57.436  1.00  0.00      PROA O
ATOM   2430  N   THR   347      99.353  70.000  56.929  1.00  0.00      PROA N
ATOM   2431  HN  THR   347      98.798  69.191  57.093  1.00  0.00      PROA H
ATOM   2432  CA  THR   347     100.465  69.816  56.000  1.00  0.00      PROA C
ATOM   2433  HA  THR   347     100.987  70.762  55.912  1.00  0.00      PROA H
ATOM   2434  CB  THR   347     101.442  68.722  56.463  1.00  0.00      PROA C
ATOM   2435  HB  THR   347     100.899  67.760  56.623  1.00  0.00      PROA H
ATOM   2436  OG1 THR   347     102.025  69.135  57.687  1.00  0.00      PROA O
ATOM   2437  HG1 THR   347     101.294  69.381  58.257  1.00  0.00      PROA H
ATOM   2438  CG2 THR   347     102.598  68.427  55.490  1.00  0.00      PROA C
ATOM   2439 HG21 THR   347     103.110  69.362  55.195  1.00  0.00      PROA H
ATOM   2440 HG22 THR   347     102.216  67.923  54.581  1.00  0.00      PROA H
ATOM   2441 HG23 THR   347     103.348  67.758  55.984  1.00  0.00      PROA H
ATOM   2442  C   THR   347      99.911  69.432  54.642  1.00  0.00      PROA C
ATOM   2443  O   THR   347      99.101  68.508  54.529  1.00  0.00      PROA O
ATOM   2444  N   VAL   348     100.344  70.154  53.588  1.00  0.00      PROA N
ATOM   2445  HN  VAL   348     101.009  70.889  53.736  1.00  0.00      PROA H
ATOM   2446  CA  VAL   348      99.932  69.987  52.205  1.00  0.00      PROA C
ATOM   2447  HA  VAL   348      99.293  69.116  52.141  1.00  0.00      PROA H
ATOM   2448  CB  VAL   348      99.183  71.240  51.690  1.00  0.00      PROA C
ATOM   2449  HB  VAL   348      99.864  72.118  51.749  1.00  0.00      PROA H
ATOM   2450  CG1 VAL   348      98.700  71.086  50.232  1.00  0.00      PROA C
ATOM   2451 HG11 VAL   348      98.003  70.232  50.139  1.00  0.00      PROA H
ATOM   2452 HG12 VAL   348      99.565  70.923  49.555  1.00  0.00      PROA H
ATOM   2453 HG13 VAL   348      98.164  72.013  49.915  1.00  0.00      PROA H
ATOM   2454  CG2 VAL   348      97.994  71.605  52.596  1.00  0.00      PROA C
ATOM   2455 HG21 VAL   348      98.359  71.996  53.568  1.00  0.00      PROA H
ATOM   2456 HG22 VAL   348      97.364  70.713  52.779  1.00  0.00      PROA H
ATOM   2457 HG23 VAL   348      97.379  72.398  52.110  1.00  0.00      PROA H
ATOM   2458  C   VAL   348     101.210  69.807  51.373  1.00  0.00      PROA C
ATOM   2459  O   VAL   348     101.988  70.767  51.254  1.00  0.00      PROA O
ATOM   2460  N   PRO   349     101.487  68.624  50.783  1.00  0.00      PROA N
ATOM   2461  CD  PRO   349     100.750  67.376  51.019  1.00  0.00      PROA C
ATOM   2462  HD1 PRO   349      99.818  67.365  50.407  1.00  0.00      PROA H
ATOM   2463  HD2 PRO   349     100.499  67.266  52.093  1.00  0.00      PROA H
ATOM   2464  CA  PRO   349     102.544  68.439  49.785  1.00  0.00      PROA C
ATOM   2465  HA  PRO   349     103.497  68.723  50.215  1.00  0.00      PROA H
ATOM   2466  CB  PRO   349     102.471  66.942  49.411  1.00  0.00      PROA C
ATOM   2467  HB1 PRO   349     103.481  66.498  49.310  1.00  0.00      PROA H
ATOM   2468  HB2 PRO   349     101.915  66.801  48.460  1.00  0.00      PROA H
ATOM   2469  CG  PRO   349     101.704  66.278  50.559  1.00  0.00      PROA C
ATOM   2470  HG1 PRO   349     101.164  65.375  50.216  1.00  0.00      PROA H
ATOM   2471  HG2 PRO   349     102.403  65.997  51.380  1.00  0.00      PROA H
ATOM   2472  C   PRO   349     102.359  69.353  48.587  1.00  0.00      PROA C
ATOM   2473  O   PRO   349     101.288  69.345  47.974  1.00  0.00      PROA O
ATOM   2474  N   VAL   350     103.400  70.138  48.236  1.00  0.00      PROA N
ATOM   2475  HN  VAL   350     104.263  70.061  48.743  1.00  0.00      PROA H
ATOM   2476  CA  VAL   350     103.382  71.176  47.201  1.00  0.00      PROA C
ATOM   2477  HA  VAL   350     102.525  71.813  47.385  1.00  0.00      PROA H
ATOM   2478  CB  VAL   350     104.690  72.000  47.270  1.00  0.00      PROA C
ATOM   2479  HB  VAL   350     105.544  71.294  47.364  1.00  0.00      PROA H
ATOM   2480  CG1 VAL   350     104.969  72.899  46.055  1.00  0.00      PROA C
ATOM   2481 HG11 VAL   350     104.158  73.647  45.928  1.00  0.00      PROA H
ATOM   2482 HG12 VAL   350     105.048  72.294  45.129  1.00  0.00      PROA H
ATOM   2483 HG13 VAL   350     105.930  73.452  46.202  1.00  0.00      PROA H
ATOM   2484  CG2 VAL   350     104.708  72.869  48.537  1.00  0.00      PROA C
ATOM   2485 HG21 VAL   350     104.660  72.228  49.437  1.00  0.00      PROA H
ATOM   2486 HG22 VAL   350     103.843  73.563  48.537  1.00  0.00      PROA H
ATOM   2487 HG23 VAL   350     105.652  73.460  48.573  1.00  0.00      PROA H
ATOM   2488  C   VAL   350     103.104  70.651  45.792  1.00  0.00      PROA C
ATOM   2489  O   VAL   350     102.585  71.378  44.948  1.00  0.00      PROA O
ATOM   2490  N   ALA   351     103.378  69.346  45.530  1.00  0.00      PROA N
ATOM   2491  HN  ALA   351     103.858  68.809  46.217  1.00  0.00      PROA H
ATOM   2492  CA  ALA   351     103.023  68.630  44.317  1.00  0.00      PROA C
ATOM   2493  HA  ALA   351     103.415  69.174  43.469  1.00  0.00      PROA H
ATOM   2494  CB  ALA   351     103.652  67.227  44.384  1.00  0.00      PROA C
ATOM   2495  HB1 ALA   351     103.266  66.670  45.263  1.00  0.00      PROA H
ATOM   2496  HB2 ALA   351     104.759  67.305  44.466  1.00  0.00      PROA H
ATOM   2497  HB3 ALA   351     103.399  66.649  43.464  1.00  0.00      PROA H
ATOM   2498  C   ALA   351     101.524  68.529  44.036  1.00  0.00      PROA C
ATOM   2499  O   ALA   351     101.124  68.457  42.882  1.00  0.00      PROA O
ATOM   2500  N   THR   352     100.673  68.584  45.091  1.00  0.00      PROA N
ATOM   2501  HN  THR   352     101.031  68.600  46.023  1.00  0.00      PROA H
ATOM   2502  CA  THR   352      99.208  68.613  44.994  1.00  0.00      PROA C
ATOM   2503  HA  THR   352      98.920  67.982  44.162  1.00  0.00      PROA H
ATOM   2504  CB  THR   352      98.519  68.109  46.289  1.00  0.00      PROA C
ATOM   2505  HB  THR   352      97.453  67.883  46.074  1.00  0.00      PROA H
ATOM   2506  OG1 THR   352      98.546  69.047  47.357  1.00  0.00      PROA O
ATOM   2507  HG1 THR   352      99.485  69.232  47.535  1.00  0.00      PROA H
ATOM   2508  CG2 THR   352      99.071  66.769  46.801  1.00  0.00      PROA C
ATOM   2509 HG21 THR   352     100.100  66.883  47.183  1.00  0.00      PROA H
ATOM   2510 HG22 THR   352      99.074  66.026  45.973  1.00  0.00      PROA H
ATOM   2511 HG23 THR   352      98.427  66.384  47.625  1.00  0.00      PROA H
ATOM   2512  C   THR   352      98.648  70.002  44.646  1.00  0.00      PROA C
ATOM   2513  O   THR   352      97.463  70.129  44.337  1.00  0.00      PROA O
ATOM   2514  N   LEU   353      99.505  71.051  44.686  1.00  0.00      PROA N
ATOM   2515  HN  LEU   353     100.452  70.907  44.958  1.00  0.00      PROA H
ATOM   2516  CA  LEU   353      99.167  72.430  44.369  1.00  0.00      PROA C
ATOM   2517  HA  LEU   353      98.097  72.527  44.274  1.00  0.00      PROA H
ATOM   2518  CB  LEU   353      99.685  73.354  45.511  1.00  0.00      PROA C
ATOM   2519  HB1 LEU   353      99.374  74.399  45.296  1.00  0.00      PROA H
ATOM   2520  HB2 LEU   353     100.798  73.309  45.521  1.00  0.00      PROA H
ATOM   2521  CG  LEU   353      99.177  72.983  46.927  1.00  0.00      PROA C
ATOM   2522  HG  LEU   353      99.437  71.920  47.142  1.00  0.00      PROA H
ATOM   2523  CD1 LEU   353      99.837  73.876  47.996  1.00  0.00      PROA C
ATOM   2524 HD11 LEU   353      99.599  74.945  47.812  1.00  0.00      PROA H
ATOM   2525 HD12 LEU   353     100.942  73.753  47.974  1.00  0.00      PROA H
ATOM   2526 HD13 LEU   353      99.462  73.603  49.007  1.00  0.00      PROA H
ATOM   2527  CD2 LEU   353      97.644  73.001  47.022  1.00  0.00      PROA C
ATOM   2528 HD21 LEU   353      97.219  72.147  46.447  1.00  0.00      PROA H
ATOM   2529 HD22 LEU   353      97.243  73.943  46.602  1.00  0.00      PROA H
ATOM   2530 HD23 LEU   353      97.325  72.898  48.082  1.00  0.00      PROA H
ATOM   2531  C   LEU   353      99.761  72.888  43.033  1.00  0.00      PROA C
ATOM   2532  O   LEU   353      99.486  73.997  42.579  1.00  0.00      PROA O
ATOM   2533  N   ALA   354     100.596  72.039  42.383  1.00  0.00      PROA N
ATOM   2534  HN  ALA   354     100.758  71.126  42.750  1.00  0.00      PROA H
ATOM   2535  CA  ALA   354     101.293  72.327  41.141  1.00  0.00      PROA C
ATOM   2536  HA  ALA   354     101.749  73.303  41.216  1.00  0.00      PROA H
ATOM   2537  CB  ALA   354     102.390  71.258  40.936  1.00  0.00      PROA C
ATOM   2538  HB1 ALA   354     101.925  70.245  40.879  1.00  0.00      PROA H
ATOM   2539  HB2 ALA   354     103.097  71.267  41.795  1.00  0.00      PROA H
ATOM   2540  HB3 ALA   354     102.946  71.442  39.996  1.00  0.00      PROA H
ATOM   2541  C   ALA   354     100.381  72.398  39.921  1.00  0.00      PROA C
ATOM   2542  O   ALA   354      99.658  71.443  39.639  1.00  0.00      PROA O
ATOM   2543  N   GLY   355     100.453  73.511  39.146  1.00  0.00      PROA N
ATOM   2544  HN  GLY   355     101.023  74.285  39.434  1.00  0.00      PROA H
ATOM   2545  CA  GLY   355      99.718  73.697  37.900  1.00  0.00      PROA C
ATOM   2546  HA1 GLY   355      98.820  73.097  37.938  1.00  0.00      PROA H
ATOM   2547  HA2 GLY   355     100.357  73.377  37.089  1.00  0.00      PROA H
ATOM   2548  C   GLY   355      99.326  75.155  37.690  1.00  0.00      PROA C
ATOM   2549  O   GLY   355      99.677  76.045  38.460  1.00  0.00      PROA O
ATOM   2550  N   ARG   356      98.585  75.426  36.582  1.00  0.00      PROA N
ATOM   2551  HN  ARG   356      98.387  74.700  35.934  1.00  0.00      PROA H
ATOM   2552  CA  ARG   356      98.014  76.724  36.246  1.00  0.00      PROA C
ATOM   2553  HA  ARG   356      98.771  77.487  36.390  1.00  0.00      PROA H
ATOM   2554  CB  ARG   356      97.537  76.744  34.776  1.00  0.00      PROA C
ATOM   2555  HB1 ARG   356      96.874  77.632  34.622  1.00  0.00      PROA H
ATOM   2556  HB2 ARG   356      96.939  75.826  34.588  1.00  0.00      PROA H
ATOM   2557  CG  ARG   356      98.642  76.815  33.711  1.00  0.00      PROA C
ATOM   2558  HG1 ARG   356      99.176  75.841  33.671  1.00  0.00      PROA H
ATOM   2559  HG2 ARG   356      99.368  77.608  33.986  1.00  0.00      PROA H
ATOM   2560  CD  ARG   356      98.019  77.131  32.340  1.00  0.00      PROA C
ATOM   2561  HD1 ARG   356      97.308  77.974  32.428  1.00  0.00      PROA H
ATOM   2562  HD2 ARG   356      97.493  76.229  31.952  1.00  0.00      PROA H
ATOM   2563  NE  ARG   356      99.064  77.501  31.345  1.00  0.00      PROA N
ATOM   2564  HE  ARG   356      99.285  76.795  30.678  1.00  0.00      PROA H
ATOM   2565  CZ  ARG   356      99.630  78.697  31.191  1.00  0.00      PROA C
ATOM   2566  NH1 ARG   356      99.402  79.710  32.001  1.00  0.00      PROA N
ATOM   2567 HH11 ARG   356      99.957  80.542  31.963  1.00  0.00      PROA H
ATOM   2568 HH12 ARG   356      98.648  79.692  32.655  1.00  0.00      PROA H
ATOM   2569  NH2 ARG   356     100.503  78.847  30.200  1.00  0.00      PROA N
ATOM   2570 HH21 ARG   356     100.569  78.143  29.493  1.00  0.00      PROA H
ATOM   2571 HH22 ARG   356     101.057  79.670  30.151  1.00  0.00      PROA H
ATOM   2572  C   ARG   356      96.800  77.132  37.073  1.00  0.00      PROA C
ATOM   2573  O   ARG   356      96.437  78.312  37.084  1.00  0.00      PROA O
ATOM   2574  N   HSD   357      96.147  76.178  37.759  1.00  0.00      PROA N
ATOM   2575  HN  HSD   357      96.509  75.248  37.808  1.00  0.00      PROA H
ATOM   2576  CA  HSD   357      94.890  76.391  38.434  1.00  0.00      PROA C
ATOM   2577  HA  HSD   357      94.558  77.406  38.269  1.00  0.00      PROA H
ATOM   2578  CB  HSD   357      93.855  75.401  37.856  1.00  0.00      PROA C
ATOM   2579  HB1 HSD   357      92.959  75.501  38.391  1.00  0.00      PROA H
ATOM   2580  HB2 HSD   357      94.215  74.360  37.985  1.00  0.00      PROA H
ATOM   2581  ND1 HSD   357      94.078  74.889  35.391  1.00  0.00      PROA N
ATOM   2582  HD1 HSD   357      94.671  74.089  35.497  1.00  0.00      PROA H
ATOM   2583  CG  HSD   357      93.544  75.654  36.406  1.00  0.00      PROA C
ATOM   2584  CE1 HSD   357      93.649  75.420  34.226  1.00  0.00      PROA C
ATOM   2585  HE1 HSD   357      93.936  75.008  33.258  1.00  0.00      PROA H
ATOM   2586  NE2 HSD   357      92.881  76.477  34.419  1.00  0.00      PROA N
ATOM   2587  CD2 HSD   357      92.778  76.602  35.793  1.00  0.00      PROA C
ATOM   2588  HD2 HSD   357      92.157  77.386  36.218  1.00  0.00      PROA H
ATOM   2589  C   HSD   357      95.042  76.256  39.941  1.00  0.00      PROA C
ATOM   2590  O   HSD   357      95.910  75.541  40.429  1.00  0.00      PROA O
ATOM   2591  N   PHE   358      94.180  76.994  40.678  1.00  0.00      PROA N
ATOM   2592  HN  PHE   358      93.542  77.613  40.236  1.00  0.00      PROA H
ATOM   2593  CA  PHE   358      94.105  76.972  42.123  1.00  0.00      PROA C
ATOM   2594  HA  PHE   358      95.102  76.869  42.528  1.00  0.00      PROA H
ATOM   2595  CB  PHE   358      93.454  78.288  42.647  1.00  0.00      PROA C
ATOM   2596  HB1 PHE   358      93.180  78.164  43.714  1.00  0.00      PROA H
ATOM   2597  HB2 PHE   358      92.550  78.502  42.042  1.00  0.00      PROA H
ATOM   2598  CG  PHE   358      94.368  79.487  42.548  1.00  0.00      PROA C
ATOM   2599  CD1 PHE   358      95.238  79.796  43.609  1.00  0.00      PROA C
ATOM   2600  HD1 PHE   358      95.232  79.197  44.507  1.00  0.00      PROA H
ATOM   2601  CE1 PHE   358      96.135  80.859  43.504  1.00  0.00      PROA C
ATOM   2602  HE1 PHE   358      96.798  81.092  44.320  1.00  0.00      PROA H
ATOM   2603  CZ  PHE   358      96.169  81.621  42.339  1.00  0.00      PROA C
ATOM   2604  HZ  PHE   358      96.858  82.437  42.267  1.00  0.00      PROA H
ATOM   2605  CD2 PHE   358      94.433  80.257  41.369  1.00  0.00      PROA C
ATOM   2606  HD2 PHE   358      93.798  80.020  40.531  1.00  0.00      PROA H
ATOM   2607  CE2 PHE   358      95.324  81.326  41.274  1.00  0.00      PROA C
ATOM   2608  HE2 PHE   358      95.362  81.919  40.382  1.00  0.00      PROA H
ATOM   2609  C   PHE   358      93.321  75.767  42.626  1.00  0.00      PROA C
ATOM   2610  O   PHE   358      92.138  75.612  42.311  1.00  0.00      PROA O
ATOM   2611  N   THR   359      93.983  74.909  43.426  1.00  0.00      PROA N
ATOM   2612  HN  THR   359      94.973  75.012  43.555  1.00  0.00      PROA H
ATOM   2613  CA  THR   359      93.397  73.808  44.177  1.00  0.00      PROA C
ATOM   2614  HA  THR   359      92.637  73.353  43.551  1.00  0.00      PROA H
ATOM   2615  CB  THR   359      94.464  72.764  44.570  1.00  0.00      PROA C
ATOM   2616  HB  THR   359      95.283  73.258  45.143  1.00  0.00      PROA H
ATOM   2617  OG1 THR   359      95.012  72.181  43.397  1.00  0.00      PROA O
ATOM   2618  HG1 THR   359      95.682  71.557  43.701  1.00  0.00      PROA H
ATOM   2619  CG2 THR   359      93.970  71.615  45.467  1.00  0.00      PROA C
ATOM   2620 HG21 THR   359      93.169  71.041  44.967  1.00  0.00      PROA H
ATOM   2621 HG22 THR   359      93.582  72.021  46.427  1.00  0.00      PROA H
ATOM   2622 HG23 THR   359      94.816  70.920  45.693  1.00  0.00      PROA H
ATOM   2623  C   THR   359      92.783  74.370  45.452  1.00  0.00      PROA C
ATOM   2624  O   THR   359      93.500  74.942  46.276  1.00  0.00      PROA O
ATOM   2625  N   GLU   360      91.443  74.220  45.618  1.00  0.00      PROA N
ATOM   2626  HN  GLU   360      90.903  73.750  44.931  1.00  0.00      PROA H
ATOM   2627  CA  GLU   360      90.704  74.719  46.762  1.00  0.00      PROA C
ATOM   2628  HA  GLU   360      91.394  75.121  47.482  1.00  0.00      PROA H
ATOM   2629  CB  GLU   360      89.717  75.829  46.305  1.00  0.00      PROA C
ATOM   2630  HB1 GLU   360      89.012  75.394  45.562  1.00  0.00      PROA H
ATOM   2631  HB2 GLU   360      90.306  76.627  45.803  1.00  0.00      PROA H
ATOM   2632  CG  GLU   360      88.901  76.460  47.454  1.00  0.00      PROA C
ATOM   2633  HG1 GLU   360      89.604  76.768  48.257  1.00  0.00      PROA H
ATOM   2634  HG2 GLU   360      88.205  75.694  47.853  1.00  0.00      PROA H
ATOM   2635  CD  GLU   360      88.072  77.687  47.068  1.00  0.00      PROA C
ATOM   2636  OE1 GLU   360      87.428  78.244  48.005  1.00  0.00      PROA O
ATOM   2637  OE2 GLU   360      88.045  78.107  45.875  1.00  0.00      PROA O
ATOM   2638  C   GLU   360      90.010  73.574  47.482  1.00  0.00      PROA C
ATOM   2639  O   GLU   360      89.122  72.927  46.924  1.00  0.00      PROA O
ATOM   2640  N   GLN   361      90.445  73.285  48.731  1.00  0.00      PROA N
ATOM   2641  HN  GLN   361      91.132  73.873  49.162  1.00  0.00      PROA H
ATOM   2642  CA  GLN   361      90.034  72.142  49.522  1.00  0.00      PROA C
ATOM   2643  HA  GLN   361      89.010  71.898  49.273  1.00  0.00      PROA H
ATOM   2644  CB  GLN   361      90.953  70.919  49.247  1.00  0.00      PROA C
ATOM   2645  HB1 GLN   361      90.699  70.110  49.965  1.00  0.00      PROA H
ATOM   2646  HB2 GLN   361      92.006  71.234  49.410  1.00  0.00      PROA H
ATOM   2647  CG  GLN   361      90.837  70.346  47.815  1.00  0.00      PROA C
ATOM   2648  HG1 GLN   361      91.199  71.110  47.095  1.00  0.00      PROA H
ATOM   2649  HG2 GLN   361      89.768  70.129  47.606  1.00  0.00      PROA H
ATOM   2650  CD  GLN   361      91.625  69.052  47.559  1.00  0.00      PROA C
ATOM   2651  OE1 GLN   361      91.542  68.502  46.461  1.00  0.00      PROA O
ATOM   2652  NE2 GLN   361      92.422  68.574  48.544  1.00  0.00      PROA N
ATOM   2653 HE21 GLN   361      92.928  67.737  48.373  1.00  0.00      PROA H
ATOM   2654 HE22 GLN   361      92.464  69.053  49.408  1.00  0.00      PROA H
ATOM   2655  C   GLN   361      90.070  72.447  51.018  1.00  0.00      PROA C
ATOM   2656  O   GLN   361      90.779  73.344  51.473  1.00  0.00      PROA O
ATOM   2657  N   TRP   362      89.283  71.679  51.806  1.00  0.00      PROA N
ATOM   2658  HN  TRP   362      88.606  71.075  51.394  1.00  0.00      PROA H
ATOM   2659  CA  TRP   362      89.378  71.584  53.248  1.00  0.00      PROA C
ATOM   2660  HA  TRP   362      89.698  72.540  53.639  1.00  0.00      PROA H
ATOM   2661  CB  TRP   362      87.999  71.207  53.851  1.00  0.00      PROA C
ATOM   2662  HB1 TRP   362      88.148  70.902  54.908  1.00  0.00      PROA H
ATOM   2663  HB2 TRP   362      87.610  70.334  53.277  1.00  0.00      PROA H
ATOM   2664  CG  TRP   362      86.967  72.293  53.832  1.00  0.00      PROA C
ATOM   2665  CD1 TRP   362      86.068  72.517  52.826  1.00  0.00      PROA C
ATOM   2666  HD1 TRP   362      86.015  71.951  51.902  1.00  0.00      PROA H
ATOM   2667  NE1 TRP   362      85.257  73.579  53.171  1.00  0.00      PROA N
ATOM   2668  HE1 TRP   362      84.537  73.926  52.606  1.00  0.00      PROA H
ATOM   2669  CE2 TRP   362      85.621  74.095  54.397  1.00  0.00      PROA C
ATOM   2670  CD2 TRP   362      86.716  73.317  54.837  1.00  0.00      PROA C
ATOM   2671  CE3 TRP   362      87.305  73.640  56.068  1.00  0.00      PROA C
ATOM   2672  HE3 TRP   362      88.145  73.079  56.444  1.00  0.00      PROA H
ATOM   2673  CZ3 TRP   362      86.810  74.714  56.832  1.00  0.00      PROA C
ATOM   2674  HZ3 TRP   362      87.292  74.969  57.773  1.00  0.00      PROA H
ATOM   2675  CZ2 TRP   362      85.091  75.143  55.172  1.00  0.00      PROA C
ATOM   2676  HZ2 TRP   362      84.240  75.732  54.846  1.00  0.00      PROA H
ATOM   2677  CH2 TRP   362      85.706  75.447  56.400  1.00  0.00      PROA C
ATOM   2678  HH2 TRP   362      85.319  76.268  57.007  1.00  0.00      PROA H
ATOM   2679  C   TRP   362      90.417  70.547  53.662  1.00  0.00      PROA C
ATOM   2680  O   TRP   362      90.422  69.436  53.145  1.00  0.00      PROA O
ATOM   2681  N   TYR   363      91.287  70.915  54.621  1.00  0.00      PROA N
ATOM   2682  HN  TYR   363      91.212  71.826  55.032  1.00  0.00      PROA H
ATOM   2683  CA  TYR   363      92.389  70.119  55.114  1.00  0.00      PROA C
ATOM   2684  HA  TYR   363      92.376  69.153  54.635  1.00  0.00      PROA H
ATOM   2685  CB  TYR   363      93.717  70.857  54.799  1.00  0.00      PROA C
ATOM   2686  HB1 TYR   363      94.555  70.338  55.304  1.00  0.00      PROA H
ATOM   2687  HB2 TYR   363      93.635  71.902  55.172  1.00  0.00      PROA H
ATOM   2688  CG  TYR   363      94.039  70.927  53.324  1.00  0.00      PROA C
ATOM   2689  CD1 TYR   363      94.728  69.868  52.699  1.00  0.00      PROA C
ATOM   2690  HD1 TYR   363      95.008  68.997  53.279  1.00  0.00      PROA H
ATOM   2691  CE1 TYR   363      95.046  69.931  51.333  1.00  0.00      PROA C
ATOM   2692  HE1 TYR   363      95.571  69.112  50.861  1.00  0.00      PROA H
ATOM   2693  CZ  TYR   363      94.678  71.059  50.591  1.00  0.00      PROA C
ATOM   2694  OH  TYR   363      95.000  71.136  49.233  1.00  0.00      PROA O
ATOM   2695  HH  TYR   363      95.586  70.401  49.034  1.00  0.00      PROA H
ATOM   2696  CD2 TYR   363      93.683  72.058  52.561  1.00  0.00      PROA C
ATOM   2697  HD2 TYR   363      93.155  72.878  53.032  1.00  0.00      PROA H
ATOM   2698  CE2 TYR   363      93.991  72.116  51.193  1.00  0.00      PROA C
ATOM   2699  HE2 TYR   363      93.698  72.977  50.607  1.00  0.00      PROA H
ATOM   2700  C   TYR   363      92.258  69.958  56.636  1.00  0.00      PROA C
ATOM   2701  O   TYR   363      92.169  70.981  57.330  1.00  0.00      PROA O
ATOM   2702  N   PRO   364      92.191  68.722  57.183  1.00  0.00      PROA N
ATOM   2703  CD  PRO   364      92.303  67.460  56.437  1.00  0.00      PROA C
ATOM   2704  HD1 PRO   364      93.191  67.479  55.771  1.00  0.00      PROA H
ATOM   2705  HD2 PRO   364      91.384  67.304  55.831  1.00  0.00      PROA H
ATOM   2706  CA  PRO   364      92.068  68.483  58.619  1.00  0.00      PROA C
ATOM   2707  HA  PRO   364      91.291  69.115  59.029  1.00  0.00      PROA H
ATOM   2708  CB  PRO   364      91.747  66.977  58.714  1.00  0.00      PROA C
ATOM   2709  HB1 PRO   364      90.649  66.802  58.657  1.00  0.00      PROA H
ATOM   2710  HB2 PRO   364      92.136  66.536  59.651  1.00  0.00      PROA H
ATOM   2711  CG  PRO   364      92.433  66.365  57.495  1.00  0.00      PROA C
ATOM   2712  HG1 PRO   364      93.505  66.159  57.717  1.00  0.00      PROA H
ATOM   2713  HG2 PRO   364      91.944  65.428  57.178  1.00  0.00      PROA H
ATOM   2714  C   PRO   364      93.317  68.852  59.411  1.00  0.00      PROA C
ATOM   2715  O   PRO   364      94.436  68.514  59.019  1.00  0.00      PROA O
ATOM   2716  N   VAL   365      93.114  69.550  60.544  1.00  0.00      PROA N
ATOM   2717  HN  VAL   365      92.185  69.838  60.784  1.00  0.00      PROA H
ATOM   2718  CA  VAL   365      94.116  69.935  61.523  1.00  0.00      PROA C
ATOM   2719  HA  VAL   365      94.988  70.283  60.983  1.00  0.00      PROA H
ATOM   2720  CB  VAL   365      93.573  71.049  62.455  1.00  0.00      PROA C
ATOM   2721  HB  VAL   365      92.629  70.686  62.915  1.00  0.00      PROA H
ATOM   2722  CG1 VAL   365      94.537  71.445  63.589  1.00  0.00      PROA C
ATOM   2723 HG11 VAL   365      95.489  71.827  63.172  1.00  0.00      PROA H
ATOM   2724 HG12 VAL   365      94.750  70.568  64.236  1.00  0.00      PROA H
ATOM   2725 HG13 VAL   365      94.077  72.249  64.211  1.00  0.00      PROA H
ATOM   2726  CG2 VAL   365      93.176  72.310  61.675  1.00  0.00      PROA C
ATOM   2727 HG21 VAL   365      92.512  72.044  60.829  1.00  0.00      PROA H
ATOM   2728 HG22 VAL   365      94.080  72.818  61.281  1.00  0.00      PROA H
ATOM   2729 HG23 VAL   365      92.623  73.008  62.346  1.00  0.00      PROA H
ATOM   2730  C   VAL   365      94.500  68.719  62.360  1.00  0.00      PROA C
ATOM   2731  O   VAL   365      93.680  68.178  63.104  1.00  0.00      PROA O
ATOM   2732  N   THR   366      95.771  68.276  62.242  1.00  0.00      PROA N
ATOM   2733  HN  THR   366      96.389  68.735  61.607  1.00  0.00      PROA H
ATOM   2734  CA  THR   366      96.351  67.139  62.938  1.00  0.00      PROA C
ATOM   2735  HA  THR   366      95.543  66.500  63.278  1.00  0.00      PROA H
ATOM   2736  CB  THR   366      97.312  66.333  62.030  1.00  0.00      PROA C
ATOM   2737  HB  THR   366      97.579  65.379  62.531  1.00  0.00      PROA H
ATOM   2738  OG1 THR   366      98.521  67.014  61.723  1.00  0.00      PROA O
ATOM   2739  HG1 THR   366      98.281  67.895  61.424  1.00  0.00      PROA H
ATOM   2740  CG2 THR   366      96.666  65.902  60.703  1.00  0.00      PROA C
ATOM   2741 HG21 THR   366      96.483  66.774  60.047  1.00  0.00      PROA H
ATOM   2742 HG22 THR   366      95.697  65.397  60.904  1.00  0.00      PROA H
ATOM   2743 HG23 THR   366      97.345  65.193  60.168  1.00  0.00      PROA H
ATOM   2744  C   THR   366      97.125  67.633  64.156  1.00  0.00      PROA C
ATOM   2745  O   THR   366      97.851  68.623  64.080  1.00  0.00      PROA O
ATOM   2746  N   LEU   367      96.989  66.953  65.310  1.00  0.00      PROA N
ATOM   2747  HN  LEU   367      96.341  66.200  65.385  1.00  0.00      PROA H
ATOM   2748  CA  LEU   367      97.768  67.231  66.500  1.00  0.00      PROA C
ATOM   2749  HA  LEU   367      98.007  68.285  66.516  1.00  0.00      PROA H
ATOM   2750  CB  LEU   367      96.955  66.871  67.772  1.00  0.00      PROA C
ATOM   2751  HB1 LEU   367      97.658  66.721  68.621  1.00  0.00      PROA H
ATOM   2752  HB2 LEU   367      96.423  65.910  67.583  1.00  0.00      PROA H
ATOM   2753  CG  LEU   367      95.913  67.936  68.190  1.00  0.00      PROA C
ATOM   2754  HG  LEU   367      96.369  68.944  68.064  1.00  0.00      PROA H
ATOM   2755  CD1 LEU   367      94.630  67.870  67.337  1.00  0.00      PROA C
ATOM   2756 HD11 LEU   367      94.147  66.875  67.438  1.00  0.00      PROA H
ATOM   2757 HD12 LEU   367      94.871  68.036  66.264  1.00  0.00      PROA H
ATOM   2758 HD13 LEU   367      93.910  68.650  67.667  1.00  0.00      PROA H
ATOM   2759  CD2 LEU   367      95.613  67.859  69.694  1.00  0.00      PROA C
ATOM   2760 HD21 LEU   367      96.537  68.038  70.282  1.00  0.00      PROA H
ATOM   2761 HD22 LEU   367      95.213  66.859  69.956  1.00  0.00      PROA H
ATOM   2762 HD23 LEU   367      94.866  68.635  69.971  1.00  0.00      PROA H
ATOM   2763  C   LEU   367      99.058  66.414  66.459  1.00  0.00      PROA C
ATOM   2764  O   LEU   367      98.977  65.192  66.318  1.00  0.00      PROA O
ATOM   2765  N   PRO   368     100.264  67.030  66.562  1.00  0.00      PROA N
ATOM   2766  CD  PRO   368     100.464  68.480  66.672  1.00  0.00      PROA C
ATOM   2767  HD1 PRO   368      99.798  68.908  67.452  1.00  0.00      PROA H
ATOM   2768  HD2 PRO   368     100.250  68.960  65.689  1.00  0.00      PROA H
ATOM   2769  CA  PRO   368     101.517  66.305  66.718  1.00  0.00      PROA C
ATOM   2770  HA  PRO   368     101.582  65.523  65.971  1.00  0.00      PROA H
ATOM   2771  CB  PRO   368     102.594  67.388  66.578  1.00  0.00      PROA C
ATOM   2772  HB1 PRO   368     102.894  67.478  65.559  1.00  0.00      PROA H
ATOM   2773  HB2 PRO   368     103.502  67.160  67.156  1.00  0.00      PROA H
ATOM   2774  CG  PRO   368     101.933  68.677  67.046  1.00  0.00      PROA C
ATOM   2775  HG1 PRO   368     102.057  68.764  68.145  1.00  0.00      PROA H
ATOM   2776  HG2 PRO   368     102.367  69.575  66.563  1.00  0.00      PROA H
ATOM   2777  C   PRO   368     101.570  65.590  68.055  1.00  0.00      PROA C
ATOM   2778  O   PRO   368     101.593  66.235  69.101  1.00  0.00      PROA O
ATOM   2779  N   THR   369     101.560  64.248  68.015  1.00  0.00      PROA N
ATOM   2780  HN  THR   369     101.550  63.775  67.137  1.00  0.00      PROA H
ATOM   2781  CA  THR   369     101.513  63.368  69.170  1.00  0.00      PROA C
ATOM   2782  HA  THR   369     100.680  63.689  69.769  1.00  0.00      PROA H
ATOM   2783  CB  THR   369     101.335  61.889  68.762  1.00  0.00      PROA C
ATOM   2784  HB  THR   369     101.318  61.245  69.666  1.00  0.00      PROA H
ATOM   2785  OG1 THR   369     102.379  61.441  67.904  1.00  0.00      PROA O
ATOM   2786  HG1 THR   369     103.200  61.696  68.355  1.00  0.00      PROA H
ATOM   2787  CG2 THR   369     100.021  61.638  68.020  1.00  0.00      PROA C
ATOM   2788 HG21 THR   369      99.938  62.251  67.105  1.00  0.00      PROA H
ATOM   2789 HG22 THR   369      99.185  61.920  68.621  1.00  0.00      PROA H
ATOM   2790 HG23 THR   369      99.927  60.565  67.742  1.00  0.00      PROA H
ATOM   2791  C   THR   369     102.761  63.512  70.037  1.00  0.00      PROA C
ATOM   2792  O   THR   369     103.869  63.210  69.596  1.00  0.00      PROA O
ATOM   2793  N   GLY   370     102.583  64.001  71.284  1.00  0.00      PROA N
ATOM   2794  HN  GLY   370     101.663  64.261  71.581  1.00  0.00      PROA H
ATOM   2795  CA  GLY   370     103.611  64.138  72.297  1.00  0.00      PROA C
ATOM   2796  HA1 GLY   370     103.216  64.727  73.113  1.00  0.00      PROA H
ATOM   2797  HA2 GLY   370     104.447  64.638  71.863  1.00  0.00      PROA H
ATOM   2798  C   GLY   370     104.051  62.778  72.799  1.00  0.00      PROA C
ATOM   2799  O   GLY   370     103.273  61.828  72.872  1.00  0.00      PROA O
ATOM   2800  N   SER   371     105.343  62.669  73.158  1.00  0.00      PROA N
ATOM   2801  HN  SER   371     105.950  63.462  73.146  1.00  0.00      PROA H
ATOM   2802  CA  SER   371     105.987  61.439  73.588  1.00  0.00      PROA C
ATOM   2803  HA  SER   371     105.753  60.656  72.881  1.00  0.00      PROA H
ATOM   2804  CB  SER   371     107.526  61.659  73.619  1.00  0.00      PROA C
ATOM   2805  HB1 SER   371     107.863  62.015  72.614  1.00  0.00      PROA H
ATOM   2806  HB2 SER   371     108.045  60.716  73.865  1.00  0.00      PROA H
ATOM   2807  OG  SER   371     107.895  62.650  74.566  1.00  0.00      PROA O
ATOM   2808  HG1 SER   371     107.479  62.394  75.403  1.00  0.00      PROA H
ATOM   2809  C   SER   371     105.464  60.890  74.907  1.00  0.00      PROA C
ATOM   2810  O   SER   371     105.502  61.559  75.938  1.00  0.00      PROA O
ATOM   2811  N   GLY   372     104.996  59.625  74.873  1.00  0.00      PROA N
ATOM   2812  HN  GLY   372     104.884  59.157  73.998  1.00  0.00      PROA H
ATOM   2813  CA  GLY   372     104.641  58.820  76.020  1.00  0.00      PROA C
ATOM   2814  HA1 GLY   372     103.575  58.626  76.019  1.00  0.00      PROA H
ATOM   2815  HA2 GLY   372     104.933  59.316  76.935  1.00  0.00      PROA H
ATOM   2816  C   GLY   372     105.299  57.491  75.802  1.00  0.00      PROA C
ATOM   2817  O   GLY   372     105.449  56.917  74.756  1.00  0.00      PROA O
ATOM   2818  N   GLY   373     105.602  56.804  76.820  1.00  0.00      PROA N
ATOM   2819  HN  GLY   373     105.820  57.407  77.705  1.00  0.00      PROA H
ATOM   2820  CA  GLY   373     106.716  55.608  76.743  1.00  0.00      PROA C
ATOM   2821  HA1 GLY   373     107.726  55.446  77.424  1.00  0.00      PROA H
ATOM   2822  HA2 GLY   373     107.328  55.698  75.933  1.00  0.00      PROA H
ATOM   2823  C   GLY   373     106.071  54.462  77.214  1.00  0.00      PROA C
ATOM   2824  O   GLY   373     105.013  54.600  77.837  1.00  0.00      PROA O
ATOM   2825  N   SER   374     106.884  53.416  77.262  1.00  0.00      PROA N
ATOM   2826  HN  SER   374     107.810  53.525  76.933  1.00  0.00      PROA H
ATOM   2827  CA  SER   374     106.506  52.081  77.581  1.00  0.00      PROA C
ATOM   2828  HA  SER   374     107.369  51.464  77.451  1.00  0.00      PROA H
ATOM   2829  CB  SER   374     106.048  51.905  78.943  1.00  0.00      PROA C
ATOM   2830  HB1 SER   374     105.074  52.353  79.002  1.00  0.00      PROA H
ATOM   2831  HB2 SER   374     106.712  52.353  79.631  1.00  0.00      PROA H
ATOM   2832  OG  SER   374     105.974  50.518  79.125  1.00  0.00      PROA O
ATOM   2833  HG1 SER   374     105.108  50.210  79.040  1.00  0.00      PROA H
ATOM   2834  C   SER   374     105.463  51.519  76.628  1.00  0.00      PROA C
ATOM   2835  O   SER   374     104.525  52.190  76.239  1.00  0.00      PROA O
ATOM   2836  N   GLY   375     105.565  50.251  76.155  1.00  0.00      PROA N
ATOM   2837  HN  GLY   375     104.893  49.941  75.504  1.00  0.00      PROA H
ATOM   2838  CA  GLY   375     106.472  49.227  76.469  1.00  0.00      PROA C
ATOM   2839  HA1 GLY   375     107.150  49.596  77.254  1.00  0.00      PROA H
ATOM   2840  HA2 GLY   375     107.089  48.923  75.638  1.00  0.00      PROA H
ATOM   2841  C   GLY   375     105.565  48.027  76.929  1.00  0.00      PROA C
ATOM   2842  O   GLY   375     104.951  48.110  77.988  1.00  0.00      PROA O
ATOM   2843  N   GLY   376     105.836  46.845  76.318  1.00  0.00      PROA N
ATOM   2844  HN  GLY   376     106.501  46.773  75.577  1.00  0.00      PROA H
ATOM   2845  CA  GLY   376     105.141  45.612  76.624  1.00  0.00      PROA C
ATOM   2846  HA1 GLY   376     104.142  45.863  76.972  1.00  0.00      PROA H
ATOM   2847  HA2 GLY   376     105.679  45.065  77.393  1.00  0.00      PROA H
ATOM   2848  C   GLY   376     105.050  44.765  75.389  1.00  0.00      PROA C
ATOM   2849  O   GLY   376     104.998  45.296  74.282  1.00  0.00      PROA O
ATOM   2850  N   MET   377     105.050  43.430  75.558  1.00  0.00      PROA N
ATOM   2851  HN  MET   377     105.025  43.057  76.481  1.00  0.00      PROA H
ATOM   2852  CA  MET   377     105.109  42.447  74.487  1.00  0.00      PROA C
ATOM   2853  HA  MET   377     104.912  42.920  73.547  1.00  0.00      PROA H
ATOM   2854  CB  MET   377     106.497  41.762  74.493  1.00  0.00      PROA C
ATOM   2855  HB1 MET   377     106.468  40.866  73.838  1.00  0.00      PROA H
ATOM   2856  HB2 MET   377     106.727  41.438  75.533  1.00  0.00      PROA H
ATOM   2857  CG  MET   377     107.634  42.677  74.009  1.00  0.00      PROA C
ATOM   2858  HG1 MET   377     107.441  43.704  74.391  1.00  0.00      PROA H
ATOM   2859  HG2 MET   377     107.597  42.714  72.900  1.00  0.00      PROA H
ATOM   2860  SD  MET   377     109.294  42.159  74.541  1.00  0.00      PROA S
ATOM   2861  CE  MET   377     109.428  40.554  73.733  1.00  0.00      PROA C
ATOM   2862  HE1 MET   377     109.325  40.628  72.627  1.00  0.00      PROA H
ATOM   2863  HE2 MET   377     108.634  39.875  74.108  1.00  0.00      PROA H
ATOM   2864  HE3 MET   377     110.419  40.093  73.947  1.00  0.00      PROA H
ATOM   2865  C   MET   377     104.066  41.408  74.564  1.00  0.00      PROA C
ATOM   2866  O   MET   377     103.598  41.170  75.554  1.00  0.00      PROA O
ATOM   2867  N   GLY   378     103.648  40.690  73.558  1.00  0.00      PROA N
ATOM   2868  HN  GLY   378     104.037  40.942  72.708  1.00  0.00      PROA H
ATOM   2869  CA  GLY   378     102.645  39.619  73.528  1.00  0.00      PROA C
ATOM   2870  HA1 GLY   378     102.432  39.278  74.531  1.00  0.00      PROA H
ATOM   2871  HA2 GLY   378     103.066  38.826  72.942  1.00  0.00      PROA H
ATOM   2872  C   GLY   378     101.361  40.147  72.884  1.00  0.00      PROA C
ATOM   2873  O   GLY   378     100.990  41.281  73.164  1.00  0.00      PROA O
ATOM   2874  N   SER   379     100.615  39.436  71.991  1.00  0.00      PROA N
ATOM   2875  HN  SER   379      99.860  39.954  71.603  1.00  0.00      PROA H
ATOM   2876  CA  SER   379     100.584  38.068  71.473  1.00  0.00      PROA C
ATOM   2877  HA  SER   379     100.260  38.152  70.444  1.00  0.00      PROA H
ATOM   2878  CB  SER   379     101.918  37.280  71.480  1.00  0.00      PROA C
ATOM   2879  HB1 SER   379     102.194  37.025  72.526  1.00  0.00      PROA H
ATOM   2880  HB2 SER   379     102.723  37.905  71.029  1.00  0.00      PROA H
ATOM   2881  OG  SER   379     101.824  36.078  70.737  1.00  0.00      PROA O
ATOM   2882  HG1 SER   379     101.381  35.440  71.313  1.00  0.00      PROA H
ATOM   2883  C   SER   379      99.434  37.281  72.072  1.00  0.00      PROA C
ATOM   2884  O   SER   379      99.345  37.117  73.287  1.00  0.00      PROA O
ATOM   2885  N   GLY   380      98.535  36.767  71.194  1.00  0.00      PROA N
ATOM   2886  HN  GLY   380      98.692  36.897  70.211  1.00  0.00      PROA H
ATOM   2887  CA  GLY   380      97.297  36.067  71.525  1.00  0.00      PROA C
ATOM   2888  HA1 GLY   380      97.484  35.457  72.395  1.00  0.00      PROA H
ATOM   2889  HA2 GLY   380      97.033  35.446  70.681  1.00  0.00      PROA H
ATOM   2890  C   GLY   380      96.160  37.042  71.819  1.00  0.00      PROA C
ATOM   2891  O   GLY   380      96.395  38.181  72.203  1.00  0.00      PROA O
ATOM   2892  N   GLY   381      94.882  36.649  71.640  1.00  0.00      PROA N
ATOM   2893  HN  GLY   381      94.149  37.290  71.883  1.00  0.00      PROA H
ATOM   2894  CA  GLY   381      94.412  35.364  71.162  1.00  0.00      PROA C
ATOM   2895  HA1 GLY   381      95.000  34.572  71.604  1.00  0.00      PROA H
ATOM   2896  HA2 GLY   381      94.482  35.339  70.101  1.00  0.00      PROA H
ATOM   2897  C   GLY   381      92.960  35.242  71.584  1.00  0.00      PROA C
ATOM   2898  O   GLY   381      92.674  35.090  72.767  1.00  0.00      PROA O
ATOM   2899  N   GLY   382      92.023  35.279  70.608  1.00  0.00      PROA N
ATOM   2900  HN  GLY   382      92.296  35.351  69.658  1.00  0.00      PROA H
ATOM   2901  CA  GLY   382      90.574  35.302  70.837  1.00  0.00      PROA C
ATOM   2902  HA1 GLY   382      90.345  34.564  71.595  1.00  0.00      PROA H
ATOM   2903  HA2 GLY   382      90.093  35.041  69.901  1.00  0.00      PROA H
ATOM   2904  C   GLY   382      90.066  36.675  71.305  1.00  0.00      PROA C
ATOM   2905  O   GLY   382      90.846  37.570  71.608  1.00  0.00      PROA O
ATOM   2906  N   GLY   383      88.734  36.911  71.352  1.00  0.00      PROA N
ATOM   2907  HN  GLY   383      88.434  37.805  71.681  1.00  0.00      PROA H
ATOM   2908  CA  GLY   383      87.654  36.004  71.013  1.00  0.00      PROA C
ATOM   2909  HA1 GLY   383      88.038  35.000  70.921  1.00  0.00      PROA H
ATOM   2910  HA2 GLY   383      87.206  36.328  70.084  1.00  0.00      PROA H
ATOM   2911  C   GLY   383      86.626  36.049  72.126  1.00  0.00      PROA C
ATOM   2912  O   GLY   383      86.639  35.225  73.035  1.00  0.00      PROA O
ATOM   2913  N   GLY   384      85.678  37.018  72.063  1.00  0.00      PROA N
ATOM   2914  HN  GLY   384      85.707  37.717  71.347  1.00  0.00      PROA H
ATOM   2915  CA  GLY   384      84.593  37.141  73.023  1.00  0.00      PROA C
ATOM   2916  HA1 GLY   384      85.011  37.241  74.015  1.00  0.00      PROA H
ATOM   2917  HA2 GLY   384      83.975  36.258  72.956  1.00  0.00      PROA H
ATOM   2918  C   GLY   384      83.764  38.371  72.712  1.00  0.00      PROA C
ATOM   2919  O   GLY   384      84.293  39.400  72.309  1.00  0.00      PROA O
ATOM   2920  N   SER   385      82.436  38.270  72.911  1.00  0.00      PROA N
ATOM   2921  HN  SER   385      82.049  37.403  73.204  1.00  0.00      PROA H
ATOM   2922  CA  SER   385      81.469  39.338  72.745  1.00  0.00      PROA C
ATOM   2923  HA  SER   385      81.941  40.189  72.276  1.00  0.00      PROA H
ATOM   2924  CB  SER   385      80.311  38.832  71.850  1.00  0.00      PROA C
ATOM   2925  HB1 SER   385      79.893  37.934  72.305  1.00  0.00      PROA H
ATOM   2926  HB2 SER   385      80.708  38.524  70.864  1.00  0.00      PROA H
ATOM   2927  OG  SER   385      79.291  39.801  71.645  1.00  0.00      PROA O
ATOM   2928  HG1 SER   385      78.750  39.783  72.445  1.00  0.00      PROA H
ATOM   2929  C   SER   385      80.953  39.779  74.111  1.00  0.00      PROA C
ATOM   2930  O   SER   385      80.698  38.949  74.984  1.00  0.00      PROA O
ATOM   2931  N   GLY   386      80.804  41.104  74.316  1.00  0.00      PROA N
ATOM   2932  HN  GLY   386      81.074  41.756  73.602  1.00  0.00      PROA H
ATOM   2933  CA  GLY   386      80.227  41.683  75.513  1.00  0.00      PROA C
ATOM   2934  HA1 GLY   386      80.882  41.517  76.337  1.00  0.00      PROA H
ATOM   2935  HA2 GLY   386      79.268  41.232  75.708  1.00  0.00      PROA H
ATOM   2936  C   GLY   386      80.075  43.168  75.282  1.00  0.00      PROA C
ATOM   2937  O   GLY   386      81.035  43.850  74.922  1.00  0.00      PROA O
ATOM   2938  N   GLY   387      78.849  43.698  75.480  1.00  0.00      PROA N
ATOM   2939  HN  GLY   387      78.099  43.119  75.789  1.00  0.00      PROA H
ATOM   2940  CA  GLY   387      78.530  45.108  75.319  1.00  0.00      PROA C
ATOM   2941  HA1 GLY   387      77.511  45.182  74.952  1.00  0.00      PROA H
ATOM   2942  HA2 GLY   387      79.216  45.548  74.611  1.00  0.00      PROA H
ATOM   2943  C   GLY   387      78.621  45.833  76.640  1.00  0.00      PROA C
ATOM   2944  O   GLY   387      78.367  45.277  77.697  1.00  0.00      PROA O
ATOM   2945  N   GLY   388      78.927  47.139  76.559  1.00  0.00      PROA N
ATOM   2946  HN  GLY   388      79.239  47.551  75.716  1.00  0.00      PROA H
ATOM   2947  CA  GLY   388      78.568  48.105  77.543  1.00  0.00      PROA C
ATOM   2948  HA1 GLY   388      79.034  47.818  78.395  1.00  0.00      PROA H
ATOM   2949  HA2 GLY   388      78.160  47.779  78.371  1.00  0.00      PROA H
ATOM   2950  C   GLY   388      78.750  49.512  77.205  1.00  0.00      PROA C
ATOM   2951  O   GLY   388      79.521  49.877  76.323  1.00  0.00      PROA O
ATOM   2952  N   SER   389      77.899  50.219  77.880  1.00  0.00      PROA N
ATOM   2953  HN  SER   389      77.399  49.796  78.645  1.00  0.00      PROA H
ATOM   2954  CA  SER   389      77.574  51.571  77.559  1.00  0.00      PROA C
ATOM   2955  HA  SER   389      77.579  51.690  76.484  1.00  0.00      PROA H
ATOM   2956  CB  SER   389      76.154  51.843  78.120  1.00  0.00      PROA C
ATOM   2957  HB1 SER   389      76.170  51.739  79.229  1.00  0.00      PROA H
ATOM   2958  HB2 SER   389      75.449  51.093  77.701  1.00  0.00      PROA H
ATOM   2959  OG  SER   389      75.680  53.143  77.804  1.00  0.00      PROA O
ATOM   2960  HG1 SER   389      74.785  53.201  78.174  1.00  0.00      PROA H
ATOM   2961  C   SER   389      78.605  52.553  78.092  1.00  0.00      PROA C
ATOM   2962  O   SER   389      79.178  52.335  79.154  1.00  0.00      PROA O
ATOM   2963  N   GLY   390      78.761  53.702  77.409  1.00  0.00      PROA N
ATOM   2964  HN  GLY   390      78.288  53.851  76.546  1.00  0.00      PROA H
ATOM   2965  CA  GLY   390      79.638  54.771  77.819  1.00  0.00      PROA C
ATOM   2966  HA1 GLY   390      80.609  54.354  78.082  1.00  0.00      PROA H
ATOM   2967  HA2 GLY   390      79.222  55.296  78.667  1.00  0.00      PROA H
ATOM   2968  C   GLY   390      79.800  55.739  76.654  1.00  0.00      PROA C
ATOM   2969  O   GLY   390      80.781  55.707  75.912  1.00  0.00      PROA O
ATOM   2970  N   GLY   391      78.794  56.618  76.448  1.00  0.00      PROA N
ATOM   2971  HN  GLY   391      78.029  56.672  77.083  1.00  0.00      PROA H
ATOM   2972  CA  GLY   391      78.769  57.574  75.350  1.00  0.00      PROA C
ATOM   2973  HA1 GLY   391      77.731  57.824  75.161  1.00  0.00      PROA H
ATOM   2974  HA2 GLY   391      79.203  57.102  74.483  1.00  0.00      PROA H
ATOM   2975  C   GLY   391      79.527  58.856  75.662  1.00  0.00      PROA C
ATOM   2976  O   GLY   391      79.550  59.336  76.791  1.00  0.00      PROA O
ATOM   2977  N   LYS   392      80.134  59.450  74.609  1.00  0.00      PROA N
ATOM   2978  HN  LYS   392      80.206  58.956  73.754  1.00  0.00      PROA H
ATOM   2979  CA  LYS   392      80.697  60.784  74.571  1.00  0.00      PROA C
ATOM   2980  HA  LYS   392      80.145  61.408  75.264  1.00  0.00      PROA H
ATOM   2981  CB  LYS   392      82.203  60.791  74.954  1.00  0.00      PROA C
ATOM   2982  HB1 LYS   392      82.741  61.543  74.338  1.00  0.00      PROA H
ATOM   2983  HB2 LYS   392      82.625  59.786  74.748  1.00  0.00      PROA H
ATOM   2984  CG  LYS   392      82.436  61.093  76.429  1.00  0.00      PROA C
ATOM   2985  HG1 LYS   392      81.865  60.375  77.059  1.00  0.00      PROA H
ATOM   2986  HG2 LYS   392      82.027  62.083  76.530  1.00  0.00      PROA H
ATOM   2987  CD  LYS   392      83.906  61.086  76.850  1.00  0.00      PROA C
ATOM   2988  HD1 LYS   392      84.462  61.813  76.235  1.00  0.00      PROA H
ATOM   2989  HD2 LYS   392      84.307  60.083  76.747  1.00  0.00      PROA H
ATOM   2990  CE  LYS   392      84.091  61.356  78.271  1.00  0.00      PROA C
ATOM   2991  HE1 LYS   392      83.419  60.900  79.001  1.00  0.00      PROA H
ATOM   2992  HE2 LYS   392      83.740  62.266  78.042  1.00  0.00      PROA H
ATOM   2993  NZ  LYS   392      85.442  61.494  78.809  1.00  0.00      PROA N
ATOM   2994  HZ1 LYS   392      86.056  62.077  78.225  1.00  0.00      PROA H
ATOM   2995  HZ2 LYS   392      85.746  60.515  78.741  1.00  0.00      PROA H
ATOM   2996  HZ3 LYS   392      85.502  61.767  79.810  1.00  0.00      PROA H
ATOM   2997  C   LYS   392      80.420  61.413  73.210  1.00  0.00      PROA C
ATOM   2998  O   LYS   392      80.196  60.705  72.224  1.00  0.00      PROA O
ATOM   2999  N   GLY   393      80.372  62.772  73.189  1.00  0.00      PROA N
ATOM   3000  HN  GLY   393      80.751  63.281  73.958  1.00  0.00      PROA H
ATOM   3001  CA  GLY   393      79.820  63.602  72.123  1.00  0.00      PROA C
ATOM   3002  HA1 GLY   393      80.000  64.633  72.400  1.00  0.00      PROA H
ATOM   3003  HA2 GLY   393      78.756  63.407  72.089  1.00  0.00      PROA H
ATOM   3004  C   GLY   393      80.397  63.371  70.739  1.00  0.00      PROA C
ATOM   3005  O   GLY   393      81.567  63.053  70.556  1.00  0.00      PROA O
ATOM   3006  N   LYS   394      79.540  63.614  69.715  1.00  0.00      PROA N
ATOM   3007  HN  LYS   394      78.603  63.843  69.918  1.00  0.00      PROA H
ATOM   3008  CA  LYS   394      79.843  63.557  68.293  1.00  0.00      PROA C
ATOM   3009  HA  LYS   394      80.563  62.817  68.110  1.00  0.00      PROA H
ATOM   3010  CB  LYS   394      78.524  63.228  67.544  1.00  0.00      PROA C
ATOM   3011  HB1 LYS   394      77.860  64.059  67.685  1.00  0.00      PROA H
ATOM   3012  HB2 LYS   394      78.057  62.342  68.029  1.00  0.00      PROA H
ATOM   3013  CG  LYS   394      78.622  62.957  66.039  1.00  0.00      PROA C
ATOM   3014  HG1 LYS   394      79.246  62.049  65.878  1.00  0.00      PROA H
ATOM   3015  HG2 LYS   394      79.119  63.820  65.541  1.00  0.00      PROA H
ATOM   3016  CD  LYS   394      77.237  62.739  65.397  1.00  0.00      PROA C
ATOM   3017  HD1 LYS   394      76.614  63.640  65.587  1.00  0.00      PROA H
ATOM   3018  HD2 LYS   394      76.761  61.861  65.884  1.00  0.00      PROA H
ATOM   3019  CE  LYS   394      77.314  62.490  63.889  1.00  0.00      PROA C
ATOM   3020  HE1 LYS   394      77.893  61.563  63.684  1.00  0.00      PROA H
ATOM   3021  HE2 LYS   394      77.797  63.358  63.387  1.00  0.00      PROA H
ATOM   3022  NZ  LYS   394      75.965  62.317  63.304  1.00  0.00      PROA N
ATOM   3023  HZ1 LYS   394      75.412  63.193  63.461  1.00  0.00      PROA H
ATOM   3024  HZ2 LYS   394      75.495  61.510  63.746  1.00  0.00      PROA H
ATOM   3025  HZ3 LYS   394      76.059  62.159  62.278  1.00  0.00      PROA H
ATOM   3026  C   LYS   394      80.521  64.836  67.826  1.00  0.00      PROA C
ATOM   3027  O   LYS   394      79.942  65.629  67.090  1.00  0.00      PROA O
ATOM   3028  N   GLY   395      81.746  65.086  68.341  1.00  0.00      PROA N
ATOM   3029  HN  GLY   395      82.175  64.416  68.952  1.00  0.00      PROA H
ATOM   3030  CA  GLY   395      82.549  66.258  68.040  1.00  0.00      PROA C
ATOM   3031  HA1 GLY   395      83.285  66.379  68.827  1.00  0.00      PROA H
ATOM   3032  HA2 GLY   395      81.901  67.121  67.996  1.00  0.00      PROA H
ATOM   3033  C   GLY   395      83.257  66.072  66.712  1.00  0.00      PROA C
ATOM   3034  O   GLY   395      83.763  64.991  66.404  1.00  0.00      PROA O
ATOM   3035  N   GLY   396      83.305  67.153  65.907  1.00  0.00      PROA N
ATOM   3036  HN  GLY   396      82.886  68.012  66.185  1.00  0.00      PROA H
ATOM   3037  CA  GLY   396      83.990  67.186  64.624  1.00  0.00      PROA C
ATOM   3038  HA1 GLY   396      83.595  68.018  64.052  1.00  0.00      PROA H
ATOM   3039  HA2 GLY   396      83.791  66.256  64.111  1.00  0.00      PROA H
ATOM   3040  C   GLY   396      85.489  67.359  64.790  1.00  0.00      PROA C
ATOM   3041  O   GLY   396      85.986  67.729  65.853  1.00  0.00      PROA O
ATOM   3042  N   CYS   397      86.245  67.072  63.712  1.00  0.00      PROA N
ATOM   3043  HN  CYS   397      85.800  66.765  62.873  1.00  0.00      PROA H
ATOM   3044  CA  CYS   397      87.680  67.245  63.614  1.00  0.00      PROA C
ATOM   3045  HA  CYS   397      88.105  67.166  64.604  1.00  0.00      PROA H
ATOM   3046  CB  CYS   397      88.281  66.130  62.716  1.00  0.00      PROA C
ATOM   3047  HB1 CYS   397      89.347  66.361  62.499  1.00  0.00      PROA H
ATOM   3048  HB2 CYS   397      87.731  66.118  61.747  1.00  0.00      PROA H
ATOM   3049  SG  CYS   397      88.147  64.513  63.534  1.00  0.00      PROA S
ATOM   3050  HG1 CYS   397      86.822  64.552  63.632  1.00  0.00      PROA H
ATOM   3051  C   CYS   397      87.988  68.607  62.993  1.00  0.00      PROA C
ATOM   3052  O   CYS   397      87.653  68.776  61.814  1.00  0.00      PROA O
ATOM   3053  N   PRO   398      88.598  69.577  63.715  1.00  0.00      PROA N
ATOM   3054  CD  PRO   398      89.051  69.414  65.105  1.00  0.00      PROA C
ATOM   3055  HD1 PRO   398      89.941  68.742  65.136  1.00  0.00      PROA H
ATOM   3056  HD2 PRO   398      88.238  68.991  65.730  1.00  0.00      PROA H
ATOM   3057  CA  PRO   398      88.973  70.900  63.190  1.00  0.00      PROA C
ATOM   3058  HA  PRO   398      88.070  71.467  62.994  1.00  0.00      PROA H
ATOM   3059  CB  PRO   398      89.853  71.522  64.294  1.00  0.00      PROA C
ATOM   3060  HB1 PRO   398      89.692  72.613  64.374  1.00  0.00      PROA H
ATOM   3061  HB2 PRO   398      90.926  71.321  64.093  1.00  0.00      PROA H
ATOM   3062  CG  PRO   398      89.428  70.817  65.581  1.00  0.00      PROA C
ATOM   3063  HG1 PRO   398      90.253  70.789  66.319  1.00  0.00      PROA H
ATOM   3064  HG2 PRO   398      88.547  71.324  66.033  1.00  0.00      PROA H
ATOM   3065  C   PRO   398      89.663  70.875  61.840  1.00  0.00      PROA C
ATOM   3066  O   PRO   398      90.558  70.055  61.631  1.00  0.00      PROA O
ATOM   3067  N   ALA   399      89.254  71.762  60.911  1.00  0.00      PROA N
ATOM   3068  HN  ALA   399      88.552  72.433  61.139  1.00  0.00      PROA H
ATOM   3069  CA  ALA   399      89.733  71.787  59.547  1.00  0.00      PROA C
ATOM   3070  HA  ALA   399      90.717  71.346  59.510  1.00  0.00      PROA H
ATOM   3071  CB  ALA   399      88.762  71.006  58.636  1.00  0.00      PROA C
ATOM   3072  HB1 ALA   399      87.746  71.455  58.685  1.00  0.00      PROA H
ATOM   3073  HB2 ALA   399      88.692  69.951  58.987  1.00  0.00      PROA H
ATOM   3074  HB3 ALA   399      89.115  71.023  57.586  1.00  0.00      PROA H
ATOM   3075  C   ALA   399      89.869  73.221  59.059  1.00  0.00      PROA C
ATOM   3076  O   ALA   399      89.137  74.099  59.516  1.00  0.00      PROA O
ATOM   3077  N   VAL   400      90.820  73.459  58.118  1.00  0.00      PROA N
ATOM   3078  HN  VAL   400      91.394  72.705  57.793  1.00  0.00      PROA H
ATOM   3079  CA  VAL   400      91.109  74.757  57.519  1.00  0.00      PROA C
ATOM   3080  HA  VAL   400      90.413  75.476  57.930  1.00  0.00      PROA H
ATOM   3081  CB  VAL   400      92.567  75.223  57.762  1.00  0.00      PROA C
ATOM   3082  HB  VAL   400      93.261  74.553  57.206  1.00  0.00      PROA H
ATOM   3083  CG1 VAL   400      92.805  76.675  57.294  1.00  0.00      PROA C
ATOM   3084 HG11 VAL   400      92.139  77.374  57.841  1.00  0.00      PROA H
ATOM   3085 HG12 VAL   400      92.605  76.769  56.208  1.00  0.00      PROA H
ATOM   3086 HG13 VAL   400      93.861  76.971  57.496  1.00  0.00      PROA H
ATOM   3087  CG2 VAL   400      92.986  75.096  59.236  1.00  0.00      PROA C
ATOM   3088 HG21 VAL   400      92.927  74.039  59.561  1.00  0.00      PROA H
ATOM   3089 HG22 VAL   400      92.327  75.712  59.878  1.00  0.00      PROA H
ATOM   3090 HG23 VAL   400      94.041  75.440  59.357  1.00  0.00      PROA H
ATOM   3091  C   VAL   400      90.902  74.654  56.004  1.00  0.00      PROA C
ATOM   3092  O   VAL   400      91.445  73.758  55.354  1.00  0.00      PROA O
ATOM   3093  N   ARG   401      90.111  75.586  55.430  1.00  0.00      PROA N
ATOM   3094  HN  ARG   401      89.640  76.247  56.013  1.00  0.00      PROA H
ATOM   3095  CA  ARG   401      89.881  75.757  54.012  1.00  0.00      PROA C
ATOM   3096  HA  ARG   401      89.898  74.791  53.533  1.00  0.00      PROA H
ATOM   3097  CB  ARG   401      88.508  76.433  53.798  1.00  0.00      PROA C
ATOM   3098  HB1 ARG   401      88.556  77.467  54.209  1.00  0.00      PROA H
ATOM   3099  HB2 ARG   401      87.752  75.866  54.389  1.00  0.00      PROA H
ATOM   3100  CG  ARG   401      88.020  76.511  52.338  1.00  0.00      PROA C
ATOM   3101  HG1 ARG   401      87.941  75.481  51.929  1.00  0.00      PROA H
ATOM   3102  HG2 ARG   401      88.764  77.077  51.739  1.00  0.00      PROA H
ATOM   3103  CD  ARG   401      86.648  77.209  52.272  1.00  0.00      PROA C
ATOM   3104  HD1 ARG   401      86.744  78.235  52.678  1.00  0.00      PROA H
ATOM   3105  HD2 ARG   401      85.914  76.621  52.855  1.00  0.00      PROA H
ATOM   3106  NE  ARG   401      86.142  77.322  50.875  1.00  0.00      PROA N
ATOM   3107  HE  ARG   401      86.800  77.196  50.135  1.00  0.00      PROA H
ATOM   3108  CZ  ARG   401      84.874  77.586  50.530  1.00  0.00      PROA C
ATOM   3109  NH1 ARG   401      83.903  77.792  51.415  1.00  0.00      PROA N
ATOM   3110 HH11 ARG   401      84.127  77.885  52.401  1.00  0.00      PROA H
ATOM   3111 HH12 ARG   401      82.949  77.820  51.130  1.00  0.00      PROA H
ATOM   3112  NH2 ARG   401      84.562  77.654  49.237  1.00  0.00      PROA N
ATOM   3113 HH21 ARG   401      83.614  77.694  48.946  1.00  0.00      PROA H
ATOM   3114 HH22 ARG   401      85.300  77.646  48.550  1.00  0.00      PROA H
ATOM   3115  C   ARG   401      90.975  76.613  53.403  1.00  0.00      PROA C
ATOM   3116  O   ARG   401      91.158  77.772  53.798  1.00  0.00      PROA O
ATOM   3117  N   LEU   402      91.709  76.044  52.427  1.00  0.00      PROA N
ATOM   3118  HN  LEU   402      91.516  75.104  52.143  1.00  0.00      PROA H
ATOM   3119  CA  LEU   402      92.801  76.681  51.736  1.00  0.00      PROA C
ATOM   3120  HA  LEU   402      92.884  77.708  52.065  1.00  0.00      PROA H
ATOM   3121  CB  LEU   402      94.125  75.930  52.007  1.00  0.00      PROA C
ATOM   3122  HB1 LEU   402      94.947  76.453  51.477  1.00  0.00      PROA H
ATOM   3123  HB2 LEU   402      94.029  74.902  51.593  1.00  0.00      PROA H
ATOM   3124  CG  LEU   402      94.513  75.808  53.493  1.00  0.00      PROA C
ATOM   3125  HG  LEU   402      93.692  75.300  54.049  1.00  0.00      PROA H
ATOM   3126  CD1 LEU   402      95.800  74.979  53.637  1.00  0.00      PROA C
ATOM   3127 HD11 LEU   402      96.669  75.548  53.245  1.00  0.00      PROA H
ATOM   3128 HD12 LEU   402      95.709  74.030  53.064  1.00  0.00      PROA H
ATOM   3129 HD13 LEU   402      95.983  74.744  54.707  1.00  0.00      PROA H
ATOM   3130  CD2 LEU   402      94.637  77.178  54.163  1.00  0.00      PROA C
ATOM   3131 HD21 LEU   402      93.666  77.715  54.115  1.00  0.00      PROA H
ATOM   3132 HD22 LEU   402      95.408  77.789  53.651  1.00  0.00      PROA H
ATOM   3133 HD23 LEU   402      94.908  77.052  55.234  1.00  0.00      PROA H
ATOM   3134  C   LEU   402      92.544  76.659  50.242  1.00  0.00      PROA C
ATOM   3135  O   LEU   402      91.988  75.692  49.715  1.00  0.00      PROA O
ATOM   3136  N   LYS   403      92.983  77.727  49.545  1.00  0.00      PROA N
ATOM   3137  HN  LYS   403      93.345  78.514  50.042  1.00  0.00      PROA H
ATOM   3138  CA  LYS   403      93.007  77.848  48.110  1.00  0.00      PROA C
ATOM   3139  HA  LYS   403      92.746  76.905  47.660  1.00  0.00      PROA H
ATOM   3140  CB  LYS   403      92.006  78.948  47.689  1.00  0.00      PROA C
ATOM   3141  HB1 LYS   403      92.271  79.886  48.223  1.00  0.00      PROA H
ATOM   3142  HB2 LYS   403      90.993  78.626  48.033  1.00  0.00      PROA H
ATOM   3143  CG  LYS   403      91.935  79.241  46.188  1.00  0.00      PROA C
ATOM   3144  HG1 LYS   403      91.760  78.288  45.640  1.00  0.00      PROA H
ATOM   3145  HG2 LYS   403      92.905  79.670  45.854  1.00  0.00      PROA H
ATOM   3146  CD  LYS   403      90.802  80.228  45.865  1.00  0.00      PROA C
ATOM   3147  HD1 LYS   403      91.131  81.250  46.154  1.00  0.00      PROA H
ATOM   3148  HD2 LYS   403      89.913  79.952  46.476  1.00  0.00      PROA H
ATOM   3149  CE  LYS   403      90.413  80.220  44.386  1.00  0.00      PROA C
ATOM   3150  HE1 LYS   403      90.307  79.173  44.025  1.00  0.00      PROA H
ATOM   3151  HE2 LYS   403      91.186  80.744  43.798  1.00  0.00      PROA H
ATOM   3152  NZ  LYS   403      89.125  80.909  44.172  1.00  0.00      PROA N
ATOM   3153  HZ1 LYS   403      89.197  81.893  44.494  1.00  0.00      PROA H
ATOM   3154  HZ2 LYS   403      88.385  80.420  44.719  1.00  0.00      PROA H
ATOM   3155  HZ3 LYS   403      88.886  80.894  43.163  1.00  0.00      PROA H
ATOM   3156  C   LYS   403      94.430  78.214  47.732  1.00  0.00      PROA C
ATOM   3157  O   LYS   403      94.902  79.267  48.155  1.00  0.00      PROA O
ATOM   3158  N   ALA   404      95.142  77.350  46.967  1.00  0.00      PROA N
ATOM   3159  HN  ALA   404      94.708  76.537  46.573  1.00  0.00      PROA H
ATOM   3160  CA  ALA   404      96.555  77.510  46.701  1.00  0.00      PROA C
ATOM   3161  HA  ALA   404      96.795  78.563  46.697  1.00  0.00      PROA H
ATOM   3162  CB  ALA   404      97.376  76.787  47.781  1.00  0.00      PROA C
ATOM   3163  HB1 ALA   404      97.124  75.707  47.812  1.00  0.00      PROA H
ATOM   3164  HB2 ALA   404      97.128  77.245  48.748  1.00  0.00      PROA H
ATOM   3165  HB3 ALA   404      98.464  76.898  47.599  1.00  0.00      PROA H
ATOM   3166  C   ALA   404      96.954  76.997  45.328  1.00  0.00      PROA C
ATOM   3167  O   ALA   404      96.390  76.029  44.814  1.00  0.00      PROA O
ATOM   3168  N   ARG   405      97.961  77.670  44.732  1.00  0.00      PROA N
ATOM   3169  HN  ARG   405      98.328  78.493  45.168  1.00  0.00      PROA H
ATOM   3170  CA  ARG   405      98.597  77.314  43.490  1.00  0.00      PROA C
ATOM   3171  HA  ARG   405      98.400  76.275  43.274  1.00  0.00      PROA H
ATOM   3172  CB  ARG   405      98.068  78.207  42.335  1.00  0.00      PROA C
ATOM   3173  HB1 ARG   405      98.277  79.269  42.586  1.00  0.00      PROA H
ATOM   3174  HB2 ARG   405      96.965  78.070  42.274  1.00  0.00      PROA H
ATOM   3175  CG  ARG   405      98.667  77.895  40.958  1.00  0.00      PROA C
ATOM   3176  HG1 ARG   405      98.448  76.831  40.710  1.00  0.00      PROA H
ATOM   3177  HG2 ARG   405      99.749  77.959  41.011  1.00  0.00      PROA H
ATOM   3178  CD  ARG   405      98.154  78.771  39.802  1.00  0.00      PROA C
ATOM   3179  HD1 ARG   405      97.049  78.784  39.825  1.00  0.00      PROA H
ATOM   3180  HD2 ARG   405      98.531  78.365  38.844  1.00  0.00      PROA H
ATOM   3181  NE  ARG   405      98.629  80.187  39.903  1.00  0.00      PROA N
ATOM   3182  HE  ARG   405      99.172  80.423  40.692  1.00  0.00      PROA H
ATOM   3183  CZ  ARG   405      98.358  81.163  39.026  1.00  0.00      PROA C
ATOM   3184  NH1 ARG   405      97.561  81.001  37.974  1.00  0.00      PROA N
ATOM   3185 HH11 ARG   405      97.145  80.107  37.793  1.00  0.00      PROA H
ATOM   3186 HH12 ARG   405      97.404  81.757  37.340  1.00  0.00      PROA H
ATOM   3187  NH2 ARG   405      98.898  82.360  39.244  1.00  0.00      PROA N
ATOM   3188 HH21 ARG   405      99.622  82.468  39.921  1.00  0.00      PROA H
ATOM   3189 HH22 ARG   405      98.618  83.139  38.680  1.00  0.00      PROA H
ATOM   3190  C   ARG   405     100.098  77.499  43.631  1.00  0.00      PROA C
ATOM   3191  O   ARG   405     100.552  78.574  44.035  1.00  0.00      PROA O
ATOM   3192  N   TYR   406     100.873  76.471  43.236  1.00  0.00      PROA N
ATOM   3193  HN  TYR   406     100.449  75.584  43.031  1.00  0.00      PROA H
ATOM   3194  CA  TYR   406     102.304  76.530  43.041  1.00  0.00      PROA C
ATOM   3195  HA  TYR   406     102.669  77.480  43.396  1.00  0.00      PROA H
ATOM   3196  CB  TYR   406     102.966  75.366  43.824  1.00  0.00      PROA C
ATOM   3197  HB1 TYR   406     102.693  74.406  43.338  1.00  0.00      PROA H
ATOM   3198  HB2 TYR   406     102.574  75.379  44.867  1.00  0.00      PROA H
ATOM   3199  CG  TYR   406     104.473  75.432  43.907  1.00  0.00      PROA C
ATOM   3200  CD1 TYR   406     105.274  74.545  43.160  1.00  0.00      PROA C
ATOM   3201  HD1 TYR   406     104.813  73.870  42.452  1.00  0.00      PROA H
ATOM   3202  CE1 TYR   406     106.668  74.531  43.335  1.00  0.00      PROA C
ATOM   3203  HE1 TYR   406     107.275  73.834  42.772  1.00  0.00      PROA H
ATOM   3204  CZ  TYR   406     107.261  75.413  44.244  1.00  0.00      PROA C
ATOM   3205  OH  TYR   406     108.644  75.385  44.437  1.00  0.00      PROA O
ATOM   3206  HH  TYR   406     109.041  75.237  43.573  1.00  0.00      PROA H
ATOM   3207  CD2 TYR   406     105.092  76.331  44.798  1.00  0.00      PROA C
ATOM   3208  HD2 TYR   406     104.485  77.024  45.360  1.00  0.00      PROA H
ATOM   3209  CE2 TYR   406     106.485  76.328  44.962  1.00  0.00      PROA C
ATOM   3210  HE2 TYR   406     106.953  77.028  45.642  1.00  0.00      PROA H
ATOM   3211  C   TYR   406     102.598  76.424  41.542  1.00  0.00      PROA C
ATOM   3212  O   TYR   406     101.927  75.682  40.819  1.00  0.00      PROA O
ATOM   3213  N   GLN   407     103.612  77.172  41.073  1.00  0.00      PROA N
ATOM   3214  HN  GLN   407     104.104  77.787  41.692  1.00  0.00      PROA H
ATOM   3215  CA  GLN   407     104.060  77.194  39.705  1.00  0.00      PROA C
ATOM   3216  HA  GLN   407     103.706  76.301  39.202  1.00  0.00      PROA H
ATOM   3217  CB  GLN   407     103.536  78.450  38.963  1.00  0.00      PROA C
ATOM   3218  HB1 GLN   407     104.152  78.626  38.056  1.00  0.00      PROA H
ATOM   3219  HB2 GLN   407     103.645  79.324  39.646  1.00  0.00      PROA H
ATOM   3220  CG  GLN   407     102.060  78.343  38.542  1.00  0.00      PROA C
ATOM   3221  HG1 GLN   407     101.433  78.164  39.437  1.00  0.00      PROA H
ATOM   3222  HG2 GLN   407     101.943  77.492  37.863  1.00  0.00      PROA H
ATOM   3223  CD  GLN   407     101.586  79.618  37.862  1.00  0.00      PROA C
ATOM   3224  OE1 GLN   407     101.643  80.710  38.424  1.00  0.00      PROA O
ATOM   3225  NE2 GLN   407     101.067  79.485  36.614  1.00  0.00      PROA N
ATOM   3226 HE21 GLN   407     100.753  80.300  36.136  1.00  0.00      PROA H
ATOM   3227 HE22 GLN   407     101.025  78.593  36.195  1.00  0.00      PROA H
ATOM   3228  C   GLN   407     105.573  77.185  39.666  1.00  0.00      PROA C
ATOM   3229  O   GLN   407     106.215  78.063  40.244  1.00  0.00      PROA O
ATOM   3230  N   THR   408     106.156  76.200  38.951  1.00  0.00      PROA N
ATOM   3231  HN  THR   408     105.600  75.463  38.584  1.00  0.00      PROA H
ATOM   3232  CA  THR   408     107.573  76.103  38.634  1.00  0.00      PROA C
ATOM   3233  HA  THR   408     108.101  76.843  39.225  1.00  0.00      PROA H
ATOM   3234  CB  THR   408     108.123  74.699  38.928  1.00  0.00      PROA C
ATOM   3235  HB  THR   408     107.532  73.930  38.374  1.00  0.00      PROA H
ATOM   3236  OG1 THR   408     108.002  74.440  40.314  1.00  0.00      PROA O
ATOM   3237  HG1 THR   408     108.531  75.128  40.751  1.00  0.00      PROA H
ATOM   3238  CG2 THR   408     109.597  74.480  38.556  1.00  0.00      PROA C
ATOM   3239 HG21 THR   408     110.245  75.181  39.118  1.00  0.00      PROA H
ATOM   3240 HG22 THR   408     109.746  74.647  37.467  1.00  0.00      PROA H
ATOM   3241 HG23 THR   408     109.905  73.438  38.806  1.00  0.00      PROA H
ATOM   3242  C   THR   408     107.723  76.386  37.146  1.00  0.00      PROA C
ATOM   3243  O   THR   408     107.124  75.694  36.319  1.00  0.00      PROA O
ATOM   3244  N   MET   409     108.514  77.424  36.790  1.00  0.00      PROA N
ATOM   3245  HN  MET   409     109.006  77.945  37.494  1.00  0.00      PROA H
ATOM   3246  CA  MET   409     108.704  77.890  35.432  1.00  0.00      PROA C
ATOM   3247  HA  MET   409     108.207  77.216  34.748  1.00  0.00      PROA H
ATOM   3248  CB  MET   409     108.126  79.319  35.268  1.00  0.00      PROA C
ATOM   3249  HB1 MET   409     108.333  79.683  34.237  1.00  0.00      PROA H
ATOM   3250  HB2 MET   409     108.633  79.993  35.994  1.00  0.00      PROA H
ATOM   3251  CG  MET   409     106.607  79.397  35.516  1.00  0.00      PROA C
ATOM   3252  HG1 MET   409     106.419  79.172  36.587  1.00  0.00      PROA H
ATOM   3253  HG2 MET   409     106.124  78.601  34.906  1.00  0.00      PROA H
ATOM   3254  SD  MET   409     105.840  80.992  35.099  1.00  0.00      PROA S
ATOM   3255  CE  MET   409     106.569  82.036  36.389  1.00  0.00      PROA C
ATOM   3256  HE1 MET   409     107.678  82.057  36.322  1.00  0.00      PROA H
ATOM   3257  HE2 MET   409     106.296  81.661  37.398  1.00  0.00      PROA H
ATOM   3258  HE3 MET   409     106.206  83.083  36.288  1.00  0.00      PROA H
ATOM   3259  C   MET   409     110.181  77.889  35.083  1.00  0.00      PROA C
ATOM   3260  O   MET   409     110.970  78.635  35.669  1.00  0.00      PROA O
ATOM   3261  N   SER   410     110.573  77.036  34.111  1.00  0.00      PROA N
ATOM   3262  HN  SER   410     109.926  76.378  33.741  1.00  0.00      PROA H
ATOM   3263  CA  SER   410     111.882  77.032  33.493  1.00  0.00      PROA C
ATOM   3264  HA  SER   410     112.631  77.171  34.265  1.00  0.00      PROA H
ATOM   3265  CB  SER   410     112.125  75.683  32.775  1.00  0.00      PROA C
ATOM   3266  HB1 SER   410     112.973  75.761  32.067  1.00  0.00      PROA H
ATOM   3267  HB2 SER   410     111.207  75.395  32.216  1.00  0.00      PROA H
ATOM   3268  OG  SER   410     112.417  74.655  33.718  1.00  0.00      PROA O
ATOM   3269  HG1 SER   410     111.662  74.628  34.321  1.00  0.00      PROA H
ATOM   3270  C   SER   410     112.003  78.180  32.507  1.00  0.00      PROA C
ATOM   3271  O   SER   410     111.196  78.300  31.585  1.00  0.00      PROA O
ATOM   3272  N   ILE   411     113.007  79.053  32.711  1.00  0.00      PROA N
ATOM   3273  HN  ILE   411     113.649  78.910  33.467  1.00  0.00      PROA H
ATOM   3274  CA  ILE   411     113.262  80.252  31.927  1.00  0.00      PROA C
ATOM   3275  HA  ILE   411     112.493  80.331  31.168  1.00  0.00      PROA H
ATOM   3276  CB  ILE   411     113.265  81.516  32.822  1.00  0.00      PROA C
ATOM   3277  HB  ILE   411     113.933  81.321  33.691  1.00  0.00      PROA H
ATOM   3278  CG2 ILE   411     113.772  82.784  32.099  1.00  0.00      PROA C
ATOM   3279 HG21 ILE   411     113.240  82.918  31.136  1.00  0.00      PROA H
ATOM   3280 HG22 ILE   411     114.862  82.708  31.900  1.00  0.00      PROA H
ATOM   3281 HG23 ILE   411     113.583  83.680  32.731  1.00  0.00      PROA H
ATOM   3282  CG1 ILE   411     111.878  81.779  33.444  1.00  0.00      PROA C
ATOM   3283 HG11 ILE   411     111.419  80.804  33.715  1.00  0.00      PROA H
ATOM   3284 HG12 ILE   411     111.240  82.277  32.685  1.00  0.00      PROA H
ATOM   3285  CD  ILE   411     111.925  82.658  34.700  1.00  0.00      PROA C
ATOM   3286  HD1 ILE   411     112.356  83.653  34.467  1.00  0.00      PROA H
ATOM   3287  HD2 ILE   411     112.546  82.174  35.485  1.00  0.00      PROA H
ATOM   3288  HD3 ILE   411     110.893  82.808  35.096  1.00  0.00      PROA H
ATOM   3289  C   ILE   411     114.621  80.087  31.261  1.00  0.00      PROA C
ATOM   3290  O   ILE   411     115.619  79.821  31.930  1.00  0.00      PROA O
ATOM   3291  N   LEU   412     114.678  80.227  29.917  1.00  0.00      PROA N
ATOM   3292  HN  LEU   412     113.839  80.430  29.408  1.00  0.00      PROA H
ATOM   3293  CA  LEU   412     115.880  80.144  29.105  1.00  0.00      PROA C
ATOM   3294  HA  LEU   412     116.474  79.317  29.461  1.00  0.00      PROA H
ATOM   3295  CB  LEU   412     115.468  79.907  27.626  1.00  0.00      PROA C
ATOM   3296  HB1 LEU   412     116.379  79.887  26.996  1.00  0.00      PROA H
ATOM   3297  HB2 LEU   412     114.840  80.768  27.302  1.00  0.00      PROA H
ATOM   3298  CG  LEU   412     114.673  78.609  27.360  1.00  0.00      PROA C
ATOM   3299  HG  LEU   412     113.793  78.573  28.040  1.00  0.00      PROA H
ATOM   3300  CD1 LEU   412     114.174  78.584  25.907  1.00  0.00      PROA C
ATOM   3301 HD11 LEU   412     115.030  78.628  25.198  1.00  0.00      PROA H
ATOM   3302 HD12 LEU   412     113.514  79.459  25.707  1.00  0.00      PROA H
ATOM   3303 HD13 LEU   412     113.606  77.649  25.712  1.00  0.00      PROA H
ATOM   3304  CD2 LEU   412     115.462  77.340  27.713  1.00  0.00      PROA C
ATOM   3305 HD21 LEU   412     115.723  77.343  28.791  1.00  0.00      PROA H
ATOM   3306 HD22 LEU   412     116.395  77.290  27.116  1.00  0.00      PROA H
ATOM   3307 HD23 LEU   412     114.840  76.440  27.506  1.00  0.00      PROA H
ATOM   3308  C   LEU   412     116.751  81.405  29.189  1.00  0.00      PROA C
ATOM   3309  O   LEU   412     116.272  82.458  29.630  1.00  0.00      PROA O
ATOM   3310  N   PRO   413     118.023  81.357  28.725  1.00  0.00      PROA N
ATOM   3311  CD  PRO   413     118.775  80.123  28.460  1.00  0.00      PROA C
ATOM   3312  HD1 PRO   413     118.427  79.656  27.512  1.00  0.00      PROA H
ATOM   3313  HD2 PRO   413     118.655  79.411  29.299  1.00  0.00      PROA H
ATOM   3314  CA  PRO   413     118.790  82.545  28.323  1.00  0.00      PROA C
ATOM   3315  HA  PRO   413     118.963  83.165  29.196  1.00  0.00      PROA H
ATOM   3316  CB  PRO   413     120.083  81.968  27.715  1.00  0.00      PROA C
ATOM   3317  HB1 PRO   413     120.963  82.599  27.954  1.00  0.00      PROA H
ATOM   3318  HB2 PRO   413     119.991  81.890  26.608  1.00  0.00      PROA H
ATOM   3319  CG  PRO   413     120.225  80.576  28.327  1.00  0.00      PROA C
ATOM   3320  HG1 PRO   413     120.812  79.906  27.678  1.00  0.00      PROA H
ATOM   3321  HG2 PRO   413     120.714  80.639  29.324  1.00  0.00      PROA H
ATOM   3322  C   PRO   413     118.053  83.454  27.346  1.00  0.00      PROA C
ATOM   3323  O   PRO   413     117.397  82.955  26.429  1.00  0.00      PROA O
ATOM   3324  N   MET   414     118.159  84.784  27.540  1.00  0.00      PROA N
ATOM   3325  HN  MET   414     118.764  85.117  28.273  1.00  0.00      PROA H
ATOM   3326  CA  MET   414     117.452  85.836  26.819  1.00  0.00      PROA C
ATOM   3327  HA  MET   414     116.390  85.674  26.930  1.00  0.00      PROA H
ATOM   3328  CB  MET   414     117.844  87.201  27.444  1.00  0.00      PROA C
ATOM   3329  HB1 MET   414     118.934  87.360  27.261  1.00  0.00      PROA H
ATOM   3330  HB2 MET   414     117.675  87.148  28.540  1.00  0.00      PROA H
ATOM   3331  CG  MET   414     117.087  88.428  26.923  1.00  0.00      PROA C
ATOM   3332  HG1 MET   414     117.367  88.514  25.899  1.00  0.00      PROA H
ATOM   3333  HG2 MET   414     117.471  89.328  27.433  1.00  0.00      PROA H
ATOM   3334  SD  MET   414     115.277  88.386  27.058  1.00  0.00      PROA S
ATOM   3335  CE  MET   414     115.126  88.417  28.864  1.00  0.00      PROA C
ATOM   3336  HE1 MET   414     115.727  89.238  29.309  1.00  0.00      PROA H
ATOM   3337  HE2 MET   414     115.474  87.458  29.299  1.00  0.00      PROA H
ATOM   3338  HE3 MET   414     114.065  88.579  29.152  1.00  0.00      PROA H
ATOM   3339  C   MET   414     117.623  85.826  25.307  1.00  0.00      PROA C
ATOM   3340  O   MET   414     116.711  86.215  24.582  1.00  0.00      PROA O
ATOM   3341  N   GLU   415     118.769  85.324  24.807  1.00  0.00      PROA N
ATOM   3342  HN  GLU   415     119.502  85.055  25.445  1.00  0.00      PROA H
ATOM   3343  CA  GLU   415     119.096  85.103  23.410  1.00  0.00      PROA C
ATOM   3344  HA  GLU   415     119.029  86.048  22.892  1.00  0.00      PROA H
ATOM   3345  CB  GLU   415     120.534  84.543  23.313  1.00  0.00      PROA C
ATOM   3346  HB1 GLU   415     120.727  84.309  22.283  1.00  0.00      PROA H
ATOM   3347  HB2 GLU   415     120.604  83.597  23.875  1.00  0.00      PROA H
ATOM   3348  CG  GLU   415     121.664  85.497  23.776  1.00  0.00      PROA C
ATOM   3349  HG1 GLU   415     121.383  86.529  23.505  1.00  0.00      PROA H
ATOM   3350  HG2 GLU   415     122.589  85.225  23.227  1.00  0.00      PROA H
ATOM   3351  CD  GLU   415     122.024  85.478  25.264  1.00  0.00      PROA C
ATOM   3352  OE1 GLU   415     122.903  86.300  25.621  1.00  0.00      PROA O
ATOM   3353  OE2 GLU   415     121.413  84.713  26.056  1.00  0.00      PROA O
ATOM   3354  C   GLU   415     118.121  84.186  22.675  1.00  0.00      PROA C
ATOM   3355  O   GLU   415     117.822  84.432  21.504  1.00  0.00      PROA O
ATOM   3356  N   LEU   416     117.585  83.150  23.366  1.00  0.00      PROA N
ATOM   3357  HN  LEU   416     117.855  82.995  24.317  1.00  0.00      PROA H
ATOM   3358  CA  LEU   416     116.617  82.207  22.833  1.00  0.00      PROA C
ATOM   3359  HA  LEU   416     116.862  82.007  21.799  1.00  0.00      PROA H
ATOM   3360  CB  LEU   416     116.673  80.884  23.646  1.00  0.00      PROA C
ATOM   3361  HB1 LEU   416     115.889  80.193  23.259  1.00  0.00      PROA H
ATOM   3362  HB2 LEU   416     116.443  81.117  24.711  1.00  0.00      PROA H
ATOM   3363  CG  LEU   416     118.037  80.151  23.590  1.00  0.00      PROA C
ATOM   3364  HG  LEU   416     118.834  80.848  23.937  1.00  0.00      PROA H
ATOM   3365  CD1 LEU   416     118.040  78.906  24.500  1.00  0.00      PROA C
ATOM   3366 HD11 LEU   416     117.252  78.190  24.179  1.00  0.00      PROA H
ATOM   3367 HD12 LEU   416     117.842  79.196  25.551  1.00  0.00      PROA H
ATOM   3368 HD13 LEU   416     119.025  78.392  24.440  1.00  0.00      PROA H
ATOM   3369  CD2 LEU   416     118.460  79.802  22.157  1.00  0.00      PROA C
ATOM   3370 HD21 LEU   416     118.560  80.732  21.552  1.00  0.00      PROA H
ATOM   3371 HD22 LEU   416     117.705  79.150  21.674  1.00  0.00      PROA H
ATOM   3372 HD23 LEU   416     119.445  79.290  22.162  1.00  0.00      PROA H
ATOM   3373  C   LEU   416     115.191  82.747  22.779  1.00  0.00      PROA C
ATOM   3374  O   LEU   416     114.384  82.250  21.997  1.00  0.00      PROA O
ATOM   3375  N   TYR   417     114.879  83.816  23.551  1.00  0.00      PROA N
ATOM   3376  HN  TYR   417     115.538  84.159  24.216  1.00  0.00      PROA H
ATOM   3377  CA  TYR   417     113.614  84.519  23.495  1.00  0.00      PROA C
ATOM   3378  HA  TYR   417     112.864  83.874  23.067  1.00  0.00      PROA H
ATOM   3379  CB  TYR   417     113.178  84.959  24.927  1.00  0.00      PROA C
ATOM   3380  HB1 TYR   417     112.264  85.578  24.843  1.00  0.00      PROA H
ATOM   3381  HB2 TYR   417     114.004  85.553  25.375  1.00  0.00      PROA H
ATOM   3382  CG  TYR   417     112.855  83.848  25.894  1.00  0.00      PROA C
ATOM   3383  CD1 TYR   417     111.780  82.973  25.647  1.00  0.00      PROA C
ATOM   3384  HD1 TYR   417     111.209  83.075  24.734  1.00  0.00      PROA H
ATOM   3385  CE1 TYR   417     111.448  81.972  26.573  1.00  0.00      PROA C
ATOM   3386  HE1 TYR   417     110.626  81.298  26.370  1.00  0.00      PROA H
ATOM   3387  CZ  TYR   417     112.189  81.853  27.753  1.00  0.00      PROA C
ATOM   3388  OH  TYR   417     111.893  80.829  28.654  1.00  0.00      PROA O
ATOM   3389  HH  TYR   417     111.069  80.427  28.363  1.00  0.00      PROA H
ATOM   3390  CD2 TYR   417     113.568  83.733  27.106  1.00  0.00      PROA C
ATOM   3391  HD2 TYR   417     114.387  84.412  27.316  1.00  0.00      PROA H
ATOM   3392  CE2 TYR   417     113.227  82.744  28.037  1.00  0.00      PROA C
ATOM   3393  HE2 TYR   417     113.771  82.668  28.969  1.00  0.00      PROA H
ATOM   3394  C   TYR   417     113.652  85.780  22.627  1.00  0.00      PROA C
ATOM   3395  O   TYR   417     112.601  86.381  22.406  1.00  0.00      PROA O
ATOM   3396  N   LYS   418     114.835  86.205  22.104  1.00  0.00      PROA N
ATOM   3397  HN  LYS   418     115.652  85.637  22.198  1.00  0.00      PROA H
ATOM   3398  CA  LYS   418     115.029  87.507  21.473  1.00  0.00      PROA C
ATOM   3399  HA  LYS   418     114.657  88.272  22.141  1.00  0.00      PROA H
ATOM   3400  CB  LYS   418     116.543  87.765  21.201  1.00  0.00      PROA C
ATOM   3401  HB1 LYS   418     116.939  86.945  20.566  1.00  0.00      PROA H
ATOM   3402  HB2 LYS   418     117.087  87.733  22.163  1.00  0.00      PROA H
ATOM   3403  CG  LYS   418     116.831  89.107  20.510  1.00  0.00      PROA C
ATOM   3404  HG1 LYS   418     116.239  89.904  21.024  1.00  0.00      PROA H
ATOM   3405  HG2 LYS   418     116.483  89.045  19.453  1.00  0.00      PROA H
ATOM   3406  CD  LYS   418     118.310  89.527  20.516  1.00  0.00      PROA C
ATOM   3407  HD1 LYS   418     118.909  88.734  20.021  1.00  0.00      PROA H
ATOM   3408  HD2 LYS   418     118.649  89.637  21.567  1.00  0.00      PROA H
ATOM   3409  CE  LYS   418     118.510  90.861  19.791  1.00  0.00      PROA C
ATOM   3410  HE1 LYS   418     117.858  91.642  20.217  1.00  0.00      PROA H
ATOM   3411  HE2 LYS   418     118.242  90.711  18.766  1.00  0.00      PROA H
ATOM   3412  NZ  LYS   418     119.901  91.336  19.853  1.00  0.00      PROA N
ATOM   3413  HZ1 LYS   418     120.531  90.634  19.434  1.00  0.00      PROA H
ATOM   3414  HZ2 LYS   418     120.163  91.480  20.852  1.00  0.00      PROA H
ATOM   3415  HZ3 LYS   418     119.987  92.238  19.337  1.00  0.00      PROA H
ATOM   3416  C   LYS   418     114.182  87.769  20.242  1.00  0.00      PROA C
ATOM   3417  O   LYS   418     113.532  88.807  20.168  1.00  0.00      PROA O
ATOM   3418  N   GLU   419     114.108  86.802  19.294  1.00  0.00      PROA N
ATOM   3419  HN  GLU   419     114.627  85.959  19.391  1.00  0.00      PROA H
ATOM   3420  CA  GLU   419     113.304  86.936  18.088  1.00  0.00      PROA C
ATOM   3421  HA  GLU   419     113.459  87.924  17.675  1.00  0.00      PROA H
ATOM   3422  CB  GLU   419     113.744  85.865  17.059  1.00  0.00      PROA C
ATOM   3423  HB1 GLU   419     113.439  84.862  17.423  1.00  0.00      PROA H
ATOM   3424  HB2 GLU   419     114.851  85.892  16.965  1.00  0.00      PROA H
ATOM   3425  CG  GLU   419     113.135  86.087  15.655  1.00  0.00      PROA C
ATOM   3426  HG1 GLU   419     113.413  87.106  15.308  1.00  0.00      PROA H
ATOM   3427  HG2 GLU   419     112.031  86.026  15.735  1.00  0.00      PROA H
ATOM   3428  CD  GLU   419     113.573  85.102  14.570  1.00  0.00      PROA C
ATOM   3429  OE1 GLU   419     113.215  85.355  13.383  1.00  0.00      PROA O
ATOM   3430  OE2 GLU   419     114.212  84.059  14.888  1.00  0.00      PROA O
ATOM   3431  C   GLU   419     111.802  86.901  18.358  1.00  0.00      PROA C
ATOM   3432  O   GLU   419     111.024  87.563  17.677  1.00  0.00      PROA O
ATOM   3433  N   PHE   420     111.372  86.158  19.407  1.00  0.00      PROA N
ATOM   3434  HN  PHE   420     112.021  85.584  19.903  1.00  0.00      PROA H
ATOM   3435  CA  PHE   420     110.019  86.162  19.944  1.00  0.00      PROA C
ATOM   3436  HA  PHE   420     109.336  86.125  19.106  1.00  0.00      PROA H
ATOM   3437  CB  PHE   420     109.815  84.897  20.834  1.00  0.00      PROA C
ATOM   3438  HB1 PHE   420     110.653  84.852  21.565  1.00  0.00      PROA H
ATOM   3439  HB2 PHE   420     109.840  83.997  20.184  1.00  0.00      PROA H
ATOM   3440  CG  PHE   420     108.533  84.845  21.624  1.00  0.00      PROA C
ATOM   3441  CD1 PHE   420     108.562  84.805  23.031  1.00  0.00      PROA C
ATOM   3442  HD1 PHE   420     109.506  84.806  23.558  1.00  0.00      PROA H
ATOM   3443  CE1 PHE   420     107.370  84.780  23.755  1.00  0.00      PROA C
ATOM   3444  HE1 PHE   420     107.394  84.756  24.829  1.00  0.00      PROA H
ATOM   3445  CZ  PHE   420     106.145  84.792  23.091  1.00  0.00      PROA C
ATOM   3446  HZ  PHE   420     105.230  84.771  23.656  1.00  0.00      PROA H
ATOM   3447  CD2 PHE   420     107.291  84.843  20.964  1.00  0.00      PROA C
ATOM   3448  HD2 PHE   420     107.248  84.864  19.886  1.00  0.00      PROA H
ATOM   3449  CE2 PHE   420     106.103  84.829  21.698  1.00  0.00      PROA C
ATOM   3450  HE2 PHE   420     105.152  84.846  21.194  1.00  0.00      PROA H
ATOM   3451  C   PHE   420     109.602  87.465  20.612  1.00  0.00      PROA C
ATOM   3452  O   PHE   420     108.486  87.939  20.397  1.00  0.00      PROA O
ATOM   3453  N   ALA   421     110.514  88.083  21.396  1.00  0.00      PROA N
ATOM   3454  HN  ALA   421     111.394  87.641  21.583  1.00  0.00      PROA H
ATOM   3455  CA  ALA   421     110.346  89.391  22.001  1.00  0.00      PROA C
ATOM   3456  HA  ALA   421     109.418  89.391  22.559  1.00  0.00      PROA H
ATOM   3457  CB  ALA   421     111.523  89.681  22.951  1.00  0.00      PROA C
ATOM   3458  HB1 ALA   421     112.458  89.848  22.371  1.00  0.00      PROA H
ATOM   3459  HB2 ALA   421     111.688  88.819  23.635  1.00  0.00      PROA H
ATOM   3460  HB3 ALA   421     111.321  90.593  23.556  1.00  0.00      PROA H
ATOM   3461  C   ALA   421     110.205  90.503  20.979  1.00  0.00      PROA C
ATOM   3462  O   ALA   421     109.326  91.361  21.103  1.00  0.00      PROA O
ATOM   3463  N   GLU   422     111.047  90.471  19.918  1.00  0.00      PROA N
ATOM   3464  HN  GLU   422     111.788  89.791  19.894  1.00  0.00      PROA H
ATOM   3465  CA  GLU   422     110.976  91.330  18.752  1.00  0.00      PROA C
ATOM   3466  HA  GLU   422     110.941  92.358  19.096  1.00  0.00      PROA H
ATOM   3467  CB  GLU   422     112.222  91.134  17.859  1.00  0.00      PROA C
ATOM   3468  HB1 GLU   422     112.059  91.634  16.881  1.00  0.00      PROA H
ATOM   3469  HB2 GLU   422     112.363  90.044  17.680  1.00  0.00      PROA H
ATOM   3470  CG  GLU   422     113.516  91.700  18.492  1.00  0.00      PROA C
ATOM   3471  HG1 GLU   422     113.643  91.249  19.499  1.00  0.00      PROA H
ATOM   3472  HG2 GLU   422     113.404  92.797  18.597  1.00  0.00      PROA H
ATOM   3473  CD  GLU   422     114.806  91.435  17.710  1.00  0.00      PROA C
ATOM   3474  OE1 GLU   422     115.856  91.951  18.180  1.00  0.00      PROA O
ATOM   3475  OE2 GLU   422     114.769  90.763  16.643  1.00  0.00      PROA O
ATOM   3476  C   GLU   422     109.699  91.167  17.948  1.00  0.00      PROA C
ATOM   3477  O   GLU   422     109.122  92.172  17.535  1.00  0.00      PROA O
ATOM   3478  N   TYR   423     109.205  89.920  17.757  1.00  0.00      PROA N
ATOM   3479  HN  TYR   423     109.731  89.118  18.050  1.00  0.00      PROA H
ATOM   3480  CA  TYR   423     107.915  89.655  17.138  1.00  0.00      PROA C
ATOM   3481  HA  TYR   423     107.895  90.163  16.188  1.00  0.00      PROA H
ATOM   3482  CB  TYR   423     107.692  88.122  16.897  1.00  0.00      PROA C
ATOM   3483  HB1 TYR   423     107.786  87.586  17.866  1.00  0.00      PROA H
ATOM   3484  HB2 TYR   423     108.459  87.744  16.187  1.00  0.00      PROA H
ATOM   3485  CG  TYR   423     106.324  87.813  16.322  1.00  0.00      PROA C
ATOM   3486  CD1 TYR   423     105.228  87.582  17.177  1.00  0.00      PROA C
ATOM   3487  HD1 TYR   423     105.387  87.489  18.244  1.00  0.00      PROA H
ATOM   3488  CE1 TYR   423     103.929  87.501  16.659  1.00  0.00      PROA C
ATOM   3489  HE1 TYR   423     103.085  87.368  17.325  1.00  0.00      PROA H
ATOM   3490  CZ  TYR   423     103.729  87.587  15.280  1.00  0.00      PROA C
ATOM   3491  OH  TYR   423     102.429  87.528  14.769  1.00  0.00      PROA O
ATOM   3492  HH  TYR   423     102.510  87.285  13.845  1.00  0.00      PROA H
ATOM   3493  CD2 TYR   423     106.112  87.852  14.930  1.00  0.00      PROA C
ATOM   3494  HD2 TYR   423     106.953  87.984  14.262  1.00  0.00      PROA H
ATOM   3495  CE2 TYR   423     104.813  87.736  14.408  1.00  0.00      PROA C
ATOM   3496  HE2 TYR   423     104.653  87.774  13.338  1.00  0.00      PROA H
ATOM   3497  C   TYR   423     106.753  90.276  17.898  1.00  0.00      PROA C
ATOM   3498  O   TYR   423     105.952  90.990  17.297  1.00  0.00      PROA O
ATOM   3499  N   VAL   424     106.685  90.063  19.229  1.00  0.00      PROA N
ATOM   3500  HN  VAL   424     107.372  89.478  19.671  1.00  0.00      PROA H
ATOM   3501  CA  VAL   424     105.659  90.595  20.125  1.00  0.00      PROA C
ATOM   3502  HA  VAL   424     104.695  90.332  19.701  1.00  0.00      PROA H
ATOM   3503  CB  VAL   424     105.801  89.991  21.546  1.00  0.00      PROA C
ATOM   3504  HB  VAL   424     106.878  90.011  21.824  1.00  0.00      PROA H
ATOM   3505  CG1 VAL   424     105.016  90.735  22.649  1.00  0.00      PROA C
ATOM   3506 HG11 VAL   424     103.959  90.880  22.346  1.00  0.00      PROA H
ATOM   3507 HG12 VAL   424     105.471  91.727  22.851  1.00  0.00      PROA H
ATOM   3508 HG13 VAL   424     105.027  90.134  23.592  1.00  0.00      PROA H
ATOM   3509  CG2 VAL   424     105.400  88.506  21.553  1.00  0.00      PROA C
ATOM   3510 HG21 VAL   424     105.933  87.961  20.748  1.00  0.00      PROA H
ATOM   3511 HG22 VAL   424     104.307  88.401  21.399  1.00  0.00      PROA H
ATOM   3512 HG23 VAL   424     105.679  88.046  22.530  1.00  0.00      PROA H
ATOM   3513  C   VAL   424     105.645  92.117  20.165  1.00  0.00      PROA C
ATOM   3514  O   VAL   424     104.579  92.729  20.162  1.00  0.00      PROA O
ATOM   3515  N   THR   425     106.840  92.758  20.152  1.00  0.00      PROA N
ATOM   3516  HN  THR   425     107.685  92.222  20.138  1.00  0.00      PROA H
ATOM   3517  CA  THR   425     107.025  94.212  20.197  1.00  0.00      PROA C
ATOM   3518  HA  THR   425     106.337  94.607  20.932  1.00  0.00      PROA H
ATOM   3519  CB  THR   425     108.478  94.569  20.593  1.00  0.00      PROA C
ATOM   3520  HB  THR   425     109.193  94.147  19.849  1.00  0.00      PROA H
ATOM   3521  OG1 THR   425     108.763  94.020  21.870  1.00  0.00      PROA O
ATOM   3522  HG1 THR   425     108.959  93.083  21.714  1.00  0.00      PROA H
ATOM   3523  CG2 THR   425     108.804  96.066  20.694  1.00  0.00      PROA C
ATOM   3524 HG21 THR   425     108.172  96.551  21.464  1.00  0.00      PROA H
ATOM   3525 HG22 THR   425     108.631  96.566  19.720  1.00  0.00      PROA H
ATOM   3526 HG23 THR   425     109.873  96.203  20.985  1.00  0.00      PROA H
ATOM   3527  C   THR   425     106.639  94.926  18.908  1.00  0.00      PROA C
ATOM   3528  O   THR   425     106.250  96.094  18.953  1.00  0.00      PROA O
ATOM   3529  N   ASN   426     106.705  94.239  17.734  1.00  0.00      PROA N
ATOM   3530  HN  ASN   426     106.981  93.282  17.740  1.00  0.00      PROA H
ATOM   3531  CA  ASN   426     106.422  94.815  16.434  1.00  0.00      PROA C
ATOM   3532  HA  ASN   426     106.356  95.881  16.517  1.00  0.00      PROA H
ATOM   3533  CB  ASN   426     107.570  94.430  15.453  1.00  0.00      PROA C
ATOM   3534  HB1 ASN   426     107.267  94.681  14.412  1.00  0.00      PROA H
ATOM   3535  HB2 ASN   426     107.756  93.341  15.525  1.00  0.00      PROA H
ATOM   3536  CG  ASN   426     108.875  95.181  15.741  1.00  0.00      PROA C
ATOM   3537  OD1 ASN   426     108.909  96.409  15.811  1.00  0.00      PROA O
ATOM   3538  ND2 ASN   426     109.994  94.433  15.919  1.00  0.00      PROA N
ATOM   3539 HD21 ASN   426     110.873  94.890  15.953  1.00  0.00      PROA H
ATOM   3540 HD22 ASN   426     109.913  93.443  15.988  1.00  0.00      PROA H
ATOM   3541  C   ASN   426     105.074  94.379  15.841  1.00  0.00      PROA C
ATOM   3542  O   ASN   426     104.562  95.057  14.951  1.00  0.00      PROA O
ATOM   3543  N   HSD   427     104.457  93.275  16.338  1.00  0.00      PROA N
ATOM   3544  HN  HSD   427     104.842  92.801  17.128  1.00  0.00      PROA H
ATOM   3545  CA  HSD   427     103.281  92.659  15.739  1.00  0.00      PROA C
ATOM   3546  HA  HSD   427     102.810  93.375  15.085  1.00  0.00      PROA H
ATOM   3547  CB  HSD   427     103.668  91.388  14.926  1.00  0.00      PROA C
ATOM   3548  HB1 HSD   427     102.761  90.979  14.434  1.00  0.00      PROA H
ATOM   3549  HB2 HSD   427     104.070  90.625  15.630  1.00  0.00      PROA H
ATOM   3550  ND1 HSD   427     105.986  91.118  13.931  1.00  0.00      PROA N
ATOM   3551  HD1 HSD   427     106.348  90.552  14.670  1.00  0.00      PROA H
ATOM   3552  CG  HSD   427     104.710  91.635  13.857  1.00  0.00      PROA C
ATOM   3553  CE1 HSD   427     106.647  91.530  12.826  1.00  0.00      PROA C
ATOM   3554  HE1 HSD   427     107.685  91.260  12.641  1.00  0.00      PROA H
ATOM   3555  NE2 HSD   427     105.893  92.276  12.042  1.00  0.00      PROA N
ATOM   3556  CD2 HSD   427     104.659  92.330  12.680  1.00  0.00      PROA C
ATOM   3557  HD2 HSD   427     103.839  92.883  12.233  1.00  0.00      PROA H
ATOM   3558  C   HSD   427     102.184  92.347  16.752  1.00  0.00      PROA C
ATOM   3559  O   HSD   427     101.339  91.485  16.508  1.00  0.00      PROA O
ATOM   3560  N   TYR   428     102.129  93.105  17.875  1.00  0.00      PROA N
ATOM   3561  HN  TYR   428     102.839  93.786  18.056  1.00  0.00      PROA H
ATOM   3562  CA  TYR   428     101.094  93.011  18.899  1.00  0.00      PROA C
ATOM   3563  HA  TYR   428     101.064  91.985  19.253  1.00  0.00      PROA H
ATOM   3564  CB  TYR   428     101.408  93.953  20.101  1.00  0.00      PROA C
ATOM   3565  HB1 TYR   428     102.336  93.594  20.599  1.00  0.00      PROA H
ATOM   3566  HB2 TYR   428     100.564  93.916  20.822  1.00  0.00      PROA H
ATOM   3567  CG  TYR   428     101.632  95.404  19.734  1.00  0.00      PROA C
ATOM   3568  CD1 TYR   428     102.936  95.934  19.661  1.00  0.00      PROA C
ATOM   3569  HD1 TYR   428     103.787  95.293  19.851  1.00  0.00      PROA H
ATOM   3570  CE1 TYR   428     103.138  97.284  19.338  1.00  0.00      PROA C
ATOM   3571  HE1 TYR   428     104.141  97.686  19.282  1.00  0.00      PROA H
ATOM   3572  CZ  TYR   428     102.035  98.107  19.089  1.00  0.00      PROA C
ATOM   3573  OH  TYR   428     102.237  99.449  18.766  1.00  0.00      PROA O
ATOM   3574  HH  TYR   428     101.368  99.891  18.792  1.00  0.00      PROA H
ATOM   3575  CD2 TYR   428     100.535  96.253  19.490  1.00  0.00      PROA C
ATOM   3576  HD2 TYR   428      99.529  95.860  19.554  1.00  0.00      PROA H
ATOM   3577  CE2 TYR   428     100.734  97.599  19.158  1.00  0.00      PROA C
ATOM   3578  HE2 TYR   428      99.885  98.239  18.959  1.00  0.00      PROA H
ATOM   3579  C   TYR   428      99.669  93.227  18.404  1.00  0.00      PROA C
ATOM   3580  O   TYR   428      98.744  92.621  18.945  1.00  0.00      PROA O
ATOM   3581  N   ARG   429      99.466  94.091  17.372  1.00  0.00      PROA N
ATOM   3582  HN  ARG   429     100.235  94.573  16.967  1.00  0.00      PROA H
ATOM   3583  CA  ARG   429      98.163  94.352  16.781  1.00  0.00      PROA C
ATOM   3584  HA  ARG   429      97.480  94.614  17.575  1.00  0.00      PROA H
ATOM   3585  CB  ARG   429      98.219  95.508  15.755  1.00  0.00      PROA C
ATOM   3586  HB1 ARG   429      97.175  95.709  15.409  1.00  0.00      PROA H
ATOM   3587  HB2 ARG   429      98.825  95.172  14.885  1.00  0.00      PROA H
ATOM   3588  CG  ARG   429      98.806  96.856  16.226  1.00  0.00      PROA C
ATOM   3589  HG1 ARG   429      99.915  96.786  16.229  1.00  0.00      PROA H
ATOM   3590  HG2 ARG   429      98.459  97.062  17.262  1.00  0.00      PROA H
ATOM   3591  CD  ARG   429      98.337  97.986  15.284  1.00  0.00      PROA C
ATOM   3592  HD1 ARG   429      97.283  98.229  15.511  1.00  0.00      PROA H
ATOM   3593  HD2 ARG   429      98.447  97.644  14.231  1.00  0.00      PROA H
ATOM   3594  NE  ARG   429      99.130  99.238  15.437  1.00  0.00      PROA N
ATOM   3595  HE  ARG   429     100.008  99.145  15.893  1.00  0.00      PROA H
ATOM   3596  CZ  ARG   429      98.790 100.450  14.994  1.00  0.00      PROA C
ATOM   3597  NH1 ARG   429      97.586 100.709  14.476  1.00  0.00      PROA N
ATOM   3598 HH11 ARG   429      96.904  99.992  14.410  1.00  0.00      PROA H
ATOM   3599 HH12 ARG   429      97.362 101.629  14.179  1.00  0.00      PROA H
ATOM   3600  NH2 ARG   429      99.681 101.434  15.049  1.00  0.00      PROA N
ATOM   3601 HH21 ARG   429      99.492 102.313  14.634  1.00  0.00      PROA H
ATOM   3602 HH22 ARG   429     100.518 101.330  15.581  1.00  0.00      PROA H
ATOM   3603  C   ARG   429      97.561  93.137  16.095  1.00  0.00      PROA C
ATOM   3604  O   ARG   429      96.401  92.803  16.318  1.00  0.00      PROA O
ATOM   3605  N   MET   430      98.375  92.439  15.261  1.00  0.00      PROA N
ATOM   3606  HN  MET   430      99.307  92.750  15.105  1.00  0.00      PROA H
ATOM   3607  CA  MET   430      98.002  91.219  14.563  1.00  0.00      PROA C
ATOM   3608  HA  MET   430      97.020  91.361  14.133  1.00  0.00      PROA H
ATOM   3609  CB  MET   430      99.030  90.939  13.439  1.00  0.00      PROA C
ATOM   3610  HB1 MET   430     100.023  90.755  13.913  1.00  0.00      PROA H
ATOM   3611  HB2 MET   430      99.110  91.846  12.801  1.00  0.00      PROA H
ATOM   3612  CG  MET   430      98.701  89.739  12.532  1.00  0.00      PROA C
ATOM   3613  HG1 MET   430      98.733  88.821  13.159  1.00  0.00      PROA H
ATOM   3614  HG2 MET   430      99.509  89.657  11.770  1.00  0.00      PROA H
ATOM   3615  SD  MET   430      97.096  89.799  11.676  1.00  0.00      PROA S
ATOM   3616  CE  MET   430      97.389  91.191  10.552  1.00  0.00      PROA C
ATOM   3617  HE1 MET   430      98.239  90.984   9.868  1.00  0.00      PROA H
ATOM   3618  HE2 MET   430      97.621  92.110  11.125  1.00  0.00      PROA H
ATOM   3619  HE3 MET   430      96.487  91.373   9.927  1.00  0.00      PROA H
ATOM   3620  C   MET   430      97.840  90.030  15.494  1.00  0.00      PROA C
ATOM   3621  O   MET   430      96.913  89.235  15.328  1.00  0.00      PROA O
ATOM   3622  N   LEU   431      98.716  89.939  16.526  1.00  0.00      PROA N
ATOM   3623  HN  LEU   431      99.468  90.592  16.596  1.00  0.00      PROA H
ATOM   3624  CA  LEU   431      98.660  88.943  17.581  1.00  0.00      PROA C
ATOM   3625  HA  LEU   431      98.646  87.964  17.131  1.00  0.00      PROA H
ATOM   3626  CB  LEU   431      99.919  89.094  18.483  1.00  0.00      PROA C
ATOM   3627  HB1 LEU   431      99.879  90.091  18.974  1.00  0.00      PROA H
ATOM   3628  HB2 LEU   431     100.820  89.065  17.824  1.00  0.00      PROA H
ATOM   3629  CG  LEU   431     100.097  88.028  19.584  1.00  0.00      PROA C
ATOM   3630  HG  LEU   431      99.233  88.088  20.285  1.00  0.00      PROA H
ATOM   3631  CD1 LEU   431     100.164  86.625  18.995  1.00  0.00      PROA C
ATOM   3632 HD11 LEU   431     100.873  86.568  18.148  1.00  0.00      PROA H
ATOM   3633 HD12 LEU   431      99.191  86.410  18.605  1.00  0.00      PROA H
ATOM   3634 HD13 LEU   431     100.443  85.874  19.759  1.00  0.00      PROA H
ATOM   3635  CD2 LEU   431     101.331  88.304  20.450  1.00  0.00      PROA C
ATOM   3636 HD21 LEU   431     101.319  89.357  20.803  1.00  0.00      PROA H
ATOM   3637 HD22 LEU   431     102.257  88.137  19.862  1.00  0.00      PROA H
ATOM   3638 HD23 LEU   431     101.330  87.634  21.338  1.00  0.00      PROA H
ATOM   3639  C   LEU   431      97.373  89.012  18.385  1.00  0.00      PROA C
ATOM   3640  O   LEU   431      96.695  87.995  18.544  1.00  0.00      PROA O
ATOM   3641  N   CYS   432      96.980  90.227  18.836  1.00  0.00      PROA N
ATOM   3642  HN  CYS   432      97.565  91.026  18.690  1.00  0.00      PROA H
ATOM   3643  CA  CYS   432      95.728  90.486  19.527  1.00  0.00      PROA C
ATOM   3644  HA  CYS   432      95.640  89.749  20.318  1.00  0.00      PROA H
ATOM   3645  CB  CYS   432      95.683  91.896  20.159  1.00  0.00      PROA C
ATOM   3646  HB1 CYS   432      94.644  92.112  20.499  1.00  0.00      PROA H
ATOM   3647  HB2 CYS   432      95.956  92.650  19.389  1.00  0.00      PROA H
ATOM   3648  SG  CYS   432      96.821  92.002  21.570  1.00  0.00      PROA S
ATOM   3649  HG1 CYS   432      97.905  92.174  20.821  1.00  0.00      PROA H
ATOM   3650  C   CYS   432      94.500  90.266  18.670  1.00  0.00      PROA C
ATOM   3651  O   CYS   432      93.555  89.635  19.126  1.00  0.00      PROA O
ATOM   3652  N   ALA   433      94.512  90.713  17.392  1.00  0.00      PROA N
ATOM   3653  HN  ALA   433      95.312  91.206  17.042  1.00  0.00      PROA H
ATOM   3654  CA  ALA   433      93.420  90.546  16.441  1.00  0.00      PROA C
ATOM   3655  HA  ALA   433      92.515  90.938  16.890  1.00  0.00      PROA H
ATOM   3656  CB  ALA   433      93.744  91.325  15.150  1.00  0.00      PROA C
ATOM   3657  HB1 ALA   433      94.680  90.943  14.695  1.00  0.00      PROA H
ATOM   3658  HB2 ALA   433      93.877  92.406  15.379  1.00  0.00      PROA H
ATOM   3659  HB3 ALA   433      92.929  91.196  14.414  1.00  0.00      PROA H
ATOM   3660  C   ALA   433      93.070  89.095  16.117  1.00  0.00      PROA C
ATOM   3661  O   ALA   433      91.900  88.771  15.929  1.00  0.00      PROA O
ATOM   3662  N   VAL   434      94.092  88.204  16.081  1.00  0.00      PROA N
ATOM   3663  HN  VAL   434      95.029  88.528  16.200  1.00  0.00      PROA H
ATOM   3664  CA  VAL   434      93.948  86.765  15.889  1.00  0.00      PROA C
ATOM   3665  HA  VAL   434      93.151  86.605  15.174  1.00  0.00      PROA H
ATOM   3666  CB  VAL   434      95.277  86.163  15.353  1.00  0.00      PROA C
ATOM   3667  HB  VAL   434      96.120  86.610  15.926  1.00  0.00      PROA H
ATOM   3668  CG1 VAL   434      95.386  84.630  15.477  1.00  0.00      PROA C
ATOM   3669 HG11 VAL   434      94.485  84.142  15.056  1.00  0.00      PROA H
ATOM   3670 HG12 VAL   434      95.493  84.330  16.539  1.00  0.00      PROA H
ATOM   3671 HG13 VAL   434      96.276  84.266  14.907  1.00  0.00      PROA H
ATOM   3672  CG2 VAL   434      95.515  86.569  13.887  1.00  0.00      PROA C
ATOM   3673 HG21 VAL   434      95.587  87.673  13.804  1.00  0.00      PROA H
ATOM   3674 HG22 VAL   434      94.683  86.211  13.249  1.00  0.00      PROA H
ATOM   3675 HG23 VAL   434      96.474  86.128  13.524  1.00  0.00      PROA H
ATOM   3676  C   VAL   434      93.487  86.036  17.153  1.00  0.00      PROA C
ATOM   3677  O   VAL   434      92.704  85.087  17.078  1.00  0.00      PROA O
ATOM   3678  N   LEU   435      93.955  86.484  18.347  1.00  0.00      PROA N
ATOM   3679  HN  LEU   435      94.559  87.281  18.380  1.00  0.00      PROA H
ATOM   3680  CA  LEU   435      93.657  85.871  19.630  1.00  0.00      PROA C
ATOM   3681  HA  LEU   435      93.588  84.800  19.504  1.00  0.00      PROA H
ATOM   3682  CB  LEU   435      94.788  86.209  20.630  1.00  0.00      PROA C
ATOM   3683  HB1 LEU   435      94.432  85.998  21.660  1.00  0.00      PROA H
ATOM   3684  HB2 LEU   435      95.006  87.299  20.546  1.00  0.00      PROA H
ATOM   3685  CG  LEU   435      96.106  85.438  20.425  1.00  0.00      PROA C
ATOM   3686  HG  LEU   435      96.430  85.594  19.388  1.00  0.00      PROA H
ATOM   3687  CD1 LEU   435      97.175  85.989  21.381  1.00  0.00      PROA C
ATOM   3688 HD11 LEU   435      97.033  85.561  22.398  1.00  0.00      PROA H
ATOM   3689 HD12 LEU   435      97.094  87.097  21.455  1.00  0.00      PROA H
ATOM   3690 HD13 LEU   435      98.189  85.721  21.024  1.00  0.00      PROA H
ATOM   3691  CD2 LEU   435      95.946  83.917  20.553  1.00  0.00      PROA C
ATOM   3692 HD21 LEU   435      95.227  83.541  19.794  1.00  0.00      PROA H
ATOM   3693 HD22 LEU   435      95.565  83.659  21.562  1.00  0.00      PROA H
ATOM   3694 HD23 LEU   435      96.923  83.413  20.385  1.00  0.00      PROA H
ATOM   3695  C   LEU   435      92.331  86.292  20.255  1.00  0.00      PROA C
ATOM   3696  O   LEU   435      91.774  85.540  21.053  1.00  0.00      PROA O
ATOM   3697  N   GLU   436      91.795  87.475  19.891  1.00  0.00      PROA N
ATOM   3698  HN  GLU   436      92.276  88.043  19.219  1.00  0.00      PROA H
ATOM   3699  CA  GLU   436      90.566  88.061  20.413  1.00  0.00      PROA C
ATOM   3700  HA  GLU   436      90.654  88.149  21.484  1.00  0.00      PROA H
ATOM   3701  CB  GLU   436      90.395  89.480  19.788  1.00  0.00      PROA C
ATOM   3702  HB1 GLU   436      90.288  89.360  18.685  1.00  0.00      PROA H
ATOM   3703  HB2 GLU   436      91.322  90.062  19.983  1.00  0.00      PROA H
ATOM   3704  CG  GLU   436      89.196  90.319  20.284  1.00  0.00      PROA C
ATOM   3705  HG1 GLU   436      88.296  89.682  20.338  1.00  0.00      PROA H
ATOM   3706  HG2 GLU   436      89.011  91.150  19.564  1.00  0.00      PROA H
ATOM   3707  CD  GLU   436      89.458  90.923  21.658  1.00  0.00      PROA C
ATOM   3708  OE1 GLU   436      88.969  90.329  22.669  1.00  0.00      PROA O
ATOM   3709  OE2 GLU   436      90.131  91.976  21.734  1.00  0.00      PROA O
ATOM   3710  C   GLU   436      89.320  87.180  20.288  1.00  0.00      PROA C
ATOM   3711  O   GLU   436      88.624  87.028  21.304  1.00  0.00      PROA O
ATOM   3712  N   PRO   437      89.034  86.517  19.142  1.00  0.00      PROA N
ATOM   3713  CD  PRO   437      89.609  86.822  17.821  1.00  0.00      PROA C
ATOM   3714  HD1 PRO   437      90.715  86.755  17.841  1.00  0.00      PROA H
ATOM   3715  HD2 PRO   437      89.298  87.842  17.496  1.00  0.00      PROA H
ATOM   3716  CA  PRO   437      87.956  85.529  19.043  1.00  0.00      PROA C
ATOM   3717  HA  PRO   437      87.112  85.849  19.631  1.00  0.00      PROA H
ATOM   3718  CB  PRO   437      87.679  85.457  17.530  1.00  0.00      PROA C
ATOM   3719  HB1 PRO   437      86.929  86.225  17.229  1.00  0.00      PROA H
ATOM   3720  HB2 PRO   437      87.312  84.459  17.226  1.00  0.00      PROA H
ATOM   3721  CG  PRO   437      89.028  85.769  16.899  1.00  0.00      PROA C
ATOM   3722  HG1 PRO   437      89.671  84.860  16.856  1.00  0.00      PROA H
ATOM   3723  HG2 PRO   437      88.906  86.184  15.898  1.00  0.00      PROA H
ATOM   3724  C   PRO   437      88.276  84.147  19.608  1.00  0.00      PROA C
ATOM   3725  O   PRO   437      87.345  83.378  19.823  1.00  0.00      PROA O
ATOM   3726  N   ALA   438      89.567  83.796  19.798  1.00  0.00      PROA N
ATOM   3727  HN  ALA   438      90.287  84.471  19.668  1.00  0.00      PROA H
ATOM   3728  CA  ALA   438      90.004  82.468  20.182  1.00  0.00      PROA C
ATOM   3729  HA  ALA   438      89.298  81.745  19.822  1.00  0.00      PROA H
ATOM   3730  CB  ALA   438      91.391  82.213  19.559  1.00  0.00      PROA C
ATOM   3731  HB1 ALA   438      92.120  82.966  19.922  1.00  0.00      PROA H
ATOM   3732  HB2 ALA   438      91.330  82.285  18.451  1.00  0.00      PROA H
ATOM   3733  HB3 ALA   438      91.759  81.199  19.838  1.00  0.00      PROA H
ATOM   3734  C   ALA   438      90.088  82.225  21.681  1.00  0.00      PROA C
ATOM   3735  O   ALA   438      89.877  81.104  22.135  1.00  0.00      PROA O
ATOM   3736  N   LEU   439      90.392  83.276  22.469  1.00  0.00      PROA N
ATOM   3737  HN  LEU   439      90.534  84.179  22.064  1.00  0.00      PROA H
ATOM   3738  CA  LEU   439      90.553  83.200  23.901  1.00  0.00      PROA C
ATOM   3739  HA  LEU   439      90.993  82.247  24.161  1.00  0.00      PROA H
ATOM   3740  CB  LEU   439      91.482  84.353  24.370  1.00  0.00      PROA C
ATOM   3741  HB1 LEU   439      91.443  84.425  25.478  1.00  0.00      PROA H
ATOM   3742  HB2 LEU   439      91.095  85.305  23.938  1.00  0.00      PROA H
ATOM   3743  CG  LEU   439      92.962  84.205  23.953  1.00  0.00      PROA C
ATOM   3744  HG  LEU   439      93.017  84.017  22.857  1.00  0.00      PROA H
ATOM   3745  CD1 LEU   439      93.746  85.488  24.273  1.00  0.00      PROA C
ATOM   3746 HD11 LEU   439      93.710  85.701  25.362  1.00  0.00      PROA H
ATOM   3747 HD12 LEU   439      93.308  86.353  23.729  1.00  0.00      PROA H
ATOM   3748 HD13 LEU   439      94.810  85.368  23.974  1.00  0.00      PROA H
ATOM   3749  CD2 LEU   439      93.618  82.980  24.599  1.00  0.00      PROA C
ATOM   3750 HD21 LEU   439      93.207  82.050  24.153  1.00  0.00      PROA H
ATOM   3751 HD22 LEU   439      93.424  82.971  25.689  1.00  0.00      PROA H
ATOM   3752 HD23 LEU   439      94.716  83.002  24.420  1.00  0.00      PROA H
ATOM   3753  C   LEU   439      89.217  83.301  24.627  1.00  0.00      PROA C
ATOM   3754  O   LEU   439      88.367  84.121  24.276  1.00  0.00      PROA O
ATOM   3755  N   ASN   440      89.045  82.500  25.717  1.00  0.00      PROA N
ATOM   3756  HN  ASN   440      89.616  81.692  25.832  1.00  0.00      PROA H
ATOM   3757  CA  ASN   440      88.104  82.772  26.794  1.00  0.00      PROA C
ATOM   3758  HA  ASN   440      87.187  83.151  26.355  1.00  0.00      PROA H
ATOM   3759  CB  ASN   440      87.802  81.459  27.584  1.00  0.00      PROA C
ATOM   3760  HB1 ASN   440      87.484  80.686  26.853  1.00  0.00      PROA H
ATOM   3761  HB2 ASN   440      86.974  81.656  28.293  1.00  0.00      PROA H
ATOM   3762  CG  ASN   440      88.981  80.894  28.397  1.00  0.00      PROA C
ATOM   3763  OD1 ASN   440      89.376  81.472  29.406  1.00  0.00      PROA O
ATOM   3764  ND2 ASN   440      89.524  79.744  27.946  1.00  0.00      PROA N
ATOM   3765 HD21 ASN   440      90.279  79.341  28.473  1.00  0.00      PROA H
ATOM   3766 HD22 ASN   440      89.162  79.297  27.142  1.00  0.00      PROA H
ATOM   3767  C   ASN   440      88.634  83.898  27.682  1.00  0.00      PROA C
ATOM   3768  O   ASN   440      89.789  84.284  27.552  1.00  0.00      PROA O
ATOM   3769  N   VAL   441      87.803  84.466  28.589  1.00  0.00      PROA N
ATOM   3770  HN  VAL   441      86.902  84.088  28.781  1.00  0.00      PROA H
ATOM   3771  CA  VAL   441      88.161  85.673  29.350  1.00  0.00      PROA C
ATOM   3772  HA  VAL   441      88.463  86.414  28.618  1.00  0.00      PROA H
ATOM   3773  CB  VAL   441      87.029  86.244  30.213  1.00  0.00      PROA C
ATOM   3774  HB  VAL   441      86.929  85.646  31.146  1.00  0.00      PROA H
ATOM   3775  CG1 VAL   441      87.329  87.704  30.579  1.00  0.00      PROA C
ATOM   3776 HG11 VAL   441      87.595  88.279  29.671  1.00  0.00      PROA H
ATOM   3777 HG12 VAL   441      88.180  87.746  31.293  1.00  0.00      PROA H
ATOM   3778 HG13 VAL   441      86.434  88.170  31.049  1.00  0.00      PROA H
ATOM   3779  CG2 VAL   441      85.676  86.215  29.517  1.00  0.00      PROA C
ATOM   3780 HG21 VAL   441      85.386  85.182  29.267  1.00  0.00      PROA H
ATOM   3781 HG22 VAL   441      85.706  86.821  28.588  1.00  0.00      PROA H
ATOM   3782 HG23 VAL   441      84.893  86.640  30.195  1.00  0.00      PROA H
ATOM   3783  C   VAL   441      89.372  85.514  30.262  1.00  0.00      PROA C
ATOM   3784  O   VAL   441      90.208  86.410  30.320  1.00  0.00      PROA O
ATOM   3785  N   LYS   442      89.522  84.356  30.945  1.00  0.00      PROA N
ATOM   3786  HN  LYS   442      88.812  83.659  30.925  1.00  0.00      PROA H
ATOM   3787  CA  LYS   442      90.703  84.027  31.735  1.00  0.00      PROA C
ATOM   3788  HA  LYS   442      90.923  84.870  32.380  1.00  0.00      PROA H
ATOM   3789  CB  LYS   442      90.419  82.772  32.599  1.00  0.00      PROA C
ATOM   3790  HB1 LYS   442      90.136  81.938  31.924  1.00  0.00      PROA H
ATOM   3791  HB2 LYS   442      89.554  83.004  33.262  1.00  0.00      PROA H
ATOM   3792  CG  LYS   442      91.577  82.293  33.469  1.00  0.00      PROA C
ATOM   3793  HG1 LYS   442      91.861  83.141  34.060  1.00  0.00      PROA H
ATOM   3794  HG2 LYS   442      92.425  81.981  32.829  1.00  0.00      PROA H
ATOM   3795  CD  LYS   442      91.205  81.158  34.425  1.00  0.00      PROA C
ATOM   3796  HD1 LYS   442      90.782  80.331  33.820  1.00  0.00      PROA H
ATOM   3797  HD2 LYS   442      90.414  81.530  35.117  1.00  0.00      PROA H
ATOM   3798  CE  LYS   442      92.371  80.627  35.270  1.00  0.00      PROA C
ATOM   3799  HE1 LYS   442      91.980  79.926  36.042  1.00  0.00      PROA H
ATOM   3800  HE2 LYS   442      92.905  81.470  35.757  1.00  0.00      PROA H
ATOM   3801  NZ  LYS   442      93.354  79.885  34.452  1.00  0.00      PROA N
ATOM   3802  HZ1 LYS   442      93.989  80.567  33.974  1.00  0.00      PROA H
ATOM   3803  HZ2 LYS   442      92.854  79.309  33.750  1.00  0.00      PROA H
ATOM   3804  HZ3 LYS   442      93.919  79.267  35.063  1.00  0.00      PROA H
ATOM   3805  C   LYS   442      91.970  83.887  30.894  1.00  0.00      PROA C
ATOM   3806  O   LYS   442      93.056  84.274  31.336  1.00  0.00      PROA O
ATOM   3807  N   GLY   443      91.824  83.398  29.635  1.00  0.00      PROA N
ATOM   3808  HN  GLY   443      90.937  83.036  29.349  1.00  0.00      PROA H
ATOM   3809  CA  GLY   443      92.861  83.396  28.620  1.00  0.00      PROA C
ATOM   3810  HA1 GLY   443      92.482  82.861  27.760  1.00  0.00      PROA H
ATOM   3811  HA2 GLY   443      93.726  82.892  29.027  1.00  0.00      PROA H
ATOM   3812  C   GLY   443      93.256  84.803  28.203  1.00  0.00      PROA C
ATOM   3813  O   GLY   443      94.434  85.076  28.008  1.00  0.00      PROA O
ATOM   3814  N   LYS   444      92.287  85.746  28.084  1.00  0.00      PROA N
ATOM   3815  HN  LYS   444      91.327  85.499  28.223  1.00  0.00      PROA H
ATOM   3816  CA  LYS   444      92.527  87.155  27.803  1.00  0.00      PROA C
ATOM   3817  HA  LYS   444      93.227  87.212  26.978  1.00  0.00      PROA H
ATOM   3818  CB  LYS   444      91.226  87.890  27.411  1.00  0.00      PROA C
ATOM   3819  HB1 LYS   444      91.441  88.976  27.281  1.00  0.00      PROA H
ATOM   3820  HB2 LYS   444      90.483  87.770  28.229  1.00  0.00      PROA H
ATOM   3821  CG  LYS   444      90.625  87.358  26.114  1.00  0.00      PROA C
ATOM   3822  HG1 LYS   444      90.349  86.290  26.261  1.00  0.00      PROA H
ATOM   3823  HG2 LYS   444      91.390  87.415  25.308  1.00  0.00      PROA H
ATOM   3824  CD  LYS   444      89.381  88.125  25.669  1.00  0.00      PROA C
ATOM   3825  HD1 LYS   444      89.695  89.081  25.193  1.00  0.00      PROA H
ATOM   3826  HD2 LYS   444      88.755  88.357  26.560  1.00  0.00      PROA H
ATOM   3827  CE  LYS   444      88.585  87.283  24.676  1.00  0.00      PROA C
ATOM   3828  HE1 LYS   444      88.140  86.409  25.201  1.00  0.00      PROA H
ATOM   3829  HE2 LYS   444      89.250  86.938  23.856  1.00  0.00      PROA H
ATOM   3830  NZ  LYS   444      87.491  88.057  24.079  1.00  0.00      PROA N
ATOM   3831  HZ1 LYS   444      87.900  88.876  23.564  1.00  0.00      PROA H
ATOM   3832  HZ2 LYS   444      86.852  88.374  24.830  1.00  0.00      PROA H
ATOM   3833  HZ3 LYS   444      86.987  87.442  23.405  1.00  0.00      PROA H
ATOM   3834  C   LYS   444      93.209  87.907  28.920  1.00  0.00      PROA C
ATOM   3835  O   LYS   444      94.030  88.775  28.643  1.00  0.00      PROA O
ATOM   3836  N   GLU   445      92.899  87.579  30.195  1.00  0.00      PROA N
ATOM   3837  HN  GLU   445      92.155  86.935  30.391  1.00  0.00      PROA H
ATOM   3838  CA  GLU   445      93.593  88.103  31.356  1.00  0.00      PROA C
ATOM   3839  HA  GLU   445      93.516  89.181  31.345  1.00  0.00      PROA H
ATOM   3840  CB  GLU   445      92.998  87.564  32.675  1.00  0.00      PROA C
ATOM   3841  HB1 GLU   445      93.696  87.792  33.510  1.00  0.00      PROA H
ATOM   3842  HB2 GLU   445      92.876  86.464  32.592  1.00  0.00      PROA H
ATOM   3843  CG  GLU   445      91.634  88.158  33.046  1.00  0.00      PROA C
ATOM   3844  HG1 GLU   445      90.877  87.877  32.285  1.00  0.00      PROA H
ATOM   3845  HG2 GLU   445      91.703  89.268  33.086  1.00  0.00      PROA H
ATOM   3846  CD  GLU   445      91.172  87.683  34.427  1.00  0.00      PROA C
ATOM   3847  OE1 GLU   445      91.074  86.442  34.664  1.00  0.00      PROA O
ATOM   3848  OE2 GLU   445      90.994  88.595  35.286  1.00  0.00      PROA O
ATOM   3849  C   GLU   445      95.059  87.754  31.375  1.00  0.00      PROA C
ATOM   3850  O   GLU   445      95.899  88.642  31.452  1.00  0.00      PROA O
ATOM   3851  N   GLU   446      95.383  86.446  31.268  1.00  0.00      PROA N
ATOM   3852  HN  GLU   446      94.664  85.755  31.158  1.00  0.00      PROA H
ATOM   3853  CA  GLU   446      96.735  85.918  31.311  1.00  0.00      PROA C
ATOM   3854  HA  GLU   446      97.252  86.384  32.141  1.00  0.00      PROA H
ATOM   3855  CB  GLU   446      96.688  84.383  31.529  1.00  0.00      PROA C
ATOM   3856  HB1 GLU   446      97.720  83.977  31.457  1.00  0.00      PROA H
ATOM   3857  HB2 GLU   446      96.064  83.927  30.733  1.00  0.00      PROA H
ATOM   3858  CG  GLU   446      96.103  83.975  32.909  1.00  0.00      PROA C
ATOM   3859  HG1 GLU   446      95.053  84.325  32.954  1.00  0.00      PROA H
ATOM   3860  HG2 GLU   446      96.691  84.485  33.702  1.00  0.00      PROA H
ATOM   3861  CD  GLU   446      96.107  82.477  33.226  1.00  0.00      PROA C
ATOM   3862  OE1 GLU   446      95.581  82.115  34.321  1.00  0.00      PROA O
ATOM   3863  OE2 GLU   446      96.621  81.653  32.421  1.00  0.00      PROA O
ATOM   3864  C   GLU   446      97.596  86.324  30.122  1.00  0.00      PROA C
ATOM   3865  O   GLU   446      98.784  86.606  30.299  1.00  0.00      PROA O
ATOM   3866  N   VAL   447      97.007  86.395  28.900  1.00  0.00      PROA N
ATOM   3867  HN  VAL   447      96.049  86.129  28.788  1.00  0.00      PROA H
ATOM   3868  CA  VAL   447      97.673  86.879  27.690  1.00  0.00      PROA C
ATOM   3869  HA  VAL   447      98.677  86.470  27.696  1.00  0.00      PROA H
ATOM   3870  CB  VAL   447      96.933  86.421  26.406  1.00  0.00      PROA C
ATOM   3871  HB  VAL   447      95.844  86.580  26.560  1.00  0.00      PROA H
ATOM   3872  CG1 VAL   447      97.337  87.166  25.116  1.00  0.00      PROA C
ATOM   3873 HG11 VAL   447      98.416  87.021  24.902  1.00  0.00      PROA H
ATOM   3874 HG12 VAL   447      97.133  88.251  25.212  1.00  0.00      PROA H
ATOM   3875 HG13 VAL   447      96.754  86.767  24.251  1.00  0.00      PROA H
ATOM   3876  CG2 VAL   447      97.126  84.910  26.185  1.00  0.00      PROA C
ATOM   3877 HG21 VAL   447      96.709  84.344  27.043  1.00  0.00      PROA H
ATOM   3878 HG22 VAL   447      98.204  84.671  26.083  1.00  0.00      PROA H
ATOM   3879 HG23 VAL   447      96.589  84.592  25.262  1.00  0.00      PROA H
ATOM   3880  C   VAL   447      97.911  88.382  27.696  1.00  0.00      PROA C
ATOM   3881  O   VAL   447      99.028  88.822  27.422  1.00  0.00      PROA O
ATOM   3882  N   ALA   448      96.888  89.197  28.059  1.00  0.00      PROA N
ATOM   3883  HN  ALA   448      95.976  88.822  28.251  1.00  0.00      PROA H
ATOM   3884  CA  ALA   448      97.011  90.643  28.189  1.00  0.00      PROA C
ATOM   3885  HA  ALA   448      97.485  91.023  27.294  1.00  0.00      PROA H
ATOM   3886  CB  ALA   448      95.632  91.303  28.353  1.00  0.00      PROA C
ATOM   3887  HB1 ALA   448      95.124  90.913  29.262  1.00  0.00      PROA H
ATOM   3888  HB2 ALA   448      94.992  91.076  27.471  1.00  0.00      PROA H
ATOM   3889  HB3 ALA   448      95.739  92.404  28.451  1.00  0.00      PROA H
ATOM   3890  C   ALA   448      97.928  91.077  29.322  1.00  0.00      PROA C
ATOM   3891  O   ALA   448      98.600  92.101  29.202  1.00  0.00      PROA O
ATOM   3892  N   SER   449      97.996  90.277  30.410  1.00  0.00      PROA N
ATOM   3893  HN  SER   449      97.373  89.497  30.484  1.00  0.00      PROA H
ATOM   3894  CA  SER   449      98.926  90.426  31.518  1.00  0.00      PROA C
ATOM   3895  HA  SER   449      98.797  91.407  31.937  1.00  0.00      PROA H
ATOM   3896  CB  SER   449      98.624  89.354  32.609  1.00  0.00      PROA C
ATOM   3897  HB1 SER   449      98.551  88.356  32.126  1.00  0.00      PROA H
ATOM   3898  HB2 SER   449      97.650  89.595  33.093  1.00  0.00      PROA H
ATOM   3899  OG  SER   449      99.616  89.268  33.623  1.00  0.00      PROA O
ATOM   3900  HG1 SER   449      99.423  90.009  34.238  1.00  0.00      PROA H
ATOM   3901  C   SER   449     100.378  90.402  31.085  1.00  0.00      PROA C
ATOM   3902  O   SER   449     101.097  91.391  31.264  1.00  0.00      PROA O
ATOM   3903  N   ALA   450     100.804  89.293  30.436  1.00  0.00      PROA N
ATOM   3904  HN  ALA   450     100.173  88.531  30.292  1.00  0.00      PROA H
ATOM   3905  CA  ALA   450     102.149  89.100  29.941  1.00  0.00      PROA C
ATOM   3906  HA  ALA   450     102.844  89.367  30.730  1.00  0.00      PROA H
ATOM   3907  CB  ALA   450     102.340  87.620  29.561  1.00  0.00      PROA C
ATOM   3908  HB1 ALA   450     101.741  87.378  28.659  1.00  0.00      PROA H
ATOM   3909  HB2 ALA   450     101.998  86.968  30.396  1.00  0.00      PROA H
ATOM   3910  HB3 ALA   450     103.411  87.414  29.353  1.00  0.00      PROA H
ATOM   3911  C   ALA   450     102.525  90.040  28.807  1.00  0.00      PROA C
ATOM   3912  O   ALA   450     103.665  90.505  28.762  1.00  0.00      PROA O
ATOM   3913  N   LEU   451     101.566  90.381  27.906  1.00  0.00      PROA N
ATOM   3914  HN  LEU   451     100.667  89.942  27.942  1.00  0.00      PROA H
ATOM   3915  CA  LEU   451     101.728  91.389  26.867  1.00  0.00      PROA C
ATOM   3916  HA  LEU   451     102.596  91.129  26.277  1.00  0.00      PROA H
ATOM   3917  CB  LEU   451     100.477  91.446  25.946  1.00  0.00      PROA C
ATOM   3918  HB1 LEU   451     100.437  92.441  25.449  1.00  0.00      PROA H
ATOM   3919  HB2 LEU   451      99.571  91.334  26.582  1.00  0.00      PROA H
ATOM   3920  CG  LEU   451     100.436  90.362  24.845  1.00  0.00      PROA C
ATOM   3921  HG  LEU   451     100.637  89.370  25.309  1.00  0.00      PROA H
ATOM   3922  CD1 LEU   451      99.055  90.321  24.168  1.00  0.00      PROA C
ATOM   3923 HD11 LEU   451      98.826  91.302  23.698  1.00  0.00      PROA H
ATOM   3924 HD12 LEU   451      98.264  90.098  24.915  1.00  0.00      PROA H
ATOM   3925 HD13 LEU   451      99.042  89.541  23.375  1.00  0.00      PROA H
ATOM   3926  CD2 LEU   451     101.553  90.541  23.808  1.00  0.00      PROA C
ATOM   3927 HD21 LEU   451     102.546  90.476  24.300  1.00  0.00      PROA H
ATOM   3928 HD22 LEU   451     101.464  91.530  23.314  1.00  0.00      PROA H
ATOM   3929 HD23 LEU   451     101.489  89.737  23.042  1.00  0.00      PROA H
ATOM   3930  C   LEU   451     102.025  92.781  27.402  1.00  0.00      PROA C
ATOM   3931  O   LEU   451     102.968  93.416  26.935  1.00  0.00      PROA O
ATOM   3932  N   VAL   452     101.271  93.252  28.426  1.00  0.00      PROA N
ATOM   3933  HN  VAL   452     100.505  92.706  28.768  1.00  0.00      PROA H
ATOM   3934  CA  VAL   452     101.467  94.537  29.100  1.00  0.00      PROA C
ATOM   3935  HA  VAL   452     101.450  95.309  28.340  1.00  0.00      PROA H
ATOM   3936  CB  VAL   452     100.346  94.792  30.142  1.00  0.00      PROA C
ATOM   3937  HB  VAL   452     100.110  93.824  30.636  1.00  0.00      PROA H
ATOM   3938  CG1 VAL   452     100.671  95.812  31.256  1.00  0.00      PROA C
ATOM   3939 HG11 VAL   452     101.062  96.753  30.819  1.00  0.00      PROA H
ATOM   3940 HG12 VAL   452     101.429  95.396  31.951  1.00  0.00      PROA H
ATOM   3941 HG13 VAL   452      99.744  96.053  31.830  1.00  0.00      PROA H
ATOM   3942  CG2 VAL   452      99.057  95.227  29.441  1.00  0.00      PROA C
ATOM   3943 HG21 VAL   452      98.805  94.517  28.629  1.00  0.00      PROA H
ATOM   3944 HG22 VAL   452      99.175  96.243  29.015  1.00  0.00      PROA H
ATOM   3945 HG23 VAL   452      98.219  95.231  30.177  1.00  0.00      PROA H
ATOM   3946  C   VAL   452     102.833  94.671  29.747  1.00  0.00      PROA C
ATOM   3947  O   VAL   452     103.479  95.714  29.622  1.00  0.00      PROA O
ATOM   3948  N   HSD   453     103.300  93.607  30.443  1.00  0.00      PROA N
ATOM   3949  HN  HSD   453     102.740  92.783  30.531  1.00  0.00      PROA H
ATOM   3950  CA  HSD   453     104.604  93.554  31.077  1.00  0.00      PROA C
ATOM   3951  HA  HSD   453     104.740  94.464  31.644  1.00  0.00      PROA H
ATOM   3952  CB  HSD   453     104.684  92.336  32.035  1.00  0.00      PROA C
ATOM   3953  HB1 HSD   453     105.747  92.120  32.260  1.00  0.00      PROA H
ATOM   3954  HB2 HSD   453     104.236  91.452  31.528  1.00  0.00      PROA H
ATOM   3955  ND1 HSD   453     102.606  92.378  33.496  1.00  0.00      PROA N
ATOM   3956  HD1 HSD   453     101.958  92.100  32.779  1.00  0.00      PROA H
ATOM   3957  CG  HSD   453     103.965  92.548  33.347  1.00  0.00      PROA C
ATOM   3958  CE1 HSD   453     102.308  92.647  34.786  1.00  0.00      PROA C
ATOM   3959  HE1 HSD   453     101.290  92.601  35.166  1.00  0.00      PROA H
ATOM   3960  NE2 HSD   453     103.377  92.979  35.483  1.00  0.00      PROA N
ATOM   3961  CD2 HSD   453     104.430  92.891  34.586  1.00  0.00      PROA C
ATOM   3962  HD2 HSD   453     105.442  93.099  34.918  1.00  0.00      PROA H
ATOM   3963  C   HSD   453     105.767  93.570  30.100  1.00  0.00      PROA C
ATOM   3964  O   HSD   453     106.681  94.385  30.247  1.00  0.00      PROA O
ATOM   3965  N   ILE   454     105.715  92.720  29.044  1.00  0.00      PROA N
ATOM   3966  HN  ILE   454     104.963  92.060  28.974  1.00  0.00      PROA H
ATOM   3967  CA  ILE   454     106.698  92.661  27.961  1.00  0.00      PROA C
ATOM   3968  HA  ILE   454     107.670  92.516  28.416  1.00  0.00      PROA H
ATOM   3969  CB  ILE   454     106.402  91.497  26.975  1.00  0.00      PROA C
ATOM   3970  HB  ILE   454     105.319  91.537  26.715  1.00  0.00      PROA H
ATOM   3971  CG2 ILE   454     107.202  91.550  25.648  1.00  0.00      PROA C
ATOM   3972 HG21 ILE   454     108.293  91.496  25.852  1.00  0.00      PROA H
ATOM   3973 HG22 ILE   454     106.989  92.487  25.094  1.00  0.00      PROA H
ATOM   3974 HG23 ILE   454     106.929  90.681  25.003  1.00  0.00      PROA H
ATOM   3975  CG1 ILE   454     106.615  90.126  27.644  1.00  0.00      PROA C
ATOM   3976 HG11 ILE   454     106.263  90.186  28.696  1.00  0.00      PROA H
ATOM   3977 HG12 ILE   454     107.700  89.892  27.644  1.00  0.00      PROA H
ATOM   3978  CD  ILE   454     105.862  88.990  26.942  1.00  0.00      PROA C
ATOM   3979  HD1 ILE   454     106.203  88.888  25.891  1.00  0.00      PROA H
ATOM   3980  HD2 ILE   454     104.770  89.195  26.941  1.00  0.00      PROA H
ATOM   3981  HD3 ILE   454     106.051  88.028  27.465  1.00  0.00      PROA H
ATOM   3982  C   ILE   454     106.796  93.971  27.202  1.00  0.00      PROA C
ATOM   3983  O   ILE   454     107.897  94.488  27.009  1.00  0.00      PROA O
ATOM   3984  N   LEU   455     105.647  94.572  26.830  1.00  0.00      PROA N
ATOM   3985  HN  LEU   455     104.765  94.146  27.041  1.00  0.00      PROA H
ATOM   3986  CA  LEU   455     105.579  95.814  26.085  1.00  0.00      PROA C
ATOM   3987  HA  LEU   455     106.344  95.799  25.321  1.00  0.00      PROA H
ATOM   3988  CB  LEU   455     104.188  95.959  25.408  1.00  0.00      PROA C
ATOM   3989  HB1 LEU   455     104.104  96.967  24.949  1.00  0.00      PROA H
ATOM   3990  HB2 LEU   455     103.400  95.861  26.191  1.00  0.00      PROA H
ATOM   3991  CG  LEU   455     103.936  94.890  24.311  1.00  0.00      PROA C
ATOM   3992  HG  LEU   455     104.223  93.890  24.710  1.00  0.00      PROA H
ATOM   3993  CD1 LEU   455     102.460  94.835  23.892  1.00  0.00      PROA C
ATOM   3994 HD11 LEU   455     102.184  95.751  23.328  1.00  0.00      PROA H
ATOM   3995 HD12 LEU   455     101.807  94.765  24.790  1.00  0.00      PROA H
ATOM   3996 HD13 LEU   455     102.279  93.953  23.240  1.00  0.00      PROA H
ATOM   3997  CD2 LEU   455     104.854  95.056  23.097  1.00  0.00      PROA C
ATOM   3998 HD21 LEU   455     105.917  94.961  23.405  1.00  0.00      PROA H
ATOM   3999 HD22 LEU   455     104.704  96.053  22.635  1.00  0.00      PROA H
ATOM   4000 HD23 LEU   455     104.636  94.263  22.347  1.00  0.00      PROA H
ATOM   4001  C   LEU   455     105.981  97.031  26.896  1.00  0.00      PROA C
ATOM   4002  O   LEU   455     106.522  97.978  26.326  1.00  0.00      PROA O
ATOM   4003  N   GLN   456     105.785  97.044  28.237  1.00  0.00      PROA N
ATOM   4004  HN  GLN   456     105.282  96.301  28.682  1.00  0.00      PROA H
ATOM   4005  CA  GLN   456     106.316  98.075  29.124  1.00  0.00      PROA C
ATOM   4006  HA  GLN   456     106.132  99.037  28.662  1.00  0.00      PROA H
ATOM   4007  CB  GLN   456     105.599  98.028  30.506  1.00  0.00      PROA C
ATOM   4008  HB1 GLN   456     105.703  96.991  30.902  1.00  0.00      PROA H
ATOM   4009  HB2 GLN   456     104.516  98.229  30.337  1.00  0.00      PROA H
ATOM   4010  CG  GLN   456     106.100  98.999  31.606  1.00  0.00      PROA C
ATOM   4011  HG1 GLN   456     107.168  98.783  31.804  1.00  0.00      PROA H
ATOM   4012  HG2 GLN   456     105.512  98.815  32.530  1.00  0.00      PROA H
ATOM   4013  CD  GLN   456     105.973 100.491  31.268  1.00  0.00      PROA C
ATOM   4014  OE1 GLN   456     105.289 100.905  30.331  1.00  0.00      PROA O
ATOM   4015  NE2 GLN   456     106.636 101.344  32.084  1.00  0.00      PROA N
ATOM   4016 HE21 GLN   456     106.583 102.325  31.901  1.00  0.00      PROA H
ATOM   4017 HE22 GLN   456     107.165 100.986  32.846  1.00  0.00      PROA H
ATOM   4018  C   GLN   456     107.829  98.048  29.238  1.00  0.00      PROA C
ATOM   4019  O   GLN   456     108.473  99.098  29.195  1.00  0.00      PROA O
ATOM   4020  N   SER   457     108.425  96.836  29.327  1.00  0.00      PROA N
ATOM   4021  HN  SER   457     107.865  96.007  29.380  1.00  0.00      PROA H
ATOM   4022  CA  SER   457     109.868  96.627  29.391  1.00  0.00      PROA C
ATOM   4023  HA  SER   457     110.294  97.360  30.055  1.00  0.00      PROA H
ATOM   4024  CB  SER   457     110.152  95.201  29.940  1.00  0.00      PROA C
ATOM   4025  HB1 SER   457     109.433  94.975  30.762  1.00  0.00      PROA H
ATOM   4026  HB2 SER   457     111.186  95.156  30.338  1.00  0.00      PROA H
ATOM   4027  OG  SER   457     110.010  94.199  28.947  1.00  0.00      PROA O
ATOM   4028  HG1 SER   457     109.237  94.432  28.421  1.00  0.00      PROA H
ATOM   4029  C   SER   457     110.607  96.915  28.086  1.00  0.00      PROA C
ATOM   4030  O   SER   457     111.779  97.281  28.116  1.00  0.00      PROA O
ATOM   4031  N   THR   458     109.911  96.820  26.923  1.00  0.00      PROA N
ATOM   4032  HN  THR   458     108.975  96.470  26.926  1.00  0.00      PROA H
ATOM   4033  CA  THR   458     110.428  97.147  25.593  1.00  0.00      PROA C
ATOM   4034  HA  THR   458     111.503  97.242  25.665  1.00  0.00      PROA H
ATOM   4035  CB  THR   458     110.074  96.072  24.536  1.00  0.00      PROA C
ATOM   4036  HB  THR   458     110.623  96.279  23.593  1.00  0.00      PROA H
ATOM   4037  OG1 THR   458     108.680  96.028  24.245  1.00  0.00      PROA O
ATOM   4038  HG1 THR   458     108.596  95.443  23.473  1.00  0.00      PROA H
ATOM   4039  CG2 THR   458     110.556  94.662  24.920  1.00  0.00      PROA C
ATOM   4040 HG21 THR   458     110.118  94.330  25.877  1.00  0.00      PROA H
ATOM   4041 HG22 THR   458     111.664  94.670  25.022  1.00  0.00      PROA H
ATOM   4042 HG23 THR   458     110.266  93.931  24.126  1.00  0.00      PROA H
ATOM   4043  C   THR   458     109.959  98.523  25.099  1.00  0.00      PROA C
ATOM   4044  O   THR   458     110.243  98.910  23.964  1.00  0.00      PROA O
ATOM   4045  N   GLY   459     109.282  99.330  25.965  1.00  0.00      PROA N
ATOM   4046  HN  GLY   459     108.977  98.961  26.839  1.00  0.00      PROA H
ATOM   4047  CA  GLY   459     108.987 100.745  25.749  1.00  0.00      PROA C
ATOM   4048  HA1 GLY   459     109.889 101.221  25.386  1.00  0.00      PROA H
ATOM   4049  HA2 GLY   459     108.706 101.166  26.706  1.00  0.00      PROA H
ATOM   4050  C   GLY   459     107.868 101.023  24.752  1.00  0.00      PROA C
ATOM   4051  O   GLY   459     107.777 102.127  24.224  1.00  0.00      PROA O
ATOM   4052  N   LYS   460     106.986 100.033  24.479  1.00  0.00      PROA N
ATOM   4053  HN  LYS   460     107.090  99.150  24.942  1.00  0.00      PROA H
ATOM   4054  CA  LYS   460     105.891 100.097  23.528  1.00  0.00      PROA C
ATOM   4055  HA  LYS   460     105.865 101.077  23.078  1.00  0.00      PROA H
ATOM   4056  CB  LYS   460     106.104  99.016  22.431  1.00  0.00      PROA C
ATOM   4057  HB1 LYS   460     105.151  98.869  21.876  1.00  0.00      PROA H
ATOM   4058  HB2 LYS   460     106.375  98.058  22.931  1.00  0.00      PROA H
ATOM   4059  CG  LYS   460     107.203  99.350  21.403  1.00  0.00      PROA C
ATOM   4060  HG1 LYS   460     107.236  98.533  20.647  1.00  0.00      PROA H
ATOM   4061  HG2 LYS   460     108.183  99.384  21.931  1.00  0.00      PROA H
ATOM   4062  CD  LYS   460     106.983 100.685  20.677  1.00  0.00      PROA C
ATOM   4063  HD1 LYS   460     107.214 101.512  21.387  1.00  0.00      PROA H
ATOM   4064  HD2 LYS   460     105.911 100.757  20.386  1.00  0.00      PROA H
ATOM   4065  CE  LYS   460     107.851 100.841  19.428  1.00  0.00      PROA C
ATOM   4066  HE1 LYS   460     107.560 100.084  18.669  1.00  0.00      PROA H
ATOM   4067  HE2 LYS   460     108.924 100.723  19.691  1.00  0.00      PROA H
ATOM   4068  NZ  LYS   460     107.679 102.175  18.824  1.00  0.00      PROA N
ATOM   4069  HZ1 LYS   460     108.242 102.883  19.348  1.00  0.00      PROA H
ATOM   4070  HZ2 LYS   460     106.670 102.465  18.871  1.00  0.00      PROA H
ATOM   4071  HZ3 LYS   460     107.975 102.165  17.831  1.00  0.00      PROA H
ATOM   4072  C   LYS   460     104.503  99.965  24.149  1.00  0.00      PROA C
ATOM   4073  O   LYS   460     103.508  99.914  23.427  1.00  0.00      PROA O
ATOM   4074  N   ALA   461     104.387  99.959  25.504  1.00  0.00      PROA N
ATOM   4075  HN  ALA   461     105.210  99.994  26.076  1.00  0.00      PROA H
ATOM   4076  CA  ALA   461     103.124  99.882  26.227  1.00  0.00      PROA C
ATOM   4077  HA  ALA   461     102.587  99.010  25.879  1.00  0.00      PROA H
ATOM   4078  CB  ALA   461     103.368  99.761  27.740  1.00  0.00      PROA C
ATOM   4079  HB1 ALA   461     103.931 100.642  28.114  1.00  0.00      PROA H
ATOM   4080  HB2 ALA   461     103.956  98.846  27.962  1.00  0.00      PROA H
ATOM   4081  HB3 ALA   461     102.397  99.705  28.285  1.00  0.00      PROA H
ATOM   4082  C   ALA   461     102.174 101.033  25.953  1.00  0.00      PROA C
ATOM   4083  O   ALA   461     100.975 100.805  25.822  1.00  0.00      PROA O
ATOM   4084  N   LYS   462     102.693 102.282  25.822  1.00  0.00      PROA N
ATOM   4085  HN  LYS   462     103.666 102.434  25.963  1.00  0.00      PROA H
ATOM   4086  CA  LYS   462     101.904 103.443  25.454  1.00  0.00      PROA C
ATOM   4087  HA  LYS   462     101.074 103.514  26.138  1.00  0.00      PROA H
ATOM   4088  CB  LYS   462     102.754 104.743  25.545  1.00  0.00      PROA C
ATOM   4089  HB1 LYS   462     103.653 104.622  24.900  1.00  0.00      PROA H
ATOM   4090  HB2 LYS   462     103.092 104.867  26.599  1.00  0.00      PROA H
ATOM   4091  CG  LYS   462     101.999 106.013  25.111  1.00  0.00      PROA C
ATOM   4092  HG1 LYS   462     101.089 106.119  25.747  1.00  0.00      PROA H
ATOM   4093  HG2 LYS   462     101.678 105.897  24.053  1.00  0.00      PROA H
ATOM   4094  CD  LYS   462     102.821 107.306  25.224  1.00  0.00      PROA C
ATOM   4095  HD1 LYS   462     103.224 107.372  26.261  1.00  0.00      PROA H
ATOM   4096  HD2 LYS   462     102.136 108.168  25.056  1.00  0.00      PROA H
ATOM   4097  CE  LYS   462     103.991 107.389  24.244  1.00  0.00      PROA C
ATOM   4098  HE1 LYS   462     103.635 107.273  23.212  1.00  0.00      PROA H
ATOM   4099  HE2 LYS   462     104.718 106.579  24.438  1.00  0.00      PROA H
ATOM   4100  NZ  LYS   462     104.691 108.682  24.351  1.00  0.00      PROA N
ATOM   4101  HZ1 LYS   462     104.918 108.863  25.361  1.00  0.00      PROA H
ATOM   4102  HZ2 LYS   462     104.080 109.446  23.998  1.00  0.00      PROA H
ATOM   4103  HZ3 LYS   462     105.566 108.651  23.801  1.00  0.00      PROA H
ATOM   4104  C   LYS   462     101.257 103.326  24.088  1.00  0.00      PROA C
ATOM   4105  O   LYS   462     100.048 103.545  23.967  1.00  0.00      PROA O
ATOM   4106  N   ASP   463     102.053 102.940  23.063  1.00  0.00      PROA N
ATOM   4107  HN  ASP   463     103.026 102.797  23.215  1.00  0.00      PROA H
ATOM   4108  CA  ASP   463     101.602 102.735  21.696  1.00  0.00      PROA C
ATOM   4109  HA  ASP   463     101.079 103.621  21.384  1.00  0.00      PROA H
ATOM   4110  CB  ASP   463     102.756 102.441  20.685  1.00  0.00      PROA C
ATOM   4111  HB1 ASP   463     102.302 102.330  19.672  1.00  0.00      PROA H
ATOM   4112  HB2 ASP   463     103.244 101.492  20.970  1.00  0.00      PROA H
ATOM   4113  CG  ASP   463     103.851 103.502  20.553  1.00  0.00      PROA C
ATOM   4114  OD1 ASP   463     103.749 104.599  21.169  1.00  0.00      PROA O
ATOM   4115  OD2 ASP   463     104.829 103.217  19.789  1.00  0.00      PROA O
ATOM   4116  C   ASP   463     100.559 101.635  21.616  1.00  0.00      PROA C
ATOM   4117  O   ASP   463      99.444 101.898  21.164  1.00  0.00      PROA O
ATOM   4118  N   PHE   464     100.855 100.442  22.199  1.00  0.00      PROA N
ATOM   4119  HN  PHE   464     101.785 100.290  22.540  1.00  0.00      PROA H
ATOM   4120  CA  PHE   464      99.947  99.313  22.339  1.00  0.00      PROA C
ATOM   4121  HA  PHE   464      99.681  98.960  21.355  1.00  0.00      PROA H
ATOM   4122  CB  PHE   464     100.683  98.178  23.123  1.00  0.00      PROA C
ATOM   4123  HB1 PHE   464     101.186  98.639  24.001  1.00  0.00      PROA H
ATOM   4124  HB2 PHE   464     101.446  97.730  22.450  1.00  0.00      PROA H
ATOM   4125  CG  PHE   464      99.830  97.047  23.645  1.00  0.00      PROA C
ATOM   4126  CD1 PHE   464      99.754  96.791  25.028  1.00  0.00      PROA C
ATOM   4127  HD1 PHE   464     100.261  97.436  25.731  1.00  0.00      PROA H
ATOM   4128  CE1 PHE   464      99.020  95.702  25.502  1.00  0.00      PROA C
ATOM   4129  HE1 PHE   464      98.976  95.499  26.558  1.00  0.00      PROA H
ATOM   4130  CZ  PHE   464      98.340  94.875  24.609  1.00  0.00      PROA C
ATOM   4131  HZ  PHE   464      97.774  94.035  24.977  1.00  0.00      PROA H
ATOM   4132  CD2 PHE   464      99.129  96.213  22.758  1.00  0.00      PROA C
ATOM   4133  HD2 PHE   464      99.150  96.409  21.699  1.00  0.00      PROA H
ATOM   4134  CE2 PHE   464      98.390  95.131  23.238  1.00  0.00      PROA C
ATOM   4135  HE2 PHE   464      97.855  94.493  22.554  1.00  0.00      PROA H
ATOM   4136  C   PHE   464      98.591  99.644  22.924  1.00  0.00      PROA C
ATOM   4137  O   PHE   464      97.568  99.331  22.315  1.00  0.00      PROA O
ATOM   4138  N   LEU   465      98.555 100.335  24.080  1.00  0.00      PROA N
ATOM   4139  HN  LEU   465      99.410 100.599  24.529  1.00  0.00      PROA H
ATOM   4140  CA  LEU   465      97.338 100.724  24.763  1.00  0.00      PROA C
ATOM   4141  HA  LEU   465      96.664  99.878  24.788  1.00  0.00      PROA H
ATOM   4142  CB  LEU   465      97.686 101.153  26.201  1.00  0.00      PROA C
ATOM   4143  HB1 LEU   465      96.794 101.608  26.681  1.00  0.00      PROA H
ATOM   4144  HB2 LEU   465      98.496 101.919  26.157  1.00  0.00      PROA H
ATOM   4145  CG  LEU   465      98.167  99.971  27.065  1.00  0.00      PROA C
ATOM   4146  HG  LEU   465      98.918  99.379  26.493  1.00  0.00      PROA H
ATOM   4147  CD1 LEU   465      98.822 100.484  28.346  1.00  0.00      PROA C
ATOM   4148 HD11 LEU   465      98.058 100.929  29.017  1.00  0.00      PROA H
ATOM   4149 HD12 LEU   465      99.579 101.265  28.107  1.00  0.00      PROA H
ATOM   4150 HD13 LEU   465      99.320  99.646  28.881  1.00  0.00      PROA H
ATOM   4151  CD2 LEU   465      97.051  98.964  27.355  1.00  0.00      PROA C
ATOM   4152 HD21 LEU   465      96.665  98.539  26.402  1.00  0.00      PROA H
ATOM   4153 HD22 LEU   465      96.216  99.459  27.889  1.00  0.00      PROA H
ATOM   4154 HD23 LEU   465      97.446  98.129  27.974  1.00  0.00      PROA H
ATOM   4155  C   LEU   465      96.552 101.809  24.059  1.00  0.00      PROA C
ATOM   4156  O   LEU   465      95.328 101.840  24.164  1.00  0.00      PROA O
ATOM   4157  N   SER   466      97.235 102.710  23.319  1.00  0.00      PROA N
ATOM   4158  HN  SER   466      98.239 102.705  23.322  1.00  0.00      PROA H
ATOM   4159  CA  SER   466      96.619 103.680  22.437  1.00  0.00      PROA C
ATOM   4160  HA  SER   466      95.817 104.165  22.977  1.00  0.00      PROA H
ATOM   4161  CB  SER   466      97.657 104.741  22.003  1.00  0.00      PROA C
ATOM   4162  HB1 SER   466      97.210 105.442  21.273  1.00  0.00      PROA H
ATOM   4163  HB2 SER   466      98.539 104.239  21.549  1.00  0.00      PROA H
ATOM   4164  OG  SER   466      98.098 105.492  23.129  1.00  0.00      PROA O
ATOM   4165  HG1 SER   466      98.631 104.875  23.660  1.00  0.00      PROA H
ATOM   4166  C   SER   466      95.951 103.038  21.231  1.00  0.00      PROA C
ATOM   4167  O   SER   466      94.831 103.406  20.880  1.00  0.00      PROA O
ATOM   4168  N   ASP   467      96.628 102.046  20.612  1.00  0.00      PROA N
ATOM   4169  HN  ASP   467      97.534 101.784  20.947  1.00  0.00      PROA H
ATOM   4170  CA  ASP   467      96.159 101.277  19.468  1.00  0.00      PROA C
ATOM   4171  HA  ASP   467      95.753 101.969  18.747  1.00  0.00      PROA H
ATOM   4172  CB  ASP   467      97.311 100.457  18.805  1.00  0.00      PROA C
ATOM   4173  HB1 ASP   467      96.905  99.949  17.903  1.00  0.00      PROA H
ATOM   4174  HB2 ASP   467      97.660  99.690  19.526  1.00  0.00      PROA H
ATOM   4175  CG  ASP   467      98.521 101.282  18.369  1.00  0.00      PROA C
ATOM   4176  OD1 ASP   467      98.345 102.464  17.958  1.00  0.00      PROA O
ATOM   4177  OD2 ASP   467      99.632 100.683  18.291  1.00  0.00      PROA O
ATOM   4178  C   ASP   467      94.988 100.364  19.790  1.00  0.00      PROA C
ATOM   4179  O   ASP   467      93.989 100.356  19.065  1.00  0.00      PROA O
ATOM   4180  N   MET   468      95.065  99.615  20.919  1.00  0.00      PROA N
ATOM   4181  HN  MET   468      95.904  99.624  21.470  1.00  0.00      PROA H
ATOM   4182  CA  MET   468      94.006  98.757  21.415  1.00  0.00      PROA C
ATOM   4183  HA  MET   468      93.649  98.151  20.590  1.00  0.00      PROA H
ATOM   4184  CB  MET   468      94.519  97.828  22.541  1.00  0.00      PROA C
ATOM   4185  HB1 MET   468      93.654  97.309  22.997  1.00  0.00      PROA H
ATOM   4186  HB2 MET   468      95.005  98.464  23.314  1.00  0.00      PROA H
ATOM   4187  CG  MET   468      95.539  96.752  22.109  1.00  0.00      PROA C
ATOM   4188  HG1 MET   468      95.801  96.166  23.017  1.00  0.00      PROA H
ATOM   4189  HG2 MET   468      96.452  97.281  21.765  1.00  0.00      PROA H
ATOM   4190  SD  MET   468      95.040  95.592  20.801  1.00  0.00      PROA S
ATOM   4191  CE  MET   468      93.711  94.695  21.643  1.00  0.00      PROA C
ATOM   4192  HE1 MET   468      92.817  95.338  21.782  1.00  0.00      PROA H
ATOM   4193  HE2 MET   468      94.045  94.344  22.640  1.00  0.00      PROA H
ATOM   4194  HE3 MET   468      93.398  93.814  21.037  1.00  0.00      PROA H
ATOM   4195  C   MET   468      92.769  99.516  21.868  1.00  0.00      PROA C
ATOM   4196  O   MET   468      91.650  99.087  21.590  1.00  0.00      PROA O
ATOM   4197  N   ALA   469      92.947 100.686  22.536  1.00  0.00      PROA N
ATOM   4198  HN  ALA   469      93.867 100.990  22.781  1.00  0.00      PROA H
ATOM   4199  CA  ALA   469      91.868 101.583  22.915  1.00  0.00      PROA C
ATOM   4200  HA  ALA   469      91.151 101.024  23.498  1.00  0.00      PROA H
ATOM   4201  CB  ALA   469      92.422 102.748  23.751  1.00  0.00      PROA C
ATOM   4202  HB1 ALA   469      93.170 103.324  23.168  1.00  0.00      PROA H
ATOM   4203  HB2 ALA   469      92.916 102.358  24.670  1.00  0.00      PROA H
ATOM   4204  HB3 ALA   469      91.601 103.438  24.050  1.00  0.00      PROA H
ATOM   4205  C   ALA   469      91.097 102.148  21.740  1.00  0.00      PROA C
ATOM   4206  O   ALA   469      89.865 102.134  21.735  1.00  0.00      PROA O
ATOM   4207  N   MET   470      91.822 102.614  20.698  1.00  0.00      PROA N
ATOM   4208  HN  MET   470      92.823 102.626  20.743  1.00  0.00      PROA H
ATOM   4209  CA  MET   470      91.244 103.126  19.479  1.00  0.00      PROA C
ATOM   4210  HA  MET   470      90.423 103.784  19.740  1.00  0.00      PROA H
ATOM   4211  CB  MET   470      92.294 103.926  18.676  1.00  0.00      PROA C
ATOM   4212  HB1 MET   470      91.909 104.082  17.651  1.00  0.00      PROA H
ATOM   4213  HB2 MET   470      93.220 103.302  18.616  1.00  0.00      PROA H
ATOM   4214  CG  MET   470      92.695 105.302  19.254  1.00  0.00      PROA C
ATOM   4215  HG1 MET   470      93.297 105.809  18.466  1.00  0.00      PROA H
ATOM   4216  HG2 MET   470      93.351 105.111  20.124  1.00  0.00      PROA H
ATOM   4217  SD  MET   470      91.384 106.456  19.771  1.00  0.00      PROA S
ATOM   4218  CE  MET   470      91.355 106.127  21.557  1.00  0.00      PROA C
ATOM   4219  HE1 MET   470      92.371 106.170  22.001  1.00  0.00      PROA H
ATOM   4220  HE2 MET   470      90.930 105.122  21.761  1.00  0.00      PROA H
ATOM   4221  HE3 MET   470      90.726 106.887  22.076  1.00  0.00      PROA H
ATOM   4222  C   MET   470      90.567 102.070  18.621  1.00  0.00      PROA C
ATOM   4223  O   MET   470      89.580 102.386  17.957  1.00  0.00      PROA O
ATOM   4224  N   SER   471      91.031 100.800  18.659  1.00  0.00      PROA N
ATOM   4225  HN  SER   471      91.864 100.584  19.169  1.00  0.00      PROA H
ATOM   4226  CA  SER   471      90.397  99.680  17.970  1.00  0.00      PROA C
ATOM   4227  HA  SER   471      90.123  99.998  16.975  1.00  0.00      PROA H
ATOM   4228  CB  SER   471      91.401  98.506  17.891  1.00  0.00      PROA C
ATOM   4229  HB1 SER   471      92.416  98.880  17.669  1.00  0.00      PROA H
ATOM   4230  HB2 SER   471      91.111  97.891  17.102  1.00  0.00      PROA H
ATOM   4231  OG  SER   471      91.446  97.699  19.046  1.00  0.00      PROA O
ATOM   4232  HG1 SER   471      91.584  98.297  19.782  1.00  0.00      PROA H
ATOM   4233  C   SER   471      89.053  99.272  18.557  1.00  0.00      PROA C
ATOM   4234  O   SER   471      88.168  98.811  17.829  1.00  0.00      PROA O
ATOM   4235  N   GLU   472      88.847  99.497  19.878  1.00  0.00      PROA N
ATOM   4236  HN  GLU   472      89.606  99.789  20.456  1.00  0.00      PROA H
ATOM   4237  CA  GLU   472      87.573  99.371  20.567  1.00  0.00      PROA C
ATOM   4238  HA  GLU   472      87.110  98.442  20.260  1.00  0.00      PROA H
ATOM   4239  CB  GLU   472      87.778  99.361  22.099  1.00  0.00      PROA C
ATOM   4240  HB1 GLU   472      86.790  99.344  22.605  1.00  0.00      PROA H
ATOM   4241  HB2 GLU   472      88.313 100.293  22.388  1.00  0.00      PROA H
ATOM   4242  CG  GLU   472      88.607  98.161  22.599  1.00  0.00      PROA C
ATOM   4243  HG1 GLU   472      89.106  98.440  23.549  1.00  0.00      PROA H
ATOM   4244  HG2 GLU   472      89.378  97.906  21.846  1.00  0.00      PROA H
ATOM   4245  CD  GLU   472      87.775  96.919  22.859  1.00  0.00      PROA C
ATOM   4246  OE1 GLU   472      88.085  95.862  22.250  1.00  0.00      PROA O
ATOM   4247  OE2 GLU   472      86.876  96.969  23.738  1.00  0.00      PROA O
ATOM   4248  C   GLU   472      86.600 100.473  20.201  1.00  0.00      PROA C
ATOM   4249  O   GLU   472      85.430 100.201  19.935  1.00  0.00      PROA O
ATOM   4250  N   VAL   473      87.088 101.741  20.125  1.00  0.00      PROA N
ATOM   4251  HN  VAL   473      88.034 101.922  20.394  1.00  0.00      PROA H
ATOM   4252  CA  VAL   473      86.330 102.909  19.676  1.00  0.00      PROA C
ATOM   4253  HA  VAL   473      85.435 102.963  20.285  1.00  0.00      PROA H
ATOM   4254  CB  VAL   473      87.144 104.223  19.816  1.00  0.00      PROA C
ATOM   4255  HB  VAL   473      88.139 104.069  19.349  1.00  0.00      PROA H
ATOM   4256  CG1 VAL   473      86.492 105.457  19.150  1.00  0.00      PROA C
ATOM   4257 HG11 VAL   473      85.433 105.558  19.471  1.00  0.00      PROA H
ATOM   4258 HG12 VAL   473      86.521 105.358  18.048  1.00  0.00      PROA H
ATOM   4259 HG13 VAL   473      87.037 106.383  19.451  1.00  0.00      PROA H
ATOM   4260  CG2 VAL   473      87.416 104.548  21.291  1.00  0.00      PROA C
ATOM   4261 HG21 VAL   473      88.005 103.736  21.762  1.00  0.00      PROA H
ATOM   4262 HG22 VAL   473      86.461 104.665  21.844  1.00  0.00      PROA H
ATOM   4263 HG23 VAL   473      88.001 105.495  21.369  1.00  0.00      PROA H
ATOM   4264  C   VAL   473      85.835 102.742  18.244  1.00  0.00      PROA C
ATOM   4265  O   VAL   473      84.659 102.985  17.987  1.00  0.00      PROA O
ATOM   4266  N   ASP   474      86.707 102.257  17.327  1.00  0.00      PROA N
ATOM   4267  HN  ASP   474      87.664 102.117  17.585  1.00  0.00      PROA H
ATOM   4268  CA  ASP   474      86.401 101.910  15.941  1.00  0.00      PROA C
ATOM   4269  HA  ASP   474      85.936 102.766  15.479  1.00  0.00      PROA H
ATOM   4270  CB  ASP   474      87.674 101.513  15.141  1.00  0.00      PROA C
ATOM   4271  HB1 ASP   474      87.354 101.127  14.144  1.00  0.00      PROA H
ATOM   4272  HB2 ASP   474      88.207 100.712  15.682  1.00  0.00      PROA H
ATOM   4273  CG  ASP   474      88.654 102.648  14.872  1.00  0.00      PROA C
ATOM   4274  OD1 ASP   474      88.224 103.816  14.658  1.00  0.00      PROA O
ATOM   4275  OD2 ASP   474      89.882 102.359  14.779  1.00  0.00      PROA O
ATOM   4276  C   ASP   474      85.356 100.813  15.784  1.00  0.00      PROA C
ATOM   4277  O   ASP   474      84.503 100.911  14.899  1.00  0.00      PROA O
ATOM   4278  N   ARG   475      85.371  99.769  16.655  1.00  0.00      PROA N
ATOM   4279  HN  ARG   475      86.086  99.701  17.352  1.00  0.00      PROA H
ATOM   4280  CA  ARG   475      84.389  98.699  16.620  1.00  0.00      PROA C
ATOM   4281  HA  ARG   475      84.155  98.483  15.591  1.00  0.00      PROA H
ATOM   4282  CB  ARG   475      84.970  97.420  17.303  1.00  0.00      PROA C
ATOM   4283  HB1 ARG   475      85.003  97.582  18.405  1.00  0.00      PROA H
ATOM   4284  HB2 ARG   475      86.012  97.268  16.940  1.00  0.00      PROA H
ATOM   4285  CG  ARG   475      84.144  96.150  17.010  1.00  0.00      PROA C
ATOM   4286  HG1 ARG   475      83.893  96.162  15.919  1.00  0.00      PROA H
ATOM   4287  HG2 ARG   475      83.198  96.215  17.585  1.00  0.00      PROA H
ATOM   4288  CD  ARG   475      84.831  94.810  17.312  1.00  0.00      PROA C
ATOM   4289  HD1 ARG   475      85.877  94.830  16.965  1.00  0.00      PROA H
ATOM   4290  HD2 ARG   475      84.271  93.991  16.801  1.00  0.00      PROA H
ATOM   4291  NE  ARG   475      84.830  94.475  18.767  1.00  0.00      PROA N
ATOM   4292  HE  ARG   475      83.983  94.097  19.128  1.00  0.00      PROA H
ATOM   4293  CZ  ARG   475      85.822  94.647  19.655  1.00  0.00      PROA C
ATOM   4294  NH1 ARG   475      86.994  95.172  19.354  1.00  0.00      PROA N
ATOM   4295 HH11 ARG   475      87.193  95.480  18.434  1.00  0.00      PROA H
ATOM   4296 HH12 ARG   475      87.705  95.273  20.070  1.00  0.00      PROA H
ATOM   4297  NH2 ARG   475      85.600  94.234  20.899  1.00  0.00      PROA N
ATOM   4298 HH21 ARG   475      84.719  93.850  21.168  1.00  0.00      PROA H
ATOM   4299 HH22 ARG   475      86.317  94.362  21.595  1.00  0.00      PROA H
ATOM   4300  C   ARG   475      83.022  99.090  17.186  1.00  0.00      PROA C
ATOM   4301  O   ARG   475      82.024  98.442  16.864  1.00  0.00      PROA O
ATOM   4302  N   PHE   476      82.951 100.182  17.984  1.00  0.00      PROA N
ATOM   4303  HN  PHE   476      83.763 100.745  18.129  1.00  0.00      PROA H
ATOM   4304  CA  PHE   476      81.773 100.592  18.724  1.00  0.00      PROA C
ATOM   4305  HA  PHE   476      80.908 100.090  18.321  1.00  0.00      PROA H
ATOM   4306  CB  PHE   476      81.938 100.238  20.234  1.00  0.00      PROA C
ATOM   4307  HB1 PHE   476      81.039 100.555  20.792  1.00  0.00      PROA H
ATOM   4308  HB2 PHE   476      82.838 100.758  20.624  1.00  0.00      PROA H
ATOM   4309  CG  PHE   476      82.127  98.767  20.500  1.00  0.00      PROA C
ATOM   4310  CD1 PHE   476      81.195  97.828  20.025  1.00  0.00      PROA C
ATOM   4311  HD1 PHE   476      80.302  98.155  19.518  1.00  0.00      PROA H
ATOM   4312  CE1 PHE   476      81.425  96.464  20.194  1.00  0.00      PROA C
ATOM   4313  HE1 PHE   476      80.726  95.738  19.812  1.00  0.00      PROA H
ATOM   4314  CZ  PHE   476      82.570  96.036  20.868  1.00  0.00      PROA C
ATOM   4315  HZ  PHE   476      82.762  94.986  20.967  1.00  0.00      PROA H
ATOM   4316  CD2 PHE   476      83.230  98.319  21.255  1.00  0.00      PROA C
ATOM   4317  HD2 PHE   476      83.915  99.030  21.693  1.00  0.00      PROA H
ATOM   4318  CE2 PHE   476      83.454  96.955  21.430  1.00  0.00      PROA C
ATOM   4319  HE2 PHE   476      84.305  96.609  21.996  1.00  0.00      PROA H
ATOM   4320  C   PHE   476      81.442 102.076  18.541  1.00  0.00      PROA C
ATOM   4321  O   PHE   476      80.942 102.723  19.461  1.00  0.00      PROA O
ATOM   4322  N   MET   477      81.656 102.639  17.325  1.00  0.00      PROA N
ATOM   4323  HN  MET   477      82.110 102.113  16.603  1.00  0.00      PROA H
ATOM   4324  CA  MET   477      81.265 104.002  16.979  1.00  0.00      PROA C
ATOM   4325  HA  MET   477      81.639 104.664  17.751  1.00  0.00      PROA H
ATOM   4326  CB  MET   477      81.858 104.422  15.608  1.00  0.00      PROA C
ATOM   4327  HB1 MET   477      81.486 105.439  15.353  1.00  0.00      PROA H
ATOM   4328  HB2 MET   477      81.511 103.707  14.835  1.00  0.00      PROA H
ATOM   4329  CG  MET   477      83.396 104.452  15.588  1.00  0.00      PROA C
ATOM   4330  HG1 MET   477      83.759 103.406  15.670  1.00  0.00      PROA H
ATOM   4331  HG2 MET   477      83.737 105.006  16.491  1.00  0.00      PROA H
ATOM   4332  SD  MET   477      84.148 105.222  14.125  1.00  0.00      PROA S
ATOM   4333  CE  MET   477      83.954 103.872  12.928  1.00  0.00      PROA C
ATOM   4334  HE1 MET   477      82.890 103.608  12.781  1.00  0.00      PROA H
ATOM   4335  HE2 MET   477      84.493 102.964  13.277  1.00  0.00      PROA H
ATOM   4336  HE3 MET   477      84.375 104.175  11.942  1.00  0.00      PROA H
ATOM   4337  C   MET   477      79.760 104.232  16.998  1.00  0.00      PROA C
ATOM   4338  O   MET   477      79.300 105.310  17.351  1.00  0.00      PROA O
ATOM   4339  N   GLU   478      78.977 103.189  16.619  1.00  0.00      PROA N
ATOM   4340  HN  GLU   478      79.399 102.351  16.301  1.00  0.00      PROA H
ATOM   4341  CA  GLU   478      77.527 103.164  16.665  1.00  0.00      PROA C
ATOM   4342  HA  GLU   478      77.155 104.089  16.273  1.00  0.00      PROA H
ATOM   4343  CB  GLU   478      77.019 101.988  15.793  1.00  0.00      PROA C
ATOM   4344  HB1 GLU   478      75.907 101.959  15.845  1.00  0.00      PROA H
ATOM   4345  HB2 GLU   478      77.426 101.043  16.208  1.00  0.00      PROA H
ATOM   4346  CG  GLU   478      77.419 102.068  14.302  1.00  0.00      PROA C
ATOM   4347  HG1 GLU   478      78.523 102.089  14.220  1.00  0.00      PROA H
ATOM   4348  HG2 GLU   478      77.003 103.000  13.865  1.00  0.00      PROA H
ATOM   4349  CD  GLU   478      76.912 100.886  13.449  1.00  0.00      PROA C
ATOM   4350  OE1 GLU   478      77.037 101.003  12.215  1.00  0.00      PROA O
ATOM   4351  OE2 GLU   478      76.387  99.884  14.022  1.00  0.00      PROA O
ATOM   4352  C   GLU   478      76.939 102.967  18.065  1.00  0.00      PROA C
ATOM   4353  O   GLU   478      75.824 103.405  18.333  1.00  0.00      PROA O
ATOM   4354  N   ARG   479      77.687 102.252  18.932  1.00  0.00      PROA N
ATOM   4355  HN  ARG   479      78.630 102.034  18.702  1.00  0.00      PROA H
ATOM   4356  CA  ARG   479      77.239 101.721  20.196  1.00  0.00      PROA C
ATOM   4357  HA  ARG   479      76.313 102.206  20.488  1.00  0.00      PROA H
ATOM   4358  CB  ARG   479      77.009 100.190  20.050  1.00  0.00      PROA C
ATOM   4359  HB1 ARG   479      77.028  99.716  21.054  1.00  0.00      PROA H
ATOM   4360  HB2 ARG   479      77.840  99.770  19.442  1.00  0.00      PROA H
ATOM   4361  CG  ARG   479      75.676  99.829  19.360  1.00  0.00      PROA C
ATOM   4362  HG1 ARG   479      75.491 100.551  18.537  1.00  0.00      PROA H
ATOM   4363  HG2 ARG   479      74.857  99.954  20.114  1.00  0.00      PROA H
ATOM   4364  CD  ARG   479      75.601  98.389  18.807  1.00  0.00      PROA C
ATOM   4365  HD1 ARG   479      74.534  98.093  18.700  1.00  0.00      PROA H
ATOM   4366  HD2 ARG   479      76.133  97.706  19.489  1.00  0.00      PROA H
ATOM   4367  NE  ARG   479      76.237  98.285  17.456  1.00  0.00      PROA N
ATOM   4368  HE  ARG   479      76.159  99.088  16.870  1.00  0.00      PROA H
ATOM   4369  CZ  ARG   479      76.875  97.231  16.921  1.00  0.00      PROA C
ATOM   4370  NH1 ARG   479      77.171  96.132  17.605  1.00  0.00      PROA N
ATOM   4371 HH11 ARG   479      77.522  95.334  17.126  1.00  0.00      PROA H
ATOM   4372 HH12 ARG   479      77.052  96.108  18.590  1.00  0.00      PROA H
ATOM   4373  NH2 ARG   479      77.238  97.300  15.650  1.00  0.00      PROA N
ATOM   4374 HH21 ARG   479      77.033  98.124  15.088  1.00  0.00      PROA H
ATOM   4375 HH22 ARG   479      77.716  96.554  15.203  1.00  0.00      PROA H
ATOM   4376  C   ARG   479      78.271 102.067  21.260  1.00  0.00      PROA C
ATOM   4377  O   ARG   479      78.908 101.203  21.855  1.00  0.00      PROA O
ATOM   4378  N   GLU   480      78.434 103.384  21.509  1.00  0.00      PROA N
ATOM   4379  HN  GLU   480      77.856 104.036  21.012  1.00  0.00      PROA H
ATOM   4380  CA  GLU   480      79.410 104.024  22.383  1.00  0.00      PROA C
ATOM   4381  HA  GLU   480      80.405 103.762  22.055  1.00  0.00      PROA H
ATOM   4382  CB  GLU   480      79.210 105.556  22.312  1.00  0.00      PROA C
ATOM   4383  HB1 GLU   480      79.985 106.046  22.940  1.00  0.00      PROA H
ATOM   4384  HB2 GLU   480      78.205 105.799  22.716  1.00  0.00      PROA H
ATOM   4385  CG  GLU   480      79.314 106.138  20.881  1.00  0.00      PROA C
ATOM   4386  HG1 GLU   480      78.749 105.482  20.182  1.00  0.00      PROA H
ATOM   4387  HG2 GLU   480      80.379 106.149  20.572  1.00  0.00      PROA H
ATOM   4388  CD  GLU   480      78.760 107.552  20.740  1.00  0.00      PROA C
ATOM   4389  OE1 GLU   480      78.440 107.934  19.587  1.00  0.00      PROA O
ATOM   4390  OE2 GLU   480      78.670 108.301  21.761  1.00  0.00      PROA O
ATOM   4391  C   GLU   480      79.333 103.585  23.838  1.00  0.00      PROA C
ATOM   4392  O   GLU   480      80.322 103.622  24.565  1.00  0.00      PROA O
ATOM   4393  N   HSD   481      78.138 103.125  24.264  1.00  0.00      PROA N
ATOM   4394  HN  HSD   481      77.348 103.199  23.657  1.00  0.00      PROA H
ATOM   4395  CA  HSD   481      77.864 102.507  25.541  1.00  0.00      PROA C
ATOM   4396  HA  HSD   481      78.293 103.113  26.326  1.00  0.00      PROA H
ATOM   4397  CB  HSD   481      76.321 102.432  25.710  1.00  0.00      PROA C
ATOM   4398  HB1 HSD   481      75.931 103.475  25.753  1.00  0.00      PROA H
ATOM   4399  HB2 HSD   481      76.091 101.926  26.666  1.00  0.00      PROA H
ATOM   4400  ND1 HSD   481      75.657 100.351  24.425  1.00  0.00      PROA N
ATOM   4401  HD1 HSD   481      76.214  99.718  24.957  1.00  0.00      PROA H
ATOM   4402  CG  HSD   481      75.585 101.713  24.600  1.00  0.00      PROA C
ATOM   4403  CE1 HSD   481      74.840 100.037  23.397  1.00  0.00      PROA C
ATOM   4404  HE1 HSD   481      74.709  99.015  23.058  1.00  0.00      PROA H
ATOM   4405  NE2 HSD   481      74.264 101.086  22.881  1.00  0.00      PROA N
ATOM   4406  CD2 HSD   481      74.713 102.145  23.648  1.00  0.00      PROA C
ATOM   4407  HD2 HSD   481      74.389 103.117  23.480  1.00  0.00      PROA H
ATOM   4408  C   HSD   481      78.526 101.147  25.752  1.00  0.00      PROA C
ATOM   4409  O   HSD   481      78.638 100.708  26.895  1.00  0.00      PROA O
ATOM   4410  N   LEU   482      78.989 100.469  24.678  1.00  0.00      PROA N
ATOM   4411  HN  LEU   482      78.824 100.815  23.754  1.00  0.00      PROA H
ATOM   4412  CA  LEU   482      79.760  99.237  24.751  1.00  0.00      PROA C
ATOM   4413  HA  LEU   482      79.515  98.724  25.668  1.00  0.00      PROA H
ATOM   4414  CB  LEU   482      79.430  98.320  23.540  1.00  0.00      PROA C
ATOM   4415  HB1 LEU   482      80.102  97.429  23.569  1.00  0.00      PROA H
ATOM   4416  HB2 LEU   482      79.638  98.885  22.604  1.00  0.00      PROA H
ATOM   4417  CG  LEU   482      77.970  97.812  23.488  1.00  0.00      PROA C
ATOM   4418  HG  LEU   482      77.293  98.689  23.478  1.00  0.00      PROA H
ATOM   4419  CD1 LEU   482      77.714  96.987  22.209  1.00  0.00      PROA C
ATOM   4420 HD11 LEU   482      78.395  96.103  22.183  1.00  0.00      PROA H
ATOM   4421 HD12 LEU   482      77.914  97.605  21.306  1.00  0.00      PROA H
ATOM   4422 HD13 LEU   482      76.668  96.628  22.191  1.00  0.00      PROA H
ATOM   4423  CD2 LEU   482      77.561  97.051  24.757  1.00  0.00      PROA C
ATOM   4424 HD21 LEU   482      77.477  97.757  25.612  1.00  0.00      PROA H
ATOM   4425 HD22 LEU   482      78.324  96.282  25.005  1.00  0.00      PROA H
ATOM   4426 HD23 LEU   482      76.581  96.562  24.605  1.00  0.00      PROA H
ATOM   4427  C   LEU   482      81.270  99.453  24.808  1.00  0.00      PROA C
ATOM   4428  O   LEU   482      81.995  98.512  25.140  1.00  0.00      PROA O
ATOM   4429  N   ILE   483      81.770 100.694  24.551  1.00  0.00      PROA N
ATOM   4430  HN  ILE   483      81.156 101.431  24.274  1.00  0.00      PROA H
ATOM   4431  CA  ILE   483      83.183 101.069  24.656  1.00  0.00      PROA C
ATOM   4432  HA  ILE   483      83.735 100.360  24.047  1.00  0.00      PROA H
ATOM   4433  CB  ILE   483      83.495 102.511  24.169  1.00  0.00      PROA C
ATOM   4434  HB  ILE   483      82.825 103.215  24.714  1.00  0.00      PROA H
ATOM   4435  CG2 ILE   483      84.960 102.942  24.428  1.00  0.00      PROA C
ATOM   4436 HG21 ILE   483      85.666 102.279  23.888  1.00  0.00      PROA H
ATOM   4437 HG22 ILE   483      85.196 102.911  25.512  1.00  0.00      PROA H
ATOM   4438 HG23 ILE   483      85.121 103.987  24.063  1.00  0.00      PROA H
ATOM   4439  CG1 ILE   483      83.164 102.688  22.674  1.00  0.00      PROA C
ATOM   4440 HG11 ILE   483      82.160 102.251  22.485  1.00  0.00      PROA H
ATOM   4441 HG12 ILE   483      83.916 102.129  22.079  1.00  0.00      PROA H
ATOM   4442  CD  ILE   483      83.152 104.146  22.194  1.00  0.00      PROA C
ATOM   4443  HD1 ILE   483      84.183 104.559  22.178  1.00  0.00      PROA H
ATOM   4444  HD2 ILE   483      82.533 104.771  22.873  1.00  0.00      PROA H
ATOM   4445  HD3 ILE   483      82.735 104.204  21.162  1.00  0.00      PROA H
ATOM   4446  C   ILE   483      83.668 100.890  26.085  1.00  0.00      PROA C
ATOM   4447  O   ILE   483      83.198 101.558  27.009  1.00  0.00      PROA O
ATOM   4448  N   PHE   484      84.606  99.929  26.262  1.00  0.00      PROA N
ATOM   4449  HN  PHE   484      84.957  99.446  25.464  1.00  0.00      PROA H
ATOM   4450  CA  PHE   484      85.168  99.485  27.520  1.00  0.00      PROA C
ATOM   4451  HA  PHE   484      85.731  98.582  27.325  1.00  0.00      PROA H
ATOM   4452  CB  PHE   484      86.118 100.556  28.133  1.00  0.00      PROA C
ATOM   4453  HB1 PHE   484      86.519 100.166  29.089  1.00  0.00      PROA H
ATOM   4454  HB2 PHE   484      85.520 101.474  28.315  1.00  0.00      PROA H
ATOM   4455  CG  PHE   484      87.321 100.981  27.325  1.00  0.00      PROA C
ATOM   4456  CD1 PHE   484      87.795 100.280  26.200  1.00  0.00      PROA C
ATOM   4457  HD1 PHE   484      87.281  99.400  25.845  1.00  0.00      PROA H
ATOM   4458  CE1 PHE   484      88.945 100.711  25.535  1.00  0.00      PROA C
ATOM   4459  HE1 PHE   484      89.296 100.192  24.661  1.00  0.00      PROA H
ATOM   4460  CZ  PHE   484      89.644 101.822  26.001  1.00  0.00      PROA C
ATOM   4461  HZ  PHE   484      90.521 102.162  25.484  1.00  0.00      PROA H
ATOM   4462  CD2 PHE   484      88.060 102.083  27.798  1.00  0.00      PROA C
ATOM   4463  HD2 PHE   484      87.734 102.619  28.677  1.00  0.00      PROA H
ATOM   4464  CE2 PHE   484      89.225 102.488  27.148  1.00  0.00      PROA C
ATOM   4465  HE2 PHE   484      89.799 103.318  27.526  1.00  0.00      PROA H
ATOM   4466  C   PHE   484      84.129  99.006  28.525  1.00  0.00      PROA C
ATOM   4467  O   PHE   484      84.166  99.356  29.708  1.00  0.00      PROA O
ATOM   4468  N   ARG   485      83.223  98.111  28.071  1.00  0.00      PROA N
ATOM   4469  HN  ARG   485      83.142  97.938  27.089  1.00  0.00      PROA H
ATOM   4470  CA  ARG   485      82.321  97.372  28.923  1.00  0.00      PROA C
ATOM   4471  HA  ARG   485      82.633  97.487  29.948  1.00  0.00      PROA H
ATOM   4472  CB  ARG   485      80.879  97.886  28.767  1.00  0.00      PROA C
ATOM   4473  HB1 ARG   485      80.182  97.161  29.242  1.00  0.00      PROA H
ATOM   4474  HB2 ARG   485      80.635  97.952  27.684  1.00  0.00      PROA H
ATOM   4475  CG  ARG   485      80.644  99.264  29.409  1.00  0.00      PROA C
ATOM   4476  HG1 ARG   485      80.988 100.055  28.705  1.00  0.00      PROA H
ATOM   4477  HG2 ARG   485      81.242  99.336  30.344  1.00  0.00      PROA H
ATOM   4478  CD  ARG   485      79.154  99.454  29.724  1.00  0.00      PROA C
ATOM   4479  HD1 ARG   485      78.835  98.700  30.477  1.00  0.00      PROA H
ATOM   4480  HD2 ARG   485      78.566  99.349  28.796  1.00  0.00      PROA H
ATOM   4481  NE  ARG   485      78.914 100.815  30.281  1.00  0.00      PROA N
ATOM   4482  HE  ARG   485      79.624 101.160  30.874  1.00  0.00      PROA H
ATOM   4483  CZ  ARG   485      77.817 101.547  30.111  1.00  0.00      PROA C
ATOM   4484  NH1 ARG   485      76.803 101.217  29.322  1.00  0.00      PROA N
ATOM   4485 HH11 ARG   485      75.964 101.745  29.333  1.00  0.00      PROA H
ATOM   4486 HH12 ARG   485      76.891 100.432  28.716  1.00  0.00      PROA H
ATOM   4487  NH2 ARG   485      77.750 102.723  30.724  1.00  0.00      PROA N
ATOM   4488 HH21 ARG   485      78.489 102.998  31.331  1.00  0.00      PROA H
ATOM   4489 HH22 ARG   485      76.959 103.299  30.605  1.00  0.00      PROA H
ATOM   4490  C   ARG   485      82.378  95.880  28.666  1.00  0.00      PROA C
ATOM   4491  O   ARG   485      82.166  95.092  29.585  1.00  0.00      PROA O
ATOM   4492  N   GLU   486      82.735  95.469  27.434  1.00  0.00      PROA N
ATOM   4493  HN  GLU   486      82.843  96.112  26.676  1.00  0.00      PROA H
ATOM   4494  CA  GLU   486      82.983  94.082  27.101  1.00  0.00      PROA C
ATOM   4495  HA  GLU   486      82.231  93.469  27.580  1.00  0.00      PROA H
ATOM   4496  CB  GLU   486      82.916  93.899  25.571  1.00  0.00      PROA C
ATOM   4497  HB1 GLU   486      82.945  92.820  25.350  1.00  0.00      PROA H
ATOM   4498  HB2 GLU   486      83.801  94.398  25.123  1.00  0.00      PROA H
ATOM   4499  CG  GLU   486      81.656  94.477  24.884  1.00  0.00      PROA C
ATOM   4500  HG1 GLU   486      81.703  95.588  24.913  1.00  0.00      PROA H
ATOM   4501  HG2 GLU   486      80.752  94.143  25.431  1.00  0.00      PROA H
ATOM   4502  CD  GLU   486      81.504  94.057  23.412  1.00  0.00      PROA C
ATOM   4503  OE1 GLU   486      80.477  94.466  22.821  1.00  0.00      PROA O
ATOM   4504  OE2 GLU   486      82.391  93.302  22.894  1.00  0.00      PROA O
ATOM   4505  C   GLU   486      84.339  93.598  27.625  1.00  0.00      PROA C
ATOM   4506  O   GLU   486      85.228  94.386  27.935  1.00  0.00      PROA O
ATOM   4507  N   ASN   487      84.493  92.260  27.741  1.00  0.00      PROA N
ATOM   4508  HN  ASN   487      83.735  91.672  27.473  1.00  0.00      PROA H
ATOM   4509  CA  ASN   487      85.655  91.554  28.244  1.00  0.00      PROA C
ATOM   4510  HA  ASN   487      86.206  92.193  28.919  1.00  0.00      PROA H
ATOM   4511  CB  ASN   487      85.139  90.284  28.979  1.00  0.00      PROA C
ATOM   4512  HB1 ASN   487      85.992  89.617  29.202  1.00  0.00      PROA H
ATOM   4513  HB2 ASN   487      84.422  89.752  28.319  1.00  0.00      PROA H
ATOM   4514  CG  ASN   487      84.435  90.596  30.304  1.00  0.00      PROA C
ATOM   4515  OD1 ASN   487      84.937  91.372  31.120  1.00  0.00      PROA O
ATOM   4516  ND2 ASN   487      83.257  89.990  30.556  1.00  0.00      PROA N
ATOM   4517 HD21 ASN   487      82.876  89.348  29.879  1.00  0.00      PROA H
ATOM   4518 HD22 ASN   487      82.781  90.175  31.411  1.00  0.00      PROA H
ATOM   4519  C   ASN   487      86.635  91.199  27.114  1.00  0.00      PROA C
ATOM   4520  O   ASN   487      86.694  90.071  26.628  1.00  0.00      PROA O
ATOM   4521  N   THR   488      87.411  92.193  26.649  1.00  0.00      PROA N
ATOM   4522  HN  THR   488      87.388  93.095  27.090  1.00  0.00      PROA H
ATOM   4523  CA  THR   488      88.301  92.137  25.484  1.00  0.00      PROA C
ATOM   4524  HA  THR   488      88.131  91.205  24.959  1.00  0.00      PROA H
ATOM   4525  CB  THR   488      88.047  93.334  24.550  1.00  0.00      PROA C
ATOM   4526  HB  THR   488      88.650  93.235  23.625  1.00  0.00      PROA H
ATOM   4527  OG1 THR   488      88.374  94.570  25.176  1.00  0.00      PROA O
ATOM   4528  HG1 THR   488      88.174  95.254  24.510  1.00  0.00      PROA H
ATOM   4529  CG2 THR   488      86.584  93.408  24.077  1.00  0.00      PROA C
ATOM   4530 HG21 THR   488      85.891  93.326  24.930  1.00  0.00      PROA H
ATOM   4531 HG22 THR   488      86.391  92.590  23.354  1.00  0.00      PROA H
ATOM   4532 HG23 THR   488      86.407  94.389  23.573  1.00  0.00      PROA H
ATOM   4533  C   THR   488      89.776  92.213  25.896  1.00  0.00      PROA C
ATOM   4534  O   THR   488      90.082  92.667  27.001  1.00  0.00      PROA O
ATOM   4535  N   LEU   489      90.716  91.834  24.995  1.00  0.00      PROA N
ATOM   4536  HN  LEU   489      90.439  91.432  24.116  1.00  0.00      PROA H
ATOM   4537  CA  LEU   489      92.159  92.004  25.165  1.00  0.00      PROA C
ATOM   4538  HA  LEU   489      92.454  91.477  26.062  1.00  0.00      PROA H
ATOM   4539  CB  LEU   489      92.932  91.432  23.949  1.00  0.00      PROA C
ATOM   4540  HB1 LEU   489      93.956  91.867  23.930  1.00  0.00      PROA H
ATOM   4541  HB2 LEU   489      92.398  91.742  23.020  1.00  0.00      PROA H
ATOM   4542  CG  LEU   489      93.068  89.894  23.942  1.00  0.00      PROA C
ATOM   4543  HG  LEU   489      92.069  89.444  24.144  1.00  0.00      PROA H
ATOM   4544  CD1 LEU   489      93.570  89.392  22.578  1.00  0.00      PROA C
ATOM   4545 HD11 LEU   489      94.564  89.829  22.347  1.00  0.00      PROA H
ATOM   4546 HD12 LEU   489      92.861  89.691  21.773  1.00  0.00      PROA H
ATOM   4547 HD13 LEU   489      93.665  88.286  22.588  1.00  0.00      PROA H
ATOM   4548  CD2 LEU   489      93.979  89.401  25.073  1.00  0.00      PROA C
ATOM   4549 HD21 LEU   489      93.563  89.701  26.058  1.00  0.00      PROA H
ATOM   4550 HD22 LEU   489      94.993  89.838  24.967  1.00  0.00      PROA H
ATOM   4551 HD23 LEU   489      94.051  88.292  25.046  1.00  0.00      PROA H
ATOM   4552  C   LEU   489      92.603  93.442  25.409  1.00  0.00      PROA C
ATOM   4553  O   LEU   489      93.537  93.673  26.179  1.00  0.00      PROA O
ATOM   4554  N   ALA   490      91.932  94.431  24.768  1.00  0.00      PROA N
ATOM   4555  HN  ALA   490      91.206  94.195  24.120  1.00  0.00      PROA H
ATOM   4556  CA  ALA   490      92.139  95.849  24.983  1.00  0.00      PROA C
ATOM   4557  HA  ALA   490      93.177  96.074  24.788  1.00  0.00      PROA H
ATOM   4558  CB  ALA   490      91.239  96.651  24.028  1.00  0.00      PROA C
ATOM   4559  HB1 ALA   490      90.168  96.415  24.212  1.00  0.00      PROA H
ATOM   4560  HB2 ALA   490      91.471  96.390  22.972  1.00  0.00      PROA H
ATOM   4561  HB3 ALA   490      91.390  97.743  24.173  1.00  0.00      PROA H
ATOM   4562  C   ALA   490      91.837  96.298  26.396  1.00  0.00      PROA C
ATOM   4563  O   ALA   490      92.649  96.969  27.032  1.00  0.00      PROA O
ATOM   4564  N   THR   491      90.663  95.883  26.916  1.00  0.00      PROA N
ATOM   4565  HN  THR   491      90.031  95.335  26.361  1.00  0.00      PROA H
ATOM   4566  CA  THR   491      90.210  96.177  28.262  1.00  0.00      PROA C
ATOM   4567  HA  THR   491      90.415  97.229  28.441  1.00  0.00      PROA H
ATOM   4568  CB  THR   491      88.708  95.921  28.462  1.00  0.00      PROA C
ATOM   4569  HB  THR   491      88.407  96.265  29.465  1.00  0.00      PROA H
ATOM   4570  OG1 THR   491      88.360  94.545  28.354  1.00  0.00      PROA O
ATOM   4571  HG1 THR   491      88.890  94.197  27.621  1.00  0.00      PROA H
ATOM   4572  CG2 THR   491      87.820  96.773  27.541  1.00  0.00      PROA C
ATOM   4573 HG21 THR   491      88.049  96.583  26.477  1.00  0.00      PROA H
ATOM   4574 HG22 THR   491      87.990  97.851  27.751  1.00  0.00      PROA H
ATOM   4575 HG23 THR   491      86.747  96.531  27.718  1.00  0.00      PROA H
ATOM   4576  C   THR   491      91.035  95.472  29.327  1.00  0.00      PROA C
ATOM   4577  O   THR   491      91.419  96.133  30.283  1.00  0.00      PROA O
ATOM   4578  N   LYS   492      91.413  94.174  29.154  1.00  0.00      PROA N
ATOM   4579  HN  LYS   492      91.087  93.650  28.368  1.00  0.00      PROA H
ATOM   4580  CA  LYS   492      92.304  93.457  30.068  1.00  0.00      PROA C
ATOM   4581  HA  LYS   492      91.943  93.613  31.075  1.00  0.00      PROA H
ATOM   4582  CB  LYS   492      92.360  91.932  29.768  1.00  0.00      PROA C
ATOM   4583  HB1 LYS   492      93.042  91.461  30.512  1.00  0.00      PROA H
ATOM   4584  HB2 LYS   492      92.791  91.800  28.751  1.00  0.00      PROA H
ATOM   4585  CG  LYS   492      91.034  91.146  29.810  1.00  0.00      PROA C
ATOM   4586  HG1 LYS   492      91.275  90.059  29.840  1.00  0.00      PROA H
ATOM   4587  HG2 LYS   492      90.480  91.354  28.872  1.00  0.00      PROA H
ATOM   4588  CD  LYS   492      90.108  91.460  30.987  1.00  0.00      PROA C
ATOM   4589  HD1 LYS   492      90.297  92.497  31.335  1.00  0.00      PROA H
ATOM   4590  HD2 LYS   492      90.335  90.761  31.825  1.00  0.00      PROA H
ATOM   4591  CE  LYS   492      88.634  91.323  30.607  1.00  0.00      PROA C
ATOM   4592  HE1 LYS   492      88.406  90.269  30.344  1.00  0.00      PROA H
ATOM   4593  HE2 LYS   492      88.405  91.986  29.741  1.00  0.00      PROA H
ATOM   4594  NZ  LYS   492      87.764  91.717  31.722  1.00  0.00      PROA N
ATOM   4595  HZ1 LYS   492      88.086  92.642  32.097  1.00  0.00      PROA H
ATOM   4596  HZ2 LYS   492      87.849  90.995  32.479  1.00  0.00      PROA H
ATOM   4597  HZ3 LYS   492      86.778  91.775  31.391  1.00  0.00      PROA H
ATOM   4598  C   LYS   492      93.722  94.004  30.118  1.00  0.00      PROA C
ATOM   4599  O   LYS   492      94.379  93.948  31.161  1.00  0.00      PROA O
ATOM   4600  N   ALA   493      94.224  94.560  28.989  1.00  0.00      PROA N
ATOM   4601  HN  ALA   493      93.698  94.536  28.138  1.00  0.00      PROA H
ATOM   4602  CA  ALA   493      95.496  95.248  28.930  1.00  0.00      PROA C
ATOM   4603  HA  ALA   493      96.231  94.640  29.440  1.00  0.00      PROA H
ATOM   4604  CB  ALA   493      95.912  95.440  27.461  1.00  0.00      PROA C
ATOM   4605  HB1 ALA   493      95.154  96.048  26.923  1.00  0.00      PROA H
ATOM   4606  HB2 ALA   493      95.992  94.452  26.954  1.00  0.00      PROA H
ATOM   4607  HB3 ALA   493      96.891  95.961  27.402  1.00  0.00      PROA H
ATOM   4608  C   ALA   493      95.483  96.570  29.679  1.00  0.00      PROA C
ATOM   4609  O   ALA   493      96.434  96.908  30.385  1.00  0.00      PROA O
ATOM   4610  N   ILE   494      94.370  97.332  29.564  1.00  0.00      PROA N
ATOM   4611  HN  ILE   494      93.630  97.034  28.958  1.00  0.00      PROA H
ATOM   4612  CA  ILE   494      94.114  98.571  30.292  1.00  0.00      PROA C
ATOM   4613  HA  ILE   494      95.009  99.178  30.205  1.00  0.00      PROA H
ATOM   4614  CB  ILE   494      92.910  99.320  29.669  1.00  0.00      PROA C
ATOM   4615  HB  ILE   494      92.123  98.569  29.435  1.00  0.00      PROA H
ATOM   4616  CG2 ILE   494      92.263 100.400  30.567  1.00  0.00      PROA C
ATOM   4617 HG21 ILE   494      93.033 101.095  30.959  1.00  0.00      PROA H
ATOM   4618 HG22 ILE   494      91.731  99.932  31.419  1.00  0.00      PROA H
ATOM   4619 HG23 ILE   494      91.529 100.999  29.973  1.00  0.00      PROA H
ATOM   4620  CG1 ILE   494      93.324  99.921  28.310  1.00  0.00      PROA C
ATOM   4621 HG11 ILE   494      93.926  99.162  27.765  1.00  0.00      PROA H
ATOM   4622 HG12 ILE   494      93.953 100.816  28.496  1.00  0.00      PROA H
ATOM   4623  CD  ILE   494      92.149 100.323  27.419  1.00  0.00      PROA C
ATOM   4624  HD1 ILE   494      91.637 101.218  27.838  1.00  0.00      PROA H
ATOM   4625  HD2 ILE   494      91.412  99.496  27.350  1.00  0.00      PROA H
ATOM   4626  HD3 ILE   494      92.513 100.579  26.400  1.00  0.00      PROA H
ATOM   4627  C   ILE   494      94.006  98.369  31.792  1.00  0.00      PROA C
ATOM   4628  O   ILE   494      94.661  99.093  32.547  1.00  0.00      PROA O
ATOM   4629  N   GLU   495      93.264  97.319  32.241  1.00  0.00      PROA N
ATOM   4630  HN  GLU   495      92.694  96.798  31.597  1.00  0.00      PROA H
ATOM   4631  CA  GLU   495      93.170  96.871  33.627  1.00  0.00      PROA C
ATOM   4632  HA  GLU   495      92.657  97.623  34.207  1.00  0.00      PROA H
ATOM   4633  CB  GLU   495      92.408  95.524  33.732  1.00  0.00      PROA C
ATOM   4634  HB1 GLU   495      92.526  95.121  34.762  1.00  0.00      PROA H
ATOM   4635  HB2 GLU   495      92.850  94.807  33.012  1.00  0.00      PROA H
ATOM   4636  CG  GLU   495      90.896  95.610  33.446  1.00  0.00      PROA C
ATOM   4637  HG1 GLU   495      90.749  96.025  32.435  1.00  0.00      PROA H
ATOM   4638  HG2 GLU   495      90.433  96.294  34.186  1.00  0.00      PROA H
ATOM   4639  CD  GLU   495      90.173  94.261  33.531  1.00  0.00      PROA C
ATOM   4640  OE1 GLU   495      89.085  94.141  32.880  1.00  0.00      PROA O
ATOM   4641  OE2 GLU   495      90.690  93.307  34.167  1.00  0.00      PROA O
ATOM   4642  C   GLU   495      94.515  96.621  34.278  1.00  0.00      PROA C
ATOM   4643  O   GLU   495      94.806  97.140  35.359  1.00  0.00      PROA O
ATOM   4644  N   GLU   496      95.368  95.822  33.591  1.00  0.00      PROA N
ATOM   4645  HN  GLU   496      95.117  95.444  32.699  1.00  0.00      PROA H
ATOM   4646  CA  GLU   496      96.667  95.428  34.094  1.00  0.00      PROA C
ATOM   4647  HA  GLU   496      96.568  95.192  35.143  1.00  0.00      PROA H
ATOM   4648  CB  GLU   496      97.195  94.179  33.338  1.00  0.00      PROA C
ATOM   4649  HB1 GLU   496      97.400  94.475  32.283  1.00  0.00      PROA H
ATOM   4650  HB2 GLU   496      96.399  93.404  33.335  1.00  0.00      PROA H
ATOM   4651  CG  GLU   496      98.488  93.561  33.931  1.00  0.00      PROA C
ATOM   4652  HG1 GLU   496      99.159  94.374  34.265  1.00  0.00      PROA H
ATOM   4653  HG2 GLU   496      99.002  92.983  33.135  1.00  0.00      PROA H
ATOM   4654  CD  GLU   496      98.254  92.618  35.116  1.00  0.00      PROA C
ATOM   4655  OE1 GLU   496      98.983  91.591  35.181  1.00  0.00      PROA O
ATOM   4656  OE2 GLU   496      97.371  92.917  35.964  1.00  0.00      PROA O
ATOM   4657  C   GLU   496      97.674  96.555  34.091  1.00  0.00      PROA C
ATOM   4658  O   GLU   496      98.513  96.610  34.984  1.00  0.00      PROA O
ATOM   4659  N   TYR   497      97.605  97.503  33.126  1.00  0.00      PROA N
ATOM   4660  HN  TYR   497      96.906  97.458  32.409  1.00  0.00      PROA H
ATOM   4661  CA  TYR   497      98.520  98.633  33.080  1.00  0.00      PROA C
ATOM   4662  HA  TYR   497      99.517  98.251  33.243  1.00  0.00      PROA H
ATOM   4663  CB  TYR   497      98.456  99.341  31.707  1.00  0.00      PROA C
ATOM   4664  HB1 TYR   497      97.509  99.915  31.635  1.00  0.00      PROA H
ATOM   4665  HB2 TYR   497      98.490  98.573  30.900  1.00  0.00      PROA H
ATOM   4666  CG  TYR   497      99.607 100.296  31.481  1.00  0.00      PROA C
ATOM   4667  CD1 TYR   497      99.386 101.673  31.271  1.00  0.00      PROA C
ATOM   4668  HD1 TYR   497      98.385 102.075  31.351  1.00  0.00      PROA H
ATOM   4669  CE1 TYR   497     100.458 102.520  30.946  1.00  0.00      PROA C
ATOM   4670  HE1 TYR   497     100.286 103.574  30.770  1.00  0.00      PROA H
ATOM   4671  CZ  TYR   497     101.751 101.992  30.852  1.00  0.00      PROA C
ATOM   4672  OH  TYR   497     102.820 102.815  30.495  1.00  0.00      PROA O
ATOM   4673  HH  TYR   497     103.611 102.265  30.492  1.00  0.00      PROA H
ATOM   4674  CD2 TYR   497     100.920  99.795  31.417  1.00  0.00      PROA C
ATOM   4675  HD2 TYR   497     101.103  98.748  31.610  1.00  0.00      PROA H
ATOM   4676  CE2 TYR   497     101.992 100.641  31.110  1.00  0.00      PROA C
ATOM   4677  HE2 TYR   497     102.998 100.246  31.068  1.00  0.00      PROA H
ATOM   4678  C   TYR   497      98.323  99.609  34.223  1.00  0.00      PROA C
ATOM   4679  O   TYR   497      99.300 100.016  34.850  1.00  0.00      PROA O
ATOM   4680  N   MET   498      97.054  99.935  34.561  1.00  0.00      PROA N
ATOM   4681  HN  MET   498      96.284  99.635  33.990  1.00  0.00      PROA H
ATOM   4682  CA  MET   498      96.693 100.697  35.744  1.00  0.00      PROA C
ATOM   4683  HA  MET   498      97.270 101.615  35.741  1.00  0.00      PROA H
ATOM   4684  CB  MET   498      95.186 101.037  35.732  1.00  0.00      PROA C
ATOM   4685  HB1 MET   498      94.928 101.555  36.682  1.00  0.00      PROA H
ATOM   4686  HB2 MET   498      94.617 100.084  35.679  1.00  0.00      PROA H
ATOM   4687  CG  MET   498      94.749 101.932  34.560  1.00  0.00      PROA C
ATOM   4688  HG1 MET   498      94.990 101.407  33.612  1.00  0.00      PROA H
ATOM   4689  HG2 MET   498      95.348 102.868  34.601  1.00  0.00      PROA H
ATOM   4690  SD  MET   498      92.986 102.369  34.564  1.00  0.00      PROA S
ATOM   4691  CE  MET   498      92.268 100.726  34.298  1.00  0.00      PROA C
ATOM   4692  HE1 MET   498      92.543 100.022  35.113  1.00  0.00      PROA H
ATOM   4693  HE2 MET   498      92.621 100.296  33.341  1.00  0.00      PROA H
ATOM   4694  HE3 MET   498      91.159 100.789  34.273  1.00  0.00      PROA H
ATOM   4695  C   MET   498      97.075 100.008  37.047  1.00  0.00      PROA C
ATOM   4696  O   MET   498      97.473 100.673  38.001  1.00  0.00      PROA O
ATOM   4697  N   ARG   499      96.989  98.658  37.100  1.00  0.00      PROA N
ATOM   4698  HN  ARG   499      96.614  98.150  36.323  1.00  0.00      PROA H
ATOM   4699  CA  ARG   499      97.454  97.847  38.212  1.00  0.00      PROA C
ATOM   4700  HA  ARG   499      97.144  98.322  39.132  1.00  0.00      PROA H
ATOM   4701  CB  ARG   499      96.810  96.439  38.107  1.00  0.00      PROA C
ATOM   4702  HB1 ARG   499      97.181  95.953  37.178  1.00  0.00      PROA H
ATOM   4703  HB2 ARG   499      95.708  96.572  38.018  1.00  0.00      PROA H
ATOM   4704  CG  ARG   499      97.084  95.501  39.293  1.00  0.00      PROA C
ATOM   4705  HG1 ARG   499      96.812  96.025  40.233  1.00  0.00      PROA H
ATOM   4706  HG2 ARG   499      98.181  95.284  39.318  1.00  0.00      PROA H
ATOM   4707  CD  ARG   499      96.341  94.150  39.229  1.00  0.00      PROA C
ATOM   4708  HD1 ARG   499      96.532  93.587  40.117  1.00  0.00      PROA H
ATOM   4709  HD2 ARG   499      96.670  93.567  38.358  1.00  0.00      PROA H
ATOM   4710  NE  ARG   499      94.851  94.314  39.185  1.00  0.00      PROA N
ATOM   4711  HE  ARG   499      94.417  94.544  40.045  1.00  0.00      PROA H
ATOM   4712  CZ  ARG   499      94.064  94.150  38.115  1.00  0.00      PROA C
ATOM   4713  NH1 ARG   499      94.504  93.763  36.929  1.00  0.00      PROA N
ATOM   4714 HH11 ARG   499      95.487  93.550  36.789  1.00  0.00      PROA H
ATOM   4715 HH12 ARG   499      93.881  93.653  36.159  1.00  0.00      PROA H
ATOM   4716  NH2 ARG   499      92.767  94.405  38.258  1.00  0.00      PROA N
ATOM   4717 HH21 ARG   499      92.400  94.716  39.128  1.00  0.00      PROA H
ATOM   4718 HH22 ARG   499      92.150  94.315  37.466  1.00  0.00      PROA H
ATOM   4719  C   ARG   499      98.971  97.793  38.351  1.00  0.00      PROA C
ATOM   4720  O   ARG   499      99.488  97.804  39.466  1.00  0.00      PROA O
ATOM   4721  N   LEU   500      99.713  97.773  37.221  1.00  0.00      PROA N
ATOM   4722  HN  LEU   500      99.249  97.796  36.334  1.00  0.00      PROA H
ATOM   4723  CA  LEU   500     101.161  97.708  37.154  1.00  0.00      PROA C
ATOM   4724  HA  LEU   500     101.507  96.971  37.863  1.00  0.00      PROA H
ATOM   4725  CB  LEU   500     101.584  97.286  35.711  1.00  0.00      PROA C
ATOM   4726  HB1 LEU   500     101.143  98.019  34.998  1.00  0.00      PROA H
ATOM   4727  HB2 LEU   500     101.137  96.286  35.502  1.00  0.00      PROA H
ATOM   4728  CG  LEU   500     103.099  97.199  35.415  1.00  0.00      PROA C
ATOM   4729  HG  LEU   500     103.540  98.216  35.515  1.00  0.00      PROA H
ATOM   4730  CD1 LEU   500     103.834  96.256  36.379  1.00  0.00      PROA C
ATOM   4731 HD11 LEU   500     103.317  95.276  36.437  1.00  0.00      PROA H
ATOM   4732 HD12 LEU   500     103.867  96.695  37.401  1.00  0.00      PROA H
ATOM   4733 HD13 LEU   500     104.875  96.080  36.028  1.00  0.00      PROA H
ATOM   4734  CD2 LEU   500     103.351  96.807  33.948  1.00  0.00      PROA C
ATOM   4735 HD21 LEU   500     102.763  97.463  33.273  1.00  0.00      PROA H
ATOM   4736 HD22 LEU   500     103.050  95.753  33.778  1.00  0.00      PROA H
ATOM   4737 HD23 LEU   500     104.430  96.929  33.707  1.00  0.00      PROA H
ATOM   4738  C   LEU   500     101.838  98.992  37.598  1.00  0.00      PROA C
ATOM   4739  O   LEU   500     102.653  98.966  38.521  1.00  0.00      PROA O
ATOM   4740  N   ILE   501     101.470 100.141  36.973  1.00  0.00      PROA N
ATOM   4741  HN  ILE   501     100.730 100.137  36.298  1.00  0.00      PROA H
ATOM   4742  CA  ILE   501     102.159 101.416  37.160  1.00  0.00      PROA C
ATOM   4743  HA  ILE   501     103.092 101.221  37.671  1.00  0.00      PROA H
ATOM   4744  CB  ILE   501     102.439 102.132  35.802  1.00  0.00      PROA C
ATOM   4745  HB  ILE   501     103.100 103.011  35.986  1.00  0.00      PROA H
ATOM   4746  CG2 ILE   501     103.155 101.167  34.825  1.00  0.00      PROA C
ATOM   4747 HG21 ILE   501     102.459 100.371  34.485  1.00  0.00      PROA H
ATOM   4748 HG22 ILE   501     104.023 100.689  35.321  1.00  0.00      PROA H
ATOM   4749 HG23 ILE   501     103.509 101.724  33.930  1.00  0.00      PROA H
ATOM   4750  CG1 ILE   501     101.234 102.820  35.120  1.00  0.00      PROA C
ATOM   4751 HG11 ILE   501     100.665 103.391  35.883  1.00  0.00      PROA H
ATOM   4752 HG12 ILE   501     100.578 102.053  34.673  1.00  0.00      PROA H
ATOM   4753  CD  ILE   501     101.665 103.799  34.022  1.00  0.00      PROA C
ATOM   4754  HD1 ILE   501     102.375 103.311  33.320  1.00  0.00      PROA H
ATOM   4755  HD2 ILE   501     102.171 104.685  34.467  1.00  0.00      PROA H
ATOM   4756  HD3 ILE   501     100.785 104.133  33.436  1.00  0.00      PROA H
ATOM   4757  C   ILE   501     101.419 102.362  38.103  1.00  0.00      PROA C
ATOM   4758  O   ILE   501     102.015 103.313  38.613  1.00  0.00      PROA O
ATOM   4759  N   GLY   502     100.121 102.096  38.395  1.00  0.00      PROA N
ATOM   4760  HN  GLY   502      99.667 101.296  38.000  1.00  0.00      PROA H
ATOM   4761  CA  GLY   502      99.277 102.939  39.230  1.00  0.00      PROA C
ATOM   4762  HA1 GLY   502      98.285 102.960  38.794  1.00  0.00      PROA H
ATOM   4763  HA2 GLY   502      99.696 103.935  39.245  1.00  0.00      PROA H
ATOM   4764  C   GLY   502      99.161 102.441  40.661  1.00  0.00      PROA C
ATOM   4765  O   GLY   502      98.488 103.080  41.465  1.00  0.00      PROA O
ATOM   4766  N   GLN   503      99.814 101.313  41.040  1.00  0.00      PROA N
ATOM   4767  HN  GLN   503     100.358 100.801  40.376  1.00  0.00      PROA H
ATOM   4768  CA  GLN   503      99.784 100.734  42.387  1.00  0.00      PROA C
ATOM   4769  HA  GLN   503      98.750 100.576  42.666  1.00  0.00      PROA H
ATOM   4770  CB  GLN   503     100.539  99.377  42.390  1.00  0.00      PROA C
ATOM   4771  HB1 GLN   503     101.590  99.569  42.079  1.00  0.00      PROA H
ATOM   4772  HB2 GLN   503     100.064  98.717  41.629  1.00  0.00      PROA H
ATOM   4773  CG  GLN   503     100.578  98.604  43.728  1.00  0.00      PROA C
ATOM   4774  HG1 GLN   503     100.997  99.257  44.516  1.00  0.00      PROA H
ATOM   4775  HG2 GLN   503     101.235  97.712  43.610  1.00  0.00      PROA H
ATOM   4776  CD  GLN   503      99.198  98.114  44.173  1.00  0.00      PROA C
ATOM   4777  OE1 GLN   503      98.786  97.006  43.845  1.00  0.00      PROA O
ATOM   4778  NE2 GLN   503      98.473  98.955  44.944  1.00  0.00      PROA N
ATOM   4779 HE21 GLN   503      97.638  98.607  45.371  1.00  0.00      PROA H
ATOM   4780 HE22 GLN   503      98.775  99.896  45.063  1.00  0.00      PROA H
ATOM   4781  C   GLN   503     100.309 101.658  43.479  1.00  0.00      PROA C
ATOM   4782  O   GLN   503      99.758 101.693  44.581  1.00  0.00      PROA O
ATOM   4783  N   LYS   504     101.378 102.433  43.176  1.00  0.00      PROA N
ATOM   4784  HN  LYS   504     101.834 102.321  42.297  1.00  0.00      PROA H
ATOM   4785  CA  LYS   504     101.918 103.474  44.035  1.00  0.00      PROA C
ATOM   4786  HA  LYS   504     102.071 103.061  45.022  1.00  0.00      PROA H
ATOM   4787  CB  LYS   504     103.279 103.957  43.454  1.00  0.00      PROA C
ATOM   4788  HB1 LYS   504     103.113 104.281  42.402  1.00  0.00      PROA H
ATOM   4789  HB2 LYS   504     103.981 103.092  43.449  1.00  0.00      PROA H
ATOM   4790  CG  LYS   504     103.936 105.113  44.220  1.00  0.00      PROA C
ATOM   4791  HG1 LYS   504     104.034 104.827  45.292  1.00  0.00      PROA H
ATOM   4792  HG2 LYS   504     103.280 106.012  44.159  1.00  0.00      PROA H
ATOM   4793  CD  LYS   504     105.320 105.497  43.685  1.00  0.00      PROA C
ATOM   4794  HD1 LYS   504     105.235 105.711  42.622  1.00  0.00      PROA H
ATOM   4795  HD2 LYS   504     105.965 104.651  43.780  1.00  0.00      PROA H
ATOM   4796  CE  LYS   504     105.942 106.680  44.429  1.00  0.00      PROA C
ATOM   4797  HE1 LYS   504     106.074 106.421  45.501  1.00  0.00      PROA H
ATOM   4798  HE2 LYS   504     105.282 107.564  44.326  1.00  0.00      PROA H
ATOM   4799  NZ  LYS   504     107.269 107.034  43.879  1.00  0.00      PROA N
ATOM   4800  HZ1 LYS   504     107.172 107.292  42.874  1.00  0.00      PROA H
ATOM   4801  HZ2 LYS   504     107.919 106.228  43.974  1.00  0.00      PROA H
ATOM   4802  HZ3 LYS   504     107.649 107.843  44.411  1.00  0.00      PROA H
ATOM   4803  C   LYS   504     100.951 104.629  44.257  1.00  0.00      PROA C
ATOM   4804  O   LYS   504     100.608 104.925  45.398  1.00  0.00      PROA O
ATOM   4805  N   TYR   505     100.411 105.187  43.146  1.00  0.00      PROA N
ATOM   4806  HN  TYR   505     100.740 104.904  42.252  1.00  0.00      PROA H
ATOM   4807  CA  TYR   505      99.402 106.238  43.121  1.00  0.00      PROA C
ATOM   4808  HA  TYR   505      99.791 107.111  43.628  1.00  0.00      PROA H
ATOM   4809  CB  TYR   505      99.094 106.591  41.625  1.00  0.00      PROA C
ATOM   4810  HB1 TYR   505      99.088 105.645  41.040  1.00  0.00      PROA H
ATOM   4811  HB2 TYR   505      99.894 107.261  41.248  1.00  0.00      PROA H
ATOM   4812  CG  TYR   505      97.767 107.277  41.374  1.00  0.00      PROA C
ATOM   4813  CD1 TYR   505      96.659 106.546  40.896  1.00  0.00      PROA C
ATOM   4814  HD1 TYR   505      96.768 105.495  40.667  1.00  0.00      PROA H
ATOM   4815  CE1 TYR   505      95.415 107.173  40.731  1.00  0.00      PROA C
ATOM   4816  HE1 TYR   505      94.563 106.608  40.377  1.00  0.00      PROA H
ATOM   4817  CZ  TYR   505      95.284 108.534  41.029  1.00  0.00      PROA C
ATOM   4818  OH  TYR   505      94.042 109.162  40.874  1.00  0.00      PROA O
ATOM   4819  HH  TYR   505      94.166 110.079  41.140  1.00  0.00      PROA H
ATOM   4820  CD2 TYR   505      97.626 108.649  41.644  1.00  0.00      PROA C
ATOM   4821  HD2 TYR   505      98.478 109.219  41.996  1.00  0.00      PROA H
ATOM   4822  CE2 TYR   505      96.385 109.278  41.468  1.00  0.00      PROA C
ATOM   4823  HE2 TYR   505      96.285 110.334  41.674  1.00  0.00      PROA H
ATOM   4824  C   TYR   505      98.145 105.924  43.914  1.00  0.00      PROA C
ATOM   4825  O   TYR   505      97.612 106.792  44.600  1.00  0.00      PROA O
ATOM   4826  N   LEU   506      97.653 104.672  43.820  1.00  0.00      PROA N
ATOM   4827  HN  LEU   506      98.124 104.002  43.243  1.00  0.00      PROA H
ATOM   4828  CA  LEU   506      96.478 104.164  44.506  1.00  0.00      PROA C
ATOM   4829  HA  LEU   506      95.645 104.824  44.299  1.00  0.00      PROA H
ATOM   4830  CB  LEU   506      96.198 102.749  43.950  1.00  0.00      PROA C
ATOM   4831  HB1 LEU   506      97.001 102.073  44.316  1.00  0.00      PROA H
ATOM   4832  HB2 LEU   506      96.261 102.801  42.840  1.00  0.00      PROA H
ATOM   4833  CG  LEU   506      94.842 102.121  44.319  1.00  0.00      PROA C
ATOM   4834  HG  LEU   506      94.693 102.207  45.417  1.00  0.00      PROA H
ATOM   4835  CD1 LEU   506      93.670 102.821  43.609  1.00  0.00      PROA C
ATOM   4836 HD11 LEU   506      93.684 102.600  42.521  1.00  0.00      PROA H
ATOM   4837 HD12 LEU   506      93.741 103.924  43.742  1.00  0.00      PROA H
ATOM   4838 HD13 LEU   506      92.702 102.468  44.023  1.00  0.00      PROA H
ATOM   4839  CD2 LEU   506      94.872 100.610  44.051  1.00  0.00      PROA C
ATOM   4840 HD21 LEU   506      95.667 100.131  44.665  1.00  0.00      PROA H
ATOM   4841 HD22 LEU   506      95.087 100.412  42.981  1.00  0.00      PROA H
ATOM   4842 HD23 LEU   506      93.898 100.156  44.325  1.00  0.00      PROA H
ATOM   4843  C   LEU   506      96.618 104.164  46.023  1.00  0.00      PROA C
ATOM   4844  O   LEU   506      95.680 104.518  46.741  1.00  0.00      PROA O
ATOM   4845  N   LYS   507      97.812 103.789  46.535  1.00  0.00      PROA N
ATOM   4846  HN  LYS   507      98.541 103.478  45.922  1.00  0.00      PROA H
ATOM   4847  CA  LYS   507      98.181 103.860  47.935  1.00  0.00      PROA C
ATOM   4848  HA  LYS   507      97.359 103.453  48.516  1.00  0.00      PROA H
ATOM   4849  CB  LYS   507      99.454 103.009  48.184  1.00  0.00      PROA C
ATOM   4850  HB1 LYS   507      99.846 103.228  49.200  1.00  0.00      PROA H
ATOM   4851  HB2 LYS   507     100.225 103.297  47.435  1.00  0.00      PROA H
ATOM   4852  CG  LYS   507      99.186 101.504  48.067  1.00  0.00      PROA C
ATOM   4853  HG1 LYS   507      98.818 101.288  47.039  1.00  0.00      PROA H
ATOM   4854  HG2 LYS   507      98.383 101.239  48.793  1.00  0.00      PROA H
ATOM   4855  CD  LYS   507     100.404 100.614  48.348  1.00  0.00      PROA C
ATOM   4856  HD1 LYS   507     100.839 100.898  49.330  1.00  0.00      PROA H
ATOM   4857  HD2 LYS   507     101.165 100.785  47.554  1.00  0.00      PROA H
ATOM   4858  CE  LYS   507      99.998  99.133  48.366  1.00  0.00      PROA C
ATOM   4859  HE1 LYS   507      99.717  98.811  47.341  1.00  0.00      PROA H
ATOM   4860  HE2 LYS   507      99.138  98.994  49.056  1.00  0.00      PROA H
ATOM   4861  NZ  LYS   507     101.095  98.258  48.829  1.00  0.00      PROA N
ATOM   4862  HZ1 LYS   507     101.477  98.634  49.721  1.00  0.00      PROA H
ATOM   4863  HZ2 LYS   507     101.834  98.230  48.105  1.00  0.00      PROA H
ATOM   4864  HZ3 LYS   507     100.719  97.296  48.985  1.00  0.00      PROA H
ATOM   4865  C   LYS   507      98.354 105.275  48.466  1.00  0.00      PROA C
ATOM   4866  O   LYS   507      97.919 105.572  49.583  1.00  0.00      PROA O
ATOM   4867  N   ASP   508      98.958 106.165  47.655  1.00  0.00      PROA N
ATOM   4868  HN  ASP   508      99.291 105.876  46.755  1.00  0.00      PROA H
ATOM   4869  CA  ASP   508      99.205 107.555  47.990  1.00  0.00      PROA C
ATOM   4870  HA  ASP   508      99.525 107.602  49.016  1.00  0.00      PROA H
ATOM   4871  CB  ASP   508     100.298 108.184  47.077  1.00  0.00      PROA C
ATOM   4872  HB1 ASP   508     100.487 109.183  47.459  1.00  0.00      PROA H
ATOM   4873  HB2 ASP   508      99.919 108.242  46.042  1.00  0.00      PROA H
ATOM   4874  CG  ASP   508     101.664 107.489  47.045  1.00  0.00      PROA C
ATOM   4875  OD1 ASP   508     101.979 106.699  47.978  1.00  0.00      PROA O
ATOM   4876  OD2 ASP   508     102.443 107.797  46.108  1.00  0.00      PROA O
ATOM   4877  C   ASP   508      97.941 108.412  47.971  1.00  0.00      PROA C
ATOM   4878  O   ASP   508      97.792 109.328  48.786  1.00  0.00      PROA O
ATOM   4879  N   ALA   509      96.981 108.103  47.062  1.00  0.00      PROA N
ATOM   4880  HN  ALA   509      97.146 107.365  46.407  1.00  0.00      PROA H
ATOM   4881  CA  ALA   509      95.714 108.788  46.920  1.00  0.00      PROA C
ATOM   4882  HA  ALA   509      95.866 109.843  47.087  1.00  0.00      PROA H
ATOM   4883  CB  ALA   509      95.154 108.566  45.494  1.00  0.00      PROA C
ATOM   4884  HB1 ALA   509      95.007 107.482  45.298  1.00  0.00      PROA H
ATOM   4885  HB2 ALA   509      95.868 108.962  44.736  1.00  0.00      PROA H
ATOM   4886  HB3 ALA   509      94.176 109.083  45.376  1.00  0.00      PROA H
ATOM   4887  C   ALA   509      94.692 108.369  47.968  1.00  0.00      PROA C
ATOM   4888  O   ALA   509      94.253 109.228  48.738  1.00  0.00      PROA O
ATOM   4889  N   ILE   510      94.316 107.062  48.011  1.00  0.00      PROA N
ATOM   4890  HN  ILE   510      94.795 106.383  47.459  1.00  0.00      PROA H
ATOM   4891  CA  ILE   510      93.197 106.574  48.810  1.00  0.00      PROA C
ATOM   4892  HA  ILE   510      92.787 107.412  49.359  1.00  0.00      PROA H
ATOM   4893  CB  ILE   510      92.086 105.922  47.932  1.00  0.00      PROA C
ATOM   4894  HB  ILE   510      91.284 105.526  48.593  1.00  0.00      PROA H
ATOM   4895  CG2 ILE   510      91.459 106.970  46.980  1.00  0.00      PROA C
ATOM   4896 HG21 ILE   510      92.188 107.260  46.192  1.00  0.00      PROA H
ATOM   4897 HG22 ILE   510      91.170 107.880  47.546  1.00  0.00      PROA H
ATOM   4898 HG23 ILE   510      90.559 106.543  46.485  1.00  0.00      PROA H
ATOM   4899  CG1 ILE   510      92.504 104.650  47.162  1.00  0.00      PROA C
ATOM   4900 HG11 ILE   510      93.112 104.010  47.837  1.00  0.00      PROA H
ATOM   4901 HG12 ILE   510      93.119 104.939  46.287  1.00  0.00      PROA H
ATOM   4902  CD  ILE   510      91.308 103.818  46.665  1.00  0.00      PROA C
ATOM   4903  HD1 ILE   510      90.681 104.415  45.970  1.00  0.00      PROA H
ATOM   4904  HD2 ILE   510      90.676 103.499  47.524  1.00  0.00      PROA H
ATOM   4905  HD3 ILE   510      91.669 102.916  46.123  1.00  0.00      PROA H
ATOM   4906  C   ILE   510      93.586 105.586  49.910  1.00  0.00      PROA C
ATOM   4907  O   ILE   510      92.732 105.237  50.727  1.00  0.00      PROA O
ATOM   4908  N   GLY   511      94.864 105.137  50.000  1.00  0.00      PROA N
ATOM   4909  HN  GLY   511      95.566 105.495  49.388  1.00  0.00      PROA H
ATOM   4910  CA  GLY   511      95.312 104.117  50.953  1.00  0.00      PROA C
ATOM   4911  HA1 GLY   511      96.355 103.915  50.753  1.00  0.00      PROA H
ATOM   4912  HA2 GLY   511      94.722 103.225  50.784  1.00  0.00      PROA H
ATOM   4913  C   GLY   511      95.152 104.518  52.417  1.00  0.00      PROA C
ATOM   4914  O   GLY   511      94.808 103.693  53.259  1.00  0.00      PROA O
ATOM   4915  N   GLU   512      95.385 105.815  52.755  1.00  0.00      PROA N
ATOM   4916  HN  GLU   512      95.741 106.456  52.077  1.00  0.00      PROA H
ATOM   4917  CA  GLU   512      95.104 106.392  54.065  1.00  0.00      PROA C
ATOM   4918  HA  GLU   512      95.579 105.774  54.813  1.00  0.00      PROA H
ATOM   4919  CB  GLU   512      95.658 107.829  54.184  1.00  0.00      PROA C
ATOM   4920  HB1 GLU   512      95.284 108.298  55.110  1.00  0.00      PROA H
ATOM   4921  HB2 GLU   512      95.288 108.420  53.377  1.00  0.00      PROA H
ATOM   4922  CG  GLU   512      97.187 107.943  54.186  1.00  0.00      PROA C
ATOM   4923  HG1 GLU   512      97.540 107.605  53.248  1.00  0.00      PROA H
ATOM   4924  HG2 GLU   512      97.603 107.262  54.945  1.00  0.00      PROA H
ATOM   4925  CD  GLU   512      97.731 109.355  54.433  1.00  0.00      PROA C
ATOM   4926  OE1 GLU   512      98.929 109.430  54.813  1.00  0.00      PROA O
ATOM   4927  OE2 GLU   512      96.953 110.348  54.266  1.00  0.00      PROA O
ATOM   4928  C   GLU   512      93.628 106.429  54.424  1.00  0.00      PROA C
ATOM   4929  O   GLU   512      93.247 106.085  55.544  1.00  0.00      PROA O
ATOM   4930  N   PHE   513      92.783 106.855  53.454  1.00  0.00      PROA N
ATOM   4931  HN  PHE   513      93.155 107.118  52.560  1.00  0.00      PROA H
ATOM   4932  CA  PHE   513      91.332 106.952  53.567  1.00  0.00      PROA C
ATOM   4933  HA  PHE   513      91.103 107.486  54.479  1.00  0.00      PROA H
ATOM   4934  CB  PHE   513      90.786 107.756  52.343  1.00  0.00      PROA C
ATOM   4935  HB1 PHE   513      91.223 107.317  51.419  1.00  0.00      PROA H
ATOM   4936  HB2 PHE   513      91.104 108.813  52.442  1.00  0.00      PROA H
ATOM   4937  CG  PHE   513      89.289 107.746  52.175  1.00  0.00      PROA C
ATOM   4938  CD1 PHE   513      88.675 106.828  51.302  1.00  0.00      PROA C
ATOM   4939  HD1 PHE   513      89.275 106.154  50.709  1.00  0.00      PROA H
ATOM   4940  CE1 PHE   513      87.282 106.764  51.217  1.00  0.00      PROA C
ATOM   4941  HE1 PHE   513      86.811 106.063  50.548  1.00  0.00      PROA H
ATOM   4942  CZ  PHE   513      86.499 107.610  52.003  1.00  0.00      PROA C
ATOM   4943  HZ  PHE   513      85.426 107.565  51.933  1.00  0.00      PROA H
ATOM   4944  CD2 PHE   513      88.485 108.587  52.963  1.00  0.00      PROA C
ATOM   4945  HD2 PHE   513      88.937 109.273  53.663  1.00  0.00      PROA H
ATOM   4946  CE2 PHE   513      87.094 108.515  52.879  1.00  0.00      PROA C
ATOM   4947  HE2 PHE   513      86.479 109.155  53.491  1.00  0.00      PROA H
ATOM   4948  C   PHE   513      90.634 105.622  53.797  1.00  0.00      PROA C
ATOM   4949  O   PHE   513      89.754 105.522  54.652  1.00  0.00      PROA O
ATOM   4950  N   ILE   514      91.066 104.570  53.062  1.00  0.00      PROA N
ATOM   4951  HN  ILE   514      91.758 104.720  52.355  1.00  0.00      PROA H
ATOM   4952  CA  ILE   514      90.631 103.193  53.223  1.00  0.00      PROA C
ATOM   4953  HA  ILE   514      89.546 103.198  53.209  1.00  0.00      PROA H
ATOM   4954  CB  ILE   514      91.175 102.309  52.076  1.00  0.00      PROA C
ATOM   4955  HB  ILE   514      92.261 102.532  51.959  1.00  0.00      PROA H
ATOM   4956  CG2 ILE   514      91.036 100.792  52.330  1.00  0.00      PROA C
ATOM   4957 HG21 ILE   514      89.968 100.512  52.444  1.00  0.00      PROA H
ATOM   4958 HG22 ILE   514      91.584 100.491  53.246  1.00  0.00      PROA H
ATOM   4959 HG23 ILE   514      91.452 100.230  51.465  1.00  0.00      PROA H
ATOM   4960  CG1 ILE   514      90.605 102.691  50.691  1.00  0.00      PROA C
ATOM   4961 HG11 ILE   514      91.164 102.107  49.922  1.00  0.00      PROA H
ATOM   4962 HG12 ILE   514      90.804 103.769  50.527  1.00  0.00      PROA H
ATOM   4963  CD  ILE   514      89.113 102.443  50.484  1.00  0.00      PROA C
ATOM   4964  HD1 ILE   514      88.519 103.026  51.217  1.00  0.00      PROA H
ATOM   4965  HD2 ILE   514      88.878 101.364  50.615  1.00  0.00      PROA H
ATOM   4966  HD3 ILE   514      88.813 102.758  49.459  1.00  0.00      PROA H
ATOM   4967  C   ILE   514      91.013 102.612  54.576  1.00  0.00      PROA C
ATOM   4968  O   ILE   514      90.182 101.976  55.228  1.00  0.00      PROA O
ATOM   4969  N   ARG   515      92.269 102.839  55.044  1.00  0.00      PROA N
ATOM   4970  HN  ARG   515      92.932 103.329  54.478  1.00  0.00      PROA H
ATOM   4971  CA  ARG   515      92.737 102.414  56.354  1.00  0.00      PROA C
ATOM   4972  HA  ARG   515      92.508 101.362  56.468  1.00  0.00      PROA H
ATOM   4973  CB  ARG   515      94.273 102.623  56.473  1.00  0.00      PROA C
ATOM   4974  HB1 ARG   515      94.490 103.707  56.358  1.00  0.00      PROA H
ATOM   4975  HB2 ARG   515      94.768 102.073  55.639  1.00  0.00      PROA H
ATOM   4976  CG  ARG   515      94.870 102.128  57.804  1.00  0.00      PROA C
ATOM   4977  HG1 ARG   515      94.632 101.048  57.915  1.00  0.00      PROA H
ATOM   4978  HG2 ARG   515      94.365 102.681  58.635  1.00  0.00      PROA H
ATOM   4979  CD  ARG   515      96.388 102.318  57.992  1.00  0.00      PROA C
ATOM   4980  HD1 ARG   515      96.690 101.884  58.973  1.00  0.00      PROA H
ATOM   4981  HD2 ARG   515      96.632 103.389  57.955  1.00  0.00      PROA H
ATOM   4982  NE  ARG   515      97.182 101.621  56.931  1.00  0.00      PROA N
ATOM   4983  HE  ARG   515      97.102 100.631  56.914  1.00  0.00      PROA H
ATOM   4984  CZ  ARG   515      97.997 102.184  56.032  1.00  0.00      PROA C
ATOM   4985  NH1 ARG   515      98.177 103.496  55.932  1.00  0.00      PROA N
ATOM   4986 HH11 ARG   515      97.710 104.121  56.562  1.00  0.00      PROA H
ATOM   4987 HH12 ARG   515      98.797 103.876  55.256  1.00  0.00      PROA H
ATOM   4988  NH2 ARG   515      98.656 101.388  55.204  1.00  0.00      PROA N
ATOM   4989 HH21 ARG   515      98.549 100.398  55.256  1.00  0.00      PROA H
ATOM   4990 HH22 ARG   515      99.278 101.773  54.525  1.00  0.00      PROA H
ATOM   4991  C   ARG   515      91.967 103.057  57.499  1.00  0.00      PROA C
ATOM   4992  O   ARG   515      91.635 102.384  58.473  1.00  0.00      PROA O
ATOM   4993  N   ALA   516      91.623 104.361  57.364  1.00  0.00      PROA N
ATOM   4994  HN  ALA   516      91.933 104.881  56.566  1.00  0.00      PROA H
ATOM   4995  CA  ALA   516      90.772 105.095  58.285  1.00  0.00      PROA C
ATOM   4996  HA  ALA   516      91.172 104.966  59.285  1.00  0.00      PROA H
ATOM   4997  CB  ALA   516      90.775 106.591  57.907  1.00  0.00      PROA C
ATOM   4998  HB1 ALA   516      90.384 106.725  56.878  1.00  0.00      PROA H
ATOM   4999  HB2 ALA   516      91.812 106.988  57.949  1.00  0.00      PROA H
ATOM   5000  HB3 ALA   516      90.134 107.163  58.613  1.00  0.00      PROA H
ATOM   5001  C   ALA   516      89.350 104.557  58.391  1.00  0.00      PROA C
ATOM   5002  O   ALA   516      88.783 104.550  59.482  1.00  0.00      PROA O
ATOM   5003  N   LEU   517      88.762 104.058  57.274  1.00  0.00      PROA N
ATOM   5004  HN  LEU   517      89.238 104.114  56.394  1.00  0.00      PROA H
ATOM   5005  CA  LEU   517      87.468 103.394  57.249  1.00  0.00      PROA C
ATOM   5006  HA  LEU   517      86.784 103.983  57.846  1.00  0.00      PROA H
ATOM   5007  CB  LEU   517      86.925 103.294  55.802  1.00  0.00      PROA C
ATOM   5008  HB1 LEU   517      86.078 102.574  55.783  1.00  0.00      PROA H
ATOM   5009  HB2 LEU   517      87.739 102.899  55.152  1.00  0.00      PROA H
ATOM   5010  CG  LEU   517      86.429 104.629  55.204  1.00  0.00      PROA C
ATOM   5011  HG  LEU   517      87.228 105.400  55.312  1.00  0.00      PROA H
ATOM   5012  CD1 LEU   517      86.114 104.443  53.715  1.00  0.00      PROA C
ATOM   5013 HD11 LEU   517      85.322 103.677  53.584  1.00  0.00      PROA H
ATOM   5014 HD12 LEU   517      87.023 104.111  53.167  1.00  0.00      PROA H
ATOM   5015 HD13 LEU   517      85.754 105.400  53.281  1.00  0.00      PROA H
ATOM   5016  CD2 LEU   517      85.212 105.202  55.945  1.00  0.00      PROA C
ATOM   5017 HD21 LEU   517      85.469 105.398  57.008  1.00  0.00      PROA H
ATOM   5018 HD22 LEU   517      84.367 104.487  55.907  1.00  0.00      PROA H
ATOM   5019 HD23 LEU   517      84.905 106.165  55.479  1.00  0.00      PROA H
ATOM   5020  C   LEU   517      87.453 102.029  57.925  1.00  0.00      PROA C
ATOM   5021  O   LEU   517      86.474 101.706  58.594  1.00  0.00      PROA O
ATOM   5022  N   TYR   518      88.545 101.240  57.787  1.00  0.00      PROA N
ATOM   5023  HN  TYR   518      89.284 101.511  57.170  1.00  0.00      PROA H
ATOM   5024  CA  TYR   518      88.763  99.991  58.506  1.00  0.00      PROA C
ATOM   5025  HA  TYR   518      87.883  99.371  58.395  1.00  0.00      PROA H
ATOM   5026  CB  TYR   518      90.008  99.250  57.932  1.00  0.00      PROA C
ATOM   5027  HB1 TYR   518      90.458  98.637  58.740  1.00  0.00      PROA H
ATOM   5028  HB2 TYR   518      90.736 100.019  57.594  1.00  0.00      PROA H
ATOM   5029  CG  TYR   518      89.776  98.322  56.757  1.00  0.00      PROA C
ATOM   5030  CD1 TYR   518      90.158  96.964  56.860  1.00  0.00      PROA C
ATOM   5031  HD1 TYR   518      90.486  96.572  57.816  1.00  0.00      PROA H
ATOM   5032  CE1 TYR   518      90.126  96.123  55.739  1.00  0.00      PROA C
ATOM   5033  HE1 TYR   518      90.425  95.087  55.830  1.00  0.00      PROA H
ATOM   5034  CZ  TYR   518      89.704  96.636  54.510  1.00  0.00      PROA C
ATOM   5035  OH  TYR   518      89.774  95.832  53.368  1.00  0.00      PROA O
ATOM   5036  HH  TYR   518      90.284  95.047  53.610  1.00  0.00      PROA H
ATOM   5037  CD2 TYR   518      89.288  98.796  55.525  1.00  0.00      PROA C
ATOM   5038  HD2 TYR   518      88.941  99.816  55.443  1.00  0.00      PROA H
ATOM   5039  CE2 TYR   518      89.246  97.952  54.404  1.00  0.00      PROA C
ATOM   5040  HE2 TYR   518      88.872  98.324  53.460  1.00  0.00      PROA H
ATOM   5041  C   TYR   518      88.930 100.169  60.017  1.00  0.00      PROA C
ATOM   5042  O   TYR   518      88.568  99.285  60.790  1.00  0.00      PROA O
ATOM   5043  N   GLU   519      89.500 101.322  60.451  1.00  0.00      PROA N
ATOM   5044  HN  GLU   519      89.838 101.992  59.793  1.00  0.00      PROA H
ATOM   5045  CA  GLU   519      89.705 101.671  61.846  1.00  0.00      PROA C
ATOM   5046  HA  GLU   519      89.812 100.766  62.426  1.00  0.00      PROA H
ATOM   5047  CB  GLU   519      90.994 102.527  61.979  1.00  0.00      PROA C
ATOM   5048  HB1 GLU   519      91.063 102.937  63.010  1.00  0.00      PROA H
ATOM   5049  HB2 GLU   519      90.937 103.376  61.262  1.00  0.00      PROA H
ATOM   5050  CG  GLU   519      92.284 101.716  61.687  1.00  0.00      PROA C
ATOM   5051  HG1 GLU   519      92.190 101.263  60.677  1.00  0.00      PROA H
ATOM   5052  HG2 GLU   519      92.369 100.911  62.440  1.00  0.00      PROA H
ATOM   5053  CD  GLU   519      93.589 102.517  61.712  1.00  0.00      PROA C
ATOM   5054  OE1 GLU   519      94.616 101.900  61.317  1.00  0.00      PROA O
ATOM   5055  OE2 GLU   519      93.597 103.706  62.108  1.00  0.00      PROA O
ATOM   5056  C   GLU   519      88.512 102.375  62.483  1.00  0.00      PROA C
ATOM   5057  O   GLU   519      88.417 102.435  63.706  1.00  0.00      PROA O
ATOM   5058  N   SER   520      87.562 102.886  61.671  1.00  0.00      PROA N
ATOM   5059  HN  SER   520      87.691 102.864  60.678  1.00  0.00      PROA H
ATOM   5060  CA  SER   520      86.321 103.481  62.126  1.00  0.00      PROA C
ATOM   5061  HA  SER   520      86.485 103.926  63.096  1.00  0.00      PROA H
ATOM   5062  CB  SER   520      85.870 104.579  61.126  1.00  0.00      PROA C
ATOM   5063  HB1 SER   520      86.776 105.127  60.787  1.00  0.00      PROA H
[truncated: 43,844,713 more chars]
