# Supplementary material for: Atomistic simulations reveal impacts of missense mutations on the structure and function of SynGAP1
Source: Brief Bioinform. 2024 Sep 23;25(6):bbae458. doi: 10.1093/bib/bbae458 (PMC11418247; doi:10.1093/bib/bbae458)
Supplement: supplementary_files [file supplementary_files.zip › supplementary_files/SI files/Membrane-simulations/SynGAP-Ras-Membrane/charmmgui_gromacs/topol.top]

;;
;; Generated by CHARMM-GUI FF-Converter
;;
;; Correspondance:
;; jul316@lehigh.edu or wonpil@lehigh.edu
;;
;; The main GROMACS topology file
;;

; Include forcefield parameters
#include "toppar/forcefield.itp"
#include "toppar/PROA.itp"
#include "toppar/PROB.itp"
#include "toppar/MG.itp"
#include "toppar/GTP.itp"
#include "toppar/DLPC.itp"
#include "toppar/DLPE.itp"
#include "toppar/DLPS.itp"
#include "toppar/SOD.itp"
#include "toppar/TIP3.itp"

[ system ]
; Name
Title

[ molecules ]
; Compound	#mols
PROA  	           1
PROB  	           1
MG    	           1
GTP   	           1
DLPC  	         352
DLPE  	         480
DLPS  	         192
SOD   	         201
TIP3  	      148486
