# Supplementary material for: Atomistic simulations reveal impacts of missense mutations on the structure and function of SynGAP1
Source: Brief Bioinform. 2024 Sep 23;25(6):bbae458. doi: 10.1093/bib/bbae458 (PMC11418247; doi:10.1093/bib/bbae458)
Supplement: supplementary_files [file supplementary_files.zip › supplementary_files/SI files/Membrane-simulations/SynGAP-Ras-Membrane/Steered_MD/SRM_after_pull.gro]

Title t=  69.00000 step= 34500
560059
  198LEU      N    1  10.781   6.707   2.949
  198LEU    HT1    2  10.800   6.803   2.969
  198LEU    HT2    3  10.717   6.691   2.873
  198LEU     CA    4  10.728   6.646   3.073
  198LEU     HA    5  10.792   6.667   3.158
  198LEU     CB    6  10.586   6.704   3.104
  198LEU    HB1    7  10.514   6.648   3.039
  198LEU    HB2    8  10.592   6.813   3.087
  198LEU     CG    9  10.521   6.686   3.240
  198LEU     HG   10  10.506   6.576   3.250
  198LEU    CD1   11  10.603   6.763   3.343
  198LEU   HD11   12  10.606   6.872   3.319
  198LEU   HD12   13  10.708   6.728   3.346
  198LEU   HD13   14  10.558   6.752   3.444
  198LEU    CD2   15  10.376   6.739   3.223
  198LEU   HD21   16  10.385   6.848   3.202
  198LEU   HD22   17  10.314   6.709   3.311
  198LEU   HD23   18  10.334   6.688   3.134
  198LEU      C   19  10.731   6.493   3.076
  198LEU      O   20  10.783   6.423   3.165
  199ASN      N   21  10.667   6.435   2.968
  199ASN     HN   22  10.641   6.501   2.898
  199ASN     CA   23  10.636   6.291   2.956
  199ASN     HA   24  10.577   6.289   2.865
  199ASN     CB   25  10.772   6.216   2.923
  199ASN    HB1   26  10.742   6.116   2.883
  199ASN    HB2   27  10.843   6.211   3.008
  199ASN     CG   28  10.852   6.282   2.815
  199ASN    OD1   29  10.960   6.342   2.829
  199ASN    ND2   30  10.810   6.262   2.690
  199ASN   HD21   31  10.869   6.291   2.615
  199ASN   HD22   32  10.719   6.225   2.675
  199ASN      C   33  10.565   6.218   3.068
  199ASN      O   34  10.620   6.129   3.132
  200LEU      N   35  10.440   6.256   3.098
  200LEU     HN   36  10.410   6.323   3.031
  200LEU     CA   37  10.349   6.181   3.189
  200LEU     HA   38  10.403   6.168   3.281
  200LEU     CB   39  10.217   6.255   3.222
  200LEU    HB1   40  10.160   6.194   3.295
  200LEU    HB2   41  10.165   6.267   3.124
  200LEU     CG   42  10.241   6.391   3.285
  200LEU     HG   43  10.293   6.456   3.212
  200LEU    CD1   44  10.104   6.452   3.319
  200LEU   HD11   45  10.052   6.381   3.387
  200LEU   HD12   46  10.051   6.452   3.221
  200LEU   HD13   47  10.117   6.554   3.362
  200LEU    CD2   48  10.312   6.381   3.424
  200LEU   HD21   49  10.322   6.488   3.454
  200LEU   HD22   50  10.409   6.327   3.413
  200LEU   HD23   51  10.254   6.327   3.502
  200LEU      C   52  10.321   6.034   3.139
  200LEU      O   53  10.335   6.008   3.022
  201ASP      N   54  10.286   5.939   3.223
  201ASP     HN   55  10.269   5.949   3.320
  201ASP     CA   56  10.234   5.810   3.178
  201ASP     HA   57  10.284   5.781   3.086
  201ASP     CB   58  10.249   5.708   3.296
  201ASP    HB1   59  10.194   5.614   3.276
  201ASP    HB2   60  10.204   5.753   3.387
  201ASP     CG   61  10.393   5.674   3.318
  201ASP    OD1   62  10.432   5.651   3.438
  201ASP    OD2   63  10.477   5.658   3.224
  201ASP      C   64  10.082   5.816   3.135
  201ASP      O   65  10.016   5.914   3.164
  202GLU      N   66  10.031   5.725   3.052
  202GLU     HN   67  10.089   5.649   3.023
  202GLU     CA   68   9.892   5.736   2.998
  202GLU     HA   69   9.896   5.824   2.936
  202GLU     CB   70   9.870   5.609   2.907
  202GLU    HB1   71   9.773   5.613   2.854
  202GLU    HB2   72   9.861   5.518   2.969
  202GLU     CG   73   9.977   5.584   2.793
  202GLU    HG1   74  10.076   5.611   2.836
  202GLU    HG2   75   9.949   5.643   2.703
  202GLU     CD   76   9.987   5.440   2.752
  202GLU    OE1   77  10.044   5.358   2.827
  202GLU    OE2   78   9.938   5.397   2.639
  202GLU      C   79   9.782   5.754   3.096
  202GLU      O   80   9.687   5.829   3.067
  203ASP      N   81   9.784   5.685   3.211
  203ASP     HN   82   9.853   5.618   3.236
  203ASP     CA   83   9.670   5.689   3.314
  203ASP     HA   84   9.579   5.700   3.257
  203ASP     CB   85   9.675   5.558   3.408
  203ASP    HB1   86   9.610   5.566   3.497
  203ASP    HB2   87   9.777   5.547   3.450
  203ASP     CG   88   9.643   5.432   3.336
  203ASP    OD1   89   9.714   5.331   3.348
  203ASP    OD2   90   9.534   5.419   3.272
  203ASP      C   91   9.683   5.812   3.409
  203ASP      O   92   9.704   5.798   3.533
  204SER      N   93   9.664   5.928   3.344
  204SER     HN   94   9.643   5.927   3.247
  204SER     CA   95   9.675   6.057   3.420
  204SER     HA   96   9.678   6.026   3.523
  204SER     CB   97   9.792   6.153   3.370
  204SER    HB1   98   9.784   6.246   3.430
  204SER    HB2   99   9.774   6.183   3.264
  204SER     OG  100   9.922   6.094   3.381
  204SER    HG1  101   9.949   6.070   3.292
  204SER      C  102   9.547   6.137   3.407
  204SER      O  103   9.505   6.161   3.298
  205ILE      N  104   9.494   6.189   3.517
  205ILE     HN  105   9.519   6.160   3.609
  205ILE     CA  106   9.370   6.266   3.507
  205ILE     HA  107   9.321   6.251   3.412
  205ILE     CB  108   9.269   6.240   3.619
  205ILE     HB  109   9.303   6.271   3.720
  205ILE    CG2  110   9.140   6.317   3.593
  205ILE   HG21  111   9.076   6.346   3.680
  205ILE   HG22  112   9.072   6.251   3.534
  205ILE   HG23  113   9.156   6.418   3.549
  205ILE    CG1  114   9.243   6.086   3.624
  205ILE   HG11  115   9.159   6.079   3.697
  205ILE   HG12  116   9.332   6.032   3.662
  205ILE     CD  117   9.197   6.019   3.492
  205ILE    HD1  118   9.096   6.056   3.464
  205ILE    HD2  119   9.181   5.911   3.514
  205ILE    HD3  120   9.267   6.028   3.406
  205ILE      C  121   9.403   6.414   3.525
  205ILE      O  122   9.450   6.452   3.629
  206ILE      N  123   9.358   6.499   3.428
  206ILE     HN  124   9.348   6.454   3.339
  206ILE     CA  125   9.382   6.641   3.447
  206ILE     HA  126   9.470   6.661   3.506
  206ILE     CB  127   9.412   6.707   3.311
  206ILE     HB  128   9.326   6.691   3.243
  206ILE    CG2  129   9.428   6.857   3.324
  206ILE   HG21  130   9.328   6.894   3.355
  206ILE   HG22  131   9.452   6.913   3.231
  206ILE   HG23  132   9.502   6.887   3.401
  206ILE    CG1  133   9.544   6.647   3.242
  206ILE   HG11  134   9.548   6.536   3.243
  206ILE   HG12  135   9.635   6.682   3.295
  206ILE     CD  136   9.550   6.666   3.093
  206ILE    HD1  137   9.656   6.642   3.069
  206ILE    HD2  138   9.523   6.767   3.055
  206ILE    HD3  139   9.498   6.592   3.029
  206ILE      C  140   9.245   6.698   3.495
  206ILE      O  141   9.142   6.680   3.424
  207LYS      N  142   9.239   6.755   3.614
  207LYS     HN  143   9.328   6.764   3.657
  207LYS     CA  144   9.122   6.794   3.683
  207LYS     HA  145   9.043   6.737   3.637
  207LYS     CB  146   9.128   6.755   3.837
  207LYS    HB1  147   9.054   6.806   3.902
  207LYS    HB2  148   9.219   6.806   3.875
  207LYS     CG  149   9.148   6.608   3.858
  207LYS    HG1  150   9.219   6.566   3.784
  207LYS    HG2  151   9.051   6.560   3.832
  207LYS     CD  152   9.187   6.562   3.997
  207LYS    HD1  153   9.290   6.594   4.024
  207LYS    HD2  154   9.195   6.452   4.004
  207LYS     CE  155   9.090   6.604   4.110
  207LYS    HE1  156   9.005   6.533   4.113
  207LYS    HE2  157   9.050   6.708   4.097
  207LYS     NZ  158   9.162   6.610   4.234
  207LYS    HZ1  159   9.111   6.662   4.308
  207LYS    HZ2  160   9.246   6.668   4.219
  207LYS    HZ3  161   9.194   6.518   4.270
  207LYS      C  162   9.105   6.946   3.676
  207LYS      O  163   9.193   7.015   3.724
  208PRO      N  164   9.002   7.017   3.625
  208PRO     CD  165   8.919   6.960   3.521
  208PRO    HD1  166   8.851   6.889   3.574
  208PRO    HD2  167   8.970   6.916   3.433
  208PRO     CA  168   9.001   7.169   3.620
  208PRO     HA  169   9.097   7.213   3.596
  208PRO     CB  170   8.904   7.196   3.498
  208PRO    HB1  171   8.968   7.212   3.408
  208PRO    HB2  172   8.844   7.289   3.508
  208PRO     CG  173   8.822   7.071   3.472
  208PRO    HG1  174   8.724   7.079   3.522
  208PRO    HG2  175   8.810   7.055   3.363
  208PRO      C  176   8.949   7.226   3.754
  208PRO      O  177   8.849   7.296   3.756
  209VAL      N  178   9.018   7.201   3.864
  209VAL     HN  179   9.105   7.153   3.862
  209VAL     CA  180   8.971   7.257   3.992
  209VAL     HA  181   8.870   7.223   4.008
  209VAL     CB  182   9.053   7.206   4.106
  209VAL     HB  183   9.007   7.238   4.202
  209VAL    CG1  184   9.030   7.052   4.110
  209VAL   HG11  185   9.075   7.015   4.015
  209VAL   HG12  186   8.922   7.026   4.112
  209VAL   HG13  187   9.086   7.009   4.196
  209VAL    CG2  188   9.201   7.235   4.112
  209VAL   HG21  189   9.246   7.176   4.195
  209VAL   HG22  190   9.226   7.341   4.136
  209VAL   HG23  191   9.248   7.205   4.017
  209VAL      C  192   8.961   7.404   3.996
  209VAL      O  193   9.044   7.479   3.936
  210HSE      N  194   8.865   7.454   4.074
  210HSE     HN  195   8.813   7.394   4.133
  210HSE     CA  196   8.826   7.594   4.075
  210HSE     HA  197   8.819   7.633   3.975
  210HSE     CB  198   8.697   7.616   4.148
  210HSE    HB1  199   8.718   7.571   4.247
  210HSE    HB2  200   8.608   7.572   4.098
  210HSE    ND1  201   8.670   7.811   4.283
  210HSE     CG  202   8.661   7.760   4.158
  210HSE    CE1  203   8.635   7.935   4.269
  210HSE    HE1  204   8.623   8.011   4.347
  210HSE    NE2  205   8.609   7.972   4.141
  210HSE    HE2  206   8.568   8.059   4.112
  210HSE    CD2  207   8.624   7.855   4.066
  210HSE    HD2  208   8.625   7.856   3.958
  210HSE      C  209   8.932   7.666   4.145
  210HSE      O  210   9.019   7.607   4.214
  211SER      N  211   8.943   7.798   4.121
  211SER     HN  212   8.881   7.842   4.057
  211SER     CA  213   9.038   7.897   4.170
  211SER     HA  214   9.137   7.868   4.136
  211SER     CB  215   9.013   8.045   4.124
  211SER    HB1  216   9.093   8.113   4.160
  211SER    HB2  217   8.915   8.082   4.160
  211SER     OG  218   9.027   8.046   3.986
  211SER    HG1  219   9.034   8.139   3.967
  211SER      C  220   9.048   7.903   4.323
  211SER      O  221   9.152   7.943   4.384
  212SER      N  222   8.937   7.862   4.393
  212SER     HN  223   8.849   7.851   4.348
  212SER     CA  224   8.936   7.857   4.537
  212SER     HA  225   8.971   7.949   4.581
  212SER     CB  226   8.790   7.822   4.589
  212SER    HB1  227   8.731   7.912   4.561
  212SER    HB2  228   8.788   7.810   4.699
  212SER     OG  229   8.727   7.707   4.537
  212SER    HG1  230   8.690   7.741   4.455
  212SER      C  231   9.032   7.749   4.596
  212SER      O  232   9.081   7.758   4.710
  213ILE      N  233   9.057   7.636   4.520
  213ILE     HN  234   8.999   7.622   4.440
  213ILE     CA  235   9.147   7.536   4.570
  213ILE     HA  236   9.123   7.508   4.672
  213ILE     CB  237   9.126   7.411   4.485
  213ILE     HB  238   9.165   7.447   4.388
  213ILE    CG2  239   9.227   7.298   4.539
  213ILE   HG21  240   9.203   7.264   4.642
  213ILE   HG22  241   9.334   7.328   4.535
  213ILE   HG23  242   9.214   7.215   4.467
  213ILE    CG1  243   8.977   7.352   4.476
  213ILE   HG11  244   8.985   7.253   4.426
  213ILE   HG12  245   8.917   7.425   4.419
  213ILE     CD  246   8.906   7.340   4.608
  213ILE    HD1  247   8.905   7.431   4.672
  213ILE    HD2  248   8.958   7.268   4.674
  213ILE    HD3  249   8.802   7.302   4.608
  213ILE      C  250   9.295   7.583   4.588
  213ILE      O  251   9.346   7.577   4.698
  214LEU      N  252   9.359   7.648   4.485
  214LEU     HN  253   9.307   7.652   4.400
  214LEU     CA  254   9.500   7.670   4.470
  214LEU     HA  255   9.554   7.626   4.553
  214LEU     CB  256   9.543   7.605   4.339
  214LEU    HB1  257   9.651   7.628   4.322
  214LEU    HB2  258   9.494   7.658   4.255
  214LEU     CG  259   9.520   7.459   4.319
  214LEU     HG  260   9.413   7.430   4.321
  214LEU    CD1  261   9.560   7.418   4.175
  214LEU   HD11  262   9.482   7.446   4.101
  214LEU   HD12  263   9.567   7.307   4.166
  214LEU   HD13  264   9.660   7.447   4.135
  214LEU    CD2  265   9.609   7.376   4.414
  214LEU   HD21  266   9.715   7.408   4.401
  214LEU   HD22  267   9.594   7.270   4.385
  214LEU   HD23  268   9.577   7.388   4.519
  214LEU      C  269   9.540   7.815   4.476
  214LEU      O  270   9.656   7.847   4.498
  215GLY      N  271   9.443   7.910   4.452
  215GLY     HN  272   9.345   7.892   4.443
  215GLY     CA  273   9.477   8.052   4.468
  215GLY    HA1  274   9.555   8.063   4.542
  215GLY    HA2  275   9.390   8.112   4.491
  215GLY      C  276   9.540   8.107   4.342
  215GLY      O  277   9.609   8.207   4.352
  216GLN      N  278   9.517   8.044   4.227
  216GLN     HN  279   9.446   7.974   4.229
  216GLN     CA  280   9.558   8.077   4.090
  216GLN     HA  281   9.599   8.177   4.102
  216GLN     CB  282   9.652   7.970   4.043
  216GLN    HB1  283   9.691   7.975   3.939
  216GLN    HB2  284   9.604   7.872   4.061
  216GLN     CG  285   9.788   7.986   4.119
  216GLN    HG1  286   9.758   8.022   4.220
  216GLN    HG2  287   9.850   8.061   4.066
  216GLN     CD  288   9.861   7.848   4.130
  216GLN    OE1  289   9.842   7.762   4.215
  216GLN    NE2  290   9.964   7.834   4.042
  216GLN   HE21  291  10.034   7.763   4.046
  216GLN   HE22  292   9.996   7.906   3.980
  216GLN      C  293   9.443   8.096   3.987
  216GLN      O  294   9.343   8.025   3.994
  217GLU      N  295   9.452   8.203   3.900
  217GLU     HN  296   9.531   8.263   3.901
  217GLU     CA  297   9.368   8.209   3.780
  217GLU     HA  298   9.269   8.187   3.814
  217GLU     CB  299   9.371   8.345   3.710
  217GLU    HB1  300   9.327   8.348   3.608
  217GLU    HB2  301   9.480   8.362   3.702
  217GLU     CG  302   9.300   8.462   3.795
  217GLU    HG1  303   9.351   8.466   3.894
  217GLU    HG2  304   9.200   8.421   3.823
  217GLU     CD  305   9.286   8.593   3.724
  217GLU    OE1  306   9.166   8.637   3.719
  217GLU    OE2  307   9.383   8.663   3.691
  217GLU      C  308   9.397   8.091   3.687
  217GLU      O  309   9.515   8.042   3.674
  218PHE      N  310   9.294   8.042   3.618
  218PHE     HN  311   9.206   8.076   3.652
  218PHE     CA  312   9.302   7.937   3.511
  218PHE     HA  313   9.202   7.897   3.499
  218PHE     CB  314   9.329   8.007   3.372
  218PHE    HB1  315   9.326   7.942   3.281
  218PHE    HB2  316   9.434   8.043   3.366
  218PHE     CG  317   9.238   8.128   3.358
  218PHE    CD1  318   9.104   8.116   3.322
  218PHE    HD1  319   9.064   8.017   3.310
  218PHE    CE1  320   9.031   8.238   3.293
  218PHE    HE1  321   8.929   8.230   3.259
  218PHE     CZ  322   9.088   8.364   3.306
  218PHE     HZ  323   9.033   8.457   3.294
  218PHE    CD2  324   9.298   8.260   3.359
  218PHE    HD2  325   9.403   8.271   3.383
  218PHE    CE2  326   9.223   8.373   3.355
  218PHE    HE2  327   9.285   8.462   3.362
  218PHE      C  328   9.391   7.817   3.529
  218PHE      O  329   9.466   7.774   3.438
  219CYS      N  330   9.379   7.761   3.652
  219CYS     HN  331   9.305   7.786   3.714
  219CYS     CA  332   9.473   7.661   3.706
  219CYS     HA  333   9.560   7.660   3.643
  219CYS     CB  334   9.528   7.715   3.840
  219CYS    HB1  335   9.442   7.716   3.911
  219CYS    HB2  336   9.554   7.822   3.823
  219CYS     SG  337   9.669   7.617   3.897
  219CYS    HG1  338   9.747   7.637   3.791
  219CYS      C  339   9.412   7.522   3.711
  219CYS      O  340   9.296   7.500   3.740
  220PHE      N  341   9.496   7.422   3.674
  220PHE     HN  342   9.592   7.438   3.653
  220PHE     CA  343   9.445   7.285   3.676
  220PHE     HA  344   9.357   7.282   3.738
  220PHE     CB  345   9.397   7.241   3.534
  220PHE    HB1  346   9.310   7.302   3.501
  220PHE    HB2  347   9.369   7.134   3.529
  220PHE     CG  348   9.513   7.263   3.435
  220PHE    CD1  349   9.492   7.361   3.335
  220PHE    HD1  350   9.410   7.430   3.345
  220PHE    CE1  351   9.583   7.367   3.222
  220PHE    HE1  352   9.573   7.443   3.145
  220PHE     CZ  353   9.669   7.262   3.205
  220PHE     HZ  354   9.735   7.263   3.119
  220PHE    CD2  355   9.609   7.162   3.413
  220PHE    HD2  356   9.618   7.086   3.488
  220PHE    CE2  357   9.684   7.163   3.299
  220PHE    HE2  358   9.759   7.088   3.278
  220PHE      C  359   9.545   7.195   3.738
  220PHE      O  360   9.656   7.231   3.758
  221GLU      N  361   9.509   7.078   3.797
  221GLU     HN  362   9.411   7.058   3.798
  221GLU     CA  363   9.595   6.992   3.867
  221GLU     HA  364   9.697   7.026   3.861
  221GLU     CB  365   9.550   6.985   4.012
  221GLU    HB1  366   9.545   7.089   4.048
  221GLU    HB2  367   9.637   6.940   4.066
  221GLU     CG  368   9.417   6.905   4.038
  221GLU    HG1  369   9.405   6.810   3.983
  221GLU    HG2  370   9.342   6.977   3.998
  221GLU     CD  371   9.393   6.872   4.181
  221GLU    OE1  372   9.377   6.755   4.218
  221GLU    OE2  373   9.405   6.966   4.263
  221GLU      C  374   9.571   6.860   3.801
  221GLU      O  375   9.477   6.833   3.731
  222VAL      N  376   9.667   6.768   3.815
  222VAL     HN  377   9.746   6.787   3.872
  222VAL     CA  378   9.677   6.649   3.732
  222VAL     HA  379   9.586   6.643   3.674
  222VAL     CB  380   9.784   6.657   3.623
  222VAL     HB  381   9.884   6.667   3.669
  222VAL    CG1  382   9.770   6.524   3.537
  222VAL   HG11  383   9.669   6.508   3.493
  222VAL   HG12  384   9.806   6.431   3.585
  222VAL   HG13  385   9.846   6.542   3.458
  222VAL    CG2  386   9.768   6.788   3.543
  222VAL   HG21  387   9.844   6.809   3.464
  222VAL   HG22  388   9.758   6.879   3.605
  222VAL   HG23  389   9.672   6.782   3.488
  222VAL      C  390   9.705   6.535   3.826
  222VAL      O  391   9.792   6.550   3.914
  223THR      N  392   9.621   6.432   3.831
  223THR     HN  393   9.536   6.445   3.782
  223THR     CA  394   9.639   6.311   3.915
  223THR     HA  395   9.689   6.333   4.008
  223THR     CB  396   9.504   6.236   3.951
  223THR     HB  397   9.453   6.191   3.863
  223THR    OG1  398   9.397   6.328   3.991
  223THR    HG1  399   9.448   6.403   4.022
  223THR    CG2  400   9.524   6.130   4.053
  223THR   HG21  401   9.434   6.091   4.103
  223THR   HG22  402   9.588   6.167   4.136
  223THR   HG23  403   9.586   6.047   4.013
  223THR      C  404   9.721   6.217   3.844
  223THR      O  405   9.695   6.163   3.737
  224THR      N  406   9.843   6.196   3.900
  224THR     HN  407   9.867   6.238   3.987
  224THR     CA  408   9.954   6.125   3.834
  224THR     HA  409   9.914   6.037   3.785
  224THR     CB  410  10.023   6.223   3.735
  224THR     HB  411   9.951   6.293   3.689
  224THR    OG1  412  10.079   6.152   3.624
  224THR    HG1  413  10.014   6.130   3.556
  224THR    CG2  414  10.140   6.302   3.800
  224THR   HG21  415  10.206   6.236   3.861
  224THR   HG22  416  10.098   6.367   3.879
  224THR   HG23  417  10.192   6.373   3.733
  224THR      C  418  10.051   6.064   3.941
  224THR      O  419  10.044   6.082   4.064
  225SER      N  420  10.138   5.974   3.893
  225SER     HN  421  10.129   5.949   3.797
  225SER     CA  422  10.243   5.905   3.961
  225SER     HA  423  10.188   5.866   4.045
  225SER     CB  424  10.311   5.793   3.872
  225SER    HB1  425  10.407   5.758   3.917
  225SER    HB2  426  10.330   5.829   3.769
  225SER     OG  427  10.230   5.677   3.863
  225SER    HG1  428  10.254   5.638   3.778
  225SER      C  429  10.351   5.992   4.022
  225SER      O  430  10.402   6.087   3.961
  226SER      N  431  10.372   5.961   4.148
  226SER     HN  432  10.331   5.881   4.193
  226SER     CA  433  10.452   6.029   4.248
  226SER     HA  434  10.456   5.982   4.345
  226SER     CB  435  10.603   6.061   4.220
  226SER    HB1  436  10.635   6.140   4.292
  226SER    HB2  437  10.626   6.101   4.119
  226SER     OG  438  10.702   5.959   4.261
  226SER    HG1  439  10.783   6.008   4.277
  226SER      C  440  10.387   6.155   4.273
  226SER      O  441  10.454   6.259   4.267
  227GLY      N  442  10.260   6.169   4.307
  227GLY     HN  443  10.200   6.093   4.330
  227GLY     CA  444  10.198   6.297   4.347
  227GLY    HA1  445  10.257   6.344   4.425
  227GLY    HA2  446  10.104   6.267   4.390
  227GLY      C  447  10.156   6.396   4.240
  227GLY      O  448  10.205   6.398   4.126
  228THR      N  449  10.065   6.483   4.281
  228THR     HN  450  10.055   6.494   4.379
  228THR     CA  451   9.988   6.567   4.195
  228THR     HA  452   9.954   6.516   4.106
  228THR     CB  453   9.873   6.637   4.271
  228THR     HB  454   9.889   6.655   4.380
  228THR    OG1  455   9.764   6.555   4.260
  228THR    HG1  456   9.799   6.466   4.265
  228THR    CG2  457   9.832   6.770   4.215
  228THR   HG21  458   9.901   6.857   4.219
  228THR   HG22  459   9.752   6.822   4.271
  228THR   HG23  460   9.799   6.755   4.110
  228THR      C  461  10.083   6.674   4.135
  228THR      O  462  10.186   6.724   4.184
  229LYS      N  463  10.046   6.719   4.011
  229LYS     HN  464   9.974   6.667   3.966
  229LYS     CA  465  10.114   6.825   3.934
  229LYS     HA  466  10.194   6.870   3.990
  229LYS     CB  467  10.189   6.779   3.808
  229LYS    HB1  468  10.235   6.868   3.760
  229LYS    HB2  469  10.122   6.730   3.735
  229LYS     CG  470  10.314   6.689   3.846
  229LYS    HG1  471  10.276   6.606   3.910
  229LYS    HG2  472  10.385   6.751   3.904
  229LYS     CD  473  10.374   6.625   3.726
  229LYS    HD1  474  10.422   6.709   3.672
  229LYS    HD2  475  10.300   6.566   3.667
  229LYS     CE  476  10.494   6.522   3.739
  229LYS    HE1  477  10.547   6.508   3.642
  229LYS    HE2  478  10.457   6.422   3.771
  229LYS     NZ  479  10.587   6.573   3.845
  229LYS    HZ1  480  10.556   6.536   3.937
  229LYS    HZ2  481  10.588   6.677   3.843
  229LYS    HZ3  482  10.683   6.540   3.824
  229LYS      C  483  10.021   6.944   3.908
  229LYS      O  484   9.917   6.927   3.840
  230CYS      N  485  10.044   7.069   3.954
  230CYS     HN  486  10.118   7.092   4.018
  230CYS     CA  487   9.955   7.178   3.920
  230CYS     HA  488   9.861   7.148   3.875
  230CYS     CB  489   9.904   7.271   4.032
  230CYS    HB1  490   9.821   7.339   4.004
  230CYS    HB2  491   9.988   7.338   4.061
  230CYS     SG  492   9.837   7.173   4.174
  230CYS    HG1  493   9.940   7.212   4.248
  230CYS      C  494  10.021   7.264   3.814
  230CYS      O  495  10.143   7.281   3.819
  231PHE      N  496   9.940   7.318   3.724
  231PHE     HN  497   9.840   7.314   3.730
  231PHE     CA  498   9.986   7.398   3.608
  231PHE     HA  499  10.077   7.444   3.643
  231PHE     CB  500   9.996   7.314   3.476
  231PHE    HB1  501  10.012   7.390   3.397
  231PHE    HB2  502   9.898   7.263   3.457
  231PHE     CG  503  10.096   7.207   3.479
  231PHE    CD1  504  10.220   7.223   3.417
  231PHE    HD1  505  10.251   7.320   3.380
  231PHE    CE1  506  10.310   7.114   3.400
  231PHE    HE1  507  10.404   7.133   3.351
  231PHE     CZ  508  10.269   6.984   3.434
  231PHE     HZ  509  10.331   6.896   3.435
  231PHE    CD2  510  10.065   7.073   3.528
  231PHE    HD2  511   9.976   7.045   3.582
  231PHE    CE2  512  10.152   6.965   3.500
  231PHE    HE2  513  10.131   6.865   3.537
  231PHE      C  514   9.891   7.510   3.591
  231PHE      O  515   9.767   7.496   3.590
  232ALA      N  516   9.944   7.636   3.577
  232ALA     HN  517  10.041   7.657   3.580
  232ALA     CA  518   9.860   7.752   3.564
  232ALA     HA  519   9.757   7.720   3.566
  232ALA     CB  520   9.863   7.860   3.678
  232ALA    HB1  521   9.953   7.925   3.666
  232ALA    HB2  522   9.876   7.810   3.776
  232ALA    HB3  523   9.762   7.904   3.689
  232ALA      C  524   9.876   7.814   3.430
  232ALA      O  525   9.985   7.812   3.379
  233CYS      N  526   9.775   7.881   3.370
  233CYS     HN  527   9.684   7.879   3.409
  233CYS     CA  528   9.795   7.961   3.253
  233CYS     HA  529   9.900   7.979   3.236
  233CYS     CB  530   9.719   7.890   3.138
  233CYS    HB1  531   9.727   7.958   3.051
  233CYS    HB2  532   9.610   7.888   3.156
  233CYS     SG  533   9.774   7.717   3.107
  233CYS    HG1  534   9.902   7.733   3.078
  233CYS      C  535   9.734   8.095   3.275
  233CYS      O  536   9.669   8.106   3.375
  234ARG      N  537   9.756   8.200   3.191
  234ARG     HN  538   9.819   8.188   3.114
  234ARG     CA  539   9.717   8.338   3.221
  234ARG     HA  540   9.686   8.343   3.325
  234ARG     CB  541   9.828   8.449   3.217
  234ARG    HB1  542   9.907   8.399   3.277
  234ARG    HB2  543   9.796   8.538   3.275
  234ARG     CG  544   9.879   8.480   3.074
  234ARG    HG1  545   9.800   8.534   3.017
  234ARG    HG2  546   9.914   8.394   3.013
  234ARG     CD  547   9.996   8.583   3.072
  234ARG    HD1  548  10.030   8.588   2.967
  234ARG    HD2  549  10.068   8.532   3.140
  234ARG     NE  550   9.956   8.715   3.148
  234ARG     HE  551   9.865   8.739   3.183
  234ARG     CZ  552  10.052   8.801   3.182
  234ARG    NH1  553  10.181   8.780   3.163
  234ARG   HH11  554  10.206   8.712   3.094
  234ARG   HH12  555  10.238   8.862   3.164
  234ARG    NH2  556  10.030   8.926   3.223
  234ARG   HH21  557   9.939   8.965   3.238
  234ARG   HH22  558  10.112   8.982   3.232
  234ARG      C  559   9.601   8.388   3.141
  234ARG      O  560   9.580   8.508   3.118
  235SER      N  561   9.524   8.291   3.094
  235SER     HN  562   9.542   8.193   3.097
  235SER     CA  563   9.411   8.322   3.006
  235SER     HA  564   9.354   8.393   3.063
  235SER     CB  565   9.438   8.382   2.867
  235SER    HB1  566   9.498   8.474   2.883
  235SER    HB2  567   9.346   8.431   2.830
  235SER     OG  568   9.479   8.296   2.763
  235SER    HG1  569   9.544   8.347   2.713
  235SER      C  570   9.340   8.199   2.987
  235SER      O  571   9.387   8.091   3.023
  236ALA      N  572   9.209   8.210   2.948
  236ALA     HN  573   9.175   8.297   2.912
  236ALA     CA  574   9.134   8.090   2.933
  236ALA     HA  575   9.165   8.025   3.014
  236ALA     CB  576   8.987   8.122   2.919
  236ALA    HB1  577   8.956   8.191   2.838
  236ALA    HB2  578   8.968   8.162   3.021
  236ALA    HB3  579   8.917   8.037   2.910
  236ALA      C  580   9.166   8.010   2.801
  236ALA      O  581   9.156   7.883   2.808
  237ALA      N  582   9.199   8.072   2.692
  237ALA     HN  583   9.188   8.171   2.682
  237ALA     CA  584   9.243   8.018   2.561
  237ALA     HA  585   9.165   7.952   2.528
  237ALA     CB  586   9.260   8.143   2.464
  237ALA    HB1  587   9.352   8.203   2.483
  237ALA    HB2  588   9.168   8.206   2.464
  237ALA    HB3  589   9.282   8.100   2.364
  237ALA      C  590   9.372   7.938   2.573
  237ALA      O  591   9.387   7.822   2.528
  238GLU      N  592   9.472   8.001   2.643
  238GLU     HN  593   9.459   8.089   2.687
  238GLU     CA  594   9.598   7.942   2.686
  238GLU     HA  595   9.661   7.912   2.604
  238GLU     CB  596   9.686   8.045   2.762
  238GLU    HB1  597   9.745   7.990   2.839
  238GLU    HB2  598   9.612   8.103   2.822
  238GLU     CG  599   9.786   8.140   2.676
  238GLU    HG1  600   9.823   8.212   2.752
  238GLU    HG2  601   9.734   8.186   2.590
  238GLU     CD  602   9.910   8.062   2.631
  238GLU    OE1  603   9.936   8.061   2.510
  238GLU    OE2  604   9.982   8.004   2.715
  238GLU      C  605   9.584   7.826   2.775
  238GLU      O  606   9.646   7.725   2.766
  239ARG      N  607   9.490   7.841   2.867
  239ARG     HN  608   9.442   7.926   2.883
  239ARG     CA  609   9.447   7.724   2.950
  239ARG     HA  610   9.536   7.691   3.001
  239ARG     CB  611   9.331   7.757   3.048
  239ARG    HB1  612   9.241   7.784   2.989
  239ARG    HB2  613   9.366   7.843   3.109
  239ARG     CG  614   9.302   7.643   3.137
  239ARG    HG1  615   9.384   7.644   3.212
  239ARG    HG2  616   9.303   7.542   3.089
  239ARG     CD  617   9.164   7.664   3.210
  239ARG    HD1  618   9.125   7.766   3.226
  239ARG    HD2  619   9.167   7.611   3.307
  239ARG     NE  620   9.063   7.594   3.129
  239ARG     HE  621   9.050   7.617   3.032
  239ARG     CZ  622   8.965   7.522   3.171
  239ARG    NH1  623   8.940   7.491   3.299
  239ARG   HH11  624   9.000   7.514   3.375
  239ARG   HH12  625   8.843   7.466   3.307
  239ARG    NH2  626   8.879   7.471   3.085
  239ARG   HH21  627   8.912   7.461   2.991
  239ARG   HH22  628   8.809   7.405   3.109
  239ARG      C  629   9.405   7.611   2.861
  239ARG      O  630   9.463   7.504   2.869
  240ASP      N  631   9.307   7.629   2.769
  240ASP     HN  632   9.274   7.720   2.746
  240ASP     CA  633   9.253   7.514   2.694
  240ASP     HA  634   9.240   7.441   2.773
  240ASP     CB  635   9.113   7.548   2.633
  240ASP    HB1  636   9.089   7.470   2.557
  240ASP    HB2  637   9.119   7.650   2.590
  240ASP     CG  638   8.995   7.538   2.728
  240ASP    OD1  639   8.885   7.590   2.689
  240ASP    OD2  640   9.013   7.476   2.835
  240ASP      C  641   9.350   7.454   2.591
  240ASP      O  642   9.342   7.337   2.549
  241LYS      N  643   9.433   7.535   2.531
  241LYS     HN  644   9.414   7.633   2.543
  241LYS     CA  645   9.537   7.495   2.436
  241LYS     HA  646   9.494   7.429   2.362
  241LYS     CB  647   9.606   7.618   2.373
  241LYS    HB1  648   9.658   7.681   2.448
  241LYS    HB2  649   9.519   7.680   2.342
  241LYS     CG  650   9.705   7.584   2.252
  241LYS    HG1  651   9.647   7.533   2.172
  241LYS    HG2  652   9.785   7.515   2.285
  241LYS     CD  653   9.778   7.713   2.197
  241LYS    HD1  654   9.702   7.789   2.167
  241LYS    HD2  655   9.831   7.687   2.102
  241LYS     CE  656   9.860   7.795   2.301
  241LYS    HE1  657   9.797   7.832   2.384
  241LYS    HE2  658   9.894   7.888   2.251
  241LYS     NZ  659   9.981   7.739   2.353
  241LYS    HZ1  660   9.967   7.699   2.448
  241LYS    HZ2  661  10.055   7.811   2.366
  241LYS    HZ3  662  10.014   7.667   2.286
  241LYS      C  663   9.643   7.415   2.506
  241LYS      O  664   9.698   7.316   2.452
  242TRP      N  665   9.688   7.461   2.628
  242TRP     HN  666   9.633   7.532   2.671
  242TRP     CA  667   9.777   7.381   2.714
  242TRP     HA  668   9.854   7.348   2.645
  242TRP     CB  669   9.847   7.469   2.820
  242TRP    HB1  670   9.776   7.521   2.888
  242TRP    HB2  671   9.902   7.554   2.775
  242TRP     CG  672   9.945   7.389   2.905
  242TRP    CD1  673   9.947   7.388   3.042
  242TRP    HD1  674   9.889   7.447   3.112
  242TRP    NE1  675  10.044   7.301   3.090
  242TRP    HE1  676  10.090   7.308   3.176
  242TRP    CE2  677  10.096   7.234   2.989
  242TRP    CD2  678  10.048   7.288   2.871
  242TRP    CE3  679  10.092   7.236   2.752
  242TRP    HE3  680  10.056   7.281   2.661
  242TRP    CZ3  681  10.204   7.154   2.747
  242TRP    HZ3  682  10.234   7.111   2.652
  242TRP    CZ2  683  10.196   7.136   2.991
  242TRP    HZ2  684  10.237   7.092   3.080
  242TRP    CH2  685  10.252   7.103   2.865
  242TRP    HH2  686  10.327   7.025   2.860
  242TRP      C  687   9.719   7.248   2.754
  242TRP      O  688   9.788   7.147   2.733
  243ILE      N  689   9.593   7.231   2.795
  243ILE     HN  690   9.536   7.312   2.806
  243ILE     CA  691   9.518   7.107   2.818
  243ILE     HA  692   9.562   7.046   2.896
  243ILE     CB  693   9.376   7.140   2.872
  243ILE     HB  694   9.325   7.215   2.808
  243ILE    CG2  695   9.296   7.010   2.867
  243ILE   HG21  696   9.292   6.958   2.769
  243ILE   HG22  697   9.192   7.032   2.899
  243ILE   HG23  698   9.344   6.936   2.935
  243ILE    CG1  699   9.368   7.198   3.011
  243ILE   HG11  700   9.441   7.278   3.035
  243ILE   HG12  701   9.397   7.115   3.079
  243ILE     CD  702   9.236   7.260   3.055
  243ILE    HD1  703   9.248   7.285   3.163
  243ILE    HD2  704   9.153   7.193   3.025
  243ILE    HD3  705   9.238   7.360   3.007
  243ILE      C  706   9.528   7.016   2.697
  243ILE      O  707   9.562   6.900   2.704
  244GLU      N  708   9.498   7.070   2.574
  244GLU     HN  709   9.454   7.158   2.563
  244GLU     CA  710   9.508   6.999   2.452
  244GLU     HA  711   9.447   6.909   2.455
  244GLU     CB  712   9.459   7.082   2.326
  244GLU    HB1  713   9.510   7.180   2.336
  244GLU    HB2  714   9.351   7.102   2.342
  244GLU     CG  715   9.478   7.019   2.184
  244GLU    HG1  716   9.424   6.922   2.183
  244GLU    HG2  717   9.584   6.995   2.160
  244GLU     CD  718   9.410   7.112   2.081
  244GLU    OE1  719   9.389   7.233   2.102
  244GLU    OE2  720   9.368   7.061   1.975
  244GLU      C  721   9.652   6.948   2.422
  244GLU      O  722   9.669   6.829   2.400
  245ASN      N  723   9.750   7.041   2.431
  245ASN     HN  724   9.732   7.138   2.447
  245ASN     CA  725   9.887   7.008   2.424
  245ASN     HA  726   9.894   6.951   2.333
  245ASN     CB  727   9.974   7.138   2.417
  245ASN    HB1  728  10.083   7.121   2.429
  245ASN    HB2  729   9.950   7.222   2.487
  245ASN     CG  730   9.968   7.184   2.271
  245ASN    OD1  731  10.066   7.176   2.204
  245ASN    ND2  732   9.852   7.238   2.232
  245ASN   HD21  733   9.857   7.287   2.145
  245ASN   HD22  734   9.782   7.264   2.298
  245ASN      C  735   9.931   6.902   2.528
  245ASN      O  736  10.002   6.810   2.494
  246LEU      N  737   9.893   6.904   2.659
  246LEU     HN  738   9.855   6.991   2.689
  246LEU     CA  739   9.923   6.812   2.759
  246LEU     HA  740  10.030   6.794   2.758
  246LEU     CB  741   9.880   6.879   2.899
  246LEU    HB1  742   9.773   6.906   2.899
  246LEU    HB2  743   9.929   6.978   2.905
  246LEU     CG  744   9.926   6.799   3.020
  246LEU     HG  745   9.879   6.699   3.018
  246LEU    CD1  746  10.078   6.788   3.017
  246LEU   HD11  747  10.130   6.883   3.044
  246LEU   HD12  748  10.121   6.765   2.918
  246LEU   HD13  749  10.110   6.718   3.098
  246LEU    CD2  750   9.879   6.857   3.158
  246LEU   HD21  751   9.911   6.962   3.175
  246LEU   HD22  752   9.919   6.798   3.244
  246LEU   HD23  753   9.768   6.853   3.166
  246LEU      C  754   9.857   6.675   2.747
  246LEU      O  755   9.914   6.566   2.767
  247GLN      N  756   9.730   6.676   2.703
  247GLN     HN  757   9.677   6.758   2.722
  247GLN     CA  758   9.661   6.550   2.653
  247GLN     HA  759   9.674   6.476   2.730
  247GLN     CB  760   9.509   6.580   2.616
  247GLN    HB1  761   9.475   6.490   2.560
  247GLN    HB2  762   9.488   6.669   2.554
  247GLN     CG  763   9.412   6.581   2.737
  247GLN    HG1  764   9.309   6.618   2.720
  247GLN    HG2  765   9.454   6.657   2.806
  247GLN     CD  766   9.411   6.454   2.811
  247GLN    OE1  767   9.492   6.361   2.795
  247GLN    NE2  768   9.312   6.427   2.899
  247GLN   HE21  769   9.230   6.484   2.898
  247GLN   HE22  770   9.313   6.341   2.951
  247GLN      C  771   9.720   6.477   2.534
  247GLN      O  772   9.720   6.352   2.524
  248ARG      N  773   9.774   6.559   2.441
  248ARG     HN  774   9.770   6.658   2.441
  248ARG     CA  775   9.857   6.494   2.338
  248ARG     HA  776   9.811   6.403   2.304
  248ARG     CB  777   9.882   6.581   2.216
  248ARG    HB1  778   9.966   6.540   2.157
  248ARG    HB2  779   9.916   6.678   2.258
  248ARG     CG  780   9.757   6.605   2.128
  248ARG    HG1  781   9.663   6.616   2.186
  248ARG    HG2  782   9.752   6.516   2.062
  248ARG     CD  783   9.775   6.726   2.043
  248ARG    HD1  784   9.878   6.732   2.003
  248ARG    HD2  785   9.773   6.819   2.104
  248ARG     NE  786   9.668   6.720   1.940
  248ARG     HE  787   9.631   6.628   1.923
  248ARG     CZ  788   9.634   6.811   1.854
  248ARG    NH1  789   9.680   6.931   1.868
  248ARG   HH11  790   9.710   6.959   1.959
  248ARG   HH12  791   9.653   6.996   1.797
  248ARG    NH2  792   9.566   6.784   1.745
  248ARG   HH21  793   9.541   6.860   1.685
  248ARG   HH22  794   9.554   6.687   1.727
  248ARG      C  795   9.999   6.455   2.386
  248ARG      O  796  10.073   6.386   2.319
  249ALA      N  797  10.043   6.507   2.505
  249ALA     HN  798   9.994   6.581   2.550
  249ALA     CA  799  10.170   6.476   2.565
  249ALA     HA  800  10.242   6.447   2.489
  249ALA     CB  801  10.212   6.602   2.642
  249ALA    HB1  802  10.166   6.612   2.743
  249ALA    HB2  803  10.193   6.692   2.581
  249ALA    HB3  804  10.323   6.605   2.639
  249ALA      C  805  10.154   6.355   2.661
  249ALA      O  806  10.250   6.274   2.683
  250VAL      N  807  10.030   6.338   2.714
  250VAL     HN  808   9.962   6.411   2.713
  250VAL     CA  809   9.995   6.221   2.791
  250VAL     HA  810  10.069   6.211   2.869
  250VAL     CB  811   9.860   6.242   2.862
  250VAL     HB  812   9.797   6.290   2.783
  250VAL    CG1  813   9.794   6.106   2.893
  250VAL   HG11  814   9.697   6.131   2.940
  250VAL   HG12  815   9.863   6.041   2.951
  250VAL   HG13  816   9.771   6.031   2.814
  250VAL    CG2  817   9.876   6.325   3.002
  250VAL   HG21  818   9.902   6.426   2.964
  250VAL   HG22  819   9.967   6.293   3.056
  250VAL   HG23  820   9.777   6.316   3.052
  250VAL      C  821   9.998   6.083   2.721
  250VAL      O  822  10.058   5.985   2.763
  251LYS      N  823   9.947   6.082   2.598
  251LYS     HN  824   9.908   6.167   2.564
  251LYS     CA  825   9.969   5.969   2.520
  251LYS     HA  826  10.060   5.917   2.546
  251LYS     CB  827   9.843   5.874   2.538
  251LYS    HB1  828   9.746   5.925   2.522
  251LYS    HB2  829   9.861   5.845   2.644
  251LYS     CG  830   9.834   5.759   2.447
  251LYS    HG1  831   9.934   5.715   2.427
  251LYS    HG2  832   9.805   5.796   2.346
  251LYS     CD  833   9.732   5.648   2.485
  251LYS    HD1  834   9.631   5.692   2.471
  251LYS    HD2  835   9.732   5.629   2.595
  251LYS     CE  836   9.722   5.519   2.390
  251LYS    HE1  837   9.682   5.557   2.294
  251LYS    HE2  838   9.646   5.457   2.441
  251LYS     NZ  839   9.857   5.458   2.389
  251LYS    HZ1  840   9.856   5.363   2.347
  251LYS    HZ2  841   9.906   5.450   2.481
  251LYS    HZ3  842   9.927   5.519   2.340
  251LYS      C  843   9.979   6.002   2.370
  251LYS      O  844   9.884   6.053   2.307
  252PRO      N  845  10.086   5.971   2.296
  252PRO     CD  846  10.196   5.884   2.342
  252PRO    HD1  847  10.172   5.797   2.407
  252PRO    HD2  848  10.262   5.959   2.391
  252PRO     CA  849  10.095   5.996   2.156
  252PRO     HA  850  10.090   6.102   2.138
  252PRO     CB  851  10.237   5.964   2.109
  252PRO    HB1  852  10.297   6.052   2.143
  252PRO    HB2  853  10.250   5.934   2.003
  252PRO     CG  854  10.266   5.840   2.206
  252PRO    HG1  855  10.224   5.754   2.149
  252PRO    HG2  856  10.375   5.830   2.223
  252PRO      C  857   9.987   5.935   2.065
  252PRO      O  858   9.950   5.818   2.071
  253ASN      N  859   9.946   6.020   1.964
  253ASN     HN  860   9.993   6.108   1.960
  253ASN     CA  861   9.871   5.965   1.855
  253ASN     HA  862   9.878   6.046   1.783
  253ASN     CB  863   9.914   5.832   1.780
  253ASN    HB1  864   9.848   5.803   1.695
  253ASN    HB2  865   9.907   5.744   1.848
  253ASN     CG  866  10.067   5.845   1.745
  253ASN    OD1  867  10.119   5.954   1.752
  253ASN    ND2  868  10.125   5.731   1.711
  253ASN   HD21  869  10.222   5.741   1.690
  253ASN   HD22  870  10.073   5.645   1.718
  253ASN      C  871   9.725   5.963   1.895
  253ASN      O  872   9.643   5.903   1.825
  254LYS      N  873   9.692   6.024   2.013
  254LYS     HN  874   9.772   6.068   2.052
  254LYS     CA  875   9.560   6.018   2.078
  254LYS     HA  876   9.528   5.915   2.083
  254LYS     CB  877   9.565   6.076   2.226
  254LYS    HB1  878   9.644   6.019   2.279
  254LYS    HB2  879   9.474   6.044   2.281
  254LYS     CG  880   9.595   6.222   2.241
  254LYS    HG1  881   9.679   6.247   2.172
  254LYS    HG2  882   9.643   6.241   2.339
  254LYS     CD  883   9.479   6.329   2.231
  254LYS    HD1  884   9.468   6.338   2.120
  254LYS    HD2  885   9.526   6.418   2.278
  254LYS     CE  886   9.352   6.278   2.300
  254LYS    HE1  887   9.390   6.265   2.404
  254LYS    HE2  888   9.310   6.185   2.257
  254LYS     NZ  889   9.247   6.382   2.291
  254LYS    HZ1  890   9.181   6.365   2.369
  254LYS    HZ2  891   9.196   6.376   2.201
  254LYS    HZ3  892   9.289   6.477   2.293
  254LYS      C  893   9.446   6.087   1.999
  254LYS      O  894   9.330   6.062   2.029
  255ASP      N  895   9.485   6.150   1.884
  255ASP     HN  896   9.578   6.183   1.873
  255ASP     CA  897   9.394   6.221   1.800
  255ASP     HA  898   9.318   6.276   1.854
  255ASP     CB  899   9.452   6.334   1.715
  255ASP    HB1  900   9.368   6.387   1.664
  255ASP    HB2  901   9.518   6.292   1.636
  255ASP     CG  902   9.528   6.430   1.799
  255ASP    OD1  903   9.530   6.443   1.924
  255ASP    OD2  904   9.610   6.502   1.730
  255ASP      C  905   9.327   6.131   1.703
  255ASP      O  906   9.245   6.174   1.620
  256ASN      N  907   9.354   6.002   1.710
  256ASN     HN  908   9.422   5.975   1.777
  256ASN     CA  909   9.292   5.905   1.624
  256ASN     HA  910   9.246   5.949   1.537
  256ASN     CB  911   9.407   5.811   1.571
  256ASN    HB1  912   9.372   5.736   1.497
  256ASN    HB2  913   9.443   5.762   1.664
  256ASN     CG  914   9.511   5.897   1.503
  256ASN    OD1  915   9.487   5.973   1.407
  256ASN    ND2  916   9.636   5.866   1.543
  256ASN   HD21  917   9.645   5.810   1.626
  256ASN   HD22  918   9.716   5.913   1.505
  256ASN      C  919   9.183   5.825   1.693
  256ASN      O  920   9.114   5.740   1.626
  257SER      N  921   9.168   5.849   1.825
  257SER     HN  922   9.212   5.929   1.863
  257SER     CA  923   9.075   5.778   1.917
  257SER     HA  924   9.027   5.704   1.855
  257SER     CB  925   9.131   5.717   2.050
  257SER    HB1  926   9.045   5.676   2.107
  257SER    HB2  927   9.186   5.796   2.106
  257SER     OG  928   9.222   5.611   2.014
  257SER    HG1  929   9.304   5.646   1.979
  257SER      C  930   8.961   5.871   1.960
  257SER      O  931   8.983   5.989   1.981
  258ARG      N  932   8.832   5.824   1.971
  258ARG     HN  933   8.820   5.725   1.978
  258ARG     CA  934   8.723   5.904   2.026
  258ARG     HA  935   8.721   5.998   1.974
  258ARG     CB  936   8.584   5.839   1.996
  258ARG    HB1  937   8.566   5.830   1.887
  258ARG    HB2  938   8.521   5.921   2.037
  258ARG     CG  939   8.554   5.707   2.061
  258ARG    HG1  940   8.563   5.711   2.171
  258ARG    HG2  941   8.629   5.634   2.025
  258ARG     CD  942   8.409   5.654   2.023
  258ARG    HD1  943   8.348   5.734   2.072
  258ARG    HD2  944   8.379   5.558   2.071
  258ARG     NE  945   8.405   5.652   1.874
  258ARG     HE  946   8.496   5.658   1.834
  258ARG     CZ  947   8.298   5.628   1.798
  258ARG    NH1  948   8.181   5.592   1.845
  258ARG   HH11  949   8.168   5.566   1.940
  258ARG   HH12  950   8.104   5.597   1.780
  258ARG    NH2  951   8.315   5.636   1.670
  258ARG   HH21  952   8.401   5.674   1.637
  258ARG   HH22  953   8.232   5.631   1.614
  258ARG      C  954   8.752   5.933   2.172
  258ARG      O  955   8.826   5.863   2.244
  259ARG      N  956   8.701   6.049   2.228
  259ARG     HN  957   8.625   6.102   2.192
  259ARG     CA  958   8.716   6.069   2.365
  259ARG     HA  959   8.758   5.982   2.414
  259ARG     CB  960   8.798   6.195   2.397
  259ARG    HB1  961   8.886   6.187   2.330
  259ARG    HB2  962   8.843   6.186   2.498
  259ARG     CG  963   8.735   6.344   2.375
  259ARG    HG1  964   8.650   6.349   2.446
  259ARG    HG2  965   8.684   6.346   2.276
  259ARG     CD  966   8.836   6.452   2.393
  259ARG    HD1  967   8.909   6.447   2.309
  259ARG    HD2  968   8.894   6.438   2.487
  259ARG     NE  969   8.760   6.579   2.409
  259ARG     HE  970   8.767   6.634   2.493
  259ARG     CZ  971   8.745   6.668   2.312
  259ARG    NH1  972   8.726   6.632   2.184
  259ARG   HH11  973   8.725   6.536   2.156
  259ARG   HH12  974   8.719   6.695   2.106
  259ARG    NH2  975   8.739   6.794   2.346
  259ARG   HH21  976   8.725   6.863   2.275
  259ARG   HH22  977   8.744   6.824   2.441
  259ARG      C  978   8.572   6.084   2.420
  259ARG      O  979   8.483   6.123   2.348
  260VAL      N  980   8.556   6.053   2.552
  260VAL     HN  981   8.618   6.010   2.618
  260VAL     CA  982   8.433   6.086   2.624
  260VAL     HA  983   8.344   6.100   2.563
  260VAL     CB  984   8.391   5.977   2.717
  260VAL     HB  985   8.479   5.957   2.782
  260VAL    CG1  986   8.272   6.030   2.797
  260VAL   HG11  987   8.189   6.058   2.729
  260VAL   HG12  988   8.290   6.124   2.854
  260VAL   HG13  989   8.232   5.964   2.877
  260VAL    CG2  990   8.353   5.853   2.630
  260VAL   HG21  991   8.438   5.797   2.587
  260VAL   HG22  992   8.285   5.895   2.552
  260VAL   HG23  993   8.301   5.785   2.701
  260VAL      C  994   8.468   6.216   2.696
  260VAL      O  995   8.557   6.210   2.782
  261ASP      N  996   8.412   6.330   2.655
  261ASP     HN  997   8.361   6.325   2.570
  261ASP     CA  998   8.439   6.460   2.709
  261ASP     HA  999   8.520   6.456   2.781
  261ASP     CB 1000   8.455   6.563   2.595
  261ASP    HB1 1001   8.373   6.569   2.520
  261ASP    HB2 1002   8.543   6.526   2.538
  261ASP     CG 1003   8.496   6.698   2.651
  261ASP    OD1 1004   8.529   6.710   2.773
  261ASP    OD2 1005   8.507   6.800   2.568
  261ASP      C 1006   8.306   6.490   2.785
  261ASP      O 1007   8.201   6.438   2.744
  262ASN      N 1008   8.314   6.575   2.893
  262ASN     HN 1009   8.408   6.601   2.911
  262ASN     CA 1010   8.209   6.603   2.990
  262ASN     HA 1011   8.113   6.605   2.940
  262ASN     CB 1012   8.215   6.511   3.115
  262ASN    HB1 1013   8.119   6.524   3.170
  262ASN    HB2 1014   8.291   6.548   3.187
  262ASN     CG 1015   8.245   6.366   3.086
  262ASN    OD1 1016   8.159   6.283   3.063
  262ASN    ND2 1017   8.378   6.336   3.079
  262ASN   HD21 1018   8.444   6.400   3.119
  262ASN   HD22 1019   8.406   6.245   3.050
  262ASN      C 1020   8.217   6.749   3.028
  262ASN      O 1021   8.321   6.808   3.016
  263VAL      N 1022   8.104   6.811   3.071
  263VAL     HN 1023   8.014   6.768   3.063
  263VAL     CA 1024   8.104   6.947   3.119
  263VAL     HA 1025   8.199   6.971   3.163
  263VAL     CB 1026   8.089   7.045   2.999
  263VAL     HB 1027   8.177   7.018   2.937
  263VAL    CG1 1028   7.959   7.014   2.926
  263VAL   HG11 1029   7.954   6.905   2.903
  263VAL   HG12 1030   7.959   7.065   2.828
  263VAL   HG13 1031   7.864   7.026   2.983
  263VAL    CG2 1032   8.086   7.197   3.031
  263VAL   HG21 1033   8.082   7.261   2.940
  263VAL   HG22 1034   8.180   7.215   3.087
  263VAL   HG23 1035   7.997   7.219   3.093
  263VAL      C 1036   8.007   6.969   3.227
  263VAL      O 1037   7.894   6.922   3.224
  264LEU      N 1038   8.041   7.047   3.334
  264LEU     HN 1039   8.136   7.076   3.339
  264LEU     CA 1040   7.952   7.076   3.445
  264LEU     HA 1041   7.851   7.041   3.427
  264LEU     CB 1042   7.997   7.015   3.568
  264LEU    HB1 1043   8.098   7.057   3.589
  264LEU    HB2 1044   8.010   6.906   3.548
  264LEU     CG 1045   7.912   7.034   3.692
  264LEU     HG 1046   7.878   7.139   3.705
  264LEU    CD1 1047   7.782   6.949   3.685
  264LEU   HD11 1048   7.711   6.976   3.604
  264LEU   HD12 1049   7.725   6.956   3.780
  264LEU   HD13 1050   7.808   6.841   3.677
  264LEU    CD2 1051   7.995   6.988   3.819
  264LEU   HD21 1052   8.085   7.048   3.844
  264LEU   HD22 1053   8.026   6.881   3.817
  264LEU   HD23 1054   7.926   7.013   3.902
  264LEU      C 1055   7.943   7.226   3.455
  264LEU      O 1056   8.052   7.288   3.459
  265LYS      N 1057   7.819   7.283   3.462
  265LYS     HN 1058   7.738   7.226   3.447
  265LYS     CA 1059   7.803   7.427   3.459
  265LYS     HA 1060   7.891   7.483   3.484
  265LYS     CB 1061   7.771   7.486   3.316
  265LYS    HB1 1062   7.682   7.426   3.287
  265LYS    HB2 1063   7.857   7.461   3.250
  265LYS     CG 1064   7.736   7.633   3.315
  265LYS    HG1 1065   7.811   7.689   3.376
  265LYS    HG2 1066   7.629   7.649   3.341
  265LYS     CD 1067   7.755   7.689   3.169
  265LYS    HD1 1068   7.685   7.639   3.099
  265LYS    HD2 1069   7.859   7.657   3.144
  265LYS     CE 1070   7.739   7.841   3.160
  265LYS    HE1 1071   7.655   7.891   3.211
  265LYS    HE2 1072   7.726   7.868   3.053
  265LYS     NZ 1073   7.853   7.917   3.214
  265LYS    HZ1 1074   7.942   7.872   3.185
  265LYS    HZ2 1075   7.853   7.919   3.318
  265LYS    HZ3 1076   7.864   8.011   3.170
  265LYS      C 1077   7.703   7.465   3.565
  265LYS      O 1078   7.595   7.406   3.564
  266LEU      N 1079   7.726   7.548   3.669
  266LEU     HN 1080   7.820   7.581   3.683
  266LEU     CA 1081   7.635   7.559   3.778
  266LEU     HA 1082   7.539   7.576   3.732
  266LEU     CB 1083   7.654   7.435   3.868
  266LEU    HB1 1084   7.665   7.349   3.799
  266LEU    HB2 1085   7.564   7.421   3.931
  266LEU     CG 1086   7.781   7.427   3.959
  266LEU     HG 1087   7.830   7.525   3.944
  266LEU    CD1 1088   7.753   7.402   4.107
  266LEU   HD11 1089   7.651   7.429   4.142
  266LEU   HD12 1090   7.831   7.454   4.166
  266LEU   HD13 1091   7.761   7.292   4.123
  266LEU    CD2 1092   7.895   7.333   3.908
  266LEU   HD21 1093   7.924   7.362   3.805
  266LEU   HD22 1094   7.861   7.227   3.903
  266LEU   HD23 1095   7.980   7.337   3.979
  266LEU      C 1096   7.643   7.684   3.864
  266LEU      O 1097   7.746   7.757   3.875
  267TRP      N 1098   7.532   7.718   3.926
  267TRP     HN 1099   7.452   7.660   3.915
  267TRP     CA 1100   7.520   7.822   4.027
  267TRP     HA 1101   7.614   7.871   4.046
  267TRP     CB 1102   7.416   7.928   3.984
  267TRP    HB1 1103   7.385   8.012   4.049
  267TRP    HB2 1104   7.328   7.867   3.955
  267TRP     CG 1105   7.450   8.001   3.849
  267TRP    CD1 1106   7.513   8.125   3.844
  267TRP    HD1 1107   7.563   8.165   3.931
  267TRP    NE1 1108   7.535   8.163   3.717
  267TRP    HE1 1109   7.569   8.249   3.687
  267TRP    CE2 1110   7.494   8.073   3.631
  267TRP    CD2 1111   7.446   7.961   3.710
  267TRP    CE3 1112   7.396   7.846   3.647
  267TRP    HE3 1113   7.359   7.767   3.711
  267TRP    CZ3 1114   7.412   7.832   3.509
  267TRP    HZ3 1115   7.381   7.742   3.459
  267TRP    CZ2 1116   7.506   8.062   3.484
  267TRP    HZ2 1117   7.549   8.143   3.427
  267TRP    CH2 1118   7.461   7.940   3.429
  267TRP    HH2 1119   7.467   7.921   3.323
  267TRP      C 1120   7.478   7.760   4.160
  267TRP      O 1121   7.369   7.706   4.171
  268ILE      N 1122   7.552   7.780   4.271
  268ILE     HN 1123   7.640   7.825   4.255
  268ILE     CA 1124   7.508   7.733   4.408
  268ILE     HA 1125   7.432   7.657   4.399
  268ILE     CB 1126   7.620   7.665   4.493
  268ILE     HB 1127   7.690   7.749   4.516
  268ILE    CG2 1128   7.554   7.622   4.631
  268ILE   HG21 1129   7.477   7.543   4.612
  268ILE   HG22 1130   7.492   7.701   4.678
  268ILE   HG23 1131   7.633   7.586   4.700
  268ILE    CG1 1132   7.687   7.555   4.413
  268ILE   HG11 1133   7.691   7.583   4.305
  268ILE   HG12 1134   7.625   7.463   4.424
  268ILE     CD 1135   7.824   7.521   4.474
  268ILE    HD1 1136   7.895   7.461   4.413
  268ILE    HD2 1137   7.810   7.465   4.568
  268ILE    HD3 1138   7.882   7.610   4.507
  268ILE      C 1139   7.449   7.855   4.482
  268ILE      O 1140   7.528   7.939   4.521
  269ILE      N 1141   7.318   7.866   4.499
  269ILE     HN 1142   7.247   7.800   4.475
  269ILE     CA 1143   7.261   8.002   4.497
  269ILE     HA 1144   7.337   8.068   4.457
  269ILE     CB 1145   7.138   8.015   4.406
  269ILE     HB 1146   7.047   7.971   4.452
  269ILE    CG2 1147   7.116   8.164   4.372
  269ILE   HG21 1148   7.201   8.207   4.315
  269ILE   HG22 1149   7.082   8.223   4.460
  269ILE   HG23 1150   7.037   8.171   4.294
  269ILE    CG1 1151   7.158   7.936   4.275
  269ILE   HG11 1152   7.210   7.839   4.289
  269ILE   HG12 1153   7.230   8.001   4.222
  269ILE     CD 1154   7.028   7.904   4.205
  269ILE    HD1 1155   7.036   7.892   4.095
  269ILE    HD2 1156   6.955   7.987   4.214
  269ILE    HD3 1157   6.984   7.810   4.244
  269ILE      C 1158   7.230   8.045   4.642
  269ILE      O 1159   7.294   8.142   4.688
  270GLU      N 1160   7.131   7.981   4.709
  270GLU     HN 1161   7.090   7.898   4.673
  270GLU     CA 1162   7.082   8.031   4.835
  270GLU     HA 1163   7.165   8.066   4.895
  270GLU     CB 1164   6.979   8.145   4.828
  270GLU    HB1 1165   7.037   8.227   4.782
  270GLU    HB2 1166   6.950   8.182   4.928
  270GLU     CG 1167   6.857   8.116   4.729
  270GLU    HG1 1168   6.784   8.042   4.769
  270GLU    HG2 1169   6.896   8.086   4.629
  270GLU     CD 1170   6.780   8.242   4.701
  270GLU    OE1 1171   6.732   8.309   4.792
  270GLU    OE2 1172   6.760   8.269   4.578
  270GLU      C 1173   7.021   7.915   4.914
  270GLU      O 1174   6.984   7.815   4.858
  271ALA      N 1175   7.013   7.929   5.047
  271ALA     HN 1176   7.042   8.013   5.092
  271ALA     CA 1177   6.963   7.827   5.139
  271ALA     HA 1178   6.911   7.749   5.085
  271ALA     CB 1179   7.078   7.759   5.213
  271ALA    HB1 1180   7.157   7.830   5.245
  271ALA    HB2 1181   7.133   7.681   5.155
  271ALA    HB3 1182   7.048   7.712   5.309
  271ALA      C 1183   6.869   7.885   5.246
  271ALA      O 1184   6.867   8.005   5.269
  272ARG      N 1185   6.796   7.796   5.312
  272ARG     HN 1186   6.803   7.700   5.285
  272ARG     CA 1187   6.681   7.837   5.399
  272ARG     HA 1188   6.709   7.932   5.441
  272ARG     CB 1189   6.546   7.846   5.320
  272ARG    HB1 1190   6.562   7.910   5.231
  272ARG    HB2 1191   6.472   7.901   5.382
  272ARG     CG 1192   6.475   7.719   5.274
  272ARG    HG1 1193   6.457   7.662   5.368
  272ARG    HG2 1194   6.550   7.664   5.214
  272ARG     CD 1195   6.346   7.733   5.185
  272ARG    HD1 1196   6.369   7.776   5.085
  272ARG    HD2 1197   6.262   7.781   5.239
  272ARG     NE 1198   6.314   7.587   5.169
  272ARG     HE 1199   6.340   7.517   5.236
  272ARG     CZ 1200   6.253   7.530   5.064
  272ARG    NH1 1201   6.212   7.598   4.960
  272ARG   HH11 1202   6.196   7.696   4.973
  272ARG   HH12 1203   6.189   7.548   4.876
  272ARG    NH2 1204   6.239   7.398   5.066
  272ARG   HH21 1205   6.256   7.358   5.156
  272ARG   HH22 1206   6.190   7.342   4.998
  272ARG      C 1207   6.664   7.739   5.513
  272ARG      O 1208   6.705   7.624   5.510
  273GLU      N 1209   6.613   7.793   5.629
  273GLU     HN 1210   6.566   7.882   5.630
  273GLU     CA 1211   6.579   7.713   5.746
  273GLU     HA 1212   6.531   7.792   5.802
  273GLU     CB 1213   6.481   7.595   5.724
  273GLU    HB1 1214   6.495   7.524   5.809
  273GLU    HB2 1215   6.521   7.543   5.634
  273GLU     CG 1216   6.329   7.627   5.705
  273GLU    HG1 1217   6.278   7.528   5.709
  273GLU    HG2 1218   6.299   7.683   5.614
  273GLU     CD 1219   6.280   7.715   5.821
  273GLU    OE1 1220   6.234   7.830   5.804
  273GLU    OE2 1221   6.279   7.667   5.941
  273GLU      C 1222   6.702   7.679   5.842
  273GLU      O 1223   6.696   7.574   5.907
  274LEU      N 1224   6.805   7.765   5.841
  274LEU     HN 1225   6.796   7.843   5.780
  274LEU     CA 1226   6.926   7.733   5.912
  274LEU     HA 1227   6.917   7.629   5.936
  274LEU     CB 1228   7.046   7.752   5.814
  274LEU    HB1 1229   7.131   7.733   5.882
  274LEU    HB2 1230   7.055   7.858   5.783
  274LEU     CG 1231   7.055   7.643   5.706
  274LEU     HG 1232   6.956   7.603   5.676
  274LEU    CD1 1233   7.118   7.705   5.573
  274LEU   HD11 1234   7.212   7.759   5.596
  274LEU   HD12 1235   7.040   7.775   5.536
  274LEU   HD13 1236   7.134   7.628   5.495
  274LEU    CD2 1237   7.141   7.527   5.766
  274LEU   HD21 1238   7.145   7.447   5.689
  274LEU   HD22 1239   7.099   7.495   5.864
  274LEU   HD23 1240   7.249   7.551   5.782
  274LEU      C 1241   6.939   7.819   6.037
  274LEU      O 1242   6.885   7.933   6.043
  275PRO      N 1243   7.000   7.774   6.149
  275PRO     CD 1244   7.024   7.634   6.171
  275PRO    HD1 1245   7.106   7.604   6.102
  275PRO    HD2 1246   6.927   7.584   6.152
  275PRO     CA 1247   7.031   7.858   6.274
  275PRO     HA 1248   6.935   7.872   6.322
  275PRO     CB 1249   7.114   7.756   6.361
  275PRO    HB1 1250   7.108   7.780   6.469
  275PRO    HB2 1251   7.218   7.745   6.322
  275PRO     CG 1252   7.058   7.620   6.324
  275PRO    HG1 1253   7.135   7.541   6.334
  275PRO    HG2 1254   6.969   7.602   6.387
  275PRO      C 1255   7.109   7.987   6.251
  275PRO      O 1256   7.207   7.973   6.176
  276PRO      N 1257   7.066   8.102   6.300
  276PRO     CD 1258   6.965   8.110   6.405
  276PRO    HD1 1259   6.996   8.048   6.491
  276PRO    HD2 1260   6.867   8.071   6.369
  276PRO     CA 1261   7.127   8.230   6.265
  276PRO     HA 1262   7.142   8.249   6.160
  276PRO     CB 1263   7.019   8.336   6.319
  276PRO    HB1 1264   6.937   8.342   6.244
  276PRO    HB2 1265   7.057   8.439   6.339
  276PRO     CG 1266   6.964   8.255   6.440
  276PRO    HG1 1267   7.018   8.281   6.534
  276PRO    HG2 1268   6.857   8.284   6.450
  276PRO      C 1269   7.261   8.269   6.325
  276PRO      O 1270   7.301   8.204   6.422
  277LYS      N 1271   7.330   8.368   6.270
  277LYS     HN 1272   7.291   8.405   6.187
  277LYS     CA 1273   7.458   8.422   6.310
  277LYS     HA 1274   7.479   8.508   6.248
  277LYS     CB 1275   7.464   8.467   6.464
  277LYS    HB1 1276   7.565   8.514   6.472
  277LYS    HB2 1277   7.457   8.376   6.527
  277LYS     CG 1278   7.346   8.565   6.500
  277LYS    HG1 1279   7.246   8.527   6.469
  277LYS    HG2 1280   7.354   8.664   6.451
  277LYS     CD 1281   7.315   8.585   6.656
  277LYS    HD1 1282   7.326   8.492   6.716
  277LYS    HD2 1283   7.205   8.600   6.663
  277LYS     CE 1284   7.394   8.687   6.730
  277LYS    HE1 1285   7.383   8.788   6.685
  277LYS    HE2 1286   7.500   8.656   6.731
  277LYS     NZ 1287   7.359   8.704   6.873
  277LYS    HZ1 1288   7.268   8.753   6.888
  277LYS    HZ2 1289   7.423   8.779   6.906
  277LYS    HZ3 1290   7.366   8.627   6.942
  277LYS      C 1291   7.584   8.328   6.281
  277LYS      O 1292   7.694   8.377   6.270
  278LYS      N 1293   7.561   8.195   6.253
  278LYS     HN 1294   7.474   8.155   6.283
  278LYS     CA 1295   7.659   8.109   6.192
  278LYS     HA 1296   7.752   8.131   6.241
  278LYS     CB 1297   7.625   7.954   6.194
  278LYS    HB1 1298   7.712   7.893   6.163
  278LYS    HB2 1299   7.540   7.934   6.125
  278LYS     CG 1300   7.583   7.904   6.331
  278LYS    HG1 1301   7.525   7.812   6.306
  278LYS    HG2 1302   7.517   7.975   6.387
  278LYS     CD 1303   7.708   7.863   6.410
  278LYS    HD1 1304   7.778   7.817   6.338
  278LYS    HD2 1305   7.676   7.792   6.489
  278LYS     CE 1306   7.779   7.982   6.482
  278LYS    HE1 1307   7.702   8.038   6.540
  278LYS    HE2 1308   7.819   8.049   6.403
  278LYS     NZ 1309   7.894   7.936   6.558
  278LYS    HZ1 1310   7.855   7.890   6.643
  278LYS    HZ2 1311   7.955   8.017   6.583
  278LYS    HZ3 1312   7.953   7.864   6.513
  278LYS      C 1313   7.667   8.145   6.045
  278LYS      O 1314   7.575   8.206   5.987
  279ARG      N 1315   7.785   8.117   5.988
  279ARG     HN 1316   7.863   8.080   6.038
  279ARG     CA 1317   7.819   8.155   5.848
  279ARG     HA 1318   7.732   8.192   5.796
  279ARG     CB 1319   7.937   8.254   5.830
  279ARG    HB1 1320   7.940   8.284   5.723
  279ARG    HB2 1321   8.033   8.202   5.850
  279ARG     CG 1322   7.917   8.390   5.907
  279ARG    HG1 1323   7.935   8.382   6.016
  279ARG    HG2 1324   7.813   8.426   5.887
  279ARG     CD 1325   8.012   8.500   5.850
  279ARG    HD1 1326   7.985   8.512   5.742
  279ARG    HD2 1327   8.121   8.485   5.859
  279ARG     NE 1328   7.973   8.628   5.924
  279ARG     HE 1329   7.908   8.635   6.000
  279ARG     CZ 1330   8.034   8.742   5.900
  279ARG    NH1 1331   8.127   8.759   5.814
  279ARG   HH11 1332   8.158   8.682   5.759
  279ARG   HH12 1333   8.173   8.848   5.823
  279ARG    NH2 1334   7.995   8.848   5.962
  279ARG   HH21 1335   7.916   8.856   6.023
  279ARG   HH22 1336   8.023   8.938   5.926
  279ARG      C 1337   7.856   8.027   5.778
  279ARG      O 1338   7.927   7.943   5.833
  280TYR      N 1339   7.786   8.005   5.663
  280TYR     HN 1340   7.733   8.077   5.619
  280TYR     CA 1341   7.773   7.876   5.604
  280TYR     HA 1342   7.822   7.795   5.654
  280TYR     CB 1343   7.627   7.842   5.575
  280TYR    HB1 1344   7.624   7.740   5.533
  280TYR    HB2 1345   7.588   7.909   5.496
  280TYR     CG 1346   7.548   7.833   5.693
  280TYR    CD1 1347   7.558   7.707   5.765
  280TYR    HD1 1348   7.617   7.628   5.723
  280TYR    CE1 1349   7.477   7.690   5.880
  280TYR    HE1 1350   7.484   7.597   5.934
  280TYR     CZ 1351   7.395   7.782   5.925
  280TYR     OH 1352   7.324   7.752   6.046
  280TYR     HH 1353   7.301   7.836   6.087
  280TYR    CD2 1354   7.467   7.932   5.750
  280TYR    HD2 1355   7.474   8.030   5.705
  280TYR    CE2 1356   7.391   7.913   5.869
  280TYR    HE2 1357   7.329   7.990   5.913
  280TYR      C 1358   7.846   7.869   5.471
  280TYR      O 1359   7.853   7.968   5.394
  281TYR      N 1360   7.912   7.759   5.439
  281TYR     HN 1361   7.912   7.679   5.498
  281TYR     CA 1362   7.989   7.738   5.318
  281TYR     HA 1363   7.949   7.804   5.241
  281TYR     CB 1364   8.139   7.769   5.346
  281TYR    HB1 1365   8.147   7.871   5.388
  281TYR    HB2 1366   8.188   7.772   5.246
  281TYR     CG 1367   8.220   7.675   5.429
  281TYR    CD1 1368   8.230   7.696   5.567
  281TYR    HD1 1369   8.187   7.783   5.616
  281TYR    CE1 1370   8.302   7.610   5.649
  281TYR    HE1 1371   8.295   7.625   5.755
  281TYR     CZ 1372   8.355   7.499   5.591
  281TYR     OH 1373   8.417   7.398   5.663
  281TYR     HH 1374   8.426   7.325   5.603
  281TYR    CD2 1375   8.283   7.558   5.374
  281TYR    HD2 1376   8.283   7.530   5.270
  281TYR    CE2 1377   8.344   7.470   5.456
  281TYR    HE2 1378   8.380   7.379   5.410
  281TYR      C 1379   7.962   7.589   5.272
  281TYR      O 1380   7.933   7.502   5.351
  282CYS      N 1381   7.979   7.564   5.142
  282CYS     HN 1382   8.015   7.640   5.089
  282CYS     CA 1383   7.963   7.431   5.076
  282CYS     HA 1384   7.930   7.353   5.143
  282CYS     CB 1385   7.867   7.438   4.956
  282CYS    HB1 1386   7.846   7.333   4.924
  282CYS    HB2 1387   7.902   7.509   4.878
  282CYS     SG 1388   7.698   7.486   5.004
  282CYS    HG1 1389   7.727   7.613   4.978
  282CYS      C 1390   8.103   7.385   5.033
  282CYS      O 1391   8.178   7.462   4.982
  283GLU      N 1392   8.124   7.254   5.041
  283GLU     HN 1393   8.053   7.192   5.073
  283GLU     CA 1394   8.226   7.187   4.974
  283GLU     HA 1395   8.297   7.254   4.927
  283GLU     CB 1396   8.303   7.084   5.067
  283GLU    HB1 1397   8.346   6.999   5.011
  283GLU    HB2 1398   8.212   7.051   5.121
  283GLU     CG 1399   8.405   7.147   5.164
  283GLU    HG1 1400   8.356   7.178   5.259
  283GLU    HG2 1401   8.458   7.233   5.117
  283GLU     CD 1402   8.513   7.054   5.213
  283GLU    OE1 1403   8.612   7.103   5.276
  283GLU    OE2 1404   8.493   6.936   5.193
  283GLU      C 1405   8.168   7.104   4.852
  283GLU      O 1406   8.077   7.019   4.875
  284LEU      N 1407   8.224   7.125   4.730
  284LEU     HN 1408   8.309   7.178   4.722
  284LEU     CA 1409   8.173   7.069   4.607
  284LEU     HA 1410   8.069   7.040   4.619
  284LEU     CB 1411   8.192   7.173   4.487
  284LEU    HB1 1412   8.293   7.218   4.470
  284LEU    HB2 1413   8.117   7.252   4.509
  284LEU     CG 1414   8.140   7.114   4.347
  284LEU     HG 1415   8.219   7.043   4.313
  284LEU    CD1 1416   7.999   7.060   4.348
  284LEU   HD11 1417   7.922   7.140   4.354
  284LEU   HD12 1418   7.972   6.992   4.431
  284LEU   HD13 1419   7.980   7.004   4.254
  284LEU    CD2 1420   8.146   7.219   4.248
  284LEU   HD21 1421   8.103   7.175   4.155
  284LEU   HD22 1422   8.242   7.268   4.221
  284LEU   HD23 1423   8.081   7.306   4.272
  284LEU      C 1424   8.256   6.950   4.567
  284LEU      O 1425   8.359   6.971   4.504
  285CYS      N 1426   8.211   6.820   4.594
  285CYS     HN 1427   8.122   6.810   4.638
  285CYS     CA 1428   8.289   6.703   4.555
  285CYS     HA 1429   8.389   6.731   4.524
  285CYS     CB 1430   8.321   6.591   4.667
  285CYS    HB1 1431   8.368   6.502   4.621
  285CYS    HB2 1432   8.226   6.556   4.712
  285CYS     SG 1433   8.425   6.660   4.800
  285CYS    HG1 1434   8.375   6.780   4.772
  285CYS      C 1435   8.226   6.624   4.443
  285CYS      O 1436   8.105   6.598   4.446
  286LEU      N 1437   8.302   6.602   4.340
  286LEU     HN 1438   8.399   6.627   4.345
  286LEU     CA 1439   8.263   6.510   4.228
  286LEU     HA 1440   8.157   6.486   4.232
  286LEU     CB 1441   8.290   6.569   4.092
  286LEU    HB1 1442   8.240   6.508   4.015
  286LEU    HB2 1443   8.399   6.552   4.077
  286LEU     CG 1444   8.234   6.713   4.070
  286LEU     HG 1445   8.257   6.774   4.159
  286LEU    CD1 1446   8.299   6.779   3.948
  286LEU   HD11 1447   8.408   6.759   3.959
  286LEU   HD12 1448   8.283   6.888   3.934
  286LEU   HD13 1449   8.256   6.728   3.859
  286LEU    CD2 1450   8.081   6.718   4.059
  286LEU   HD21 1451   8.042   6.683   4.157
  286LEU   HD22 1452   8.032   6.662   3.977
  286LEU   HD23 1453   8.035   6.818   4.047
  286LEU      C 1454   8.335   6.381   4.244
  286LEU      O 1455   8.457   6.376   4.237
  287ASP      N 1456   8.257   6.271   4.265
  287ASP     HN 1457   8.158   6.266   4.264
  287ASP     CA 1458   8.321   6.136   4.285
  287ASP     HA 1459   8.254   6.072   4.340
  287ASP     CB 1460   8.363   6.081   4.146
  287ASP    HB1 1461   8.429   5.993   4.157
  287ASP    HB2 1462   8.419   6.162   4.093
  287ASP     CG 1463   8.248   6.032   4.061
  287ASP    OD1 1464   8.129   6.024   4.107
  287ASP    OD2 1465   8.283   5.981   3.948
  287ASP      C 1466   8.434   6.128   4.389
  287ASP      O 1467   8.528   6.051   4.374
  288ASP      N 1468   8.406   6.202   4.501
  288ASP     HN 1469   8.309   6.227   4.505
  288ASP     CA 1470   8.488   6.226   4.621
  288ASP     HA 1471   8.427   6.284   4.690
  288ASP     CB 1472   8.518   6.090   4.695
  288ASP    HB1 1473   8.572   6.108   4.790
  288ASP    HB2 1474   8.584   6.031   4.628
  288ASP     CG 1475   8.396   6.006   4.735
  288ASP    OD1 1476   8.287   6.058   4.726
  288ASP    OD2 1477   8.414   5.889   4.785
  288ASP      C 1478   8.604   6.315   4.606
  288ASP      O 1479   8.683   6.333   4.697
  289MET      N 1480   8.614   6.376   4.483
  289MET     HN 1481   8.550   6.346   4.412
  289MET     CA 1482   8.720   6.473   4.452
  289MET     HA 1483   8.796   6.458   4.527
  289MET     CB 1484   8.783   6.451   4.312
  289MET    HB1 1485   8.863   6.525   4.289
  289MET    HB2 1486   8.704   6.447   4.233
  289MET     CG 1487   8.851   6.315   4.316
  289MET    HG1 1488   8.788   6.225   4.331
  289MET    HG2 1489   8.929   6.322   4.395
  289MET     SD 1490   8.942   6.277   4.169
  289MET     CE 1491   8.796   6.217   4.090
  289MET    HE1 1492   8.769   6.119   4.134
  289MET    HE2 1493   8.818   6.200   3.982
  289MET    HE3 1494   8.703   6.279   4.097
  289MET      C 1495   8.671   6.616   4.475
  289MET      O 1496   8.582   6.656   4.397
  290LEU      N 1497   8.727   6.694   4.576
  290LEU     HN 1498   8.798   6.651   4.632
  290LEU     CA 1499   8.691   6.832   4.602
  290LEU     HA 1500   8.584   6.840   4.605
  290LEU     CB 1501   8.742   6.866   4.742
  290LEU    HB1 1502   8.852   6.863   4.735
  290LEU    HB2 1503   8.717   6.783   4.810
  290LEU     CG 1504   8.700   7.002   4.796
  290LEU     HG 1505   8.722   7.077   4.717
  290LEU    CD1 1506   8.556   6.996   4.827
  290LEU   HD11 1507   8.493   6.982   4.737
  290LEU   HD12 1508   8.524   7.089   4.880
  290LEU   HD13 1509   8.548   6.905   4.891
  290LEU    CD2 1510   8.778   7.032   4.920
  290LEU   HD21 1511   8.881   7.003   4.889
  290LEU   HD22 1512   8.748   6.976   5.011
  290LEU   HD23 1513   8.781   7.142   4.937
  290LEU      C 1514   8.741   6.922   4.482
  290LEU      O 1515   8.862   6.942   4.462
  291TYR      N 1516   8.642   6.981   4.407
  291TYR     HN 1517   8.546   6.968   4.431
  291TYR     CA 1518   8.672   7.068   4.293
  291TYR     HA 1519   8.774   7.063   4.258
  291TYR     CB 1520   8.565   7.053   4.185
  291TYR    HB1 1521   8.529   7.146   4.137
  291TYR    HB2 1522   8.471   7.007   4.224
  291TYR     CG 1523   8.619   6.965   4.076
  291TYR    CD1 1524   8.680   7.020   3.965
  291TYR    HD1 1525   8.686   7.127   3.949
  291TYR    CE1 1526   8.741   6.939   3.866
  291TYR    HE1 1527   8.774   6.987   3.776
  291TYR     CZ 1528   8.743   6.803   3.887
  291TYR     OH 1529   8.776   6.713   3.790
  291TYR     HH 1530   8.707   6.647   3.793
  291TYR    CD2 1531   8.628   6.825   4.093
  291TYR    HD2 1532   8.595   6.780   4.185
  291TYR    CE2 1533   8.702   6.743   4.009
  291TYR    HE2 1534   8.705   6.639   4.039
  291TYR      C 1535   8.663   7.216   4.337
  291TYR      O 1536   8.727   7.297   4.266
  292ALA      N 1537   8.591   7.253   4.449
  292ALA     HN 1538   8.548   7.186   4.509
  292ALA     CA 1539   8.569   7.392   4.474
  292ALA     HA 1540   8.665   7.441   4.468
  292ALA     CB 1541   8.460   7.454   4.373
  292ALA    HB1 1542   8.369   7.390   4.373
  292ALA    HB2 1543   8.501   7.479   4.273
  292ALA    HB3 1544   8.422   7.543   4.427
  292ALA      C 1545   8.521   7.398   4.622
  292ALA      O 1546   8.454   7.307   4.674
  293ARG      N 1547   8.539   7.516   4.691
  293ARG     HN 1548   8.588   7.591   4.649
  293ARG     CA 1549   8.453   7.549   4.804
  293ARG     HA 1550   8.371   7.479   4.807
  293ARG     CB 1551   8.511   7.542   4.948
  293ARG    HB1 1552   8.558   7.443   4.966
  293ARG    HB2 1553   8.421   7.551   5.013
  293ARG     CG 1554   8.631   7.632   4.988
  293ARG    HG1 1555   8.629   7.728   4.934
  293ARG    HG2 1556   8.731   7.594   4.959
  293ARG     CD 1557   8.637   7.650   5.138
  293ARG    HD1 1558   8.739   7.688   5.161
  293ARG    HD2 1559   8.618   7.554   5.191
  293ARG     NE 1560   8.532   7.747   5.182
  293ARG     HE 1561   8.491   7.811   5.117
  293ARG     CZ 1562   8.535   7.800   5.308
  293ARG    NH1 1563   8.600   7.755   5.412
  293ARG   HH11 1564   8.657   7.674   5.400
  293ARG   HH12 1565   8.588   7.817   5.489
  293ARG    NH2 1566   8.457   7.905   5.321
  293ARG   HH21 1567   8.451   7.968   5.398
  293ARG   HH22 1568   8.407   7.928   5.237
  293ARG      C 1569   8.386   7.688   4.779
  293ARG      O 1570   8.412   7.770   4.691
  294THR      N 1571   8.283   7.719   4.862
  294THR     HN 1572   8.247   7.646   4.919
  294THR     CA 1573   8.204   7.846   4.859
  294THR     HA 1574   8.219   7.895   4.764
  294THR     CB 1575   8.056   7.834   4.855
  294THR     HB 1576   8.012   7.932   4.828
  294THR    OG1 1577   7.992   7.795   4.978
  294THR    HG1 1578   7.938   7.871   4.999
  294THR    CG2 1579   8.015   7.737   4.741
  294THR   HG21 1580   7.905   7.737   4.727
  294THR   HG22 1581   8.040   7.635   4.776
  294THR   HG23 1582   8.076   7.761   4.651
  294THR      C 1583   8.241   7.942   4.967
  294THR      O 1584   8.306   7.900   5.059
  295THR      N 1585   8.205   8.067   4.957
  295THR     HN 1586   8.157   8.097   4.875
  295THR     CA 1587   8.230   8.175   5.052
  295THR     HA 1588   8.335   8.170   5.077
  295THR     CB 1589   8.187   8.311   4.997
  295THR     HB 1590   8.080   8.337   5.006
  295THR    OG1 1591   8.225   8.339   4.862
  295THR    HG1 1592   8.179   8.276   4.806
  295THR    CG2 1593   8.255   8.422   5.071
  295THR   HG21 1594   8.226   8.425   5.178
  295THR   HG22 1595   8.219   8.517   5.027
  295THR   HG23 1596   8.366   8.423   5.063
  295THR      C 1597   8.155   8.151   5.184
  295THR      O 1598   8.043   8.112   5.187
  296SER      N 1599   8.213   8.186   5.297
  296SER     HN 1600   8.311   8.203   5.299
  296SER     CA 1601   8.136   8.176   5.425
  296SER     HA 1602   8.077   8.085   5.430
  296SER     CB 1603   8.235   8.182   5.543
  296SER    HB1 1604   8.184   8.168   5.641
  296SER    HB2 1605   8.283   8.282   5.551
  296SER     OG 1606   8.347   8.093   5.527
  296SER    HG1 1607   8.377   8.080   5.618
  296SER      C 1608   8.042   8.294   5.447
  296SER      O 1609   8.081   8.401   5.499
  297LYS      N 1610   7.915   8.275   5.416
  297LYS     HN 1611   7.876   8.184   5.402
  297LYS     CA 1612   7.818   8.377   5.404
  297LYS     HA 1613   7.864   8.475   5.398
  297LYS     CB 1614   7.732   8.363   5.278
  297LYS    HB1 1615   7.637   8.421   5.284
  297LYS    HB2 1616   7.713   8.255   5.260
  297LYS     CG 1617   7.821   8.409   5.159
  297LYS    HG1 1618   7.758   8.391   5.070
  297LYS    HG2 1619   7.913   8.346   5.161
  297LYS     CD 1620   7.868   8.559   5.152
  297LYS    HD1 1621   7.917   8.576   5.054
  297LYS    HD2 1622   7.950   8.565   5.227
  297LYS     CE 1623   7.751   8.660   5.176
  297LYS    HE1 1624   7.799   8.760   5.180
  297LYS    HE2 1625   7.695   8.639   5.270
  297LYS     NZ 1626   7.653   8.661   5.063
  297LYS    HZ1 1627   7.613   8.565   5.061
  297LYS    HZ2 1628   7.714   8.672   4.979
  297LYS    HZ3 1629   7.589   8.742   5.072
  297LYS      C 1630   7.730   8.361   5.529
  297LYS      O 1631   7.682   8.247   5.544
  298PRO      N 1632   7.711   8.463   5.608
  298PRO     CD 1633   7.770   8.597   5.587
  298PRO    HD1 1634   7.730   8.619   5.486
  298PRO    HD2 1635   7.881   8.598   5.588
  298PRO     CA 1636   7.590   8.474   5.693
  298PRO     HA 1637   7.584   8.387   5.757
  298PRO     CB 1638   7.612   8.599   5.775
  298PRO    HB1 1639   7.656   8.565   5.871
  298PRO    HB2 1640   7.519   8.657   5.791
  298PRO     CG 1641   7.713   8.690   5.695
  298PRO    HG1 1642   7.649   8.767   5.647
  298PRO    HG2 1643   7.782   8.742   5.764
  298PRO      C 1644   7.455   8.479   5.618
  298PRO      O 1645   7.449   8.471   5.493
  299ARG      N 1646   7.336   8.498   5.689
  299ARG     HN 1647   7.333   8.500   5.789
  299ARG     CA 1648   7.212   8.547   5.630
  299ARG     HA 1649   7.177   8.471   5.562
  299ARG     CB 1650   7.103   8.577   5.738
  299ARG    HB1 1651   7.014   8.632   5.700
  299ARG    HB2 1652   7.146   8.623   5.829
  299ARG     CG 1653   7.038   8.443   5.773
  299ARG    HG1 1654   7.119   8.373   5.805
  299ARG    HG2 1655   6.985   8.395   5.689
  299ARG     CD 1656   6.923   8.457   5.878
  299ARG    HD1 1657   6.850   8.527   5.832
  299ARG    HD2 1658   6.960   8.488   5.978
  299ARG     NE 1659   6.863   8.320   5.897
  299ARG     HE 1660   6.930   8.246   5.886
  299ARG     CZ 1661   6.748   8.301   5.962
  299ARG    NH1 1662   6.675   8.399   6.007
  299ARG   HH11 1663   6.694   8.489   5.967
  299ARG   HH12 1664   6.579   8.372   6.013
  299ARG    NH2 1665   6.718   8.182   5.995
  299ARG   HH21 1666   6.789   8.113   5.990
  299ARG   HH22 1667   6.648   8.162   6.064
  299ARG      C 1668   7.212   8.679   5.557
  299ARG      O 1669   7.292   8.765   5.596
  300SER      N 1670   7.136   8.695   5.447
  300SER     HN 1671   7.069   8.624   5.427
  300SER     CA 1672   7.127   8.818   5.367
  300SER     HA 1673   7.230   8.850   5.363
  300SER     CB 1674   7.068   8.794   5.225
  300SER    HB1 1675   7.148   8.734   5.177
  300SER    HB2 1676   7.071   8.884   5.159
  300SER     OG 1677   6.948   8.719   5.230
  300SER    HG1 1678   6.964   8.626   5.251
  300SER      C 1679   7.055   8.927   5.428
  300SER      O 1680   6.979   8.909   5.526
  301ALA      N 1681   7.103   9.051   5.387
  301ALA     HN 1682   7.150   9.067   5.301
  301ALA     CA 1683   7.077   9.186   5.435
  301ALA     HA 1684   7.149   9.208   5.512
  301ALA     CB 1685   7.107   9.279   5.315
  301ALA    HB1 1686   7.212   9.270   5.281
  301ALA    HB2 1687   7.105   9.385   5.348
  301ALA    HB3 1688   7.038   9.274   5.227
  301ALA      C 1689   6.933   9.216   5.473
  301ALA      O 1690   6.899   9.304   5.555
  302SER      N 1691   6.841   9.150   5.407
  302SER     HN 1692   6.856   9.089   5.329
  302SER     CA 1693   6.697   9.152   5.452
  302SER     HA 1694   6.696   9.171   5.558
  302SER     CB 1695   6.623   9.279   5.385
  302SER    HB1 1696   6.618   9.271   5.274
  302SER    HB2 1697   6.678   9.373   5.404
  302SER     OG 1698   6.500   9.309   5.450
  302SER    HG1 1699   6.438   9.331   5.380
  302SER      C 1700   6.633   9.023   5.402
  302SER      O 1701   6.557   9.024   5.300
  303GLY      N 1702   6.679   8.911   5.461
  303GLY     HN 1703   6.743   8.918   5.538
  303GLY     CA 1704   6.606   8.787   5.439
  303GLY    HA1 1705   6.642   8.735   5.352
  303GLY    HA2 1706   6.499   8.803   5.450
  303GLY      C 1707   6.632   8.686   5.550
  303GLY      O 1708   6.719   8.705   5.635
  304ASP      N 1709   6.562   8.572   5.539
  304ASP     HN 1710   6.487   8.566   5.474
  304ASP     CA 1711   6.583   8.460   5.632
  304ASP     HA 1712   6.638   8.495   5.718
  304ASP     CB 1713   6.452   8.392   5.671
  304ASP    HB1 1714   6.463   8.300   5.733
  304ASP    HB2 1715   6.387   8.366   5.586
  304ASP     CG 1716   6.382   8.477   5.784
  304ASP    OD1 1717   6.450   8.510   5.885
  304ASP    OD2 1718   6.260   8.498   5.778
  304ASP      C 1719   6.668   8.356   5.553
  304ASP      O 1720   6.683   8.238   5.595
  305THR      N 1721   6.720   8.394   5.440
  305THR     HN 1722   6.697   8.487   5.412
  305THR     CA 1723   6.791   8.317   5.347
  305THR     HA 1724   6.794   8.216   5.383
  305THR     CB 1725   6.739   8.317   5.204
  305THR     HB 1726   6.817   8.276   5.136
  305THR    OG1 1727   6.698   8.445   5.165
  305THR    HG1 1728   6.748   8.458   5.085
  305THR    CG2 1729   6.610   8.225   5.206
  305THR   HG21 1730   6.621   8.134   5.269
  305THR   HG22 1731   6.590   8.192   5.101
  305THR   HG23 1732   6.521   8.274   5.249
  305THR      C 1733   6.946   8.352   5.342
  305THR      O 1734   6.992   8.469   5.343
  306VAL      N 1735   7.034   8.248   5.330
  306VAL     HN 1736   6.991   8.160   5.310
  306VAL     CA 1737   7.174   8.253   5.315
  306VAL     HA 1738   7.210   8.346   5.357
  306VAL     CB 1739   7.236   8.128   5.398
  306VAL     HB 1740   7.161   8.045   5.390
  306VAL    CG1 1741   7.379   8.098   5.365
  306VAL   HG11 1742   7.439   8.050   5.446
  306VAL   HG12 1743   7.439   8.188   5.338
  306VAL   HG13 1744   7.385   8.031   5.277
  306VAL    CG2 1745   7.242   8.149   5.553
  306VAL   HG21 1746   7.140   8.178   5.588
  306VAL   HG22 1747   7.314   8.221   5.597
  306VAL   HG23 1748   7.255   8.053   5.608
  306VAL      C 1749   7.206   8.255   5.167
  306VAL      O 1750   7.161   8.164   5.094
  307PHE      N 1751   7.272   8.354   5.119
  307PHE     HN 1752   7.322   8.419   5.177
  307PHE     CA 1753   7.303   8.371   4.981
  307PHE     HA 1754   7.253   8.293   4.925
  307PHE     CB 1755   7.240   8.511   4.940
  307PHE    HB1 1756   7.270   8.600   4.999
  307PHE    HB2 1757   7.131   8.496   4.951
  307PHE     CG 1758   7.271   8.549   4.793
  307PHE    CD1 1759   7.359   8.659   4.762
  307PHE    HD1 1760   7.410   8.710   4.842
  307PHE    CE1 1761   7.402   8.680   4.625
  307PHE    HE1 1762   7.472   8.759   4.608
  307PHE     CZ 1763   7.345   8.609   4.522
  307PHE     HZ 1764   7.373   8.624   4.419
  307PHE    CD2 1765   7.222   8.474   4.685
  307PHE    HD2 1766   7.153   8.394   4.710
  307PHE    CE2 1767   7.270   8.495   4.550
  307PHE    HE2 1768   7.217   8.450   4.468
  307PHE      C 1769   7.453   8.365   4.941
  307PHE      O 1770   7.543   8.437   4.988
  308TRP      N 1771   7.490   8.276   4.848
  308TRP     HN 1772   7.420   8.212   4.820
  308TRP     CA 1773   7.624   8.276   4.785
  308TRP     HA 1774   7.690   8.350   4.828
  308TRP     CB 1775   7.682   8.128   4.783
  308TRP    HB1 1776   7.773   8.127   4.719
  308TRP    HB2 1777   7.614   8.053   4.738
  308TRP     CG 1778   7.696   8.063   4.914
  308TRP    CD1 1779   7.811   8.071   4.991
  308TRP    HD1 1780   7.899   8.129   4.968
  308TRP    NE1 1781   7.790   7.993   5.103
  308TRP    HE1 1782   7.847   7.992   5.181
  308TRP    CE2 1783   7.670   7.926   5.101
  308TRP    CD2 1784   7.607   7.971   4.986
  308TRP    CE3 1785   7.474   7.929   4.971
  308TRP    HE3 1786   7.416   7.953   4.883
  308TRP    CZ3 1787   7.415   7.833   5.055
  308TRP    HZ3 1788   7.323   7.783   5.030
  308TRP    CZ2 1789   7.618   7.831   5.186
  308TRP    HZ2 1790   7.673   7.791   5.270
  308TRP    CH2 1791   7.484   7.780   5.160
  308TRP    HH2 1792   7.448   7.700   5.223
  308TRP      C 1793   7.606   8.326   4.640
  308TRP      O 1794   7.677   8.416   4.597
  309GLY      N 1795   7.525   8.260   4.556
  309GLY     HN 1796   7.477   8.184   4.600
  309GLY     CA 1797   7.509   8.298   4.417
  309GLY    HA1 1798   7.509   8.406   4.412
  309GLY    HA2 1799   7.411   8.263   4.389
  309GLY      C 1800   7.605   8.253   4.318
  309GLY      O 1801   7.602   8.291   4.202
  310GLU      N 1802   7.712   8.186   4.364
  310GLU     HN 1803   7.700   8.154   4.457
  310GLU     CA 1804   7.842   8.173   4.299
  310GLU     HA 1805   7.870   8.268   4.255
  310GLU     CB 1806   7.952   8.122   4.399
  310GLU    HB1 1807   8.037   8.088   4.335
  310GLU    HB2 1808   7.909   8.027   4.437
  310GLU     CG 1809   8.015   8.231   4.492
  310GLU    HG1 1810   7.941   8.298   4.541
  310GLU    HG2 1811   8.080   8.299   4.433
  310GLU     CD 1812   8.112   8.171   4.597
  310GLU    OE1 1813   8.079   8.167   4.720
  310GLU    OE2 1814   8.220   8.125   4.560
  310GLU      C 1815   7.836   8.077   4.183
  310GLU      O 1816   7.785   7.965   4.196
  311HSD      N 1817   7.899   8.121   4.069
  311HSD     HN 1818   7.939   8.212   4.063
  311HSD     CA 1819   7.898   8.035   3.949
  311HSD     HA 1820   7.817   7.964   3.961
  311HSD     CB 1821   7.881   8.113   3.815
  311HSD    HB1 1822   7.945   8.203   3.805
  311HSD    HB2 1823   7.773   8.139   3.808
  311HSD    ND1 1824   8.009   8.027   3.615
  311HSD    HD1 1825   8.077   8.100   3.621
  311HSD     CG 1826   7.895   8.022   3.697
  311HSD    CE1 1827   7.980   7.957   3.506
  311HSD    HE1 1828   8.055   7.937   3.428
  311HSD    NE2 1829   7.860   7.903   3.507
  311HSD    CD2 1830   7.804   7.947   3.632
  311HSD    HD2 1831   7.700   7.929   3.657
  311HSD      C 1832   8.033   7.958   3.952
  311HSD      O 1833   8.140   8.002   3.991
  312PHE      N 1834   8.022   7.826   3.904
  312PHE     HN 1835   7.937   7.785   3.871
  312PHE     CA 1836   8.136   7.747   3.873
  312PHE     HA 1837   8.220   7.810   3.851
  312PHE     CB 1838   8.173   7.642   3.988
  312PHE    HB1 1839   8.263   7.588   3.954
  312PHE    HB2 1840   8.093   7.566   4.008
  312PHE     CG 1841   8.199   7.709   4.114
  312PHE    CD1 1842   8.328   7.711   4.166
  312PHE    HD1 1843   8.412   7.682   4.105
  312PHE    CE1 1844   8.347   7.766   4.293
  312PHE    HE1 1845   8.446   7.762   4.336
  312PHE     CZ 1846   8.240   7.782   4.380
  312PHE     HZ 1847   8.256   7.813   4.482
  312PHE    CD2 1848   8.087   7.735   4.194
  312PHE    HD2 1849   7.986   7.733   4.155
  312PHE    CE2 1850   8.105   7.779   4.329
  312PHE    HE2 1851   8.028   7.789   4.404
  312PHE      C 1852   8.108   7.670   3.742
  312PHE      O 1853   7.998   7.619   3.726
  313GLU      N 1854   8.202   7.659   3.645
  313GLU     HN 1855   8.278   7.722   3.656
  313GLU     CA 1856   8.181   7.584   3.521
  313GLU     HA 1857   8.107   7.505   3.526
  313GLU     CB 1858   8.138   7.679   3.403
  313GLU    HB1 1859   8.204   7.769   3.410
  313GLU    HB2 1860   8.041   7.725   3.434
  313GLU     CG 1861   8.155   7.621   3.264
  313GLU    HG1 1862   8.074   7.551   3.237
  313GLU    HG2 1863   8.256   7.575   3.253
  313GLU     CD 1864   8.146   7.727   3.161
  313GLU    OE1 1865   8.132   7.680   3.043
  313GLU    OE2 1866   8.125   7.847   3.193
  313GLU      C 1867   8.317   7.520   3.484
  313GLU      O 1868   8.427   7.582   3.476
  314PHE      N 1869   8.305   7.393   3.471
  314PHE     HN 1870   8.214   7.351   3.468
  314PHE     CA 1871   8.413   7.300   3.447
  314PHE     HA 1872   8.508   7.352   3.455
  314PHE     CB 1873   8.424   7.185   3.546
  314PHE    HB1 1874   8.523   7.135   3.538
  314PHE    HB2 1875   8.346   7.108   3.528
  314PHE     CG 1876   8.406   7.238   3.684
  314PHE    CD1 1877   8.522   7.285   3.754
  314PHE    HD1 1878   8.618   7.284   3.703
  314PHE    CE1 1879   8.526   7.333   3.880
  314PHE    HE1 1880   8.624   7.363   3.913
  314PHE     CZ 1881   8.401   7.339   3.949
  314PHE     HZ 1882   8.398   7.371   4.052
  314PHE    CD2 1883   8.287   7.234   3.760
  314PHE    HD2 1884   8.202   7.186   3.714
  314PHE    CE2 1885   8.283   7.290   3.887
  314PHE    HE2 1886   8.192   7.284   3.945
  314PHE      C 1887   8.398   7.246   3.309
  314PHE      O 1888   8.305   7.174   3.283
  315ASN      N 1889   8.486   7.286   3.222
  315ASN     HN 1890   8.552   7.357   3.248
  315ASN     CA 1891   8.479   7.255   3.077
  315ASN     HA 1892   8.399   7.189   3.046
  315ASN     CB 1893   8.472   7.390   2.990
  315ASN    HB1 1894   8.532   7.462   3.050
  315ASN    HB2 1895   8.365   7.420   2.981
  315ASN     CG 1896   8.536   7.380   2.849
  315ASN    OD1 1897   8.485   7.323   2.758
  315ASN    ND2 1898   8.650   7.446   2.825
  315ASN   HD21 1899   8.676   7.451   2.729
  315ASN   HD22 1900   8.697   7.482   2.906
  315ASN      C 1901   8.621   7.192   3.055
  315ASN      O 1902   8.720   7.254   3.099
  316ASN      N 1903   8.638   7.078   2.984
  316ASN     HN 1904   8.558   7.050   2.932
  316ASN     CA 1905   8.748   6.978   2.987
  316ASN     HA 1906   8.710   6.905   2.917
  316ASN     CB 1907   8.885   7.035   2.947
  316ASN    HB1 1908   8.955   6.948   2.951
  316ASN    HB2 1909   8.923   7.099   3.030
  316ASN     CG 1910   8.883   7.102   2.814
  316ASN    OD1 1911   8.797   7.089   2.723
  316ASN    ND2 1912   8.989   7.185   2.786
  316ASN   HD21 1913   8.999   7.217   2.692
  316ASN   HD22 1914   9.057   7.211   2.855
  316ASN      C 1915   8.745   6.890   3.123
  316ASN      O 1916   8.845   6.857   3.184
  317LEU      N 1917   8.622   6.850   3.166
  317LEU     HN 1918   8.538   6.875   3.117
  317LEU     CA 1919   8.596   6.778   3.294
  317LEU     HA 1920   8.665   6.832   3.357
  317LEU     CB 1921   8.454   6.801   3.346
  317LEU    HB1 1922   8.390   6.732   3.286
  317LEU    HB2 1923   8.430   6.908   3.335
  317LEU     CG 1924   8.438   6.747   3.491
  317LEU     HG 1925   8.459   6.638   3.497
  317LEU    CD1 1926   8.505   6.835   3.595
  317LEU   HD11 1927   8.499   6.796   3.699
  317LEU   HD12 1928   8.463   6.937   3.607
  317LEU   HD13 1929   8.614   6.847   3.575
  317LEU    CD2 1930   8.286   6.747   3.515
  317LEU   HD21 1931   8.242   6.661   3.460
  317LEU   HD22 1932   8.242   6.848   3.497
  317LEU   HD23 1933   8.271   6.731   3.624
  317LEU      C 1934   8.611   6.626   3.272
  317LEU      O 1935   8.560   6.573   3.176
  318PRO      N 1936   8.691   6.552   3.353
  318PRO     CD 1937   8.783   6.615   3.449
  318PRO    HD1 1938   8.720   6.650   3.533
  318PRO    HD2 1939   8.840   6.699   3.404
  318PRO     CA 1940   8.677   6.405   3.377
  318PRO     HA 1941   8.705   6.355   3.286
  318PRO     CB 1942   8.779   6.378   3.490
  318PRO    HB1 1943   8.847   6.290   3.478
  318PRO    HB2 1944   8.729   6.366   3.589
  318PRO     CG 1945   8.869   6.502   3.504
  318PRO    HG1 1946   8.904   6.512   3.609
  318PRO    HG2 1947   8.960   6.495   3.440
  318PRO      C 1948   8.535   6.361   3.408
  318PRO      O 1949   8.450   6.418   3.471
  319ALA      N 1950   8.504   6.238   3.358
  319ALA     HN 1951   8.571   6.189   3.302
  319ALA     CA 1952   8.375   6.177   3.379
  319ALA     HA 1953   8.315   6.248   3.324
  319ALA     CB 1954   8.374   6.044   3.292
  319ALA    HB1 1955   8.269   6.038   3.257
  319ALA    HB2 1956   8.385   5.956   3.359
  319ALA    HB3 1957   8.445   6.031   3.207
  319ALA      C 1958   8.322   6.149   3.524
  319ALA      O 1959   8.385   6.082   3.609
  320VAL      N 1960   8.198   6.191   3.558
  320VAL     HN 1961   8.142   6.235   3.488
  320VAL     CA 1962   8.153   6.191   3.700
  320VAL     HA 1963   8.234   6.163   3.766
  320VAL     CB 1964   8.110   6.332   3.753
  320VAL     HB 1965   8.024   6.375   3.696
  320VAL    CG1 1966   8.069   6.327   3.903
  320VAL   HG11 1967   7.975   6.269   3.914
  320VAL   HG12 1968   8.055   6.428   3.946
  320VAL   HG13 1969   8.151   6.271   3.955
  320VAL    CG2 1970   8.210   6.437   3.726
  320VAL   HG21 1971   8.225   6.446   3.616
  320VAL   HG22 1972   8.306   6.421   3.780
  320VAL   HG23 1973   8.184   6.539   3.763
  320VAL      C 1974   8.036   6.091   3.707
  320VAL      O 1975   7.970   6.061   3.604
  321ARG      N 1976   8.014   6.025   3.826
  321ARG     HN 1977   8.078   6.025   3.903
  321ARG     CA 1978   7.890   5.953   3.850
  321ARG     HA 1979   7.827   5.960   3.763
  321ARG     CB 1980   7.930   5.807   3.877
  321ARG    HB1 1981   7.851   5.749   3.928
  321ARG    HB2 1982   8.015   5.811   3.949
  321ARG     CG 1983   7.956   5.716   3.761
  321ARG    HG1 1984   8.048   5.758   3.716
  321ARG    HG2 1985   7.871   5.737   3.692
  321ARG     CD 1986   7.969   5.568   3.782
  321ARG    HD1 1987   7.978   5.508   3.690
  321ARG    HD2 1988   7.869   5.533   3.817
  321ARG     NE 1989   8.075   5.550   3.888
  321ARG     HE 1990   8.126   5.630   3.920
  321ARG     CZ 1991   8.092   5.440   3.964
  321ARG    NH1 1992   8.060   5.318   3.933
  321ARG   HH11 1993   8.027   5.292   3.842
  321ARG   HH12 1994   8.072   5.239   3.993
  321ARG    NH2 1995   8.155   5.460   4.080
  321ARG   HH21 1996   8.186   5.552   4.107
  321ARG   HH22 1997   8.166   5.388   4.148
  321ARG      C 1998   7.800   6.000   3.963
  321ARG      O 1999   7.676   5.985   3.960
  322ALA      N 2000   7.854   6.079   4.065
  322ALA     HN 2001   7.950   6.105   4.077
  322ALA     CA 2002   7.763   6.159   4.144
  322ALA     HA 2003   7.675   6.182   4.086
  322ALA     CB 2004   7.724   6.074   4.271
  322ALA    HB1 2005   7.814   6.054   4.333
  322ALA    HB2 2006   7.679   5.978   4.238
  322ALA    HB3 2007   7.653   6.125   4.339
  322ALA      C 2008   7.826   6.293   4.191
  322ALA      O 2009   7.948   6.307   4.199
  323LEU      N 2010   7.736   6.395   4.212
  323LEU     HN 2011   7.637   6.378   4.216
  323LEU     CA 2012   7.769   6.526   4.258
  323LEU     HA 2013   7.874   6.553   4.249
  323LEU     CB 2014   7.684   6.633   4.186
  323LEU    HB1 2015   7.576   6.617   4.206
  323LEU    HB2 2016   7.684   6.612   4.077
  323LEU     CG 2017   7.727   6.779   4.207
  323LEU     HG 2018   7.837   6.770   4.222
  323LEU    CD1 2019   7.709   6.862   4.079
  323LEU   HD11 2020   7.781   6.822   4.004
  323LEU   HD12 2021   7.718   6.968   4.111
  323LEU   HD13 2022   7.605   6.855   4.042
  323LEU    CD2 2023   7.648   6.848   4.326
  323LEU   HD21 2024   7.685   6.949   4.352
  323LEU   HD22 2025   7.653   6.780   4.413
  323LEU   HD23 2026   7.542   6.845   4.291
  323LEU      C 2027   7.733   6.532   4.410
  323LEU      O 2028   7.621   6.499   4.454
  324ARG      N 2029   7.826   6.579   4.498
  324ARG     HN 2030   7.921   6.601   4.475
  324ARG     CA 2031   7.794   6.588   4.643
  324ARG     HA 2032   7.689   6.565   4.657
  324ARG     CB 2033   7.890   6.494   4.722
  324ARG    HB1 2034   7.863   6.489   4.829
  324ARG    HB2 2035   7.992   6.528   4.693
  324ARG     CG 2036   7.901   6.342   4.670
  324ARG    HG1 2037   7.980   6.286   4.726
  324ARG    HG2 2038   7.922   6.345   4.561
  324ARG     CD 2039   7.772   6.261   4.699
  324ARG    HD1 2040   7.694   6.312   4.638
  324ARG    HD2 2041   7.747   6.276   4.806
  324ARG     NE 2042   7.790   6.119   4.664
  324ARG     HE 2043   7.879   6.088   4.629
  324ARG     CZ 2044   7.725   6.019   4.712
  324ARG    NH1 2045   7.617   6.023   4.795
  324ARG   HH11 2046   7.562   6.106   4.789
  324ARG   HH12 2047   7.580   5.942   4.840
  324ARG    NH2 2048   7.769   5.897   4.687
  324ARG   HH21 2049   7.851   5.888   4.630
  324ARG   HH22 2050   7.727   5.818   4.732
  324ARG      C 2051   7.811   6.735   4.679
  324ARG      O 2052   7.920   6.794   4.670
  325LEU      N 2053   7.703   6.802   4.717
  325LEU     HN 2054   7.612   6.761   4.724
  325LEU     CA 2055   7.712   6.938   4.763
  325LEU     HA 2056   7.800   6.995   4.737
  325LEU     CB 2057   7.583   6.997   4.690
  325LEU    HB1 2058   7.494   6.932   4.709
  325LEU    HB2 2059   7.603   6.983   4.582
  325LEU     CG 2060   7.552   7.143   4.728
  325LEU     HG 2061   7.532   7.146   4.837
  325LEU    CD1 2062   7.668   7.235   4.705
  325LEU   HD11 2063   7.649   7.337   4.745
  325LEU   HD12 2064   7.694   7.244   4.597
  325LEU   HD13 2065   7.759   7.202   4.760
  325LEU    CD2 2066   7.419   7.190   4.670
  325LEU   HD21 2067   7.377   7.279   4.721
  325LEU   HD22 2068   7.345   7.110   4.687
  325LEU   HD23 2069   7.411   7.205   4.560
  325LEU      C 2070   7.707   6.922   4.914
  325LEU      O 2071   7.605   6.895   4.972
  326HSE      N 2072   7.819   6.936   4.982
  326HSE     HN 2073   7.905   6.964   4.940
  326HSE     CA 2074   7.838   6.913   5.121
  326HSE     HA 2075   7.762   6.843   5.151
  326HSE     CB 2076   7.970   6.841   5.151
  326HSE    HB1 2077   7.974   6.833   5.262
  326HSE    HB2 2078   8.056   6.900   5.114
  326HSE    ND1 2079   7.931   6.603   5.182
  326HSE     CG 2080   7.974   6.702   5.102
  326HSE    CE1 2081   7.983   6.493   5.129
  326HSE    HE1 2082   7.970   6.391   5.166
  326HSE    NE2 2083   8.052   6.521   5.015
  326HSE    HE2 2084   8.095   6.453   4.956
  326HSE    CD2 2085   8.047   6.657   4.997
  326HSE    HD2 2086   8.099   6.716   4.923
  326HSE      C 2087   7.826   7.043   5.194
  326HSE      O 2088   7.917   7.125   5.181
  327LEU      N 2089   7.717   7.067   5.269
  327LEU     HN 2090   7.659   6.987   5.280
  327LEU     CA 2091   7.694   7.191   5.337
  327LEU     HA 2092   7.748   7.268   5.285
  327LEU     CB 2093   7.543   7.227   5.332
  327LEU    HB1 2094   7.481   7.143   5.369
  327LEU    HB2 2095   7.514   7.247   5.227
  327LEU     CG 2096   7.506   7.353   5.419
  327LEU     HG 2097   7.538   7.356   5.525
  327LEU    CD1 2098   7.583   7.477   5.356
  327LEU   HD11 2099   7.690   7.470   5.384
  327LEU   HD12 2100   7.548   7.572   5.402
  327LEU   HD13 2101   7.573   7.482   5.246
  327LEU    CD2 2102   7.355   7.390   5.434
  327LEU   HD21 2103   7.335   7.476   5.502
  327LEU   HD22 2104   7.298   7.301   5.469
  327LEU   HD23 2105   7.315   7.410   5.333
  327LEU      C 2106   7.754   7.183   5.479
  327LEU      O 2107   7.718   7.103   5.567
  328TYR      N 2108   7.849   7.273   5.506
  328TYR     HN 2109   7.867   7.340   5.435
  328TYR     CA 2110   7.920   7.299   5.630
  328TYR     HA 2111   7.882   7.227   5.700
  328TYR     CB 2112   8.074   7.267   5.614
  328TYR    HB1 2113   8.133   7.301   5.701
  328TYR    HB2 2114   8.109   7.330   5.530
  328TYR     CG 2115   8.106   7.122   5.591
  328TYR    CD1 2116   8.161   7.055   5.695
  328TYR    HD1 2117   8.167   7.096   5.795
  328TYR    CE1 2118   8.223   6.934   5.666
  328TYR    HE1 2119   8.269   6.877   5.745
  328TYR     CZ 2120   8.224   6.876   5.540
  328TYR     OH 2121   8.296   6.760   5.515
  328TYR     HH 2122   8.384   6.783   5.484
  328TYR    CD2 2123   8.115   7.076   5.455
  328TYR    HD2 2124   8.101   7.149   5.376
  328TYR    CE2 2125   8.174   6.952   5.435
  328TYR    HE2 2126   8.194   6.910   5.337
  328TYR      C 2127   7.904   7.436   5.685
  328TYR      O 2128   7.838   7.525   5.628
  329ARG      N 2129   7.963   7.465   5.803
  329ARG     HN 2130   7.998   7.388   5.856
  329ARG     CA 2131   7.947   7.593   5.868
  329ARG     HA 2132   7.924   7.671   5.797
  329ARG     CB 2133   7.824   7.598   5.968
  329ARG    HB1 2134   7.748   7.544   5.907
  329ARG    HB2 2135   7.789   7.702   5.986
  329ARG     CG 2136   7.837   7.536   6.109
  329ARG    HG1 2137   7.915   7.587   6.170
  329ARG    HG2 2138   7.858   7.427   6.100
  329ARG     CD 2139   7.707   7.532   6.196
  329ARG    HD1 2140   7.653   7.445   6.153
  329ARG    HD2 2141   7.664   7.634   6.189
  329ARG     NE 2142   7.743   7.502   6.334
  329ARG     HE 2143   7.836   7.511   6.370
  329ARG     CZ 2144   7.656   7.521   6.432
  329ARG    NH1 2145   7.529   7.526   6.415
  329ARG   HH11 2146   7.489   7.504   6.326
  329ARG   HH12 2147   7.472   7.514   6.496
  329ARG    NH2 2148   7.695   7.510   6.555
  329ARG   HH21 2149   7.781   7.462   6.567
  329ARG   HH22 2150   7.631   7.522   6.631
  329ARG      C 2151   8.078   7.635   5.931
  329ARG      O 2152   8.151   7.554   5.988
  330ASP      N 2153   8.114   7.766   5.907
  330ASP     HN 2154   8.040   7.826   5.877
  330ASP     CA 2155   8.231   7.834   5.960
  330ASP     HA 2156   8.303   7.772   5.909
  330ASP     CB 2157   8.237   7.982   5.909
  330ASP    HB1 2158   8.209   8.066   5.976
  330ASP    HB2 2159   8.177   7.989   5.816
  330ASP     CG 2160   8.383   8.006   5.866
  330ASP    OD1 2161   8.473   7.960   5.933
  330ASP    OD2 2162   8.409   8.071   5.769
  330ASP      C 2163   8.242   7.822   6.117
  330ASP      O 2164   8.152   7.777   6.187
  331SER      N 2165   8.357   7.868   6.172
  331SER     HN 2166   8.418   7.904   6.102
  331SER     CA 2167   8.405   7.866   6.311
  331SER     HA 2168   8.329   7.807   6.361
  331SER     CB 2169   8.540   7.789   6.350
  331SER    HB1 2170   8.617   7.820   6.276
  331SER    HB2 2171   8.515   7.682   6.334
  331SER     OG 2172   8.579   7.800   6.488
  331SER    HG1 2173   8.500   7.771   6.534
  331SER      C 2174   8.405   8.004   6.348
  331SER      O 2175   8.468   8.088   6.288
  332ASP      N 2176   8.340   8.043   6.457
  332ASP     HN 2177   8.295   7.975   6.514
  332ASP     CA 2178   8.352   8.179   6.510
  332ASP     HA 2179   8.360   8.242   6.422
  332ASP     CB 2180   8.224   8.197   6.595
  332ASP    HB1 2181   8.206   8.294   6.646
  332ASP    HB2 2182   8.223   8.115   6.670
  332ASP     CG 2183   8.105   8.171   6.514
  332ASP    OD1 2184   8.107   8.153   6.391
  332ASP    OD2 2185   8.000   8.172   6.583
  332ASP      C 2186   8.483   8.194   6.588
  332ASP      O 2187   8.539   8.105   6.647
  333LYS      N 2188   8.545   8.313   6.590
  333LYS     HN 2189   8.497   8.388   6.545
  333LYS     CA 2190   8.679   8.354   6.624
  333LYS     HA 2191   8.755   8.304   6.565
  333LYS     CB 2192   8.693   8.509   6.606
  333LYS    HB1 2193   8.790   8.543   6.648
  333LYS    HB2 2194   8.608   8.558   6.657
  333LYS     CG 2195   8.699   8.553   6.458
  333LYS    HG1 2196   8.611   8.498   6.419
  333LYS    HG2 2197   8.785   8.507   6.404
  333LYS     CD 2198   8.698   8.709   6.454
  333LYS    HD1 2199   8.795   8.758   6.479
  333LYS    HD2 2200   8.624   8.748   6.527
  333LYS     CE 2201   8.658   8.756   6.318
  333LYS    HE1 2202   8.642   8.865   6.309
  333LYS    HE2 2203   8.570   8.697   6.282
  333LYS     NZ 2204   8.769   8.714   6.227
  333LYS    HZ1 2205   8.776   8.774   6.143
  333LYS    HZ2 2206   8.743   8.619   6.194
  333LYS    HZ3 2207   8.859   8.714   6.281
  333LYS      C 2208   8.716   8.324   6.767
  333LYS      O 2209   8.830   8.284   6.800
  334LYS      N 2210   8.615   8.328   6.860
  334LYS     HN 2211   8.523   8.341   6.822
  334LYS     CA 2212   8.635   8.309   7.000
  334LYS     HA 2213   8.741   8.309   7.020
  334LYS     CB 2214   8.573   8.430   7.080
  334LYS    HB1 2215   8.565   8.415   7.190
  334LYS    HB2 2216   8.467   8.418   7.050
  334LYS     CG 2217   8.630   8.567   7.044
  334LYS    HG1 2218   8.664   8.563   6.938
  334LYS    HG2 2219   8.727   8.582   7.096
  334LYS     CD 2220   8.532   8.694   7.054
  334LYS    HD1 2221   8.465   8.682   6.967
  334LYS    HD2 2222   8.582   8.791   7.034
  334LYS     CE 2223   8.439   8.692   7.180
  334LYS    HE1 2224   8.390   8.595   7.204
  334LYS    HE2 2225   8.369   8.773   7.151
  334LYS     NZ 2226   8.515   8.733   7.304
  334LYS    HZ1 2227   8.452   8.716   7.386
  334LYS    HZ2 2228   8.549   8.831   7.303
  334LYS    HZ3 2229   8.602   8.677   7.311
  334LYS      C 2230   8.579   8.179   7.049
  334LYS      O 2231   8.573   8.154   7.166
  335ARG      N 2232   8.542   8.084   6.964
  335ARG     HN 2233   8.576   8.092   6.871
  335ARG     CA 2234   8.469   7.964   6.990
  335ARG     HA 2235   8.461   7.960   7.098
  335ARG     CB 2236   8.331   7.971   6.924
  335ARG    HB1 2237   8.276   7.880   6.954
  335ARG    HB2 2238   8.350   7.988   6.816
  335ARG     CG 2239   8.234   8.087   6.966
  335ARG    HG1 2240   8.140   8.079   6.907
  335ARG    HG2 2241   8.270   8.186   6.931
  335ARG     CD 2242   8.190   8.104   7.113
  335ARG    HD1 2243   8.133   8.199   7.121
  335ARG    HD2 2244   8.284   8.106   7.172
  335ARG     NE 2245   8.117   7.973   7.150
  335ARG     HE 2246   8.178   7.897   7.175
  335ARG     CZ 2247   7.991   7.950   7.122
  335ARG    NH1 2248   7.904   8.030   7.072
  335ARG   HH11 2249   7.812   7.993   7.066
  335ARG   HH12 2250   7.923   8.116   7.025
  335ARG    NH2 2251   7.947   7.826   7.137
  335ARG   HH21 2252   8.002   7.765   7.194
  335ARG   HH22 2253   7.851   7.798   7.136
  335ARG      C 2254   8.542   7.846   6.934
  335ARG      O 2255   8.626   7.854   6.845
  336LYS      N 2256   8.503   7.729   6.989
  336LYS     HN 2257   8.429   7.733   7.056
  336LYS     CA 2258   8.580   7.601   6.980
  336LYS     HA 2259   8.608   7.586   6.877
  336LYS     CB 2260   8.706   7.607   7.074
  336LYS    HB1 2261   8.763   7.698   7.044
  336LYS    HB2 2262   8.775   7.521   7.069
  336LYS     CG 2263   8.676   7.631   7.225
  336LYS    HG1 2264   8.596   7.563   7.262
  336LYS    HG2 2265   8.646   7.735   7.245
  336LYS     CD 2266   8.801   7.594   7.307
  336LYS    HD1 2267   8.808   7.483   7.305
  336LYS    HD2 2268   8.780   7.626   7.412
  336LYS     CE 2269   8.931   7.660   7.261
  336LYS    HE1 2270   8.924   7.767   7.229
  336LYS    HE2 2271   8.971   7.596   7.180
  336LYS     NZ 2272   9.030   7.653   7.371
  336LYS    HZ1 2273   9.124   7.692   7.350
  336LYS    HZ2 2274   9.037   7.553   7.399
  336LYS    HZ3 2275   9.002   7.699   7.460
  336LYS      C 2276   8.494   7.484   7.008
  336LYS      O 2277   8.395   7.499   7.076
  337LYS      N 2278   8.538   7.363   6.956
  337LYS     HN 2279   8.619   7.360   6.898
  337LYS     CA 2280   8.469   7.238   6.976
  337LYS     HA 2281   8.531   7.170   6.918
  337LYS     CB 2282   8.466   7.189   7.126
  337LYS    HB1 2283   8.404   7.097   7.136
  337LYS    HB2 2284   8.425   7.265   7.195
  337LYS     CG 2285   8.601   7.144   7.174
  337LYS    HG1 2286   8.673   7.227   7.161
  337LYS    HG2 2287   8.638   7.066   7.104
  337LYS     CD 2288   8.609   7.079   7.321
  337LYS    HD1 2289   8.543   7.144   7.383
  337LYS    HD2 2290   8.717   7.081   7.348
  337LYS     CE 2291   8.556   6.942   7.317
  337LYS    HE1 2292   8.627   6.869   7.273
  337LYS    HE2 2293   8.463   6.946   7.255
  337LYS     NZ 2294   8.522   6.900   7.451
  337LYS    HZ1 2295   8.446   6.960   7.489
  337LYS    HZ2 2296   8.602   6.921   7.514
  337LYS    HZ3 2297   8.489   6.802   7.457
  337LYS      C 2298   8.328   7.239   6.922
  337LYS      O 2299   8.245   7.169   6.973
  338ASP      N 2300   8.296   7.309   6.809
  338ASP     HN 2301   8.371   7.362   6.768
  338ASP     CA 2302   8.169   7.301   6.739
  338ASP     HA 2303   8.094   7.311   6.816
  338ASP     CB 2304   8.145   7.423   6.635
  338ASP    HB1 2305   8.234   7.433   6.569
  338ASP    HB2 2306   8.152   7.516   6.695
  338ASP     CG 2307   8.016   7.416   6.557
  338ASP    OD1 2308   8.014   7.481   6.451
  338ASP    OD2 2309   7.916   7.350   6.600
  338ASP      C 2310   8.161   7.161   6.677
  338ASP      O 2311   8.243   7.117   6.594
  339LYS      N 2312   8.051   7.091   6.716
  339LYS     HN 2313   7.994   7.140   6.782
  339LYS     CA 2314   8.024   6.958   6.684
  339LYS     HA 2315   8.113   6.907   6.648
  339LYS     CB 2316   7.979   6.875   6.805
  339LYS    HB1 2317   7.923   6.782   6.780
  339LYS    HB2 2318   7.893   6.933   6.845
  339LYS     CG 2319   8.096   6.841   6.891
  339LYS    HG1 2320   8.054   6.807   6.989
  339LYS    HG2 2321   8.149   6.936   6.914
  339LYS     CD 2322   8.203   6.748   6.830
  339LYS    HD1 2323   8.256   6.793   6.743
  339LYS    HD2 2324   8.154   6.659   6.785
  339LYS     CE 2325   8.305   6.681   6.930
  339LYS    HE1 2326   8.238   6.629   7.003
  339LYS    HE2 2327   8.363   6.758   6.986
  339LYS     NZ 2328   8.393   6.591   6.855
  339LYS    HZ1 2329   8.335   6.508   6.832
  339LYS    HZ2 2330   8.475   6.566   6.915
  339LYS    HZ3 2331   8.433   6.641   6.772
  339LYS      C 2332   7.920   6.949   6.572
  339LYS      O 2333   7.879   6.836   6.528
  340ALA      N 2334   7.883   7.066   6.522
  340ALA     HN 2335   7.921   7.147   6.566
  340ALA     CA 2336   7.771   7.081   6.432
  340ALA     HA 2337   7.730   6.984   6.407
  340ALA     CB 2338   7.655   7.164   6.496
  340ALA    HB1 2339   7.679   7.266   6.534
  340ALA    HB2 2340   7.606   7.105   6.577
  340ALA    HB3 2341   7.574   7.173   6.421
  340ALA      C 2342   7.812   7.139   6.304
  340ALA      O 2343   7.725   7.179   6.227
  341GLY      N 2344   7.945   7.139   6.280
  341GLY     HN 2345   8.009   7.093   6.342
  341GLY     CA 2346   8.004   7.198   6.164
  341GLY    HA1 2347   8.110   7.179   6.176
  341GLY    HA2 2348   7.992   7.304   6.180
  341GLY      C 2349   7.963   7.143   6.030
  341GLY      O 2350   7.967   7.219   5.937
  342TYR      N 2351   7.939   7.015   6.012
  342TYR     HN 2352   7.957   6.949   6.085
  342TYR     CA 2353   7.882   6.954   5.895
  342TYR     HA 2354   7.914   6.999   5.802
  342TYR     CB 2355   7.931   6.810   5.885
  342TYR    HB1 2356   7.899   6.760   5.979
  342TYR    HB2 2357   8.042   6.811   5.895
  342TYR     CG 2358   7.898   6.716   5.769
  342TYR    CD1 2359   7.902   6.578   5.778
  342TYR    HD1 2360   7.909   6.534   5.876
  342TYR    CE1 2361   7.885   6.504   5.662
  342TYR    HE1 2362   7.899   6.397   5.668
  342TYR     CZ 2363   7.864   6.561   5.532
  342TYR     OH 2364   7.854   6.482   5.417
  342TYR     HH 2365   7.880   6.523   5.334
  342TYR    CD2 2366   7.870   6.778   5.641
  342TYR    HD2 2367   7.862   6.885   5.630
  342TYR    CE2 2368   7.862   6.702   5.522
  342TYR    HE2 2369   7.862   6.752   5.427
  342TYR      C 2370   7.724   6.949   5.905
  342TYR      O 2371   7.654   6.899   5.995
  343VAL      N 2372   7.660   7.023   5.811
  343VAL     HN 2373   7.714   7.076   5.746
  343VAL     CA 2374   7.514   7.031   5.812
  343VAL     HA 2375   7.475   7.031   5.913
  343VAL     CB 2376   7.467   7.157   5.740
  343VAL     HB 2377   7.503   7.161   5.634
  343VAL    CG1 2378   7.314   7.169   5.743
  343VAL   HG11 2379   7.255   7.101   5.678
  343VAL   HG12 2380   7.300   7.270   5.700
  343VAL   HG13 2381   7.274   7.167   5.846
  343VAL    CG2 2382   7.516   7.280   5.810
  343VAL   HG21 2383   7.505   7.268   5.920
  343VAL   HG22 2384   7.465   7.375   5.782
  343VAL   HG23 2385   7.624   7.291   5.786
  343VAL      C 2386   7.462   6.904   5.747
  343VAL      O 2387   7.372   6.830   5.797
  344GLY      N 2388   7.518   6.865   5.637
  344GLY     HN 2389   7.589   6.920   5.596
  344GLY     CA 2390   7.477   6.740   5.571
  344GLY    HA1 2391   7.374   6.710   5.582
  344GLY    HA2 2392   7.539   6.665   5.618
  344GLY      C 2393   7.505   6.752   5.428
  344GLY      O 2394   7.586   6.841   5.387
  345LEU      N 2395   7.439   6.666   5.344
  345LEU     HN 2396   7.358   6.621   5.380
  345LEU     CA 2397   7.473   6.655   5.206
  345LEU     HA 2398   7.515   6.745   5.164
  345LEU     CB 2399   7.584   6.557   5.172
  345LEU    HB1 2400   7.663   6.581   5.245
  345LEU    HB2 2401   7.621   6.581   5.070
  345LEU     CG 2402   7.559   6.402   5.163
  345LEU     HG 2403   7.472   6.375   5.098
  345LEU    CD1 2404   7.677   6.331   5.094
  345LEU   HD11 2405   7.695   6.391   5.002
  345LEU   HD12 2406   7.649   6.228   5.063
  345LEU   HD13 2407   7.768   6.334   5.158
  345LEU    CD2 2408   7.537   6.340   5.301
  345LEU   HD21 2409   7.625   6.367   5.364
  345LEU   HD22 2410   7.523   6.232   5.280
  345LEU   HD23 2411   7.450   6.388   5.350
  345LEU      C 2412   7.355   6.646   5.124
  345LEU      O 2413   7.256   6.594   5.166
  346VAL      N 2414   7.360   6.712   5.005
  346VAL     HN 2415   7.432   6.780   4.993
  346VAL     CA 2416   7.274   6.694   4.898
  346VAL     HA 2417   7.185   6.643   4.932
  346VAL     CB 2418   7.217   6.829   4.837
  346VAL     HB 2419   7.304   6.892   4.809
  346VAL    CG1 2420   7.153   6.805   4.704
  346VAL   HG11 2421   7.231   6.774   4.632
  346VAL   HG12 2422   7.107   6.899   4.667
  346VAL   HG13 2423   7.076   6.725   4.698
  346VAL    CG2 2424   7.132   6.904   4.938
  346VAL   HG21 2425   7.031   6.864   4.959
  346VAL   HG22 2426   7.104   7.002   4.893
  346VAL   HG23 2427   7.180   6.928   5.035
  346VAL      C 2428   7.351   6.612   4.796
  346VAL      O 2429   7.439   6.667   4.730
  347THR      N 2430   7.309   6.484   4.773
  347THR     HN 2431   7.233   6.447   4.826
  347THR     CA 2432   7.356   6.411   4.654
  347THR     HA 2433   7.458   6.442   4.635
  347THR     CB 2434   7.378   6.261   4.686
  347THR     HB 2435   7.283   6.212   4.714
  347THR    OG1 2436   7.476   6.255   4.786
  347THR    HG1 2437   7.442   6.305   4.861
  347THR    CG2 2438   7.426   6.185   4.559
  347THR   HG21 2439   7.462   6.082   4.581
  347THR   HG22 2440   7.513   6.236   4.511
  347THR   HG23 2441   7.351   6.176   4.478
  347THR      C 2442   7.270   6.418   4.533
  347THR      O 2443   7.152   6.370   4.533
  348VAL      N 2444   7.321   6.482   4.429
  348VAL     HN 2445   7.409   6.527   4.443
  348VAL     CA 2446   7.266   6.478   4.296
  348VAL     HA 2447   7.162   6.451   4.301
  348VAL     CB 2448   7.280   6.617   4.232
  348VAL     HB 2449   7.387   6.641   4.252
  348VAL    CG1 2450   7.234   6.609   4.090
  348VAL   HG11 2451   7.123   6.601   4.094
  348VAL   HG12 2452   7.284   6.533   4.026
  348VAL   HG13 2453   7.240   6.710   4.045
  348VAL    CG2 2454   7.180   6.709   4.317
  348VAL   HG21 2455   7.211   6.728   4.422
  348VAL   HG22 2456   7.085   6.653   4.311
  348VAL   HG23 2457   7.179   6.810   4.269
  348VAL      C 2458   7.337   6.372   4.206
  348VAL      O 2459   7.454   6.393   4.180
  349PRO      N 2460   7.283   6.264   4.151
  349PRO     CD 2461   7.150   6.207   4.180
  349PRO    HD1 2462   7.072   6.262   4.124
  349PRO    HD2 2463   7.128   6.210   4.289
  349PRO     CA 2464   7.334   6.197   4.035
  349PRO     HA 2465   7.428   6.166   4.080
  349PRO     CB 2466   7.248   6.068   4.015
  349PRO    HB1 2467   7.310   5.977   4.005
  349PRO    HB2 2468   7.191   6.085   3.921
  349PRO     CG 2469   7.149   6.062   4.130
  349PRO    HG1 2470   7.045   6.024   4.115
  349PRO    HG2 2471   7.203   6.007   4.210
  349PRO      C 2472   7.352   6.297   3.920
  349PRO      O 2473   7.255   6.362   3.876
  350VAL      N 2474   7.467   6.292   3.850
  350VAL     HN 2475   7.518   6.207   3.835
  350VAL     CA 2476   7.497   6.393   3.744
  350VAL     HA 2477   7.496   6.493   3.785
  350VAL     CB 2478   7.644   6.385   3.704
  350VAL     HB 2479   7.665   6.441   3.610
  350VAL    CG1 2480   7.739   6.443   3.808
  350VAL   HG11 2481   7.748   6.383   3.902
  350VAL   HG12 2482   7.704   6.546   3.830
  350VAL   HG13 2483   7.836   6.451   3.753
  350VAL    CG2 2484   7.699   6.242   3.677
  350VAL   HG21 2485   7.641   6.204   3.591
  350VAL   HG22 2486   7.696   6.173   3.764
  350VAL   HG23 2487   7.802   6.253   3.636
  350VAL      C 2488   7.397   6.387   3.624
  350VAL      O 2489   7.370   6.490   3.551
  351ALA      N 2490   7.351   6.266   3.595
  351ALA     HN 2491   7.398   6.190   3.638
  351ALA     CA 2492   7.253   6.230   3.496
  351ALA     HA 2493   7.289   6.266   3.400
  351ALA     CB 2494   7.236   6.073   3.479
  351ALA    HB1 2495   7.192   6.032   3.573
  351ALA    HB2 2496   7.335   6.025   3.470
  351ALA    HB3 2497   7.171   6.049   3.392
  351ALA      C 2498   7.118   6.291   3.515
  351ALA      O 2499   7.035   6.305   3.423
  352THR      N 2500   7.090   6.336   3.639
  352THR     HN 2501   7.151   6.317   3.715
  352THR     CA 2502   6.959   6.393   3.667
  352THR     HA 2503   6.883   6.339   3.612
  352THR     CB 2504   6.919   6.403   3.813
  352THR     HB 2505   6.817   6.447   3.819
  352THR    OG1 2506   7.016   6.476   3.892
  352THR    HG1 2507   7.100   6.431   3.879
  352THR    CG2 2508   6.924   6.263   3.866
  352THR   HG21 2509   7.017   6.210   3.835
  352THR   HG22 2510   6.843   6.207   3.815
  352THR   HG23 2511   6.900   6.260   3.974
  352THR      C 2512   6.956   6.541   3.619
  352THR      O 2513   6.856   6.610   3.611
  353LEU      N 2514   7.085   6.589   3.577
  353LEU     HN 2515   7.161   6.524   3.588
  353LEU     CA 2516   7.105   6.723   3.538
  353LEU     HA 2517   7.023   6.787   3.566
  353LEU     CB 2518   7.227   6.786   3.602
  353LEU    HB1 2519   7.229   6.893   3.573
  353LEU    HB2 2520   7.321   6.747   3.557
  353LEU     CG 2521   7.232   6.780   3.752
  353LEU     HG 2522   7.182   6.684   3.775
  353LEU    CD1 2523   7.378   6.789   3.796
  353LEU   HD11 2524   7.415   6.883   3.748
  353LEU   HD12 2525   7.434   6.699   3.764
  353LEU   HD13 2526   7.388   6.803   3.906
  353LEU    CD2 2527   7.149   6.892   3.812
  353LEU   HD21 2528   7.112   6.859   3.911
  353LEU   HD22 2529   7.066   6.910   3.740
  353LEU   HD23 2530   7.216   6.980   3.812
  353LEU      C 2531   7.126   6.732   3.393
  353LEU      O 2532   7.170   6.834   3.336
  354ALA      N 2533   7.103   6.620   3.320
  354ALA     HN 2534   7.089   6.539   3.377
  354ALA     CA 2535   7.105   6.612   3.177
  354ALA     HA 2536   7.180   6.680   3.139
  354ALA     CB 2537   7.101   6.461   3.139
  354ALA    HB1 2538   7.175   6.405   3.200
  354ALA    HB2 2539   7.136   6.432   3.038
  354ALA    HB3 2540   7.005   6.413   3.168
  354ALA      C 2541   6.976   6.673   3.106
  354ALA      O 2542   6.867   6.698   3.161
  355GLY      N 2543   6.993   6.675   2.974
  355GLY     HN 2544   7.070   6.630   2.931
  355GLY     CA 2545   6.919   6.762   2.886
  355GLY    HA1 2546   6.829   6.792   2.937
  355GLY    HA2 2547   6.908   6.704   2.795
  355GLY      C 2548   6.986   6.902   2.861
  355GLY      O 2549   7.055   6.958   2.940
  356ARG      N 2550   6.966   6.958   2.744
  356ARG     HN 2551   6.905   6.914   2.678
  356ARG     CA 2552   7.009   7.086   2.711
  356ARG     HA 2553   7.116   7.085   2.728
  356ARG     CB 2554   6.959   7.114   2.564
  356ARG    HB1 2555   6.962   7.225   2.554
  356ARG    HB2 2556   6.850   7.092   2.560
  356ARG     CG 2557   7.027   7.034   2.453
  356ARG    HG1 2558   6.977   7.066   2.359
  356ARG    HG2 2559   7.002   6.927   2.466
  356ARG     CD 2560   7.180   7.046   2.446
  356ARG    HD1 2561   7.199   6.983   2.356
  356ARG    HD2 2562   7.231   7.008   2.538
  356ARG     NE 2563   7.219   7.186   2.425
  356ARG     HE 2564   7.151   7.256   2.403
  356ARG     CZ 2565   7.347   7.229   2.432
  356ARG    NH1 2566   7.441   7.151   2.470
  356ARG   HH11 2567   7.534   7.185   2.480
  356ARG   HH12 2568   7.429   7.053   2.485
  356ARG    NH2 2569   7.382   7.352   2.411
  356ARG   HH21 2570   7.310   7.408   2.370
  356ARG   HH22 2571   7.478   7.379   2.404
  356ARG      C 2572   6.955   7.203   2.794
  356ARG      O 2573   7.021   7.298   2.819
  357HSD      N 2574   6.826   7.203   2.842
  357HSD     HN 2575   6.760   7.131   2.822
  357HSD     CA 2576   6.780   7.294   2.945
  357HSD     HA 2577   6.816   7.390   2.912
  357HSD     CB 2578   6.628   7.295   2.958
  357HSD    HB1 2579   6.583   7.375   3.021
  357HSD    HB2 2580   6.590   7.200   3.002
  357HSD    ND1 2581   6.438   7.239   2.801
  357HSD    HD1 2582   6.372   7.191   2.861
  357HSD     CG 2583   6.557   7.309   2.824
  357HSD    CE1 2584   6.409   7.249   2.669
  357HSD    HE1 2585   6.327   7.200   2.617
  357HSD    NE2 2586   6.500   7.328   2.608
  357HSD    CD2 2587   6.594   7.356   2.705
  357HSD    HD2 2588   6.677   7.424   2.689
  357HSD      C 2589   6.856   7.270   3.084
  357HSD      O 2590   6.887   7.155   3.120
  358PHE      N 2591   6.884   7.383   3.154
  358PHE     HN 2592   6.853   7.472   3.121
  358PHE     CA 2593   6.926   7.381   3.289
  358PHE     HA 2594   7.013   7.318   3.293
  358PHE     CB 2595   6.962   7.531   3.342
  358PHE    HB1 2596   6.957   7.535   3.453
  358PHE    HB2 2597   6.893   7.606   3.299
  358PHE     CG 2598   7.095   7.564   3.288
  358PHE    CD1 2599   7.204   7.510   3.358
  358PHE    HD1 2600   7.193   7.459   3.453
  358PHE    CE1 2601   7.336   7.542   3.317
  358PHE    HE1 2602   7.414   7.509   3.384
  358PHE     CZ 2603   7.359   7.619   3.199
  358PHE     HZ 2604   7.460   7.657   3.184
  358PHE    CD2 2605   7.119   7.643   3.183
  358PHE    HD2 2606   7.032   7.688   3.137
  358PHE    CE2 2607   7.247   7.672   3.131
  358PHE    HE2 2608   7.264   7.734   3.044
  358PHE      C 2609   6.825   7.322   3.386
  358PHE      O 2610   6.705   7.325   3.366
  359THR      N 2611   6.874   7.255   3.498
  359THR     HN 2612   6.965   7.215   3.489
  359THR     CA 2613   6.782   7.214   3.606
  359THR     HA 2614   6.678   7.207   3.579
  359THR     CB 2615   6.822   7.066   3.643
  359THR     HB 2616   6.930   7.063   3.666
  359THR    OG1 2617   6.777   6.979   3.544
  359THR    HG1 2618   6.821   7.014   3.466
  359THR    CG2 2619   6.760   7.019   3.778
  359THR   HG21 2620   6.822   7.069   3.855
  359THR   HG22 2621   6.779   6.911   3.791
  359THR   HG23 2622   6.655   7.053   3.789
  359THR      C 2623   6.794   7.306   3.717
  359THR      O 2624   6.906   7.345   3.753
  360GLU      N 2625   6.681   7.362   3.766
  360GLU     HN 2626   6.595   7.332   3.725
  360GLU     CA 2627   6.678   7.461   3.868
  360GLU     HA 2628   6.775   7.495   3.899
  360GLU     CB 2629   6.617   7.592   3.817
  360GLU    HB1 2630   6.512   7.580   3.782
  360GLU    HB2 2631   6.675   7.623   3.728
  360GLU     CG 2632   6.634   7.706   3.921
  360GLU    HG1 2633   6.742   7.717   3.943
  360GLU    HG2 2634   6.579   7.676   4.013
  360GLU     CD 2635   6.569   7.840   3.881
  360GLU    OE1 2636   6.617   7.908   3.781
  360GLU    OE2 2637   6.484   7.887   3.960
  360GLU      C 2638   6.590   7.414   3.983
  360GLU      O 2639   6.469   7.389   3.970
  361GLN      N 2640   6.641   7.389   4.101
  361GLN     HN 2641   6.735   7.411   4.126
  361GLN     CA 2642   6.562   7.313   4.198
  361GLN     HA 2643   6.457   7.335   4.190
  361GLN     CB 2644   6.583   7.156   4.178
  361GLN    HB1 2645   6.567   7.106   4.276
  361GLN    HB2 2646   6.692   7.140   4.160
  361GLN     CG 2647   6.490   7.092   4.066
  361GLN    HG1 2648   6.507   6.983   4.070
  361GLN    HG2 2649   6.496   7.141   3.967
  361GLN     CD 2650   6.341   7.099   4.103
  361GLN    OE1 2651   6.266   7.161   4.033
  361GLN    NE2 2652   6.305   7.031   4.216
  361GLN   HE21 2653   6.214   7.060   4.246
  361GLN   HE22 2654   6.355   6.963   4.270
  361GLN      C 2655   6.611   7.356   4.338
  361GLN      O 2656   6.726   7.387   4.370
  362TRP      N 2657   6.522   7.344   4.441
  362TRP     HN 2658   6.429   7.322   4.414
  362TRP     CA 2659   6.551   7.346   4.584
  362TRP     HA 2660   6.634   7.412   4.604
  362TRP     CB 2661   6.423   7.400   4.673
  362TRP    HB1 2662   6.442   7.373   4.779
  362TRP    HB2 2663   6.328   7.355   4.635
  362TRP     CG 2664   6.410   7.548   4.668
  362TRP    CD1 2665   6.341   7.628   4.581
  362TRP    HD1 2666   6.285   7.585   4.499
  362TRP    NE1 2667   6.348   7.759   4.621
  362TRP    HE1 2668   6.309   7.835   4.572
  362TRP    CE2 2669   6.430   7.772   4.720
  362TRP    CD2 2670   6.473   7.636   4.755
  362TRP    CE3 2671   6.581   7.627   4.844
  362TRP    HE3 2672   6.622   7.528   4.855
  362TRP    CZ3 2673   6.616   7.736   4.928
  362TRP    HZ3 2674   6.672   7.725   5.020
  362TRP    CZ2 2675   6.469   7.887   4.790
  362TRP    HZ2 2676   6.445   7.987   4.760
  362TRP    CH2 2677   6.565   7.870   4.894
  362TRP    HH2 2678   6.588   7.963   4.944
  362TRP      C 2679   6.574   7.198   4.623
  362TRP      O 2680   6.489   7.111   4.609
  363TYR      N 2681   6.693   7.158   4.681
  363TYR     HN 2682   6.767   7.223   4.693
  363TYR     CA 2683   6.707   7.027   4.734
  363TYR     HA 2684   6.628   6.961   4.700
  363TYR     CB 2685   6.850   6.970   4.695
  363TYR    HB1 2686   6.864   6.869   4.740
  363TYR    HB2 2687   6.933   7.038   4.723
  363TYR     CG 2688   6.850   6.953   4.539
  363TYR    CD1 2689   6.805   6.834   4.474
  363TYR    HD1 2690   6.758   6.758   4.535
  363TYR    CE1 2691   6.795   6.828   4.338
  363TYR    HE1 2692   6.754   6.737   4.296
  363TYR     CZ 2693   6.842   6.934   4.257
  363TYR     OH 2694   6.803   6.935   4.115
  363TYR     HH 2695   6.788   6.843   4.096
  363TYR    CD2 2696   6.899   7.053   4.455
  363TYR    HD2 2697   6.943   7.144   4.494
  363TYR    CE2 2698   6.894   7.048   4.319
  363TYR    HE2 2699   6.923   7.124   4.249
  363TYR      C 2700   6.707   7.022   4.884
  363TYR      O 2701   6.787   7.101   4.944
  364PRO      N 2702   6.631   6.945   4.962
  364PRO     CD 2703   6.509   6.873   4.919
  364PRO    HD1 2704   6.543   6.779   4.871
  364PRO    HD2 2705   6.446   6.927   4.845
  364PRO     CA 2706   6.658   6.922   5.100
  364PRO     HA 2707   6.642   7.017   5.150
  364PRO     CB 2708   6.551   6.815   5.140
  364PRO    HB1 2709   6.527   6.828   5.248
  364PRO    HB2 2710   6.587   6.712   5.121
  364PRO     CG 2711   6.441   6.839   5.049
  364PRO    HG1 2712   6.379   6.750   5.030
  364PRO    HG2 2713   6.373   6.920   5.082
  364PRO      C 2714   6.799   6.873   5.134
  364PRO      O 2715   6.849   6.780   5.070
  365VAL      N 2716   6.856   6.927   5.241
  365VAL     HN 2717   6.813   7.001   5.293
  365VAL     CA 2718   6.977   6.880   5.296
  365VAL     HA 2719   7.042   6.842   5.219
  365VAL     CB 2720   7.043   6.997   5.374
  365VAL     HB 2721   6.977   7.030   5.457
  365VAL    CG1 2722   7.183   6.950   5.417
  365VAL   HG11 2723   7.184   6.864   5.486
  365VAL   HG12 2724   7.242   7.036   5.456
  365VAL   HG13 2725   7.237   6.924   5.323
  365VAL    CG2 2726   7.050   7.114   5.271
  365VAL   HG21 2727   7.115   7.197   5.305
  365VAL   HG22 2728   6.951   7.154   5.239
  365VAL   HG23 2729   7.096   7.078   5.177
  365VAL      C 2730   6.950   6.765   5.388
  365VAL      O 2731   6.894   6.781   5.498
  366THR      N 2732   6.987   6.643   5.342
  366THR     HN 2733   7.042   6.633   5.260
  366THR     CA 2734   6.964   6.518   5.413
  366THR     HA 2735   6.869   6.526   5.463
  366THR     CB 2736   6.963   6.402   5.321
  366THR     HB 2737   6.964   6.303   5.371
  366THR    OG1 2738   7.074   6.398   5.238
  366THR    HG1 2739   7.151   6.400   5.296
  366THR    CG2 2740   6.840   6.416   5.231
  366THR   HG21 2741   6.840   6.338   5.153
  366THR   HG22 2742   6.846   6.515   5.181
  366THR   HG23 2743   6.743   6.410   5.285
  366THR      C 2744   7.059   6.487   5.527
  366THR      O 2745   7.171   6.539   5.541
  367LEU      N 2746   7.016   6.400   5.622
  367LEU     HN 2747   6.925   6.359   5.619
  367LEU     CA 2748   7.094   6.356   5.730
  367LEU     HA 2749   7.128   6.440   5.789
  367LEU     CB 2750   7.012   6.255   5.814
  367LEU    HB1 2751   7.075   6.209   5.892
  367LEU    HB2 2752   6.961   6.181   5.749
  367LEU     CG 2753   6.884   6.307   5.894
  367LEU     HG 2754   6.818   6.362   5.824
  367LEU    CD1 2755   6.803   6.192   5.955
  367LEU   HD11 2756   6.856   6.122   6.023
  367LEU   HD12 2757   6.741   6.130   5.886
  367LEU   HD13 2758   6.725   6.233   6.023
  367LEU    CD2 2759   6.922   6.392   6.013
  367LEU   HD21 2760   6.975   6.334   6.091
  367LEU   HD22 2761   6.834   6.428   6.071
  367LEU   HD23 2762   6.992   6.471   5.977
  367LEU      C 2763   7.216   6.280   5.672
  367LEU      O 2764   7.195   6.194   5.587
  368PRO      N 2765   7.342   6.302   5.715
  368PRO     CD 2766   7.385   6.417   5.793
  368PRO    HD1 2767   7.350   6.415   5.899
  368PRO    HD2 2768   7.354   6.515   5.751
  368PRO     CA 2769   7.458   6.222   5.659
  368PRO     HA 2770   7.450   6.203   5.553
  368PRO     CB 2771   7.581   6.307   5.676
  368PRO    HB1 2772   7.597   6.369   5.585
  368PRO    HB2 2773   7.675   6.252   5.697
  368PRO     CG 2774   7.538   6.400   5.794
  368PRO    HG1 2775   7.572   6.358   5.891
  368PRO    HG2 2776   7.597   6.493   5.801
  368PRO      C 2777   7.460   6.092   5.725
  368PRO      O 2778   7.508   5.998   5.659
  369THR      N 2779   7.427   6.075   5.853
  369THR     HN 2780   7.409   6.157   5.906
  369THR     CA 2781   7.404   5.949   5.914
  369THR     HA 2782   7.370   5.873   5.845
  369THR     CB 2783   7.530   5.897   5.989
  369THR     HB 2784   7.615   5.914   5.919
  369THR    OG1 2785   7.524   5.756   6.020
  369THR    HG1 2786   7.556   5.711   5.941
  369THR    CG2 2787   7.571   5.981   6.104
  369THR   HG21 2788   7.677   5.973   6.134
  369THR   HG22 2789   7.510   5.956   6.193
  369THR   HG23 2790   7.551   6.091   6.104
  369THR      C 2791   7.291   5.969   6.022
  369THR      O 2792   7.252   6.082   6.050
  370GLY      N 2793   7.230   5.855   6.076
  370GLY     HN 2794   7.278   5.768   6.071
  370GLY     CA 2795   7.094   5.860   6.139
  370GLY    HA1 2796   7.085   5.946   6.204
  370GLY    HA2 2797   7.078   5.765   6.187
  370GLY      C 2798   6.982   5.857   6.038
  370GLY      O 2799   7.007   5.867   5.916
  371SER      N 2800   6.860   5.845   6.092
  371SER     HN 2801   6.846   5.852   6.191
  371SER     CA 2802   6.734   5.821   6.017
  371SER     HA 2803   6.687   5.916   5.998
  371SER     CB 2804   6.746   5.750   5.878
  371SER    HB1 2805   6.804   5.655   5.882
  371SER    HB2 2806   6.811   5.813   5.814
  371SER     OG 2807   6.627   5.734   5.804
  371SER    HG1 2808   6.653   5.667   5.741
  371SER      C 2809   6.636   5.737   6.103
  371SER      O 2810   6.685   5.681   6.200
  372GLY      N 2811   6.500   5.738   6.084
  372GLY     HN 2812   6.467   5.798   6.012
  372GLY     CA 2813   6.399   5.686   6.176
  372GLY    HA1 2814   6.437   5.586   6.192
  372GLY    HA2 2815   6.301   5.687   6.130
  372GLY      C 2816   6.388   5.761   6.306
  372GLY      O 2817   6.444   5.871   6.315
  373GLY      N 2818   6.302   5.712   6.400
  373GLY     HN 2819   6.247   5.637   6.364
  373GLY     CA 2820   6.289   5.741   6.534
  373GLY    HA1 2821   6.224   5.672   6.587
  373GLY    HA2 2822   6.249   5.840   6.519
  373GLY      C 2823   6.409   5.761   6.626
  373GLY      O 2824   6.507   5.694   6.610
  374SER      N 2825   6.396   5.855   6.721
  374SER     HN 2826   6.308   5.902   6.721
  374SER     CA 2827   6.500   5.895   6.813
  374SER     HA 2828   6.579   5.822   6.802
  374SER     CB 2829   6.565   6.033   6.787
  374SER    HB1 2830   6.488   6.112   6.803
  374SER    HB2 2831   6.599   6.025   6.681
  374SER     OG 2832   6.682   6.048   6.861
  374SER    HG1 2833   6.686   6.134   6.902
  374SER      C 2834   6.432   5.897   6.947
  374SER      O 2835   6.314   5.931   6.956
  375GLY      N 2836   6.495   5.841   7.052
  375GLY     HN 2837   6.455   5.835   7.143
  375GLY     CA 2838   6.621   5.772   7.051
  375GLY    HA1 2839   6.658   5.744   7.149
  375GLY    HA2 2840   6.695   5.834   7.003
  375GLY      C 2841   6.627   5.643   6.986
  375GLY      O 2842   6.521   5.596   6.938
  376GLY      N 2843   6.748   5.580   6.988
  376GLY     HN 2844   6.822   5.641   7.015
  376GLY     CA 2845   6.771   5.445   6.949
  376GLY    HA1 2846   6.877   5.426   6.949
  376GLY    HA2 2847   6.710   5.431   6.861
  376GLY      C 2848   6.721   5.349   7.043
  376GLY      O 2849   6.694   5.234   7.004
  377MET      N 2850   6.698   5.396   7.165
  377MET     HN 2851   6.726   5.490   7.184
  377MET     CA 2852   6.640   5.320   7.267
  377MET     HA 2853   6.614   5.228   7.218
  377MET     CB 2854   6.736   5.304   7.391
  377MET    HB1 2855   6.677   5.256   7.472
  377MET    HB2 2856   6.767   5.399   7.439
  377MET     CG 2857   6.864   5.231   7.348
  377MET    HG1 2858   6.937   5.231   7.431
  377MET    HG2 2859   6.905   5.293   7.265
  377MET     SD 2860   6.838   5.067   7.266
  377MET     CE 2861   6.736   4.983   7.394
  377MET    HE1 2862   6.729   4.874   7.375
  377MET    HE2 2863   6.632   5.024   7.401
  377MET    HE3 2864   6.781   4.993   7.495
  377MET      C 2865   6.510   5.388   7.313
  377MET      O 2866   6.500   5.510   7.317
  378GLY      N 2867   6.404   5.305   7.339
  378GLY     HN 2868   6.407   5.208   7.318
  378GLY     CA 2869   6.287   5.347   7.421
  378GLY    HA1 2870   6.216   5.265   7.427
  378GLY    HA2 2871   6.252   5.436   7.370
  378GLY      C 2872   6.307   5.388   7.558
  378GLY      O 2873   6.411   5.411   7.611
  379SER      N 2874   6.195   5.421   7.623
  379SER     HN 2875   6.198   5.446   7.720
  379SER     CA 2876   6.060   5.426   7.563
  379SER     HA 2877   6.058   5.329   7.516
  379SER     CB 2878   5.947   5.418   7.669
  379SER    HB1 2879   5.856   5.396   7.609
  379SER    HB2 2880   5.932   5.509   7.731
  379SER     OG 2881   5.982   5.326   7.772
  379SER    HG1 2882   6.060   5.356   7.820
  379SER      C 2883   6.024   5.539   7.476
  379SER      O 2884   6.031   5.649   7.520
  380GLY      N 2885   5.985   5.516   7.346
  380GLY     HN 2886   5.973   5.420   7.320
  380GLY     CA 2887   5.970   5.611   7.243
  380GLY    HA1 2888   5.910   5.691   7.282
  380GLY    HA2 2889   5.917   5.571   7.158
  380GLY      C 2890   6.096   5.677   7.195
  380GLY      O 2891   6.208   5.643   7.233
  381GLY      N 2892   6.090   5.783   7.117
  381GLY     HN 2893   6.171   5.827   7.079
  381GLY     CA 2894   5.973   5.869   7.090
  381GLY    HA1 2895   5.907   5.815   7.023
  381GLY    HA2 2896   6.005   5.957   7.036
  381GLY      C 2897   5.880   5.918   7.199
  381GLY      O 2898   5.935   5.968   7.295
  382GLY      N 2899   5.749   5.915   7.183
  382GLY     HN 2900   5.700   5.896   7.098
  382GLY     CA 2901   5.649   5.942   7.288
  382GLY    HA1 2902   5.557   5.911   7.241
  382GLY    HA2 2903   5.654   6.047   7.313
  382GLY      C 2904   5.661   5.872   7.419
  382GLY      O 2905   5.750   5.785   7.433
  383GLY      N 2906   5.583   5.921   7.516
  383GLY     HN 2907   5.594   5.874   7.603
  383GLY     CA 2908   5.485   6.024   7.523
  383GLY    HA1 2909   5.524   6.124   7.510
  383GLY    HA2 2910   5.446   6.024   7.623
  383GLY      C 2911   5.363   6.010   7.438
  383GLY      O 2912   5.304   5.902   7.418
  384GLY      N 2913   5.305   6.119   7.384
  384GLY     HN 2914   5.358   6.201   7.401
  384GLY     CA 2915   5.181   6.131   7.303
  384GLY    HA1 2916   5.162   6.236   7.288
  384GLY    HA2 2917   5.102   6.080   7.356
  384GLY      C 2918   5.183   6.064   7.169
  384GLY      O 2919   5.289   6.036   7.117
  385SER      N 2920   5.062   6.043   7.116
  385SER     HN 2921   4.985   6.076   7.171
  385SER     CA 2922   5.049   5.960   6.996
  385SER     HA 2923   5.113   5.874   7.005
  385SER     CB 2924   4.905   5.923   6.967
  385SER    HB1 2925   4.914   5.846   6.888
  385SER    HB2 2926   4.849   6.008   6.921
  385SER     OG 2927   4.834   5.872   7.073
  385SER    HG1 2928   4.744   5.865   7.040
  385SER      C 2929   5.099   6.032   6.877
  385SER      O 2930   5.093   6.153   6.868
  386GLY      N 2931   5.155   5.944   6.787
  386GLY     HN 2932   5.149   5.847   6.808
  386GLY     CA 2933   5.240   5.978   6.675
  386GLY    HA1 2934   5.228   6.084   6.657
  386GLY    HA2 2935   5.226   5.907   6.595
  386GLY      C 2936   5.388   5.974   6.710
  386GLY      O 2937   5.438   5.949   6.822
  387GLY      N 2938   5.466   5.984   6.588
  387GLY     HN 2939   5.428   6.030   6.508
  387GLY     CA 2940   5.611   5.953   6.588
  387GLY    HA1 2941   5.631   5.932   6.484
  387GLY    HA2 2942   5.622   5.866   6.650
  387GLY      C 2943   5.696   6.065   6.639
  387GLY      O 2944   5.650   6.178   6.639
  388GLY      N 2945   5.818   6.033   6.685
  388GLY     HN 2946   5.840   5.936   6.689
  388GLY     CA 2947   5.901   6.121   6.765
  388GLY    HA1 2948   5.943   6.196   6.700
  388GLY    HA2 2949   5.981   6.055   6.793
  388GLY      C 2950   5.846   6.189   6.889
  388GLY      O 2951   5.739   6.160   6.941
  389SER      N 2952   5.924   6.276   6.947
  389SER     HN 2953   6.005   6.307   6.898
  389SER     CA 2954   5.874   6.363   7.051
  389SER     HA 2955   5.770   6.380   7.032
  389SER     CB 2956   5.879   6.291   7.184
  389SER    HB1 2957   5.985   6.279   7.216
  389SER    HB2 2958   5.838   6.188   7.172
  389SER     OG 2959   5.805   6.371   7.278
  389SER    HG1 2960   5.868   6.399   7.345
  389SER      C 2961   5.960   6.485   7.045
  389SER      O 2962   6.067   6.495   6.982
  390GLY      N 2963   5.910   6.588   7.124
  390GLY     HN 2964   5.831   6.564   7.180
  390GLY     CA 2965   5.979   6.716   7.139
  390GLY    HA1 2966   6.056   6.706   7.214
  390GLY    HA2 2967   5.900   6.777   7.182
  390GLY      C 2968   6.030   6.793   7.019
  390GLY      O 2969   5.986   6.770   6.907
  391GLY      N 2970   6.129   6.889   7.037
  391GLY     HN 2971   6.162   6.912   7.128
  391GLY     CA 2972   6.186   6.977   6.927
  391GLY    HA1 2973   6.243   6.925   6.852
  391GLY    HA2 2974   6.234   7.060   6.976
  391GLY      C 2975   6.081   7.052   6.847
  391GLY      O 2976   6.073   7.045   6.729
  392LYS      N 2977   5.994   7.128   6.920
  392LYS     HN 2978   6.006   7.149   7.017
  392LYS     CA 2979   5.877   7.185   6.848
  392LYS     HA 2980   5.864   7.139   6.751
  392LYS     CB 2981   5.751   7.165   6.931
  392LYS    HB1 2982   5.662   7.201   6.875
  392LYS    HB2 2983   5.759   7.215   7.030
  392LYS     CG 2984   5.717   7.025   6.956
  392LYS    HG1 2985   5.628   7.024   7.023
  392LYS    HG2 2986   5.800   6.968   7.004
  392LYS     CD 2987   5.686   6.934   6.831
  392LYS    HD1 2988   5.771   6.935   6.760
  392LYS    HD2 2989   5.600   6.974   6.772
  392LYS     CE 2990   5.661   6.786   6.869
  392LYS    HE1 2991   5.558   6.789   6.909
  392LYS    HE2 2992   5.735   6.746   6.942
  392LYS     NZ 2993   5.661   6.695   6.759
  392LYS    HZ1 2994   5.626   6.602   6.790
  392LYS    HZ2 2995   5.754   6.665   6.725
  392LYS    HZ3 2996   5.603   6.741   6.686
  392LYS      C 2997   5.889   7.338   6.816
  392LYS      O 2998   5.811   7.379   6.727
  393GLY      N 2999   5.976   7.423   6.878
  393GLY     HN 3000   6.042   7.387   6.942
  393GLY     CA 3001   6.006   7.553   6.830
  393GLY    HA1 3002   6.026   7.620   6.912
  393GLY    HA2 3003   5.921   7.582   6.771
  393GLY      C 3004   6.130   7.562   6.737
  393GLY      O 3005   6.155   7.665   6.677
  394LYS      N 3006   6.198   7.447   6.727
  394LYS     HN 3007   6.177   7.376   6.794
  394LYS     CA 3008   6.282   7.410   6.614
  394LYS     HA 3009   6.357   7.488   6.612
  394LYS     CB 3010   6.352   7.268   6.638
  394LYS    HB1 3011   6.410   7.240   6.548
  394LYS    HB2 3012   6.279   7.187   6.659
  394LYS     CG 3013   6.446   7.277   6.754
  394LYS    HG1 3014   6.391   7.308   6.846
  394LYS    HG2 3015   6.529   7.349   6.739
  394LYS     CD 3016   6.512   7.141   6.794
  394LYS    HD1 3017   6.431   7.085   6.845
  394LYS    HD2 3018   6.588   7.170   6.870
  394LYS     CE 3019   6.588   7.061   6.691
  394LYS    HE1 3020   6.672   7.109   6.637
  394LYS    HE2 3021   6.512   7.033   6.615
  394LYS     NZ 3022   6.635   6.938   6.745
  394LYS    HZ1 3023   6.688   6.958   6.832
  394LYS    HZ2 3024   6.706   6.888   6.689
  394LYS    HZ3 3025   6.553   6.875   6.758
  394LYS      C 3026   6.228   7.406   6.470
  394LYS      O 3027   6.107   7.404   6.450
  395GLY      N 3028   6.316   7.445   6.373
  395GLY     HN 3029   6.413   7.437   6.391
  395GLY     CA 3030   6.278   7.473   6.236
  395GLY    HA1 3031   6.371   7.497   6.188
  395GLY    HA2 3032   6.201   7.549   6.239
  395GLY      C 3033   6.227   7.364   6.149
  395GLY      O 3034   6.223   7.249   6.193
  396GLY      N 3035   6.202   7.399   6.017
  396GLY     HN 3036   6.205   7.492   5.982
  396GLY     CA 3037   6.188   7.299   5.916
  396GLY    HA1 3038   6.148   7.355   5.833
  396GLY    HA2 3039   6.117   7.223   5.946
  396GLY      C 3040   6.316   7.223   5.886
  396GLY      O 3041   6.415   7.256   5.942
  397CYS      N 3042   6.313   7.127   5.794
  397CYS     HN 3043   6.224   7.119   5.751
  397CYS     CA 3044   6.427   7.064   5.732
  397CYS     HA 3045   6.500   7.049   5.810
  397CYS     CB 3046   6.387   6.922   5.671
  397CYS    HB1 3047   6.329   6.935   5.577
  397CYS    HB2 3048   6.307   6.877   5.734
  397CYS     SG 3049   6.528   6.807   5.637
  397CYS    HG1 3050   6.520   6.746   5.755
  397CYS      C 3051   6.499   7.162   5.632
  397CYS      O 3052   6.428   7.210   5.545
  398PRO      N 3053   6.636   7.185   5.651
  398PRO     CD 3054   6.730   7.122   5.748
  398PRO    HD1 3055   6.717   7.012   5.760
  398PRO    HD2 3056   6.740   7.188   5.836
  398PRO     CA 3057   6.711   7.275   5.557
  398PRO     HA 3058   6.679   7.376   5.575
  398PRO     CB 3059   6.852   7.275   5.606
  398PRO    HB1 3060   6.861   7.361   5.675
  398PRO    HB2 3061   6.933   7.291   5.532
  398PRO     CG 3062   6.863   7.147   5.689
  398PRO    HG1 3063   6.889   7.058   5.628
  398PRO    HG2 3064   6.936   7.162   5.772
  398PRO      C 3065   6.693   7.244   5.411
  398PRO      O 3066   6.678   7.127   5.377
  399ALA      N 3067   6.704   7.343   5.321
  399ALA     HN 3068   6.711   7.439   5.343
  399ALA     CA 3069   6.715   7.325   5.176
  399ALA     HA 3070   6.744   7.223   5.152
  399ALA     CB 3071   6.581   7.354   5.104
  399ALA    HB1 3072   6.578   7.312   5.001
  399ALA    HB2 3073   6.549   7.460   5.100
  399ALA    HB3 3074   6.504   7.305   5.167
  399ALA      C 3075   6.820   7.418   5.117
  399ALA      O 3076   6.829   7.532   5.166
  400VAL      N 3077   6.878   7.374   5.000
  400VAL     HN 3078   6.847   7.283   4.971
  400VAL     CA 3079   6.960   7.454   4.914
  400VAL     HA 3080   6.965   7.555   4.954
  400VAL     CB 3081   7.109   7.411   4.917
  400VAL     HB 3082   7.146   7.422   5.021
  400VAL    CG1 3083   7.136   7.266   4.874
  400VAL   HG11 3084   7.241   7.233   4.884
  400VAL   HG12 3085   7.101   7.233   4.774
  400VAL   HG13 3086   7.084   7.189   4.936
  400VAL    CG2 3087   7.195   7.506   4.819
  400VAL   HG21 3088   7.173   7.611   4.849
  400VAL   HG22 3089   7.178   7.495   4.710
  400VAL   HG23 3090   7.302   7.492   4.843
  400VAL      C 3091   6.912   7.476   4.772
  400VAL      O 3092   6.888   7.378   4.702
  401ARG      N 3093   6.894   7.599   4.732
  401ARG     HN 3094   6.917   7.677   4.789
  401ARG     CA 3095   6.853   7.632   4.598
  401ARG     HA 3096   6.782   7.555   4.571
  401ARG     CB 3097   6.793   7.778   4.589
  401ARG    HB1 3098   6.869   7.852   4.623
  401ARG    HB2 3099   6.711   7.790   4.663
  401ARG     CG 3100   6.721   7.813   4.457
  401ARG    HG1 3101   6.630   7.750   4.447
  401ARG    HG2 3102   6.773   7.794   4.361
  401ARG     CD 3103   6.680   7.963   4.469
  401ARG    HD1 3104   6.766   8.033   4.467
  401ARG    HD2 3105   6.620   7.979   4.561
  401ARG     NE 3106   6.595   7.980   4.349
  401ARG     HE 3107   6.546   7.900   4.314
  401ARG     CZ 3108   6.603   8.083   4.273
  401ARG    NH1 3109   6.665   8.195   4.314
  401ARG   HH11 3110   6.708   8.202   4.404
  401ARG   HH12 3111   6.654   8.271   4.251
  401ARG    NH2 3112   6.554   8.083   4.145
  401ARG   HH21 3113   6.578   8.159   4.086
  401ARG   HH22 3114   6.506   8.004   4.107
  401ARG      C 3115   6.978   7.621   4.507
  401ARG      O 3116   7.086   7.680   4.526
  402LEU      N 3117   6.974   7.542   4.397
  402LEU     HN 3118   6.893   7.486   4.382
  402LEU     CA 3119   7.075   7.503   4.305
  402LEU     HA 3120   7.169   7.554   4.317
  402LEU     CB 3121   7.099   7.352   4.319
  402LEU    HB1 3122   7.008   7.296   4.289
  402LEU    HB2 3123   7.135   7.325   4.421
  402LEU     CG 3124   7.215   7.293   4.226
  402LEU     HG 3125   7.198   7.303   4.117
  402LEU    CD1 3126   7.349   7.359   4.268
  402LEU   HD11 3127   7.362   7.348   4.378
  402LEU   HD12 3128   7.358   7.467   4.243
  402LEU   HD13 3129   7.428   7.306   4.211
  402LEU    CD2 3130   7.222   7.149   4.253
  402LEU   HD21 3131   7.253   7.122   4.356
  402LEU   HD22 3132   7.304   7.095   4.200
  402LEU   HD23 3133   7.133   7.095   4.215
  402LEU      C 3134   7.030   7.531   4.163
  402LEU      O 3135   6.914   7.514   4.128
  403LYS      N 3136   7.125   7.567   4.081
  403LYS     HN 3137   7.217   7.595   4.107
  403LYS     CA 3138   7.089   7.550   3.939
  403LYS     HA 3139   7.017   7.470   3.926
  403LYS     CB 3140   7.048   7.688   3.884
  403LYS    HB1 3141   7.120   7.769   3.908
  403LYS    HB2 3142   6.947   7.706   3.925
  403LYS     CG 3143   7.031   7.685   3.736
  403LYS    HG1 3144   7.003   7.586   3.695
  403LYS    HG2 3145   7.134   7.685   3.695
  403LYS     CD 3146   6.935   7.793   3.685
  403LYS    HD1 3147   6.839   7.760   3.731
  403LYS    HD2 3148   6.922   7.782   3.576
  403LYS     CE 3149   6.967   7.937   3.717
  403LYS    HE1 3150   7.051   7.972   3.652
  403LYS    HE2 3151   6.982   7.956   3.825
  403LYS     NZ 3152   6.849   8.015   3.677
  403LYS    HZ1 3153   6.828   8.000   3.576
  403LYS    HZ2 3154   6.861   8.117   3.691
  403LYS    HZ3 3155   6.773   7.974   3.735
  403LYS      C 3156   7.211   7.504   3.866
  403LYS      O 3157   7.312   7.571   3.870
  404ALA      N 3158   7.202   7.390   3.791
  404ALA     HN 3159   7.108   7.356   3.786
  404ALA     CA 3160   7.314   7.333   3.718
  404ALA     HA 3161   7.370   7.415   3.676
  404ALA     CB 3162   7.390   7.243   3.818
  404ALA    HB1 3163   7.487   7.195   3.792
  404ALA    HB2 3164   7.334   7.158   3.863
  404ALA    HB3 3165   7.416   7.308   3.905
  404ALA      C 3166   7.268   7.248   3.600
  404ALA      O 3167   7.149   7.216   3.580
  405ARG      N 3168   7.366   7.209   3.516
  405ARG     HN 3169   7.457   7.246   3.535
  405ARG     CA 3170   7.348   7.120   3.408
  405ARG     HA 3171   7.281   7.040   3.437
  405ARG     CB 3172   7.297   7.194   3.270
  405ARG    HB1 3173   7.368   7.277   3.252
  405ARG    HB2 3174   7.198   7.234   3.301
  405ARG     CG 3175   7.291   7.101   3.147
  405ARG    HG1 3176   7.207   7.030   3.163
  405ARG    HG2 3177   7.387   7.044   3.149
  405ARG     CD 3178   7.274   7.171   3.012
  405ARG    HD1 3179   7.176   7.223   3.011
  405ARG    HD2 3180   7.267   7.103   2.924
  405ARG     NE 3181   7.385   7.264   2.992
  405ARG     HE 3182   7.475   7.235   3.025
  405ARG     CZ 3183   7.386   7.368   2.914
  405ARG    NH1 3184   7.283   7.410   2.846
  405ARG   HH11 3185   7.195   7.371   2.870
  405ARG   HH12 3186   7.290   7.479   2.773
  405ARG    NH2 3187   7.493   7.442   2.900
  405ARG   HH21 3188   7.575   7.406   2.944
  405ARG   HH22 3189   7.507   7.530   2.854
  405ARG      C 3190   7.475   7.033   3.394
  405ARG      O 3191   7.586   7.083   3.421
  406TYR      N 3192   7.470   6.902   3.353
  406TYR     HN 3193   7.385   6.854   3.332
  406TYR     CA 3194   7.584   6.819   3.320
  406TYR     HA 3195   7.681   6.868   3.325
  406TYR     CB 3196   7.596   6.695   3.414
  406TYR    HB1 3197   7.507   6.629   3.404
  406TYR    HB2 3198   7.592   6.737   3.517
  406TYR     CG 3199   7.712   6.611   3.393
  406TYR    CD1 3200   7.697   6.483   3.337
  406TYR    HD1 3201   7.598   6.454   3.305
  406TYR    CE1 3202   7.801   6.398   3.323
  406TYR    HE1 3203   7.789   6.296   3.288
  406TYR     CZ 3204   7.924   6.440   3.373
  406TYR     OH 3205   8.035   6.357   3.354
  406TYR     HH 3206   8.004   6.283   3.302
  406TYR    CD2 3207   7.839   6.653   3.434
  406TYR    HD2 3208   7.844   6.752   3.476
  406TYR    CE2 3209   7.949   6.567   3.424
  406TYR    HE2 3210   8.046   6.590   3.463
  406TYR      C 3211   7.559   6.768   3.182
  406TYR      O 3212   7.448   6.729   3.145
  407GLN      N 3213   7.665   6.751   3.099
  407GLN     HN 3214   7.755   6.748   3.143
  407GLN     CA 3215   7.654   6.681   2.974
  407GLN     HA 3216   7.576   6.607   2.973
  407GLN     CB 3217   7.655   6.789   2.856
  407GLN    HB1 3218   7.665   6.741   2.757
  407GLN    HB2 3219   7.739   6.861   2.870
  407GLN     CG 3220   7.523   6.875   2.834
  407GLN    HG1 3221   7.543   6.955   2.759
  407GLN    HG2 3222   7.495   6.915   2.934
  407GLN     CD 3223   7.409   6.793   2.786
  407GLN    OE1 3224   7.366   6.804   2.670
  407GLN    NE2 3225   7.356   6.698   2.872
  407GLN   HE21 3226   7.295   6.634   2.826
  407GLN   HE22 3227   7.373   6.710   2.970
  407GLN      C 3228   7.779   6.593   2.965
  407GLN      O 3229   7.888   6.621   3.017
  408THR      N 3230   7.769   6.483   2.883
  408THR     HN 3231   7.683   6.469   2.833
  408THR     CA 3232   7.875   6.390   2.843
  408THR     HA 3233   7.970   6.441   2.841
  408THR     CB 3234   7.890   6.267   2.937
  408THR     HB 3235   7.917   6.301   3.040
  408THR    OG1 3236   7.991   6.178   2.887
  408THR    HG1 3237   8.073   6.220   2.914
  408THR    CG2 3238   7.754   6.194   2.936
  408THR   HG21 3239   7.723   6.149   2.839
  408THR   HG22 3240   7.678   6.264   2.975
  408THR   HG23 3241   7.753   6.112   3.011
  408THR      C 3242   7.859   6.350   2.701
  408THR      O 3243   7.751   6.315   2.656
  409MET      N 3244   7.965   6.352   2.624
  409MET     HN 3245   8.050   6.369   2.674
  409MET     CA 3246   7.965   6.351   2.485
  409MET     HA 3247   7.883   6.288   2.456
  409MET     CB 3248   7.958   6.490   2.420
  409MET    HB1 3249   7.857   6.533   2.440
  409MET    HB2 3250   7.973   6.482   2.310
  409MET     CG 3251   8.059   6.595   2.459
  409MET    HG1 3252   8.073   6.675   2.383
  409MET    HG2 3253   8.153   6.539   2.481
  409MET     SD 3254   8.017   6.681   2.617
  409MET     CE 3255   8.153   6.798   2.633
  409MET    HE1 3256   8.179   6.836   2.532
  409MET    HE2 3257   8.247   6.759   2.677
  409MET    HE3 3258   8.120   6.873   2.708
  409MET      C 3259   8.080   6.271   2.425
  409MET      O 3260   8.191   6.288   2.469
  410SER      N 3261   8.048   6.189   2.325
  410SER     HN 3262   7.955   6.171   2.294
  410SER     CA 3263   8.145   6.110   2.242
  410SER     HA 3264   8.237   6.092   2.295
  410SER     CB 3265   8.086   5.967   2.211
  410SER    HB1 3266   7.986   5.988   2.167
  410SER    HB2 3267   8.077   5.905   2.303
  410SER     OG 3268   8.168   5.895   2.121
  410SER    HG1 3269   8.238   5.849   2.169
  410SER      C 3270   8.190   6.181   2.115
  410SER      O 3271   8.122   6.185   2.009
  411ILE      N 3272   8.302   6.251   2.119
  411ILE     HN 3273   8.362   6.226   2.195
  411ILE     CA 3274   8.347   6.339   2.014
  411ILE     HA 3275   8.262   6.380   1.961
  411ILE     CB 3276   8.411   6.463   2.076
  411ILE     HB 3277   8.508   6.422   2.111
  411ILE    CG2 3278   8.454   6.569   1.967
  411ILE   HG21 3279   8.513   6.517   1.888
  411ILE   HG22 3280   8.528   6.638   2.014
  411ILE   HG23 3281   8.360   6.611   1.928
  411ILE    CG1 3282   8.330   6.522   2.196
  411ILE   HG11 3283   8.321   6.451   2.281
  411ILE   HG12 3284   8.228   6.549   2.162
  411ILE     CD 3285   8.394   6.644   2.258
  411ILE    HD1 3286   8.329   6.676   2.342
  411ILE    HD2 3287   8.416   6.731   2.193
  411ILE    HD3 3288   8.490   6.610   2.301
  411ILE      C 3289   8.441   6.262   1.920
  411ILE      O 3290   8.541   6.204   1.959
  412LEU      N 3291   8.416   6.273   1.790
  412LEU     HN 3292   8.353   6.333   1.742
  412LEU     CA 3293   8.487   6.203   1.688
  412LEU     HA 3294   8.511   6.104   1.724
  412LEU     CB 3295   8.395   6.180   1.566
  412LEU    HB1 3296   8.442   6.108   1.496
  412LEU    HB2 3297   8.378   6.274   1.509
  412LEU     CG 3298   8.261   6.106   1.593
  412LEU     HG 3299   8.207   6.175   1.661
  412LEU    CD1 3300   8.178   6.097   1.466
  412LEU   HD11 3301   8.176   6.195   1.416
  412LEU   HD12 3302   8.073   6.071   1.490
  412LEU   HD13 3303   8.219   6.021   1.395
  412LEU    CD2 3304   8.269   5.967   1.653
  412LEU   HD21 3305   8.327   5.969   1.747
  412LEU   HD22 3306   8.303   5.891   1.579
  412LEU   HD23 3307   8.168   5.943   1.693
  412LEU      C 3308   8.614   6.273   1.645
  412LEU      O 3309   8.628   6.390   1.667
  413PRO      N 3310   8.715   6.203   1.588
  413PRO     CD 3311   8.739   6.059   1.624
  413PRO    HD1 3312   8.643   6.009   1.600
  413PRO    HD2 3313   8.766   6.050   1.731
  413PRO     CA 3314   8.818   6.244   1.493
  413PRO     HA 3315   8.902   6.289   1.544
  413PRO     CB 3316   8.857   6.114   1.424
  413PRO    HB1 3317   8.958   6.130   1.381
  413PRO    HB2 3318   8.795   6.087   1.335
  413PRO     CG 3319   8.856   6.006   1.535
  413PRO    HG1 3320   8.843   5.901   1.501
  413PRO    HG2 3321   8.955   6.020   1.584
  413PRO      C 3322   8.781   6.360   1.397
  413PRO      O 3323   8.685   6.340   1.321
  414MET      N 3324   8.856   6.471   1.394
  414MET     HN 3325   8.920   6.475   1.470
  414MET     CA 3326   8.830   6.581   1.301
  414MET     HA 3327   8.733   6.624   1.322
  414MET     CB 3328   8.939   6.696   1.304
  414MET    HB1 3329   8.914   6.768   1.223
  414MET    HB2 3330   9.034   6.644   1.280
  414MET     CG 3331   8.943   6.782   1.433
  414MET    HG1 3332   9.017   6.865   1.426
  414MET    HG2 3333   8.989   6.705   1.499
  414MET     SD 3334   8.791   6.849   1.495
  414MET     CE 3335   8.744   6.963   1.360
  414MET    HE1 3336   8.729   6.898   1.271
  414MET    HE2 3337   8.818   7.043   1.340
  414MET    HE3 3338   8.645   7.013   1.373
  414MET      C 3339   8.808   6.542   1.151
  414MET      O 3340   8.735   6.619   1.083
  415GLU      N 3341   8.867   6.437   1.093
  415GLU     HN 3342   8.928   6.380   1.148
  415GLU     CA 3343   8.844   6.397   0.961
  415GLU     HA 3344   8.844   6.482   0.895
  415GLU     CB 3345   8.961   6.302   0.914
  415GLU    HB1 3346   8.930   6.238   0.829
  415GLU    HB2 3347   8.980   6.224   0.991
  415GLU     CG 3348   9.094   6.369   0.896
  415GLU    HG1 3349   9.174   6.298   0.928
  415GLU    HG2 3350   9.100   6.457   0.965
  415GLU     CD 3351   9.115   6.411   0.758
  415GLU    OE1 3352   9.132   6.524   0.721
  415GLU    OE2 3353   9.104   6.317   0.675
  415GLU      C 3354   8.710   6.332   0.938
  415GLU      O 3355   8.679   6.310   0.820
  416LEU      N 3356   8.623   6.310   1.040
  416LEU     HN 3357   8.654   6.331   1.132
  416LEU     CA 3358   8.488   6.254   1.022
  416LEU     HA 3359   8.481   6.207   0.925
  416LEU     CB 3360   8.464   6.158   1.143
  416LEU    HB1 3361   8.355   6.159   1.162
  416LEU    HB2 3362   8.513   6.209   1.228
  416LEU     CG 3363   8.530   6.025   1.132
  416LEU     HG 3364   8.633   6.045   1.096
  416LEU    CD1 3365   8.527   5.963   1.264
  416LEU   HD11 3366   8.572   5.862   1.254
  416LEU   HD12 3367   8.421   5.953   1.296
  416LEU   HD13 3368   8.569   6.024   1.347
  416LEU    CD2 3369   8.468   5.943   1.017
  416LEU   HD21 3370   8.373   5.904   1.061
  416LEU   HD22 3371   8.534   5.859   0.987
  416LEU   HD23 3372   8.439   6.004   0.929
  416LEU      C 3373   8.386   6.372   1.019
  416LEU      O 3374   8.268   6.351   1.004
  417TYR      N 3375   8.431   6.496   1.018
  417TYR     HN 3376   8.530   6.506   1.008
  417TYR     CA 3377   8.341   6.622   1.006
  417TYR     HA 3378   8.236   6.596   0.995
  417TYR     CB 3379   8.356   6.696   1.140
  417TYR    HB1 3380   8.288   6.784   1.135
  417TYR    HB2 3381   8.455   6.742   1.162
  417TYR     CG 3382   8.305   6.613   1.258
  417TYR    CD1 3383   8.167   6.580   1.274
  417TYR    HD1 3384   8.107   6.610   1.189
  417TYR    CE1 3385   8.125   6.515   1.389
  417TYR    HE1 3386   8.021   6.494   1.405
  417TYR     CZ 3387   8.209   6.514   1.498
  417TYR     OH 3388   8.160   6.464   1.624
  417TYR     HH 3389   8.072   6.427   1.610
  417TYR    CD2 3390   8.394   6.593   1.367
  417TYR    HD2 3391   8.497   6.623   1.358
  417TYR    CE2 3392   8.345   6.548   1.487
  417TYR    HE2 3393   8.416   6.536   1.568
  417TYR      C 3394   8.378   6.715   0.891
  417TYR      O 3395   8.312   6.816   0.878
  418LYS      N 3396   8.484   6.678   0.808
  418LYS     HN 3397   8.531   6.592   0.824
  418LYS     CA 3398   8.534   6.757   0.694
  418LYS     HA 3399   8.550   6.847   0.751
  418LYS     CB 3400   8.668   6.690   0.643
  418LYS    HB1 3401   8.736   6.684   0.731
  418LYS    HB2 3402   8.713   6.746   0.559
  418LYS     CG 3403   8.663   6.550   0.580
  418LYS    HG1 3404   8.590   6.534   0.498
  418LYS    HG2 3405   8.626   6.488   0.665
  418LYS     CD 3406   8.801   6.489   0.546
  418LYS    HD1 3407   8.859   6.487   0.641
  418LYS    HD2 3408   8.853   6.551   0.469
  418LYS     CE 3409   8.821   6.338   0.501
  418LYS    HE1 3410   8.747   6.313   0.421
  418LYS    HE2 3411   8.796   6.276   0.589
  418LYS     NZ 3412   8.955   6.318   0.460
  418LYS    HZ1 3413   8.981   6.375   0.377
  418LYS    HZ2 3414   8.973   6.219   0.435
  418LYS    HZ3 3415   9.023   6.339   0.536
  418LYS      C 3416   8.431   6.771   0.589
  418LYS      O 3417   8.419   6.882   0.536
  419GLU      N 3418   8.345   6.676   0.550
  419GLU     HN 3419   8.345   6.577   0.563
  419GLU     CA 3420   8.249   6.709   0.447
  419GLU     HA 3421   8.302   6.762   0.369
  419GLU     CB 3422   8.202   6.574   0.389
  419GLU    HB1 3423   8.119   6.603   0.321
  419GLU    HB2 3424   8.160   6.513   0.471
  419GLU     CG 3425   8.306   6.491   0.312
  419GLU    HG1 3426   8.394   6.548   0.274
  419GLU    HG2 3427   8.253   6.439   0.230
  419GLU     CD 3428   8.356   6.372   0.396
  419GLU    OE1 3429   8.347   6.366   0.519
  419GLU    OE2 3430   8.404   6.272   0.329
  419GLU      C 3431   8.145   6.804   0.501
  419GLU      O 3432   8.102   6.898   0.433
  420PHE      N 3433   8.096   6.786   0.631
  420PHE     HN 3434   8.134   6.716   0.690
  420PHE     CA 3435   7.998   6.868   0.695
  420PHE     HA 3436   7.906   6.883   0.642
  420PHE     CB 3437   7.963   6.799   0.826
  420PHE    HB1 3438   8.056   6.778   0.883
  420PHE    HB2 3439   7.927   6.697   0.802
  420PHE     CG 3440   7.869   6.869   0.912
  420PHE    CD1 3441   7.895   6.884   1.051
  420PHE    HD1 3442   7.990   6.851   1.090
  420PHE    CE1 3443   7.794   6.939   1.136
  420PHE    HE1 3444   7.817   6.946   1.242
  420PHE     CZ 3445   7.685   6.987   1.076
  420PHE     HZ 3446   7.605   7.035   1.129
  420PHE    CD2 3447   7.752   6.911   0.858
  420PHE    HD2 3448   7.732   6.893   0.754
  420PHE    CE2 3449   7.660   6.983   0.935
  420PHE    HE2 3450   7.567   7.010   0.890
  420PHE      C 3451   8.057   7.013   0.713
  420PHE      O 3452   8.001   7.110   0.660
  421ALA      N 3453   8.185   7.027   0.761
  421ALA     HN 3454   8.241   6.947   0.782
  421ALA     CA 3455   8.243   7.159   0.776
  421ALA     HA 3456   8.173   7.216   0.836
  421ALA     CB 3457   8.379   7.146   0.850
  421ALA    HB1 3458   8.366   7.077   0.936
  421ALA    HB2 3459   8.409   7.243   0.895
  421ALA    HB3 3460   8.449   7.100   0.778
  421ALA      C 3461   8.261   7.235   0.642
  421ALA      O 3462   8.248   7.356   0.640
  422GLU      N 3463   8.299   7.167   0.537
  422GLU     HN 3464   8.303   7.067   0.534
  422GLU     CA 3465   8.309   7.222   0.405
  422GLU     HA 3466   8.371   7.310   0.400
  422GLU     CB 3467   8.376   7.120   0.301
  422GLU    HB1 3468   8.330   7.019   0.306
  422GLU    HB2 3469   8.482   7.115   0.334
  422GLU     CG 3470   8.385   7.163   0.155
  422GLU    HG1 3471   8.451   7.252   0.145
  422GLU    HG2 3472   8.284   7.197   0.121
  422GLU     CD 3473   8.436   7.059   0.061
  422GLU    OE1 3474   8.352   6.990  -0.002
  422GLU    OE2 3475   8.559   7.058   0.041
  422GLU      C 3476   8.171   7.267   0.356
  422GLU      O 3477   8.160   7.380   0.312
  423TYR      N 3478   8.067   7.188   0.364
  423TYR     HN 3479   8.072   7.091   0.388
  423TYR     CA 3480   7.933   7.235   0.323
  423TYR     HA 3481   7.940   7.255   0.217
  423TYR     CB 3482   7.841   7.111   0.352
  423TYR    HB1 3483   7.856   7.062   0.451
  423TYR    HB2 3484   7.853   7.038   0.269
  423TYR     CG 3485   7.697   7.146   0.354
  423TYR    CD1 3486   7.619   7.146   0.477
  423TYR    HD1 3487   7.664   7.123   0.573
  423TYR    CE1 3488   7.482   7.181   0.476
  423TYR    HE1 3489   7.435   7.170   0.572
  423TYR     CZ 3490   7.422   7.222   0.360
  423TYR     OH 3491   7.276   7.247   0.362
  423TYR     HH 3492   7.249   7.266   0.272
  423TYR    CD2 3493   7.624   7.171   0.241
  423TYR    HD2 3494   7.661   7.150   0.142
  423TYR    CE2 3495   7.491   7.210   0.239
  423TYR    HE2 3496   7.429   7.233   0.153
  423TYR      C 3497   7.887   7.356   0.401
  423TYR      O 3498   7.838   7.448   0.346
  424VAL      N 3499   7.904   7.356   0.534
  424VAL     HN 3500   7.950   7.285   0.587
  424VAL     CA 3501   7.867   7.464   0.616
  424VAL     HA 3502   7.762   7.483   0.595
  424VAL     CB 3503   7.879   7.436   0.766
  424VAL     HB 3504   7.969   7.381   0.802
  424VAL    CG1 3505   7.854   7.567   0.856
  424VAL   HG11 3506   7.847   7.543   0.964
  424VAL   HG12 3507   7.765   7.628   0.831
  424VAL   HG13 3508   7.947   7.628   0.857
  424VAL    CG2 3509   7.773   7.327   0.797
  424VAL   HG21 3510   7.766   7.314   0.907
  424VAL   HG22 3511   7.807   7.237   0.742
  424VAL   HG23 3512   7.667   7.348   0.771
  424VAL      C 3513   7.942   7.596   0.589
  424VAL      O 3514   7.881   7.700   0.569
  425THR      N 3515   8.074   7.592   0.560
  425THR     HN 3516   8.126   7.508   0.572
  425THR     CA 3517   8.156   7.706   0.510
  425THR     HA 3518   8.131   7.790   0.574
  425THR     CB 3519   8.301   7.686   0.519
  425THR     HB 3520   8.360   7.770   0.475
  425THR    OG1 3521   8.348   7.569   0.458
  425THR    HG1 3522   8.340   7.495   0.517
  425THR    CG2 3523   8.338   7.686   0.672
  425THR   HG21 3524   8.322   7.790   0.708
  425THR   HG22 3525   8.442   7.657   0.698
  425THR   HG23 3526   8.285   7.607   0.730
  425THR      C 3527   8.113   7.756   0.372
  425THR      O 3528   8.108   7.878   0.350
  426ASN      N 3529   8.070   7.665   0.278
  426ASN     HN 3530   8.076   7.567   0.293
  426ASN     CA 3531   8.033   7.717   0.146
  426ASN     HA 3532   8.082   7.809   0.116
  426ASN     CB 3533   8.079   7.603   0.056
  426ASN    HB1 3534   8.047   7.626  -0.047
  426ASN    HB2 3535   8.041   7.503   0.086
  426ASN     CG 3536   8.232   7.619   0.040
  426ASN    OD1 3537   8.284   7.692  18.820
  426ASN    ND2 3538   8.305   7.534   0.116
  426ASN   HD21 3539   8.405   7.544   0.114
  426ASN   HD22 3540   8.264   7.472   0.182
  426ASN      C 3541   7.888   7.741   0.128
  426ASN      O 3542   7.845   7.776   0.021
  427HSD      N 3543   7.808   7.737   0.239
  427HSD     HN 3544   7.835   7.690   0.323
  427HSD     CA 3545   7.664   7.747   0.212
  427HSD     HA 3546   7.644   7.825   0.140
  427HSD     CB 3547   7.588   7.619   0.164
  427HSD    HB1 3548   7.478   7.635   0.167
  427HSD    HB2 3549   7.621   7.540   0.235
  427HSD    ND1 3550   7.581   7.578  18.777
  427HSD    HD1 3551   7.536   7.663  18.749
  427HSD     CG 3552   7.637   7.553   0.035
  427HSD    CE1 3553   7.638   7.482  18.699
  427HSD    HE1 3554   7.616   7.481  18.593
  427HSD    NE2 3555   7.730   7.405  18.760
  427HSD    CD2 3556   7.728   7.450   0.024
  427HSD    HD2 3557   7.785   7.389   0.092
  427HSD      C 3558   7.599   7.793   0.345
  427HSD      O 3559   7.482   7.761   0.366
  428TYR      N 3560   7.671   7.866   0.434
  428TYR     HN 3561   7.764   7.900   0.420
  428TYR     CA 3562   7.610   7.911   0.558
  428TYR     HA 3563   7.575   7.827   0.617
  428TYR     CB 3564   7.706   7.975   0.663
  428TYR    HB1 3565   7.774   7.905   0.716
  428TYR    HB2 3566   7.656   8.030   0.746
  428TYR     CG 3567   7.793   8.070   0.594
  428TYR    CD1 3568   7.926   8.043   0.557
  428TYR    HD1 3569   7.958   7.944   0.586
  428TYR    CE1 3570   8.009   8.126   0.487
  428TYR    HE1 3571   8.105   8.094   0.450
  428TYR     CZ 3572   7.967   8.254   0.460
  428TYR     OH 3573   8.046   8.349   0.389
  428TYR     HH 3574   7.986   8.417   0.357
  428TYR    CD2 3575   7.754   8.201   0.562
  428TYR    HD2 3576   7.660   8.236   0.602
  428TYR    CE2 3577   7.838   8.295   0.502
  428TYR    HE2 3578   7.795   8.390   0.477
  428TYR      C 3579   7.482   7.996   0.544
  428TYR      O 3580   7.391   7.985   0.623
  429ARG      N 3581   7.473   8.088   0.435
  429ARG     HN 3582   7.546   8.099   0.367
  429ARG     CA 3583   7.354   8.174   0.431
  429ARG     HA 3584   7.336   8.204   0.533
  429ARG     CB 3585   7.385   8.293   0.338
  429ARG    HB1 3586   7.408   8.256   0.236
  429ARG    HB2 3587   7.480   8.339   0.372
  429ARG     CG 3588   7.269   8.387   0.315
  429ARG    HG1 3589   7.218   8.429   0.405
  429ARG    HG2 3590   7.197   8.332   0.251
  429ARG     CD 3591   7.304   8.500   0.220
  429ARG    HD1 3592   7.330   8.454   0.122
  429ARG    HD2 3593   7.393   8.552   0.263
  429ARG     NE 3594   7.187   8.596   0.200
  429ARG     HE 3595   7.108   8.583   0.260
  429ARG     CZ 3596   7.211   8.720   0.171
  429ARG    NH1 3597   7.315   8.761   0.109
  429ARG   HH11 3598   7.391   8.703   0.081
  429ARG   HH12 3599   7.322   8.860   0.095
  429ARG    NH2 3600   7.109   8.798   0.187
  429ARG   HH21 3601   7.121   8.892   0.157
  429ARG   HH22 3602   7.022   8.753   0.207
  429ARG      C 3603   7.230   8.109   0.376
  429ARG      O 3604   7.122   8.126   0.434
  430MET      N 3605   7.241   8.017   0.278
  430MET     HN 3606   7.331   8.010   0.237
  430MET     CA 3607   7.137   7.930   0.228
  430MET     HA 3608   7.057   7.995   0.193
  430MET     CB 3609   7.203   7.843   0.124
  430MET    HB1 3610   7.291   7.795   0.173
  430MET    HB2 3611   7.255   7.901   0.045
  430MET     CG 3612   7.114   7.740   0.056
  430MET    HG1 3613   7.084   7.665   0.132
  430MET    HG2 3614   7.178   7.689  -0.019
  430MET     SD 3615   6.974   7.822  18.839
  430MET     CE 3616   6.912   7.705  18.714
  430MET    HE1 3617   6.847   7.755  18.638
  430MET    HE2 3618   6.847   7.633  18.767
  430MET    HE3 3619   6.992   7.648  18.662
  430MET      C 3620   7.070   7.839   0.333
  430MET      O 3621   6.948   7.845   0.357
  431LEU      N 3622   7.153   7.773   0.411
  431LEU     HN 3623   7.250   7.769   0.386
  431LEU     CA 3624   7.127   7.702   0.530
  431LEU     HA 3625   7.073   7.613   0.501
  431LEU     CB 3626   7.264   7.665   0.587
  431LEU    HB1 3627   7.325   7.758   0.590
  431LEU    HB2 3628   7.322   7.600   0.518
  431LEU     CG 3629   7.266   7.595   0.723
  431LEU     HG 3630   7.194   7.633   0.798
  431LEU    CD1 3631   7.235   7.439   0.704
  431LEU   HD11 3632   7.132   7.429   0.664
  431LEU   HD12 3633   7.244   7.391   0.803
  431LEU   HD13 3634   7.302   7.400   0.624
  431LEU    CD2 3635   7.409   7.602   0.774
  431LEU   HD21 3636   7.430   7.530   0.856
  431LEU   HD22 3637   7.440   7.703   0.807
  431LEU   HD23 3638   7.485   7.577   0.697
  431LEU      C 3639   7.050   7.773   0.635
  431LEU      O 3640   6.946   7.719   0.681
  432CYS      N 3641   7.083   7.891   0.673
  432CYS     HN 3642   7.168   7.923   0.632
  432CYS     CA 3643   7.020   7.970   0.773
  432CYS     HA 3644   7.006   7.895   0.850
  432CYS     CB 3645   7.107   8.086   0.815
  432CYS    HB1 3646   7.063   8.149   0.895
  432CYS    HB2 3647   7.154   8.149   0.736
  432CYS     SG 3648   7.251   8.027   0.912
  432CYS    HG1 3649   7.320   7.993   0.804
  432CYS      C 3650   6.878   8.018   0.730
  432CYS      O 3651   6.778   8.006   0.800
  433ALA      N 3652   6.871   8.057   0.602
  433ALA     HN 3653   6.947   8.049   0.539
  433ALA     CA 3654   6.745   8.094   0.531
  433ALA     HA 3655   6.710   8.176   0.592
  433ALA     CB 3656   6.759   8.143   0.388
  433ALA    HB1 3657   6.656   8.161   0.352
  433ALA    HB2 3658   6.816   8.074   0.322
  433ALA    HB3 3659   6.818   8.237   0.390
  433ALA      C 3660   6.637   7.983   0.537
  433ALA      O 3661   6.520   8.011   0.561
  434VAL      N 3662   6.674   7.856   0.510
  434VAL     HN 3663   6.764   7.851   0.467
  434VAL     CA 3664   6.586   7.738   0.518
  434VAL     HA 3665   6.489   7.761   0.475
  434VAL     CB 3666   6.642   7.617   0.443
  434VAL     HB 3667   6.741   7.592   0.487
  434VAL    CG1 3668   6.548   7.495   0.456
  434VAL   HG11 3669   6.576   7.418   0.381
  434VAL   HG12 3670   6.442   7.527   0.445
  434VAL   HG13 3671   6.565   7.446   0.554
  434VAL    CG2 3672   6.660   7.657   0.297
  434VAL   HG21 3673   6.563   7.699   0.260
  434VAL   HG22 3674   6.695   7.572   0.235
  434VAL   HG23 3675   6.739   7.734   0.287
  434VAL      C 3676   6.558   7.698   0.666
  434VAL      O 3677   6.445   7.673   0.700
  435LEU      N 3678   6.655   7.692   0.761
  435LEU     HN 3679   6.749   7.723   0.752
  435LEU     CA 3680   6.627   7.652   0.896
  435LEU     HA 3681   6.565   7.563   0.900
  435LEU     CB 3682   6.768   7.627   0.969
  435LEU    HB1 3683   6.746   7.605   1.076
  435LEU    HB2 3684   6.840   7.712   0.967
  435LEU     CG 3685   6.842   7.506   0.907
  435LEU     HG 3686   6.889   7.537   0.811
  435LEU    CD1 3687   6.951   7.465   0.996
  435LEU   HD11 3688   7.017   7.553   1.012
  435LEU   HD12 3689   7.023   7.393   0.951
  435LEU   HD13 3690   6.919   7.436   1.099
  435LEU    CD2 3691   6.749   7.384   0.872
  435LEU   HD21 3692   6.814   7.302   0.834
  435LEU   HD22 3693   6.672   7.408   0.795
  435LEU   HD23 3694   6.701   7.355   0.968
  435LEU      C 3695   6.541   7.754   0.976
  435LEU      O 3696   6.468   7.715   1.063
  436GLU      N 3697   6.543   7.887   0.945
  436GLU     HN 3698   6.610   7.928   0.883
  436GLU     CA 3699   6.459   7.989   1.020
  436GLU     HA 3700   6.480   7.973   1.125
  436GLU     CB 3701   6.512   8.125   0.975
  436GLU    HB1 3702   6.528   8.106   0.866
  436GLU    HB2 3703   6.604   8.133   1.037
  436GLU     CG 3704   6.423   8.244   0.996
  436GLU    HG1 3705   6.323   8.229   0.950
  436GLU    HG2 3706   6.462   8.339   0.954
  436GLU     CD 3707   6.402   8.275   1.146
  436GLU    OE1 3708   6.509   8.287   1.211
  436GLU    OE2 3709   6.290   8.279   1.201
  436GLU      C 3710   6.310   7.967   1.007
  436GLU      O 3711   6.243   7.969   1.109
  437PRO      N 3712   6.244   7.929   0.892
  437PRO     CD 3713   6.279   7.998   0.769
  437PRO    HD1 3714   6.342   7.926   0.711
  437PRO    HD2 3715   6.339   8.091   0.781
  437PRO     CA 3716   6.100   7.912   0.902
  437PRO     HA 3717   6.050   7.993   0.954
  437PRO     CB 3718   6.068   7.912   0.752
  437PRO    HB1 3719   5.963   7.936   0.725
  437PRO    HB2 3720   6.095   7.811   0.715
  437PRO     CG 3721   6.149   8.024   0.699
  437PRO    HG1 3722   6.138   8.020   0.588
  437PRO    HG2 3723   6.126   8.125   0.738
  437PRO      C 3724   6.073   7.776   0.969
  437PRO      O 3725   5.968   7.751   1.032
  438ALA      N 3726   6.163   7.679   0.937
  438ALA     HN 3727   6.243   7.699   0.881
  438ALA     CA 3728   6.159   7.540   0.976
  438ALA     HA 3729   6.074   7.486   0.938
  438ALA     CB 3730   6.265   7.461   0.901
  438ALA    HB1 3731   6.245   7.467   0.792
  438ALA    HB2 3732   6.291   7.361   0.940
  438ALA    HB3 3733   6.358   7.520   0.914
  438ALA      C 3734   6.161   7.511   1.128
  438ALA      O 3735   6.079   7.438   1.182
  439LEU      N 3736   6.242   7.580   1.211
  439LEU     HN 3737   6.314   7.636   1.170
  439LEU     CA 3738   6.263   7.549   1.348
  439LEU     HA 3739   6.215   7.456   1.373
  439LEU     CB 3740   6.419   7.523   1.374
  439LEU    HB1 3741   6.431   7.478   1.475
  439LEU    HB2 3742   6.476   7.618   1.365
  439LEU     CG 3743   6.490   7.423   1.280
  439LEU     HG 3744   6.503   7.461   1.176
  439LEU    CD1 3745   6.633   7.394   1.329
  439LEU   HD11 3746   6.678   7.327   1.252
  439LEU   HD12 3747   6.626   7.339   1.425
  439LEU   HD13 3748   6.703   7.479   1.344
  439LEU    CD2 3749   6.409   7.288   1.288
  439LEU   HD21 3750   6.312   7.304   1.237
  439LEU   HD22 3751   6.374   7.270   1.391
  439LEU   HD23 3752   6.448   7.196   1.238
  439LEU      C 3753   6.206   7.640   1.456
  439LEU      O 3754   6.175   7.757   1.430
  440ASN      N 3755   6.174   7.592   1.579
  440ASN     HN 3756   6.170   7.494   1.597
  440ASN     CA 3757   6.128   7.673   1.695
  440ASN     HA 3758   6.052   7.742   1.662
  440ASN     CB 3759   6.073   7.579   1.810
  440ASN    HB1 3760   6.030   7.647   1.886
  440ASN    HB2 3761   6.155   7.522   1.859
  440ASN     CG 3762   5.965   7.482   1.762
  440ASN    OD1 3763   5.900   7.502   1.661
  440ASN    ND2 3764   5.935   7.375   1.832
  440ASN   HD21 3765   5.851   7.332   1.801
  440ASN   HD22 3766   5.967   7.352   1.924
  440ASN      C 3767   6.239   7.769   1.748
  440ASN      O 3768   6.357   7.744   1.724
  441VAL      N 3769   6.200   7.879   1.819
  441VAL     HN 3770   6.104   7.888   1.847
  441VAL     CA 3771   6.280   7.999   1.856
  441VAL     HA 3772   6.319   8.058   1.774
  441VAL     CB 3773   6.185   8.083   1.933
  441VAL     HB 3774   6.143   8.023   2.017
  441VAL    CG1 3775   6.242   8.213   1.978
  441VAL   HG11 3776   6.299   8.207   2.073
  441VAL   HG12 3777   6.169   8.292   2.004
  441VAL   HG13 3778   6.313   8.241   1.897
  441VAL    CG2 3779   6.072   8.129   1.831
  441VAL   HG21 3780   6.121   8.167   1.740
  441VAL   HG22 3781   6.007   8.203   1.881
  441VAL   HG23 3782   6.020   8.037   1.795
  441VAL      C 3783   6.404   7.958   1.936
  441VAL      O 3784   6.516   8.004   1.919
  442LYS      N 3785   6.400   7.869   2.027
  442LYS     HN 3786   6.314   7.834   2.063
  442LYS     CA 3787   6.519   7.808   2.092
  442LYS     HA 3788   6.579   7.889   2.131
  442LYS     CB 3789   6.487   7.730   2.225
  442LYS    HB1 3790   6.423   7.641   2.207
  442LYS    HB2 3791   6.433   7.804   2.289
  442LYS     CG 3792   6.619   7.700   2.305
  442LYS    HG1 3793   6.681   7.625   2.252
  442LYS    HG2 3794   6.577   7.649   2.395
  442LYS     CD 3795   6.701   7.823   2.357
  442LYS    HD1 3796   6.737   7.886   2.273
  442LYS    HD2 3797   6.790   7.785   2.410
  442LYS     CE 3798   6.634   7.921   2.456
  442LYS    HE1 3799   6.620   7.867   2.552
  442LYS    HE2 3800   6.534   7.951   2.419
  442LYS     NZ 3801   6.715   8.043   2.470
  442LYS    HZ1 3802   6.732   8.090   2.379
  442LYS    HZ2 3803   6.812   8.016   2.495
  442LYS    HZ3 3804   6.676   8.116   2.532
  442LYS      C 3805   6.606   7.709   2.009
  442LYS      O 3806   6.725   7.704   2.017
  443GLY      N 3807   6.544   7.639   1.915
  443GLY     HN 3808   6.447   7.648   1.893
  443GLY     CA 3809   6.628   7.559   1.817
  443GLY    HA1 3810   6.563   7.493   1.761
  443GLY    HA2 3811   6.701   7.508   1.877
  443GLY      C 3812   6.707   7.642   1.720
  443GLY      O 3813   6.819   7.609   1.676
  444LYS      N 3814   6.643   7.755   1.677
  444LYS     HN 3815   6.547   7.772   1.697
  444LYS     CA 3816   6.708   7.857   1.591
  444LYS     HA 3817   6.746   7.806   1.504
  444LYS     CB 3818   6.603   7.965   1.552
  444LYS    HB1 3819   6.649   8.045   1.490
  444LYS    HB2 3820   6.547   8.007   1.638
  444LYS     CG 3821   6.489   7.900   1.473
  444LYS    HG1 3822   6.424   7.831   1.532
  444LYS    HG2 3823   6.542   7.845   1.393
  444LYS     CD 3824   6.391   8.001   1.411
  444LYS    HD1 3825   6.317   7.941   1.354
  444LYS    HD2 3826   6.449   8.065   1.343
  444LYS     CE 3827   6.307   8.091   1.505
  444LYS    HE1 3828   6.373   8.161   1.562
  444LYS    HE2 3829   6.249   8.027   1.575
  444LYS     NZ 3830   6.211   8.172   1.423
  444LYS    HZ1 3831   6.165   8.245   1.480
  444LYS    HZ2 3832   6.148   8.104   1.376
  444LYS    HZ3 3833   6.266   8.216   1.346
  444LYS      C 3834   6.830   7.916   1.651
  444LYS      O 3835   6.936   7.913   1.589
  445GLU      N 3836   6.815   7.966   1.776
  445GLU     HN 3837   6.728   7.965   1.825
  445GLU     CA 3838   6.930   8.004   1.855
  445GLU     HA 3839   6.973   8.093   1.813
  445GLU     CB 3840   6.863   8.044   1.984
  445GLU    HB1 3841   6.802   7.961   2.023
  445GLU    HB2 3842   6.785   8.115   1.948
  445GLU     CG 3843   6.947   8.104   2.093
  445GLU    HG1 3844   7.023   8.179   2.062
  445GLU    HG2 3845   7.010   8.030   2.147
  445GLU     CD 3846   6.866   8.159   2.210
  445GLU    OE1 3847   6.928   8.211   2.307
  445GLU    OE2 3848   6.740   8.156   2.214
  445GLU      C 3849   7.041   7.906   1.882
  445GLU      O 3850   7.160   7.939   1.877
  446GLU      N 3851   7.011   7.784   1.926
  446GLU     HN 3852   6.918   7.763   1.956
  446GLU     CA 3853   7.114   7.683   1.955
  446GLU     HA 3854   7.185   7.722   2.026
  446GLU     CB 3855   7.049   7.552   2.006
  446GLU    HB1 3856   7.111   7.461   1.997
  446GLU    HB2 3857   6.954   7.529   1.953
  446GLU     CG 3858   7.017   7.558   2.159
  446GLU    HG1 3859   6.922   7.502   2.172
  446GLU    HG2 3860   6.985   7.661   2.186
  446GLU     CD 3861   7.112   7.503   2.260
  446GLU    OE1 3862   7.226   7.550   2.261
  446GLU    OE2 3863   7.085   7.399   2.327
  446GLU      C 3864   7.188   7.645   1.821
  446GLU      O 3865   7.307   7.614   1.822
  447VAL      N 3866   7.121   7.643   1.701
  447VAL     HN 3867   7.025   7.663   1.682
  447VAL     CA 3868   7.187   7.642   1.568
  447VAL     HA 3869   7.247   7.553   1.558
  447VAL     CB 3870   7.084   7.647   1.452
  447VAL     HB 3871   7.022   7.738   1.465
  447VAL    CG1 3872   7.142   7.678   1.310
  447VAL   HG11 3873   7.207   7.602   1.263
  447VAL   HG12 3874   7.208   7.767   1.307
  447VAL   HG13 3875   7.045   7.701   1.261
  447VAL    CG2 3876   7.013   7.508   1.441
  447VAL   HG21 3877   7.088   7.429   1.419
  447VAL   HG22 3878   6.931   7.503   1.366
  447VAL   HG23 3879   6.973   7.463   1.534
  447VAL      C 3880   7.281   7.758   1.553
  447VAL      O 3881   7.401   7.743   1.527
  448ALA      N 3882   7.227   7.881   1.568
  448ALA     HN 3883   7.133   7.900   1.598
  448ALA     CA 3884   7.307   8.001   1.551
  448ALA     HA 3885   7.344   8.015   1.451
  448ALA     CB 3886   7.217   8.119   1.581
  448ALA    HB1 3887   7.135   8.122   1.506
  448ALA    HB2 3888   7.285   8.205   1.560
  448ALA    HB3 3889   7.169   8.127   1.680
  448ALA      C 3890   7.432   8.013   1.640
  448ALA      O 3891   7.546   8.033   1.600
  449SER      N 3892   7.411   7.980   1.768
  449SER     HN 3893   7.315   7.967   1.792
  449SER     CA 3894   7.521   7.975   1.875
  449SER     HA 3895   7.557   8.077   1.873
  449SER     CB 3896   7.458   7.933   2.013
  449SER    HB1 3897   7.375   7.861   1.998
  449SER    HB2 3898   7.422   8.026   2.063
  449SER     OG 3899   7.556   7.882   2.108
  449SER    HG1 3900   7.586   7.955   2.163
  449SER      C 3901   7.627   7.881   1.838
  449SER      O 3902   7.748   7.912   1.839
  450ALA      N 3903   7.579   7.759   1.805
  450ALA     HN 3904   7.483   7.732   1.801
  450ALA     CA 3905   7.683   7.658   1.768
  450ALA     HA 3906   7.751   7.653   1.851
  450ALA     CB 3907   7.610   7.522   1.739
  450ALA    HB1 3908   7.583   7.474   1.836
  450ALA    HB2 3909   7.679   7.448   1.694
  450ALA    HB3 3910   7.517   7.531   1.679
  450ALA      C 3911   7.760   7.691   1.642
  450ALA      O 3912   7.884   7.686   1.635
  451LEU      N 3913   7.693   7.724   1.540
  451LEU     HN 3914   7.595   7.717   1.556
  451LEU     CA 3915   7.742   7.770   1.407
  451LEU     HA 3916   7.808   7.692   1.373
  451LEU     CB 3917   7.616   7.797   1.320
  451LEU    HB1 3918   7.554   7.863   1.384
  451LEU    HB2 3919   7.561   7.701   1.306
  451LEU     CG 3920   7.639   7.861   1.189
  451LEU     HG 3921   7.706   7.949   1.194
  451LEU    CD1 3922   7.697   7.762   1.099
  451LEU   HD11 3923   7.696   7.801   0.995
  451LEU   HD12 3924   7.639   7.667   1.105
  451LEU   HD13 3925   7.800   7.730   1.129
  451LEU    CD2 3926   7.502   7.912   1.139
  451LEU   HD21 3927   7.427   7.830   1.138
  451LEU   HD22 3928   7.505   7.946   1.033
  451LEU   HD23 3929   7.471   7.996   1.205
  451LEU      C 3930   7.834   7.892   1.395
  451LEU      O 3931   7.938   7.888   1.326
  452VAL      N 3932   7.809   7.995   1.476
  452VAL     HN 3933   7.731   7.993   1.538
  452VAL     CA 3934   7.888   8.121   1.482
  452VAL     HA 3935   7.901   8.160   1.382
  452VAL     CB 3936   7.818   8.225   1.559
  452VAL     HB 3937   7.777   8.186   1.655
  452VAL    CG1 3938   7.910   8.346   1.587
  452VAL   HG11 3939   7.942   8.394   1.492
  452VAL   HG12 3940   7.993   8.320   1.656
  452VAL   HG13 3941   7.843   8.422   1.632
  452VAL    CG2 3942   7.702   8.285   1.482
  452VAL   HG21 3943   7.731   8.320   1.380
  452VAL   HG22 3944   7.653   8.370   1.534
  452VAL   HG23 3945   7.632   8.201   1.460
  452VAL      C 3946   8.027   8.089   1.532
  452VAL      O 3947   8.128   8.116   1.465
  453HSD      N 3948   8.032   8.002   1.637
  453HSD     HN 3949   7.951   7.982   1.691
  453HSD     CA 3950   8.157   7.944   1.686
  453HSD     HA 3951   8.219   8.027   1.715
  453HSD     CB 3952   8.137   7.851   1.804
  453HSD    HB1 3953   8.228   7.790   1.826
  453HSD    HB2 3954   8.061   7.770   1.795
  453HSD    ND1 3955   7.999   8.004   1.953
  453HSD    HD1 3956   7.910   8.001   1.908
  453HSD     CG 3957   8.113   7.929   1.934
  453HSD    CE1 3958   8.014   8.071   2.069
  453HSD    HE1 3959   7.942   8.146   2.101
  453HSD    NE2 3960   8.137   8.048   2.124
  453HSD    CD2 3961   8.194   7.949   2.043
  453HSD    HD2 3962   8.296   7.918   2.062
  453HSD      C 3963   8.234   7.862   1.591
  453HSD      O 3964   8.356   7.867   1.580
  454ILE      N 3965   8.160   7.772   1.511
  454ILE     HN 3966   8.061   7.779   1.508
  454ILE     CA 3967   8.228   7.697   1.402
  454ILE     HA 3968   8.307   7.646   1.454
  454ILE     CB 3969   8.134   7.598   1.329
  454ILE     HB 3970   8.045   7.656   1.299
  454ILE    CG2 3971   8.184   7.535   1.195
  454ILE   HG21 3972   8.098   7.480   1.151
  454ILE   HG22 3973   8.257   7.454   1.218
  454ILE   HG23 3974   8.225   7.614   1.128
  454ILE    CG1 3975   8.093   7.494   1.424
  454ILE   HG11 3976   8.109   7.523   1.530
  454ILE   HG12 3977   8.165   7.411   1.406
  454ILE     CD 3978   7.951   7.443   1.424
  454ILE    HD1 3979   7.945   7.350   1.484
  454ILE    HD2 3980   7.914   7.421   1.321
  454ILE    HD3 3981   7.884   7.517   1.473
  454ILE      C 3982   8.295   7.788   1.300
  454ILE      O 3983   8.417   7.778   1.273
  455LEU      N 3984   8.217   7.890   1.254
  455LEU     HN 3985   8.121   7.891   1.282
  455LEU     CA 3986   8.250   7.977   1.143
  455LEU     HA 3987   8.306   7.921   1.070
  455LEU     CB 3988   8.127   8.047   1.089
  455LEU    HB1 3989   8.157   8.130   1.022
  455LEU    HB2 3990   8.080   8.097   1.177
  455LEU     CG 3991   8.038   7.948   1.005
  455LEU     HG 3992   8.011   7.858   1.064
  455LEU    CD1 3993   7.911   8.033   0.961
  455LEU   HD11 3994   7.854   8.055   1.054
  455LEU   HD12 3995   7.858   7.978   0.881
  455LEU   HD13 3996   7.942   8.125   0.905
  455LEU    CD2 3997   8.106   7.890   0.876
  455LEU   HD21 3998   8.025   7.825   0.834
  455LEU   HD22 3999   8.197   7.831   0.899
  455LEU   HD23 4000   8.140   7.960   0.798
  455LEU      C 4001   8.357   8.082   1.182
  455LEU      O 4002   8.440   8.118   1.103
  456GLN      N 4003   8.359   8.125   1.314
  456GLN     HN 4004   8.287   8.112   1.382
  456GLN     CA 4005   8.470   8.200   1.369
  456GLN     HA 4006   8.484   8.285   1.304
  456GLN     CB 4007   8.425   8.276   1.501
  456GLN    HB1 4008   8.377   8.207   1.573
  456GLN    HB2 4009   8.338   8.342   1.480
  456GLN     CG 4010   8.532   8.355   1.585
  456GLN    HG1 4011   8.607   8.287   1.632
  456GLN    HG2 4012   8.478   8.419   1.658
  456GLN     CD 4013   8.599   8.455   1.492
  456GLN    OE1 4014   8.577   8.478   1.372
  456GLN    NE2 4015   8.698   8.520   1.554
  456GLN   HE21 4016   8.760   8.577   1.500
  456GLN   HE22 4017   8.728   8.486   1.644
  456GLN      C 4018   8.600   8.127   1.381
  456GLN      O 4019   8.705   8.181   1.363
  457SER      N 4020   8.592   7.995   1.417
  457SER     HN 4021   8.511   7.948   1.450
  457SER     CA 4022   8.716   7.919   1.433
  457SER     HA 4023   8.787   7.974   1.493
  457SER     CB 4024   8.689   7.793   1.504
  457SER    HB1 4025   8.658   7.711   1.436
  457SER    HB2 4026   8.606   7.807   1.577
  457SER     OG 4027   8.804   7.743   1.566
  457SER    HG1 4028   8.846   7.804   1.626
  457SER      C 4029   8.785   7.886   1.298
  457SER      O 4030   8.904   7.859   1.288
  458THR      N 4031   8.699   7.893   1.190
  458THR     HN 4032   8.603   7.905   1.216
  458THR     CA 4033   8.726   7.880   1.047
  458THR     HA 4034   8.825   7.838   1.036
  458THR     CB 4035   8.631   7.779   0.977
  458THR     HB 4036   8.637   7.778   0.866
  458THR    OG1 4037   8.495   7.803   1.013
  458THR    HG1 4038   8.496   7.789   1.108
  458THR    CG2 4039   8.675   7.641   1.037
  458THR   HG21 4040   8.677   7.638   1.148
  458THR   HG22 4041   8.771   7.625   0.984
  458THR   HG23 4042   8.598   7.569   1.002
  458THR      C 4043   8.734   8.015   0.971
  458THR      O 4044   8.755   8.008   0.850
  459GLY      N 4045   8.713   8.126   1.034
  459GLY     HN 4046   8.700   8.109   1.132
  459GLY     CA 4047   8.729   8.263   0.990
  459GLY    HA1 4048   8.824   8.274   0.940
  459GLY    HA2 4049   8.727   8.323   1.080
  459GLY      C 4050   8.624   8.312   0.880
  459GLY      O 4051   8.652   8.397   0.800
  460LYS      N 4052   8.501   8.269   0.886
  460LYS     HN 4053   8.483   8.221   0.972
  460LYS     CA 4054   8.395   8.299   0.793
  460LYS     HA 4055   8.430   8.363   0.713
  460LYS     CB 4056   8.329   8.172   0.733
  460LYS    HB1 4057   8.241   8.204   0.674
  460LYS    HB2 4058   8.296   8.110   0.819
  460LYS     CG 4059   8.422   8.088   0.647
  460LYS    HG1 4060   8.363   8.005   0.602
  460LYS    HG2 4061   8.515   8.056   0.699
  460LYS     CD 4062   8.483   8.164   0.530
  460LYS    HD1 4063   8.521   8.086   0.461
  460LYS    HD2 4064   8.575   8.208   0.574
  460LYS     CE 4065   8.399   8.260   0.449
  460LYS    HE1 4066   8.340   8.324   0.518
  460LYS    HE2 4067   8.334   8.195   0.386
  460LYS     NZ 4068   8.491   8.344   0.363
  460LYS    HZ1 4069   8.453   8.335   0.267
  460LYS    HZ2 4070   8.585   8.299   0.361
  460LYS    HZ3 4071   8.499   8.444   0.389
  460LYS      C 4072   8.287   8.371   0.864
  460LYS      O 4073   8.174   8.392   0.821
  461ALA      N 4074   8.315   8.408   0.990
  461ALA     HN 4075   8.406   8.396   1.029
  461ALA     CA 4076   8.216   8.473   1.076
  461ALA     HA 4077   8.118   8.430   1.061
  461ALA     CB 4078   8.251   8.459   1.226
  461ALA    HB1 4079   8.263   8.358   1.271
  461ALA    HB2 4080   8.163   8.494   1.286
  461ALA    HB3 4081   8.335   8.530   1.243
  461ALA      C 4082   8.193   8.615   1.040
  461ALA      O 4083   8.076   8.654   1.045
  462LYS      N 4084   8.291   8.693   0.991
  462LYS     HN 4085   8.381   8.651   0.997
  462LYS     CA 4086   8.284   8.830   0.957
  462LYS     HA 4087   8.241   8.878   1.044
  462LYS     CB 4088   8.418   8.894   0.927
  462LYS    HB1 4089   8.392   8.996   0.893
  462LYS    HB2 4090   8.484   8.838   0.857
  462LYS     CG 4091   8.506   8.899   1.055
  462LYS    HG1 4092   8.523   8.803   1.109
  462LYS    HG2 4093   8.456   8.956   1.137
  462LYS     CD 4094   8.650   8.951   1.043
  462LYS    HD1 4095   8.685   8.953   1.148
  462LYS    HD2 4096   8.642   9.051   0.995
  462LYS     CE 4097   8.744   8.885   0.944
  462LYS    HE1 4098   8.702   8.885   0.841
  462LYS    HE2 4099   8.751   8.781   0.983
  462LYS     NZ 4100   8.874   8.949   0.934
  462LYS    HZ1 4101   8.910   8.932   0.838
  462LYS    HZ2 4102   8.950   8.919   0.997
  462LYS    HZ3 4103   8.856   9.051   0.946
  462LYS      C 4104   8.179   8.848   0.842
  462LYS      O 4105   8.087   8.927   0.836
  463ASP      N 4106   8.199   8.761   0.746
  463ASP     HN 4107   8.286   8.715   0.740
  463ASP     CA 4108   8.125   8.736   0.625
  463ASP     HA 4109   8.125   8.823   0.561
  463ASP     CB 4110   8.198   8.626   0.554
  463ASP    HB1 4111   8.141   8.604   0.460
  463ASP    HB2 4112   8.203   8.531   0.612
  463ASP     CG 4113   8.336   8.670   0.493
  463ASP    OD1 4114   8.368   8.793   0.496
  463ASP    OD2 4115   8.402   8.581   0.440
  463ASP      C 4116   7.978   8.689   0.652
  463ASP      O 4117   7.888   8.748   0.586
  464PHE      N 4118   7.954   8.596   0.741
  464PHE     HN 4119   8.030   8.551   0.787
  464PHE     CA 4120   7.831   8.548   0.782
  464PHE     HA 4121   7.770   8.509   0.701
  464PHE     CB 4122   7.855   8.426   0.880
  464PHE    HB1 4123   7.923   8.446   0.965
  464PHE    HB2 4124   7.903   8.344   0.822
  464PHE     CG 4125   7.734   8.365   0.939
  464PHE    CD1 4126   7.728   8.324   1.072
  464PHE    HD1 4127   7.805   8.341   1.145
  464PHE    CE1 4128   7.604   8.281   1.127
  464PHE    HE1 4129   7.601   8.254   1.232
  464PHE     CZ 4130   7.492   8.261   1.049
  464PHE     HZ 4131   7.399   8.217   1.083
  464PHE    CD2 4132   7.617   8.341   0.855
  464PHE    HD2 4133   7.607   8.366   0.750
  464PHE    CE2 4134   7.499   8.290   0.910
  464PHE    HE2 4135   7.418   8.269   0.842
  464PHE      C 4136   7.736   8.657   0.844
  464PHE      O 4137   7.632   8.682   0.792
  465LEU      N 4138   7.789   8.732   0.946
  465LEU     HN 4139   7.874   8.704   0.991
  465LEU     CA 4140   7.721   8.841   1.020
  465LEU     HA 4141   7.620   8.808   1.044
  465LEU     CB 4142   7.796   8.875   1.144
  465LEU    HB1 4143   7.769   8.979   1.173
  465LEU    HB2 4144   7.905   8.870   1.121
  465LEU     CG 4145   7.769   8.779   1.270
  465LEU     HG 4146   7.834   8.817   1.352
  465LEU    CD1 4147   7.627   8.798   1.318
  465LEU   HD11 4148   7.558   8.737   1.257
  465LEU   HD12 4149   7.589   8.903   1.320
  465LEU   HD13 4150   7.627   8.756   1.421
  465LEU    CD2 4151   7.814   8.637   1.250
  465LEU   HD21 4152   7.792   8.583   1.344
  465LEU   HD22 4153   7.922   8.624   1.228
  465LEU   HD23 4154   7.758   8.590   1.166
  465LEU      C 4155   7.706   8.965   0.931
  465LEU      O 4156   7.617   9.043   0.959
  466SER      N 4157   7.791   8.982   0.828
  466SER     HN 4158   7.867   8.919   0.811
  466SER     CA 4159   7.772   9.086   0.726
  466SER     HA 4160   7.750   9.178   0.778
  466SER     CB 4161   7.896   9.112   0.635
  466SER    HB1 4162   7.890   9.195   0.561
  466SER    HB2 4163   7.918   9.012   0.591
  466SER     OG 4164   7.997   9.146   0.722
  466SER    HG1 4165   8.016   9.073   0.780
  466SER      C 4166   7.646   9.050   0.638
  466SER      O 4167   7.553   9.133   0.620
  467ASP      N 4168   7.638   8.929   0.582
  467ASP     HN 4169   7.715   8.866   0.590
  467ASP     CA 4170   7.526   8.887   0.494
  467ASP     HA 4171   7.515   8.954   0.410
  467ASP     CB 4172   7.548   8.747   0.424
  467ASP    HB1 4173   7.455   8.698   0.388
  467ASP    HB2 4174   7.596   8.696   0.511
  467ASP     CG 4175   7.654   8.762   0.319
  467ASP    OD1 4176   7.697   8.873   0.279
  467ASP    OD2 4177   7.686   8.654   0.259
  467ASP      C 4178   7.393   8.889   0.578
  467ASP      O 4179   7.289   8.941   0.533
  468MET      N 4180   7.401   8.840   0.706
  468MET     HN 4181   7.478   8.788   0.744
  468MET     CA 4182   7.287   8.833   0.790
  468MET     HA 4183   7.216   8.764   0.745
  468MET     CB 4184   7.324   8.765   0.922
  468MET    HB1 4185   7.242   8.760   0.997
  468MET    HB2 4186   7.403   8.828   0.967
  468MET     CG 4187   7.352   8.608   0.909
  468MET    HG1 4188   7.407   8.583   1.002
  468MET    HG2 4189   7.425   8.586   0.829
  468MET     SD 4190   7.204   8.496   0.898
  468MET     CE 4191   7.209   8.450   0.712
  468MET    HE1 4192   7.103   8.444   0.680
  468MET    HE2 4193   7.255   8.349   0.698
  468MET    HE3 4194   7.260   8.528   0.652
  468MET      C 4195   7.200   8.956   0.818
  468MET      O 4196   7.076   8.948   0.813
  469ALA      N 4197   7.268   9.070   0.845
  469ALA     HN 4198   7.367   9.078   0.842
  469ALA     CA 4199   7.204   9.196   0.864
  469ALA     HA 4200   7.138   9.190   0.949
  469ALA     CB 4201   7.304   9.306   0.899
  469ALA    HB1 4202   7.377   9.314   0.815
  469ALA    HB2 4203   7.354   9.277   0.993
  469ALA    HB3 4204   7.259   9.406   0.918
  469ALA      C 4205   7.121   9.249   0.747
  469ALA      O 4206   7.010   9.296   0.763
  470MET      N 4207   7.175   9.225   0.626
  470MET     HN 4208   7.257   9.171   0.610
  470MET     CA 4209   7.117   9.284   0.509
  470MET     HA 4210   7.102   9.389   0.530
  470MET     CB 4211   7.227   9.288   0.403
  470MET    HB1 4212   7.186   9.332   0.309
  470MET    HB2 4213   7.256   9.184   0.376
  470MET     CG 4214   7.353   9.376   0.453
  470MET    HG1 4215   7.431   9.384   0.375
  470MET    HG2 4216   7.401   9.320   0.537
  470MET     SD 4217   7.318   9.544   0.505
  470MET     CE 4218   7.232   9.586   0.353
  470MET    HE1 4219   7.134   9.534   0.360
  470MET    HE2 4220   7.294   9.554   0.266
  470MET    HE3 4221   7.211   9.695   0.340
  470MET      C 4222   6.987   9.233   0.468
  470MET      O 4223   6.905   9.307   0.424
  471SER      N 4224   6.964   9.103   0.491
  471SER     HN 4225   7.041   9.043   0.512
  471SER     CA 4226   6.828   9.046   0.476
  471SER     HA 4227   6.779   9.103   0.397
  471SER     CB 4228   6.827   8.905   0.424
  471SER    HB1 4229   6.878   8.910   0.326
  471SER    HB2 4230   6.727   8.859   0.405
  471SER     OG 4231   6.907   8.819   0.509
  471SER    HG1 4232   6.880   8.810   0.601
  471SER      C 4233   6.737   9.070   0.593
  471SER      O 4234   6.610   9.076   0.581
  472GLU      N 4235   6.788   9.098   0.717
  472GLU     HN 4236   6.887   9.094   0.725
  472GLU     CA 4237   6.705   9.159   0.824
  472GLU     HA 4238   6.624   9.087   0.834
  472GLU     CB 4239   6.771   9.173   0.956
  472GLU    HB1 4240   6.705   9.229   1.026
  472GLU    HB2 4241   6.865   9.232   0.953
  472GLU     CG 4242   6.809   9.040   1.032
  472GLU    HG1 4243   6.850   9.052   1.134
  472GLU    HG2 4244   6.887   8.988   0.972
  472GLU     CD 4245   6.686   8.945   1.054
  472GLU    OE1 4246   6.633   8.937   1.170
  472GLU    OE2 4247   6.632   8.881   0.958
  472GLU      C 4248   6.653   9.301   0.786
  472GLU      O 4249   6.535   9.340   0.799
  473VAL      N 4250   6.744   9.386   0.734
  473VAL     HN 4251   6.836   9.352   0.714
  473VAL     CA 4252   6.719   9.526   0.701
  473VAL     HA 4253   6.676   9.567   0.791
  473VAL     CB 4254   6.847   9.590   0.669
  473VAL     HB 4255   6.907   9.528   0.599
  473VAL    CG1 4256   6.841   9.730   0.603
  473VAL   HG11 4257   6.937   9.783   0.624
  473VAL   HG12 4258   6.758   9.786   0.650
  473VAL   HG13 4259   6.817   9.723   0.495
  473VAL    CG2 4260   6.930   9.613   0.799
  473VAL   HG21 4261   6.877   9.678   0.871
  473VAL   HG22 4262   7.028   9.661   0.780
  473VAL   HG23 4263   6.945   9.516   0.851
  473VAL      C 4264   6.618   9.534   0.595
  473VAL      O 4265   6.562   9.645   0.587
  474ASP      N 4266   6.592   9.435   0.508
  474ASP     HN 4267   6.637   9.350   0.534
  474ASP     CA 4268   6.490   9.430   0.413
  474ASP     HA 4269   6.505   9.505   0.336
  474ASP     CB 4270   6.490   9.300   0.326
  474ASP    HB1 4271   6.397   9.267   0.275
  474ASP    HB2 4272   6.503   9.213   0.394
  474ASP     CG 4273   6.593   9.298   0.219
  474ASP    OD1 4274   6.617   9.190   0.168
  474ASP    OD2 4275   6.639   9.405   0.170
  474ASP      C 4276   6.351   9.454   0.462
  474ASP      O 4277   6.268   9.514   0.395
  475ARG      N 4278   6.325   9.417   0.597
  475ARG     HN 4279   6.396   9.369   0.648
  475ARG     CA 4280   6.204   9.428   0.665
  475ARG     HA 4281   6.121   9.422   0.596
  475ARG     CB 4282   6.197   9.314   0.770
  475ARG    HB1 4283   6.091   9.320   0.804
  475ARG    HB2 4284   6.267   9.331   0.854
  475ARG     CG 4285   6.214   9.175   0.714
  475ARG    HG1 4286   6.325   9.165   0.707
  475ARG    HG2 4287   6.181   9.170   0.608
  475ARG     CD 4288   6.142   9.060   0.783
  475ARG    HD1 4289   6.154   8.961   0.733
  475ARG    HD2 4290   6.033   9.083   0.785
  475ARG     NE 4291   6.204   9.052   0.921
  475ARG     HE 4292   6.156   9.081   1.003
  475ARG     CZ 4293   6.322   9.004   0.944
  475ARG    NH1 4294   6.401   8.958   0.853
  475ARG   HH11 4295   6.384   8.971   0.755
  475ARG   HH12 4296   6.491   8.923   0.878
  475ARG    NH2 4297   6.355   9.002   1.070
  475ARG   HH21 4298   6.279   9.022   1.131
  475ARG   HH22 4299   6.453   8.991   1.086
  475ARG      C 4300   6.190   9.561   0.750
  475ARG      O 4301   6.079   9.598   0.787
  476PHE      N 4302   6.301   9.632   0.782
  476PHE     HN 4303   6.392   9.592   0.768
  476PHE     CA 4304   6.313   9.751   0.868
  476PHE     HA 4305   6.235   9.743   0.942
  476PHE     CB 4306   6.452   9.756   0.939
  476PHE    HB1 4307   6.434   9.834   1.016
  476PHE    HB2 4308   6.536   9.781   0.871
  476PHE     CG 4309   6.490   9.633   1.017
  476PHE    CD1 4310   6.391   9.545   1.075
  476PHE    HD1 4311   6.288   9.572   1.056
  476PHE    CE1 4312   6.426   9.440   1.158
  476PHE    HE1 4313   6.352   9.377   1.205
  476PHE     CZ 4314   6.562   9.417   1.182
  476PHE     HZ 4315   6.595   9.333   1.241
  476PHE    CD2 4316   6.621   9.608   1.042
  476PHE    HD2 4317   6.694   9.671   0.995
  476PHE    CE2 4318   6.658   9.497   1.121
  476PHE    HE2 4319   6.763   9.475   1.131
  476PHE      C 4320   6.291   9.875   0.787
  476PHE      O 4321   6.298   9.984   0.845
  477MET      N 4322   6.271   9.862   0.651
  477MET     HN 4323   6.253   9.772   0.613
  477MET     CA 4324   6.274   9.972   0.559
  477MET     HA 4325   6.362  10.033   0.571
  477MET     CB 4326   6.276   9.918   0.416
  477MET    HB1 4327   6.275  10.003   0.345
  477MET    HB2 4328   6.185   9.857   0.393
  477MET     CG 4329   6.400   9.830   0.369
  477MET    HG1 4330   6.374   9.801   0.264
  477MET    HG2 4331   6.402   9.741   0.436
  477MET     SD 4332   6.549   9.940   0.385
  477MET     CE 4333   6.550   9.993   0.208
  477MET    HE1 4334   6.454  10.037   0.173
  477MET    HE2 4335   6.579   9.905   0.147
  477MET    HE3 4336   6.633  10.066   0.193
  477MET      C 4337   6.160  10.073   0.580
  477MET      O 4338   6.200  10.190   0.596
  478GLU      N 4339   6.029  10.036   0.580
  478GLU     HN 4340   5.994   9.943   0.578
  478GLU     CA 4341   5.920  10.128   0.612
  478GLU     HA 4342   5.951  10.214   0.553
  478GLU     CB 4343   5.777  10.082   0.563
  478GLU    HB1 4344   5.684  10.120   0.611
  478GLU    HB2 4345   5.774   9.974   0.592
  478GLU     CG 4346   5.760  10.090   0.410
  478GLU    HG1 4347   5.844  10.034   0.363
  478GLU    HG2 4348   5.753  10.198   0.384
  478GLU     CD 4349   5.634  10.018   0.373
  478GLU    OE1 4350   5.532  10.085   0.342
  478GLU    OE2 4351   5.641   9.893   0.366
  478GLU      C 4352   5.913  10.171   0.757
  478GLU      O 4353   5.898  10.286   0.793
  479ARG      N 4354   5.935  10.073   0.847
  479ARG     HN 4355   5.951   9.978   0.823
  479ARG     CA 4356   5.928  10.097   0.993
  479ARG     HA 4357   5.921  10.202   1.014
  479ARG     CB 4358   5.802  10.033   1.054
  479ARG    HB1 4359   5.792  10.044   1.164
  479ARG    HB2 4360   5.807   9.932   1.008
  479ARG     CG 4361   5.665  10.075   0.999
  479ARG    HG1 4362   5.589  10.009   1.046
  479ARG    HG2 4363   5.668  10.036   0.895
  479ARG     CD 4364   5.624  10.217   1.011
  479ARG    HD1 4365   5.698  10.280   0.958
  479ARG    HD2 4366   5.604  10.256   1.113
  479ARG     NE 4367   5.499  10.227   0.926
  479ARG     HE 4368   5.476  10.149   0.867
  479ARG     CZ 4369   5.420  10.334   0.917
  479ARG    NH1 4370   5.434  10.427   1.005
  479ARG   HH11 4371   5.374  10.506   0.999
  479ARG   HH12 4372   5.513  10.439   1.065
  479ARG    NH2 4373   5.341  10.350   0.816
  479ARG   HH21 4374   5.356  10.287   0.740
  479ARG   HH22 4375   5.300  10.439   0.792
  479ARG      C 4376   6.044  10.045   1.081
  479ARG      O 4377   6.080   9.933   1.098
  480GLU      N 4378   6.108  10.139   1.158
  480GLU     HN 4379   6.086  10.236   1.153
  480GLU     CA 4380   6.209  10.118   1.258
  480GLU     HA 4381   6.293  10.068   1.213
  480GLU     CB 4382   6.258  10.258   1.314
  480GLU    HB1 4383   6.315  10.235   1.406
  480GLU    HB2 4384   6.177  10.326   1.345
  480GLU     CG 4385   6.364  10.337   1.227
  480GLU    HG1 4386   6.328  10.351   1.123
  480GLU    HG2 4387   6.459  10.279   1.221
  480GLU     CD 4388   6.407  10.474   1.286
  480GLU    OE1 4389   6.329  10.537   1.357
  480GLU    OE2 4390   6.510  10.532   1.240
  480GLU      C 4391   6.160  10.043   1.379
  480GLU      O 4392   6.237   9.964   1.436
  481HSD      N 4393   6.031  10.064   1.415
  481HSD     HN 4394   5.977  10.128   1.359
  481HSD     CA 4395   5.970  10.008   1.533
  481HSD     HA 4396   6.028  10.049   1.615
  481HSD     CB 4397   5.825  10.055   1.560
  481HSD    HB1 4398   5.817  10.164   1.577
  481HSD    HB2 4399   5.784  10.015   1.656
  481HSD    ND1 4400   5.676   9.880   1.466
  481HSD    HD1 4401   5.693   9.808   1.533
  481HSD     CG 4402   5.723  10.012   1.456
  481HSD    CE1 4403   5.569   9.876   1.376
  481HSD    HE1 4404   5.509   9.785   1.373
  481HSD    NE2 4405   5.547   9.990   1.309
  481HSD    CD2 4406   5.646  10.078   1.366
  481HSD    HD2 4407   5.642  10.178   1.323
  481HSD      C 4408   5.983   9.858   1.540
  481HSD      O 4409   5.980   9.802   1.654
  482LEU      N 4410   5.991   9.790   1.424
  482LEU     HN 4411   5.995   9.841   1.338
  482LEU     CA 4412   5.999   9.650   1.410
  482LEU     HA 4413   5.914   9.598   1.453
  482LEU     CB 4414   5.989   9.622   1.257
  482LEU    HB1 4415   6.009   9.514   1.241
  482LEU    HB2 4416   6.071   9.672   1.200
  482LEU     CG 4417   5.856   9.663   1.190
  482LEU     HG 4418   5.825   9.769   1.198
  482LEU    CD1 4419   5.877   9.637   1.040
  482LEU   HD11 4420   5.792   9.674   0.979
  482LEU   HD12 4421   5.879   9.526   1.032
  482LEU   HD13 4422   5.970   9.674   0.991
  482LEU    CD2 4423   5.743   9.579   1.230
  482LEU   HD21 4424   5.662   9.590   1.155
  482LEU   HD22 4425   5.694   9.603   1.326
  482LEU   HD23 4426   5.769   9.471   1.229
  482LEU      C 4427   6.138   9.591   1.453
  482LEU      O 4428   6.150   9.473   1.486
  483ILE      N 4429   6.247   9.672   1.451
  483ILE     HN 4430   6.225   9.769   1.451
  483ILE     CA 4431   6.389   9.627   1.477
  483ILE     HA 4432   6.408   9.563   1.392
  483ILE     CB 4433   6.498   9.744   1.483
  483ILE     HB 4434   6.461   9.817   1.558
  483ILE    CG2 4435   6.641   9.689   1.511
  483ILE   HG21 4436   6.719   9.757   1.469
  483ILE   HG22 4437   6.655   9.592   1.458
  483ILE   HG23 4438   6.661   9.672   1.618
  483ILE    CG1 4439   6.492   9.817   1.346
  483ILE   HG11 4440   6.389   9.836   1.308
  483ILE   HG12 4441   6.536   9.752   1.267
  483ILE     CD 4442   6.561   9.948   1.358
  483ILE    HD1 4443   6.671   9.947   1.344
  483ILE    HD2 4444   6.537  10.001   1.452
  483ILE    HD3 4445   6.522  10.007   1.272
  483ILE      C 4446   6.404   9.555   1.608
  483ILE      O 4447   6.370   9.597   1.722
  484PHE      N 4448   6.438   9.427   1.589
  484PHE     HN 4449   6.430   9.383   1.500
  484PHE     CA 4450   6.487   9.334   1.687
  484PHE     HA 4451   6.495   9.239   1.637
  484PHE     CB 4452   6.630   9.361   1.751
  484PHE    HB1 4453   6.657   9.283   1.825
  484PHE    HB2 4454   6.635   9.465   1.791
  484PHE     CG 4455   6.754   9.361   1.658
  484PHE    CD1 4456   6.881   9.370   1.717
  484PHE    HD1 4457   6.891   9.378   1.824
  484PHE    CE1 4458   6.997   9.364   1.643
  484PHE    HE1 4459   7.098   9.379   1.678
  484PHE     CZ 4460   6.988   9.342   1.505
  484PHE     HZ 4461   7.074   9.358   1.442
  484PHE    CD2 4462   6.746   9.331   1.516
  484PHE    HD2 4463   6.649   9.317   1.472
  484PHE    CE2 4464   6.868   9.313   1.440
  484PHE    HE2 4465   6.867   9.284   1.336
  484PHE      C 4466   6.377   9.296   1.785
  484PHE      O 4467   6.401   9.259   1.900
  485ARG      N 4468   6.249   9.295   1.740
  485ARG     HN 4469   6.246   9.354   1.660
  485ARG     CA 4470   6.131   9.239   1.805
  485ARG     HA 4471   6.149   9.239   1.912
  485ARG     CB 4472   6.012   9.337   1.780
  485ARG    HB1 4473   5.912   9.290   1.771
  485ARG    HB2 4474   6.024   9.377   1.677
  485ARG     CG 4475   6.001   9.443   1.892
  485ARG    HG1 4476   6.003   9.392   1.990
  485ARG    HG2 4477   5.898   9.486   1.886
  485ARG     CD 4478   6.105   9.559   1.899
  485ARG    HD1 4479   6.075   9.609   1.805
  485ARG    HD2 4480   6.206   9.513   1.897
  485ARG     NE 4481   6.082   9.631   2.025
  485ARG     HE 4482   6.086   9.576   2.108
  485ARG     CZ 4483   6.032   9.750   2.030
  485ARG    NH1 4484   6.000   9.798   2.146
  485ARG   HH11 4485   5.944   9.881   2.145
  485ARG   HH12 4486   6.007   9.735   2.223
  485ARG    NH2 4487   6.010   9.819   1.920
  485ARG   HH21 4488   6.014   9.779   1.828
  485ARG   HH22 4489   5.955   9.902   1.930
  485ARG      C 4490   6.096   9.093   1.768
  485ARG      O 4491   6.040   9.017   1.846
  486GLU      N 4492   6.161   9.045   1.658
  486GLU     HN 4493   6.214   9.107   1.601
  486GLU     CA 4494   6.162   8.905   1.614
  486GLU     HA 4495   6.069   8.861   1.647
  486GLU     CB 4496   6.158   8.891   1.461
  486GLU    HB1 4497   6.175   8.785   1.433
  486GLU    HB2 4498   6.256   8.933   1.429
  486GLU     CG 4499   6.027   8.947   1.395
  486GLU    HG1 4500   5.985   9.036   1.445
  486GLU    HG2 4501   5.952   8.865   1.403
  486GLU     CD 4502   6.043   8.975   1.242
  486GLU    OE1 4503   5.969   8.908   1.161
  486GLU    OE2 4504   6.121   9.069   1.201
  486GLU      C 4505   6.281   8.832   1.674
  486GLU      O 4506   6.386   8.892   1.688
  487ASN      N 4507   6.269   8.700   1.722
  487ASN     HN 4508   6.177   8.659   1.724
  487ASN     CA 4509   6.382   8.619   1.749
  487ASN     HA 4510   6.468   8.683   1.764
  487ASN     CB 4511   6.362   8.527   1.876
  487ASN    HB1 4512   6.446   8.455   1.882
  487ASN    HB2 4513   6.264   8.479   1.853
  487ASN     CG 4514   6.353   8.598   2.010
  487ASN    OD1 4515   6.316   8.714   2.025
  487ASN    ND2 4516   6.398   8.527   2.115
  487ASN   HD21 4517   6.434   8.435   2.101
  487ASN   HD22 4518   6.376   8.560   2.207
  487ASN      C 4519   6.417   8.530   1.636
  487ASN      O 4520   6.410   8.407   1.638
  488THR      N 4521   6.460   8.592   1.525
  488THR     HN 4522   6.469   8.691   1.533
  488THR     CA 4523   6.525   8.529   1.408
  488THR     HA 4524   6.456   8.452   1.377
  488THR     CB 4525   6.561   8.625   1.297
  488THR     HB 4526   6.621   8.577   1.217
  488THR    OG1 4527   6.633   8.738   1.350
  488THR    HG1 4528   6.645   8.789   1.269
  488THR    CG2 4529   6.438   8.678   1.227
  488THR   HG21 4530   6.365   8.701   1.308
  488THR   HG22 4531   6.399   8.602   1.156
  488THR   HG23 4532   6.444   8.773   1.170
  488THR      C 4533   6.649   8.464   1.451
  488THR      O 4534   6.711   8.516   1.545
  489LEU      N 4535   6.687   8.353   1.384
  489LEU     HN 4536   6.620   8.317   1.319
  489LEU     CA 4537   6.818   8.281   1.380
  489LEU     HA 4538   6.820   8.229   1.474
  489LEU     CB 4539   6.808   8.176   1.273
  489LEU    HB1 4540   6.799   8.217   1.170
  489LEU    HB2 4541   6.705   8.136   1.289
  489LEU     CG 4542   6.896   8.051   1.281
  489LEU     HG 4543   6.911   8.015   1.385
  489LEU    CD1 4544   6.813   7.951   1.201
  489LEU   HD11 4545   6.806   7.988   1.096
  489LEU   HD12 4546   6.710   7.923   1.232
  489LEU   HD13 4547   6.879   7.861   1.194
  489LEU    CD2 4548   7.038   8.076   1.229
  489LEU   HD21 4549   7.021   8.104   1.123
  489LEU   HD22 4550   7.098   7.983   1.233
  489LEU   HD23 4551   7.077   8.167   1.281
  489LEU      C 4552   6.927   8.383   1.349
  489LEU      O 4553   7.025   8.396   1.420
  490ALA      N 4554   6.907   8.475   1.250
  490ALA     HN 4555   6.840   8.462   1.177
  490ALA     CA 4556   7.000   8.589   1.221
  490ALA     HA 4557   7.092   8.551   1.180
  490ALA     CB 4558   6.936   8.656   1.104
  490ALA    HB1 4559   6.849   8.723   1.125
  490ALA    HB2 4560   6.902   8.583   1.028
  490ALA    HB3 4561   7.004   8.715   1.039
  490ALA      C 4562   7.030   8.683   1.332
  490ALA      O 4563   7.142   8.709   1.360
  491THR      N 4564   6.928   8.736   1.410
  491THR     HN 4565   6.837   8.704   1.386
  491THR     CA 4566   6.956   8.808   1.528
  491THR     HA 4567   7.020   8.892   1.507
  491THR     CB 4568   6.841   8.871   1.606
  491THR     HB 4569   6.788   8.788   1.658
  491THR    OG1 4570   6.753   8.940   1.514
  491THR    HG1 4571   6.708   8.870   1.466
  491THR    CG2 4572   6.889   8.980   1.698
  491THR   HG21 4573   6.953   9.047   1.636
  491THR   HG22 4574   6.969   8.941   1.764
  491THR   HG23 4575   6.808   9.024   1.758
  491THR      C 4576   7.035   8.727   1.637
  491THR      O 4577   7.130   8.776   1.694
  492LYS      N 4578   6.999   8.598   1.664
  492LYS     HN 4579   6.933   8.541   1.615
  492LYS     CA 4580   7.057   8.520   1.765
  492LYS     HA 4581   7.058   8.582   1.854
  492LYS     CB 4582   6.974   8.391   1.810
  492LYS    HB1 4583   7.040   8.324   1.868
  492LYS    HB2 4584   6.942   8.327   1.724
  492LYS     CG 4585   6.848   8.428   1.890
  492LYS    HG1 4586   6.806   8.333   1.930
  492LYS    HG2 4587   6.766   8.468   1.826
  492LYS     CD 4588   6.872   8.517   2.016
  492LYS    HD1 4589   6.908   8.621   2.000
  492LYS    HD2 4590   6.954   8.462   2.067
  492LYS     CE 4591   6.751   8.518   2.111
  492LYS    HE1 4592   6.735   8.420   2.160
  492LYS    HE2 4593   6.663   8.553   2.053
  492LYS     NZ 4594   6.781   8.613   2.215
  492LYS    HZ1 4595   6.696   8.633   2.273
  492LYS    HZ2 4596   6.820   8.697   2.169
  492LYS    HZ3 4597   6.859   8.592   2.280
  492LYS      C 4598   7.206   8.491   1.736
  492LYS      O 4599   7.284   8.502   1.828
  493ALA      N 4600   7.245   8.480   1.610
  493ALA     HN 4601   7.172   8.466   1.543
  493ALA     CA 4602   7.384   8.480   1.557
  493ALA     HA 4603   7.437   8.404   1.613
  493ALA     CB 4604   7.389   8.452   1.402
  493ALA    HB1 4605   7.338   8.355   1.384
  493ALA    HB2 4606   7.492   8.453   1.361
  493ALA    HB3 4607   7.346   8.541   1.351
  493ALA      C 4608   7.456   8.610   1.588
  493ALA      O 4609   7.576   8.606   1.609
  494ILE      N 4610   7.396   8.729   1.580
  494ILE     HN 4611   7.296   8.734   1.572
  494ILE     CA 4612   7.454   8.857   1.626
  494ILE     HA 4613   7.554   8.868   1.587
  494ILE     CB 4614   7.370   8.980   1.595
  494ILE     HB 4615   7.268   8.966   1.638
  494ILE    CG2 4616   7.438   9.102   1.659
  494ILE   HG21 4617   7.449   9.097   1.769
  494ILE   HG22 4618   7.379   9.190   1.626
  494ILE   HG23 4619   7.539   9.114   1.613
  494ILE    CG1 4620   7.367   9.012   1.445
  494ILE   HG11 4621   7.349   8.911   1.403
  494ILE   HG12 4622   7.464   9.044   1.401
  494ILE     CD 4623   7.251   9.100   1.390
  494ILE    HD1 4624   7.158   9.055   1.431
  494ILE    HD2 4625   7.260   9.098   1.279
  494ILE    HD3 4626   7.263   9.202   1.432
  494ILE      C 4627   7.479   8.847   1.778
  494ILE      O 4628   7.582   8.884   1.835
  495GLU      N 4629   7.377   8.793   1.851
  495GLU     HN 4630   7.291   8.771   1.805
  495GLU     CA 4631   7.379   8.791   1.996
  495GLU     HA 4632   7.398   8.885   2.046
  495GLU     CB 4633   7.234   8.753   2.057
  495GLU    HB1 4634   7.200   8.658   2.010
  495GLU    HB2 4635   7.165   8.837   2.032
  495GLU     CG 4636   7.218   8.740   2.210
  495GLU    HG1 4637   7.243   8.832   2.268
  495GLU    HG2 4638   7.270   8.655   2.259
  495GLU     CD 4639   7.067   8.703   2.243
  495GLU    OE1 4640   6.982   8.797   2.233
  495GLU    OE2 4641   7.048   8.584   2.282
  495GLU      C 4642   7.490   8.701   2.049
  495GLU      O 4643   7.556   8.736   2.141
  496GLU      N 4644   7.519   8.583   1.986
  496GLU     HN 4645   7.462   8.552   1.910
  496GLU     CA 4646   7.634   8.507   2.006
  496GLU     HA 4647   7.634   8.488   2.112
  496GLU     CB 4648   7.628   8.370   1.943
  496GLU    HB1 4649   7.616   8.384   1.834
  496GLU    HB2 4650   7.537   8.321   1.982
  496GLU     CG 4651   7.747   8.274   1.976
  496GLU    HG1 4652   7.842   8.324   1.950
  496GLU    HG2 4653   7.738   8.177   1.922
  496GLU     CD 4654   7.748   8.248   2.127
  496GLU    OE1 4655   7.669   8.160   2.175
  496GLU    OE2 4656   7.836   8.304   2.196
  496GLU      C 4657   7.770   8.572   1.959
  496GLU      O 4658   7.874   8.573   2.026
  497TYR      N 4659   7.776   8.629   1.831
  497TYR     HN 4660   7.700   8.625   1.766
  497TYR     CA 4661   7.899   8.689   1.778
  497TYR     HA 4662   7.971   8.609   1.769
  497TYR     CB 4663   7.869   8.734   1.636
  497TYR    HB1 4664   7.795   8.817   1.632
  497TYR    HB2 4665   7.819   8.657   1.573
  497TYR     CG 4666   7.996   8.773   1.568
  497TYR    CD1 4667   8.015   8.911   1.543
  497TYR    HD1 4668   7.945   8.984   1.579
  497TYR    CE1 4669   8.130   8.956   1.480
  497TYR    HE1 4670   8.136   9.062   1.460
  497TYR     CZ 4671   8.228   8.870   1.441
  497TYR     OH 4672   8.343   8.921   1.376
  497TYR     HH 4673   8.331   9.015   1.364
  497TYR    CD2 4674   8.104   8.676   1.538
  497TYR    HD2 4675   8.083   8.574   1.566
  497TYR    CE2 4676   8.225   8.730   1.483
  497TYR    HE2 4677   8.308   8.667   1.456
  497TYR      C 4678   7.948   8.801   1.869
  497TYR      O 4679   8.063   8.805   1.889
  498MET      N 4680   7.861   8.887   1.925
  498MET     HN 4681   7.774   8.875   1.877
  498MET     CA 4682   7.887   8.985   2.026
  498MET     HA 4683   7.974   9.045   2.000
  498MET     CB 4684   7.762   9.079   2.041
  498MET    HB1 4685   7.756   9.142   2.133
  498MET    HB2 4686   7.677   9.008   2.043
  498MET     CG 4687   7.737   9.180   1.924
  498MET    HG1 4688   7.643   9.239   1.929
  498MET    HG2 4689   7.739   9.124   1.829
  498MET     SD 4690   7.855   9.314   1.894
  498MET     CE 4691   7.858   9.380   2.060
  498MET    HE1 4692   7.879   9.489   2.057
  498MET    HE2 4693   7.936   9.331   2.121
  498MET    HE3 4694   7.763   9.380   2.118
  498MET      C 4695   7.940   8.931   2.161
  498MET      O 4696   8.048   8.980   2.208
  499ARG      N 4697   7.881   8.826   2.223
  499ARG     HN 4698   7.800   8.783   2.183
  499ARG     CA 4699   7.953   8.763   2.340
  499ARG     HA 4700   7.972   8.835   2.418
  499ARG     CB 4701   7.873   8.645   2.410
  499ARG    HB1 4702   7.944   8.605   2.486
  499ARG    HB2 4703   7.852   8.568   2.333
  499ARG     CG 4704   7.737   8.683   2.466
  499ARG    HG1 4705   7.671   8.730   2.390
  499ARG    HG2 4706   7.745   8.762   2.544
  499ARG     CD 4707   7.673   8.564   2.536
  499ARG    HD1 4708   7.591   8.594   2.605
  499ARG    HD2 4709   7.751   8.510   2.594
  499ARG     NE 4710   7.630   8.461   2.436
  499ARG     HE 4711   7.694   8.390   2.407
  499ARG     CZ 4712   7.509   8.431   2.398
  499ARG    NH1 4713   7.401   8.488   2.447
  499ARG   HH11 4714   7.400   8.557   2.519
  499ARG   HH12 4715   7.315   8.441   2.426
  499ARG    NH2 4716   7.486   8.330   2.322
  499ARG   HH21 4717   7.563   8.271   2.296
  499ARG   HH22 4718   7.393   8.294   2.324
  499ARG      C 4719   8.086   8.694   2.304
  499ARG      O 4720   8.184   8.732   2.361
  500LEU      N 4721   8.087   8.606   2.202
  500LEU     HN 4722   8.010   8.586   2.141
  500LEU     CA 4723   8.207   8.544   2.150
  500LEU     HA 4724   8.243   8.482   2.231
  500LEU     CB 4725   8.179   8.450   2.028
  500LEU    HB1 4726   8.137   8.506   1.942
  500LEU    HB2 4727   8.107   8.369   2.051
  500LEU     CG 4728   8.304   8.382   1.959
  500LEU     HG 4729   8.369   8.467   1.929
  500LEU    CD1 4730   8.391   8.294   2.043
  500LEU   HD11 4731   8.342   8.197   2.069
  500LEU   HD12 4732   8.410   8.348   2.139
  500LEU   HD13 4733   8.494   8.288   2.001
  500LEU    CD2 4734   8.251   8.316   1.828
  500LEU   HD21 4735   8.187   8.385   1.769
  500LEU   HD22 4736   8.183   8.233   1.857
  500LEU   HD23 4737   8.330   8.279   1.760
  500LEU      C 4738   8.329   8.629   2.128
  500LEU      O 4739   8.437   8.606   2.185
  501ILE      N 4740   8.312   8.739   2.052
  501ILE     HN 4741   8.224   8.765   2.012
  501ILE     CA 4742   8.421   8.831   2.022
  501ILE     HA 4743   8.511   8.773   2.006
  501ILE     CB 4744   8.390   8.901   1.889
  501ILE     HB 4745   8.289   8.947   1.896
  501ILE    CG2 4746   8.504   9.005   1.846
  501ILE   HG21 4747   8.478   9.074   1.763
  501ILE   HG22 4748   8.599   8.950   1.828
  501ILE   HG23 4749   8.529   9.067   1.935
  501ILE    CG1 4750   8.372   8.802   1.766
  501ILE   HG11 4751   8.356   8.861   1.674
  501ILE   HG12 4752   8.283   8.738   1.782
  501ILE     CD 4753   8.492   8.709   1.748
  501ILE    HD1 4754   8.488   8.636   1.832
  501ILE    HD2 4755   8.585   8.770   1.745
  501ILE    HD3 4756   8.477   8.663   1.648
  501ILE      C 4757   8.443   8.936   2.132
  501ILE      O 4758   8.561   8.974   2.151
  502GLY      N 4759   8.346   8.983   2.205
  502GLY     HN 4760   8.252   8.949   2.196
  502GLY     CA 4761   8.363   9.105   2.284
  502GLY    HA1 4762   8.304   9.182   2.235
  502GLY    HA2 4763   8.465   9.140   2.284
  502GLY      C 4764   8.339   9.090   2.434
  502GLY      O 4765   8.330   9.186   2.513
  503GLN      N 4766   8.339   8.963   2.492
  503GLN     HN 4767   8.345   8.890   2.424
  503GLN     CA 4768   8.333   8.942   2.640
  503GLN     HA 4769   8.244   8.990   2.678
  503GLN     CB 4770   8.322   8.796   2.680
  503GLN    HB1 4771   8.237   8.762   2.618
  503GLN    HB2 4772   8.284   8.799   2.785
  503GLN     CG 4773   8.452   8.702   2.676
  503GLN    HG1 4774   8.428   8.605   2.723
  503GLN    HG2 4775   8.542   8.737   2.732
  503GLN     CD 4776   8.493   8.689   2.528
  503GLN    OE1 4777   8.574   8.754   2.470
  503GLN    NE2 4778   8.418   8.588   2.457
  503GLN   HE21 4779   8.433   8.586   2.358
  503GLN   HE22 4780   8.348   8.536   2.505
  503GLN      C 4781   8.447   9.011   2.723
  503GLN      O 4782   8.434   9.064   2.833
  504LYS      N 4783   8.571   9.000   2.676
  504LYS     HN 4784   8.587   8.953   2.590
  504LYS     CA 4785   8.692   9.063   2.742
  504LYS     HA 4786   8.698   9.055   2.849
  504LYS     CB 4787   8.819   8.992   2.686
  504LYS    HB1 4788   8.855   9.036   2.590
  504LYS    HB2 4789   8.783   8.890   2.660
  504LYS     CG 4790   8.928   8.964   2.788
  504LYS    HG1 4791   8.994   8.887   2.742
  504LYS    HG2 4792   8.883   8.916   2.878
  504LYS     CD 4793   9.009   9.092   2.836
  504LYS    HD1 4794   9.071   9.056   2.920
  504LYS    HD2 4795   8.940   9.158   2.894
  504LYS     CE 4796   9.089   9.159   2.723
  504LYS    HE1 4797   9.025   9.215   2.652
  504LYS    HE2 4798   9.149   9.084   2.668
  504LYS     NZ 4799   9.182   9.254   2.780
  504LYS    HZ1 4800   9.147   9.348   2.806
  504LYS    HZ2 4801   9.255   9.267   2.707
  504LYS    HZ3 4802   9.231   9.222   2.866
  504LYS      C 4803   8.693   9.211   2.707
  504LYS      O 4804   8.751   9.282   2.789
  505TYR      N 4805   8.627   9.257   2.604
  505TYR     HN 4806   8.598   9.190   2.536
  505TYR     CA 4807   8.616   9.393   2.570
  505TYR     HA 4808   8.718   9.427   2.566
  505TYR     CB 4809   8.558   9.426   2.426
  505TYR    HB1 4810   8.472   9.357   2.416
  505TYR    HB2 4811   8.633   9.401   2.348
  505TYR     CG 4812   8.507   9.566   2.410
  505TYR    CD1 4813   8.367   9.592   2.397
  505TYR    HD1 4814   8.300   9.507   2.390
  505TYR    CE1 4815   8.316   9.715   2.390
  505TYR    HE1 4816   8.209   9.728   2.389
  505TYR     CZ 4817   8.402   9.828   2.402
  505TYR     OH 4818   8.356   9.958   2.421
  505TYR     HH 4819   8.423  10.021   2.447
  505TYR    CD2 4820   8.591   9.680   2.417
  505TYR    HD2 4821   8.696   9.663   2.437
  505TYR    CE2 4822   8.541   9.812   2.412
  505TYR    HE2 4823   8.600   9.903   2.419
  505TYR      C 4824   8.548   9.477   2.685
  505TYR      O 4825   8.601   9.583   2.723
  506LEU      N 4826   8.441   9.425   2.753
  506LEU     HN 4827   8.387   9.352   2.712
  506LEU     CA 4828   8.376   9.476   2.871
  506LEU     HA 4829   8.329   9.566   2.834
  506LEU     CB 4830   8.256   9.389   2.921
  506LEU    HB1 4831   8.203   9.439   3.005
  506LEU    HB2 4832   8.309   9.304   2.969
  506LEU     CG 4833   8.157   9.332   2.820
  506LEU     HG 4834   8.216   9.305   2.730
  506LEU    CD1 4835   8.090   9.212   2.883
  506LEU   HD11 4836   8.166   9.131   2.880
  506LEU   HD12 4837   7.996   9.183   2.832
  506LEU   HD13 4838   8.057   9.231   2.987
  506LEU    CD2 4839   8.058   9.444   2.780
  506LEU   HD21 4840   7.990   9.467   2.864
  506LEU   HD22 4841   7.986   9.403   2.705
  506LEU   HD23 4842   8.110   9.538   2.754
  506LEU      C 4843   8.471   9.508   2.985
  506LEU      O 4844   8.470   9.614   3.047
  507LYS      N 4845   8.567   9.409   3.011
  507LYS     HN 4846   8.558   9.326   2.956
  507LYS     CA 4847   8.658   9.411   3.126
  507LYS     HA 4848   8.609   9.430   3.220
  507LYS     CB 4849   8.741   9.275   3.128
  507LYS    HB1 4850   8.837   9.286   3.184
  507LYS    HB2 4851   8.766   9.251   3.022
  507LYS     CG 4852   8.666   9.156   3.188
  507LYS    HG1 4853   8.693   9.057   3.145
  507LYS    HG2 4854   8.561   9.175   3.158
  507LYS     CD 4855   8.667   9.149   3.340
  507LYS    HD1 4856   8.569   9.107   3.371
  507LYS    HD2 4857   8.659   9.255   3.374
  507LYS     CE 4858   8.799   9.109   3.413
  507LYS    HE1 4859   8.792   9.129   3.522
  507LYS    HE2 4860   8.886   9.166   3.375
  507LYS     NZ 4861   8.831   8.962   3.389
  507LYS    HZ1 4862   8.739   8.913   3.398
  507LYS    HZ2 4863   8.896   8.923   3.460
  507LYS    HZ3 4864   8.860   8.935   3.293
  507LYS      C 4865   8.755   9.537   3.107
  507LYS      O 4866   8.780   9.609   3.205
  508ASP      N 4867   8.802   9.555   2.983
  508ASP     HN 4868   8.766   9.506   2.904
  508ASP     CA 4869   8.885   9.665   2.943
  508ASP     HA 4870   8.943   9.687   3.030
  508ASP     CB 4871   8.961   9.648   2.811
  508ASP    HB1 4872   9.010   9.739   2.769
  508ASP    HB2 4873   8.895   9.604   2.734
  508ASP     CG 4874   9.072   9.546   2.829
  508ASP    OD1 4875   9.130   9.510   2.720
  508ASP    OD2 4876   9.107   9.494   2.937
  508ASP      C 4877   8.801   9.798   2.940
  508ASP      O 4878   8.836   9.903   2.998
  509ALA      N 4879   8.680   9.799   2.880
  509ALA     HN 4880   8.651   9.710   2.844
  509ALA     CA 4881   8.596   9.921   2.865
  509ALA     HA 4882   8.670   9.996   2.839
  509ALA     CB 4883   8.508   9.896   2.740
  509ALA    HB1 4884   8.435   9.976   2.714
  509ALA    HB2 4885   8.442   9.807   2.747
  509ALA    HB3 4886   8.573   9.887   2.650
  509ALA      C 4887   8.507   9.972   2.982
  509ALA      O 4888   8.490  10.092   3.001
  510ILE      N 4889   8.447   9.888   3.056
  510ILE     HN 4890   8.453   9.791   3.034
  510ILE     CA 4891   8.350   9.929   3.158
  510ILE     HA 4892   8.350  10.036   3.171
  510ILE     CB 4893   8.204   9.891   3.122
  510ILE     HB 4894   8.147   9.912   3.215
  510ILE    CG2 4895   8.161   9.995   3.014
  510ILE   HG21 4896   8.172  10.093   3.065
  510ILE   HG22 4897   8.057   9.979   2.979
  510ILE   HG23 4898   8.226   9.986   2.924
  510ILE    CG1 4899   8.186   9.743   3.080
  510ILE   HG11 4900   8.237   9.671   3.148
  510ILE   HG12 4901   8.240   9.707   2.990
  510ILE     CD 4902   8.040   9.705   3.062
  510ILE    HD1 4903   8.029   9.596   3.042
  510ILE    HD2 4904   8.001   9.758   2.972
  510ILE    HD3 4905   7.970   9.726   3.146
  510ILE      C 4906   8.384   9.877   3.297
  510ILE      O 4907   8.315   9.912   3.395
  511GLY      N 4908   8.495   9.799   3.305
  511GLY     HN 4909   8.533   9.761   3.221
  511GLY     CA 4910   8.561   9.752   3.426
  511GLY    HA1 4911   8.657   9.708   3.403
  511GLY    HA2 4912   8.492   9.675   3.459
  511GLY      C 4913   8.576   9.856   3.543
  511GLY      O 4914   8.519   9.840   3.648
  512GLU      N 4915   8.649   9.961   3.516
  512GLU     HN 4916   8.681   9.961   3.422
  512GLU     CA 4917   8.674  10.071   3.609
  512GLU     HA 4918   8.699  10.033   3.707
  512GLU     CB 4919   8.767  10.178   3.554
  512GLU    HB1 4920   8.782  10.259   3.628
  512GLU    HB2 4921   8.725  10.239   3.471
  512GLU     CG 4922   8.910  10.125   3.520
  512GLU    HG1 4923   8.896  10.025   3.475
  512GLU    HG2 4924   8.969  10.114   3.614
  512GLU     CD 4925   8.988  10.221   3.430
  512GLU    OE1 4926   9.094  10.282   3.466
  512GLU    OE2 4927   8.941  10.243   3.310
  512GLU      C 4928   8.546  10.151   3.644
  512GLU      O 4929   8.524  10.188   3.760
  513PHE      N 4930   8.448  10.174   3.557
  513PHE     HN 4931   8.470  10.143   3.465
  513PHE     CA 4932   8.321  10.226   3.587
  513PHE     HA 4933   8.335  10.320   3.638
  513PHE     CB 4934   8.254  10.252   3.449
  513PHE    HB1 4935   8.233  10.157   3.396
  513PHE    HB2 4936   8.315  10.313   3.379
  513PHE     CG 4937   8.115  10.316   3.460
  513PHE    CD1 4938   8.001  10.237   3.436
  513PHE    HD1 4939   8.006  10.131   3.416
  513PHE    CE1 4940   7.874  10.289   3.448
  513PHE    HE1 4941   7.795  10.221   3.416
  513PHE     CZ 4942   7.854  10.424   3.487
  513PHE     HZ 4943   7.753  10.461   3.499
  513PHE    CD2 4944   8.092  10.448   3.494
  513PHE    HD2 4945   8.182  10.500   3.522
  513PHE    CE2 4946   7.966  10.502   3.505
  513PHE    HE2 4947   7.956  10.607   3.531
  513PHE      C 4948   8.230  10.145   3.679
  513PHE      O 4949   8.168  10.196   3.769
  514ILE      N 4950   8.219  10.011   3.659
  514ILE     HN 4951   8.268   9.975   3.580
  514ILE     CA 4952   8.147   9.926   3.758
  514ILE     HA 4953   8.049   9.964   3.781
  514ILE     CB 4954   8.111   9.782   3.712
  514ILE     HB 4955   8.211   9.736   3.697
  514ILE    CG2 4956   8.026   9.707   3.811
  514ILE   HG21 4957   7.938   9.771   3.834
  514ILE   HG22 4958   8.096   9.681   3.893
  514ILE   HG23 4959   7.987   9.606   3.787
  514ILE    CG1 4960   8.050   9.788   3.570
  514ILE   HG11 4961   8.053   9.683   3.533
  514ILE   HG12 4962   8.118   9.838   3.498
  514ILE     CD 4963   7.910   9.864   3.562
  514ILE    HD1 4964   7.903   9.939   3.644
  514ILE    HD2 4965   7.827   9.790   3.570
  514ILE    HD3 4966   7.896   9.910   3.462
  514ILE      C 4967   8.211   9.922   3.894
  514ILE      O 4968   8.144   9.929   3.994
  515ARG      N 4969   8.349   9.916   3.895
  515ARG     HN 4970   8.398   9.912   3.808
  515ARG     CA 4971   8.425   9.930   4.019
  515ARG     HA 4972   8.410   9.847   4.086
  515ARG     CB 4973   8.579   9.904   3.990
  515ARG    HB1 4974   8.644   9.929   4.077
  515ARG    HB2 4975   8.597   9.973   3.905
  515ARG     CG 4976   8.611   9.765   3.925
  515ARG    HG1 4977   8.542   9.734   3.843
  515ARG    HG2 4978   8.593   9.686   4.001
  515ARG     CD 4979   8.750   9.756   3.871
  515ARG    HD1 4980   8.829   9.762   3.948
  515ARG    HD2 4981   8.782   9.840   3.806
  515ARG     NE 4982   8.769   9.626   3.796
  515ARG     HE 4983   8.754   9.546   3.854
  515ARG     CZ 4984   8.830   9.621   3.677
  515ARG    NH1 4985   8.874   9.729   3.612
  515ARG   HH11 4986   8.916   9.796   3.673
  515ARG   HH12 4987   8.911   9.719   3.519
  515ARG    NH2 4988   8.844   9.508   3.612
  515ARG   HH21 4989   8.803   9.427   3.655
  515ARG   HH22 4990   8.892   9.500   3.525
  515ARG      C 4991   8.411  10.061   4.087
  515ARG      O 4992   8.388  10.062   4.210
  516ALA      N 4993   8.406  10.177   4.021
  516ALA     HN 4994   8.412  10.176   3.921
  516ALA     CA 4995   8.387  10.308   4.077
  516ALA     HA 4996   8.454  10.322   4.160
  516ALA     CB 4997   8.418  10.410   3.969
  516ALA    HB1 4998   8.516  10.394   3.919
  516ALA    HB2 4999   8.404  10.509   4.017
  516ALA    HB3 5000   8.346  10.408   3.884
  516ALA      C 5001   8.238  10.324   4.120
  516ALA      O 5002   8.203  10.381   4.227
  517LEU      N 5003   8.142  10.269   4.052
  517LEU     HN 5004   8.157  10.231   3.961
  517LEU     CA 5005   8.003  10.279   4.080
  517LEU     HA 5006   7.976  10.382   4.095
  517LEU     CB 5007   7.912  10.241   3.963
  517LEU    HB1 5008   7.819  10.187   3.991
  517LEU    HB2 5009   7.949  10.163   3.893
  517LEU     CG 5010   7.847  10.360   3.888
  517LEU     HG 5011   7.804  10.310   3.798
  517LEU    CD1 5012   7.726  10.418   3.965
  517LEU   HD11 5013   7.644  10.344   3.974
  517LEU   HD12 5014   7.682  10.507   3.915
  517LEU   HD13 5015   7.750  10.439   4.072
  517LEU    CD2 5016   7.950  10.468   3.842
  517LEU   HD21 5017   8.005  10.524   3.920
  517LEU   HD22 5018   7.896  10.552   3.793
  517LEU   HD23 5019   8.027  10.419   3.779
  517LEU      C 5020   7.974  10.199   4.204
  517LEU      O 5021   7.893  10.232   4.289
  518TYR      N 5022   8.050  10.088   4.232
  518TYR     HN 5023   8.113  10.048   4.166
  518TYR     CA 5024   8.055  10.003   4.350
  518TYR     HA 5025   7.956   9.966   4.375
  518TYR     CB 5026   8.132   9.871   4.323
  518TYR    HB1 5027   8.162   9.836   4.424
  518TYR    HB2 5028   8.220   9.904   4.263
  518TYR     CG 5029   8.068   9.757   4.248
  518TYR    CD1 5030   7.954   9.762   4.166
  518TYR    HD1 5031   7.908   9.857   4.143
  518TYR    CE1 5032   7.901   9.645   4.108
  518TYR    HE1 5033   7.813   9.649   4.045
  518TYR     CZ 5034   7.967   9.522   4.120
  518TYR     OH 5035   7.896   9.408   4.066
  518TYR     HH 5036   7.937   9.326   4.097
  518TYR    CD2 5037   8.135   9.633   4.258
  518TYR    HD2 5038   8.230   9.627   4.309
  518TYR    CE2 5039   8.085   9.513   4.194
  518TYR    HE2 5040   8.129   9.415   4.209
  518TYR      C 5041   8.121  10.081   4.464
  518TYR      O 5042   8.071  10.090   4.573
  519GLU      N 5043   8.231  10.144   4.441
  519GLU     HN 5044   8.278  10.125   4.356
  519GLU     CA 5045   8.301  10.205   4.565
  519GLU     HA 5046   8.297  10.148   4.657
  519GLU     CB 5047   8.452  10.205   4.531
  519GLU    HB1 5048   8.505  10.260   4.612
  519GLU    HB2 5049   8.459  10.261   4.435
  519GLU     CG 5050   8.514  10.068   4.526
  519GLU    HG1 5051   8.506  10.037   4.419
  519GLU    HG2 5052   8.468   9.996   4.597
  519GLU     CD 5053   8.670  10.069   4.545
  519GLU    OE1 5054   8.739  10.172   4.534
  519GLU    OE2 5055   8.713   9.958   4.579
  519GLU      C 5056   8.258  10.345   4.597
  519GLU      O 5057   8.297  10.404   4.696
  520SER      N 5058   8.182  10.401   4.501
  520SER     HN 5059   8.162  10.341   4.424
  520SER     CA 5060   8.112  10.526   4.520
  520SER     HA 5061   8.178  10.592   4.573
  520SER     CB 5062   8.077  10.603   4.389
  520SER    HB1 5063   8.017  10.691   4.424
  520SER    HB2 5064   8.015  10.537   4.325
  520SER     OG 5065   8.190  10.638   4.310
  520SER    HG1 5066   8.220  10.550   4.287
  520SER      C 5067   7.986  10.505   4.586
  520SER      O 5068   7.914  10.413   4.548
  521GLU      N 5069   7.954  10.580   4.693
  521GLU     HN 5070   8.026  10.641   4.725
  521GLU     CA 5071   7.844  10.539   4.784
  521GLU     HA 5072   7.797  10.450   4.745
  521GLU     CB 5073   7.891  10.503   4.928
  521GLU    HB1 5074   7.805  10.487   4.997
  521GLU    HB2 5075   7.927  10.602   4.964
  521GLU     CG 5076   7.999  10.385   4.928
  521GLU    HG1 5077   8.088  10.406   4.865
  521GLU    HG2 5078   7.941  10.301   4.886
  521GLU     CD 5079   8.042  10.364   5.067
  521GLU    OE1 5080   8.075  10.467   5.133
  521GLU    OE2 5081   8.051  10.247   5.118
  521GLU      C 5082   7.733  10.644   4.789
  521GLU      O 5083   7.634  10.617   4.856
  522GLU      N 5084   7.760  10.758   4.728
  522GLU     HN 5085   7.835  10.766   4.663
  522GLU     CA 5086   7.661  10.864   4.733
  522GLU     HA 5087   7.624  10.882   4.834
  522GLU     CB 5088   7.722  10.998   4.675
  522GLU    HB1 5089   7.645  11.078   4.678
  522GLU    HB2 5090   7.743  10.985   4.567
  522GLU     CG 5091   7.844  11.051   4.750
  522GLU    HG1 5092   7.925  10.980   4.721
  522GLU    HG2 5093   7.819  11.039   4.858
  522GLU     CD 5094   7.886  11.187   4.711
  522GLU    OE1 5095   7.945  11.203   4.599
  522GLU    OE2 5096   7.870  11.286   4.786
  522GLU      C 5097   7.532  10.824   4.656
  522GLU      O 5098   7.544  10.751   4.558
  523ASN      N 5099   7.411  10.863   4.703
  523ASN     HN 5100   7.405  10.924   4.782
  523ASN     CA 5101   7.287  10.818   4.641
  523ASN     HA 5102   7.303  10.719   4.603
  523ASN     CB 5103   7.178  10.803   4.748
  523ASN    HB1 5104   7.158  10.899   4.800
  523ASN    HB2 5105   7.219  10.726   4.816
  523ASN     CG 5106   7.040  10.755   4.702
  523ASN    OD1 5107   7.022  10.714   4.589
  523ASN    ND2 5108   6.938  10.757   4.786
  523ASN   HD21 5109   6.851  10.713   4.761
  523ASN   HD22 5110   6.947  10.801   4.876
  523ASN      C 5111   7.247  10.895   4.514
  523ASN      O 5112   7.264  11.018   4.506
  524CYS      N 5113   7.177  10.831   4.413
  524CYS     HN 5114   7.146  10.741   4.442
  524CYS     CA 5115   7.134  10.891   4.291
  524CYS     HA 5116   7.151  10.998   4.294
  524CYS     CB 5117   7.214  10.845   4.163
  524CYS    HB1 5118   7.187  10.910   4.076
  524CYS    HB2 5119   7.174  10.742   4.150
  524CYS     SG 5120   7.394  10.833   4.179
  524CYS    HG1 5121   7.434  10.846   4.054
  524CYS      C 5122   6.976  10.875   4.265
  524CYS      O 5123   6.937  10.892   4.152
  525GLU      N 5124   6.893  10.849   4.367
  525GLU     HN 5125   6.929  10.821   4.455
  525GLU     CA 5126   6.750  10.826   4.342
  525GLU     HA 5127   6.750  10.743   4.272
  525GLU     CB 5128   6.679  10.770   4.478
  525GLU    HB1 5129   6.682  10.843   4.562
  525GLU    HB2 5130   6.746  10.687   4.510
  525GLU     CG 5131   6.529  10.724   4.449
  525GLU    HG1 5132   6.468  10.816   4.434
  525GLU    HG2 5133   6.496  10.674   4.542
  525GLU     CD 5134   6.511  10.630   4.333
  525GLU    OE1 5135   6.422  10.664   4.249
  525GLU    OE2 5136   6.571  10.523   4.324
  525GLU      C 5137   6.665  10.936   4.278
  525GLU      O 5138   6.688  11.057   4.305
  526VAL      N 5139   6.571  10.898   4.197
  526VAL     HN 5140   6.570  10.799   4.182
  526VAL     CA 5141   6.497  10.986   4.107
  526VAL     HA 5142   6.542  11.084   4.117
  526VAL     CB 5143   6.506  10.940   3.964
  526VAL     HB 5144   6.458  11.018   3.902
  526VAL    CG1 5145   6.659  10.931   3.932
  526VAL   HG11 5146   6.712  10.853   3.991
  526VAL   HG12 5147   6.699  11.033   3.948
  526VAL   HG13 5148   6.690  10.909   3.828
  526VAL    CG2 5149   6.434  10.811   3.935
  526VAL   HG21 5150   6.328  10.807   3.970
  526VAL   HG22 5151   6.486  10.732   3.993
  526VAL   HG23 5152   6.444  10.793   3.826
  526VAL      C 5153   6.350  11.007   4.148
  526VAL      O 5154   6.279  11.081   4.082
  527ASP      N 5155   6.297  10.931   4.242
  527ASP     HN 5156   6.337  10.846   4.273
  527ASP     CA 5157   6.160  10.942   4.273
  527ASP     HA 5158   6.114  10.966   4.178
  527ASP     CB 5159   6.104  10.801   4.318
  527ASP    HB1 5160   6.166  10.775   4.407
  527ASP    HB2 5161   6.119  10.730   4.234
  527ASP     CG 5162   5.971  10.796   4.374
  527ASP    OD1 5163   5.928  10.683   4.413
  527ASP    OD2 5164   5.892  10.893   4.362
  527ASP      C 5165   6.133  11.050   4.385
  527ASP      O 5166   6.186  11.033   4.497
  528PRO      N 5167   6.056  11.153   4.371
  528PRO     CD 5168   5.999  11.187   4.245
  528PRO    HD1 5169   5.949  11.103   4.192
  528PRO    HD2 5170   6.079  11.223   4.176
  528PRO     CA 5171   6.046  11.265   4.465
  528PRO     HA 5172   6.146  11.290   4.496
  528PRO     CB 5173   5.973  11.370   4.380
  528PRO    HB1 5174   6.057  11.420   4.328
  528PRO    HB2 5175   5.906  11.441   4.432
  528PRO     CG 5176   5.898  11.301   4.266
  528PRO    HG1 5177   5.800  11.257   4.295
  528PRO    HG2 5178   5.888  11.355   4.170
  528PRO      C 5179   5.965  11.226   4.592
  528PRO      O 5180   5.952  11.308   4.683
  529ILE      N 5181   5.910  11.099   4.592
  529ILE     HN 5182   5.927  11.041   4.513
  529ILE     CA 5183   5.841  11.039   4.704
  529ILE     HA 5184   5.812  11.119   4.771
  529ILE     CB 5185   5.717  10.964   4.651
  529ILE     HB 5186   5.753  10.884   4.582
  529ILE    CG2 5187   5.635  10.888   4.757
  529ILE   HG21 5188   5.592  10.956   4.834
  529ILE   HG22 5189   5.700  10.810   4.803
  529ILE   HG23 5190   5.550  10.833   4.711
  529ILE    CG1 5191   5.627  11.049   4.558
  529ILE   HG11 5192   5.529  10.998   4.564
  529ILE   HG12 5193   5.668  11.046   4.454
  529ILE     CD 5194   5.613  11.203   4.602
  529ILE    HD1 5195   5.696  11.271   4.570
  529ILE    HD2 5196   5.625  11.206   4.713
  529ILE    HD3 5197   5.516  11.250   4.575
  529ILE      C 5198   5.938  10.945   4.785
  529ILE      O 5199   5.910  10.892   4.892
  530LYS      N 5200   6.066  10.932   4.744
  530LYS     HN 5201   6.090  10.965   4.653
  530LYS     CA 5202   6.171  10.861   4.813
  530LYS     HA 5203   6.135  10.795   4.890
  530LYS     CB 5204   6.227  10.758   4.712
  530LYS    HB1 5205   6.314  10.706   4.758
  530LYS    HB2 5206   6.260  10.805   4.618
  530LYS     CG 5207   6.125  10.649   4.696
  530LYS    HG1 5208   6.038  10.681   4.634
  530LYS    HG2 5209   6.074  10.627   4.792
  530LYS     CD 5210   6.173  10.518   4.631
  530LYS    HD1 5211   6.238  10.463   4.702
  530LYS    HD2 5212   6.238  10.539   4.543
  530LYS     CE 5213   6.063  10.413   4.603
  530LYS    HE1 5214   5.974  10.431   4.666
  530LYS    HE2 5215   6.094  10.307   4.618
  530LYS     NZ 5216   6.017  10.425   4.459
  530LYS    HZ1 5217   5.938  10.362   4.434
  530LYS    HZ2 5218   6.103  10.391   4.412
  530LYS    HZ3 5219   5.993  10.524   4.436
  530LYS      C 5220   6.275  10.960   4.872
  530LYS      O 5221   6.352  10.907   4.950
  531CYS      N 5222   6.272  11.092   4.834
  531CYS     HN 5223   6.202  11.118   4.769
  531CYS     CA 5224   6.389  11.180   4.851
  531CYS     HA 5225   6.467  11.135   4.911
  531CYS     CB 5226   6.430  11.227   4.712
  531CYS    HB1 5227   6.508  11.306   4.713
  531CYS    HB2 5228   6.338  11.260   4.659
  531CYS     SG 5229   6.473  11.098   4.584
  531CYS    HG1 5230   6.353  11.064   4.539
  531CYS      C 5231   6.342  11.299   4.922
  531CYS      O 5232   6.238  11.356   4.886
  532THR      N 5233   6.410  11.346   5.021
  532THR     HN 5234   6.489  11.294   5.055
  532THR     CA 5235   6.402  11.489   5.059
  532THR     HA 5236   6.302  11.526   5.076
  532THR     CB 5237   6.484  11.523   5.190
  532THR     HB 5238   6.467  11.629   5.220
  532THR    OG1 5239   6.622  11.506   5.169
  532THR    HG1 5240   6.630  11.410   5.172
  532THR    CG2 5241   6.430  11.442   5.305
  532THR   HG21 5242   6.450  11.334   5.283
  532THR   HG22 5243   6.322  11.459   5.324
  532THR   HG23 5244   6.483  11.472   5.398
  532THR      C 5245   6.436  11.587   4.944
  532THR      O 5246   6.522  11.565   4.859
  533ALA      N 5247   6.377  11.705   4.937
  533ALA     HN 5248   6.311  11.724   5.009
  533ALA     CA 5249   6.405  11.816   4.848
  533ALA     HA 5250   6.370  11.779   4.752
  533ALA     CB 5251   6.315  11.937   4.880
  533ALA    HB1 5252   6.325  12.014   4.801
  533ALA    HB2 5253   6.343  11.985   4.976
  533ALA    HB3 5254   6.211  11.898   4.872
  533ALA      C 5255   6.553  11.844   4.828
  533ALA      O 5256   6.614  11.856   4.721
  534SER      N 5257   6.616  11.870   4.942
  534SER     HN 5258   6.571  11.849   5.029
  534SER     CA 5259   6.754  11.899   4.949
  534SER     HA 5260   6.767  11.980   4.879
  534SER     CB 5261   6.802  11.928   5.094
  534SER    HB1 5262   6.911  11.944   5.090
  534SER    HB2 5263   6.787  11.840   5.161
  534SER     OG 5264   6.735  12.046   5.136
  534SER    HG1 5265   6.644  12.015   5.143
  534SER      C 5266   6.841  11.782   4.892
  534SER      O 5267   6.926  11.804   4.813
  535SER      N 5268   6.818  11.655   4.940
  535SER     HN 5269   6.750  11.624   5.007
  535SER     CA 5270   6.891  11.541   4.880
  535SER     HA 5271   6.991  11.583   4.871
  535SER     CB 5272   6.913  11.410   4.979
  535SER    HB1 5273   6.980  11.341   4.922
  535SER    HB2 5274   6.812  11.369   5.001
  535SER     OG 5275   6.983  11.453   5.096
  535SER    HG1 5276   7.050  11.508   5.054
  535SER      C 5277   6.851  11.496   4.739
  535SER      O 5278   6.934  11.444   4.668
  536LEU      N 5279   6.731  11.526   4.688
  536LEU     HN 5280   6.662  11.568   4.747
  536LEU     CA 5281   6.687  11.519   4.553
  536LEU     HA 5282   6.725  11.424   4.519
  536LEU     CB 5283   6.534  11.555   4.536
  536LEU    HB1 5284   6.517  11.653   4.586
  536LEU    HB2 5285   6.488  11.480   4.604
  536LEU     CG 5286   6.468  11.560   4.394
  536LEU     HG 5287   6.516  11.642   4.336
  536LEU    CD1 5288   6.476  11.422   4.320
  536LEU   HD11 5289   6.580  11.390   4.299
  536LEU   HD12 5290   6.437  11.435   4.217
  536LEU   HD13 5291   6.410  11.343   4.362
  536LEU    CD2 5292   6.319  11.606   4.405
  536LEU   HD21 5293   6.280  11.545   4.489
  536LEU   HD22 5294   6.267  11.588   4.309
  536LEU   HD23 5295   6.312  11.715   4.426
  536LEU      C 5296   6.780  11.607   4.464
  536LEU      O 5297   6.813  11.564   4.356
  537ALA      N 5298   6.811  11.732   4.507
  537ALA     HN 5299   6.778  11.767   4.594
  537ALA     CA 5300   6.903  11.814   4.431
  537ALA     HA 5301   6.863  11.815   4.331
  537ALA     CB 5302   6.898  11.963   4.480
  537ALA    HB1 5303   6.937  12.026   4.397
  537ALA    HB2 5304   6.956  11.982   4.572
  537ALA    HB3 5305   6.790  11.981   4.497
  537ALA      C 5306   7.045  11.758   4.438
  537ALA      O 5307   7.120  11.763   4.340
  538GLU      N 5308   7.095  11.702   4.549
  538GLU     HN 5309   7.043  11.710   4.633
  538GLU     CA 5310   7.216  11.623   4.552
  538GLU     HA 5311   7.287  11.695   4.514
  538GLU     CB 5312   7.248  11.576   4.700
  538GLU    HB1 5313   7.340  11.514   4.701
  538GLU    HB2 5314   7.166  11.516   4.745
  538GLU     CG 5315   7.269  11.694   4.789
  538GLU    HG1 5316   7.170  11.743   4.798
  538GLU    HG2 5317   7.342  11.773   4.760
  538GLU     CD 5318   7.299  11.654   4.930
  538GLU    OE1 5319   7.398  11.710   4.987
  538GLU    OE2 5320   7.226  11.575   4.994
  538GLU      C 5321   7.218  11.509   4.459
  538GLU      O 5322   7.307  11.503   4.376
  539HSD      N 5323   7.113  11.430   4.460
  539HSD     HN 5324   7.053  11.436   4.540
  539HSD     CA 5325   7.090  11.313   4.373
  539HSD     HA 5326   7.167  11.239   4.390
  539HSD     CB 5327   6.952  11.246   4.402
  539HSD    HB1 5328   6.944  11.167   4.324
  539HSD    HB2 5329   6.863  11.309   4.381
  539HSD    ND1 5330   6.818  11.115   4.553
  539HSD    HD1 5331   6.761  11.093   4.474
  539HSD     CG 5332   6.931  11.185   4.535
  539HSD    CE1 5333   6.811  11.070   4.677
  539HSD    HE1 5334   6.729  11.003   4.702
  539HSD    NE2 5335   6.915  11.109   4.749
  539HSD    CD2 5336   6.995  11.182   4.657
  539HSD    HD2 5337   7.077  11.248   4.683
  539HSD      C 5338   7.091  11.357   4.223
  539HSD      O 5339   7.165  11.295   4.143
  540GLN      N 5340   7.029  11.469   4.187
  540GLN     HN 5341   6.974  11.525   4.248
  540GLN     CA 5342   7.043  11.528   4.055
  540GLN     HA 5343   7.007  11.459   3.981
  540GLN     CB 5344   6.940  11.639   4.031
  540GLN    HB1 5345   6.964  11.695   3.939
  540GLN    HB2 5346   6.939  11.711   4.115
  540GLN     CG 5347   6.795  11.579   4.010
  540GLN    HG1 5348   6.748  11.519   4.091
  540GLN    HG2 5349   6.799  11.507   3.925
  540GLN     CD 5350   6.700  11.688   3.983
  540GLN    OE1 5351   6.716  11.808   3.999
  540GLN    NE2 5352   6.576  11.639   3.955
  540GLN   HE21 5353   6.500  11.703   3.943
  540GLN   HE22 5354   6.569  11.541   3.937
  540GLN      C 5355   7.175  11.572   3.995
  540GLN      O 5356   7.211  11.537   3.884
  541ALA      N 5357   7.258  11.638   4.077
  541ALA     HN 5358   7.244  11.668   4.171
  541ALA     CA 5359   7.396  11.638   4.043
  541ALA     HA 5360   7.409  11.704   3.959
  541ALA     CB 5361   7.480  11.715   4.152
  541ALA    HB1 5362   7.421  11.799   4.195
  541ALA    HB2 5363   7.583  11.740   4.122
  541ALA    HB3 5364   7.494  11.644   4.237
  541ALA      C 5365   7.465  11.503   4.030
  541ALA      O 5366   7.545  11.479   3.936
  542ASN      N 5367   7.438  11.409   4.124
  542ASN     HN 5368   7.364  11.425   4.190
  542ASN     CA 5369   7.503  11.272   4.127
  542ASN     HA 5370   7.609  11.295   4.123
  542ASN     CB 5371   7.482  11.178   4.256
  542ASN    HB1 5372   7.544  11.087   4.247
  542ASN    HB2 5373   7.378  11.142   4.271
  542ASN     CG 5374   7.540  11.241   4.382
  542ASN    OD1 5375   7.629  11.328   4.371
  542ASN    ND2 5376   7.479  11.224   4.505
  542ASN   HD21 5377   7.518  11.277   4.580
  542ASN   HD22 5378   7.399  11.164   4.505
  542ASN      C 5379   7.475  11.190   4.002
  542ASN      O 5380   7.567  11.143   3.933
  543LEU      N 5381   7.355  11.181   3.963
  543LEU     HN 5382   7.284  11.218   4.022
  543LEU     CA 5383   7.313  11.107   3.843
  543LEU     HA 5384   7.362  11.012   3.860
  543LEU     CB 5385   7.158  11.084   3.840
  543LEU    HB1 5386   7.115  11.176   3.795
  543LEU    HB2 5387   7.114  11.078   3.942
  543LEU     CG 5388   7.109  10.965   3.750
  543LEU     HG 5389   7.162  10.977   3.653
  543LEU    CD1 5390   7.130  10.828   3.820
  543LEU   HD11 5391   7.234  10.812   3.855
  543LEU   HD12 5392   7.106  10.746   3.748
  543LEU   HD13 5393   7.064  10.801   3.905
  543LEU    CD2 5394   6.960  10.990   3.723
  543LEU   HD21 5395   6.921  10.910   3.657
  543LEU   HD22 5396   6.940  11.087   3.672
  543LEU   HD23 5397   6.910  10.981   3.822
  543LEU      C 5398   7.372  11.167   3.717
  543LEU      O 5399   7.414  11.093   3.630
  544ARG      N 5400   7.381  11.304   3.705
  544ARG     HN 5401   7.338  11.358   3.777
  544ARG     CA 5402   7.441  11.364   3.586
  544ARG     HA 5403   7.396  11.321   3.498
  544ARG     CB 5404   7.397  11.511   3.591
  544ARG    HB1 5405   7.421  11.556   3.690
  544ARG    HB2 5406   7.287  11.523   3.591
  544ARG     CG 5407   7.464  11.606   3.482
  544ARG    HG1 5408   7.571  11.599   3.510
  544ARG    HG2 5409   7.444  11.714   3.500
  544ARG     CD 5410   7.443  11.552   3.342
  544ARG    HD1 5411   7.337  11.557   3.310
  544ARG    HD2 5412   7.479  11.447   3.343
  544ARG     NE 5413   7.524  11.631   3.246
  544ARG     HE 5414   7.623  11.615   3.238
  544ARG     CZ 5415   7.490  11.747   3.193
  544ARG    NH1 5416   7.368  11.795   3.206
  544ARG   HH11 5417   7.305  11.748   3.269
  544ARG   HH12 5418   7.354  11.890   3.180
  544ARG    NH2 5419   7.579  11.826   3.133
  544ARG   HH21 5420   7.673  11.794   3.135
  544ARG   HH22 5421   7.551  11.922   3.125
  544ARG      C 5422   7.592  11.338   3.578
  544ARG      O 5423   7.630  11.290   3.468
  545MET      N 5424   7.660  11.348   3.693
  545MET     HN 5425   7.613  11.379   3.776
  545MET     CA 5426   7.796  11.316   3.708
  545MET     HA 5427   7.842  11.379   3.633
  545MET     CB 5428   7.854  11.355   3.847
  545MET    HB1 5429   7.768  11.353   3.918
  545MET    HB2 5430   7.889  11.459   3.830
  545MET     CG 5431   7.967  11.279   3.904
  545MET    HG1 5432   8.042  11.274   3.822
  545MET    HG2 5433   7.939  11.177   3.937
  545MET     SD 5434   8.027  11.375   4.046
  545MET     CE 5435   8.136  11.239   4.107
  545MET    HE1 5436   8.169  11.259   4.211
  545MET    HE2 5437   8.225  11.221   4.044
  545MET    HE3 5438   8.085  11.141   4.095
  545MET      C 5439   7.840  11.179   3.662
  545MET      O 5440   7.940  11.161   3.592
  546CYS      N 5441   7.762  11.073   3.693
  546CYS     HN 5442   7.676  11.094   3.738
  546CYS     CA 5443   7.767  10.934   3.644
  546CYS     HA 5444   7.868  10.895   3.655
  546CYS     CB 5445   7.677  10.845   3.722
  546CYS    HB1 5446   7.695  10.741   3.689
  546CYS    HB2 5447   7.570  10.870   3.703
  546CYS     SG 5448   7.703  10.845   3.902
  546CYS    HG1 5449   7.683  10.975   3.919
  546CYS      C 5450   7.742  10.918   3.499
  546CYS      O 5451   7.808  10.831   3.440
  547CYS      N 5452   7.654  11.001   3.445
  547CYS     HN 5453   7.619  11.087   3.483
  547CYS     CA 5454   7.622  10.975   3.303
  547CYS     HA 5455   7.624  10.869   3.284
  547CYS     CB 5456   7.484  11.022   3.271
  547CYS    HB1 5457   7.483  11.009   3.161
  547CYS    HB2 5458   7.457  11.127   3.296
  547CYS     SG 5459   7.355  10.914   3.334
  547CYS    HG1 5460   7.401  10.919   3.458
  547CYS      C 5461   7.719  11.034   3.209
  547CYS      O 5462   7.738  10.980   3.098
  548GLU      N 5463   7.777  11.142   3.245
  548GLU     HN 5464   7.766  11.182   3.336
  548GLU     CA 5465   7.891  11.193   3.172
  548GLU     HA 5466   7.856  11.194   3.070
  548GLU     CB 5467   7.927  11.343   3.193
  548GLU    HB1 5468   8.024  11.362   3.141
  548GLU    HB2 5469   7.946  11.379   3.296
  548GLU     CG 5470   7.808  11.435   3.132
  548GLU    HG1 5471   7.720  11.436   3.200
  548GLU    HG2 5472   7.765  11.388   3.041
  548GLU     CD 5473   7.851  11.580   3.114
  548GLU    OE1 5474   7.918  11.608   3.012
  548GLU    OE2 5475   7.805  11.672   3.186
  548GLU      C 5476   8.008  11.098   3.186
  548GLU      O 5477   8.072  11.076   3.089
  549LEU      N 5478   8.037  11.050   3.305
  549LEU     HN 5479   7.978  11.081   3.379
  549LEU     CA 5480   8.140  10.952   3.319
  549LEU     HA 5481   8.231  10.989   3.273
  549LEU     CB 5482   8.168  10.934   3.479
  549LEU    HB1 5483   8.066  10.906   3.511
  549LEU    HB2 5484   8.197  11.029   3.528
  549LEU     CG 5485   8.266  10.821   3.523
  549LEU     HG 5486   8.236  10.735   3.460
  549LEU    CD1 5487   8.415  10.856   3.497
  549LEU   HD11 5488   8.496  10.787   3.526
  549LEU   HD12 5489   8.440  10.950   3.551
  549LEU   HD13 5490   8.438  10.880   3.391
  549LEU    CD2 5491   8.240  10.774   3.664
  549LEU   HD21 5492   8.245  10.864   3.728
  549LEU   HD22 5493   8.304  10.687   3.692
  549LEU   HD23 5494   8.133  10.743   3.671
  549LEU      C 5495   8.117  10.819   3.241
  549LEU      O 5496   8.205  10.771   3.173
  550ALA      N 5497   7.990  10.769   3.234
  550ALA     HN 5498   7.916  10.816   3.282
  550ALA     CA 5499   7.954  10.650   3.150
  550ALA     HA 5500   8.026  10.575   3.181
  550ALA     CB 5501   7.808  10.603   3.163
  550ALA    HB1 5502   7.733  10.682   3.138
  550ALA    HB2 5503   7.791  10.575   3.269
  550ALA    HB3 5504   7.786  10.517   3.096
  550ALA      C 5505   7.993  10.678   3.007
  550ALA      O 5506   8.061  10.604   2.941
  551LEU      N 5507   7.941  10.793   2.957
  551LEU     HN 5508   7.893  10.863   3.010
  551LEU     CA 5509   7.974  10.838   2.816
  551LEU     HA 5510   7.953  10.765   2.738
  551LEU     CB 5511   7.896  10.970   2.797
  551LEU    HB1 5512   7.914  11.055   2.865
  551LEU    HB2 5513   7.789  10.943   2.813
  551LEU     CG 5514   7.892  11.023   2.651
  551LEU     HG 5515   7.997  11.049   2.623
  551LEU    CD1 5516   7.848  10.910   2.560
  551LEU   HD11 5517   7.816  10.952   2.462
  551LEU   HD12 5518   7.766  10.852   2.608
  551LEU   HD13 5519   7.930  10.837   2.549
  551LEU    CD2 5520   7.810  11.149   2.640
  551LEU   HD21 5521   7.829  11.228   2.715
  551LEU   HD22 5522   7.705  11.114   2.647
  551LEU   HD23 5523   7.822  11.209   2.547
  551LEU      C 5524   8.118  10.861   2.790
  551LEU      O 5525   8.169  10.826   2.683
  552CYS      N 5526   8.190  10.922   2.881
  552CYS     HN 5527   8.146  10.963   2.960
  552CYS     CA 5528   8.334  10.937   2.873
  552CYS     HA 5529   8.362  10.999   2.789
  552CYS     CB 5530   8.389  11.034   2.985
  552CYS    HB1 5531   8.374  10.990   3.086
  552CYS    HB2 5532   8.320  11.120   2.974
  552CYS     SG 5533   8.566  11.071   2.964
  552CYS    HG1 5534   8.593  10.991   3.066
  552CYS      C 5535   8.416  10.801   2.868
  552CYS      O 5536   8.502  10.786   2.784
  553LYS      N 5537   8.385  10.705   2.953
  553LYS     HN 5538   8.314  10.720   3.021
  553LYS     CA 5539   8.443  10.571   2.949
  553LYS     HA 5540   8.550  10.584   2.961
  553LYS     CB 5541   8.400  10.493   3.078
  553LYS    HB1 5542   8.446  10.392   3.081
  553LYS    HB2 5543   8.289  10.490   3.080
  553LYS     CG 5544   8.445  10.547   3.220
  553LYS    HG1 5545   8.427  10.466   3.294
  553LYS    HG2 5546   8.373  10.621   3.260
  553LYS     CD 5547   8.589  10.584   3.244
  553LYS    HD1 5548   8.595  10.649   3.334
  553LYS    HD2 5549   8.607  10.652   3.157
  553LYS     CE 5550   8.686  10.462   3.245
  553LYS    HE1 5551   8.676  10.440   3.137
  553LYS    HE2 5552   8.647  10.379   3.308
  553LYS     NZ 5553   8.821  10.502   3.282
  553LYS    HZ1 5554   8.845  10.576   3.213
  553LYS    HZ2 5555   8.888  10.423   3.275
  553LYS    HZ3 5556   8.823  10.540   3.379
  553LYS      C 5557   8.425  10.487   2.821
  553LYS      O 5558   8.520  10.442   2.758
  554VAL      N 5559   8.297  10.463   2.780
  554VAL     HN 5560   8.224  10.496   2.840
  554VAL     CA 5561   8.270  10.384   2.656
  554VAL     HA 5562   8.333  10.296   2.658
  554VAL     CB 5563   8.117  10.354   2.640
  554VAL     HB 5564   8.078  10.328   2.741
  554VAL    CG1 5565   8.033  10.476   2.611
  554VAL   HG11 5566   8.038  10.511   2.506
  554VAL   HG12 5567   8.046  10.558   2.685
  554VAL   HG13 5568   7.923  10.459   2.617
  554VAL    CG2 5569   8.100  10.242   2.544
  554VAL   HG21 5570   8.161  10.151   2.563
  554VAL   HG22 5571   8.136  10.280   2.446
  554VAL   HG23 5572   7.992  10.215   2.540
  554VAL      C 5573   8.317  10.453   2.524
  554VAL      O 5574   8.373  10.387   2.436
  555VAL      N 5575   8.308  10.587   2.504
  555VAL     HN 5576   8.240  10.641   2.553
  555VAL     CA 5577   8.372  10.641   2.388
  555VAL     HA 5578   8.359  10.588   2.295
  555VAL     CB 5579   8.326  10.786   2.366
  555VAL     HB 5580   8.355  10.849   2.453
  555VAL    CG1 5581   8.383  10.837   2.232
  555VAL   HG11 5582   8.482  10.879   2.258
  555VAL   HG12 5583   8.329  10.927   2.195
  555VAL   HG13 5584   8.404  10.756   2.159
  555VAL    CG2 5585   8.174  10.783   2.349
  555VAL   HG21 5586   8.157  10.730   2.253
  555VAL   HG22 5587   8.133  10.886   2.346
  555VAL   HG23 5588   8.133  10.711   2.422
  555VAL      C 5589   8.529  10.639   2.394
  555VAL      O 5590   8.589  10.614   2.290
  556ASN      N 5591   8.588  10.659   2.517
  556ASN     HN 5592   8.538  10.690   2.598
  556ASN     CA 5593   8.733  10.652   2.522
  556ASN     HA 5594   8.765  10.687   2.425
  556ASN     CB 5595   8.780  10.735   2.642
  556ASN    HB1 5596   8.890  10.728   2.657
  556ASN    HB2 5597   8.724  10.706   2.734
  556ASN     CG 5598   8.760  10.887   2.628
  556ASN    OD1 5599   8.704  10.923   2.525
  556ASN    ND2 5600   8.794  10.967   2.732
  556ASN   HD21 5601   8.849  10.924   2.804
  556ASN   HD22 5602   8.775  11.065   2.735
  556ASN      C 5603   8.791  10.514   2.545
  556ASN      O 5604   8.896  10.492   2.603
  557SER      N 5605   8.716  10.411   2.509
  557SER     HN 5606   8.630  10.440   2.467
  557SER     CA 5607   8.758  10.272   2.507
  557SER     HA 5608   8.849  10.259   2.562
  557SER     CB 5609   8.653  10.170   2.569
  557SER    HB1 5610   8.648  10.206   2.674
  557SER    HB2 5611   8.707  10.073   2.578
  557SER     OG 5612   8.529  10.154   2.502
  557SER    HG1 5613   8.498  10.244   2.500
  557SER      C 5614   8.781  10.220   2.358
  557SER      O 5615   8.797  10.103   2.333
  558HSD      N 5616   8.784  10.314   2.264
  558HSD     HN 5617   8.752  10.405   2.290
  558HSD     CA 5618   8.799  10.284   2.119
  558HSD     HA 5619   8.713  10.228   2.085
  558HSD     CB 5620   8.790  10.411   2.029
  558HSD    HB1 5621   8.885  10.466   2.047
  558HSD    HB2 5622   8.715  10.479   2.074
  558HSD    ND1 5623   8.842  10.478   1.790
  558HSD    HD1 5624   8.881  10.565   1.821
  558HSD     CG 5625   8.793  10.388   1.879
  558HSD    CE1 5626   8.840  10.419   1.672
  558HSD    HE1 5627   8.874  10.456   1.575
  558HSD    NE2 5628   8.794  10.298   1.675
  558HSD    CD2 5629   8.763  10.278   1.806
  558HSD    HD2 5630   8.720  10.188   1.847
  558HSD      C 5631   8.928  10.202   2.092
  558HSD      O 5632   8.944  10.114   2.005
  559CYS      N 5633   9.031  10.239   2.170
  559CYS     HN 5634   9.025  10.322   2.225
  559CYS     CA 5635   9.168  10.182   2.163
  559CYS     HA 5636   9.196  10.185   2.059
  559CYS     CB 5637   9.263  10.265   2.269
  559CYS    HB1 5638   9.263  10.365   2.220
  559CYS    HB2 5639   9.367  10.228   2.258
  559CYS     SG 5640   9.203  10.274   2.443
  559CYS    HG1 5641   9.115  10.372   2.432
  559CYS      C 5642   9.171  10.033   2.189
  559CYS      O 5643   9.251   9.957   2.135
  560VAL      N 5644   9.084   9.976   2.280
  560VAL     HN 5645   9.017  10.031   2.330
  560VAL     CA 5646   9.079   9.829   2.311
  560VAL     HA 5647   9.169   9.773   2.288
  560VAL     CB 5648   9.050   9.810   2.464
  560VAL     HB 5649   9.042   9.701   2.482
  560VAL    CG1 5650   9.171   9.870   2.545
  560VAL   HG11 5651   9.174   9.979   2.525
  560VAL   HG12 5652   9.258   9.807   2.514
  560VAL   HG13 5653   9.141   9.845   2.649
  560VAL    CG2 5654   8.917   9.881   2.500
  560VAL   HG21 5655   8.842   9.853   2.423
  560VAL   HG22 5656   8.942   9.990   2.502
  560VAL   HG23 5657   8.880   9.870   2.604
  560VAL      C 5658   8.973   9.762   2.236
  560VAL      O 5659   8.938   9.648   2.265
  561PHE      N 5660   8.915   9.827   2.138
  561PHE     HN 5661   8.945   9.919   2.114
  561PHE     CA 5662   8.792   9.778   2.070
  561PHE     HA 5663   8.717   9.750   2.142
  561PHE     CB 5664   8.735   9.896   2.001
  561PHE    HB1 5665   8.800   9.914   1.912
  561PHE    HB2 5666   8.741   9.980   2.073
  561PHE     CG 5667   8.594   9.900   1.967
  561PHE    CD1 5668   8.536   9.854   1.853
  561PHE    HD1 5669   8.605   9.808   1.784
  561PHE    CE1 5670   8.394   9.851   1.837
  561PHE    HE1 5671   8.349   9.813   1.747
  561PHE     CZ 5672   8.312   9.897   1.933
  561PHE     HZ 5673   8.204   9.900   1.922
  561PHE    CD2 5674   8.503   9.949   2.073
  561PHE    HD2 5675   8.534  10.000   2.163
  561PHE    CE2 5676   8.365   9.953   2.055
  561PHE    HE2 5677   8.290   9.982   2.127
  561PHE      C 5678   8.820   9.662   1.979
  561PHE      O 5679   8.930   9.651   1.924
  562PRO      N 5680   8.733   9.559   1.954
  562PRO     CD 5681   8.611   9.532   2.031
  562PRO    HD1 5682   8.516   9.568   1.986
  562PRO    HD2 5683   8.621   9.572   2.134
  562PRO     CA 5684   8.775   9.438   1.882
  562PRO     HA 5685   8.874   9.411   1.916
  562PRO     CB 5686   8.670   9.329   1.915
  562PRO    HB1 5687   8.713   9.228   1.933
  562PRO    HB2 5688   8.579   9.335   1.852
  562PRO     CG 5689   8.619   9.381   2.047
  562PRO    HG1 5690   8.535   9.316   2.080
  562PRO    HG2 5691   8.699   9.358   2.121
  562PRO      C 5692   8.782   9.454   1.734
  562PRO      O 5693   8.690   9.512   1.676
  563ARG      N 5694   8.889   9.409   1.663
  563ARG     HN 5695   8.961   9.357   1.709
  563ARG     CA 5696   8.902   9.423   1.520
  563ARG     HA 5697   8.902   9.528   1.496
  563ARG     CB 5698   9.037   9.369   1.488
  563ARG    HB1 5699   9.047   9.259   1.477
  563ARG    HB2 5700   9.110   9.395   1.567
  563ARG     CG 5701   9.095   9.424   1.347
  563ARG    HG1 5702   9.109   9.534   1.359
  563ARG    HG2 5703   9.025   9.396   1.265
  563ARG     CD 5704   9.238   9.368   1.319
  563ARG    HD1 5705   9.279   9.396   1.219
  563ARG    HD2 5706   9.229   9.258   1.328
  563ARG     NE 5707   9.327   9.426   1.423
  563ARG     HE 5708   9.295   9.507   1.471
  563ARG     CZ 5709   9.457   9.413   1.429
  563ARG    NH1 5710   9.523   9.338   1.343
  563ARG   HH11 5711   9.623   9.341   1.348
  563ARG   HH12 5712   9.469   9.277   1.285
  563ARG    NH2 5713   9.526   9.488   1.512
  563ARG   HH21 5714   9.466   9.553   1.558
  563ARG   HH22 5715   9.625   9.492   1.527
  563ARG      C 5716   8.791   9.352   1.443
  563ARG      O 5717   8.731   9.410   1.352
  564GLU      N 5718   8.757   9.233   1.492
  564GLU     HN 5719   8.816   9.203   1.566
  564GLU     CA 5720   8.646   9.142   1.454
  564GLU     HA 5721   8.649   9.122   1.349
  564GLU     CB 5722   8.654   9.014   1.543
  564GLU    HB1 5723   8.549   8.980   1.559
  564GLU    HB2 5724   8.703   9.036   1.640
  564GLU     CG 5725   8.739   8.896   1.490
  564GLU    HG1 5726   8.700   8.852   1.396
  564GLU    HG2 5727   8.733   8.813   1.564
  564GLU     CD 5728   8.887   8.932   1.469
  564GLU    OE1 5729   8.943   8.998   1.559
  564GLU    OE2 5730   8.944   8.886   1.367
  564GLU      C 5731   8.504   9.207   1.473
  564GLU      O 5732   8.408   9.179   1.395
  565LEU      N 5733   8.486   9.294   1.570
  565LEU     HN 5734   8.556   9.322   1.635
  565LEU     CA 5735   8.373   9.392   1.564
  565LEU     HA 5736   8.282   9.340   1.539
  565LEU     CB 5737   8.344   9.448   1.706
  565LEU    HB1 5738   8.260   9.517   1.683
  565LEU    HB2 5739   8.439   9.495   1.738
  565LEU     CG 5740   8.290   9.340   1.804
  565LEU     HG 5741   8.378   9.277   1.827
  565LEU    CD1 5742   8.224   9.418   1.921
  565LEU   HD11 5743   8.182   9.347   1.995
  565LEU   HD12 5744   8.138   9.473   1.879
  565LEU   HD13 5745   8.295   9.478   1.983
  565LEU    CD2 5746   8.189   9.238   1.745
  565LEU   HD21 5747   8.140   9.182   1.827
  565LEU   HD22 5748   8.235   9.155   1.686
  565LEU   HD23 5749   8.112   9.300   1.695
  565LEU      C 5750   8.379   9.507   1.457
  565LEU      O 5751   8.281   9.534   1.388
  566LYS      N 5752   8.495   9.568   1.436
  566LYS     HN 5753   8.570   9.537   1.494
  566LYS     CA 5754   8.514   9.677   1.345
  566LYS     HA 5755   8.436   9.747   1.374
  566LYS     CB 5756   8.648   9.751   1.362
  566LYS    HB1 5757   8.665   9.830   1.286
  566LYS    HB2 5758   8.729   9.674   1.360
  566LYS     CG 5759   8.650   9.828   1.493
  566LYS    HG1 5760   8.634   9.761   1.581
  566LYS    HG2 5761   8.558   9.891   1.488
  566LYS     CD 5762   8.767   9.930   1.516
  566LYS    HD1 5763   8.861   9.873   1.504
  566LYS    HD2 5764   8.764   9.965   1.622
  566LYS     CE 5765   8.769  10.059   1.423
  566LYS    HE1 5766   8.672  10.113   1.425
  566LYS    HE2 5767   8.771  10.015   1.321
  566LYS     NZ 5768   8.883  10.148   1.448
  566LYS    HZ1 5769   8.890  10.201   1.359
  566LYS    HZ2 5770   8.965  10.085   1.460
  566LYS    HZ3 5771   8.875  10.211   1.530
  566LYS      C 5772   8.489   9.649   1.203
  566LYS      O 5773   8.428   9.732   1.136
  567GLU      N 5774   8.535   9.529   1.153
  567GLU     HN 5775   8.587   9.468   1.212
  567GLU     CA 5776   8.525   9.490   1.013
  567GLU     HA 5777   8.557   9.579   0.960
  567GLU     CB 5778   8.629   9.369   0.989
  567GLU    HB1 5779   8.598   9.321   0.893
  567GLU    HB2 5780   8.623   9.290   1.067
  567GLU     CG 5781   8.777   9.424   0.980
  567GLU    HG1 5782   8.806   9.475   1.075
  567GLU    HG2 5783   8.794   9.493   0.895
  567GLU     CD 5784   8.874   9.311   0.973
  567GLU    OE1 5785   8.832   9.193   0.991
  567GLU    OE2 5786   8.988   9.332   0.936
  567GLU      C 5787   8.381   9.451   0.971
  567GLU      O 5788   8.335   9.472   0.863
  568VAL      N 5789   8.310   9.401   1.068
  568VAL     HN 5790   8.346   9.389   1.160
  568VAL     CA 5791   8.171   9.371   1.050
  568VAL     HA 5792   8.155   9.322   0.955
  568VAL     CB 5793   8.136   9.288   1.172
  568VAL     HB 5794   8.148   9.347   1.266
  568VAL    CG1 5795   7.992   9.252   1.181
  568VAL   HG11 5796   7.955   9.185   1.100
  568VAL   HG12 5797   7.932   9.346   1.189
  568VAL   HG13 5798   7.971   9.201   1.277
  568VAL    CG2 5799   8.220   9.158   1.164
  568VAL   HG21 5800   8.204   9.103   1.260
  568VAL   HG22 5801   8.328   9.174   1.145
  568VAL   HG23 5802   8.189   9.097   1.077
  568VAL      C 5803   8.084   9.503   1.056
  568VAL      O 5804   7.997   9.519   0.971
  569PHE      N 5805   8.115   9.605   1.144
  569PHE     HN 5806   8.185   9.588   1.213
  569PHE     CA 5807   8.048   9.732   1.145
  569PHE     HA 5808   7.943   9.706   1.145
  569PHE     CB 5809   8.084   9.808   1.275
  569PHE    HB1 5810   8.043   9.911   1.279
  569PHE    HB2 5811   8.195   9.810   1.279
  569PHE     CG 5812   8.051   9.737   1.403
  569PHE    CD1 5813   7.978   9.619   1.409
  569PHE    HD1 5814   7.936   9.568   1.324
  569PHE    CE1 5815   7.950   9.557   1.530
  569PHE    HE1 5816   7.892   9.466   1.522
  569PHE     CZ 5817   7.997   9.608   1.650
  569PHE     HZ 5818   7.980   9.546   1.737
  569PHE    CD2 5819   8.096   9.795   1.526
  569PHE    HD2 5820   8.160   9.882   1.521
  569PHE    CE2 5821   8.074   9.729   1.647
  569PHE    HE2 5822   8.107   9.770   1.741
  569PHE      C 5823   8.071   9.822   1.023
  569PHE      O 5824   7.973   9.867   0.971
  570ALA      N 5825   8.196   9.834   0.980
  570ALA     HN 5826   8.270   9.779   1.019
  570ALA     CA 5827   8.242   9.892   0.853
  570ALA     HA 5828   8.225   9.998   0.856
  570ALA     CB 5829   8.394   9.868   0.833
  570ALA    HB1 5830   8.451   9.899   0.923
  570ALA    HB2 5831   8.437   9.914   0.742
  570ALA    HB3 5832   8.420   9.761   0.817
  570ALA      C 5833   8.161   9.830   0.736
  570ALA      O 5834   8.092   9.900   0.664
  571SER      N 5835   8.160   9.696   0.727
  571SER     HN 5836   8.219   9.640   0.784
  571SER     CA 5837   8.078   9.621   0.633
  571SER     HA 5838   8.112   9.638   0.531
  571SER     CB 5839   8.107   9.467   0.632
  571SER    HB1 5840   8.051   9.414   0.552
  571SER    HB2 5841   8.062   9.423   0.723
  571SER     OG 5842   8.247   9.452   0.612
  571SER    HG1 5843   8.294   9.445   0.696
  571SER      C 5844   7.935   9.653   0.635
  571SER      O 5845   7.887   9.688   0.531
  572TRP      N 5846   7.875   9.653   0.752
  572TRP     HN 5847   7.919   9.629   0.838
  572TRP     CA 5848   7.732   9.692   0.765
  572TRP     HA 5849   7.673   9.625   0.704
  572TRP     CB 5850   7.686   9.676   0.911
  572TRP    HB1 5851   7.580   9.708   0.923
  572TRP    HB2 5852   7.749   9.733   0.982
  572TRP     CG 5853   7.675   9.535   0.967
  572TRP    CD1 5854   7.661   9.412   0.906
  572TRP    HD1 5855   7.643   9.394   0.801
  572TRP    NE1 5856   7.646   9.315   1.004
  572TRP    HE1 5857   7.625   9.221   0.994
  572TRP    CE2 5858   7.655   9.373   1.129
  572TRP    CD2 5859   7.678   9.510   1.101
  572TRP    CE3 5860   7.676   9.589   1.214
  572TRP    HE3 5861   7.682   9.696   1.202
  572TRP    CZ3 5862   7.677   9.539   1.345
  572TRP    HZ3 5863   7.677   9.613   1.424
  572TRP    CZ2 5864   7.647   9.317   1.257
  572TRP    HZ2 5865   7.629   9.212   1.273
  572TRP    CH2 5866   7.658   9.404   1.368
  572TRP    HH2 5867   7.648   9.378   1.472
  572TRP      C 5868   7.694   9.827   0.711
  572TRP      O 5869   7.591   9.854   0.645
  573ARG      N 5870   7.778   9.934   0.737
  573ARG     HN 5871   7.867   9.928   0.781
  573ARG     CA 5872   7.752  10.066   0.688
  573ARG     HA 5873   7.651  10.095   0.711
  573ARG     CB 5874   7.846  10.175   0.751
  573ARG    HB1 5875   7.953  10.151   0.733
  573ARG    HB2 5876   7.837  10.154   0.860
  573ARG     CG 5877   7.817  10.319   0.716
  573ARG    HG1 5878   7.717  10.352   0.749
  573ARG    HG2 5879   7.825  10.336   0.606
  573ARG     CD 5880   7.905  10.423   0.794
  573ARG    HD1 5881   7.898  10.526   0.752
  573ARG    HD2 5882   8.012  10.397   0.778
  573ARG     NE 5883   7.891  10.408   0.942
  573ARG     HE 5884   7.964  10.368   0.998
  573ARG     CZ 5885   7.792  10.438   1.018
  573ARG    NH1 5886   7.690  10.513   0.987
  573ARG   HH11 5887   7.698  10.571   0.906
  573ARG   HH12 5888   7.624  10.543   1.056
  573ARG    NH2 5889   7.808  10.413   1.151
  573ARG   HH21 5890   7.886  10.357   1.179
  573ARG   HH22 5891   7.730  10.441   1.207
  573ARG      C 5892   7.759  10.074   0.540
  573ARG      O 5893   7.667  10.127   0.478
  574LEU      N 5894   7.875  10.018   0.485
  574LEU     HN 5895   7.954   9.992   0.539
  574LEU     CA 5896   7.900  10.019   0.345
  574LEU     HA 5897   7.902  10.126   0.331
  574LEU     CB 5898   8.041   9.962   0.317
  574LEU    HB1 5899   8.049   9.943   0.208
  574LEU    HB2 5900   8.039   9.859   0.359
  574LEU     CG 5901   8.153  10.045   0.365
  574LEU     HG 5902   8.153  10.067   0.474
  574LEU    CD1 5903   8.289   9.985   0.332
  574LEU   HD11 5904   8.301   9.887   0.384
  574LEU   HD12 5905   8.373  10.047   0.370
  574LEU   HD13 5906   8.298   9.976   0.222
  574LEU    CD2 5907   8.145  10.185   0.305
  574LEU   HD21 5908   8.244  10.225   0.334
  574LEU   HD22 5909   8.063  10.245   0.349
  574LEU   HD23 5910   8.145  10.201   0.195
  574LEU      C 5911   7.795   9.954   0.261
  574LEU      O 5912   7.762  10.013   0.156
  575ARG      N 5913   7.744   9.835   0.298
  575ARG     HN 5914   7.799   9.798   0.372
  575ARG     CA 5915   7.628   9.771   0.249
  575ARG     HA 5916   7.643   9.756   0.143
  575ARG     CB 5917   7.615   9.627   0.314
  575ARG    HB1 5918   7.522   9.578   0.278
  575ARG    HB2 5919   7.610   9.639   0.424
  575ARG     CG 5920   7.737   9.536   0.277
  575ARG    HG1 5921   7.726   9.438   0.328
  575ARG    HG2 5922   7.833   9.564   0.325
  575ARG     CD 5923   7.771   9.515   0.126
  575ARG    HD1 5924   7.675   9.500   0.072
  575ARG    HD2 5925   7.825   9.419   0.114
  575ARG     NE 5926   7.846   9.625   0.062
  575ARG     HE 5927   7.804   9.687  -0.005
  575ARG     CZ 5928   7.971   9.644   0.053
  575ARG    NH1 5929   8.067   9.565   0.101
  575ARG   HH11 5930   8.049   9.472   0.133
  575ARG   HH12 5931   8.162   9.586   0.077
  575ARG    NH2 5932   8.020   9.747  18.854
  575ARG   HH21 5933   7.965   9.810  18.798
  575ARG   HH22 5934   8.118   9.755  18.835
  575ARG      C 5935   7.495   9.854   0.259
  575ARG      O 5936   7.420   9.846   0.162
  576CYS      N 5937   7.472   9.924   0.373
  576CYS     HN 5938   7.548   9.927   0.438
  576CYS     CA 5939   7.356  10.011   0.387
  576CYS     HA 5940   7.279   9.940   0.358
  576CYS     CB 5941   7.335  10.062   0.523
  576CYS    HB1 5942   7.256  10.139   0.540
  576CYS    HB2 5943   7.427  10.098   0.573
  576CYS     SG 5944   7.279   9.921   0.634
  576CYS    HG1 5945   7.392   9.856   0.658
  576CYS      C 5946   7.345  10.132   0.291
  576CYS      O 5947   7.240  10.162   0.240
  577ALA      N 5948   7.462  10.191   0.265
  577ALA     HN 5949   7.550  10.165   0.304
  577ALA     CA 5950   7.474  10.295   0.171
  577ALA     HA 5951   7.408  10.377   0.194
  577ALA     CB 5952   7.622  10.349   0.181
  577ALA    HB1 5953   7.654  10.352   0.287
  577ALA    HB2 5954   7.628  10.447   0.129
  577ALA    HB3 5955   7.698  10.284   0.132
  577ALA      C 5956   7.443  10.253   0.027
  577ALA      O 5957   7.372  10.325  18.824
  578GLU      N 5958   7.481  10.135  -0.020
  578GLU     HN 5959   7.527  10.074   0.044
  578GLU     CA 5960   7.444  10.080  18.710
  578GLU     HA 5961   7.469  10.149  18.632
  578GLU     CB 5962   7.530   9.952  18.679
  578GLU    HB1 5963   7.496   9.918  18.579
  578GLU    HB2 5964   7.510   9.870  18.751
  578GLU     CG 5965   7.679   9.993  18.673
  578GLU    HG1 5966   7.708  10.055  18.761
  578GLU    HG2 5967   7.694  10.051  18.580
  578GLU     CD 5968   7.777   9.871  18.681
  578GLU    OE1 5969   7.895   9.902  18.646
  578GLU    OE2 5970   7.744   9.758  18.715
  578GLU      C 5971   7.292  10.046  18.702
  578GLU      O 5972   7.250  10.016  18.595
  579ARG      N 5973   7.209  10.070  18.810
  579ARG     HN 5974   7.249  10.104  18.895
  579ARG     CA 5975   7.055  10.080  18.787
  579ARG     HA 5976   7.028  10.074  18.682
  579ARG     CB 5977   6.978   9.971  18.869
  579ARG    HB1 5978   6.998   9.887  18.800
  579ARG    HB2 5979   6.867   9.975  18.865
  579ARG     CG 5980   7.022   9.961   0.149
  579ARG    HG1 5981   7.011  10.060   0.197
  579ARG    HG2 5982   7.128   9.929   0.154
  579ARG     CD 5983   6.944   9.872   0.238
  579ARG    HD1 5984   6.836   9.898   0.246
  579ARG    HD2 5985   6.991   9.877   0.339
  579ARG     NE 5986   6.971   9.728   0.204
  579ARG     HE 5987   7.051   9.708   0.149
  579ARG     CZ 5988   6.878   9.631   0.219
  579ARG    NH1 5989   6.756   9.640   0.262
  579ARG   HH11 5990   6.714   9.550   0.246
  579ARG   HH12 5991   6.706   9.725   0.282
  579ARG    NH2 5992   6.909   9.509   0.176
  579ARG   HH21 5993   6.995   9.479   0.135
  579ARG   HH22 5994   6.826   9.454   0.170
  579ARG      C 5995   7.009  10.217  18.840
  579ARG      O 5996   6.890  10.245  -0.013
  580GLY      N 5997   7.107  10.312  18.872
  580GLY     HN 5998   7.203  10.293  18.854
  580GLY     CA 5999   7.076  10.452   0.034
  580GLY    HA1 6000   7.011  10.497  -0.039
  580GLY    HA2 6001   7.175  10.496   0.035
  580GLY      C 6002   7.008  10.476   0.167
  580GLY      O 6003   6.925  10.569   0.177
  581ARG      N 6004   7.045  10.394   0.266
  581ARG     HN 6005   7.113  10.321   0.257
  581ARG     CA 6006   6.968  10.389   0.387
  581ARG     HA 6007   6.919  10.484   0.402
  581ARG     CB 6008   6.858  10.278   0.405
  581ARG    HB1 6009   6.830  10.264   0.512
  581ARG    HB2 6010   6.900  10.179   0.380
  581ARG     CG 6011   6.737  10.307   0.319
  581ARG    HG1 6012   6.669  10.219   0.324
  581ARG    HG2 6013   6.770  10.320   0.214
  581ARG     CD 6014   6.662  10.431   0.353
  581ARG    HD1 6015   6.569  10.446   0.295
  581ARG    HD2 6016   6.724  10.521   0.334
  581ARG     NE 6017   6.624  10.429   0.498
  581ARG     HE 6018   6.696  10.456   0.562
  581ARG     CZ 6019   6.513  10.397   0.559
  581ARG    NH1 6020   6.414  10.337   0.502
  581ARG   HH11 6021   6.410  10.328   0.402
  581ARG   HH12 6022   6.332  10.296   0.541
  581ARG    NH2 6023   6.504  10.420   0.688
  581ARG   HH21 6024   6.579  10.465   0.736
  581ARG   HH22 6025   6.430  10.382   0.743
  581ARG      C 6026   7.064  10.378   0.502
  581ARG      O 6027   7.051  10.290   0.593
  582GLU      N 6028   7.165  10.468   0.503
  582GLU     HN 6029   7.166  10.533   0.428
  582GLU     CA 6030   7.273  10.475   0.604
  582GLU     HA 6031   7.332  10.385   0.611
  582GLU     CB 6032   7.369  10.589   0.579
  582GLU    HB1 6033   7.443  10.606   0.660
  582GLU    HB2 6034   7.312  10.685   0.575
  582GLU     CG 6035   7.456  10.582   0.454
  582GLU    HG1 6036   7.393  10.556   0.366
  582GLU    HG2 6037   7.524  10.496   0.468
  582GLU     CD 6038   7.542  10.707   0.426
  582GLU    OE1 6039   7.615  10.748   0.512
  582GLU    OE2 6040   7.528  10.768   0.314
  582GLU      C 6041   7.227  10.499   0.740
  582GLU      O 6042   7.294  10.458   0.829
  583ASP      N 6043   7.102  10.556   0.758
  583ASP     HN 6044   7.037  10.592   0.691
  583ASP     CA 6045   7.039  10.563   0.891
  583ASP     HA 6046   7.104  10.623   0.952
  583ASP     CB 6047   6.899  10.639   0.882
  583ASP    HB1 6048   6.926  10.738   0.837
  583ASP    HB2 6049   6.872  10.666   0.986
  583ASP     CG 6050   6.786  10.591   0.797
  583ASP    OD1 6051   6.665  10.616   0.834
  583ASP    OD2 6052   6.810  10.529   0.691
  583ASP      C 6053   7.015  10.426   0.961
  583ASP      O 6054   7.026  10.409   1.081
  584ILE      N 6055   6.970  10.318   0.882
  584ILE     HN 6056   6.974  10.334   0.784
  584ILE     CA 6057   6.952  10.178   0.933
  584ILE     HA 6058   6.880  10.179   1.014
  584ILE     CB 6059   6.880  10.082   0.851
  584ILE     HB 6060   6.924  10.090   0.750
  584ILE    CG2 6061   6.886   9.937   0.903
  584ILE   HG21 6062   6.869   9.926   1.013
  584ILE   HG22 6063   6.985   9.886   0.901
  584ILE   HG23 6064   6.819   9.864   0.852
  584ILE    CG1 6065   6.729  10.119   0.832
  584ILE   HG11 6066   6.720  10.229   0.818
  584ILE   HG12 6067   6.673  10.082   0.921
  584ILE     CD 6068   6.659  10.052   0.716
  584ILE    HD1 6069   6.718  10.069   0.623
  584ILE    HD2 6070   6.556  10.093   0.706
  584ILE    HD3 6071   6.648   9.944   0.740
  584ILE      C 6072   7.082  10.127   0.993
  584ILE      O 6073   7.077  10.061   1.100
  585ALA      N 6074   7.199  10.167   0.940
  585ALA     HN 6075   7.199  10.234   0.867
  585ALA     CA 6076   7.332  10.125   0.993
  585ALA     HA 6077   7.326  10.018   1.002
  585ALA     CB 6078   7.453  10.182   0.905
  585ALA    HB1 6079   7.467  10.292   0.912
  585ALA    HB2 6080   7.451  10.153   0.798
  585ALA    HB3 6081   7.547  10.138   0.945
  585ALA      C 6082   7.366  10.152   1.141
  585ALA      O 6083   7.412  10.070   1.217
  586ASP      N 6084   7.345  10.276   1.184
  586ASP     HN 6085   7.321  10.352   1.125
  586ASP     CA 6086   7.361  10.320   1.316
  586ASP     HA 6087   7.456  10.283   1.351
  586ASP     CB 6088   7.363  10.474   1.315
  586ASP    HB1 6089   7.369  10.505   1.421
  586ASP    HB2 6090   7.270  10.521   1.277
  586ASP     CG 6091   7.479  10.535   1.240
  586ASP    OD1 6092   7.467  10.622   1.150
  586ASP    OD2 6093   7.591  10.491   1.274
  586ASP      C 6094   7.252  10.265   1.411
  586ASP      O 6095   7.272  10.240   1.538
  587ARG      N 6096   7.123  10.233   1.365
  587ARG     HN 6097   7.101  10.253   1.270
  587ARG     CA 6098   7.023  10.166   1.442
  587ARG     HA 6099   7.014  10.224   1.533
  587ARG     CB 6100   6.878  10.169   1.375
  587ARG    HB1 6101   6.812  10.104   1.436
  587ARG    HB2 6102   6.891  10.115   1.278
  587ARG     CG 6103   6.812  10.306   1.347
  587ARG    HG1 6104   6.707  10.281   1.322
  587ARG    HG2 6105   6.864  10.348   1.258
  587ARG     CD 6106   6.815  10.406   1.462
  587ARG    HD1 6107   6.900  10.474   1.445
  587ARG    HD2 6108   6.830  10.350   1.557
  587ARG     NE 6109   6.691  10.488   1.463
  587ARG     HE 6110   6.637  10.495   1.379
  587ARG     CZ 6111   6.640  10.537   1.572
  587ARG    NH1 6112   6.716  10.552   1.677
  587ARG   HH11 6113   6.810  10.522   1.697
  587ARG   HH12 6114   6.672  10.600   1.753
  587ARG    NH2 6115   6.521  10.591   1.571
  587ARG   HH21 6116   6.462  10.591   1.490
  587ARG   HH22 6117   6.487  10.615   1.661
  587ARG      C 6118   7.060  10.021   1.472
  587ARG      O 6119   7.045   9.975   1.588
  588LEU      N 6120   7.116   9.952   1.363
  588LEU     HN 6121   7.112  10.004   1.278
  588LEU     CA 6122   7.164   9.814   1.361
  588LEU     HA 6123   7.082   9.753   1.396
  588LEU     CB 6124   7.200   9.776   1.210
  588LEU    HB1 6125   7.261   9.860   1.172
  588LEU    HB2 6126   7.104   9.779   1.154
  588LEU     CG 6127   7.270   9.641   1.195
  588LEU     HG 6128   7.361   9.640   1.258
  588LEU    CD1 6129   7.182   9.520   1.249
  588LEU   HD11 6130   7.236   9.439   1.303
  588LEU   HD12 6131   7.124   9.469   1.169
  588LEU   HD13 6132   7.113   9.547   1.332
  588LEU    CD2 6133   7.314   9.623   1.053
  588LEU   HD21 6134   7.373   9.528   1.053
  588LEU   HD22 6135   7.383   9.704   1.021
  588LEU   HD23 6136   7.233   9.603   0.979
  588LEU      C 6137   7.280   9.793   1.446
  588LEU      O 6138   7.297   9.689   1.514
  589ILE      N 6139   7.378   9.881   1.440
  589ILE     HN 6140   7.365   9.956   1.376
  589ILE     CA 6141   7.499   9.883   1.526
  589ILE     HA 6142   7.540   9.783   1.529
  589ILE     CB 6143   7.611   9.975   1.482
  589ILE     HB 6144   7.572  10.079   1.482
  589ILE    CG2 6145   7.731   9.952   1.586
  589ILE   HG21 6146   7.749   9.847   1.615
  589ILE   HG22 6147   7.705  10.014   1.674
  589ILE   HG23 6148   7.824   9.977   1.530
  589ILE    CG1 6149   7.665   9.931   1.341
  589ILE   HG11 6150   7.584   9.914   1.266
  589ILE   HG12 6151   7.724   9.838   1.349
  589ILE     CD 6152   7.756  10.029   1.280
  589ILE    HD1 6153   7.807   9.978   1.196
  589ILE    HD2 6154   7.831  10.062   1.355
  589ILE    HD3 6155   7.706  10.124   1.250
  589ILE      C 6156   7.456   9.906   1.667
  589ILE      O 6157   7.508   9.833   1.754
  590SER      N 6158   7.371  10.012   1.698
  590SER     HN 6159   7.343  10.083   1.634
  590SER     CA 6160   7.323  10.040   1.834
  590SER     HA 6161   7.417  10.065   1.882
  590SER     CB 6162   7.215  10.152   1.852
  590SER    HB1 6163   7.119  10.138   1.799
  590SER    HB2 6164   7.255  10.244   1.804
  590SER     OG 6165   7.193  10.187   1.985
  590SER    HG1 6166   7.173  10.114   2.044
  590SER      C 6167   7.248   9.926   1.910
  590SER      O 6168   7.281   9.890   2.025
  591ALA      N 6169   7.154   9.859   1.844
  591ALA     HN 6170   7.130   9.898   1.755
  591ALA     CA 6171   7.079   9.745   1.891
  591ALA     HA 6172   7.033   9.771   1.985
  591ALA     CB 6173   6.983   9.696   1.785
  591ALA    HB1 6174   6.887   9.750   1.796
  591ALA    HB2 6175   6.965   9.587   1.796
  591ALA    HB3 6176   7.021   9.705   1.681
  591ALA      C 6177   7.167   9.626   1.925
  591ALA      O 6178   7.142   9.551   2.016
  592SER      N 6179   7.268   9.599   1.841
  592SER     HN 6180   7.260   9.654   1.758
  592SER     CA 6181   7.370   9.496   1.851
  592SER     HA 6182   7.325   9.401   1.876
  592SER     CB 6183   7.435   9.468   1.710
  592SER    HB1 6184   7.495   9.376   1.723
  592SER    HB2 6185   7.502   9.548   1.670
  592SER     OG 6186   7.326   9.454   1.617
  592SER    HG1 6187   7.297   9.541   1.587
  592SER      C 6188   7.480   9.519   1.957
  592SER      O 6189   7.509   9.432   2.040
  593LEU      N 6190   7.523   9.643   1.969
  593LEU     HN 6191   7.484   9.713   1.910
  593LEU     CA 6192   7.626   9.681   2.070
  593LEU     HA 6193   7.687   9.595   2.092
  593LEU     CB 6194   7.715   9.786   2.019
  593LEU    HB1 6195   7.657   9.862   1.962
  593LEU    HB2 6196   7.781   9.755   1.935
  593LEU     CG 6197   7.816   9.858   2.126
  593LEU     HG 6198   7.755   9.912   2.202
  593LEU    CD1 6199   7.905   9.757   2.196
  593LEU   HD11 6200   7.970   9.708   2.121
  593LEU   HD12 6201   7.841   9.679   2.243
  593LEU   HD13 6202   7.976   9.795   2.273
  593LEU    CD2 6203   7.910   9.960   2.055
  593LEU   HD21 6204   7.988  10.006   2.120
  593LEU   HD22 6205   7.845  10.040   2.015
  593LEU   HD23 6206   7.954   9.914   1.964
  593LEU      C 6207   7.569   9.716   2.207
  593LEU      O 6208   7.598   9.650   2.302
  594PHE      N 6209   7.477   9.814   2.213
  594PHE     HN 6210   7.442   9.859   2.131
  594PHE     CA 6211   7.422   9.855   2.336
  594PHE     HA 6212   7.507   9.849   2.402
  594PHE     CB 6213   7.372  10.010   2.319
  594PHE    HB1 6214   7.323  10.039   2.414
  594PHE    HB2 6215   7.301  10.023   2.235
  594PHE     CG 6216   7.494  10.099   2.307
  594PHE    CD1 6217   7.545  10.165   2.421
  594PHE    HD1 6218   7.499  10.151   2.517
  594PHE    CE1 6219   7.644  10.260   2.408
  594PHE    HE1 6220   7.700  10.306   2.489
  594PHE     CZ 6221   7.681  10.310   2.288
  594PHE     HZ 6222   7.755  10.388   2.292
  594PHE    CD2 6223   7.542  10.143   2.178
  594PHE    HD2 6224   7.503  10.097   2.089
  594PHE    CE2 6225   7.632  10.250   2.168
  594PHE    HE2 6226   7.666  10.290   2.074
  594PHE      C 6227   7.306   9.776   2.391
  594PHE      O 6228   7.325   9.714   2.494
  595LEU      N 6229   7.191   9.773   2.323
  595LEU     HN 6230   7.179   9.811   2.232
  595LEU     CA 6231   7.066   9.712   2.375
  595LEU     HA 6232   7.037   9.762   2.467
  595LEU     CB 6233   6.954   9.722   2.271
  595LEU    HB1 6234   6.990   9.672   2.179
  595LEU    HB2 6235   6.939   9.829   2.247
  595LEU     CG 6236   6.817   9.657   2.308
  595LEU     HG 6237   6.835   9.551   2.337
  595LEU    CD1 6238   6.752   9.717   2.440
  595LEU   HD11 6239   6.653   9.670   2.458
  595LEU   HD12 6240   6.753   9.827   2.420
  595LEU   HD13 6241   6.811   9.696   2.531
  595LEU    CD2 6242   6.721   9.661   2.185
  595LEU   HD21 6243   6.611   9.644   2.194
  595LEU   HD22 6244   6.754   9.572   2.127
  595LEU   HD23 6245   6.737   9.754   2.126
  595LEU      C 6246   7.090   9.560   2.406
  595LEU      O 6247   7.050   9.508   2.512
  596ARG      N 6248   7.159   9.488   2.321
  596ARG     HN 6249   7.186   9.519   2.230
  596ARG     CA 6250   7.174   9.343   2.329
  596ARG     HA 6251   7.109   9.288   2.396
  596ARG     CB 6252   7.134   9.272   2.201
  596ARG    HB1 6253   7.151   9.163   2.200
  596ARG    HB2 6254   7.193   9.317   2.117
  596ARG     CG 6255   6.985   9.295   2.156
  596ARG    HG1 6256   6.975   9.235   2.063
  596ARG    HG2 6257   6.954   9.401   2.144
  596ARG     CD 6258   6.887   9.233   2.255
  596ARG    HD1 6259   6.908   9.267   2.359
  596ARG    HD2 6260   6.891   9.122   2.253
  596ARG     NE 6261   6.744   9.270   2.218
  596ARG     HE 6262   6.691   9.316   2.289
  596ARG     CZ 6263   6.661   9.219   2.125
  596ARG    NH1 6264   6.681   9.115   2.045
  596ARG   HH11 6265   6.773   9.078   2.049
  596ARG   HH12 6266   6.625   9.097   1.964
  596ARG    NH2 6267   6.546   9.269   2.126
  596ARG   HH21 6268   6.518   9.364   2.141
  596ARG   HH22 6269   6.482   9.228   2.061
  596ARG      C 6270   7.308   9.301   2.386
  596ARG      O 6271   7.332   9.182   2.385
  597PHE      N 6272   7.396   9.394   2.428
  597PHE     HN 6273   7.379   9.491   2.411
  597PHE     CA 6274   7.522   9.360   2.491
  597PHE     HA 6275   7.510   9.266   2.542
  597PHE     CB 6276   7.626   9.325   2.376
  597PHE    HB1 6277   7.640   9.423   2.325
  597PHE    HB2 6278   7.581   9.255   2.303
  597PHE     CG 6279   7.758   9.277   2.420
  597PHE    CD1 6280   7.871   9.358   2.417
  597PHE    HD1 6281   7.862   9.454   2.368
  597PHE    CE1 6282   7.996   9.303   2.464
  597PHE    HE1 6283   8.087   9.361   2.462
  597PHE     CZ 6284   7.998   9.183   2.534
  597PHE     HZ 6285   8.088   9.150   2.584
  597PHE    CD2 6286   7.762   9.152   2.488
  597PHE    HD2 6287   7.670   9.095   2.485
  597PHE    CE2 6288   7.880   9.107   2.550
  597PHE    HE2 6289   7.879   9.012   2.600
  597PHE      C 6290   7.566   9.452   2.598
  597PHE      O 6291   7.587   9.408   2.712
  598LEU      N 6292   7.594   9.587   2.569
  598LEU     HN 6293   7.586   9.626   2.478
  598LEU     CA 6294   7.664   9.669   2.663
  598LEU     HA 6295   7.743   9.611   2.709
  598LEU     CB 6296   7.749   9.774   2.593
  598LEU    HB1 6297   7.684   9.844   2.536
  598LEU    HB2 6298   7.802   9.727   2.507
  598LEU     CG 6299   7.837   9.868   2.684
  598LEU     HG 6300   7.820   9.849   2.792
  598LEU    CD1 6301   7.977   9.831   2.648
  598LEU   HD11 6302   8.000   9.723   2.639
  598LEU   HD12 6303   8.041   9.868   2.731
  598LEU   HD13 6304   8.001   9.870   2.547
  598LEU    CD2 6305   7.811  10.022   2.661
  598LEU   HD21 6306   7.846  10.058   2.562
  598LEU   HD22 6307   7.863  10.080   2.739
  598LEU   HD23 6308   7.702  10.035   2.678
  598LEU      C 6309   7.580   9.717   2.777
  598LEU      O 6310   7.619   9.720   2.892
  599CYS      N 6311   7.444   9.743   2.747
  599CYS     HN 6312   7.423   9.745   2.650
  599CYS     CA 6313   7.341   9.779   2.846
  599CYS     HA 6314   7.387   9.863   2.895
  599CYS     CB 6315   7.228   9.854   2.773
  599CYS    HB1 6316   7.170   9.896   2.858
  599CYS    HB2 6317   7.161   9.789   2.713
  599CYS     SG 6318   7.288   9.988   2.663
  599CYS    HG1 6319   7.175  10.009   2.597
  599CYS      C 6320   7.308   9.670   2.954
  599CYS      O 6321   7.307   9.707   3.074
  600PRO      N 6322   7.280   9.549   2.923
  600PRO     CD 6323   7.226   9.500   2.793
  600PRO    HD1 6324   7.295   9.526   2.711
  600PRO    HD2 6325   7.123   9.530   2.764
  600PRO     CA 6326   7.256   9.453   3.029
  600PRO     HA 6327   7.188   9.490   3.104
  600PRO     CB 6328   7.184   9.334   2.957
  600PRO    HB1 6329   7.074   9.347   2.968
  600PRO    HB2 6330   7.213   9.230   2.985
  600PRO     CG 6331   7.217   9.346   2.809
  600PRO    HG1 6332   7.309   9.293   2.778
  600PRO    HG2 6333   7.134   9.313   2.742
  600PRO      C 6334   7.370   9.412   3.111
  600PRO      O 6335   7.348   9.365   3.222
  601ALA      N 6336   7.492   9.429   3.049
  601ALA     HN 6337   7.505   9.465   2.957
  601ALA     CA 6338   7.618   9.413   3.120
  601ALA     HA 6339   7.606   9.318   3.169
  601ALA     CB 6340   7.746   9.415   3.037
  601ALA    HB1 6341   7.751   9.506   2.973
  601ALA    HB2 6342   7.756   9.340   2.956
  601ALA    HB3 6343   7.838   9.400   3.097
  601ALA      C 6344   7.646   9.514   3.229
  601ALA      O 6345   7.699   9.479   3.338
  602ILE      N 6346   7.605   9.636   3.203
  602ILE     HN 6347   7.554   9.658   3.120
  602ILE     CA 6348   7.592   9.733   3.312
  602ILE     HA 6349   7.685   9.745   3.367
  602ILE     CB 6350   7.562   9.874   3.244
  602ILE     HB 6351   7.499   9.851   3.155
  602ILE    CG2 6352   7.500   9.980   3.339
  602ILE   HG21 6353   7.576  10.008   3.415
  602ILE   HG22 6354   7.410   9.936   3.387
  602ILE   HG23 6355   7.464  10.071   3.288
  602ILE    CG1 6356   7.701   9.932   3.194
  602ILE   HG11 6357   7.770   9.857   3.149
  602ILE   HG12 6358   7.759   9.963   3.283
  602ILE     CD 6359   7.699  10.041   3.089
  602ILE    HD1 6360   7.791  10.100   3.106
  602ILE    HD2 6361   7.615  10.111   3.108
  602ILE    HD3 6362   7.687  10.001   2.986
  602ILE      C 6363   7.494   9.691   3.421
  602ILE      O 6364   7.529   9.687   3.535
  603MET      N 6365   7.373   9.650   3.389
  603MET     HN 6366   7.358   9.648   3.291
  603MET     CA 6367   7.265   9.624   3.475
  603MET     HA 6368   7.272   9.699   3.552
  603MET     CB 6369   7.131   9.625   3.397
  603MET    HB1 6370   7.048   9.605   3.468
  603MET    HB2 6371   7.123   9.545   3.320
  603MET     CG 6372   7.099   9.764   3.338
  603MET    HG1 6373   7.187   9.790   3.275
  603MET    HG2 6374   7.114   9.838   3.419
  603MET     SD 6375   6.952   9.791   3.238
  603MET     CE 6376   6.971   9.691   3.088
  603MET    HE1 6377   7.063   9.727   3.037
  603MET    HE2 6378   6.886   9.720   3.023
  603MET    HE3 6379   6.976   9.580   3.093
  603MET      C 6380   7.282   9.487   3.551
  603MET      O 6381   7.208   9.449   3.640
  604SER      N 6382   7.381   9.402   3.511
  604SER     HN 6383   7.454   9.438   3.455
  604SER     CA 6384   7.393   9.264   3.553
  604SER     HA 6385   7.395   9.261   3.661
  604SER     CB 6386   7.287   9.168   3.501
  604SER    HB1 6387   7.280   9.163   3.390
  604SER    HB2 6388   7.193   9.222   3.524
  604SER     OG 6389   7.297   9.036   3.562
  604SER    HG1 6390   7.291   9.044   3.657
  604SER      C 6391   7.531   9.226   3.506
  604SER      O 6392   7.552   9.164   3.399
  605PRO      N 6393   7.641   9.259   3.583
  605PRO     CD 6394   7.650   9.364   3.696
  605PRO    HD1 6395   7.627   9.324   3.797
  605PRO    HD2 6396   7.587   9.451   3.667
  605PRO     CA 6397   7.780   9.232   3.545
  605PRO     HA 6398   7.791   9.268   3.444
  605PRO     CB 6399   7.872   9.314   3.640
  605PRO    HB1 6400   7.971   9.327   3.590
  605PRO    HB2 6401   7.887   9.258   3.734
  605PRO     CG 6402   7.787   9.429   3.675
  605PRO    HG1 6403   7.819   9.478   3.770
  605PRO    HG2 6404   7.782   9.509   3.598
  605PRO      C 6405   7.817   9.082   3.546
  605PRO      O 6406   7.914   9.047   3.471
  606SER      N 6407   7.760   9.001   3.636
  606SER     HN 6408   7.692   9.040   3.697
  606SER     CA 6409   7.790   8.863   3.679
  606SER     HA 6410   7.890   8.843   3.715
  606SER     CB 6411   7.698   8.821   3.794
  606SER    HB1 6412   7.723   8.888   3.880
  606SER    HB2 6413   7.724   8.717   3.823
  606SER     OG 6414   7.559   8.832   3.769
  606SER    HG1 6415   7.534   8.744   3.738
  606SER      C 6416   7.781   8.778   3.562
  606SER      O 6417   7.870   8.697   3.535
  607LEU      N 6418   7.673   8.798   3.475
  607LEU     HN 6419   7.613   8.871   3.508
  607LEU     CA 6420   7.636   8.724   3.365
  607LEU     HA 6421   7.616   8.627   3.408
  607LEU     CB 6422   7.507   8.776   3.303
  607LEU    HB1 6423   7.509   8.887   3.297
  607LEU    HB2 6424   7.418   8.741   3.360
  607LEU     CG 6425   7.467   8.747   3.157
  607LEU     HG 6426   7.553   8.779   3.094
  607LEU    CD1 6427   7.443   8.601   3.125
  607LEU   HD11 6428   7.531   8.536   3.148
  607LEU   HD12 6429   7.418   8.598   3.017
  607LEU   HD13 6430   7.354   8.558   3.175
  607LEU    CD2 6431   7.342   8.827   3.122
  607LEU   HD21 6432   7.297   8.810   3.022
  607LEU   HD22 6433   7.366   8.934   3.139
  607LEU   HD23 6434   7.265   8.801   3.198
  607LEU      C 6435   7.740   8.718   3.254
  607LEU      O 6436   7.770   8.611   3.200
  608PHE      N 6437   7.815   8.824   3.240
  608PHE     HN 6438   7.798   8.892   3.310
  608PHE     CA 6439   7.916   8.833   3.133
  608PHE     HA 6440   7.895   8.757   3.059
  608PHE     CB 6441   7.909   8.970   3.073
  608PHE    HB1 6442   7.987   8.971   2.993
  608PHE    HB2 6443   7.927   9.040   3.157
  608PHE     CG 6444   7.769   8.998   3.007
  608PHE    CD1 6445   7.760   8.979   2.874
  608PHE    HD1 6446   7.848   8.952   2.817
  608PHE    CE1 6447   7.642   9.016   2.800
  608PHE    HE1 6448   7.639   9.003   2.693
  608PHE     CZ 6449   7.533   9.061   2.873
  608PHE     HZ 6450   7.439   9.080   2.824
  608PHE    CD2 6451   7.664   9.062   3.078
  608PHE    HD2 6452   7.671   9.084   3.184
  608PHE    CE2 6453   7.547   9.084   3.009
  608PHE    HE2 6454   7.455   9.117   3.054
  608PHE      C 6455   8.064   8.801   3.187
  608PHE      O 6456   8.162   8.813   3.114
  609GLY      N 6457   8.071   8.769   3.314
  609GLY     HN 6458   7.986   8.748   3.362
  609GLY     CA 6459   8.192   8.746   3.396
  609GLY    HA1 6460   8.262   8.681   3.345
  609GLY    HA2 6461   8.152   8.696   3.483
  609GLY      C 6462   8.272   8.872   3.433
  609GLY      O 6463   8.392   8.870   3.475
  610LEU      N 6464   8.207   8.992   3.415
  610LEU     HN 6465   8.113   8.995   3.381
  610LEU     CA 6466   8.271   9.119   3.423
  610LEU     HA 6467   8.356   9.121   3.356
  610LEU     CB 6468   8.170   9.226   3.366
  610LEU    HB1 6469   8.071   9.215   3.414
  610LEU    HB2 6470   8.143   9.200   3.261
  610LEU     CG 6471   8.212   9.375   3.367
  610LEU     HG 6472   8.222   9.419   3.469
  610LEU    CD1 6473   8.346   9.388   3.297
  610LEU   HD11 6474   8.348   9.368   3.188
  610LEU   HD12 6475   8.430   9.341   3.352
  610LEU   HD13 6476   8.365   9.498   3.299
  610LEU    CD2 6477   8.109   9.461   3.298
  610LEU   HD21 6478   8.104   9.435   3.190
  610LEU   HD22 6479   8.147   9.565   3.311
  610LEU   HD23 6480   8.015   9.429   3.347
  610LEU      C 6481   8.319   9.148   3.565
  610LEU      O 6482   8.438   9.182   3.588
  611MET      N 6483   8.229   9.129   3.665
  611MET     HN 6484   8.139   9.100   3.634
  611MET     CA 6485   8.236   9.142   3.809
  611MET     HA 6486   8.337   9.116   3.836
  611MET     CB 6487   8.179   9.278   3.872
  611MET    HB1 6488   8.184   9.281   3.983
  611MET    HB2 6489   8.072   9.289   3.844
  611MET     CG 6490   8.244   9.397   3.807
  611MET    HG1 6491   8.181   9.486   3.831
  611MET    HG2 6492   8.235   9.378   3.698
  611MET     SD 6493   8.423   9.409   3.850
  611MET     CE 6494   8.415   9.466   4.026
  611MET    HE1 6495   8.344   9.417   4.095
  611MET    HE2 6496   8.396   9.575   4.039
  611MET    HE3 6497   8.520   9.450   4.060
  611MET      C 6498   8.159   9.022   3.860
  611MET      O 6499   8.036   9.008   3.838
  612GLN      N 6500   8.234   8.930   3.918
  612GLN     HN 6501   8.327   8.949   3.947
  612GLN     CA 6502   8.175   8.812   3.975
  612GLN     HA 6503   8.127   8.765   3.890
  612GLN     CB 6504   8.292   8.715   4.029
  612GLN    HB1 6505   8.248   8.648   4.106
  612GLN    HB2 6506   8.356   8.788   4.083
  612GLN     CG 6507   8.371   8.643   3.911
  612GLN    HG1 6508   8.433   8.566   3.962
  612GLN    HG2 6509   8.433   8.717   3.858
  612GLN     CD 6510   8.280   8.569   3.814
  612GLN    OE1 6511   8.200   8.490   3.863
  612GLN    NE2 6512   8.292   8.594   3.681
  612GLN   HE21 6513   8.217   8.562   3.623
  612GLN   HE22 6514   8.365   8.653   3.647
  612GLN      C 6515   8.077   8.840   4.088
  612GLN      O 6516   7.969   8.780   4.082
  613GLU      N 6517   8.098   8.934   4.190
  613GLU     HN 6518   8.190   8.969   4.201
  613GLU     CA 6519   8.006   8.976   4.290
  613GLU     HA 6520   7.942   8.892   4.311
  613GLU     CB 6521   8.083   9.016   4.418
  613GLU    HB1 6522   8.014   9.045   4.501
  613GLU    HB2 6523   8.149   9.104   4.403
  613GLU     CG 6524   8.174   8.902   4.471
  613GLU    HG1 6525   8.113   8.811   4.492
  613GLU    HG2 6526   8.207   8.940   4.570
  613GLU     CD 6527   8.301   8.861   4.406
  613GLU    OE1 6528   8.392   8.948   4.399
  613GLU    OE2 6529   8.316   8.748   4.351
  613GLU      C 6530   7.904   9.074   4.240
  613GLU      O 6531   7.928   9.159   4.155
  614TYR      N 6532   7.783   9.060   4.298
  614TYR     HN 6533   7.769   8.986   4.364
  614TYR     CA 6534   7.661   9.138   4.272
  614TYR     HA 6535   7.654   9.135   4.164
  614TYR     CB 6536   7.538   9.071   4.337
  614TYR    HB1 6537   7.452   9.140   4.321
  614TYR    HB2 6538   7.545   9.049   4.446
  614TYR     CG 6539   7.510   8.946   4.261
  614TYR    CD1 6540   7.560   8.827   4.311
  614TYR    HD1 6541   7.623   8.834   4.399
  614TYR    CE1 6542   7.547   8.700   4.244
  614TYR    HE1 6543   7.599   8.613   4.279
  614TYR     CZ 6544   7.471   8.693   4.124
  614TYR     OH 6545   7.469   8.568   4.049
  614TYR     HH 6546   7.405   8.574   3.978
  614TYR    CD2 6547   7.421   8.939   4.150
  614TYR    HD2 6548   7.368   9.027   4.116
  614TYR    CE2 6549   7.405   8.813   4.079
  614TYR    HE2 6550   7.352   8.808   3.985
  614TYR      C 6551   7.675   9.280   4.317
  614TYR      O 6552   7.742   9.316   4.413
  615PRO      N 6553   7.608   9.376   4.245
  615PRO     CD 6554   7.527   9.348   4.130
  615PRO    HD1 6555   7.470   9.253   4.134
  615PRO    HD2 6556   7.604   9.349   4.050
  615PRO     CA 6557   7.583   9.508   4.293
  615PRO     HA 6558   7.671   9.562   4.323
  615PRO     CB 6559   7.517   9.579   4.173
  615PRO    HB1 6560   7.597   9.615   4.106
  615PRO    HB2 6561   7.448   9.659   4.205
  615PRO     CG 6562   7.430   9.468   4.117
  615PRO    HG1 6563   7.341   9.445   4.180
  615PRO    HG2 6564   7.415   9.474   4.007
  615PRO      C 6565   7.494   9.503   4.414
  615PRO      O 6566   7.419   9.406   4.444
  616ASP      N 6567   7.494   9.607   4.489
  616ASP     HN 6568   7.554   9.684   4.468
  616ASP     CA 6569   7.406   9.635   4.601
  616ASP     HA 6570   7.374   9.540   4.642
  616ASP     CB 6571   7.471   9.733   4.702
  616ASP    HB1 6572   7.397   9.774   4.774
  616ASP    HB2 6573   7.519   9.817   4.648
  616ASP     CG 6574   7.577   9.662   4.782
  616ASP    OD1 6575   7.566   9.537   4.799
  616ASP    OD2 6576   7.660   9.734   4.842
  616ASP      C 6577   7.278   9.697   4.554
  616ASP      O 6578   7.281   9.760   4.449
  617GLU      N 6579   7.167   9.671   4.619
  617GLU     HN 6580   7.168   9.604   4.692
  617GLU     CA 6581   7.034   9.715   4.575
  617GLU     HA 6582   6.998   9.641   4.505
  617GLU     CB 6583   6.925   9.707   4.696
  617GLU    HB1 6584   6.970   9.763   4.781
  617GLU    HB2 6585   6.921   9.601   4.729
  617GLU     CG 6586   6.784   9.762   4.675
  617GLU    HG1 6587   6.732   9.706   4.594
  617GLU    HG2 6588   6.771   9.863   4.629
  617GLU     CD 6589   6.692   9.757   4.795
  617GLU    OE1 6590   6.714   9.837   4.892
  617GLU    OE2 6591   6.589   9.686   4.799
  617GLU      C 6592   7.018   9.855   4.507
  617GLU      O 6593   6.971   9.870   4.393
  618GLN      N 6594   7.048   9.966   4.576
  618GLN     HN 6595   7.070   9.952   4.673
  618GLN     CA 6596   7.042  10.100   4.529
  618GLN     HA 6597   6.942  10.109   4.487
  618GLN     CB 6598   7.072  10.200   4.636
  618GLN    HB1 6599   7.168  10.181   4.689
  618GLN    HB2 6600   6.995  10.194   4.715
  618GLN     CG 6601   7.068  10.347   4.579
  618GLN    HG1 6602   7.136  10.361   4.493
  618GLN    HG2 6603   7.094  10.408   4.668
  618GLN     CD 6604   6.919  10.366   4.539
  618GLN    OE1 6605   6.826  10.304   4.590
  618GLN    NE2 6606   6.904  10.455   4.441
  618GLN   HE21 6607   6.809  10.478   4.422
  618GLN   HE22 6608   6.978  10.511   4.405
  618GLN      C 6609   7.134  10.129   4.410
  618GLN      O 6610   7.106  10.191   4.304
  619THR      N 6611   7.257  10.069   4.421
  619THR     HN 6612   7.268  10.014   4.503
  619THR     CA 6613   7.363  10.057   4.317
  619THR     HA 6614   7.382  10.157   4.279
  619THR     CB 6615   7.490   9.981   4.358
  619THR     HB 6616   7.462   9.882   4.400
  619THR    OG1 6617   7.544  10.041   4.475
  619THR    HG1 6618   7.481  10.051   4.547
  619THR    CG2 6619   7.592   9.975   4.238
  619THR   HG21 6620   7.601  10.074   4.190
  619THR   HG22 6621   7.562   9.900   4.162
  619THR   HG23 6622   7.689   9.948   4.287
  619THR      C 6623   7.308   9.984   4.193
  619THR      O 6624   7.327  10.033   4.078
  620SER      N 6625   7.227   9.881   4.208
  620SER     HN 6626   7.224   9.833   4.295
  620SER     CA 6627   7.157   9.807   4.102
  620SER     HA 6628   7.231   9.769   4.032
  620SER     CB 6629   7.087   9.684   4.155
  620SER    HB1 6630   7.007   9.711   4.228
  620SER    HB2 6631   7.168   9.630   4.208
  620SER     OG 6632   7.041   9.591   4.058
  620SER    HG1 6633   6.956   9.619   4.023
  620SER      C 6634   7.058   9.897   4.028
  620SER      O 6635   7.049   9.901   3.903
  621ARG      N 6636   6.975   9.968   4.100
  621ARG     HN 6637   6.964   9.947   4.197
  621ARG     CA 6638   6.888  10.079   4.049
  621ARG     HA 6639   6.823  10.033   3.976
  621ARG     CB 6640   6.804  10.122   4.175
  621ARG    HB1 6641   6.880  10.131   4.256
  621ARG    HB2 6642   6.729  10.043   4.198
  621ARG     CG 6643   6.722  10.252   4.168
  621ARG    HG1 6644   6.794  10.336   4.155
  621ARG    HG2 6645   6.680  10.267   4.270
  621ARG     CD 6646   6.608  10.256   4.064
  621ARG    HD1 6647   6.536  10.171   4.066
  621ARG    HD2 6648   6.658  10.278   3.967
  621ARG     NE 6649   6.524  10.381   4.088
  621ARG     HE 6650   6.534  10.429   4.175
  621ARG     CZ 6651   6.416  10.404   4.016
  621ARG    NH1 6652   6.383  10.335   3.908
  621ARG   HH11 6653   6.438  10.258   3.876
  621ARG   HH12 6654   6.289  10.348   3.876
  621ARG    NH2 6655   6.339  10.506   4.052
  621ARG   HH21 6656   6.362  10.556   4.136
  621ARG   HH22 6657   6.267  10.546   3.995
  621ARG      C 6658   6.953  10.195   3.984
  621ARG      O 6659   6.915  10.240   3.878
  622THR      N 6660   7.065  10.250   4.042
  622THR     HN 6661   7.098  10.211   4.128
  622THR     CA 6662   7.152  10.359   3.997
  622THR     HA 6663   7.086  10.444   3.986
  622THR     CB 6664   7.253  10.396   4.100
  622THR     HB 6665   7.325  10.312   4.106
  622THR    OG1 6666   7.188  10.430   4.223
  622THR    HG1 6667   7.172  10.344   4.263
  622THR    CG2 6668   7.329  10.526   4.057
  622THR   HG21 6669   7.361  10.585   4.146
  622THR   HG22 6670   7.252  10.591   4.011
  622THR   HG23 6671   7.415  10.506   3.990
  622THR      C 6672   7.214  10.325   3.863
  622THR      O 6673   7.191  10.396   3.762
  623LEU      N 6674   7.272  10.206   3.862
  623LEU     HN 6675   7.281  10.153   3.946
  623LEU     CA 6676   7.305  10.137   3.743
  623LEU     HA 6677   7.374  10.206   3.695
  623LEU     CB 6678   7.384  10.001   3.770
  623LEU    HB1 6679   7.402   9.950   3.673
  623LEU    HB2 6680   7.321   9.931   3.830
  623LEU     CG 6681   7.522  10.026   3.837
  623LEU     HG 6682   7.522  10.049   3.946
  623LEU    CD1 6683   7.610   9.898   3.827
  623LEU   HD11 6684   7.716   9.909   3.859
  623LEU   HD12 6685   7.622   9.862   3.722
  623LEU   HD13 6686   7.558   9.819   3.885
  623LEU    CD2 6687   7.596  10.133   3.763
  623LEU   HD21 6688   7.585  10.113   3.655
  623LEU   HD22 6689   7.705  10.118   3.783
  623LEU   HD23 6690   7.571  10.239   3.787
  623LEU      C 6691   7.197  10.113   3.637
  623LEU      O 6692   7.225  10.132   3.518
  624THR      N 6693   7.073  10.081   3.679
  624THR     HN 6694   7.052  10.061   3.774
  624THR     CA 6695   6.956  10.076   3.588
  624THR     HA 6696   6.978  10.008   3.507
  624THR     CB 6697   6.828  10.027   3.659
  624THR     HB 6698   6.783  10.099   3.731
  624THR    OG1 6699   6.857   9.912   3.727
  624THR    HG1 6700   6.925   9.920   3.794
  624THR    CG2 6701   6.724   9.990   3.554
  624THR   HG21 6702   6.684  10.082   3.508
  624THR   HG22 6703   6.635   9.940   3.597
  624THR   HG23 6704   6.766   9.910   3.489
  624THR      C 6705   6.923  10.207   3.520
  624THR      O 6706   6.896  10.211   3.400
  625LEU      N 6707   6.918  10.318   3.596
  625LEU     HN 6708   6.942  10.300   3.691
  625LEU     CA 6709   6.896  10.460   3.562
  625LEU     HA 6710   6.800  10.476   3.515
  625LEU     CB 6711   6.903  10.559   3.685
  625LEU    HB1 6712   6.895  10.668   3.663
  625LEU    HB2 6713   7.000  10.549   3.739
  625LEU     CG 6714   6.781  10.542   3.788
  625LEU     HG 6715   6.768  10.433   3.801
  625LEU    CD1 6716   6.803  10.611   3.922
  625LEU   HD11 6717   6.705  10.620   3.973
  625LEU   HD12 6718   6.832  10.716   3.902
  625LEU   HD13 6719   6.868  10.550   3.988
  625LEU    CD2 6720   6.639  10.582   3.736
  625LEU   HD21 6721   6.625  10.522   3.644
  625LEU   HD22 6722   6.638  10.691   3.713
  625LEU   HD23 6723   6.557  10.560   3.808
  625LEU      C 6724   6.999  10.518   3.459
  625LEU      O 6725   6.963  10.581   3.355
  626ILE      N 6726   7.126  10.490   3.491
  626ILE     HN 6727   7.134  10.433   3.573
  626ILE     CA 6728   7.232  10.505   3.395
  626ILE     HA 6729   7.224  10.603   3.351
  626ILE     CB 6730   7.372  10.501   3.469
  626ILE     HB 6731   7.382  10.397   3.506
  626ILE    CG2 6732   7.482  10.527   3.368
  626ILE   HG21 6733   7.578  10.538   3.422
  626ILE   HG22 6734   7.466  10.626   3.321
  626ILE   HG23 6735   7.500  10.444   3.296
  626ILE    CG1 6736   7.380  10.605   3.588
  626ILE   HG11 6737   7.278  10.628   3.627
  626ILE   HG12 6738   7.404  10.708   3.554
  626ILE     CD 6739   7.468  10.568   3.707
  626ILE    HD1 6740   7.456  10.641   3.790
  626ILE    HD2 6741   7.574  10.566   3.672
  626ILE    HD3 6742   7.452  10.468   3.753
  626ILE      C 6743   7.224  10.423   3.271
  626ILE      O 6744   7.245  10.466   3.162
  627ALA      N 6745   7.193  10.291   3.274
  627ALA     HN 6746   7.171  10.249   3.362
  627ALA     CA 6747   7.175  10.209   3.154
  627ALA     HA 6748   7.262  10.228   3.092
  627ALA     CB 6749   7.150  10.059   3.185
  627ALA    HB1 6750   7.120  10.002   3.094
  627ALA    HB2 6751   7.065  10.057   3.257
  627ALA    HB3 6752   7.234  10.002   3.230
  627ALA      C 6753   7.053  10.258   3.078
  627ALA      O 6754   7.051  10.256   2.951
  628LYS      N 6755   6.945  10.309   3.149
  628LYS     HN 6756   6.929  10.313   3.248
  628LYS     CA 6757   6.838  10.377   3.079
  628LYS     HA 6758   6.808  10.327   2.988
  628LYS     CB 6759   6.714  10.401   3.171
  628LYS    HB1 6760   6.648  10.480   3.129
  628LYS    HB2 6761   6.741  10.416   3.278
  628LYS     CG 6762   6.617  10.272   3.173
  628LYS    HG1 6763   6.682  10.199   3.225
  628LYS    HG2 6764   6.610  10.251   3.064
  628LYS     CD 6765   6.484  10.317   3.245
  628LYS    HD1 6766   6.511  10.360   3.344
  628LYS    HD2 6767   6.429  10.222   3.263
  628LYS     CE 6768   6.392  10.404   3.163
  628LYS    HE1 6769   6.362  10.359   3.066
  628LYS    HE2 6770   6.442  10.500   3.139
  628LYS     NZ 6771   6.271  10.433   3.240
  628LYS    HZ1 6772   6.188  10.385   3.201
  628LYS    HZ2 6773   6.252  10.535   3.227
  628LYS    HZ3 6774   6.273  10.398   3.338
  628LYS      C 6775   6.879  10.506   3.014
  628LYS      O 6776   6.843  10.531   2.901
  629VAL      N 6777   6.957  10.595   3.083
  629VAL     HN 6778   6.970  10.588   3.182
  629VAL     CA 6779   7.014  10.722   3.021
  629VAL     HA 6780   6.925  10.756   2.970
  629VAL     CB 6781   7.079  10.822   3.124
  629VAL     HB 6782   7.150  10.763   3.185
  629VAL    CG1 6783   7.158  10.939   3.057
  629VAL   HG11 6784   7.192  11.015   3.130
  629VAL   HG12 6785   7.087  10.991   2.989
  629VAL   HG13 6786   7.248  10.906   3.000
  629VAL    CG2 6787   6.963  10.868   3.210
  629VAL   HG21 6788   6.984  10.953   3.279
  629VAL   HG22 6789   6.922  10.790   3.277
  629VAL   HG23 6790   6.878  10.905   3.149
  629VAL      C 6791   7.104  10.684   2.904
  629VAL      O 6792   7.079  10.728   2.794
  630ILE      N 6793   7.197  10.593   2.915
  630ILE     HN 6794   7.210  10.547   3.003
  630ILE     CA 6795   7.291  10.551   2.803
  630ILE     HA 6796   7.323  10.644   2.757
  630ILE     CB 6797   7.427  10.482   2.847
  630ILE     HB 6798   7.399  10.387   2.896
  630ILE    CG2 6799   7.509  10.425   2.732
  630ILE   HG21 6800   7.552  10.501   2.663
  630ILE   HG22 6801   7.458  10.344   2.678
  630ILE   HG23 6802   7.596  10.371   2.776
  630ILE    CG1 6803   7.504  10.573   2.952
  630ILE   HG11 6804   7.597  10.528   2.994
  630ILE   HG12 6805   7.435  10.606   3.032
  630ILE     CD 6806   7.548  10.704   2.885
  630ILE    HD1 6807   7.643  10.691   2.829
  630ILE    HD2 6808   7.561  10.789   2.955
  630ILE    HD3 6809   7.478  10.748   2.811
  630ILE      C 6810   7.218  10.491   2.689
  630ILE      O 6811   7.238  10.523   2.573
  631GLN      N 6812   7.119  10.399   2.709
  631GLN     HN 6813   7.103  10.360   2.800
  631GLN     CA 6814   7.043  10.337   2.603
  631GLN     HA 6815   7.113  10.287   2.537
  631GLN     CB 6816   6.935  10.234   2.661
  631GLN    HB1 6817   6.887  10.281   2.749
  631GLN    HB2 6818   6.999  10.149   2.694
  631GLN     CG 6819   6.817  10.189   2.577
  631GLN    HG1 6820   6.752  10.277   2.557
  631GLN    HG2 6821   6.761  10.117   2.641
  631GLN     CD 6822   6.852  10.127   2.449
  631GLN    OE1 6823   6.966  10.079   2.422
  631GLN    NE2 6824   6.746  10.109   2.360
  631GLN   HE21 6825   6.657  10.152   2.373
  631GLN   HE22 6826   6.769  10.045   2.286
  631GLN      C 6827   6.972  10.440   2.520
  631GLN      O 6828   6.979  10.437   2.400
  632ASN      N 6829   6.905  10.545   2.576
  632ASN     HN 6830   6.893  10.554   2.674
  632ASN     CA 6831   6.845  10.650   2.502
  632ASN     HA 6832   6.786  10.599   2.428
  632ASN     CB 6833   6.748  10.716   2.594
  632ASN    HB1 6834   6.718  10.816   2.556
  632ASN    HB2 6835   6.792  10.731   2.696
  632ASN     CG 6836   6.622  10.632   2.618
  632ASN    OD1 6837   6.520  10.660   2.556
  632ASN    ND2 6838   6.627  10.534   2.714
  632ASN   HD21 6839   6.536  10.502   2.741
  632ASN   HD22 6840   6.693  10.559   2.785
  632ASN      C 6841   6.936  10.752   2.429
  632ASN      O 6842   6.897  10.798   2.323
  633LEU      N 6843   7.055  10.785   2.473
  633LEU     HN 6844   7.092  10.727   2.545
  633LEU     CA 6845   7.158  10.852   2.395
  633LEU     HA 6846   7.114  10.945   2.360
  633LEU     CB 6847   7.293  10.877   2.480
  633LEU    HB1 6848   7.343  10.778   2.484
  633LEU    HB2 6849   7.269  10.900   2.586
  633LEU     CG 6850   7.392  10.974   2.421
  633LEU     HG 6851   7.391  10.972   2.310
  633LEU    CD1 6852   7.341  11.113   2.442
  633LEU   HD11 6853   7.336  11.120   2.553
  633LEU   HD12 6854   7.236  11.125   2.406
  633LEU   HD13 6855   7.401  11.198   2.402
  633LEU    CD2 6856   7.535  10.940   2.480
  633LEU   HD21 6857   7.577  10.844   2.444
  633LEU   HD22 6858   7.523  10.949   2.590
  633LEU   HD23 6859   7.600  11.026   2.455
  633LEU      C 6860   7.200  10.766   2.268
  633LEU      O 6861   7.224  10.820   2.159
  634ALA      N 6862   7.209  10.630   2.283
  634ALA     HN 6863   7.180  10.583   2.366
  634ALA     CA 6864   7.256  10.537   2.180
  634ALA     HA 6865   7.340  10.572   2.121
  634ALA     CB 6866   7.307  10.412   2.252
  634ALA    HB1 6867   7.396  10.449   2.307
  634ALA    HB2 6868   7.343  10.343   2.172
  634ALA    HB3 6869   7.231  10.387   2.328
  634ALA      C 6870   7.144  10.504   2.083
  634ALA      O 6871   7.165  10.488   1.962
  635ASN      N 6872   7.017  10.512   2.128
  635ASN     HN 6873   7.002  10.524   2.226
  635ASN     CA 6874   6.901  10.478   2.050
  635ASN     HA 6875   6.931  10.420   1.964
  635ASN     CB 6876   6.792  10.398   2.140
  635ASN    HB1 6877   6.760  10.464   2.224
  635ASN    HB2 6878   6.845  10.309   2.180
  635ASN     CG 6879   6.677  10.349   2.054
  635ASN    OD1 6880   6.678  10.272   1.955
  635ASN    ND2 6881   6.553  10.380   2.097
  635ASN   HD21 6882   6.471  10.362   2.043
  635ASN   HD22 6883   6.532  10.421   2.186
  635ASN      C 6884   6.849  10.612   2.003
  635ASN      O 6885   6.738  10.621   1.955
  636PHE      N 6886   6.936  10.721   2.003
  636PHE     HN 6887   7.027  10.693   2.032
  636PHE     CA 6888   6.913  10.861   1.973
  636PHE     HA 6889   6.979  10.922   2.033
  636PHE     CB 6890   6.936  10.893   1.820
  636PHE    HB1 6891   6.923  11.000   1.796
  636PHE    HB2 6892   6.870  10.822   1.765
  636PHE     CG 6893   7.071  10.850   1.788
  636PHE    CD1 6894   7.101  10.755   1.691
  636PHE    HD1 6895   7.025  10.695   1.643
  636PHE    CE1 6896   7.231  10.706   1.682
  636PHE    HE1 6897   7.258  10.630   1.610
  636PHE     CZ 6898   7.339  10.770   1.760
  636PHE     HZ 6899   7.441  10.738   1.744
  636PHE    CD2 6900   7.171  10.911   1.860
  636PHE    HD2 6901   7.144  10.989   1.930
  636PHE    CE2 6902   7.311  10.877   1.842
  636PHE    HE2 6903   7.393  10.910   1.905
  636PHE      C 6904   6.772  10.905   2.005
  636PHE      O 6905   6.699  10.944   1.912
  637SER      N 6906   6.734  10.891   2.133
  637SER     HN 6907   6.806  10.882   2.201
  637SER     CA 6908   6.600  10.919   2.180
  637SER     HA 6909   6.554  10.977   2.101
  637SER     CB 6910   6.513  10.797   2.217
  637SER    HB1 6911   6.411  10.815   2.256
  637SER    HB2 6912   6.569  10.736   2.291
  637SER     OG 6913   6.490  10.715   2.100
  637SER    HG1 6914   6.578  10.689   2.069
  637SER      C 6915   6.609  11.017   2.300
  637SER      O 6916   6.718  11.048   2.349
  638LYS      N 6917   6.493  11.072   2.342
  638LYS     HN 6918   6.404  11.046   2.305
  638LYS     CA 6919   6.475  11.148   2.463
  638LYS     HA 6920   6.555  11.123   2.531
  638LYS     CB 6921   6.474  11.305   2.447
  638LYS    HB1 6922   6.571  11.337   2.404
  638LYS    HB2 6923   6.482  11.353   2.547
  638LYS     CG 6924   6.375  11.369   2.348
  638LYS    HG1 6925   6.269  11.336   2.358
  638LYS    HG2 6926   6.400  11.317   2.253
  638LYS     CD 6927   6.389  11.521   2.332
  638LYS    HD1 6928   6.494  11.550   2.310
  638LYS    HD2 6929   6.367  11.565   2.431
  638LYS     CE 6930   6.297  11.583   2.232
  638LYS    HE1 6931   6.191  11.583   2.265
  638LYS    HE2 6932   6.305  11.534   2.133
  638LYS     NZ 6933   6.334  11.726   2.221
  638LYS    HZ1 6934   6.436  11.746   2.213
  638LYS    HZ2 6935   6.300  11.782   2.301
  638LYS    HZ3 6936   6.285  11.756   2.135
  638LYS      C 6937   6.352  11.103   2.543
  638LYS      O 6938   6.270  11.024   2.504
  639PHE      N 6939   6.337  11.147   2.666
  639PHE     HN 6940   6.393  11.222   2.701
  639PHE     CA 6941   6.242  11.105   2.769
  639PHE     HA 6942   6.202  11.008   2.741
  639PHE     CB 6943   6.291  11.090   2.914
  639PHE    HB1 6944   6.227  11.042   2.992
  639PHE    HB2 6945   6.323  11.186   2.959
  639PHE     CG 6946   6.409  10.996   2.910
  639PHE    CD1 6947   6.385  10.866   2.885
  639PHE    HD1 6948   6.286  10.836   2.855
  639PHE    CE1 6949   6.485  10.767   2.888
  639PHE    HE1 6950   6.457  10.665   2.868
  639PHE     CZ 6951   6.618  10.809   2.931
  639PHE     HZ 6952   6.687  10.726   2.938
  639PHE    CD2 6953   6.539  11.042   2.941
  639PHE    HD2 6954   6.565  11.144   2.966
  639PHE    CE2 6955   6.651  10.947   2.952
  639PHE    HE2 6956   6.749  10.986   2.979
  639PHE      C 6957   6.124  11.206   2.767
  639PHE      O 6958   6.054  11.213   2.864
  640THR      N 6959   6.100  11.276   2.657
  640THR     HN 6960   6.162  11.257   2.581
  640THR     CA 6961   6.000  11.383   2.634
  640THR     HA 6962   6.019  11.456   2.712
  640THR     CB 6963   6.011  11.448   2.493
  640THR     HB 6964   6.052  11.371   2.424
  640THR    OG1 6965   6.110  11.550   2.504
  640THR    HG1 6966   6.068  11.614   2.563
  640THR    CG2 6967   5.881  11.507   2.427
  640THR   HG21 6968   5.831  11.570   2.504
  640THR   HG22 6969   5.803  11.430   2.410
  640THR   HG23 6970   5.901  11.562   2.333
  640THR      C 6971   5.865  11.320   2.658
  640THR      O 6972   5.788  11.385   2.726
  641SER      N 6973   5.834  11.194   2.612
  641SER     HN 6974   5.902  11.144   2.558
  641SER     CA 6975   5.697  11.136   2.627
  641SER     HA 6976   5.613  11.203   2.640
  641SER     CB 6977   5.678  11.062   2.488
  641SER    HB1 6978   5.749  10.978   2.479
  641SER    HB2 6979   5.702  11.129   2.402
  641SER     OG 6980   5.541  11.020   2.471
  641SER    HG1 6981   5.532  10.930   2.503
  641SER      C 6982   5.684  11.026   2.730
  641SER      O 6983   5.587  10.950   2.742
  642LYS      N 6984   5.798  11.008   2.800
  642LYS     HN 6985   5.854  11.090   2.810
  642LYS     CA 6986   5.828  10.903   2.887
  642LYS     HA 6987   5.758  10.824   2.861
  642LYS     CB 6988   5.973  10.843   2.873
  642LYS    HB1 6989   5.987  10.766   2.952
  642LYS    HB2 6990   6.047  10.924   2.889
  642LYS     CG 6991   6.001  10.784   2.740
  642LYS    HG1 6992   6.109  10.756   2.742
  642LYS    HG2 6993   5.985  10.867   2.668
  642LYS     CD 6994   5.900  10.682   2.682
  642LYS    HD1 6995   5.926  10.671   2.574
  642LYS    HD2 6996   5.797  10.724   2.683
  642LYS     CE 6997   5.889  10.558   2.753
  642LYS    HE1 6998   5.822  10.482   2.708
  642LYS    HE2 6999   5.852  10.565   2.858
  642LYS     NZ 7000   6.022  10.501   2.765
  642LYS    HZ1 7001   6.004  10.408   2.809
  642LYS    HZ2 7002   6.085  10.559   2.824
  642LYS    HZ3 7003   6.062  10.490   2.669
  642LYS      C 7004   5.802  10.920   3.032
  642LYS      O 7005   5.698  10.883   3.089
  643GLU      N 7006   5.895  10.987   3.099
  643GLU     HN 7007   5.975  11.024   3.054
  643GLU     CA 7008   5.903  11.009   3.245
  643GLU     HA 7009   5.801  11.016   3.278
  643GLU     CB 7010   5.976  10.892   3.311
  643GLU    HB1 7011   5.932  10.796   3.278
  643GLU    HB2 7012   5.959  10.890   3.420
  643GLU     CG 7013   6.131  10.890   3.267
  643GLU    HG1 7014   6.192  10.967   3.319
  643GLU    HG2 7015   6.138  10.922   3.161
  643GLU     CD 7016   6.200  10.753   3.292
  643GLU    OE1 7017   6.183  10.703   3.405
  643GLU    OE2 7018   6.264  10.698   3.197
  643GLU      C 7019   5.973  11.140   3.271
  643GLU      O 7020   6.067  11.183   3.207
  644ASP      N 7021   5.930  11.209   3.381
  644ASP     HN 7022   5.849  11.179   3.430
  644ASP     CA 7023   5.997  11.321   3.441
  644ASP     HA 7024   6.033  11.387   3.363
  644ASP     CB 7025   5.890  11.392   3.532
  644ASP    HB1 7026   5.945  11.471   3.588
  644ASP    HB2 7027   5.844  11.326   3.608
  644ASP     CG 7028   5.786  11.471   3.461
  644ASP    OD1 7029   5.804  11.517   3.346
  644ASP    OD2 7030   5.679  11.489   3.521
  644ASP      C 7031   6.119  11.273   3.524
  644ASP      O 7032   6.203  11.357   3.558
  645PHE      N 7033   6.120  11.137   3.564
  645PHE     HN 7034   6.036  11.084   3.557
  645PHE     CA 7035   6.230  11.082   3.653
  645PHE     HA 7036   6.215  11.127   3.750
  645PHE     CB 7037   6.201  10.926   3.668
  645PHE    HB1 7038   6.279  10.879   3.731
  645PHE    HB2 7039   6.208  10.889   3.564
  645PHE     CG 7040   6.078  10.879   3.727
  645PHE    CD1 7041   6.023  10.940   3.836
  645PHE    HD1 7042   6.077  11.022   3.880
  645PHE    CE1 7043   5.898  10.904   3.887
  645PHE    HE1 7044   5.855  10.962   3.968
  645PHE     CZ 7045   5.817  10.808   3.821
  645PHE     HZ 7046   5.723  10.773   3.861
  645PHE    CD2 7047   6.003  10.770   3.670
  645PHE    HD2 7048   6.045  10.730   3.579
  645PHE    CE2 7049   5.873  10.734   3.714
  645PHE    HE2 7050   5.805  10.663   3.668
  645PHE      C 7051   6.372  11.119   3.603
  645PHE      O 7052   6.460  11.153   3.679
  646LEU      N 7053   6.385  11.104   3.467
  646LEU     HN 7054   6.307  11.087   3.408
  646LEU     CA 7055   6.507  11.130   3.387
  646LEU     HA 7056   6.596  11.154   3.444
  646LEU     CB 7057   6.543  11.003   3.305
  646LEU    HB1 7058   6.629  11.025   3.238
  646LEU    HB2 7059   6.452  10.974   3.249
  646LEU     CG 7060   6.588  10.884   3.390
  646LEU     HG 7061   6.504  10.865   3.460
  646LEU    CD1 7062   6.613  10.755   3.306
  646LEU   HD11 7063   6.595  10.667   3.370
  646LEU   HD12 7064   6.719  10.756   3.273
  646LEU   HD13 7065   6.540  10.750   3.222
  646LEU    CD2 7066   6.716  10.919   3.474
  646LEU   HD21 7067   6.746  10.823   3.521
  646LEU   HD22 7068   6.696  10.996   3.551
  646LEU   HD23 7069   6.798  10.949   3.406
  646LEU      C 7070   6.482  11.249   3.293
  646LEU      O 7071   6.558  11.278   3.207
  647GLY      N 7072   6.373  11.328   3.317
  647GLY     HN 7073   6.344  11.315   3.412
  647GLY     CA 7074   6.328  11.435   3.231
  647GLY    HA1 7075   6.237  11.472   3.278
  647GLY    HA2 7076   6.312  11.407   3.128
  647GLY      C 7077   6.416  11.552   3.221
  647GLY      O 7078   6.399  11.634   3.132
  648PHE      N 7079   6.514  11.561   3.309
  648PHE     HN 7080   6.537  11.483   3.367
  648PHE     CA 7081   6.617  11.670   3.323
  648PHE     HA 7082   6.592  11.766   3.280
  648PHE     CB 7083   6.643  11.684   3.476
  648PHE    HB1 7084   6.549  11.684   3.535
  648PHE    HB2 7085   6.683  11.786   3.491
  648PHE     CG 7086   6.732  11.589   3.543
  648PHE    CD1 7087   6.680  11.477   3.608
  648PHE    HD1 7088   6.576  11.449   3.604
  648PHE    CE1 7089   6.764  11.376   3.671
  648PHE    HE1 7090   6.719  11.287   3.712
  648PHE     CZ 7091   6.903  11.402   3.665
  648PHE     HZ 7092   6.975  11.330   3.699
  648PHE    CD2 7093   6.872  11.607   3.532
  648PHE    HD2 7094   6.923  11.688   3.483
  648PHE    CE2 7095   6.953  11.514   3.591
  648PHE    HE2 7096   7.060  11.530   3.582
  648PHE      C 7097   6.740  11.634   3.243
  648PHE      O 7098   6.831  11.718   3.221
  649MET      N 7099   6.736  11.518   3.182
  649MET     HN 7100   6.662  11.452   3.186
  649MET     CA 7101   6.845  11.476   3.097
  649MET     HA 7102   6.932  11.532   3.126
  649MET     CB 7103   6.882  11.331   3.133
  649MET    HB1 7104   6.955  11.284   3.063
  649MET    HB2 7105   6.794  11.263   3.131
  649MET     CG 7106   6.937  11.299   3.271
  649MET    HG1 7107   6.907  11.196   3.300
  649MET    HG2 7108   6.894  11.367   3.348
  649MET     SD 7109   7.120  11.323   3.279
  649MET     CE 7110   7.136  11.186   3.401
  649MET    HE1 7111   7.047  11.178   3.467
  649MET    HE2 7112   7.232  11.186   3.457
  649MET    HE3 7113   7.145  11.090   3.347
  649MET      C 7114   6.814  11.490   2.951
  649MET      O 7115   6.884  11.482   2.853
  650ASN      N 7116   6.688  11.527   2.928
  650ASN     HN 7117   6.620  11.545   2.998
  650ASN     CA 7118   6.627  11.556   2.793
  650ASN     HA 7119   6.624  11.461   2.742
  650ASN     CB 7120   6.480  11.604   2.793
  650ASN    HB1 7121   6.449  11.629   2.690
  650ASN    HB2 7122   6.477  11.695   2.857
  650ASN     CG 7123   6.385  11.497   2.851
  650ASN    OD1 7124   6.428  11.383   2.881
  650ASN    ND2 7125   6.256  11.527   2.850
  650ASN   HD21 7126   6.233  11.619   2.821
  650ASN   HD22 7127   6.200  11.468   2.908
  650ASN      C 7128   6.721  11.643   2.696
  650ASN      O 7129   6.768  11.591   2.593
  651GLU      N 7130   6.752  11.767   2.736
  651GLU     HN 7131   6.705  11.798   2.818
  651GLU     CA 7132   6.834  11.858   2.657
  651GLU     HA 7133   6.801  11.866   2.555
  651GLU     CB 7134   6.843  12.004   2.717
  651GLU    HB1 7135   6.935  12.052   2.676
  651GLU    HB2 7136   6.845  12.006   2.828
  651GLU     CG 7137   6.728  12.097   2.676
  651GLU    HG1 7138   6.640  12.073   2.739
  651GLU    HG2 7139   6.701  12.077   2.570
  651GLU     CD 7140   6.756  12.247   2.684
  651GLU    OE1 7141   6.657  12.325   2.679
  651GLU    OE2 7142   6.872  12.294   2.712
  651GLU      C 7143   6.982  11.805   2.637
  651GLU      O 7144   7.032  11.818   2.527
  652PHE      N 7145   7.036  11.747   2.748
  652PHE     HN 7146   6.983  11.744   2.832
  652PHE     CA 7147   7.165  11.673   2.748
  652PHE     HA 7148   7.234  11.746   2.711
  652PHE     CB 7149   7.196  11.628   2.897
  652PHE    HB1 7150   7.108  11.598   2.958
  652PHE    HB2 7151   7.237  11.720   2.944
  652PHE     CG 7152   7.297  11.511   2.916
  652PHE    CD1 7153   7.262  11.391   2.982
  652PHE    HD1 7154   7.162  11.386   3.022
  652PHE    CE1 7155   7.365  11.310   3.028
  652PHE    HE1 7156   7.345  11.213   3.071
  652PHE     CZ 7157   7.499  11.325   2.981
  652PHE     HZ 7158   7.579  11.255   2.998
  652PHE    CD2 7159   7.428  11.541   2.875
  652PHE    HD2 7160   7.459  11.640   2.845
  652PHE    CE2 7161   7.528  11.448   2.903
  652PHE    HE2 7162   7.629  11.468   2.872
  652PHE      C 7163   7.173  11.557   2.652
  652PHE      O 7164   7.273  11.535   2.582
  653LEU      N 7165   7.064  11.481   2.643
  653LEU     HN 7166   6.982  11.504   2.695
  653LEU     CA 7167   7.062  11.364   2.548
  653LEU     HA 7168   7.149  11.304   2.572
  653LEU     CB 7169   6.934  11.278   2.569
  653LEU    HB1 7170   6.909  11.223   2.476
  653LEU    HB2 7171   6.854  11.354   2.561
  653LEU     CG 7172   6.940  11.180   2.692
  653LEU     HG 7173   6.933  11.236   2.787
  653LEU    CD1 7174   6.823  11.073   2.678
  653LEU   HD11 7175   6.848  11.001   2.759
  653LEU   HD12 7176   6.823  11.017   2.582
  653LEU   HD13 7177   6.732  11.134   2.691
  653LEU    CD2 7178   7.072  11.097   2.703
  653LEU   HD21 7179   7.155  11.165   2.731
  653LEU   HD22 7180   7.092  11.063   2.599
  653LEU   HD23 7181   7.072  11.006   2.766
  653LEU      C 7182   7.070  11.411   2.404
  653LEU      O 7183   7.163  11.385   2.328
  654GLU      N 7184   6.986  11.511   2.382
  654GLU     HN 7185   6.925  11.531   2.457
  654GLU     CA 7186   6.972  11.583   2.253
  654GLU     HA 7187   6.964  11.500   2.184
  654GLU     CB 7188   6.842  11.669   2.255
  654GLU    HB1 7189   6.846  11.722   2.353
  654GLU    HB2 7190   6.758  11.596   2.262
  654GLU     CG 7191   6.825  11.771   2.138
  654GLU    HG1 7192   6.843  11.725   2.038
  654GLU    HG2 7193   6.890  11.861   2.153
  654GLU     CD 7194   6.678  11.807   2.136
  654GLU    OE1 7195   6.590  11.780   2.221
  654GLU    OE2 7196   6.651  11.870   2.033
  654GLU      C 7197   7.101  11.662   2.209
  654GLU      O 7198   7.148  11.654   2.095
  655LEU      N 7199   7.174  11.715   2.306
  655LEU     HN 7200   7.133  11.725   2.397
  655LEU     CA 7201   7.312  11.762   2.300
  655LEU     HA 7202   7.309  11.833   2.219
  655LEU     CB 7203   7.336  11.831   2.432
  655LEU    HB1 7204   7.319  11.760   2.516
  655LEU    HB2 7205   7.250  11.898   2.451
  655LEU     CG 7206   7.470  11.896   2.449
  655LEU     HG 7207   7.547  11.826   2.410
  655LEU    CD1 7208   7.478  12.024   2.369
  655LEU   HD11 7209   7.409  12.099   2.413
  655LEU   HD12 7210   7.451  12.009   2.262
  655LEU   HD13 7211   7.577  12.074   2.366
  655LEU    CD2 7212   7.499  11.923   2.594
  655LEU   HD21 7213   7.605  11.939   2.623
  655LEU   HD22 7214   7.474  11.830   2.650
  655LEU   HD23 7215   7.437  12.004   2.638
  655LEU      C 7216   7.417  11.663   2.270
  655LEU      O 7217   7.500  11.688   2.187
  656GLU      N 7218   7.423  11.543   2.332
  656GLU     HN 7219   7.356  11.525   2.404
  656GLU     CA 7220   7.543  11.459   2.309
  656GLU     HA 7221   7.624  11.515   2.264
  656GLU     CB 7222   7.598  11.401   2.447
  656GLU    HB1 7223   7.681  11.328   2.436
  656GLU    HB2 7224   7.521  11.361   2.517
  656GLU     CG 7225   7.655  11.521   2.526
  656GLU    HG1 7226   7.634  11.495   2.632
  656GLU    HG2 7227   7.606  11.618   2.502
  656GLU     CD 7228   7.808  11.531   2.506
  656GLU    OE1 7229   7.866  11.454   2.417
  656GLU    OE2 7230   7.869  11.610   2.574
  656GLU      C 7231   7.511  11.342   2.214
  656GLU      O 7232   7.590  11.251   2.187
  657TRP      N 7233   7.391  11.339   2.155
  657TRP     HN 7234   7.315  11.399   2.179
  657TRP     CA 7235   7.364  11.252   2.046
  657TRP     HA 7236   7.378  11.151   2.083
  657TRP     CB 7237   7.218  11.281   1.982
  657TRP    HB1 7238   7.220  11.232   1.882
  657TRP    HB2 7239   7.228  11.391   1.969
  657TRP     CG 7240   7.093  11.245   2.054
  657TRP    CD1 7241   7.065  11.152   2.152
  657TRP    HD1 7242   7.135  11.088   2.203
  657TRP    NE1 7243   6.930  11.146   2.179
  657TRP    HE1 7244   6.884  11.102   2.253
  657TRP    CE2 7245   6.863  11.243   2.100
  657TRP    CD2 7246   6.962  11.306   2.027
  657TRP    CE3 7247   6.914  11.413   1.945
  657TRP    HE3 7248   6.977  11.472   1.879
  657TRP    CZ3 7249   6.778  11.443   1.933
  657TRP    HZ3 7250   6.739  11.520   1.869
  657TRP    CZ2 7251   6.729  11.281   2.106
  657TRP    HZ2 7252   6.651  11.247   2.172
  657TRP    CH2 7253   6.689  11.381   2.014
  657TRP    HH2 7254   6.586  11.415   2.017
  657TRP      C 7255   7.458  11.266   1.930
  657TRP      O 7256   7.503  11.164   1.879
  658GLY      N 7257   7.501  11.393   1.883
  658GLY     HN 7258   7.476  11.476   1.932
  658GLY     CA 7259   7.619  11.413   1.801
  658GLY    HA1 7260   7.641  11.519   1.799
  658GLY    HA2 7261   7.587  11.373   1.706
  658GLY      C 7262   7.745  11.342   1.835
  658GLY      O 7263   7.800  11.266   1.752
  659SER      N 7264   7.799  11.352   1.960
  659SER     HN 7265   7.766  11.426   2.018
  659SER     CA 7266   7.911  11.280   2.016
  659SER     HA 7267   7.996  11.308   1.955
  659SER     CB 7268   7.918  11.346   2.163
  659SER    HB1 7269   7.999  11.293   2.219
  659SER    HB2 7270   7.825  11.314   2.215
  659SER     OG 7271   7.929  11.491   2.176
  659SER    HG1 7272   7.907  11.497   2.270
  659SER      C 7273   7.899  11.131   2.006
  659SER      O 7274   7.987  11.059   1.969
  660MET      N 7275   7.780  11.079   2.037
  660MET     HN 7276   7.705  11.133   2.074
  660MET     CA 7277   7.743  10.939   2.018
  660MET     HA 7278   7.820  10.883   2.069
  660MET     CB 7279   7.610  10.907   2.093
  660MET    HB1 7280   7.530  10.979   2.063
  660MET    HB2 7281   7.628  10.937   2.198
  660MET     CG 7282   7.557  10.768   2.091
  660MET    HG1 7283   7.525  10.751   1.986
  660MET    HG2 7284   7.467  10.758   2.156
  660MET     SD 7285   7.671  10.630   2.130
  660MET     CE 7286   7.744  10.686   2.287
  660MET    HE1 7287   7.828  10.616   2.310
  660MET    HE2 7288   7.681  10.665   2.376
  660MET    HE3 7289   7.780  10.791   2.284
  660MET      C 7290   7.738  10.885   1.878
  660MET      O 7291   7.793  10.784   1.851
  661GLN      N 7292   7.676  10.965   1.787
  661GLN     HN 7293   7.620  11.043   1.814
  661GLN     CA 7294   7.679  10.941   1.642
  661GLN     HA 7295   7.631  10.846   1.622
  661GLN     CB 7296   7.600  11.062   1.583
  661GLN    HB1 7297   7.651  11.159   1.602
  661GLN    HB2 7298   7.498  11.056   1.628
  661GLN     CG 7299   7.577  11.053   1.429
  661GLN    HG1 7300   7.674  11.047   1.376
  661GLN    HG2 7301   7.540  11.147   1.382
  661GLN     CD 7302   7.487  10.938   1.372
  661GLN    OE1 7303   7.368  10.958   1.336
  661GLN    NE2 7304   7.555  10.825   1.342
  661GLN   HE21 7305   7.526  10.751   1.280
  661GLN   HE22 7306   7.647  10.809   1.379
  661GLN      C 7307   7.818  10.939   1.580
  661GLN      O 7308   7.850  10.862   1.501
  662GLN      N 7309   7.903  11.037   1.626
  662GLN     HN 7310   7.875  11.111   1.687
  662GLN     CA 7311   8.046  11.039   1.592
  662GLN     HA 7312   8.056  11.035   1.485
  662GLN     CB 7313   8.118  11.167   1.646
  662GLN    HB1 7314   8.223  11.158   1.610
  662GLN    HB2 7315   8.126  11.173   1.757
  662GLN     CG 7316   8.076  11.304   1.584
  662GLN    HG1 7317   8.169  11.364   1.589
  662GLN    HG2 7318   8.003  11.354   1.652
  662GLN     CD 7319   8.034  11.292   1.433
  662GLN    OE1 7320   8.117  11.259   1.349
  662GLN    NE2 7321   7.905  11.311   1.389
  662GLN   HE21 7322   7.887  11.319   1.291
  662GLN   HE22 7323   7.837  11.306   1.462
  662GLN      C 7324   8.136  10.913   1.631
  662GLN      O 7325   8.222  10.868   1.555
  663PHE      N 7326   8.110  10.862   1.749
  663PHE     HN 7327   8.046  10.904   1.814
  663PHE     CA 7328   8.162  10.732   1.794
  663PHE     HA 7329   8.270  10.735   1.792
  663PHE     CB 7330   8.118  10.712   1.938
  663PHE    HB1 7331   8.010  10.741   1.938
  663PHE    HB2 7332   8.175  10.786   1.998
  663PHE     CG 7333   8.140  10.583   2.005
  663PHE    CD1 7334   8.045  10.503   2.073
  663PHE    HD1 7335   7.940  10.524   2.056
  663PHE    CE1 7336   8.087  10.380   2.129
  663PHE    HE1 7337   8.020  10.310   2.178
  663PHE     CZ 7338   8.220  10.345   2.135
  663PHE     HZ 7339   8.245  10.248   2.175
  663PHE    CD2 7340   8.277  10.540   2.005
  663PHE    HD2 7341   8.350  10.607   1.961
  663PHE    CE2 7342   8.316  10.425   2.073
  663PHE    HE2 7343   8.417  10.388   2.066
  663PHE      C 7344   8.134  10.610   1.704
  663PHE      O 7345   8.229  10.543   1.667
  664LEU      N 7346   8.003  10.599   1.672
  664LEU     HN 7347   7.936  10.668   1.697
  664LEU     CA 7348   7.960  10.505   1.569
  664LEU     HA 7349   7.967  10.409   1.617
  664LEU     CB 7350   7.814  10.533   1.556
  664LEU    HB1 7351   7.778  10.495   1.458
  664LEU    HB2 7352   7.793  10.640   1.539
  664LEU     CG 7353   7.722  10.471   1.668
  664LEU     HG 7354   7.738  10.526   1.763
  664LEU    CD1 7355   7.575  10.500   1.629
  664LEU   HD11 7356   7.511  10.507   1.720
  664LEU   HD12 7357   7.535  10.428   1.555
  664LEU   HD13 7358   7.568  10.597   1.575
  664LEU    CD2 7359   7.734  10.319   1.692
  664LEU   HD21 7360   7.647  10.282   1.751
  664LEU   HD22 7361   7.824  10.306   1.755
  664LEU   HD23 7362   7.752  10.254   1.604
  664LEU      C 7363   8.040  10.521   1.432
  664LEU      O 7364   8.080  10.425   1.365
  665TYR      N 7365   8.057  10.649   1.385
  665TYR     HN 7366   8.022  10.734   1.424
  665TYR     CA 7367   8.143  10.665   1.275
  665TYR     HA 7368   8.114  10.608   1.188
  665TYR     CB 7369   8.144  10.823   1.239
  665TYR    HB1 7370   8.220  10.840   1.160
  665TYR    HB2 7371   8.168  10.877   1.333
  665TYR     CG 7372   8.011  10.875   1.190
  665TYR    CD1 7373   8.007  11.014   1.160
  665TYR    HD1 7374   8.090  11.081   1.176
  665TYR    CE1 7375   7.897  11.078   1.099
  665TYR    HE1 7376   7.909  11.182   1.069
  665TYR     CZ 7377   7.781  10.994   1.068
  665TYR     OH 7378   7.679  11.044   0.987
  665TYR     HH 7379   7.621  10.970   0.969
  665TYR    CD2 7380   7.899  10.798   1.159
  665TYR    HD2 7381   7.901  10.692   1.177
  665TYR    CE2 7382   7.785  10.859   1.105
  665TYR    HE2 7383   7.705  10.791   1.080
  665TYR      C 7384   8.293  10.629   1.296
  665TYR      O 7385   8.351  10.573   1.204
  666GLU      N 7386   8.361  10.657   1.415
  666GLU     HN 7387   8.319  10.719   1.481
  666GLU     CA 7388   8.491  10.608   1.436
  666GLU     HA 7389   8.553  10.624   1.349
  666GLU     CB 7390   8.554  10.656   1.562
  666GLU    HB1 7391   8.649  10.604   1.583
  666GLU    HB2 7392   8.492  10.628   1.650
  666GLU     CG 7393   8.583  10.813   1.560
  666GLU    HG1 7394   8.573  10.864   1.658
  666GLU    HG2 7395   8.506  10.867   1.501
  666GLU     CD 7396   8.722  10.850   1.502
  666GLU    OE1 7397   8.817  10.852   1.579
  666GLU    OE2 7398   8.737  10.885   1.381
  666GLU      C 7399   8.497  10.455   1.439
  666GLU      O 7400   8.589  10.399   1.386
  667ILE      N 7401   8.393  10.388   1.495
  667ILE     HN 7402   8.333  10.441   1.554
  667ILE     CA 7403   8.403  10.240   1.523
  667ILE     HA 7404   8.509  10.225   1.540
  667ILE     CB 7405   8.328  10.194   1.647
  667ILE     HB 7406   8.343  10.085   1.660
  667ILE    CG2 7407   8.400  10.255   1.767
  667ILE   HG21 7408   8.506  10.222   1.773
  667ILE   HG22 7409   8.359  10.229   1.867
  667ILE   HG23 7410   8.395  10.365   1.757
  667ILE    CG1 7411   8.172  10.219   1.635
  667ILE   HG11 7412   8.144  10.211   1.528
  667ILE   HG12 7413   8.149  10.326   1.653
  667ILE     CD 7414   8.086  10.124   1.716
  667ILE    HD1 7415   8.088  10.161   1.821
  667ILE    HD2 7416   8.123  10.020   1.705
  667ILE    HD3 7417   7.977  10.130   1.696
  667ILE      C 7418   8.370  10.153   1.403
  667ILE      O 7419   8.387  10.030   1.402
  668SER      N 7420   8.323  10.216   1.290
  668SER     HN 7421   8.310  10.314   1.305
  668SER     CA 7422   8.307  10.150   1.157
  668SER     HA 7423   8.327  10.044   1.148
  668SER     CB 7424   8.166  10.178   1.105
  668SER    HB1 7425   8.092  10.120   1.164
  668SER    HB2 7426   8.145  10.150   1.000
  668SER     OG 7427   8.128  10.314   1.106
  668SER    HG1 7428   8.119  10.340   1.198
  668SER      C 7429   8.407  10.206   1.063
  668SER      O 7430   8.398  10.168   0.944
  669ASN      N 7431   8.516  10.274   1.112
  669ASN     HN 7432   8.518  10.286   1.211
  669ASN     CA 7433   8.626  10.318   1.029
  669ASN     HA 7434   8.594  10.297   0.928
  669ASN     CB 7435   8.670  10.473   1.036
  669ASN    HB1 7436   8.711  10.475   1.139
  669ASN    HB2 7437   8.574  10.528   1.041
  669ASN     CG 7438   8.766  10.530   0.930
  669ASN    OD1 7439   8.800  10.465   0.829
  669ASN    ND2 7440   8.803  10.660   0.954
  669ASN   HD21 7441   8.855  10.713   0.888
  669ASN   HD22 7442   8.767  10.704   1.037
  669ASN      C 7443   8.736  10.228   1.059
  669ASN      O 7444   8.781  10.220   1.176
  670LEU      N 7445   8.796  10.158   0.958
  670LEU     HN 7446   8.771  10.167   0.862
  670LEU     CA 7447   8.910  10.072   0.979
  670LEU     HA 7448   8.919  10.040   1.082
  670LEU     CB 7449   8.905   9.949   0.883
  670LEU    HB1 7450   9.004   9.899   0.883
  670LEU    HB2 7451   8.901   9.992   0.780
  670LEU     CG 7452   8.784   9.849   0.915
  670LEU     HG 7453   8.700   9.914   0.949
  670LEU    CD1 7454   8.743   9.762   0.795
  670LEU   HD11 7455   8.834   9.707   0.760
  670LEU   HD12 7456   8.712   9.815   0.703
  670LEU   HD13 7457   8.660   9.694   0.825
  670LEU    CD2 7458   8.817   9.756   1.032
  670LEU   HD21 7459   8.889   9.677   1.002
  670LEU   HD22 7460   8.724   9.714   1.075
  670LEU   HD23 7461   8.865   9.817   1.112
  670LEU      C 7462   9.042  10.142   0.945
  670LEU      O 7463   9.144  10.085   0.977
  671ASP      N 7464   9.042  10.278   0.904
  671ASP     HN 7465   8.956  10.328   0.895
  671ASP     CA 7466   9.159  10.357   0.860
  671ASP     HA 7467   9.242  10.290   0.843
  671ASP     CB 7468   9.131  10.433   0.724
  671ASP    HB1 7469   9.209  10.510   0.705
  671ASP    HB2 7470   9.031  10.482   0.722
  671ASP     CG 7471   9.150  10.339   0.600
  671ASP    OD1 7472   9.192  10.221   0.616
  671ASP    OD2 7473   9.127  10.388   0.487
  671ASP      C 7474   9.204  10.446   0.979
  671ASP      O 7475   9.280  10.539   0.963
  672THR      N 7476   9.141  10.429   1.094
  672THR     HN 7477   9.071  10.358   1.098
  672THR     CA 7478   9.173  10.506   1.214
  672THR     HA 7479   9.180  10.611   1.190
  672THR     CB 7480   9.072  10.508   1.336
  672THR     HB 7481   9.121  10.562   1.420
  672THR    OG1 7482   9.023  10.379   1.379
  672THR    HG1 7483   9.094  10.326   1.416
  672THR    CG2 7484   8.957  10.597   1.285
  672THR   HG21 7485   8.997  10.689   1.236
  672THR   HG22 7486   8.899  10.633   1.372
  672THR   HG23 7487   8.894  10.552   1.206
  672THR      C 7488   9.316  10.466   1.262
  672THR      O 7489   9.353  10.348   1.259
  673LEU      N 7490   9.399  10.564   1.311
  673LEU     HN 7491   9.369  10.657   1.291
  673LEU     CA 7492   9.539  10.552   1.355
  673LEU     HA 7493   9.593  10.524   1.265
  673LEU     CB 7494   9.588  10.696   1.400
  673LEU    HB1 7495   9.519  10.733   1.480
  673LEU    HB2 7496   9.561  10.759   1.312
  673LEU     CG 7497   9.745  10.702   1.435
  673LEU     HG 7498   9.770  10.630   1.516
  673LEU    CD1 7499   9.841  10.673   1.312
  673LEU   HD11 7500   9.827  10.742   1.226
  673LEU   HD12 7501   9.822  10.569   1.278
  673LEU   HD13 7502   9.941  10.681   1.360
  673LEU    CD2 7503   9.776  10.843   1.479
  673LEU   HD21 7504   9.732  10.842   1.581
  673LEU   HD22 7505   9.706  10.918   1.435
  673LEU   HD23 7506   9.884  10.864   1.471
  673LEU      C 7507   9.560  10.448   1.472
  673LEU      O 7508   9.651  10.371   1.467
  674THR      N 7509   9.466  10.446   1.569
  674THR     HN 7510   9.386  10.504   1.564
  674THR     CA 7511   9.473  10.385   1.698
  674THR     HA 7512   9.567  10.416   1.741
  674THR     CB 7513   9.365  10.435   1.795
  674THR     HB 7514   9.362  10.546   1.802
  674THR    OG1 7515   9.380  10.385   1.930
  674THR    HG1 7516   9.405  10.456   1.990
  674THR    CG2 7517   9.223  10.403   1.745
  674THR   HG21 7518   9.205  10.293   1.738
  674THR   HG22 7519   9.201  10.452   1.648
  674THR   HG23 7520   9.161  10.455   1.822
  674THR      C 7521   9.473  10.240   1.693
  674THR      O 7522   9.445  10.184   1.583
  675ASN      N 7523   9.503  10.174   1.802
  675ASN     HN 7524   9.532  10.226   1.883
  675ASN     CA 7525   9.510  10.033   1.817
  675ASN     HA 7526   9.567   9.984   1.740
  675ASN     CB 7527   9.566   9.999   1.961
  675ASN    HB1 7528   9.602   9.895   1.976
  675ASN    HB2 7529   9.485  10.025   2.033
  675ASN     CG 7530   9.690  10.086   2.001
  675ASN    OD1 7531   9.673  10.178   2.080
  675ASN    ND2 7532   9.799  10.048   1.940
  675ASN   HD21 7533   9.869  10.120   1.933
  675ASN   HD22 7534   9.797   9.966   1.883
  675ASN      C 7535   9.384   9.954   1.815
  675ASN      O 7536   9.273  10.003   1.840
  676SER      N 7537   9.380   9.825   1.784
  676SER     HN 7538   9.465   9.778   1.762
  676SER     CA 7539   9.257   9.743   1.779
  676SER     HA 7540   9.176   9.775   1.843
  676SER     CB 7541   9.190   9.733   1.638
  676SER    HB1 7542   9.144   9.833   1.618
  676SER    HB2 7543   9.100   9.672   1.659
  676SER     OG 7544   9.277   9.674   1.541
  676SER    HG1 7545   9.314   9.754   1.503
  676SER      C 7546   9.283   9.599   1.824
  676SER      O 7547   9.390   9.547   1.801
  677SER      N 7548   9.187   9.540   1.893
  677SER     HN 7549   9.108   9.587   1.931
  677SER     CA 7550   9.216   9.418   1.969
  677SER     HA 7551   9.324   9.417   1.979
  677SER     CB 7552   9.156   9.412   2.105
  677SER    HB1 7553   9.162   9.309   2.148
  677SER    HB2 7554   9.048   9.438   2.102
  677SER     OG 7555   9.210   9.511   2.193
  677SER    HG1 7556   9.183   9.475   2.278
  677SER      C 7557   9.181   9.290   1.886
  677SER      O 7558   9.066   9.264   1.855
  678SER      N 7559   9.281   9.205   1.860
  678SER     HN 7560   9.364   9.237   1.906
  678SER     CA 7561   9.279   9.077   1.792
  678SER     HA 7562   9.215   9.093   1.706
  678SER     CB 7563   9.422   9.049   1.733
  678SER    HB1 7564   9.501   9.030   1.809
  678SER    HB2 7565   9.456   9.137   1.674
  678SER     OG 7566   9.413   8.940   1.639
  678SER    HG1 7567   9.350   8.962   1.570
  678SER      C 7568   9.240   8.955   1.865
  678SER      O 7569   9.281   8.937   1.980
  679PHE      N 7570   9.157   8.866   1.805
  679PHE     HN 7571   9.131   8.871   1.709
  679PHE     CA 7572   9.093   8.753   1.873
  679PHE     HA 7573   9.035   8.793   1.955
  679PHE     CB 7574   8.998   8.681   1.773
  679PHE    HB1 7575   9.051   8.645   1.683
  679PHE    HB2 7576   8.914   8.748   1.743
  679PHE     CG 7577   8.920   8.559   1.829
  679PHE    CD1 7578   8.962   8.425   1.794
  679PHE    HD1 7579   9.047   8.411   1.730
  679PHE    CE1 7580   8.895   8.321   1.841
  679PHE    HE1 7581   8.916   8.222   1.803
  679PHE     CZ 7582   8.776   8.342   1.910
  679PHE     HZ 7583   8.715   8.257   1.940
  679PHE    CD2 7584   8.802   8.580   1.896
  679PHE    HD2 7585   8.763   8.680   1.903
  679PHE    CE2 7586   8.730   8.470   1.939
  679PHE    HE2 7587   8.634   8.481   1.987
  679PHE      C 7588   9.183   8.646   1.925
  679PHE      O 7589   9.247   8.573   1.852
  680GLU      N 7590   9.204   8.633   2.056
  680GLU     HN 7591   9.151   8.696   2.113
  680GLU     CA 7592   9.289   8.534   2.114
  680GLU     HA 7593   9.352   8.492   2.037
  680GLU     CB 7594   9.370   8.596   2.231
  680GLU    HB1 7595   9.443   8.530   2.283
  680GLU    HB2 7596   9.295   8.611   2.312
  680GLU     CG 7597   9.440   8.738   2.212
  680GLU    HG1 7598   9.359   8.812   2.194
  680GLU    HG2 7599   9.506   8.715   2.126
  680GLU     CD 7600   9.523   8.777   2.331
  680GLU    OE1 7601   9.619   8.860   2.311
  680GLU    OE2 7602   9.504   8.721   2.441
  680GLU      C 7603   9.215   8.423   2.176
  680GLU      O 7604   9.281   8.324   2.211
  681GLY      N 7605   9.079   8.436   2.184
  681GLY     HN 7606   9.032   8.515   2.146
  681GLY     CA 7607   9.000   8.320   2.227
  681GLY    HA1 7608   8.896   8.348   2.215
  681GLY    HA2 7609   9.008   8.309   2.334
  681GLY      C 7610   9.017   8.186   2.158
  681GLY      O 7611   9.080   8.176   2.051
  682TYR      N 7612   8.976   8.077   2.222
  682TYR     HN 7613   8.934   8.080   2.312
  682TYR     CA 7614   8.999   7.938   2.172
  682TYR     HA 7615   9.041   7.934   2.073
  682TYR     CB 7616   9.075   7.864   2.286
  682TYR    HB1 7617   9.017   7.894   2.375
  682TYR    HB2 7618   9.174   7.915   2.287
  682TYR     CG 7619   9.109   7.715   2.274
  682TYR    CD1 7620   9.239   7.664   2.239
  682TYR    HD1 7621   9.317   7.735   2.216
  682TYR    CE1 7622   9.259   7.525   2.227
  682TYR    HE1 7623   9.350   7.484   2.186
  682TYR     CZ 7624   9.152   7.435   2.263
  682TYR     OH 7625   9.172   7.299   2.249
  682TYR     HH 7626   9.258   7.278   2.212
  682TYR    CD2 7627   9.007   7.623   2.299
  682TYR    HD2 7628   8.916   7.664   2.340
  682TYR    CE2 7629   9.025   7.487   2.295
  682TYR    HE2 7630   8.944   7.422   2.324
  682TYR      C 7631   8.869   7.881   2.156
  682TYR      O 7632   8.778   7.903   2.234
  683ILE      N 7633   8.852   7.801   2.051
  683ILE     HN 7634   8.931   7.793   1.990
  683ILE     CA 7635   8.735   7.722   2.022
  683ILE     HA 7636   8.661   7.720   2.100
  683ILE     CB 7637   8.663   7.796   1.909
  683ILE     HB 7638   8.734   7.814   1.825
  683ILE    CG2 7639   8.549   7.704   1.856
  683ILE   HG21 7640   8.591   7.604   1.832
  683ILE   HG22 7641   8.503   7.736   1.761
  683ILE   HG23 7642   8.476   7.685   1.937
  683ILE    CG1 7643   8.598   7.926   1.957
  683ILE   HG11 7644   8.663   7.982   2.027
  683ILE   HG12 7645   8.503   7.896   2.007
  683ILE     CD 7646   8.568   8.019   1.835
  683ILE    HD1 7647   8.492   7.967   1.772
  683ILE    HD2 7648   8.662   8.035   1.779
  683ILE    HD3 7649   8.527   8.118   1.865
  683ILE      C 7650   8.775   7.581   1.986
  683ILE      O 7651   8.857   7.554   1.900
  684ASP      N 7652   8.712   7.475   2.048
  684ASP     HN 7653   8.655   7.490   2.128
  684ASP     CA 7654   8.723   7.331   2.009
  684ASP     HA 7655   8.822   7.315   1.969
  684ASP     CB 7656   8.719   7.231   2.137
  684ASP    HB1 7657   8.616   7.235   2.178
  684ASP    HB2 7658   8.794   7.268   2.210
  684ASP     CG 7659   8.754   7.090   2.098
  684ASP    OD1 7660   8.731   7.048   1.980
  684ASP    OD2 7661   8.788   7.009   2.186
  684ASP      C 7662   8.617   7.315   1.899
  684ASP      O 7663   8.498   7.278   1.926
  685LEU      N 7664   8.654   7.335   1.773
  685LEU     HN 7665   8.747   7.368   1.760
  685LEU     CA 7666   8.577   7.321   1.650
  685LEU     HA 7667   8.503   7.400   1.652
  685LEU     CB 7668   8.670   7.353   1.535
  685LEU    HB1 7669   8.771   7.311   1.555
  685LEU    HB2 7670   8.701   7.460   1.535
  685LEU     CG 7671   8.610   7.332   1.393
  685LEU     HG 7672   8.587   7.224   1.382
  685LEU    CD1 7673   8.483   7.405   1.357
  685LEU   HD11 7674   8.400   7.373   1.423
  685LEU   HD12 7675   8.460   7.370   1.254
  685LEU   HD13 7676   8.501   7.514   1.347
  685LEU    CD2 7677   8.716   7.369   1.287
  685LEU   HD21 7678   8.736   7.478   1.279
  685LEU   HD22 7679   8.701   7.337   1.181
  685LEU   HD23 7680   8.806   7.317   1.325
  685LEU      C 7681   8.499   7.195   1.627
  685LEU      O 7682   8.378   7.193   1.604
  686GLY      N 7683   8.569   7.082   1.640
  686GLY     HN 7684   8.668   7.095   1.646
  686GLY     CA 7685   8.504   6.946   1.651
  686GLY    HA1 7686   8.586   6.883   1.683
  686GLY    HA2 7687   8.484   6.912   1.550
  686GLY      C 7688   8.395   6.924   1.744
  686GLY      O 7689   8.294   6.862   1.705
  687ARG      N 7690   8.415   6.972   1.869
  687ARG     HN 7691   8.494   7.030   1.888
  687ARG     CA 7692   8.319   6.963   1.973
  687ARG     HA 7693   8.290   6.860   1.985
  687ARG     CB 7694   8.382   7.006   2.112
  687ARG    HB1 7695   8.395   7.115   2.102
  687ARG    HB2 7696   8.475   6.950   2.136
  687ARG     CG 7697   8.281   6.986   2.233
  687ARG    HG1 7698   8.257   6.878   2.224
  687ARG    HG2 7699   8.200   7.061   2.216
  687ARG     CD 7700   8.352   7.005   2.370
  687ARG    HD1 7701   8.426   6.924   2.390
  687ARG    HD2 7702   8.276   7.003   2.451
  687ARG     NE 7703   8.414   7.137   2.370
  687ARG     HE 7704   8.391   7.201   2.296
  687ARG     CZ 7705   8.522   7.164   2.448
  687ARG    NH1 7706   8.561   7.080   2.542
  687ARG   HH11 7707   8.617   7.107   2.621
  687ARG   HH12 7708   8.512   6.993   2.549
  687ARG    NH2 7709   8.580   7.277   2.424
  687ARG   HH21 7710   8.537   7.338   2.358
  687ARG   HH22 7711   8.650   7.316   2.484
  687ARG      C 7712   8.183   7.036   1.948
  687ARG      O 7713   8.075   6.989   1.991
  688GLU      N 7714   8.193   7.152   1.880
  688GLU     HN 7715   8.282   7.195   1.870
  688GLU     CA 7716   8.074   7.231   1.847
  688GLU     HA 7717   8.010   7.231   1.933
  688GLU     CB 7718   8.120   7.364   1.802
  688GLU    HB1 7719   8.042   7.429   1.756
  688GLU    HB2 7720   8.195   7.349   1.722
  688GLU     CG 7721   8.198   7.449   1.907
  688GLU    HG1 7722   8.216   7.552   1.871
  688GLU    HG2 7723   8.298   7.400   1.907
  688GLU     CD 7724   8.135   7.446   2.042
  688GLU    OE1 7725   8.184   7.378   2.133
  688GLU    OE2 7726   8.031   7.515   2.067
  688GLU      C 7727   8.007   7.165   1.720
  688GLU      O 7728   7.886   7.148   1.721
  689LEU      N 7729   8.082   7.107   1.621
  689LEU     HN 7730   8.181   7.112   1.621
  689LEU     CA 7731   8.022   7.028   1.518
  689LEU     HA 7732   7.943   7.081   1.467
  689LEU     CB 7733   8.122   6.972   1.417
  689LEU    HB1 7734   8.087   6.892   1.349
  689LEU    HB2 7735   8.208   6.929   1.473
  689LEU     CG 7736   8.193   7.074   1.334
  689LEU     HG 7737   8.207   7.165   1.397
  689LEU    CD1 7738   8.328   7.018   1.287
  689LEU   HD11 7739   8.407   7.094   1.305
  689LEU   HD12 7740   8.324   6.988   1.180
  689LEU   HD13 7741   8.356   6.923   1.337
  689LEU    CD2 7742   8.111   7.114   1.213
  689LEU   HD21 7743   8.003   7.118   1.240
  689LEU   HD22 7744   8.139   7.034   1.140
  689LEU   HD23 7745   8.135   7.211   1.165
  689LEU      C 7746   7.942   6.900   1.569
  689LEU      O 7747   7.828   6.884   1.532
  690SER      N 7748   8.003   6.830   1.663
  690SER     HN 7749   8.099   6.853   1.675
  690SER     CA 7750   7.952   6.726   1.744
  690SER     HA 7751   7.928   6.638   1.686
  690SER     CB 7752   8.060   6.687   1.847
  690SER    HB1 7753   8.105   6.778   1.894
  690SER    HB2 7754   8.144   6.643   1.789
  690SER     OG 7755   8.022   6.582   1.937
  690SER    HG1 7756   7.977   6.629   2.008
  690SER      C 7757   7.820   6.761   1.810
  690SER      O 7758   7.726   6.687   1.793
  691THR      N 7759   7.811   6.875   1.870
  691THR     HN 7760   7.892   6.929   1.893
  691THR     CA 7761   7.690   6.920   1.938
  691THR     HA 7762   7.644   6.837   1.990
  691THR     CB 7763   7.719   7.033   2.033
  691THR     HB 7764   7.770   7.119   1.985
  691THR    OG1 7765   7.804   6.991   2.137
  691THR    HG1 7766   7.854   7.067   2.166
  691THR    CG2 7767   7.594   7.087   2.092
  691THR   HG21 7768   7.556   7.163   2.019
  691THR   HG22 7769   7.606   7.134   2.192
  691THR   HG23 7770   7.522   7.003   2.101
  691THR      C 7771   7.582   6.967   1.843
  691THR      O 7772   7.463   6.930   1.844
  692LEU      N 7773   7.620   7.035   1.737
  692LEU     HN 7774   7.711   7.077   1.738
  692LEU     CA 7775   7.534   7.075   1.626
  692LEU     HA 7776   7.453   7.128   1.673
  692LEU     CB 7777   7.616   7.165   1.527
  692LEU    HB1 7778   7.684   7.103   1.464
  692LEU    HB2 7779   7.676   7.241   1.583
  692LEU     CG 7780   7.535   7.241   1.427
  692LEU     HG 7781   7.483   7.158   1.374
  692LEU    CD1 7782   7.428   7.327   1.484
  692LEU   HD11 7783   7.350   7.362   1.413
  692LEU   HD12 7784   7.475   7.419   1.523
  692LEU   HD13 7785   7.374   7.263   1.558
  692LEU    CD2 7786   7.630   7.306   1.332
  692LEU   HD21 7787   7.689   7.237   1.269
  692LEU   HD22 7788   7.694   7.381   1.385
  692LEU   HD23 7789   7.571   7.355   1.252
  692LEU      C 7790   7.470   6.959   1.548
  692LEU      O 7791   7.359   6.964   1.494
  693HSE      N 7792   7.548   6.853   1.538
  693HSE     HN 7793   7.644   6.868   1.559
  693HSE     CA 7794   7.510   6.723   1.478
  693HSE     HA 7795   7.481   6.741   1.376
  693HSE     CB 7796   7.631   6.617   1.472
  693HSE    HB1 7797   7.712   6.632   1.548
  693HSE    HB2 7798   7.676   6.648   1.375
  693HSE    ND1 7799   7.628   6.376   1.540
  693HSE     CG 7800   7.597   6.469   1.442
  693HSE    CE1 7801   7.572   6.265   1.504
  693HSE    HE1 7802   7.594   6.169   1.551
  693HSE    NE2 7803   7.515   6.277   1.384
  693HSE    HE2 7804   7.485   6.198   1.331
  693HSE    CD2 7805   7.522   6.407   1.341
  693HSE    HD2 7806   7.489   6.452   1.248
  693HSE      C 7807   7.391   6.660   1.546
  693HSE      O 7808   7.290   6.638   1.485
  694ALA      N 7809   7.389   6.647   1.680
  694ALA     HN 7810   7.471   6.684   1.724
  694ALA     CA 7811   7.281   6.600   1.759
  694ALA     HA 7812   7.264   6.498   1.729
  694ALA     CB 7813   7.310   6.598   1.906
  694ALA    HB1 7814   7.243   6.533   1.967
  694ALA    HB2 7815   7.305   6.699   1.950
  694ALA    HB3 7816   7.410   6.551   1.919
  694ALA      C 7817   7.156   6.676   1.745
  694ALA      O 7818   7.045   6.623   1.721
  695LEU      N 7819   7.176   6.806   1.743
  695LEU     HN 7820   7.272   6.834   1.745
  695LEU     CA 7821   7.070   6.907   1.730
  695LEU     HA 7822   6.989   6.885   1.799
  695LEU     CB 7823   7.123   7.050   1.748
  695LEU    HB1 7824   7.207   7.063   1.676
  695LEU    HB2 7825   7.161   7.061   1.851
  695LEU     CG 7826   7.021   7.166   1.725
  695LEU     HG 7827   7.007   7.177   1.615
  695LEU    CD1 7828   6.890   7.145   1.790
  695LEU   HD11 7829   6.894   7.153   1.900
  695LEU   HD12 7830   6.847   7.044   1.773
  695LEU   HD13 7831   6.810   7.213   1.752
  695LEU    CD2 7832   7.081   7.300   1.769
  695LEU   HD21 7833   7.009   7.384   1.755
  695LEU   HD22 7834   7.172   7.329   1.713
  695LEU   HD23 7835   7.090   7.296   1.880
  695LEU      C 7836   6.995   6.887   1.588
  695LEU      O 7837   6.874   6.864   1.587
  696LEU      N 7838   7.069   6.886   1.475
  696LEU     HN 7839   7.168   6.896   1.483
  696LEU     CA 7840   7.015   6.873   1.343
  696LEU     HA 7841   6.922   6.926   1.330
  696LEU     CB 7842   7.114   6.929   1.242
  696LEU    HB1 7843   7.064   6.914   1.144
  696LEU    HB2 7844   7.208   6.869   1.241
  696LEU     CG 7845   7.151   7.077   1.263
  696LEU     HG 7846   7.192   7.081   1.367
  696LEU    CD1 7847   7.244   7.143   1.160
  696LEU   HD11 7848   7.319   7.070   1.125
  696LEU   HD12 7849   7.298   7.228   1.206
  696LEU   HD13 7850   7.190   7.171   1.067
  696LEU    CD2 7851   7.017   7.169   1.275
  696LEU   HD21 7852   6.949   7.125   1.351
  696LEU   HD22 7853   6.974   7.184   1.174
  696LEU   HD23 7854   7.051   7.266   1.317
  696LEU      C 7855   6.988   6.726   1.302
  696LEU      O 7856   6.895   6.707   1.226
  697TRP      N 7857   7.036   6.631   1.370
  697TRP     HN 7858   7.105   6.653   1.439
  697TRP     CA 7859   6.990   6.492   1.360
  697TRP     HA 7860   6.952   6.477   1.260
  697TRP     CB 7861   7.107   6.397   1.402
  697TRP    HB1 7862   7.141   6.410   1.506
  697TRP    HB2 7863   7.195   6.417   1.337
  697TRP     CG 7864   7.079   6.246   1.387
  697TRP    CD1 7865   7.067   6.155   1.485
  697TRP    HD1 7866   7.087   6.174   1.590
  697TRP    NE1 7867   7.035   6.031   1.435
  697TRP    HE1 7868   7.014   5.955   1.493
  697TRP    CE2 7869   7.036   6.043   1.300
  697TRP    CD2 7870   7.071   6.176   1.264
  697TRP    CE3 7871   7.082   6.210   1.128
  697TRP    HE3 7872   7.107   6.312   1.100
  697TRP    CZ3 7873   7.058   6.115   1.028
  697TRP    HZ3 7874   7.060   6.137   0.922
  697TRP    CZ2 7875   7.010   5.952   1.203
  697TRP    HZ2 7876   6.991   5.852   1.238
  697TRP    CH2 7877   7.026   5.981   1.066
  697TRP    HH2 7878   7.007   5.905   0.992
  697TRP      C 7879   6.863   6.469   1.445
  697TRP      O 7880   6.789   6.368   1.424
  698GLU      N 7881   6.830   6.560   1.540
  698GLU     HN 7882   6.895   6.630   1.569
  698GLU     CA 7883   6.705   6.551   1.616
  698GLU     HA 7884   6.678   6.447   1.603
  698GLU     CB 7885   6.732   6.592   1.759
  698GLU    HB1 7886   6.803   6.676   1.770
  698GLU    HB2 7887   6.795   6.508   1.794
  698GLU     CG 7888   6.613   6.624   1.854
  698GLU    HG1 7889   6.516   6.575   1.832
  698GLU    HG2 7890   6.592   6.733   1.856
  698GLU     CD 7891   6.642   6.588   1.994
  698GLU    OE1 7892   6.579   6.489   2.038
  698GLU    OE2 7893   6.727   6.653   2.062
  698GLU      C 7894   6.584   6.618   1.558
  698GLU      O 7895   6.475   6.555   1.550
  699VAL      N 7896   6.591   6.737   1.500
  699VAL     HN 7897   6.673   6.794   1.503
  699VAL     CA 7898   6.483   6.812   1.437
  699VAL     HA 7899   6.401   6.816   1.508
  699VAL     CB 7900   6.510   6.963   1.418
  699VAL     HB 7901   6.411   7.011   1.401
  699VAL    CG1 7902   6.575   7.025   1.547
  699VAL   HG11 7903   6.682   6.997   1.560
  699VAL   HG12 7904   6.526   6.996   1.642
  699VAL   HG13 7905   6.571   7.136   1.537
  699VAL    CG2 7906   6.610   6.991   1.296
  699VAL   HG21 7907   6.561   6.985   1.196
  699VAL   HG22 7908   6.707   6.937   1.305
  699VAL   HG23 7909   6.643   7.097   1.300
  699VAL      C 7910   6.438   6.757   1.296
  699VAL      O 7911   6.334   6.793   1.242
  700LEU      N 7912   6.529   6.671   1.234
  700LEU     HN 7913   6.616   6.649   1.278
  700LEU     CA 7914   6.523   6.614   1.102
  700LEU     HA 7915   6.509   6.693   1.029
  700LEU     CB 7916   6.655   6.538   1.073
  700LEU    HB1 7917   6.669   6.464   1.154
  700LEU    HB2 7918   6.747   6.599   1.075
  700LEU     CG 7919   6.664   6.444   0.954
  700LEU     HG 7920   6.595   6.359   0.976
  700LEU    CD1 7921   6.643   6.494   0.809
  700LEU   HD11 7922   6.689   6.423   0.737
  700LEU   HD12 7923   6.701   6.588   0.800
  700LEU   HD13 7924   6.539   6.505   0.773
  700LEU    CD2 7925   6.806   6.366   0.961
  700LEU   HD21 7926   6.890   6.436   0.939
  700LEU   HD22 7927   6.802   6.278   0.893
  700LEU   HD23 7928   6.804   6.324   1.063
  700LEU      C 7929   6.397   6.528   1.073
  700LEU      O 7930   6.342   6.566   0.968
  701PRO      N 7931   6.347   6.431   1.146
  701PRO     CD 7932   6.426   6.361   1.251
  701PRO    HD1 7933   6.391   6.400   1.349
  701PRO    HD2 7934   6.537   6.354   1.248
  701PRO     CA 7935   6.239   6.352   1.084
  701PRO     HA 7936   6.275   6.333   0.983
  701PRO     CB 7937   6.240   6.232   1.186
  701PRO    HB1 7938   6.182   6.148   1.142
  701PRO    HB2 7939   6.180   6.274   1.269
  701PRO     CG 7940   6.379   6.215   1.242
  701PRO    HG1 7941   6.381   6.159   1.338
  701PRO    HG2 7942   6.447   6.152   1.180
  701PRO      C 7943   6.099   6.416   1.072
  701PRO      O 7944   5.998   6.347   1.046
  702GLN      N 7945   6.086   6.551   1.093
  702GLN     HN 7946   6.170   6.604   1.100
  702GLN     CA 7947   5.968   6.641   1.101
  702GLN     HA 7948   5.887   6.578   1.067
  702GLN     CB 7949   5.960   6.691   1.247
  702GLN    HB1 7950   5.884   6.772   1.252
  702GLN    HB2 7951   6.057   6.742   1.269
  702GLN     CG 7952   5.936   6.575   1.350
  702GLN    HG1 7953   5.935   6.601   1.458
  702GLN    HG2 7954   6.004   6.489   1.340
  702GLN     CD 7955   5.790   6.525   1.336
  702GLN    OE1 7956   5.704   6.598   1.279
  702GLN    NE2 7957   5.765   6.401   1.386
  702GLN   HE21 7958   5.837   6.357   1.440
  702GLN   HE22 7959   5.672   6.363   1.388
  702GLN      C 7960   5.990   6.746   0.998
  702GLN      O 7961   5.907   6.827   0.967
  703LEU      N 7962   6.099   6.742   0.918
  703LEU     HN 7963   6.168   6.672   0.935
  703LEU     CA 7964   6.111   6.827   0.799
  703LEU     HA 7965   6.079   6.928   0.820
  703LEU     CB 7966   6.254   6.855   0.756
  703LEU    HB1 7967   6.258   6.916   0.664
  703LEU    HB2 7968   6.307   6.761   0.730
  703LEU     CG 7969   6.324   6.932   0.860
  703LEU     HG 7970   6.302   6.881   0.956
  703LEU    CD1 7971   6.479   6.922   0.842
  703LEU   HD11 7972   6.531   6.958   0.933
  703LEU   HD12 7973   6.507   6.982   0.752
  703LEU   HD13 7974   6.510   6.817   0.820
  703LEU    CD2 7975   6.301   7.084   0.858
  703LEU   HD21 7976   6.336   7.134   0.766
  703LEU   HD22 7977   6.360   7.141   0.934
  703LEU   HD23 7978   6.191   7.096   0.872
  703LEU      C 7979   6.030   6.784   0.679
  703LEU      O 7980   6.028   6.668   0.644
  704SER      N 7981   5.946   6.866   0.617
  704SER     HN 7982   5.929   6.959   0.649
  704SER     CA 7983   5.882   6.836   0.490
  704SER     HA 7984   5.823   6.748   0.510
  704SER     CB 7985   5.791   6.943   0.432
  704SER    HB1 7986   5.728   6.980   0.516
  704SER    HB2 7987   5.715   6.900   0.363
  704SER     OG 7988   5.864   7.054   0.377
  704SER    HG1 7989   5.897   7.106   0.451
  704SER      C 7990   5.970   6.789   0.372
  704SER      O 7991   6.090   6.814   0.373
  705LYS      N 7992   5.908   6.726   0.263
  705LYS     HN 7993   5.812   6.697   0.257
  705LYS     CA 7994   5.993   6.687   0.151
  705LYS     HA 7995   6.078   6.638   0.196
  705LYS     CB 7996   5.924   6.604   0.038
  705LYS    HB1 7997   5.980   6.595  -0.057
  705LYS    HB2 7998   5.829   6.660   0.019
  705LYS     CG 7999   5.893   6.453   0.074
  705LYS    HG1 8000   5.823   6.412  -0.002
  705LYS    HG2 8001   5.835   6.448   0.168
  705LYS     CD 8002   6.025   6.372   0.092
  705LYS    HD1 8003   6.091   6.412   0.172
  705LYS    HD2 8004   6.077   6.400  -0.002
  705LYS     CE 8005   6.007   6.220   0.109
  705LYS    HE1 8006   6.100   6.165   0.087
  705LYS    HE2 8007   5.939   6.179   0.031
  705LYS     NZ 8008   5.936   6.173   0.229
  705LYS    HZ1 8009   6.001   6.187   0.309
  705LYS    HZ2 8010   5.923   6.070   0.222
  705LYS    HZ3 8011   5.852   6.229   0.255
  705LYS      C 8012   6.062   6.800   0.084
  705LYS      O 8013   6.176   6.798   0.039
  706GLU      N 8014   5.992   6.916   0.063
  706GLU     HN 8015   5.895   6.916   0.084
  706GLU     CA 8016   6.051   7.030  18.874
  706GLU     HA 8017   6.094   6.998  18.780
  706GLU     CB 8018   5.945   7.138  18.839
  706GLU    HB1 8019   5.871   7.135  18.923
  706GLU    HB2 8020   5.892   7.095  18.751
  706GLU     CG 8021   5.991   7.279  18.813
  706GLU    HG1 8022   6.051   7.287  18.720
  706GLU    HG2 8023   6.039   7.315  18.907
  706GLU     CD 8024   5.866   7.360  18.798
  706GLU    OE1 8025   5.798   7.352  18.691
  706GLU    OE2 8026   5.832   7.441   0.021
  706GLU      C 8027   6.173   7.084   0.088
  706GLU      O 8028   6.272   7.125   0.033
  707ALA      N 8029   6.170   7.090   0.224
  707ALA     HN 8030   6.085   7.056   0.264
  707ALA     CA 8031   6.278   7.145   0.307
  707ALA     HA 8032   6.305   7.239   0.261
  707ALA     CB 8033   6.229   7.168   0.450
  707ALA    HB1 8034   6.310   7.196   0.521
  707ALA    HB2 8035   6.191   7.074   0.495
  707ALA    HB3 8036   6.146   7.241   0.457
  707ALA      C 8037   6.401   7.059   0.308
  707ALA      O 8038   6.515   7.103   0.319
  708LEU      N 8039   6.377   6.929   0.282
  708LEU     HN 8040   6.282   6.899   0.283
  708LEU     CA 8041   6.478   6.829   0.255
  708LEU     HA 8042   6.556   6.849   0.326
  708LEU     CB 8043   6.423   6.684   0.288
  708LEU    HB1 8044   6.495   6.605   0.257
  708LEU    HB2 8045   6.328   6.665   0.233
  708LEU     CG 8046   6.384   6.671   0.441
  708LEU     HG 8047   6.315   6.755   0.463
  708LEU    CD1 8048   6.326   6.533   0.452
  708LEU   HD11 8049   6.216   6.546   0.451
  708LEU   HD12 8050   6.341   6.500   0.557
  708LEU   HD13 8051   6.362   6.450   0.388
  708LEU    CD2 8052   6.515   6.688   0.526
  708LEU   HD21 8053   6.605   6.634   0.489
  708LEU   HD22 8054   6.478   6.652   0.625
  708LEU   HD23 8055   6.541   6.795   0.538
  708LEU      C 8056   6.559   6.835   0.129
  708LEU      O 8057   6.679   6.812   0.122
  709LEU      N 8058   6.501   6.869   0.008
  709LEU     HN 8059   6.402   6.881   0.018
  709LEU     CA 8060   6.566   6.885  18.745
  709LEU     HA 8061   6.628   6.800  18.720
  709LEU     CB 8062   6.447   6.903  18.645
  709LEU    HB1 8063   6.401   7.003  18.660
  709LEU    HB2 8064   6.380   6.817  18.667
  709LEU     CG 8065   6.484   6.896  18.489
  709LEU     HG 8066   6.554   6.978  18.464
  709LEU    CD1 8067   6.545   6.767  18.436
  709LEU   HD11 8068   6.476   6.688  18.475
  709LEU   HD12 8069   6.640   6.739  18.487
  709LEU   HD13 8070   6.561   6.772  18.326
  709LEU    CD2 8071   6.359   6.917  18.401
  709LEU   HD21 8072   6.330   7.024  18.393
  709LEU   HD22 8073   6.276   6.850  18.432
  709LEU   HD23 8074   6.389   6.880  18.301
  709LEU      C 8075   6.652   7.012  18.744
  709LEU      O 8076   6.763   7.021  18.685
  710LYS      N 8077   6.604   7.115  18.819
  710LYS     HN 8078   6.521   7.100  18.873
  710LYS     CA 8079   6.675   7.235  18.854
  710LYS     HA 8080   6.703   7.292  18.766
  710LYS     CB 8081   6.579   7.330   0.064
  710LYS    HB1 8082   6.647   7.409   0.103
  710LYS    HB2 8083   6.529   7.292   0.155
  710LYS     CG 8084   6.473   7.401  18.836
  710LYS    HG1 8085   6.406   7.321  18.798
  710LYS    HG2 8086   6.533   7.446  18.755
  710LYS     CD 8087   6.398   7.516   0.043
  710LYS    HD1 8088   6.471   7.597   0.064
  710LYS    HD2 8089   6.365   7.479   0.142
  710LYS     CE 8090   6.270   7.569  18.842
  710LYS    HE1 8091   6.207   7.482  18.816
  710LYS    HE2 8092   6.297   7.612  18.743
  710LYS     NZ 8093   6.202   7.676   0.049
  710LYS    HZ1 8094   6.186   7.629   0.141
  710LYS    HZ2 8095   6.115   7.703  -0.001
  710LYS    HZ3 8096   6.258   7.759   0.077
  710LYS      C 8097   6.804   7.206   0.067
  710LYS      O 8098   6.911   7.246   0.024
  711LEU      N 8099   6.792   7.128   0.172
  711LEU     HN 8100   6.703   7.091   0.198
  711LEU     CA 8101   6.902   7.091   0.263
  711LEU     HA 8102   6.973   7.173   0.262
  711LEU     CB 8103   6.856   7.074   0.411
  711LEU    HB1 8104   6.934   7.031   0.478
  711LEU    HB2 8105   6.773   7.001   0.404
  711LEU     CG 8106   6.800   7.195   0.477
  711LEU     HG 8107   6.716   7.232   0.413
  711LEU    CD1 8108   6.740   7.147   0.608
  711LEU   HD11 8109   6.683   7.227   0.659
  711LEU   HD12 8110   6.819   7.107   0.675
  711LEU   HD13 8111   6.679   7.057   0.584
  711LEU    CD2 8112   6.899   7.308   0.518
  711LEU   HD21 8113   6.955   7.335   0.425
  711LEU   HD22 8114   6.975   7.275   0.592
  711LEU   HD23 8115   6.848   7.401   0.551
  711LEU      C 8116   6.975   6.964   0.209
  711LEU      O 8117   7.030   6.887   0.285
  712GLY      N 8118   6.983   6.949   0.075
  712GLY     HN 8119   6.941   7.016   0.014
  712GLY     CA 8120   7.027   6.825  18.869
  712GLY    HA1 8121   7.065   6.871  18.779
  712GLY    HA2 8122   6.945   6.755  18.878
  712GLY      C 8123   7.148   6.744   0.063
  712GLY      O 8124   7.123   6.627   0.086
  713PRO      N 8125   7.270   6.797   0.084
  713PRO     CD 8126   7.325   6.896  18.852
  713PRO    HD1 8127   7.329   7.001  18.889
  713PRO    HD2 8128   7.275   6.895  18.753
  713PRO     CA 8129   7.370   6.714   0.140
  713PRO     HA 8130   7.365   6.620   0.087
  713PRO     CB 8131   7.499   6.780   0.108
  713PRO    HB1 8132   7.592   6.719   0.116
  713PRO    HB2 8133   7.514   6.860   0.184
  713PRO     CG 8134   7.468   6.847  18.840
  713PRO    HG1 8135   7.542   6.923  18.807
  713PRO    HG2 8136   7.468   6.763  18.768
  713PRO      C 8137   7.357   6.681   0.287
  713PRO      O 8138   7.398   6.574   0.326
  714LEU      N 8139   7.299   6.776   0.363
  714LEU     HN 8140   7.256   6.853   0.316
  714LEU     CA 8141   7.286   6.765   0.510
  714LEU     HA 8142   7.386   6.784   0.546
  714LEU     CB 8143   7.212   6.898   0.558
  714LEU    HB1 8144   7.104   6.895   0.531
  714LEU    HB2 8145   7.265   6.987   0.521
  714LEU     CG 8146   7.204   6.925   0.717
  714LEU     HG 8147   7.135   6.846   0.753
  714LEU    CD1 8148   7.347   6.910   0.773
  714LEU   HD11 8149   7.348   6.940   0.880
  714LEU   HD12 8150   7.413   6.987   0.727
  714LEU   HD13 8151   7.385   6.807   0.757
  714LEU    CD2 8152   7.135   7.061   0.761
  714LEU   HD21 8153   7.170   7.138   0.689
  714LEU   HD22 8154   7.166   7.089   0.863
  714LEU   HD23 8155   7.025   7.044   0.759
  714LEU      C 8156   7.242   6.631   0.571
  714LEU      O 8157   7.324   6.586   0.652
  715PRO      N 8158   7.133   6.560   0.531
  715PRO     CD 8159   7.012   6.621   0.471
  715PRO    HD1 8160   7.033   6.618   0.362
  715PRO    HD2 8161   6.994   6.727   0.501
  715PRO     CA 8162   7.105   6.425   0.584
  715PRO     HA 8163   7.096   6.431   0.692
  715PRO     CB 8164   6.968   6.387   0.523
  715PRO    HB1 8165   6.914   6.319   0.593
  715PRO    HB2 8166   6.963   6.351   0.418
  715PRO     CG 8167   6.895   6.522   0.511
  715PRO    HG1 8168   6.829   6.511   0.423
  715PRO    HG2 8169   6.825   6.553   0.591
  715PRO      C 8170   7.210   6.318   0.549
  715PRO      O 8171   7.261   6.242   0.636
  716ARG      N 8172   7.262   6.313   0.433
  716ARG     HN 8173   7.231   6.381   0.366
  716ARG     CA 8174   7.376   6.224   0.396
  716ARG     HA 8175   7.346   6.121   0.409
  716ARG     CB 8176   7.415   6.258   0.247
  716ARG    HB1 8177   7.488   6.182   0.215
  716ARG    HB2 8178   7.452   6.363   0.240
  716ARG     CG 8179   7.289   6.239   0.150
  716ARG    HG1 8180   7.212   6.315   0.178
  716ARG    HG2 8181   7.235   6.145   0.174
  716ARG     CD 8182   7.325   6.229  18.870
  716ARG    HD1 8183   7.235   6.206  18.809
  716ARG    HD2 8184   7.399   6.147  18.859
  716ARG     NE 8185   7.383   6.361  18.829
  716ARG     HE 8186   7.478   6.380  18.853
  716ARG     CZ 8187   7.339   6.443  18.737
  716ARG    NH1 8188   7.219   6.424  18.682
  716ARG   HH11 8189   7.161   6.353  18.722
  716ARG   HH12 8190   7.192   6.497  18.619
  716ARG    NH2 8191   7.408   6.545  18.690
  716ARG   HH21 8192   7.376   6.576  18.601
  716ARG   HH22 8193   7.506   6.550  18.708
  716ARG      C 8194   7.502   6.250   0.480
  716ARG      O 8195   7.569   6.154   0.521
  717LEU      N 8196   7.534   6.379   0.500
  717LEU     HN 8197   7.478   6.454   0.463
  717LEU     CA 8198   7.642   6.428   0.586
  717LEU     HA 8199   7.731   6.378   0.550
  717LEU     CB 8200   7.662   6.579   0.586
  717LEU    HB1 8201   7.744   6.606   0.656
  717LEU    HB2 8202   7.569   6.634   0.613
  717LEU     CG 8203   7.707   6.640   0.457
  717LEU     HG 8204   7.651   6.596   0.372
  717LEU    CD1 8205   7.692   6.790   0.455
  717LEU   HD11 8206   7.716   6.840   0.358
  717LEU   HD12 8207   7.752   6.832   0.538
  717LEU   HD13 8208   7.591   6.821   0.489
  717LEU    CD2 8209   7.848   6.602   0.420
  717LEU   HD21 8210   7.848   6.493   0.396
  717LEU   HD22 8211   7.909   6.612   0.512
  717LEU   HD23 8212   7.887   6.663   0.336
  717LEU      C 8213   7.629   6.376   0.730
  717LEU      O 8214   7.714   6.302   0.781
  718LEU      N 8215   7.512   6.401   0.794
  718LEU     HN 8216   7.443   6.462   0.755
  718LEU     CA 8217   7.477   6.355   0.927
  718LEU     HA 8218   7.550   6.399   0.993
  718LEU     CB 8219   7.345   6.424   0.987
  718LEU    HB1 8220   7.329   6.389   1.091
  718LEU    HB2 8221   7.259   6.380   0.932
  718LEU     CG 8222   7.338   6.578   0.983
  718LEU     HG 8223   7.378   6.610   0.885
  718LEU    CD1 8224   7.194   6.616   0.983
  718LEU   HD11 8225   7.155   6.582   1.081
  718LEU   HD12 8226   7.142   6.560   0.902
  718LEU   HD13 8227   7.179   6.727   0.982
  718LEU    CD2 8228   7.421   6.649   1.095
  718LEU   HD21 8229   7.522   6.605   1.107
  718LEU   HD22 8230   7.378   6.628   1.195
  718LEU   HD23 8231   7.415   6.757   1.071
  718LEU      C 8232   7.464   6.204   0.949
  718LEU      O 8233   7.504   6.156   1.054
  719ASN      N 8234   7.402   6.135   0.847
  719ASN     HN 8235   7.364   6.179   0.765
  719ASN     CA 8236   7.381   5.991   0.856
  719ASN     HA 8237   7.322   5.972   0.944
  719ASN     CB 8238   7.298   5.938   0.741
  719ASN    HB1 8239   7.341   5.964   0.642
  719ASN    HB2 8240   7.199   5.987   0.752
  719ASN     CG 8241   7.274   5.791   0.736
  719ASN    OD1 8242   7.177   5.745   0.798
  719ASN    ND2 8243   7.347   5.720   0.653
  719ASN   HD21 8244   7.434   5.760   0.623
  719ASN   HD22 8245   7.311   5.633   0.619
  719ASN      C 8246   7.515   5.916   0.871
  719ASN      O 8247   7.525   5.820   0.946
  720ASP      N 8248   7.622   5.963   0.803
  720ASP     HN 8249   7.614   6.038   0.738
  720ASP     CA 8250   7.753   5.901   0.818
  720ASP     HA 8251   7.744   5.794   0.819
  720ASP     CB 8252   7.851   5.948   0.711
  720ASP    HB1 8253   7.958   5.975   0.728
  720ASP    HB2 8254   7.798   6.036   0.669
  720ASP     CG 8255   7.866   5.844   0.599
  720ASP    OD1 8256   7.899   5.880   0.486
  720ASP    OD2 8257   7.845   5.719   0.622
  720ASP      C 8258   7.817   5.927   0.953
  720ASP      O 8259   7.862   5.833   1.017
  721ILE      N 8260   7.800   6.052   1.006
  721ILE     HN 8261   7.773   6.126   0.945
  721ILE     CA 8262   7.850   6.088   1.136
  721ILE     HA 8263   7.955   6.064   1.145
  721ILE     CB 8264   7.828   6.242   1.144
  721ILE     HB 8265   7.720   6.265   1.134
  721ILE    CG2 8266   7.873   6.279   1.290
  721ILE   HG21 8267   7.980   6.253   1.304
  721ILE   HG22 8268   7.804   6.245   1.370
  721ILE   HG23 8269   7.864   6.389   1.304
  721ILE    CG1 8270   7.904   6.327   1.038
  721ILE   HG11 8271   7.893   6.278   0.939
  721ILE   HG12 8272   8.010   6.341   1.066
  721ILE     CD 8273   7.838   6.466   1.032
  721ILE    HD1 8274   7.906   6.541   1.079
  721ILE    HD2 8275   7.743   6.477   1.088
  721ILE    HD3 8276   7.817   6.494   0.927
  721ILE      C 8277   7.767   6.004   1.244
  721ILE      O 8278   7.815   5.952   1.349
  722SER      N 8279   7.638   5.972   1.215
  722SER     HN 8280   7.585   6.020   1.146
  722SER     CA 8281   7.554   5.904   1.309
  722SER     HA 8282   7.577   5.946   1.406
  722SER     CB 8283   7.400   5.920   1.274
  722SER    HB1 8284   7.353   5.837   1.331
  722SER    HB2 8285   7.394   5.896   1.166
  722SER     OG 8286   7.347   6.052   1.305
  722SER    HG1 8287   7.251   6.057   1.295
  722SER      C 8288   7.592   5.750   1.324
  722SER      O 8289   7.592   5.689   1.432
  723THR      N 8290   7.618   5.688   1.206
  723THR     HN 8291   7.607   5.736   1.119
  723THR     CA 8292   7.678   5.549   1.199
  723THR     HA 8293   7.620   5.486   1.265
  723THR     CB 8294   7.672   5.482   1.062
  723THR     HB 8295   7.697   5.375   1.078
  723THR    OG1 8296   7.753   5.532   0.963
  723THR    HG1 8297   7.737   5.627   0.956
  723THR    CG2 8298   7.526   5.481   1.004
  723THR   HG21 8299   7.526   5.417   0.914
  723THR   HG22 8300   7.485   5.582   0.980
  723THR   HG23 8301   7.450   5.434   1.070
  723THR      C 8302   7.816   5.536   1.261
  723THR      O 8303   7.842   5.440   1.330
  724ALA      N 8304   7.906   5.633   1.241
  724ALA     HN 8305   7.893   5.716   1.187
  724ALA     CA 8306   8.031   5.638   1.310
  724ALA     HA 8307   8.080   5.544   1.292
  724ALA     CB 8308   8.128   5.744   1.242
  724ALA    HB1 8309   8.111   5.847   1.280
  724ALA    HB2 8310   8.129   5.759   1.132
  724ALA    HB3 8311   8.235   5.725   1.263
  724ALA      C 8312   8.026   5.661   1.464
  724ALA      O 8313   8.091   5.588   1.543
  725LEU      N 8314   7.934   5.754   1.501
  725LEU     HN 8315   7.888   5.805   1.429
  725LEU     CA 8316   7.890   5.778   1.638
  725LEU     HA 8317   7.982   5.816   1.680
  725LEU     CB 8318   7.778   5.877   1.650
  725LEU    HB1 8319   7.698   5.856   1.576
  725LEU    HB2 8320   7.817   5.975   1.616
  725LEU     CG 8321   7.713   5.910   1.787
  725LEU     HG 8322   7.647   5.826   1.818
  725LEU    CD1 8323   7.810   5.931   1.894
  725LEU   HD11 8324   7.893   5.859   1.905
  725LEU   HD12 8325   7.760   5.919   1.992
  725LEU   HD13 8326   7.867   6.026   1.886
  725LEU    CD2 8327   7.624   6.027   1.767
  725LEU   HD21 8328   7.690   6.111   1.738
  725LEU   HD22 8329   7.574   6.046   1.864
  725LEU   HD23 8330   7.548   6.016   1.686
  725LEU      C 8331   7.842   5.647   1.698
  725LEU      O 8332   7.892   5.605   1.800
  726ARG      N 8333   7.770   5.566   1.620
  726ARG     HN 8334   7.733   5.602   1.535
  726ARG     CA 8335   7.737   5.437   1.660
  726ARG     HA 8336   7.709   5.448   1.764
  726ARG     CB 8337   7.604   5.387   1.583
  726ARG    HB1 8338   7.603   5.276   1.581
  726ARG    HB2 8339   7.625   5.404   1.475
  726ARG     CG 8340   7.476   5.452   1.626
  726ARG    HG1 8341   7.390   5.412   1.568
  726ARG    HG2 8342   7.476   5.556   1.588
  726ARG     CD 8343   7.437   5.440   1.777
  726ARG    HD1 8344   7.500   5.505   1.841
  726ARG    HD2 8345   7.441   5.336   1.815
  726ARG     NE 8346   7.303   5.504   1.800
  726ARG     HE 8347   7.248   5.545   1.728
  726ARG     CZ 8348   7.247   5.509   1.919
  726ARG    NH1 8349   7.302   5.456   2.023
  726ARG   HH11 8350   7.400   5.436   2.018
  726ARG   HH12 8351   7.269   5.463   2.117
  726ARG    NH2 8352   7.123   5.554   1.935
  726ARG   HH21 8353   7.071   5.585   1.855
  726ARG   HH22 8354   7.096   5.572   2.030
  726ARG      C 8355   7.844   5.324   1.675
  726ARG      O 8356   7.845   5.251   1.773
  727ASN      N 8357   7.940   5.306   1.579
  727ASN     HN 8358   7.943   5.367   1.500
  727ASN     CA 8359   8.043   5.205   1.579
  727ASN     HA 8360   8.032   5.149   1.670
  727ASN     CB 8361   8.022   5.097   1.466
  727ASN    HB1 8362   8.035   5.146   1.367
  727ASN    HB2 8363   7.922   5.052   1.483
  727ASN     CG 8364   8.127   4.981   1.467
  727ASN    OD1 8365   8.167   4.926   1.576
  727ASN    ND2 8366   8.143   4.922   1.346
  727ASN   HD21 8367   8.111   4.967   1.262
  727ASN   HD22 8368   8.211   4.849   1.338
  727ASN      C 8369   8.185   5.259   1.566
  727ASN      O 8370   8.213   5.327   1.469
  728PRO      N 8371   8.276   5.230   1.657
  728PRO     CD 8372   8.231   5.206   1.797
  728PRO    HD1 8373   8.235   5.095   1.796
  728PRO    HD2 8374   8.129   5.243   1.820
  728PRO     CA 8375   8.421   5.272   1.652
  728PRO     HA 8376   8.418   5.374   1.617
  728PRO     CB 8377   8.469   5.274   1.800
  728PRO    HB1 8378   8.543   5.350   1.832
  728PRO    HB2 8379   8.518   5.175   1.815
  728PRO     CG 8380   8.336   5.273   1.889
  728PRO    HG1 8381   8.340   5.234   1.993
  728PRO    HG2 8382   8.300   5.377   1.904
  728PRO      C 8383   8.503   5.196   1.554
  728PRO      O 8384   8.600   5.250   1.510
  729ASN      N 8385   8.466   5.076   1.523
  729ASN     HN 8386   8.391   5.027   1.568
  729ASN     CA 8387   8.522   4.999   1.410
  729ASN     HA 8388   8.628   5.020   1.413
  729ASN     CB 8389   8.495   4.846   1.419
  729ASN    HB1 8390   8.541   4.798   1.331
  729ASN    HB2 8391   8.388   4.818   1.430
  729ASN     CG 8392   8.549   4.782   1.555
  729ASN    OD1 8393   8.469   4.731   1.635
  729ASN    ND2 8394   8.678   4.800   1.569
  729ASN   HD21 8395   8.722   4.737   1.634
  729ASN   HD22 8396   8.733   4.850   1.502
  729ASN      C 8397   8.478   5.039   1.276
  729ASN      O 8398   8.371   5.099   1.259
  730ILE      N 8399   8.548   4.996   1.174
  730ILE     HN 8400   8.627   4.938   1.192
  730ILE     CA 8401   8.523   5.028   1.029
  730ILE     HA 8402   8.502   5.133   1.030
  730ILE     CB 8403   8.653   5.014   0.939
  730ILE     HB 8404   8.659   4.903   0.927
  730ILE    CG2 8405   8.625   5.077   0.800
  730ILE   HG21 8406   8.534   5.037   0.750
  730ILE   HG22 8407   8.705   5.057   0.727
  730ILE   HG23 8408   8.631   5.188   0.806
  730ILE    CG1 8409   8.784   5.069   1.002
  730ILE   HG11 8410   8.859   5.062   0.920
  730ILE   HG12 8411   8.825   5.008   1.085
  730ILE     CD 8412   8.771   5.216   1.062
  730ILE    HD1 8413   8.870   5.264   1.080
  730ILE    HD2 8414   8.709   5.222   1.154
  730ILE    HD3 8415   8.722   5.291   0.997
  730ILE      C 8416   8.410   4.934   0.970
  730ILE    OT1 8417   8.409   4.814   0.968
  730ILE    OT2 8418   8.299   5.002   0.924
  730ILE   HT2B 8419   8.237   4.934   0.897
    1MET      N 8420   4.542  10.924   4.855
    1MET    HT1 8421   4.490  10.884   4.935
    1MET    HT2 8422   4.511  11.023   4.867
    1MET    HT3 8423   4.640  10.895   4.875
    1MET     CA 8424   4.493  10.861   4.726
    1MET     HA 8425   4.387  10.880   4.735
    1MET     CB 8426   4.560  10.938   4.612
    1MET    HB1 8427   4.570  11.045   4.641
    1MET    HB2 8428   4.494  10.924   4.524
    1MET     CG 8429   4.695  10.876   4.583
    1MET    HG1 8430   4.692  10.777   4.533
    1MET    HG2 8431   4.756  10.858   4.674
    1MET     SD 8432   4.800  10.975   4.464
    1MET     CE 8433   4.954  10.949   4.556
    1MET    HE1 8434   4.979  10.841   4.552
    1MET    HE2 8435   4.945  10.962   4.667
    1MET    HE3 8436   5.040  11.005   4.515
    1MET      C 8437   4.523  10.711   4.725
    1MET      O 8438   4.601  10.661   4.801
    2THR      N 8439   4.458  10.638   4.633
    2THR     HN 8440   4.391  10.685   4.577
    2THR     CA 8441   4.464  10.494   4.619
    2THR     HA 8442   4.504  10.464   4.715
    2THR     CB 8443   4.332  10.421   4.600
    2THR     HB 8444   4.283  10.464   4.511
    2THR    OG1 8445   4.251  10.442   4.717
    2THR    HG1 8446   4.265  10.534   4.738
    2THR    CG2 8447   4.360  10.265   4.594
    2THR   HG21 8448   4.419  10.238   4.684
    2THR   HG22 8449   4.412  10.238   4.499
    2THR   HG23 8450   4.270  10.200   4.593
    2THR      C 8451   4.558  10.459   4.508
    2THR      O 8452   4.548  10.519   4.405
    3GLU      N 8453   4.657  10.365   4.534
    3GLU     HN 8454   4.670  10.332   4.627
    3GLU     CA 8455   4.749  10.327   4.426
    3GLU     HA 8456   4.730  10.370   4.329
    3GLU     CB 8457   4.888  10.374   4.461
    3GLU    HB1 8458   4.907  10.360   4.570
    3GLU    HB2 8459   4.880  10.484   4.446
    3GLU     CG 8460   5.006  10.314   4.373
    3GLU    HG1 8461   5.001  10.366   4.275
    3GLU    HG2 8462   5.004  10.205   4.350
    3GLU     CD 8463   5.136  10.334   4.447
    3GLU    OE1 8464   5.215  10.419   4.409
    3GLU    OE2 8465   5.162  10.243   4.532
    3GLU      C 8466   4.749  10.179   4.407
    3GLU      O 8467   4.765  10.101   4.497
    4TYR      N 8468   4.733  10.138   4.279
    4TYR     HN 8469   4.702  10.207   4.214
    4TYR     CA 8470   4.735   9.994   4.249
    4TYR     HA 8471   4.742   9.929   4.335
    4TYR     CB 8472   4.617   9.952   4.151
    4TYR    HB1 8473   4.623   9.852   4.104
    4TYR    HB2 8474   4.611  10.020   4.063
    4TYR     CG 8475   4.496   9.962   4.226
    4TYR    CD1 8476   4.404  10.067   4.207
    4TYR    HD1 8477   4.415  10.139   4.128
    4TYR    CE1 8478   4.277  10.059   4.275
    4TYR    HE1 8479   4.192  10.118   4.247
    4TYR     CZ 8480   4.245   9.949   4.362
    4TYR     OH 8481   4.120   9.945   4.427
    4TYR     HH 8482   4.124   9.901   4.512
    4TYR    CD2 8483   4.472   9.861   4.326
    4TYR    HD2 8484   4.551   9.791   4.348
    4TYR    CE2 8485   4.350   9.862   4.396
    4TYR    HE2 8486   4.340   9.782   4.468
    4TYR      C 8487   4.865   9.965   4.171
    4TYR      O 8488   4.902  10.040   4.077
    5LYS      N 8489   4.940   9.864   4.210
    5LYS     HN 8490   4.913   9.808   4.288
    5LYS     CA 8491   5.069   9.835   4.164
    5LYS     HA 8492   5.119   9.916   4.113
    5LYS     CB 8493   5.159   9.802   4.287
    5LYS    HB1 8494   5.251   9.752   4.250
    5LYS    HB2 8495   5.113   9.733   4.361
    5LYS     CG 8496   5.214   9.928   4.351
    5LYS    HG1 8497   5.148   9.947   4.438
    5LYS    HG2 8498   5.203  10.014   4.283
    5LYS     CD 8499   5.363   9.907   4.392
    5LYS    HD1 8500   5.418   9.900   4.296
    5LYS    HD2 8501   5.371   9.810   4.446
    5LYS     CE 8502   5.433  10.026   4.475
    5LYS    HE1 8503   5.543  10.014   4.461
    5LYS    HE2 8504   5.410  10.016   4.583
    5LYS     NZ 8505   5.382  10.150   4.434
    5LYS    HZ1 8506   5.386  10.146   4.330
    5LYS    HZ2 8507   5.434  10.229   4.477
    5LYS    HZ3 8508   5.285  10.169   4.467
    5LYS      C 8509   5.062   9.717   4.063
    5LYS      O 8510   5.048   9.600   4.102
    6LEU      N 8511   5.074   9.740   3.930
    6LEU     HN 8512   5.099   9.833   3.905
    6LEU     CA 8513   5.047   9.650   3.819
    6LEU     HA 8514   5.017   9.556   3.863
    6LEU     CB 8515   4.943   9.717   3.728
    6LEU    HB1 8516   4.915   9.651   3.644
    6LEU    HB2 8517   4.988   9.802   3.673
    6LEU     CG 8518   4.811   9.774   3.798
    6LEU     HG 8519   4.850   9.856   3.862
    6LEU    CD1 8520   4.708   9.823   3.703
    6LEU   HD11 8521   4.744   9.910   3.643
    6LEU   HD12 8522   4.611   9.858   3.745
    6LEU   HD13 8523   4.688   9.741   3.632
    6LEU    CD2 8524   4.743   9.669   3.888
    6LEU   HD21 8525   4.809   9.639   3.972
    6LEU   HD22 8526   4.733   9.582   3.819
    6LEU   HD23 8527   4.638   9.694   3.914
    6LEU      C 8528   5.169   9.625   3.736
    6LEU      O 8529   5.222   9.713   3.664
    7VAL      N 8530   5.216   9.499   3.725
    7VAL     HN 8531   5.171   9.423   3.772
    7VAL     CA 8532   5.352   9.480   3.663
    7VAL     HA 8533   5.397   9.573   3.633
    7VAL     CB 8534   5.446   9.406   3.764
    7VAL     HB 8535   5.399   9.311   3.797
    7VAL    CG1 8536   5.588   9.369   3.715
    7VAL   HG11 8537   5.637   9.300   3.788
    7VAL   HG12 8538   5.645   9.464   3.722
    7VAL   HG13 8539   5.582   9.334   3.610
    7VAL    CG2 8540   5.459   9.493   3.891
    7VAL   HG21 8541   5.523   9.437   3.964
    7VAL   HG22 8542   5.360   9.510   3.937
    7VAL   HG23 8543   5.486   9.599   3.876
    7VAL      C 8544   5.331   9.393   3.535
    7VAL      O 8545   5.268   9.288   3.541
    8VAL      N 8546   5.375   9.449   3.415
    8VAL     HN 8547   5.415   9.540   3.414
    8VAL     CA 8548   5.362   9.384   3.286
    8VAL     HA 8549   5.270   9.326   3.287
    8VAL     CB 8550   5.345   9.482   3.171
    8VAL     HB 8551   5.433   9.538   3.134
    8VAL    CG1 8552   5.280   9.409   3.051
    8VAL   HG11 8553   5.189   9.352   3.079
    8VAL   HG12 8554   5.353   9.342   3.001
    8VAL   HG13 8555   5.252   9.492   2.983
    8VAL    CG2 8556   5.246   9.597   3.206
    8VAL   HG21 8557   5.279   9.642   3.302
    8VAL   HG22 8558   5.143   9.556   3.212
    8VAL   HG23 8559   5.243   9.677   3.129
    8VAL      C 8560   5.475   9.291   3.262
    8VAL      O 8561   5.591   9.327   3.284
    9VAL      N 8562   5.451   9.165   3.230
    9VAL     HN 8563   5.361   9.121   3.230
    9VAL     CA 8564   5.556   9.060   3.224
    9VAL     HA 8565   5.658   9.091   3.211
    9VAL     CB 8566   5.563   8.971   3.347
    9VAL     HB 8567   5.650   8.904   3.333
    9VAL    CG1 8568   5.595   9.054   3.473
    9VAL   HG11 8569   5.516   9.129   3.496
    9VAL   HG12 8570   5.693   9.102   3.454
    9VAL   HG13 8571   5.608   8.995   3.566
    9VAL    CG2 8572   5.437   8.882   3.367
    9VAL   HG21 8573   5.441   8.832   3.466
    9VAL   HG22 8574   5.443   8.813   3.280
    9VAL   HG23 8575   5.342   8.939   3.354
    9VAL      C 8576   5.538   8.982   3.100
    9VAL      O 8577   5.427   8.937   3.071
   10GLY      N 8578   5.650   8.951   3.024
   10GLY     HN 8579   5.742   8.970   3.056
   10GLY     CA 8580   5.630   8.884   2.894
   10GLY    HA1 8581   5.543   8.935   2.855
   10GLY    HA2 8582   5.618   8.779   2.916
   10GLY      C 8583   5.744   8.901   2.794
   10GLY      O 8584   5.807   9.010   2.795
   11ALA      N 8585   5.764   8.809   2.701
   11ALA     HN 8586   5.690   8.741   2.703
   11ALA     CA 8587   5.863   8.800   2.600
   11ALA     HA 8588   5.959   8.788   2.650
   11ALA     CB 8589   5.845   8.666   2.528
   11ALA    HB1 8590   5.809   8.680   2.424
   11ALA    HB2 8591   5.774   8.596   2.579
   11ALA    HB3 8592   5.936   8.604   2.512
   11ALA      C 8593   5.882   8.926   2.513
   11ALA      O 8594   5.788   9.007   2.520
   12GLY      N 8595   5.993   8.952   2.436
   12GLY     HN 8596   6.067   8.886   2.426
   12GLY     CA 8597   6.006   9.072   2.350
   12GLY    HA1 8598   6.100   9.054   2.300
   12GLY    HA2 8599   6.001   9.159   2.414
   12GLY      C 8600   5.898   9.099   2.243
   12GLY      O 8601   5.859   9.009   2.178
   13GLY      N 8602   5.860   9.224   2.220
   13GLY     HN 8603   5.898   9.303   2.268
   13GLY     CA 8604   5.765   9.255   2.119
   13GLY    HA1 8605   5.798   9.238   2.018
   13GLY    HA2 8606   5.764   9.363   2.127
   13GLY      C 8607   5.626   9.203   2.132
   13GLY      O 8608   5.561   9.179   2.028
   14VAL      N 8609   5.575   9.180   2.252
   14VAL     HN 8610   5.634   9.204   2.328
   14VAL     CA 8611   5.445   9.122   2.278
   14VAL     HA 8612   5.406   9.076   2.188
   14VAL     CB 8613   5.444   9.000   2.377
   14VAL     HB 8614   5.343   8.954   2.381
   14VAL    CG1 8615   5.543   8.898   2.328
   14VAL   HG11 8616   5.647   8.937   2.328
   14VAL   HG12 8617   5.526   8.850   2.230
   14VAL   HG13 8618   5.537   8.810   2.396
   14VAL    CG2 8619   5.468   9.045   2.524
   14VAL   HG21 8620   5.553   9.115   2.537
   14VAL   HG22 8621   5.486   8.952   2.582
   14VAL   HG23 8622   5.385   9.099   2.575
   14VAL      C 8623   5.337   9.219   2.308
   14VAL      O 8624   5.218   9.187   2.298
   15GLY      N 8625   5.382   9.346   2.324
   15GLY     HN 8626   5.480   9.364   2.324
   15GLY     CA 8627   5.299   9.467   2.335
   15GLY    HA1 8628   5.199   9.444   2.298
   15GLY    HA2 8629   5.357   9.541   2.281
   15GLY      C 8630   5.285   9.512   2.476
   15GLY      O 8631   5.189   9.578   2.513
   16LYS      N 8632   5.381   9.480   2.559
   16LYS     HN 8633   5.453   9.422   2.522
   16LYS     CA 8634   5.379   9.523   2.700
   16LYS     HA 8635   5.289   9.485   2.745
   16LYS     CB 8636   5.510   9.478   2.766
   16LYS    HB1 8637   5.511   9.511   2.873
   16LYS    HB2 8638   5.600   9.529   2.725
   16LYS     CG 8639   5.527   9.329   2.774
   16LYS    HG1 8640   5.531   9.278   2.675
   16LYS    HG2 8641   5.444   9.286   2.833
   16LYS     CD 8642   5.653   9.288   2.855
   16LYS    HD1 8643   5.648   9.179   2.875
   16LYS    HD2 8644   5.652   9.336   2.955
   16LYS     CE 8645   5.789   9.326   2.784
   16LYS    HE1 8646   5.864   9.288   2.856
   16LYS    HE2 8647   5.802   9.436   2.775
   16LYS     NZ 8648   5.815   9.259   2.658
   16LYS    HZ1 8649   5.806   9.157   2.678
   16LYS    HZ2 8650   5.911   9.271   2.620
   16LYS    HZ3 8651   5.742   9.290   2.591
   16LYS      C 8652   5.381   9.672   2.717
   16LYS      O 8653   5.303   9.733   2.795
   17SER      N 8654   5.460   9.741   2.633
   17SER     HN 8655   5.527   9.700   2.571
   17SER     CA 8656   5.482   9.885   2.648
   17SER     HA 8657   5.473   9.918   2.750
   17SER     CB 8658   5.611   9.945   2.586
   17SER    HB1 8659   5.631  10.050   2.615
   17SER    HB2 8660   5.602   9.946   2.476
   17SER     OG 8661   5.721   9.859   2.613
   17SER    HG1 8662   5.725   9.864   2.708
   17SER      C 8663   5.370   9.949   2.568
   17SER      O 8664   5.310  10.042   2.621
   18ALA      N 8665   5.334   9.888   2.457
   18ALA     HN 8666   5.384   9.809   2.421
   18ALA     CA 8667   5.217   9.930   2.379
   18ALA     HA 8668   5.227  10.036   2.361
   18ALA     CB 8669   5.225   9.864   2.247
   18ALA    HB1 8670   5.332   9.846   2.224
   18ALA    HB2 8671   5.176   9.924   2.168
   18ALA    HB3 8672   5.177   9.764   2.254
   18ALA      C 8673   5.083   9.925   2.453
   18ALA      O 8674   5.010  10.025   2.443
   19LEU      N 8675   5.049   9.823   2.535
   19LEU     HN 8676   5.115   9.747   2.532
   19LEU     CA 8677   4.927   9.820   2.620
   19LEU     HA 8678   4.839   9.826   2.557
   19LEU     CB 8679   4.924   9.680   2.703
   19LEU    HB1 8680   4.879   9.688   2.804
   19LEU    HB2 8681   5.032   9.655   2.715
   19LEU     CG 8682   4.871   9.571   2.622
   19LEU     HG 8683   4.904   9.581   2.516
   19LEU    CD1 8684   4.918   9.438   2.678
   19LEU   HD11 8685   4.851   9.356   2.645
   19LEU   HD12 8686   4.901   9.436   2.788
   19LEU   HD13 8687   5.027   9.422   2.660
   19LEU    CD2 8688   4.721   9.575   2.624
   19LEU   HD21 8689   4.683   9.488   2.566
   19LEU   HD22 8690   4.680   9.668   2.580
   19LEU   HD23 8691   4.684   9.582   2.728
   19LEU      C 8692   4.921   9.938   2.724
   19LEU      O 8693   4.833  10.018   2.746
   20THR      N 8694   5.037   9.945   2.795
   20THR     HN 8695   5.107   9.877   2.778
   20THR     CA 8696   5.070  10.060   2.889
   20THR     HA 8697   4.997  10.057   2.969
   20THR     CB 8698   5.210  10.042   2.938
   20THR     HB 8699   5.287  10.053   2.858
   20THR    OG1 8700   5.235   9.923   3.013
   20THR    HG1 8701   5.263   9.856   2.950
   20THR    CG2 8702   5.238  10.148   3.038
   20THR   HG21 8703   5.332  10.124   3.091
   20THR   HG22 8704   5.152  10.173   3.103
   20THR   HG23 8705   5.271  10.243   2.990
   20THR      C 8706   5.051  10.197   2.829
   20THR      O 8707   4.981  10.281   2.886
   21ILE      N 8708   5.117  10.226   2.715
   21ILE     HN 8709   5.173  10.154   2.674
   21ILE     CA 8710   5.118  10.353   2.646
   21ILE     HA 8711   5.147  10.427   2.719
   21ILE     CB 8712   5.215  10.354   2.529
   21ILE     HB 8713   5.204  10.265   2.463
   21ILE    CG2 8714   5.180  10.482   2.447
   21ILE   HG21 8715   5.174  10.575   2.508
   21ILE   HG22 8716   5.078  10.471   2.404
   21ILE   HG23 8717   5.239  10.497   2.354
   21ILE    CG1 8718   5.358  10.363   2.589
   21ILE   HG11 8719   5.372  10.268   2.645
   21ILE   HG12 8720   5.362  10.441   2.668
   21ILE     CD 8721   5.464  10.382   2.479
   21ILE    HD1 8722   5.463  10.313   2.392
   21ILE    HD2 8723   5.556  10.364   2.538
   21ILE    HD3 8724   5.455  10.487   2.441
   21ILE      C 8725   4.976  10.389   2.598
   21ILE      O 8726   4.919  10.496   2.607
   22GLN      N 8727   4.908  10.288   2.550
   22GLN     HN 8728   4.954  10.201   2.531
   22GLN     CA 8729   4.774  10.297   2.494
   22GLN     HA 8730   4.780  10.376   2.420
   22GLN     CB 8731   4.731  10.162   2.426
   22GLN    HB1 8732   4.737  10.083   2.504
   22GLN    HB2 8733   4.808  10.132   2.352
   22GLN     CG 8734   4.605  10.164   2.339
   22GLN    HG1 8735   4.513  10.167   2.401
   22GLN    HG2 8736   4.610  10.069   2.282
   22GLN     CD 8737   4.604  10.281   2.234
   22GLN    OE1 8738   4.565  10.391   2.257
   22GLN    NE2 8739   4.649  10.245   2.109
   22GLN   HE21 8740   4.690  10.156   2.092
   22GLN   HE22 8741   4.641  10.320   2.043
   22GLN      C 8742   4.664  10.338   2.599
   22GLN      O 8743   4.582  10.422   2.564
   23LEU      N 8744   4.665  10.285   2.720
   23LEU     HN 8745   4.733  10.211   2.726
   23LEU     CA 8746   4.575  10.312   2.829
   23LEU     HA 8747   4.472  10.313   2.799
   23LEU     CB 8748   4.591  10.210   2.952
   23LEU    HB1 8749   4.698  10.201   2.981
   23LEU    HB2 8750   4.560  10.117   2.900
   23LEU     CG 8751   4.498  10.230   3.076
   23LEU     HG 8752   4.497  10.336   3.108
   23LEU    CD1 8753   4.350  10.186   3.049
   23LEU   HD11 8754   4.341  10.076   3.044
   23LEU   HD12 8755   4.310  10.227   2.954
   23LEU   HD13 8756   4.276  10.227   3.121
   23LEU    CD2 8757   4.553  10.147   3.191
   23LEU   HD21 8758   4.646  10.196   3.229
   23LEU   HD22 8759   4.579  10.053   3.139
   23LEU   HD23 8760   4.484  10.130   3.277
   23LEU      C 8761   4.608  10.450   2.893
   23LEU      O 8762   4.514  10.514   2.948
   24ILE      N 8763   4.732  10.509   2.876
   24ILE     HN 8764   4.799  10.458   2.824
   24ILE     CA 8765   4.778  10.629   2.953
   24ILE     HA 8766   4.712  10.656   3.034
   24ILE     CB 8767   4.915  10.596   3.009
   24ILE     HB 8768   4.973  10.556   2.924
   24ILE    CG2 8769   4.990  10.724   3.063
   24ILE   HG21 8770   4.933  10.771   3.146
   24ILE   HG22 8771   5.002  10.802   2.984
   24ILE   HG23 8772   5.089  10.699   3.107
   24ILE    CG1 8773   4.904  10.487   3.117
   24ILE   HG11 8774   4.842  10.398   3.095
   24ILE   HG12 8775   4.856  10.530   3.207
   24ILE     CD 8776   5.050  10.436   3.152
   24ILE    HD1 8777   5.101  10.517   3.208
   24ILE    HD2 8778   5.109  10.404   3.063
   24ILE    HD3 8779   5.055  10.357   3.230
   24ILE      C 8780   4.792  10.751   2.866
   24ILE      O 8781   4.758  10.862   2.904
   25GLN      N 8782   4.853  10.727   2.744
   25GLN     HN 8783   4.871  10.634   2.713
   25GLN     CA 8784   4.882  10.834   2.655
   25GLN     HA 8785   4.852  10.924   2.707
   25GLN     CB 8786   5.030  10.843   2.606
   25GLN    HB1 8787   5.047  10.937   2.549
   25GLN    HB2 8788   5.050  10.759   2.536
   25GLN     CG 8789   5.118  10.836   2.728
   25GLN    HG1 8790   5.111  10.733   2.770
   25GLN    HG2 8791   5.089  10.907   2.808
   25GLN     CD 8792   5.264  10.854   2.694
   25GLN    OE1 8793   5.327  10.769   2.634
   25GLN    NE2 8794   5.317  10.973   2.727
   25GLN   HE21 8795   5.415  10.989   2.721
   25GLN   HE22 8796   5.256  11.032   2.780
   25GLN      C 8797   4.793  10.824   2.535
   25GLN      O 8798   4.781  10.927   2.461
   26ASN      N 8799   4.722  10.716   2.520
   26ASN     HN 8800   4.729  10.641   2.586
   26ASN     CA 8801   4.608  10.714   2.420
   26ASN     HA 8802   4.563  10.618   2.438
   26ASN     CB 8803   4.502  10.820   2.450
   26ASN    HB1 8804   4.412  10.818   2.385
   26ASN    HB2 8805   4.550  10.921   2.450
   26ASN     CG 8806   4.458  10.804   2.597
   26ASN    OD1 8807   4.454  10.903   2.672
   26ASN    ND2 8808   4.413  10.683   2.636
   26ASN   HD21 8809   4.358  10.673   2.719
   26ASN   HD22 8810   4.441  10.603   2.584
   26ASN      C 8811   4.658  10.713   2.277
   26ASN      O 8812   4.606  10.781   2.187
   27HSE      N 8813   4.769  10.638   2.244
   27HSE     HN 8814   4.815  10.578   2.309
   27HSE     CA 8815   4.828  10.631   2.111
   27HSE     HA 8816   4.739  10.624   2.050
   27HSE     CB 8817   4.912  10.758   2.085
   27HSE    HB1 8818   4.995  10.761   2.159
   27HSE    HB2 8819   4.860  10.851   2.115
   27HSE    ND1 8820   4.903  10.785   1.848
   27HSE     CG 8821   4.983  10.765   1.957
   27HSE    CE1 8822   4.985  10.773   1.742
   27HSE    HE1 8823   4.949  10.775   1.640
   27HSE    NE2 8824   5.111  10.756   1.782
   27HSE    HE2 8825   5.194  10.734   1.731
   27HSE    CD2 8826   5.115  10.758   1.922
   27HSE    HD2 8827   5.206  10.757   1.982
   27HSE      C 8828   4.901  10.506   2.094
   27HSE      O 8829   4.923  10.442   2.198
   28PHE      N 8830   4.931  10.461   1.973
   28PHE     HN 8831   4.921  10.518   1.892
   28PHE     CA 8832   4.996  10.338   1.942
   28PHE     HA 8833   4.996  10.280   2.032
   28PHE     CB 8834   4.933  10.265   1.815
   28PHE    HB1 8835   4.915  10.337   1.733
   28PHE    HB2 8836   4.828  10.240   1.841
   28PHE     CG 8837   4.995  10.140   1.767
   28PHE    CD1 8838   5.062  10.042   1.851
   28PHE    HD1 8839   5.071  10.042   1.959
   28PHE    CE1 8840   5.123   9.935   1.790
   28PHE    HE1 8841   5.182   9.863   1.845
   28PHE     CZ 8842   5.114   9.919   1.647
   28PHE     HZ 8843   5.167   9.835   1.607
   28PHE    CD2 8844   4.982  10.118   1.627
   28PHE    HD2 8845   4.909  10.171   1.568
   28PHE    CE2 8846   5.046  10.009   1.568
   28PHE    HE2 8847   5.021   9.990   1.465
   28PHE      C 8848   5.145  10.364   1.908
   28PHE      O 8849   5.187  10.468   1.852
   29VAL      N 8850   5.234  10.272   1.956
   29VAL     HN 8851   5.194  10.213   2.026
   29VAL     CA 8852   5.376  10.273   1.942
   29VAL     HA 8853   5.417  10.359   1.991
   29VAL     CB 8854   5.441  10.143   2.000
   29VAL     HB 8855   5.385  10.050   1.974
   29VAL    CG1 8856   5.580  10.113   1.943
   29VAL   HG11 8857   5.626  10.042   2.015
   29VAL   HG12 8858   5.642  10.205   1.941
   29VAL   HG13 8859   5.578  10.059   1.846
   29VAL    CG2 8860   5.441  10.155   2.153
   29VAL   HG21 8861   5.507  10.232   2.200
   29VAL   HG22 8862   5.486  10.069   2.206
   29VAL   HG23 8863   5.340  10.176   2.191
   29VAL      C 8864   5.412  10.287   1.797
   29VAL      O 8865   5.373  10.224   1.707
   30ASP      N 8866   5.499  10.388   1.771
   30ASP     HN 8867   5.563  10.423   1.839
   30ASP     CA 8868   5.515  10.439   1.635
   30ASP     HA 8869   5.488  10.366   1.560
   30ASP     CB 8870   5.438  10.578   1.633
   30ASP    HB1 8871   5.476  10.646   1.712
   30ASP    HB2 8872   5.331  10.553   1.649
   30ASP     CG 8873   5.426  10.647   1.500
   30ASP    OD1 8874   5.437  10.584   1.393
   30ASP    OD2 8875   5.396  10.768   1.489
   30ASP      C 8876   5.658  10.460   1.601
   30ASP      O 8877   5.712  10.406   1.507
   31GLU      N 8878   5.732  10.523   1.696
   31GLU     HN 8879   5.683  10.570   1.770
   31GLU     CA 8880   5.876  10.534   1.699
   31GLU     HA 8881   5.911  10.527   1.597
   31GLU     CB 8882   5.925  10.655   1.775
   31GLU    HB1 8883   6.034  10.650   1.792
   31GLU    HB2 8884   5.857  10.656   1.863
   31GLU     CG 8885   5.903  10.784   1.697
   31GLU    HG1 8886   5.797  10.796   1.664
   31GLU    HG2 8887   5.967  10.806   1.609
   31GLU     CD 8888   5.919  10.912   1.786
[truncated: 24,802,727 more chars]
