# Supplementary material for: Atomistic simulations reveal impacts of missense mutations on the structure and function of SynGAP1
Source: Brief Bioinform. 2024 Sep 23;25(6):bbae458. doi: 10.1093/bib/bbae458 (PMC11418247; doi:10.1093/bib/bbae458)
Supplement: supplementary_files [file supplementary_files.zip › supplementary_files/SI files/Membrane-simulations/SynGAP-Ras-Membrane/Steered_MD/steer.mdp]

title       		= Umbrella pulling simulation
integrator              = md
dt                      = 0.002
nsteps                  = 250000 	; 500 ps
nstxout                 = 5000 		; every 10 ps
nstvout                 = 5000
nstfout                 = 500
nstxtcout               = 500       	; every 1 ps
nstcalcenergy           = 100
nstenergy               = 100
nstlog                  = 1000
;
cutoff-scheme           = Verlet
nstlist                 = 20
rlist                   = 1.2
vdwtype                 = Cut-off
vdw-modifier            = Force-switch
rvdw_switch             = 1.0
rvdw                    = 1.2
coulombtype             = PME
rcoulomb                = 1.2
;
tcoupl                  = Nose-Hoover
tc_grps                 = SOLU MEMB SOLV
tau_t                   = 1.0 1.0 1.0
ref_t                   = 310 310 310
;
pcoupl                  = Parrinello-Rahman
pcoupltype              = semiisotropic
tau_p                   = 5.0
compressibility         = 4.5e-5  4.5e-5
ref_p                   = 1.0     1.0
;
constraints             = h-bonds
constraint_algorithm    = LINCS
continuation            = yes
;
nstcomm                 = 100
comm_mode               = linear
comm_grps               = SOLU_MEMB SOLV
; Pull code
pull                    = yes
pull_ncoords            = 1         ; only one reaction coordinate
pull_ngroups            = 2         ; two groups defining one reaction coordinate
pull_group1_name        = anchors
pull_group2_name        = MEMB
pull_coord1_type        = umbrella  ; harmonic potential
pull_coord1_geometry    = distance  ; simple distance increase
pull_coord1_dim         = N N Y     ; pull along z
pull_coord1_groups      = 1 2       ; groups 1 (anchors) and 2 (MEMB) define the reaction coordinate
pull_coord1_start       = yes       ; define initial COM distance > 0
pull_coord1_rate        = -0.1      ; 0.01 nm per ps = 10 nm per ns
pull_coord1_k           = 2000      ; kJ mol^-1 nm^-2
