# Supplementary material for: Atomistic simulations reveal impacts of missense mutations on the structure and function of SynGAP1
Source: Brief Bioinform. 2024 Sep 23;25(6):bbae458. doi: 10.1093/bib/bbae458 (PMC11418247; doi:10.1093/bib/bbae458)
Supplement: supplementary_files [file supplementary_files.zip › supplementary_files/SI files/Membrane-simulations/SynGAP-Ras-Membrane/SynGAP_Ras_model.pdb]

ATOM      1  N   LEU A 198      31.928  15.794 -41.064  1.00 57.17           N  
ATOM      2  CA  LEU A 198      31.102  14.605 -41.470  1.00 57.17           C  
ATOM      3  C   LEU A 198      32.032  13.847 -42.448  1.00 57.17           C  
ATOM      4  O   LEU A 198      32.197  14.275 -43.594  1.00 57.17           O  
ATOM      5  CB  LEU A 198      29.771  14.991 -42.180  1.00 57.17           C  
ATOM      6  CG  LEU A 198      28.702  15.646 -41.276  1.00 57.17           C  
ATOM      7  CD1 LEU A 198      27.521  16.175 -42.109  1.00 57.17           C  
ATOM      8  CD2 LEU A 198      28.221  14.707 -40.154  1.00 57.17           C  
ATOM      9  N   ASN A 199      32.597  12.711 -41.993  1.00 57.12           N  
ATOM     10  CA  ASN A 199      33.287  11.743 -42.850  1.00 57.12           C  
ATOM     11  C   ASN A 199      32.214  10.921 -43.580  1.00 57.12           C  
ATOM     12  O   ASN A 199      31.707   9.939 -43.038  1.00 57.12           O  
ATOM     13  CB  ASN A 199      34.249  10.877 -42.003  1.00 57.12           C  
ATOM     14  CG  ASN A 199      35.477  11.643 -41.487  1.00 57.12           C  
ATOM     15  ND2 ASN A 199      36.068  11.166 -40.389  1.00 57.12           N  
ATOM     16  OD1 ASN A 199      35.900  12.639 -42.070  1.00 57.12           O  
ATOM     17  N   LEU A 200      31.854  11.416 -44.774  1.00 68.69           N  
ATOM     18  CA  LEU A 200      30.768  10.928 -45.614  1.00 68.69           C  
ATOM     19  C   LEU A 200      31.241   9.758 -46.488  1.00 68.69           C  
ATOM     20  O   LEU A 200      31.510   9.935 -47.676  1.00 68.69           O  
ATOM     21  CB  LEU A 200      30.218  12.111 -46.450  1.00 68.69           C  
ATOM     22  CG  LEU A 200      29.311  13.091 -45.672  1.00 68.69           C  
ATOM     23  CD1 LEU A 200      28.916  14.287 -46.563  1.00 68.69           C  
ATOM     24  CD2 LEU A 200      28.068  12.411 -45.055  1.00 68.69           C  
ATOM     25  N   ASP A 201      31.298   8.570 -45.869  1.00 69.83           N  
ATOM     26  CA  ASP A 201      31.490   7.271 -46.525  1.00 69.83           C  
ATOM     27  C   ASP A 201      30.286   6.929 -47.423  1.00 69.83           C  
ATOM     28  O   ASP A 201      29.199   7.457 -47.193  1.00 69.83           O  
ATOM     29  CB  ASP A 201      31.705   6.131 -45.495  1.00 69.83           C  
ATOM     30  CG  ASP A 201      32.694   6.471 -44.367  1.00 69.83           C  
ATOM     31  OD1 ASP A 201      33.841   6.851 -44.690  1.00 69.83           O  
ATOM     32  OD2 ASP A 201      32.285   6.342 -43.194  1.00 69.83           O  
ATOM     33  N   GLU A 202      30.479   6.023 -48.399  1.00 71.17           N  
ATOM     34  CA  GLU A 202      29.432   5.522 -49.306  1.00 71.17           C  
ATOM     35  C   GLU A 202      28.168   4.967 -48.613  1.00 71.17           C  
ATOM     36  O   GLU A 202      27.078   5.090 -49.169  1.00 71.17           O  
ATOM     37  CB  GLU A 202      30.040   4.468 -50.262  1.00 71.17           C  
ATOM     38  CG  GLU A 202      30.801   5.067 -51.471  1.00 71.17           C  
ATOM     39  CD  GLU A 202      29.927   5.559 -52.643  1.00 71.17           C  
ATOM     40  OE1 GLU A 202      30.532   6.031 -53.629  1.00 71.17           O  
ATOM     41  OE2 GLU A 202      28.683   5.453 -52.566  1.00 71.17           O  
ATOM     42  N   ASP A 203      28.335   4.407 -47.404  1.00 73.96           N  
ATOM     43  CA  ASP A 203      27.274   3.850 -46.558  1.00 73.96           C  
ATOM     44  C   ASP A 203      26.546   4.894 -45.683  1.00 73.96           C  
ATOM     45  O   ASP A 203      25.702   4.490 -44.882  1.00 73.96           O  
ATOM     46  CB  ASP A 203      27.815   2.683 -45.690  1.00 73.96           C  
ATOM     47  CG  ASP A 203      28.449   1.535 -46.496  1.00 73.96           C  
ATOM     48  OD1 ASP A 203      27.822   1.101 -47.488  1.00 73.96           O  
ATOM     49  OD2 ASP A 203      29.510   1.044 -46.052  1.00 73.96           O  
ATOM     50  N   SER A 204      26.850   6.198 -45.833  1.00 81.55           N  
ATOM     51  CA  SER A 204      26.217   7.277 -45.067  1.00 81.55           C  
ATOM     52  C   SER A 204      24.748   7.481 -45.477  1.00 81.55           C  
ATOM     53  O   SER A 204      24.487   7.880 -46.613  1.00 81.55           O  
ATOM     54  CB  SER A 204      27.008   8.589 -45.225  1.00 81.55           C  
ATOM     55  OG  SER A 204      28.241   8.506 -44.544  1.00 81.55           O  
ATOM     56  N   ILE A 205      23.828   7.198 -44.540  1.00 82.10           N  
ATOM     57  CA  ILE A 205      22.384   7.309 -44.734  1.00 82.10           C  
ATOM     58  C   ILE A 205      21.926   8.706 -44.281  1.00 82.10           C  
ATOM     59  O   ILE A 205      22.019   9.024 -43.096  1.00 82.10           O  
ATOM     60  CB  ILE A 205      21.599   6.234 -43.921  1.00 82.10           C  
ATOM     61  CG1 ILE A 205      22.017   4.802 -44.335  1.00 82.10           C  
ATOM     62  CG2 ILE A 205      20.060   6.388 -44.016  1.00 82.10           C  
ATOM     63  CD1 ILE A 205      21.493   3.702 -43.400  1.00 82.10           C  
ATOM     64  N   ILE A 206      21.430   9.496 -45.243  1.00 86.25           N  
ATOM     65  CA  ILE A 206      20.874  10.829 -45.021  1.00 86.25           C  
ATOM     66  C   ILE A 206      19.378  10.756 -45.368  1.00 86.25           C  
ATOM     67  O   ILE A 206      19.036  10.348 -46.480  1.00 86.25           O  
ATOM     68  CB  ILE A 206      21.560  11.880 -45.938  1.00 86.25           C  
ATOM     69  CG1 ILE A 206      23.086  11.966 -45.683  1.00 86.25           C  
ATOM     70  CG2 ILE A 206      20.944  13.292 -45.856  1.00 86.25           C  
ATOM     71  CD1 ILE A 206      23.896  11.938 -46.979  1.00 86.25           C  
ATOM     72  N   LYS A 207      18.523  11.122 -44.402  1.00 84.71           N  
ATOM     73  CA  LYS A 207      17.072  10.949 -44.477  1.00 84.71           C  
ATOM     74  C   LYS A 207      16.359  12.109 -43.753  1.00 84.71           C  
ATOM     75  O   LYS A 207      16.915  12.642 -42.791  1.00 84.71           O  
ATOM     76  CB  LYS A 207      16.706   9.575 -43.853  1.00 84.71           C  
ATOM     77  CG  LYS A 207      17.016   9.457 -42.348  1.00 84.71           C  
ATOM     78  CD  LYS A 207      16.695   8.088 -41.742  1.00 84.71           C  
ATOM     79  CE  LYS A 207      17.080   8.090 -40.260  1.00 84.71           C  
ATOM     80  NZ  LYS A 207      16.765   6.829 -39.572  1.00 84.71           N  
ATOM     81  N   PRO A 208      15.115  12.444 -44.169  1.00 86.41           N  
ATOM     82  CA  PRO A 208      14.245  13.335 -43.385  1.00 86.41           C  
ATOM     83  C   PRO A 208      13.712  12.634 -42.120  1.00 86.41           C  
ATOM     84  O   PRO A 208      13.308  11.472 -42.187  1.00 86.41           O  
ATOM     85  CB  PRO A 208      13.115  13.677 -44.369  1.00 86.41           C  
ATOM     86  CG  PRO A 208      12.996  12.452 -45.263  1.00 86.41           C  
ATOM     87  CD  PRO A 208      14.433  11.946 -45.368  1.00 86.41           C  
ATOM     88  N   VAL A 209      13.715  13.364 -40.997  1.00 87.38           N  
ATOM     89  CA  VAL A 209      13.079  12.944 -39.751  1.00 87.38           C  
ATOM     90  C   VAL A 209      11.650  13.503 -39.737  1.00 87.38           C  
ATOM     91  O   VAL A 209      11.474  14.712 -39.906  1.00 87.38           O  
ATOM     92  CB  VAL A 209      13.850  13.487 -38.514  1.00 87.38           C  
ATOM     93  CG1 VAL A 209      13.117  13.314 -37.167  1.00 87.38           C  
ATOM     94  CG2 VAL A 209      15.241  12.847 -38.419  1.00 87.38           C  
ATOM     95  N   HSE A 210      10.661  12.616 -39.528  1.00 87.21           N  
ATOM     96  CA  HSE A 210       9.257  13.001 -39.381  1.00 87.21           C  
ATOM     97  C   HSE A 210       9.055  13.805 -38.088  1.00 87.21           C  
ATOM     98  O   HSE A 210       9.602  13.432 -37.048  1.00 87.21           O  
ATOM     99  CB  HSE A 210       8.352  11.755 -39.441  1.00 87.21           C  
ATOM    100  CG  HSE A 210       6.912  12.081 -39.758  1.00 87.21           C  
ATOM    101  CD2 HSE A 210       6.303  12.181 -40.993  1.00 87.21           C  
ATOM    102  ND1 HSE A 210       5.968  12.373 -38.769  1.00 87.21           N  
ATOM    103  CE1 HSE A 210       4.851  12.647 -39.429  1.00 87.21           C  
ATOM    104  NE2 HSE A 210       4.991  12.552 -40.751  1.00 87.21           N  
ATOM    105  N   SER A 211       8.284  14.899 -38.196  1.00 84.63           N  
ATOM    106  CA  SER A 211       8.062  15.894 -37.145  1.00 84.63           C  
ATOM    107  C   SER A 211       7.484  15.351 -35.824  1.00 84.63           C  
ATOM    108  O   SER A 211       7.727  15.953 -34.782  1.00 84.63           O  
ATOM    109  CB  SER A 211       7.220  17.050 -37.723  1.00 84.63           C  
ATOM    110  OG  SER A 211       5.892  16.650 -38.007  1.00 84.63           O  
ATOM    111  N   SER A 212       6.776  14.212 -35.888  1.00 84.61           N  
ATOM    112  CA  SER A 212       6.233  13.477 -34.746  1.00 84.61           C  
ATOM    113  C   SER A 212       7.282  12.853 -33.801  1.00 84.61           C  
ATOM    114  O   SER A 212       6.945  12.605 -32.643  1.00 84.61           O  
ATOM    115  CB  SER A 212       5.272  12.407 -35.284  1.00 84.61           C  
ATOM    116  OG  SER A 212       5.964  11.406 -36.009  1.00 84.61           O  
ATOM    117  N   ILE A 213       8.507  12.595 -34.297  1.00 85.05           N  
ATOM    118  CA  ILE A 213       9.586  11.975 -33.524  1.00 85.05           C  
ATOM    119  C   ILE A 213      10.210  12.973 -32.530  1.00 85.05           C  
ATOM    120  O   ILE A 213      10.273  12.669 -31.340  1.00 85.05           O  
ATOM    121  CB  ILE A 213      10.698  11.363 -34.437  1.00 85.05           C  
ATOM    122  CG1 ILE A 213      10.118  10.229 -35.319  1.00 85.05           C  
ATOM    123  CG2 ILE A 213      11.935  10.854 -33.655  1.00 85.05           C  
ATOM    124  CD1 ILE A 213      11.020   9.790 -36.484  1.00 85.05           C  
ATOM    125  N   LEU A 214      10.641  14.141 -33.038  1.00 81.83           N  
ATOM    126  CA  LEU A 214      11.316  15.179 -32.253  1.00 81.83           C  
ATOM    127  C   LEU A 214      10.354  16.236 -31.681  1.00 81.83           C  
ATOM    128  O   LEU A 214      10.772  16.993 -30.805  1.00 81.83           O  
ATOM    129  CB  LEU A 214      12.389  15.859 -33.137  1.00 81.83           C  
ATOM    130  CG  LEU A 214      13.583  14.949 -33.507  1.00 81.83           C  
ATOM    131  CD1 LEU A 214      14.480  15.633 -34.549  1.00 81.83           C  
ATOM    132  CD2 LEU A 214      14.402  14.509 -32.276  1.00 81.83           C  
ATOM    133  N   GLY A 215       9.110  16.300 -32.186  1.00 79.08           N  
ATOM    134  CA  GLY A 215       8.156  17.372 -31.879  1.00 79.08           C  
ATOM    135  C   GLY A 215       8.554  18.695 -32.564  1.00 79.08           C  
ATOM    136  O   GLY A 215       8.172  19.761 -32.085  1.00 79.08           O  
ATOM    137  N   GLN A 216       9.352  18.620 -33.644  1.00 80.42           N  
ATOM    138  CA  GLN A 216       9.976  19.748 -34.325  1.00 80.42           C  
ATOM    139  C   GLN A 216       9.908  19.498 -35.835  1.00 80.42           C  
ATOM    140  O   GLN A 216      10.305  18.425 -36.290  1.00 80.42           O  
ATOM    141  CB  GLN A 216      11.437  19.865 -33.824  1.00 80.42           C  
ATOM    142  CG  GLN A 216      12.261  21.046 -34.387  1.00 80.42           C  
ATOM    143  CD  GLN A 216      11.725  22.440 -34.044  1.00 80.42           C  
ATOM    144  NE2 GLN A 216      11.110  22.608 -32.870  1.00 80.42           N  
ATOM    145  OE1 GLN A 216      11.879  23.368 -34.832  1.00 80.42           O  
ATOM    146  N   GLU A 217       9.427  20.503 -36.584  1.00 82.35           N  
ATOM    147  CA  GLU A 217       9.339  20.456 -38.043  1.00 82.35           C  
ATOM    148  C   GLU A 217      10.705  20.637 -38.721  1.00 82.35           C  
ATOM    149  O   GLU A 217      11.601  21.277 -38.169  1.00 82.35           O  
ATOM    150  CB  GLU A 217       8.337  21.517 -38.547  1.00 82.35           C  
ATOM    151  CG  GLU A 217       6.895  21.293 -38.052  1.00 82.35           C  
ATOM    152  CD  GLU A 217       5.888  22.173 -38.805  1.00 82.35           C  
ATOM    153  OE1 GLU A 217       5.254  21.642 -39.745  1.00 82.35           O  
ATOM    154  OE2 GLU A 217       5.763  23.360 -38.432  1.00 82.35           O  
ATOM    155  N   PHE A 218      10.789  20.102 -39.951  1.00 84.76           N  
ATOM    156  CA  PHE A 218      11.852  20.328 -40.941  1.00 84.76           C  
ATOM    157  C   PHE A 218      13.225  19.785 -40.497  1.00 84.76           C  
ATOM    158  O   PHE A 218      14.255  20.364 -40.840  1.00 84.76           O  
ATOM    159  CB  PHE A 218      11.906  21.823 -41.341  1.00 84.76           C  
ATOM    160  CG  PHE A 218      10.553  22.477 -41.572  1.00 84.76           C  
ATOM    161  CD1 PHE A 218       9.591  21.879 -42.415  1.00 84.76           C  
ATOM    162  CD2 PHE A 218      10.255  23.711 -40.959  1.00 84.76           C  
ATOM    163  CE1 PHE A 218       8.353  22.482 -42.589  1.00 84.76           C  
ATOM    164  CE2 PHE A 218       9.014  24.302 -41.153  1.00 84.76           C  
ATOM    165  CZ  PHE A 218       8.065  23.686 -41.959  1.00 84.76           C  
ATOM    166  N   CYS A 219      13.207  18.663 -39.760  1.00 90.28           N  
ATOM    167  CA  CYS A 219      14.399  17.986 -39.260  1.00 90.28           C  
ATOM    168  C   CYS A 219      14.883  16.920 -40.253  1.00 90.28           C  
ATOM    169  O   CYS A 219      14.070  16.329 -40.965  1.00 90.28           O  
ATOM    170  CB  CYS A 219      14.135  17.348 -37.886  1.00 90.28           C  
ATOM    171  SG  CYS A 219      13.916  18.646 -36.640  1.00 90.28           S  
ATOM    172  N   PHE A 220      16.198  16.666 -40.241  1.00 89.77           N  
ATOM    173  CA  PHE A 220      16.837  15.581 -40.984  1.00 89.77           C  
ATOM    174  C   PHE A 220      17.949  14.961 -40.128  1.00 89.77           C  
ATOM    175  O   PHE A 220      18.434  15.586 -39.186  1.00 89.77           O  
ATOM    176  CB  PHE A 220      17.306  16.076 -42.373  1.00 89.77           C  
ATOM    177  CG  PHE A 220      18.549  16.948 -42.465  1.00 89.77           C  
ATOM    178  CD1 PHE A 220      18.444  18.352 -42.372  1.00 89.77           C  
ATOM    179  CD2 PHE A 220      19.831  16.361 -42.546  1.00 89.77           C  
ATOM    180  CE1 PHE A 220      19.586  19.139 -42.436  1.00 89.77           C  
ATOM    181  CE2 PHE A 220      20.960  17.168 -42.599  1.00 89.77           C  
ATOM    182  CZ  PHE A 220      20.838  18.549 -42.553  1.00 89.77           C  
ATOM    183  N   GLU A 221      18.303  13.718 -40.474  1.00 89.06           N  
ATOM    184  CA  GLU A 221      19.258  12.885 -39.758  1.00 89.06           C  
ATOM    185  C   GLU A 221      20.307  12.354 -40.738  1.00 89.06           C  
ATOM    186  O   GLU A 221      19.942  11.882 -41.815  1.00 89.06           O  
ATOM    187  CB  GLU A 221      18.478  11.765 -39.038  1.00 89.06           C  
ATOM    188  CG  GLU A 221      19.335  10.692 -38.337  1.00 89.06           C  
ATOM    189  CD  GLU A 221      18.528   9.585 -37.633  1.00 89.06           C  
ATOM    190  OE1 GLU A 221      19.071   8.460 -37.548  1.00 89.06           O  
ATOM    191  OE2 GLU A 221      17.372   9.840 -37.225  1.00 89.06           O  
ATOM    192  N   VAL A 222      21.579  12.420 -40.321  1.00 88.48           N  
ATOM    193  CA  VAL A 222      22.722  11.888 -41.052  1.00 88.48           C  
ATOM    194  C   VAL A 222      23.393  10.842 -40.149  1.00 88.48           C  
ATOM    195  O   VAL A 222      23.937  11.194 -39.101  1.00 88.48           O  
ATOM    196  CB  VAL A 222      23.769  12.988 -41.394  1.00 88.48           C  
ATOM    197  CG1 VAL A 222      24.967  12.446 -42.200  1.00 88.48           C  
ATOM    198  CG2 VAL A 222      23.136  14.166 -42.151  1.00 88.48           C  
ATOM    199  N   THR A 223      23.342   9.578 -40.588  1.00 86.67           N  
ATOM    200  CA  THR A 223      24.044   8.462 -39.965  1.00 86.67           C  
ATOM    201  C   THR A 223      25.317   8.179 -40.772  1.00 86.67           C  
ATOM    202  O   THR A 223      25.239   7.989 -41.984  1.00 86.67           O  
ATOM    203  CB  THR A 223      23.167   7.184 -39.946  1.00 86.67           C  
ATOM    204  CG2 THR A 223      23.849   5.935 -39.356  1.00 86.67           C  
ATOM    205  OG1 THR A 223      22.008   7.442 -39.179  1.00 86.67           O  
ATOM    206  N   THR A 224      26.457   8.168 -40.071  1.00 84.75           N  
ATOM    207  CA  THR A 224      27.786   7.863 -40.601  1.00 84.75           C  
ATOM    208  C   THR A 224      28.414   6.736 -39.752  1.00 84.75           C  
ATOM    209  O   THR A 224      27.802   6.280 -38.782  1.00 84.75           O  
ATOM    210  CB  THR A 224      28.707   9.120 -40.529  1.00 84.75           C  
ATOM    211  CG2 THR A 224      28.141  10.354 -41.244  1.00 84.75           C  
ATOM    212  OG1 THR A 224      29.017   9.484 -39.196  1.00 84.75           O  
ATOM    213  N   SER A 225      29.646   6.330 -40.107  1.00 81.74           N  
ATOM    214  CA  SER A 225      30.485   5.428 -39.309  1.00 81.74           C  
ATOM    215  C   SER A 225      30.822   5.960 -37.897  1.00 81.74           C  
ATOM    216  O   SER A 225      30.987   5.152 -36.985  1.00 81.74           O  
ATOM    217  CB  SER A 225      31.757   5.083 -40.106  1.00 81.74           C  
ATOM    218  OG  SER A 225      32.598   6.210 -40.274  1.00 81.74           O  
ATOM    219  N   SER A 226      30.879   7.296 -37.740  1.00 79.98           N  
ATOM    220  CA  SER A 226      31.069   7.989 -36.461  1.00 79.98           C  
ATOM    221  C   SER A 226      29.788   8.077 -35.601  1.00 79.98           C  
ATOM    222  O   SER A 226      29.880   8.525 -34.459  1.00 79.98           O  
ATOM    223  CB  SER A 226      31.716   9.370 -36.724  1.00 79.98           C  
ATOM    224  OG  SER A 226      30.795  10.369 -37.127  1.00 79.98           O  
ATOM    225  N   GLY A 227      28.638   7.644 -36.147  1.00 79.99           N  
ATOM    226  CA  GLY A 227      27.350   7.620 -35.464  1.00 79.99           C  
ATOM    227  C   GLY A 227      26.367   8.601 -36.114  1.00 79.99           C  
ATOM    228  O   GLY A 227      26.611   9.153 -37.189  1.00 79.99           O  
ATOM    229  N   THR A 228      25.223   8.763 -35.436  1.00 82.86           N  
ATOM    230  CA  THR A 228      24.055   9.515 -35.886  1.00 82.86           C  
ATOM    231  C   THR A 228      24.058  10.946 -35.320  1.00 82.86           C  
ATOM    232  O   THR A 228      24.300  11.135 -34.128  1.00 82.86           O  
ATOM    233  CB  THR A 228      22.773   8.791 -35.398  1.00 82.86           C  
ATOM    234  CG2 THR A 228      21.461   9.557 -35.595  1.00 82.86           C  
ATOM    235  OG1 THR A 228      22.662   7.559 -36.088  1.00 82.86           O  
ATOM    236  N   LYS A 229      23.748  11.915 -36.196  1.00 84.32           N  
ATOM    237  CA  LYS A 229      23.617  13.339 -35.886  1.00 84.32           C  
ATOM    238  C   LYS A 229      22.307  13.854 -36.498  1.00 84.32           C  
ATOM    239  O   LYS A 229      22.033  13.561 -37.661  1.00 84.32           O  
ATOM    240  CB  LYS A 229      24.834  14.099 -36.458  1.00 84.32           C  
ATOM    241  CG  LYS A 229      26.158  13.733 -35.763  1.00 84.32           C  
ATOM    242  CD  LYS A 229      27.388  14.346 -36.438  1.00 84.32           C  
ATOM    243  CE  LYS A 229      28.693  13.891 -35.764  1.00 84.32           C  
ATOM    244  NZ  LYS A 229      29.885  14.417 -36.452  1.00 84.32           N  
ATOM    245  N   CYS A 230      21.539  14.621 -35.706  1.00 86.96           N  
ATOM    246  CA  CYS A 230      20.265  15.222 -36.110  1.00 86.96           C  
ATOM    247  C   CYS A 230      20.431  16.741 -36.264  1.00 86.96           C  
ATOM    248  O   CYS A 230      21.185  17.366 -35.519  1.00 86.96           O  
ATOM    249  CB  CYS A 230      19.140  14.914 -35.104  1.00 86.96           C  
ATOM    250  SG  CYS A 230      18.644  13.176 -35.251  1.00 86.96           S  
ATOM    251  N   PHE A 231      19.704  17.286 -37.248  1.00 89.52           N  
ATOM    252  CA  PHE A 231      19.742  18.679 -37.689  1.00 89.52           C  
ATOM    253  C   PHE A 231      18.300  19.198 -37.819  1.00 89.52           C  
ATOM    254  O   PHE A 231      17.385  18.396 -38.010  1.00 89.52           O  
ATOM    255  CB  PHE A 231      20.456  18.735 -39.058  1.00 89.52           C  
ATOM    256  CG  PHE A 231      21.884  18.214 -39.069  1.00 89.52           C  
ATOM    257  CD1 PHE A 231      22.952  19.047 -38.672  1.00 89.52           C  
ATOM    258  CD2 PHE A 231      22.139  16.845 -39.308  1.00 89.52           C  
ATOM    259  CE1 PHE A 231      24.239  18.533 -38.582  1.00 89.52           C  
ATOM    260  CE2 PHE A 231      23.430  16.349 -39.203  1.00 89.52           C  
ATOM    261  CZ  PHE A 231      24.478  17.191 -38.851  1.00 89.52           C  
ATOM    262  N   ALA A 232      18.129  20.528 -37.738  1.00 87.83           N  
ATOM    263  CA  ALA A 232      16.837  21.207 -37.860  1.00 87.83           C  
ATOM    264  C   ALA A 232      16.982  22.461 -38.728  1.00 87.83           C  
ATOM    265  O   ALA A 232      17.950  23.206 -38.565  1.00 87.83           O  
ATOM    266  CB  ALA A 232      16.304  21.557 -36.461  1.00 87.83           C  
ATOM    267  N   CYS A 233      16.007  22.661 -39.627  1.00 86.77           N  
ATOM    268  CA  CYS A 233      15.965  23.754 -40.602  1.00 86.77           C  
ATOM    269  C   CYS A 233      14.756  24.663 -40.328  1.00 86.77           C  
ATOM    270  O   CYS A 233      13.839  24.277 -39.604  1.00 86.77           O  
ATOM    271  CB  CYS A 233      15.890  23.194 -42.035  1.00 86.77           C  
ATOM    272  SG  CYS A 233      17.427  22.311 -42.415  1.00 86.77           S  
ATOM    273  N   ARG A 234      14.780  25.865 -40.928  1.00 80.37           N  
ATOM    274  CA  ARG A 234      13.713  26.866 -40.826  1.00 80.37           C  
ATOM    275  C   ARG A 234      12.502  26.558 -41.728  1.00 80.37           C  
ATOM    276  O   ARG A 234      11.413  27.058 -41.448  1.00 80.37           O  
ATOM    277  CB  ARG A 234      14.258  28.273 -41.164  1.00 80.37           C  
ATOM    278  CG  ARG A 234      15.591  28.641 -40.486  1.00 80.37           C  
ATOM    279  CD  ARG A 234      16.040  30.065 -40.847  1.00 80.37           C  
ATOM    280  NE  ARG A 234      17.406  30.349 -40.374  1.00 80.37           N  
ATOM    281  NH1 ARG A 234      17.335  32.701 -40.488  1.00 80.37           N  
ATOM    282  NH2 ARG A 234      19.245  31.618 -39.777  1.00 80.37           N  
ATOM    283  CZ  ARG A 234      17.982  31.557 -40.218  1.00 80.37           C  
ATOM    284  N   SER A 235      12.716  25.768 -42.794  1.00 74.33           N  
ATOM    285  CA  SER A 235      11.713  25.428 -43.801  1.00 74.33           C  
ATOM    286  C   SER A 235      11.971  24.030 -44.383  1.00 74.33           C  
ATOM    287  O   SER A 235      13.087  23.515 -44.291  1.00 74.33           O  
ATOM    288  CB  SER A 235      11.680  26.529 -44.887  1.00 74.33           C  
ATOM    289  OG  SER A 235      12.816  26.497 -45.732  1.00 74.33           O  
ATOM    290  N   ALA A 236      10.919  23.457 -44.995  1.00 77.49           N  
ATOM    291  CA  ALA A 236      10.966  22.175 -45.702  1.00 77.49           C  
ATOM    292  C   ALA A 236      11.882  22.208 -46.933  1.00 77.49           C  
ATOM    293  O   ALA A 236      12.602  21.237 -47.156  1.00 77.49           O  
ATOM    294  CB  ALA A 236       9.545  21.756 -46.112  1.00 77.49           C  
ATOM    295  N   ALA A 237      11.871  23.334 -47.671  1.00 71.86           N  
ATOM    296  CA  ALA A 237      12.739  23.585 -48.821  1.00 71.86           C  
ATOM    297  C   ALA A 237      14.229  23.587 -48.448  1.00 71.86           C  
ATOM    298  O   ALA A 237      15.015  22.988 -49.176  1.00 71.86           O  
ATOM    299  CB  ALA A 237      12.344  24.912 -49.486  1.00 71.86           C  
ATOM    300  N   GLU A 238      14.572  24.201 -47.302  1.00 79.58           N  
ATOM    301  CA  GLU A 238      15.918  24.207 -46.730  1.00 79.58           C  
ATOM    302  C   GLU A 238      16.385  22.805 -46.295  1.00 79.58           C  
ATOM    303  O   GLU A 238      17.507  22.433 -46.629  1.00 79.58           O  
ATOM    304  CB  GLU A 238      15.982  25.249 -45.596  1.00 79.58           C  
ATOM    305  CG  GLU A 238      17.350  25.365 -44.878  1.00 79.58           C  
ATOM    306  CD  GLU A 238      17.393  26.361 -43.708  1.00 79.58           C  
ATOM    307  OE1 GLU A 238      18.491  26.496 -43.124  1.00 79.58           O  
ATOM    308  OE2 GLU A 238      16.344  26.961 -43.388  1.00 79.58           O  
ATOM    309  N   ARG A 239      15.509  22.044 -45.606  1.00 85.41           N  
ATOM    310  CA  ARG A 239      15.745  20.654 -45.194  1.00 85.41           C  
ATOM    311  C   ARG A 239      16.057  19.732 -46.384  1.00 85.41           C  
ATOM    312  O   ARG A 239      17.064  19.028 -46.346  1.00 85.41           O  
ATOM    313  CB  ARG A 239      14.535  20.119 -44.391  1.00 85.41           C  
ATOM    314  CG  ARG A 239      14.690  18.651 -43.912  1.00 85.41           C  
ATOM    315  CD  ARG A 239      13.391  17.872 -43.639  1.00 85.41           C  
ATOM    316  NE  ARG A 239      12.469  17.833 -44.788  1.00 85.41           N  
ATOM    317  NH1 ARG A 239      10.546  17.080 -43.663  1.00 85.41           N  
ATOM    318  NH2 ARG A 239      10.476  17.542 -45.923  1.00 85.41           N  
ATOM    319  CZ  ARG A 239      11.169  17.485 -44.779  1.00 85.41           C  
ATOM    320  N   ASP A 240      15.183  19.758 -47.401  1.00 82.16           N  
ATOM    321  CA  ASP A 240      15.293  18.954 -48.618  1.00 82.16           C  
ATOM    322  C   ASP A 240      16.509  19.326 -49.474  1.00 82.16           C  
ATOM    323  O   ASP A 240      17.112  18.422 -50.043  1.00 82.16           O  
ATOM    324  CB  ASP A 240      13.988  18.966 -49.449  1.00 82.16           C  
ATOM    325  CG  ASP A 240      12.769  18.373 -48.721  1.00 82.16           C  
ATOM    326  OD1 ASP A 240      12.960  17.412 -47.941  1.00 82.16           O  
ATOM    327  OD2 ASP A 240      11.637  18.797 -49.042  1.00 82.16           O  
ATOM    328  N   LYS A 241      16.879  20.617 -49.490  1.00 79.72           N  
ATOM    329  CA  LYS A 241      18.086  21.137 -50.130  1.00 79.72           C  
ATOM    330  C   LYS A 241      19.376  20.675 -49.422  1.00 79.72           C  
ATOM    331  O   LYS A 241      20.328  20.321 -50.113  1.00 79.72           O  
ATOM    332  CB  LYS A 241      17.954  22.668 -50.229  1.00 79.72           C  
ATOM    333  CG  LYS A 241      19.021  23.397 -51.057  1.00 79.72           C  
ATOM    334  CD  LYS A 241      18.704  24.900 -51.133  1.00 79.72           C  
ATOM    335  CE  LYS A 241      19.564  25.656 -52.154  1.00 79.72           C  
ATOM    336  NZ  LYS A 241      19.254  27.097 -52.151  1.00 79.72           N  
ATOM    337  N   TRP A 242      19.369  20.615 -48.076  1.00 84.69           N  
ATOM    338  CA  TRP A 242      20.441  20.013 -47.275  1.00 84.69           C  
ATOM    339  C   TRP A 242      20.577  18.496 -47.476  1.00 84.69           C  
ATOM    340  O   TRP A 242      21.699  18.041 -47.686  1.00 84.69           O  
ATOM    341  CB  TRP A 242      20.297  20.348 -45.775  1.00 84.69           C  
ATOM    342  CG  TRP A 242      20.907  21.644 -45.336  1.00 84.69           C  
ATOM    343  CD1 TRP A 242      20.245  22.749 -44.927  1.00 84.69           C  
ATOM    344  CD2 TRP A 242      22.325  21.980 -45.264  1.00 84.69           C  
ATOM    345  CE2 TRP A 242      22.450  23.322 -44.794  1.00 84.69           C  
ATOM    346  CE3 TRP A 242      23.524  21.279 -45.542  1.00 84.69           C  
ATOM    347  NE1 TRP A 242      21.148  23.741 -44.607  1.00 84.69           N  
ATOM    348  CH2 TRP A 242      24.873  23.213 -44.894  1.00 84.69           C  
ATOM    349  CZ2 TRP A 242      23.701  23.939 -44.611  1.00 84.69           C  
ATOM    350  CZ3 TRP A 242      24.782  21.886 -45.358  1.00 84.69           C  
ATOM    351  N   ILE A 243      19.455  17.754 -47.439  1.00 84.22           N  
ATOM    352  CA  ILE A 243      19.397  16.309 -47.700  1.00 84.22           C  
ATOM    353  C   ILE A 243      19.961  15.949 -49.089  1.00 84.22           C  
ATOM    354  O   ILE A 243      20.812  15.071 -49.182  1.00 84.22           O  
ATOM    355  CB  ILE A 243      17.947  15.743 -47.550  1.00 84.22           C  
ATOM    356  CG1 ILE A 243      17.521  15.709 -46.063  1.00 84.22           C  
ATOM    357  CG2 ILE A 243      17.688  14.360 -48.201  1.00 84.22           C  
ATOM    358  CD1 ILE A 243      16.000  15.621 -45.864  1.00 84.22           C  
ATOM    359  N   GLU A 244      19.498  16.680 -50.114  1.00 77.84           N  
ATOM    360  CA  GLU A 244      19.903  16.611 -51.516  1.00 77.84           C  
ATOM    361  C   GLU A 244      21.405  16.846 -51.744  1.00 77.84           C  
ATOM    362  O   GLU A 244      22.040  16.019 -52.396  1.00 77.84           O  
ATOM    363  CB  GLU A 244      19.025  17.623 -52.274  1.00 77.84           C  
ATOM    364  CG  GLU A 244      19.361  17.942 -53.746  1.00 77.84           C  
ATOM    365  CD  GLU A 244      18.565  19.136 -54.309  1.00 77.84           C  
ATOM    366  OE1 GLU A 244      18.870  19.521 -55.457  1.00 77.84           O  
ATOM    367  OE2 GLU A 244      17.674  19.668 -53.610  1.00 77.84           O  
ATOM    368  N   ASN A 245      21.940  17.958 -51.207  1.00 83.13           N  
ATOM    369  CA  ASN A 245      23.353  18.340 -51.340  1.00 83.13           C  
ATOM    370  C   ASN A 245      24.298  17.383 -50.599  1.00 83.13           C  
ATOM    371  O   ASN A 245      25.376  17.107 -51.124  1.00 83.13           O  
ATOM    372  CB  ASN A 245      23.559  19.798 -50.863  1.00 83.13           C  
ATOM    373  CG  ASN A 245      22.975  20.865 -51.798  1.00 83.13           C  
ATOM    374  ND2 ASN A 245      22.745  22.067 -51.267  1.00 83.13           N  
ATOM    375  OD1 ASN A 245      22.755  20.627 -52.985  1.00 83.13           O  
ATOM    376  N   LEU A 246      23.871  16.855 -49.439  1.00 85.91           N  
ATOM    377  CA  LEU A 246      24.588  15.814 -48.700  1.00 85.91           C  
ATOM    378  C   LEU A 246      24.551  14.457 -49.429  1.00 85.91           C  
ATOM    379  O   LEU A 246      25.565  13.763 -49.427  1.00 85.91           O  
ATOM    380  CB  LEU A 246      24.019  15.699 -47.269  1.00 85.91           C  
ATOM    381  CG  LEU A 246      24.390  16.880 -46.339  1.00 85.91           C  
ATOM    382  CD1 LEU A 246      23.511  16.889 -45.071  1.00 85.91           C  
ATOM    383  CD2 LEU A 246      25.895  16.918 -46.002  1.00 85.91           C  
ATOM    384  N   GLN A 247      23.416  14.112 -50.066  1.00 82.24           N  
ATOM    385  CA  GLN A 247      23.266  12.913 -50.897  1.00 82.24           C  
ATOM    386  C   GLN A 247      24.111  12.945 -52.184  1.00 82.24           C  
ATOM    387  O   GLN A 247      24.627  11.897 -52.568  1.00 82.24           O  
ATOM    388  CB  GLN A 247      21.778  12.636 -51.200  1.00 82.24           C  
ATOM    389  CG  GLN A 247      21.023  11.963 -50.034  1.00 82.24           C  
ATOM    390  CD  GLN A 247      19.532  11.750 -50.320  1.00 82.24           C  
ATOM    391  NE2 GLN A 247      18.798  11.222 -49.340  1.00 82.24           N  
ATOM    392  OE1 GLN A 247      19.039  12.045 -51.408  1.00 82.24           O  
ATOM    393  N   ARG A 248      24.285  14.135 -52.791  1.00 78.11           N  
ATOM    394  CA  ARG A 248      25.234  14.357 -53.887  1.00 78.11           C  
ATOM    395  C   ARG A 248      26.698  14.336 -53.423  1.00 78.11           C  
ATOM    396  O   ARG A 248      27.551  13.957 -54.221  1.00 78.11           O  
ATOM    397  CB  ARG A 248      24.971  15.692 -54.607  1.00 78.11           C  
ATOM    398  CG  ARG A 248      23.695  15.736 -55.457  1.00 78.11           C  
ATOM    399  CD  ARG A 248      23.803  16.830 -56.531  1.00 78.11           C  
ATOM    400  NE  ARG A 248      22.533  17.053 -57.235  1.00 78.11           N  
ATOM    401  NH1 ARG A 248      21.912  19.060 -56.172  1.00 78.11           N  
ATOM    402  NH2 ARG A 248      20.544  18.089 -57.759  1.00 78.11           N  
ATOM    403  CZ  ARG A 248      21.675  18.071 -57.047  1.00 78.11           C  
ATOM    404  N   ALA A 249      26.980  14.734 -52.171  1.00 80.98           N  
ATOM    405  CA  ALA A 249      28.327  14.685 -51.600  1.00 80.98           C  
ATOM    406  C   ALA A 249      28.809  13.242 -51.362  1.00 80.98           C  
ATOM    407  O   ALA A 249      29.980  12.963 -51.613  1.00 80.98           O  
ATOM    408  CB  ALA A 249      28.389  15.518 -50.313  1.00 80.98           C  
ATOM    409  N   VAL A 250      27.894  12.353 -50.934  1.00 77.81           N  
ATOM    410  CA  VAL A 250      28.154  10.919 -50.775  1.00 77.81           C  
ATOM    411  C   VAL A 250      28.174  10.186 -52.136  1.00 77.81           C  
ATOM    412  O   VAL A 250      29.014   9.306 -52.318  1.00 77.81           O  
ATOM    413  CB  VAL A 250      27.095  10.230 -49.856  1.00 77.81           C  
ATOM    414  CG1 VAL A 250      27.306   8.710 -49.685  1.00 77.81           C  
ATOM    415  CG2 VAL A 250      27.075  10.838 -48.445  1.00 77.81           C  
ATOM    416  N   LYS A 251      27.256  10.551 -53.052  1.00 75.80           N  
ATOM    417  CA  LYS A 251      27.031   9.865 -54.330  1.00 75.80           C  
ATOM    418  C   LYS A 251      26.949  10.893 -55.478  1.00 75.80           C  
ATOM    419  O   LYS A 251      25.846  11.175 -55.948  1.00 75.80           O  
ATOM    420  CB  LYS A 251      25.759   8.982 -54.244  1.00 75.80           C  
ATOM    421  CG  LYS A 251      25.796   7.962 -53.096  1.00 75.80           C  
ATOM    422  CD  LYS A 251      24.627   6.965 -53.095  1.00 75.80           C  
ATOM    423  CE  LYS A 251      24.624   6.041 -51.860  1.00 75.80           C  
ATOM    424  NZ  LYS A 251      25.657   4.993 -51.929  1.00 75.80           N  
ATOM    425  N   PRO A 252      28.099  11.460 -55.916  1.00 75.27           N  
ATOM    426  CA  PRO A 252      28.116  12.472 -56.994  1.00 75.27           C  
ATOM    427  C   PRO A 252      27.734  11.944 -58.391  1.00 75.27           C  
ATOM    428  O   PRO A 252      27.231  12.724 -59.198  1.00 75.27           O  
ATOM    429  CB  PRO A 252      29.549  13.027 -56.951  1.00 75.27           C  
ATOM    430  CG  PRO A 252      30.383  11.886 -56.393  1.00 75.27           C  
ATOM    431  CD  PRO A 252      29.445  11.234 -55.383  1.00 75.27           C  
ATOM    432  N   ASN A 253      27.941  10.638 -58.635  1.00 77.11           N  
ATOM    433  CA  ASN A 253      27.581   9.954 -59.882  1.00 77.11           C  
ATOM    434  C   ASN A 253      26.205   9.264 -59.786  1.00 77.11           C  
ATOM    435  O   ASN A 253      26.004   8.269 -60.480  1.00 77.11           O  
ATOM    436  CB  ASN A 253      28.689   8.943 -60.283  1.00 77.11           C  
ATOM    437  CG  ASN A 253      30.072   9.565 -60.492  1.00 77.11           C  
ATOM    438  ND2 ASN A 253      30.175  10.549 -61.389  1.00 77.11           N  
ATOM    439  OD1 ASN A 253      31.042   9.151 -59.862  1.00 77.11           O  
ATOM    440  N   LYS A 254      25.273   9.798 -58.966  1.00 79.87           N  
ATOM    441  CA  LYS A 254      23.905   9.284 -58.793  1.00 79.87           C  
ATOM    442  C   LYS A 254      23.169   9.096 -60.133  1.00 79.87           C  
ATOM    443  O   LYS A 254      22.698   7.993 -60.404  1.00 79.87           O  
ATOM    444  CB  LYS A 254      23.103  10.184 -57.818  1.00 79.87           C  
ATOM    445  CG  LYS A 254      21.683   9.670 -57.490  1.00 79.87           C  
ATOM    446  CD  LYS A 254      20.876  10.603 -56.569  1.00 79.87           C  
ATOM    447  CE  LYS A 254      19.531   9.979 -56.151  1.00 79.87           C  
ATOM    448  NZ  LYS A 254      18.698  10.901 -55.360  1.00 79.87           N  
ATOM    449  N   ASP A 255      23.138  10.164 -60.948  1.00 80.09           N  
ATOM    450  CA  ASP A 255      22.461  10.227 -62.248  1.00 80.09           C  
ATOM    451  C   ASP A 255      23.148   9.472 -63.397  1.00 80.09           C  
ATOM    452  O   ASP A 255      22.476   9.209 -64.391  1.00 80.09           O  
ATOM    453  CB  ASP A 255      22.089  11.671 -62.659  1.00 80.09           C  
ATOM    454  CG  ASP A 255      21.168  12.356 -61.638  1.00 80.09           C  
ATOM    455  OD1 ASP A 255      19.967  12.002 -61.644  1.00 80.09           O  
ATOM    456  OD2 ASP A 255      21.692  13.098 -60.779  1.00 80.09           O  
ATOM    457  N   ASN A 256      24.433   9.107 -63.256  1.00 82.60           N  
ATOM    458  CA  ASN A 256      25.181   8.339 -64.264  1.00 82.60           C  
ATOM    459  C   ASN A 256      25.405   6.878 -63.821  1.00 82.60           C  
ATOM    460  O   ASN A 256      26.242   6.198 -64.416  1.00 82.60           O  
ATOM    461  CB  ASN A 256      26.520   9.047 -64.604  1.00 82.60           C  
ATOM    462  CG  ASN A 256      26.413  10.476 -65.161  1.00 82.60           C  
ATOM    463  ND2 ASN A 256      25.267  10.870 -65.723  1.00 82.60           N  
ATOM    464  OD1 ASN A 256      27.387  11.222 -65.104  1.00 82.60           O  
ATOM    465  N   SER A 257      24.644   6.408 -62.818  1.00 84.65           N  
ATOM    466  CA  SER A 257      24.688   5.040 -62.301  1.00 84.65           C  
ATOM    467  C   SER A 257      23.273   4.449 -62.218  1.00 84.65           C  
ATOM    468  O   SER A 257      22.298   5.190 -62.063  1.00 84.65           O  
ATOM    469  CB  SER A 257      25.429   5.031 -60.945  1.00 84.65           C  
ATOM    470  OG  SER A 257      24.693   5.650 -59.908  1.00 84.65           O  
ATOM    471  N   ARG A 258      23.200   3.109 -62.318  1.00 89.42           N  
ATOM    472  CA  ARG A 258      21.965   2.341 -62.173  1.00 89.42           C  
ATOM    473  C   ARG A 258      21.616   2.216 -60.682  1.00 89.42           C  
ATOM    474  O   ARG A 258      22.250   1.430 -59.978  1.00 89.42           O  
ATOM    475  CB  ARG A 258      22.117   0.971 -62.874  1.00 89.42           C  
ATOM    476  CG  ARG A 258      20.793   0.194 -63.026  1.00 89.42           C  
ATOM    477  CD  ARG A 258      20.973  -1.118 -63.814  1.00 89.42           C  
ATOM    478  NE  ARG A 258      19.730  -1.905 -63.919  1.00 89.42           N  
ATOM    479  NH1 ARG A 258      19.888  -3.137 -61.919  1.00 89.42           N  
ATOM    480  NH2 ARG A 258      18.102  -3.446 -63.351  1.00 89.42           N  
ATOM    481  CZ  ARG A 258      19.252  -2.825 -63.059  1.00 89.42           C  
ATOM    482  N   ARG A 259      20.641   3.019 -60.233  1.00 88.55           N  
ATOM    483  CA  ARG A 259      20.195   3.092 -58.842  1.00 88.55           C  
ATOM    484  C   ARG A 259      18.811   2.453 -58.671  1.00 88.55           C  
ATOM    485  O   ARG A 259      18.130   2.162 -59.656  1.00 88.55           O  
ATOM    486  CB  ARG A 259      20.218   4.569 -58.384  1.00 88.55           C  
ATOM    487  CG  ARG A 259      19.154   5.500 -59.000  1.00 88.55           C  
ATOM    488  CD  ARG A 259      19.250   6.913 -58.406  1.00 88.55           C  
ATOM    489  NE  ARG A 259      18.426   7.918 -59.101  1.00 88.55           N  
ATOM    490  NH1 ARG A 259      19.740   8.133 -61.034  1.00 88.55           N  
ATOM    491  NH2 ARG A 259      18.017   9.587 -60.657  1.00 88.55           N  
ATOM    492  CZ  ARG A 259      18.728   8.533 -60.259  1.00 88.55           C  
ATOM    493  N   VAL A 260      18.419   2.281 -57.402  1.00 88.83           N  
ATOM    494  CA  VAL A 260      17.086   1.844 -57.009  1.00 88.83           C  
ATOM    495  C   VAL A 260      16.532   2.849 -55.989  1.00 88.83           C  
ATOM    496  O   VAL A 260      17.191   3.135 -54.988  1.00 88.83           O  
ATOM    497  CB  VAL A 260      17.101   0.422 -56.378  1.00 88.83           C  
ATOM    498  CG1 VAL A 260      15.743  -0.010 -55.788  1.00 88.83           C  
ATOM    499  CG2 VAL A 260      17.564  -0.635 -57.397  1.00 88.83           C  
ATOM    500  N   ASP A 261      15.315   3.336 -56.265  1.00 88.35           N  
ATOM    501  CA  ASP A 261      14.514   4.165 -55.371  1.00 88.35           C  
ATOM    502  C   ASP A 261      13.437   3.266 -54.743  1.00 88.35           C  
ATOM    503  O   ASP A 261      12.811   2.486 -55.462  1.00 88.35           O  
ATOM    504  CB  ASP A 261      13.885   5.338 -56.160  1.00 88.35           C  
ATOM    505  CG  ASP A 261      12.974   6.305 -55.383  1.00 88.35           C  
ATOM    506  OD1 ASP A 261      13.163   6.494 -54.160  1.00 88.35           O  
ATOM    507  OD2 ASP A 261      12.169   6.959 -56.075  1.00 88.35           O  
ATOM    508  N   ASN A 262      13.227   3.422 -53.428  1.00 91.23           N  
ATOM    509  CA  ASN A 262      12.158   2.760 -52.683  1.00 91.23           C  
ATOM    510  C   ASN A 262      11.276   3.840 -52.048  1.00 91.23           C  
ATOM    511  O   ASN A 262      11.786   4.710 -51.343  1.00 91.23           O  
ATOM    512  CB  ASN A 262      12.733   1.817 -51.611  1.00 91.23           C  
ATOM    513  CG  ASN A 262      13.582   0.685 -52.194  1.00 91.23           C  
ATOM    514  ND2 ASN A 262      14.887   0.704 -51.919  1.00 91.23           N  
ATOM    515  OD1 ASN A 262      13.066  -0.193 -52.881  1.00 91.23           O  
ATOM    516  N   VAL A 263       9.966   3.749 -52.316  1.00 91.76           N  
ATOM    517  CA  VAL A 263       8.954   4.677 -51.828  1.00 91.76           C  
ATOM    518  C   VAL A 263       7.899   3.878 -51.052  1.00 91.76           C  
ATOM    519  O   VAL A 263       7.411   2.874 -51.566  1.00 91.76           O  
ATOM    520  CB  VAL A 263       8.248   5.414 -53.004  1.00 91.76           C  
ATOM    521  CG1 VAL A 263       7.096   6.341 -52.561  1.00 91.76           C  
ATOM    522  CG2 VAL A 263       9.257   6.203 -53.857  1.00 91.76           C  
ATOM    523  N   LEU A 264       7.548   4.365 -49.853  1.00 93.94           N  
ATOM    524  CA  LEU A 264       6.463   3.838 -49.033  1.00 93.94           C  
ATOM    525  C   LEU A 264       5.495   4.986 -48.740  1.00 93.94           C  
ATOM    526  O   LEU A 264       5.914   6.001 -48.188  1.00 93.94           O  
ATOM    527  CB  LEU A 264       7.035   3.220 -47.736  1.00 93.94           C  
ATOM    528  CG  LEU A 264       5.989   2.636 -46.756  1.00 93.94           C  
ATOM    529  CD1 LEU A 264       5.149   1.490 -47.366  1.00 93.94           C  
ATOM    530  CD2 LEU A 264       6.657   2.222 -45.435  1.00 93.94           C  
ATOM    531  N   LYS A 265       4.218   4.777 -49.085  1.00 93.62           N  
ATOM    532  CA  LYS A 265       3.112   5.669 -48.752  1.00 93.62           C  
ATOM    533  C   LYS A 265       2.078   4.843 -47.987  1.00 93.62           C  
ATOM    534  O   LYS A 265       1.761   3.738 -48.428  1.00 93.62           O  
ATOM    535  CB  LYS A 265       2.495   6.253 -50.040  1.00 93.62           C  
ATOM    536  CG  LYS A 265       3.500   7.033 -50.901  1.00 93.62           C  
ATOM    537  CD  LYS A 265       2.830   7.990 -51.895  1.00 93.62           C  
ATOM    538  CE  LYS A 265       3.834   8.563 -52.911  1.00 93.62           C  
ATOM    539  NZ  LYS A 265       3.332   9.793 -53.549  1.00 93.62           N  
ATOM    540  N   LEU A 266       1.565   5.382 -46.872  1.00 94.78           N  
ATOM    541  CA  LEU A 266       0.559   4.707 -46.056  1.00 94.78           C  
ATOM    542  C   LEU A 266      -0.302   5.680 -45.247  1.00 94.78           C  
ATOM    543  O   LEU A 266       0.148   6.772 -44.913  1.00 94.78           O  
ATOM    544  CB  LEU A 266       1.186   3.598 -45.162  1.00 94.78           C  
ATOM    545  CG  LEU A 266       2.065   4.049 -43.961  1.00 94.78           C  
ATOM    546  CD1 LEU A 266       2.025   3.016 -42.814  1.00 94.78           C  
ATOM    547  CD2 LEU A 266       3.513   4.361 -44.396  1.00 94.78           C  
ATOM    548  N   TRP A 267      -1.504   5.203 -44.894  1.00 94.27           N  
ATOM    549  CA  TRP A 267      -2.380   5.777 -43.883  1.00 94.27           C  
ATOM    550  C   TRP A 267      -2.564   4.760 -42.754  1.00 94.27           C  
ATOM    551  O   TRP A 267      -2.831   3.588 -43.025  1.00 94.27           O  
ATOM    552  CB  TRP A 267      -3.757   6.128 -44.476  1.00 94.27           C  
ATOM    553  CG  TRP A 267      -3.783   7.214 -45.505  1.00 94.27           C  
ATOM    554  CD1 TRP A 267      -4.016   8.521 -45.251  1.00 94.27           C  
ATOM    555  CD2 TRP A 267      -3.523   7.128 -46.938  1.00 94.27           C  
ATOM    556  CE2 TRP A 267      -3.642   8.437 -47.498  1.00 94.27           C  
ATOM    557  CE3 TRP A 267      -3.206   6.078 -47.827  1.00 94.27           C  
ATOM    558  NE1 TRP A 267      -3.958   9.241 -46.424  1.00 94.27           N  
ATOM    559  CH2 TRP A 267      -3.144   7.621 -49.726  1.00 94.27           C  
ATOM    560  CZ2 TRP A 267      -3.447   8.692 -48.867  1.00 94.27           C  
ATOM    561  CZ3 TRP A 267      -3.038   6.318 -49.206  1.00 94.27           C  
ATOM    562  N   ILE A 268      -2.494   5.262 -41.512  1.00 95.07           N  
ATOM    563  CA  ILE A 268      -2.930   4.555 -40.312  1.00 95.07           C  
ATOM    564  C   ILE A 268      -4.325   5.120 -39.995  1.00 95.07           C  
ATOM    565  O   ILE A 268      -4.431   6.218 -39.447  1.00 95.07           O  
ATOM    566  CB  ILE A 268      -1.945   4.758 -39.122  1.00 95.07           C  
ATOM    567  CG1 ILE A 268      -0.548   4.192 -39.483  1.00 95.07           C  
ATOM    568  CG2 ILE A 268      -2.458   4.126 -37.806  1.00 95.07           C  
ATOM    569  CD1 ILE A 268       0.577   4.564 -38.509  1.00 95.07           C  
ATOM    570  N   ILE A 269      -5.361   4.409 -40.471  1.00 93.74           N  
ATOM    571  CA  ILE A 269      -6.722   4.933 -40.575  1.00 93.74           C  
ATOM    572  C   ILE A 269      -7.451   4.912 -39.221  1.00 93.74           C  
ATOM    573  O   ILE A 269      -7.864   5.968 -38.742  1.00 93.74           O  
ATOM    574  CB  ILE A 269      -7.571   4.201 -41.663  1.00 93.74           C  
ATOM    575  CG1 ILE A 269      -6.887   4.325 -43.048  1.00 93.74           C  
ATOM    576  CG2 ILE A 269      -9.032   4.711 -41.744  1.00 93.74           C  
ATOM    577  CD1 ILE A 269      -7.491   3.451 -44.155  1.00 93.74           C  
ATOM    578  N   GLU A 270      -7.586   3.718 -38.634  1.00 93.79           N  
ATOM    579  CA  GLU A 270      -8.321   3.504 -37.393  1.00 93.79           C  
ATOM    580  C   GLU A 270      -7.897   2.187 -36.744  1.00 93.79           C  
ATOM    581  O   GLU A 270      -7.332   1.326 -37.412  1.00 93.79           O  
ATOM    582  CB  GLU A 270      -9.850   3.538 -37.652  1.00 93.79           C  
ATOM    583  CG  GLU A 270     -10.364   2.509 -38.690  1.00 93.79           C  
ATOM    584  CD  GLU A 270     -11.887   2.499 -38.910  1.00 93.79           C  
ATOM    585  OE1 GLU A 270     -12.293   1.992 -39.978  1.00 93.79           O  
ATOM    586  OE2 GLU A 270     -12.633   2.967 -38.023  1.00 93.79           O  
ATOM    587  N   ALA A 271      -8.234   2.048 -35.457  1.00 93.93           N  
ATOM    588  CA  ALA A 271      -8.180   0.796 -34.716  1.00 93.93           C  
ATOM    589  C   ALA A 271      -9.501   0.598 -33.977  1.00 93.93           C  
ATOM    590  O   ALA A 271     -10.153   1.580 -33.633  1.00 93.93           O  
ATOM    591  CB  ALA A 271      -6.994   0.800 -33.743  1.00 93.93           C  
ATOM    592  N   ARG A 272      -9.861  -0.674 -33.752  1.00 92.49           N  
ATOM    593  CA  ARG A 272     -11.105  -1.077 -33.105  1.00 92.49           C  
ATOM    594  C   ARG A 272     -10.839  -2.090 -31.985  1.00 92.49           C  
ATOM    595  O   ARG A 272      -9.763  -2.688 -31.933  1.00 92.49           O  
ATOM    596  CB  ARG A 272     -12.088  -1.610 -34.175  1.00 92.49           C  
ATOM    597  CG  ARG A 272     -11.790  -3.028 -34.700  1.00 92.49           C  
ATOM    598  CD  ARG A 272     -12.788  -3.488 -35.773  1.00 92.49           C  
ATOM    599  NE  ARG A 272     -12.642  -4.930 -36.029  1.00 92.49           N  
ATOM    600  NH1 ARG A 272     -12.724  -5.013 -38.383  1.00 92.49           N  
ATOM    601  NH2 ARG A 272     -12.461  -6.937 -37.138  1.00 92.49           N  
ATOM    602  CZ  ARG A 272     -12.609  -5.608 -37.188  1.00 92.49           C  
ATOM    603  N   GLU A 273     -11.866  -2.273 -31.135  1.00 86.26           N  
ATOM    604  CA  GLU A 273     -11.950  -3.255 -30.046  1.00 86.26           C  
ATOM    605  C   GLU A 273     -10.910  -3.020 -28.927  1.00 86.26           C  
ATOM    606  O   GLU A 273     -10.562  -3.955 -28.207  1.00 86.26           O  
ATOM    607  CB  GLU A 273     -11.967  -4.699 -30.619  1.00 86.26           C  
ATOM    608  CG  GLU A 273     -13.173  -4.956 -31.563  1.00 86.26           C  
ATOM    609  CD  GLU A 273     -13.062  -6.177 -32.493  1.00 86.26           C  
ATOM    610  OE1 GLU A 273     -13.915  -6.266 -33.402  1.00 86.26           O  
ATOM    611  OE2 GLU A 273     -12.142  -7.001 -32.322  1.00 86.26           O  
ATOM    612  N   LEU A 274     -10.448  -1.763 -28.796  1.00 86.59           N  
ATOM    613  CA  LEU A 274      -9.467  -1.313 -27.809  1.00 86.59           C  
ATOM    614  C   LEU A 274     -10.130  -1.079 -26.432  1.00 86.59           C  
ATOM    615  O   LEU A 274     -11.303  -0.698 -26.404  1.00 86.59           O  
ATOM    616  CB  LEU A 274      -8.829   0.003 -28.310  1.00 86.59           C  
ATOM    617  CG  LEU A 274      -7.896  -0.143 -29.534  1.00 86.59           C  
ATOM    618  CD1 LEU A 274      -7.563   1.234 -30.132  1.00 86.59           C  
ATOM    619  CD2 LEU A 274      -6.610  -0.924 -29.191  1.00 86.59           C  
ATOM    620  N   PRO A 275      -9.375  -1.265 -25.319  1.00 81.09           N  
ATOM    621  CA  PRO A 275      -9.874  -0.975 -23.955  1.00 81.09           C  
ATOM    622  C   PRO A 275     -10.394   0.472 -23.749  1.00 81.09           C  
ATOM    623  O   PRO A 275      -9.837   1.403 -24.333  1.00 81.09           O  
ATOM    624  CB  PRO A 275      -8.661  -1.262 -23.051  1.00 81.09           C  
ATOM    625  CG  PRO A 275      -7.810  -2.246 -23.831  1.00 81.09           C  
ATOM    626  CD  PRO A 275      -8.021  -1.828 -25.279  1.00 81.09           C  
ATOM    627  N   PRO A 276     -11.455   0.643 -22.930  1.00 72.39           N  
ATOM    628  CA  PRO A 276     -12.106   1.952 -22.741  1.00 72.39           C  
ATOM    629  C   PRO A 276     -11.316   2.937 -21.854  1.00 72.39           C  
ATOM    630  O   PRO A 276     -10.459   2.524 -21.072  1.00 72.39           O  
ATOM    631  CB  PRO A 276     -13.461   1.569 -22.124  1.00 72.39           C  
ATOM    632  CG  PRO A 276     -13.172   0.310 -21.325  1.00 72.39           C  
ATOM    633  CD  PRO A 276     -12.161  -0.416 -22.204  1.00 72.39           C  
ATOM    634  N   LYS A 277     -11.676   4.226 -21.989  1.00 64.86           N  
ATOM    635  CA  LYS A 277     -11.287   5.356 -21.131  1.00 64.86           C  
ATOM    636  C   LYS A 277      -9.803   5.778 -21.223  1.00 64.86           C  
ATOM    637  O   LYS A 277      -9.261   6.263 -20.229  1.00 64.86           O  
ATOM    638  CB  LYS A 277     -11.761   5.139 -19.666  1.00 64.86           C  
ATOM    639  CG  LYS A 277     -13.283   4.975 -19.522  1.00 64.86           C  
ATOM    640  CD  LYS A 277     -13.731   4.851 -18.058  1.00 64.86           C  
ATOM    641  CE  LYS A 277     -15.251   4.656 -17.931  1.00 64.86           C  
ATOM    642  NZ  LYS A 277     -15.679   4.574 -16.523  1.00 64.86           N  
ATOM    643  N   LYS A 278      -9.173   5.626 -22.404  1.00 74.75           N  
ATOM    644  CA  LYS A 278      -7.792   6.061 -22.656  1.00 74.75           C  
ATOM    645  C   LYS A 278      -7.616   6.606 -24.082  1.00 74.75           C  
ATOM    646  O   LYS A 278      -8.403   6.284 -24.975  1.00 74.75           O  
ATOM    647  CB  LYS A 278      -6.794   4.910 -22.371  1.00 74.75           C  
ATOM    648  CG  LYS A 278      -6.724   4.524 -20.883  1.00 74.75           C  
ATOM    649  CD  LYS A 278      -5.517   3.658 -20.510  1.00 74.75           C  
ATOM    650  CE  LYS A 278      -5.537   3.304 -19.013  1.00 74.75           C  
ATOM    651  NZ  LYS A 278      -4.329   2.573 -18.596  1.00 74.75           N  
ATOM    652  N   ARG A 279      -6.548   7.405 -24.258  1.00 88.69           N  
ATOM    653  CA  ARG A 279      -6.020   7.832 -25.556  1.00 88.69           C  
ATOM    654  C   ARG A 279      -4.983   6.817 -26.059  1.00 88.69           C  
ATOM    655  O   ARG A 279      -4.395   6.104 -25.248  1.00 88.69           O  
ATOM    656  CB  ARG A 279      -5.403   9.244 -25.450  1.00 88.69           C  
ATOM    657  CG  ARG A 279      -6.370  10.335 -24.949  1.00 88.69           C  
ATOM    658  CD  ARG A 279      -5.706  11.695 -24.643  1.00 88.69           C  
ATOM    659  NE  ARG A 279      -5.303  12.455 -25.844  1.00 88.69           N  
ATOM    660  NH1 ARG A 279      -4.991  14.552 -24.814  1.00 88.69           N  
ATOM    661  NH2 ARG A 279      -4.649  14.312 -27.074  1.00 88.69           N  
ATOM    662  CZ  ARG A 279      -4.985  13.765 -25.900  1.00 88.69           C  
ATOM    663  N   TYR A 280      -4.805   6.757 -27.388  1.00 91.74           N  
ATOM    664  CA  TYR A 280      -3.975   5.765 -28.070  1.00 91.74           C  
ATOM    665  C   TYR A 280      -3.160   6.403 -29.201  1.00 91.74           C  
ATOM    666  O   TYR A 280      -3.658   7.298 -29.883  1.00 91.74           O  
ATOM    667  CB  TYR A 280      -4.874   4.643 -28.636  1.00 91.74           C  
ATOM    668  CG  TYR A 280      -5.504   3.745 -27.589  1.00 91.74           C  
ATOM    669  CD1 TYR A 280      -4.815   2.597 -27.148  1.00 91.74           C  
ATOM    670  CD2 TYR A 280      -6.762   4.064 -27.034  1.00 91.74           C  
ATOM    671  CE1 TYR A 280      -5.360   1.800 -26.126  1.00 91.74           C  
ATOM    672  CE2 TYR A 280      -7.304   3.267 -26.007  1.00 91.74           C  
ATOM    673  OH  TYR A 280      -7.065   1.405 -24.506  1.00 91.74           O  
ATOM    674  CZ  TYR A 280      -6.587   2.150 -25.539  1.00 91.74           C  
ATOM    675  N   TYR A 281      -1.948   5.870 -29.415  1.00 92.67           N  
ATOM    676  CA  TYR A 281      -1.058   6.229 -30.519  1.00 92.67           C  
ATOM    677  C   TYR A 281      -0.290   4.992 -31.010  1.00 92.67           C  
ATOM    678  O   TYR A 281      -0.030   4.078 -30.229  1.00 92.67           O  
ATOM    679  CB  TYR A 281      -0.108   7.373 -30.091  1.00 92.67           C  
ATOM    680  CG  TYR A 281       0.933   7.045 -29.029  1.00 92.67           C  
ATOM    681  CD1 TYR A 281       0.643   7.246 -27.662  1.00 92.67           C  
ATOM    682  CD2 TYR A 281       2.198   6.547 -29.407  1.00 92.67           C  
ATOM    683  CE1 TYR A 281       1.610   6.947 -26.682  1.00 92.67           C  
ATOM    684  CE2 TYR A 281       3.165   6.249 -28.429  1.00 92.67           C  
ATOM    685  OH  TYR A 281       3.803   6.136 -26.118  1.00 92.67           O  
ATOM    686  CZ  TYR A 281       2.871   6.447 -27.065  1.00 92.67           C  
ATOM    687  N   CYS A 282       0.091   5.019 -32.295  1.00 94.24           N  
ATOM    688  CA  CYS A 282       0.920   4.012 -32.956  1.00 94.24           C  
ATOM    689  C   CYS A 282       2.299   4.625 -33.245  1.00 94.24           C  
ATOM    690  O   CYS A 282       2.357   5.748 -33.738  1.00 94.24           O  
ATOM    691  CB  CYS A 282       0.298   3.560 -34.295  1.00 94.24           C  
ATOM    692  SG  CYS A 282      -1.260   2.671 -34.030  1.00 94.24           S  
ATOM    693  N   GLU A 283       3.373   3.856 -33.005  1.00 95.03           N  
ATOM    694  CA  GLU A 283       4.723   4.139 -33.495  1.00 95.03           C  
ATOM    695  C   GLU A 283       4.980   3.318 -34.759  1.00 95.03           C  
ATOM    696  O   GLU A 283       4.855   2.096 -34.720  1.00 95.03           O  
ATOM    697  CB  GLU A 283       5.775   3.788 -32.430  1.00 95.03           C  
ATOM    698  CG  GLU A 283       5.846   4.811 -31.283  1.00 95.03           C  
ATOM    699  CD  GLU A 283       6.877   4.497 -30.188  1.00 95.03           C  
ATOM    700  OE1 GLU A 283       6.910   5.292 -29.224  1.00 95.03           O  
ATOM    701  OE2 GLU A 283       7.609   3.486 -30.300  1.00 95.03           O  
ATOM    702  N   LEU A 284       5.357   4.012 -35.839  1.00 95.00           N  
ATOM    703  CA  LEU A 284       5.653   3.454 -37.152  1.00 95.00           C  
ATOM    704  C   LEU A 284       7.152   3.162 -37.278  1.00 95.00           C  
ATOM    705  O   LEU A 284       7.955   4.094 -37.287  1.00 95.00           O  
ATOM    706  CB  LEU A 284       5.100   4.441 -38.207  1.00 95.00           C  
ATOM    707  CG  LEU A 284       5.568   4.297 -39.674  1.00 95.00           C  
ATOM    708  CD1 LEU A 284       5.370   2.886 -40.240  1.00 95.00           C  
ATOM    709  CD2 LEU A 284       4.852   5.333 -40.560  1.00 95.00           C  
ATOM    710  N   CYS A 285       7.477   1.864 -37.391  1.00 94.58           N  
ATOM    711  CA  CYS A 285       8.829   1.340 -37.557  1.00 94.58           C  
ATOM    712  C   CYS A 285       8.946   0.593 -38.897  1.00 94.58           C  
ATOM    713  O   CYS A 285       7.986  -0.040 -39.338  1.00 94.58           O  
ATOM    714  CB  CYS A 285       9.210   0.385 -36.408  1.00 94.58           C  
ATOM    715  SG  CYS A 285       9.381   1.283 -34.843  1.00 94.58           S  
ATOM    716  N   LEU A 286      10.147   0.656 -39.494  1.00 93.22           N  
ATOM    717  CA  LEU A 286      10.539  -0.066 -40.705  1.00 93.22           C  
ATOM    718  C   LEU A 286      11.835  -0.815 -40.375  1.00 93.22           C  
ATOM    719  O   LEU A 286      12.869  -0.169 -40.193  1.00 93.22           O  
ATOM    720  CB  LEU A 286      10.765   0.928 -41.870  1.00 93.22           C  
ATOM    721  CG  LEU A 286       9.574   1.831 -42.265  1.00 93.22           C  
ATOM    722  CD1 LEU A 286       9.988   2.871 -43.326  1.00 93.22           C  
ATOM    723  CD2 LEU A 286       8.343   1.030 -42.716  1.00 93.22           C  
ATOM    724  N   ASP A 287      11.744  -2.152 -40.242  1.00 91.24           N  
ATOM    725  CA  ASP A 287      12.822  -3.045 -39.780  1.00 91.24           C  
ATOM    726  C   ASP A 287      13.407  -2.617 -38.416  1.00 91.24           C  
ATOM    727  O   ASP A 287      14.625  -2.551 -38.256  1.00 91.24           O  
ATOM    728  CB  ASP A 287      13.920  -3.315 -40.851  1.00 91.24           C  
ATOM    729  CG  ASP A 287      13.436  -4.009 -42.136  1.00 91.24           C  
ATOM    730  OD1 ASP A 287      12.424  -4.737 -42.070  1.00 91.24           O  
ATOM    731  OD2 ASP A 287      14.170  -3.926 -43.144  1.00 91.24           O  
ATOM    732  N   ASP A 288      12.498  -2.309 -37.471  1.00 87.29           N  
ATOM    733  CA  ASP A 288      12.763  -1.917 -36.079  1.00 87.29           C  
ATOM    734  C   ASP A 288      13.381  -0.519 -35.869  1.00 87.29           C  
ATOM    735  O   ASP A 288      13.476  -0.092 -34.718  1.00 87.29           O  
ATOM    736  CB  ASP A 288      13.496  -3.014 -35.256  1.00 87.29           C  
ATOM    737  CG  ASP A 288      12.715  -4.334 -35.159  1.00 87.29           C  
ATOM    738  OD1 ASP A 288      11.510  -4.259 -34.823  1.00 87.29           O  
ATOM    739  OD2 ASP A 288      13.349  -5.400 -35.312  1.00 87.29           O  
ATOM    740  N   MET A 289      13.713   0.208 -36.950  1.00 88.59           N  
ATOM    741  CA  MET A 289      14.048   1.632 -36.903  1.00 88.59           C  
ATOM    742  C   MET A 289      12.752   2.453 -36.876  1.00 88.59           C  
ATOM    743  O   MET A 289      11.897   2.207 -37.719  1.00 88.59           O  
ATOM    744  CB  MET A 289      14.859   2.015 -38.155  1.00 88.59           C  
ATOM    745  CG  MET A 289      16.246   1.364 -38.244  1.00 88.59           C  
ATOM    746  SD  MET A 289      17.096   1.631 -39.826  1.00 88.59           S  
ATOM    747  CE  MET A 289      17.240   3.436 -39.844  1.00 88.59           C  
ATOM    748  N   LEU A 290      12.641   3.421 -35.951  1.00 90.43           N  
ATOM    749  CA  LEU A 290      11.510   4.354 -35.858  1.00 90.43           C  
ATOM    750  C   LEU A 290      11.558   5.387 -37.003  1.00 90.43           C  
ATOM    751  O   LEU A 290      12.604   6.002 -37.209  1.00 90.43           O  
ATOM    752  CB  LEU A 290      11.550   5.031 -34.467  1.00 90.43           C  
ATOM    753  CG  LEU A 290      10.324   5.908 -34.111  1.00 90.43           C  
ATOM    754  CD1 LEU A 290       9.033   5.079 -33.992  1.00 90.43           C  
ATOM    755  CD2 LEU A 290      10.579   6.725 -32.827  1.00 90.43           C  
ATOM    756  N   TYR A 291      10.426   5.561 -37.706  1.00 91.16           N  
ATOM    757  CA  TYR A 291      10.271   6.493 -38.829  1.00 91.16           C  
ATOM    758  C   TYR A 291       9.176   7.545 -38.600  1.00 91.16           C  
ATOM    759  O   TYR A 291       9.278   8.612 -39.206  1.00 91.16           O  
ATOM    760  CB  TYR A 291      10.025   5.705 -40.135  1.00 91.16           C  
ATOM    761  CG  TYR A 291      11.302   5.297 -40.847  1.00 91.16           C  
ATOM    762  CD1 TYR A 291      11.869   6.142 -41.824  1.00 91.16           C  
ATOM    763  CD2 TYR A 291      11.934   4.080 -40.531  1.00 91.16           C  
ATOM    764  CE1 TYR A 291      13.059   5.770 -42.480  1.00 91.16           C  
ATOM    765  CE2 TYR A 291      13.129   3.711 -41.180  1.00 91.16           C  
ATOM    766  OH  TYR A 291      14.840   4.186 -42.796  1.00 91.16           O  
ATOM    767  CZ  TYR A 291      13.690   4.553 -42.158  1.00 91.16           C  
ATOM    768  N   ALA A 292       8.185   7.273 -37.735  1.00 92.94           N  
ATOM    769  CA  ALA A 292       7.131   8.223 -37.366  1.00 92.94           C  
ATOM    770  C   ALA A 292       6.330   7.716 -36.157  1.00 92.94           C  
ATOM    771  O   ALA A 292       6.566   6.613 -35.667  1.00 92.94           O  
ATOM    772  CB  ALA A 292       6.202   8.512 -38.566  1.00 92.94           C  
ATOM    773  N   ARG A 293       5.381   8.544 -35.707  1.00 92.44           N  
ATOM    774  CA  ARG A 293       4.415   8.243 -34.660  1.00 92.44           C  
ATOM    775  C   ARG A 293       3.119   9.011 -34.974  1.00 92.44           C  
ATOM    776  O   ARG A 293       3.184  10.152 -35.430  1.00 92.44           O  
ATOM    777  CB  ARG A 293       5.024   8.611 -33.283  1.00 92.44           C  
ATOM    778  CG  ARG A 293       4.157   8.234 -32.061  1.00 92.44           C  
ATOM    779  CD  ARG A 293       4.578   8.922 -30.748  1.00 92.44           C  
ATOM    780  NE  ARG A 293       5.824   8.378 -30.169  1.00 92.44           N  
ATOM    781  NH1 ARG A 293       6.657  10.331 -29.139  1.00 92.44           N  
ATOM    782  NH2 ARG A 293       7.775   8.327 -28.930  1.00 92.44           N  
ATOM    783  CZ  ARG A 293       6.741   9.021 -29.419  1.00 92.44           C  
ATOM    784  N   THR A 294       1.959   8.394 -34.706  1.00 91.90           N  
ATOM    785  CA  THR A 294       0.660   9.065 -34.779  1.00 91.90           C  
ATOM    786  C   THR A 294       0.402   9.907 -33.513  1.00 91.90           C  
ATOM    787  O   THR A 294       1.034   9.697 -32.479  1.00 91.90           O  
ATOM    788  CB  THR A 294      -0.513   8.060 -34.954  1.00 91.90           C  
ATOM    789  CG2 THR A 294      -0.342   7.085 -36.119  1.00 91.90           C  
ATOM    790  OG1 THR A 294      -0.826   7.344 -33.778  1.00 91.90           O  
ATOM    791  N   THR A 295      -0.558  10.836 -33.609  1.00 88.13           N  
ATOM    792  CA  THR A 295      -1.034  11.628 -32.476  1.00 88.13           C  
ATOM    793  C   THR A 295      -1.856  10.770 -31.491  1.00 88.13           C  
ATOM    794  O   THR A 295      -2.396   9.728 -31.868  1.00 88.13           O  
ATOM    795  CB  THR A 295      -1.887  12.831 -32.954  1.00 88.13           C  
ATOM    796  CG2 THR A 295      -1.148  13.699 -33.985  1.00 88.13           C  
ATOM    797  OG1 THR A 295      -3.154  12.451 -33.457  1.00 88.13           O  
ATOM    798  N   SER A 296      -1.903  11.220 -30.228  1.00 88.68           N  
ATOM    799  CA  SER A 296      -2.641  10.564 -29.154  1.00 88.68           C  
ATOM    800  C   SER A 296      -4.139  10.895 -29.274  1.00 88.68           C  
ATOM    801  O   SER A 296      -4.545  11.994 -28.904  1.00 88.68           O  
ATOM    802  CB  SER A 296      -2.012  10.985 -27.812  1.00 88.68           C  
ATOM    803  OG  SER A 296      -2.615  10.301 -26.739  1.00 88.68           O  
ATOM    804  N   LYS A 297      -4.920   9.960 -29.832  1.00 87.95           N  
ATOM    805  CA  LYS A 297      -6.348  10.125 -30.107  1.00 87.95           C  
ATOM    806  C   LYS A 297      -7.179   9.323 -29.088  1.00 87.95           C  
ATOM    807  O   LYS A 297      -6.877   8.146 -28.890  1.00 87.95           O  
ATOM    808  CB  LYS A 297      -6.625   9.597 -31.529  1.00 87.95           C  
ATOM    809  CG  LYS A 297      -6.171  10.543 -32.652  1.00 87.95           C  
ATOM    810  CD  LYS A 297      -7.088  11.760 -32.847  1.00 87.95           C  
ATOM    811  CE  LYS A 297      -6.628  12.648 -34.013  1.00 87.95           C  
ATOM    812  NZ  LYS A 297      -7.606  13.706 -34.312  1.00 87.95           N  
ATOM    813  N   PRO A 298      -8.218   9.944 -28.478  1.00 85.95           N  
ATOM    814  CA  PRO A 298      -9.167   9.221 -27.613  1.00 85.95           C  
ATOM    815  C   PRO A 298     -10.015   8.204 -28.395  1.00 85.95           C  
ATOM    816  O   PRO A 298     -10.379   8.463 -29.544  1.00 85.95           O  
ATOM    817  CB  PRO A 298     -10.030  10.340 -27.010  1.00 85.95           C  
ATOM    818  CG  PRO A 298     -10.037  11.431 -28.065  1.00 85.95           C  
ATOM    819  CD  PRO A 298      -8.639  11.338 -28.668  1.00 85.95           C  
ATOM    820  N   ARG A 299     -10.341   7.081 -27.738  1.00 81.94           N  
ATOM    821  CA  ARG A 299     -11.396   6.174 -28.193  1.00 81.94           C  
ATOM    822  C   ARG A 299     -12.758   6.876 -28.049  1.00 81.94           C  
ATOM    823  O   ARG A 299     -13.017   7.480 -27.006  1.00 81.94           O  
ATOM    824  CB  ARG A 299     -11.311   4.857 -27.395  1.00 81.94           C  
ATOM    825  CG  ARG A 299     -12.350   3.791 -27.801  1.00 81.94           C  
ATOM    826  CD  ARG A 299     -12.400   2.628 -26.791  1.00 81.94           C  
ATOM    827  NE  ARG A 299     -13.780   2.303 -26.385  1.00 81.94           N  
ATOM    828  NH1 ARG A 299     -14.279   4.290 -25.207  1.00 81.94           N  
ATOM    829  NH2 ARG A 299     -15.866   2.643 -25.443  1.00 81.94           N  
ATOM    830  CZ  ARG A 299     -14.626   3.082 -25.680  1.00 81.94           C  
ATOM    831  N   SER A 300     -13.576   6.798 -29.110  1.00 74.18           N  
ATOM    832  CA  SER A 300     -14.863   7.481 -29.240  1.00 74.18           C  
ATOM    833  C   SER A 300     -15.864   7.115 -28.126  1.00 74.18           C  
ATOM    834  O   SER A 300     -15.860   5.988 -27.633  1.00 74.18           O  
ATOM    835  CB  SER A 300     -15.428   7.185 -30.646  1.00 74.18           C  
ATOM    836  OG  SER A 300     -16.634   7.883 -30.888  1.00 74.18           O  
ATOM    837  N   ALA A 301     -16.721   8.085 -27.770  1.00 64.66           N  
ATOM    838  CA  ALA A 301     -17.849   7.884 -26.862  1.00 64.66           C  
ATOM    839  C   ALA A 301     -18.998   7.082 -27.503  1.00 64.66           C  
ATOM    840  O   ALA A 301     -19.749   6.437 -26.773  1.00 64.66           O  
ATOM    841  CB  ALA A 301     -18.351   9.256 -26.386  1.00 64.66           C  
ATOM    842  N   SER A 302     -19.105   7.139 -28.842  1.00 61.57           N  
ATOM    843  CA  SER A 302     -20.170   6.534 -29.641  1.00 61.57           C  
ATOM    844  C   SER A 302     -19.777   5.200 -30.313  1.00 61.57           C  
ATOM    845  O   SER A 302     -20.614   4.644 -31.024  1.00 61.57           O  
ATOM    846  CB  SER A 302     -20.665   7.590 -30.655  1.00 61.57           C  
ATOM    847  OG  SER A 302     -19.693   7.890 -31.640  1.00 61.57           O  
ATOM    848  N   GLY A 303     -18.554   4.690 -30.080  1.00 63.01           N  
ATOM    849  CA  GLY A 303     -18.134   3.400 -30.625  1.00 63.01           C  
ATOM    850  C   GLY A 303     -16.777   2.990 -30.044  1.00 63.01           C  
ATOM    851  O   GLY A 303     -16.005   3.826 -29.574  1.00 63.01           O  
ATOM    852  N   ASP A 304     -16.470   1.684 -30.132  1.00 76.40           N  
ATOM    853  CA  ASP A 304     -15.206   1.058 -29.714  1.00 76.40           C  
ATOM    854  C   ASP A 304     -14.079   1.234 -30.752  1.00 76.40           C  
ATOM    855  O   ASP A 304     -13.361   0.274 -31.023  1.00 76.40           O  
ATOM    856  CB  ASP A 304     -15.393  -0.438 -29.324  1.00 76.40           C  
ATOM    857  CG  ASP A 304     -16.296  -0.702 -28.109  1.00 76.40           C  
ATOM    858  OD1 ASP A 304     -16.197   0.065 -27.128  1.00 76.40           O  
ATOM    859  OD2 ASP A 304     -16.959  -1.761 -28.109  1.00 76.40           O  
ATOM    860  N   THR A 305     -13.927   2.449 -31.305  1.00 87.21           N  
ATOM    861  CA  THR A 305     -12.908   2.786 -32.294  1.00 87.21           C  
ATOM    862  C   THR A 305     -12.136   4.053 -31.887  1.00 87.21           C  
ATOM    863  O   THR A 305     -12.707   4.972 -31.300  1.00 87.21           O  
ATOM    864  CB  THR A 305     -13.524   3.036 -33.701  1.00 87.21           C  
ATOM    865  CG2 THR A 305     -14.260   1.816 -34.274  1.00 87.21           C  
ATOM    866  OG1 THR A 305     -14.405   4.148 -33.718  1.00 87.21           O  
ATOM    867  N   VAL A 306     -10.854   4.072 -32.275  1.00 89.64           N  
ATOM    868  CA  VAL A 306      -9.979   5.241 -32.301  1.00 89.64           C  
ATOM    869  C   VAL A 306      -9.685   5.521 -33.785  1.00 89.64           C  
ATOM    870  O   VAL A 306      -9.252   4.605 -34.482  1.00 89.64           O  
ATOM    871  CB  VAL A 306      -8.610   4.958 -31.613  1.00 89.64           C  
ATOM    872  CG1 VAL A 306      -7.625   6.141 -31.716  1.00 89.64           C  
ATOM    873  CG2 VAL A 306      -8.763   4.581 -30.134  1.00 89.64           C  
ATOM    874  N   PHE A 307      -9.901   6.767 -34.232  1.00 90.02           N  
ATOM    875  CA  PHE A 307      -9.603   7.206 -35.596  1.00 90.02           C  
ATOM    876  C   PHE A 307      -8.421   8.185 -35.557  1.00 90.02           C  
ATOM    877  O   PHE A 307      -8.441   9.122 -34.758  1.00 90.02           O  
ATOM    878  CB  PHE A 307     -10.871   7.848 -36.205  1.00 90.02           C  
ATOM    879  CG  PHE A 307     -10.759   8.284 -37.660  1.00 90.02           C  
ATOM    880  CD1 PHE A 307     -10.260   9.561 -37.994  1.00 90.02           C  
ATOM    881  CD2 PHE A 307     -11.002   7.356 -38.696  1.00 90.02           C  
ATOM    882  CE1 PHE A 307     -10.068   9.909 -39.324  1.00 90.02           C  
ATOM    883  CE2 PHE A 307     -10.802   7.722 -40.021  1.00 90.02           C  
ATOM    884  CZ  PHE A 307     -10.342   8.995 -40.334  1.00 90.02           C  
ATOM    885  N   TRP A 308      -7.448   7.970 -36.456  1.00 90.69           N  
ATOM    886  CA  TRP A 308      -6.332   8.881 -36.712  1.00 90.69           C  
ATOM    887  C   TRP A 308      -6.466   9.475 -38.120  1.00 90.69           C  
ATOM    888  O   TRP A 308      -6.528  10.697 -38.255  1.00 90.69           O  
ATOM    889  CB  TRP A 308      -4.980   8.152 -36.552  1.00 90.69           C  
ATOM    890  CG  TRP A 308      -4.649   7.612 -35.194  1.00 90.69           C  
ATOM    891  CD1 TRP A 308      -4.123   8.324 -34.174  1.00 90.69           C  
ATOM    892  CD2 TRP A 308      -4.839   6.262 -34.677  1.00 90.69           C  
ATOM    893  CE2 TRP A 308      -4.371   6.222 -33.327  1.00 90.69           C  
ATOM    894  CE3 TRP A 308      -5.344   5.058 -35.216  1.00 90.69           C  
ATOM    895  NE1 TRP A 308      -3.960   7.511 -33.073  1.00 90.69           N  
ATOM    896  CH2 TRP A 308      -4.905   3.867 -33.124  1.00 90.69           C  
ATOM    897  CZ2 TRP A 308      -4.394   5.047 -32.557  1.00 90.69           C  
ATOM    898  CZ3 TRP A 308      -5.369   3.876 -34.452  1.00 90.69           C  
ATOM    899  N   GLY A 309      -6.505   8.598 -39.140  1.00 88.24           N  
ATOM    900  CA  GLY A 309      -6.571   8.960 -40.557  1.00 88.24           C  
ATOM    901  C   GLY A 309      -5.241   9.514 -41.103  1.00 88.24           C  
ATOM    902  O   GLY A 309      -5.219  10.017 -42.221  1.00 88.24           O  
ATOM    903  N   GLU A 310      -4.151   9.469 -40.321  1.00 91.42           N  
ATOM    904  CA  GLU A 310      -2.894  10.155 -40.615  1.00 91.42           C  
ATOM    905  C   GLU A 310      -2.088   9.498 -41.738  1.00 91.42           C  
ATOM    906  O   GLU A 310      -1.823   8.298 -41.670  1.00 91.42           O  
ATOM    907  CB  GLU A 310      -2.065  10.237 -39.330  1.00 91.42           C  
ATOM    908  CG  GLU A 310      -2.700  11.183 -38.297  1.00 91.42           C  
ATOM    909  CD  GLU A 310      -1.929  11.211 -36.982  1.00 91.42           C  
ATOM    910  OE1 GLU A 310      -2.588  11.023 -35.938  1.00 91.42           O  
ATOM    911  OE2 GLU A 310      -0.697  11.425 -37.029  1.00 91.42           O  
ATOM    912  N   HSD A 311      -1.688  10.329 -42.715  1.00 90.23           N  
ATOM    913  CA  HSD A 311      -0.832   9.959 -43.837  1.00 90.23           C  
ATOM    914  C   HSD A 311       0.651  10.066 -43.452  1.00 90.23           C  
ATOM    915  O   HSD A 311       1.046  11.013 -42.773  1.00 90.23           O  
ATOM    916  CB  HSD A 311      -1.138  10.883 -45.033  1.00 90.23           C  
ATOM    917  CG  HSD A 311      -0.381  10.546 -46.299  1.00 90.23           C  
ATOM    918  CD2 HSD A 311       0.478  11.343 -47.025  1.00 90.23           C  
ATOM    919  ND1 HSD A 311      -0.445   9.286 -46.907  1.00 90.23           N  
ATOM    920  CE1 HSD A 311       0.364   9.371 -47.954  1.00 90.23           C  
ATOM    921  NE2 HSD A 311       0.940  10.566 -48.074  1.00 90.23           N  
ATOM    922  N   PHE A 312       1.447   9.113 -43.951  1.00 91.50           N  
ATOM    923  CA  PHE A 312       2.896   9.068 -43.815  1.00 91.50           C  
ATOM    924  C   PHE A 312       3.476   8.668 -45.175  1.00 91.50           C  
ATOM    925  O   PHE A 312       3.013   7.691 -45.767  1.00 91.50           O  
ATOM    926  CB  PHE A 312       3.291   8.052 -42.721  1.00 91.50           C  
ATOM    927  CG  PHE A 312       2.741   8.340 -41.338  1.00 91.50           C  
ATOM    928  CD1 PHE A 312       3.357   9.302 -40.510  1.00 91.50           C  
ATOM    929  CD2 PHE A 312       1.510   7.777 -40.938  1.00 91.50           C  
ATOM    930  CE1 PHE A 312       2.779   9.639 -39.293  1.00 91.50           C  
ATOM    931  CE2 PHE A 312       0.947   8.134 -39.722  1.00 91.50           C  
ATOM    932  CZ  PHE A 312       1.582   9.056 -38.900  1.00 91.50           C  
ATOM    933  N   GLU A 313       4.485   9.420 -45.637  1.00 89.76           N  
ATOM    934  CA  GLU A 313       5.172   9.186 -46.903  1.00 89.76           C  
ATOM    935  C   GLU A 313       6.688   9.302 -46.717  1.00 89.76           C  
ATOM    936  O   GLU A 313       7.161  10.247 -46.086  1.00 89.76           O  
ATOM    937  CB  GLU A 313       4.587  10.093 -48.010  1.00 89.76           C  
ATOM    938  CG  GLU A 313       5.458  10.230 -49.284  1.00 89.76           C  
ATOM    939  CD  GLU A 313       4.807  10.974 -50.460  1.00 89.76           C  
ATOM    940  OE1 GLU A 313       5.557  11.254 -51.420  1.00 89.76           O  
ATOM    941  OE2 GLU A 313       3.582  11.230 -50.423  1.00 89.76           O  
ATOM    942  N   PHE A 314       7.403   8.326 -47.292  1.00 90.05           N  
ATOM    943  CA  PHE A 314       8.853   8.193 -47.243  1.00 90.05           C  
ATOM    944  C   PHE A 314       9.332   7.886 -48.664  1.00 90.05           C  
ATOM    945  O   PHE A 314       8.794   6.981 -49.300  1.00 90.05           O  
ATOM    946  CB  PHE A 314       9.236   7.047 -46.282  1.00 90.05           C  
ATOM    947  CG  PHE A 314       8.658   7.162 -44.885  1.00 90.05           C  
ATOM    948  CD1 PHE A 314       9.219   8.058 -43.953  1.00 90.05           C  
ATOM    949  CD2 PHE A 314       7.439   6.520 -44.577  1.00 90.05           C  
ATOM    950  CE1 PHE A 314       8.598   8.264 -42.729  1.00 90.05           C  
ATOM    951  CE2 PHE A 314       6.837   6.736 -43.347  1.00 90.05           C  
ATOM    952  CZ  PHE A 314       7.414   7.605 -42.428  1.00 90.05           C  
ATOM    953  N   ASN A 315      10.339   8.640 -49.121  1.00 86.19           N  
ATOM    954  CA  ASN A 315      10.985   8.491 -50.428  1.00 86.19           C  
ATOM    955  C   ASN A 315      12.491   8.312 -50.200  1.00 86.19           C  
ATOM    956  O   ASN A 315      13.021   8.821 -49.210  1.00 86.19           O  
ATOM    957  CB  ASN A 315      10.721   9.751 -51.288  1.00 86.19           C  
ATOM    958  CG  ASN A 315       9.241   9.963 -51.627  1.00 86.19           C  
ATOM    959  ND2 ASN A 315       8.590  10.915 -50.958  1.00 86.19           N  
ATOM    960  OD1 ASN A 315       8.695   9.287 -52.494  1.00 86.19           O  
ATOM    961  N   ASN A 316      13.159   7.608 -51.132  1.00 81.65           N  
ATOM    962  CA  ASN A 316      14.592   7.272 -51.101  1.00 81.65           C  
ATOM    963  C   ASN A 316      14.963   6.385 -49.890  1.00 81.65           C  
ATOM    964  O   ASN A 316      16.043   6.549 -49.320  1.00 81.65           O  
ATOM    965  CB  ASN A 316      15.496   8.537 -51.200  1.00 81.65           C  
ATOM    966  CG  ASN A 316      15.261   9.382 -52.456  1.00 81.65           C  
ATOM    967  ND2 ASN A 316      14.435  10.424 -52.345  1.00 81.65           N  
ATOM    968  OD1 ASN A 316      15.841   9.116 -53.507  1.00 81.65           O  
ATOM    969  N   LEU A 317      14.067   5.451 -49.520  1.00 87.44           N  
ATOM    970  CA  LEU A 317      14.293   4.473 -48.453  1.00 87.44           C  
ATOM    971  C   LEU A 317      15.356   3.426 -48.866  1.00 87.44           C  
ATOM    972  O   LEU A 317      15.516   3.162 -50.061  1.00 87.44           O  
ATOM    973  CB  LEU A 317      12.964   3.745 -48.123  1.00 87.44           C  
ATOM    974  CG  LEU A 317      11.882   4.597 -47.431  1.00 87.44           C  
ATOM    975  CD1 LEU A 317      10.535   3.842 -47.434  1.00 87.44           C  
ATOM    976  CD2 LEU A 317      12.303   5.035 -46.010  1.00 87.44           C  
ATOM    977  N   PRO A 318      15.994   2.765 -47.873  1.00 85.77           N  
ATOM    978  CA  PRO A 318      16.627   1.452 -48.097  1.00 85.77           C  
ATOM    979  C   PRO A 318      15.576   0.348 -48.358  1.00 85.77           C  
ATOM    980  O   PRO A 318      14.381   0.577 -48.161  1.00 85.77           O  
ATOM    981  CB  PRO A 318      17.406   1.222 -46.793  1.00 85.77           C  
ATOM    982  CG  PRO A 318      16.590   1.932 -45.726  1.00 85.77           C  
ATOM    983  CD  PRO A 318      16.042   3.151 -46.459  1.00 85.77           C  
ATOM    984  N   ALA A 319      16.032  -0.831 -48.810  1.00 87.91           N  
ATOM    985  CA  ALA A 319      15.178  -1.997 -49.049  1.00 87.91           C  
ATOM    986  C   ALA A 319      14.613  -2.566 -47.730  1.00 87.91           C  
ATOM    987  O   ALA A 319      15.346  -3.236 -47.003  1.00 87.91           O  
ATOM    988  CB  ALA A 319      15.980  -3.050 -49.831  1.00 87.91           C  
ATOM    989  N   VAL A 320      13.335  -2.259 -47.441  1.00 90.46           N  
ATOM    990  CA  VAL A 320      12.649  -2.644 -46.204  1.00 90.46           C  
ATOM    991  C   VAL A 320      11.955  -4.009 -46.393  1.00 90.46           C  
ATOM    992  O   VAL A 320      11.347  -4.239 -47.440  1.00 90.46           O  
ATOM    993  CB  VAL A 320      11.554  -1.613 -45.786  1.00 90.46           C  
ATOM    994  CG1 VAL A 320      10.926  -1.919 -44.408  1.00 90.46           C  
ATOM    995  CG2 VAL A 320      12.079  -0.165 -45.775  1.00 90.46           C  
ATOM    996  N   ARG A 321      12.047  -4.874 -45.368  1.00 93.10           N  
ATOM    997  CA  ARG A 321      11.461  -6.217 -45.359  1.00 93.10           C  
ATOM    998  C   ARG A 321      10.116  -6.279 -44.612  1.00 93.10           C  
ATOM    999  O   ARG A 321       9.247  -7.041 -45.034  1.00 93.10           O  
ATOM   1000  CB  ARG A 321      12.458  -7.219 -44.739  1.00 93.10           C  
ATOM   1001  CG  ARG A 321      13.830  -7.259 -45.436  1.00 93.10           C  
ATOM   1002  CD  ARG A 321      14.782  -8.276 -44.786  1.00 93.10           C  
ATOM   1003  NE  ARG A 321      16.017  -8.451 -45.570  1.00 93.10           N  
ATOM   1004  NH1 ARG A 321      17.031 -10.106 -44.237  1.00 93.10           N  
ATOM   1005  NH2 ARG A 321      18.080  -9.326 -46.141  1.00 93.10           N  
ATOM   1006  CZ  ARG A 321      17.033  -9.294 -45.307  1.00 93.10           C  
ATOM   1007  N   ALA A 322       9.965  -5.499 -43.527  1.00 93.84           N  
ATOM   1008  CA  ALA A 322       8.809  -5.531 -42.636  1.00 93.84           C  
ATOM   1009  C   ALA A 322       8.452  -4.132 -42.122  1.00 93.84           C  
ATOM   1010  O   ALA A 322       9.282  -3.458 -41.512  1.00 93.84           O  
ATOM   1011  CB  ALA A 322       9.089  -6.485 -41.462  1.00 93.84           C  
ATOM   1012  N   LEU A 323       7.179  -3.770 -42.333  1.00 95.62           N  
ATOM   1013  CA  LEU A 323       6.476  -2.660 -41.698  1.00 95.62           C  
ATOM   1014  C   LEU A 323       5.952  -3.144 -40.337  1.00 95.62           C  
ATOM   1015  O   LEU A 323       5.346  -4.213 -40.283  1.00 95.62           O  
ATOM   1016  CB  LEU A 323       5.349  -2.209 -42.667  1.00 95.62           C  
ATOM   1017  CG  LEU A 323       4.214  -1.337 -42.084  1.00 95.62           C  
ATOM   1018  CD1 LEU A 323       4.735  -0.002 -41.528  1.00 95.62           C  
ATOM   1019  CD2 LEU A 323       3.103  -1.109 -43.123  1.00 95.62           C  
ATOM   1020  N   ARG A 324       6.190  -2.363 -39.272  1.00 95.41           N  
ATOM   1021  CA  ARG A 324       5.768  -2.690 -37.910  1.00 95.41           C  
ATOM   1022  C   ARG A 324       5.130  -1.467 -37.243  1.00 95.41           C  
ATOM   1023  O   ARG A 324       5.718  -0.388 -37.275  1.00 95.41           O  
ATOM   1024  CB  ARG A 324       6.961  -3.208 -37.080  1.00 95.41           C  
ATOM   1025  CG  ARG A 324       7.653  -4.452 -37.661  1.00 95.41           C  
ATOM   1026  CD  ARG A 324       8.575  -5.133 -36.639  1.00 95.41           C  
ATOM   1027  NE  ARG A 324       9.482  -6.102 -37.278  1.00 95.41           N  
ATOM   1028  NH1 ARG A 324      10.263  -7.201 -35.344  1.00 95.41           N  
ATOM   1029  NH2 ARG A 324      11.093  -7.752 -37.423  1.00 95.41           N  
ATOM   1030  CZ  ARG A 324      10.270  -7.011 -36.671  1.00 95.41           C  
ATOM   1031  N   LEU A 325       3.956  -1.669 -36.625  1.00 95.53           N  
ATOM   1032  CA  LEU A 325       3.226  -0.651 -35.876  1.00 95.53           C  
ATOM   1033  C   LEU A 325       3.049  -1.110 -34.428  1.00 95.53           C  
ATOM   1034  O   LEU A 325       2.280  -2.035 -34.172  1.00 95.53           O  
ATOM   1035  CB  LEU A 325       1.854  -0.370 -36.517  1.00 95.53           C  
ATOM   1036  CG  LEU A 325       1.905   0.200 -37.946  1.00 95.53           C  
ATOM   1037  CD1 LEU A 325       0.488   0.487 -38.424  1.00 95.53           C  
ATOM   1038  CD2 LEU A 325       2.766   1.462 -38.081  1.00 95.53           C  
ATOM   1039  N   HSE A 326       3.758  -0.434 -33.515  1.00 94.38           N  
ATOM   1040  CA  HSE A 326       3.692  -0.646 -32.073  1.00 94.38           C  
ATOM   1041  C   HSE A 326       2.614   0.274 -31.486  1.00 94.38           C  
ATOM   1042  O   HSE A 326       2.797   1.488 -31.492  1.00 94.38           O  
ATOM   1043  CB  HSE A 326       5.075  -0.342 -31.470  1.00 94.38           C  
ATOM   1044  CG  HSE A 326       6.179  -1.253 -31.942  1.00 94.38           C  
ATOM   1045  CD2 HSE A 326       6.992  -1.121 -33.049  1.00 94.38           C  
ATOM   1046  ND1 HSE A 326       6.530  -2.422 -31.261  1.00 94.38           N  
ATOM   1047  CE1 HSE A 326       7.533  -2.936 -31.961  1.00 94.38           C  
ATOM   1048  NE2 HSE A 326       7.847  -2.207 -33.034  1.00 94.38           N  
ATOM   1049  N   LEU A 327       1.510  -0.321 -31.014  1.00 93.89           N  
ATOM   1050  CA  LEU A 327       0.359   0.387 -30.457  1.00 93.89           C  
ATOM   1051  C   LEU A 327       0.515   0.550 -28.938  1.00 93.89           C  
ATOM   1052  O   LEU A 327       0.844  -0.414 -28.246  1.00 93.89           O  
ATOM   1053  CB  LEU A 327      -0.919  -0.382 -30.864  1.00 93.89           C  
ATOM   1054  CG  LEU A 327      -2.283   0.156 -30.361  1.00 93.89           C  
ATOM   1055  CD1 LEU A 327      -2.582   1.604 -30.803  1.00 93.89           C  
ATOM   1056  CD2 LEU A 327      -3.411  -0.806 -30.783  1.00 93.89           C  
ATOM   1057  N   TYR A 328       0.268   1.780 -28.467  1.00 91.63           N  
ATOM   1058  CA  TYR A 328       0.377   2.207 -27.076  1.00 91.63           C  
ATOM   1059  C   TYR A 328      -0.921   2.895 -26.651  1.00 91.63           C  
ATOM   1060  O   TYR A 328      -1.515   3.614 -27.453  1.00 91.63           O  
ATOM   1061  CB  TYR A 328       1.513   3.242 -26.943  1.00 91.63           C  
ATOM   1062  CG  TYR A 328       2.909   2.737 -27.237  1.00 91.63           C  
ATOM   1063  CD1 TYR A 328       3.747   2.328 -26.182  1.00 91.63           C  
ATOM   1064  CD2 TYR A 328       3.386   2.708 -28.561  1.00 91.63           C  
ATOM   1065  CE1 TYR A 328       5.062   1.899 -26.446  1.00 91.63           C  
ATOM   1066  CE2 TYR A 328       4.690   2.255 -28.829  1.00 91.63           C  
ATOM   1067  OH  TYR A 328       6.811   1.460 -28.035  1.00 91.63           O  
ATOM   1068  CZ  TYR A 328       5.533   1.862 -27.773  1.00 91.63           C  
ATOM   1069  N   ARG A 329      -1.272   2.729 -25.370  1.00 88.65           N  
ATOM   1070  CA  ARG A 329      -2.196   3.587 -24.639  1.00 88.65           C  
ATOM   1071  C   ARG A 329      -1.361   4.674 -23.934  1.00 88.65           C  
ATOM   1072  O   ARG A 329      -0.287   4.377 -23.405  1.00 88.65           O  
ATOM   1073  CB  ARG A 329      -3.057   2.716 -23.684  1.00 88.65           C  
ATOM   1074  CG  ARG A 329      -2.419   2.328 -22.334  1.00 88.65           C  
ATOM   1075  CD  ARG A 329      -2.868   0.960 -21.792  1.00 88.65           C  
ATOM   1076  NE  ARG A 329      -2.055   0.563 -20.626  1.00 88.65           N  
ATOM   1077  NH1 ARG A 329      -2.626  -1.717 -20.527  1.00 88.65           N  
ATOM   1078  NH2 ARG A 329      -1.083  -0.829 -19.056  1.00 88.65           N  
ATOM   1079  CZ  ARG A 329      -1.932  -0.661 -20.078  1.00 88.65           C  
ATOM   1080  N   ASP A 330      -1.869   5.913 -23.935  1.00 80.46           N  
ATOM   1081  CA  ASP A 330      -1.263   7.038 -23.225  1.00 80.46           C  
ATOM   1082  C   ASP A 330      -1.581   6.904 -21.722  1.00 80.46           C  
ATOM   1083  O   ASP A 330      -2.682   6.480 -21.362  1.00 80.46           O  
ATOM   1084  CB  ASP A 330      -1.743   8.389 -23.816  1.00 80.46           C  
ATOM   1085  CG  ASP A 330      -0.820   9.611 -23.621  1.00 80.46           C  
ATOM   1086  OD1 ASP A 330       0.210   9.507 -22.921  1.00 80.46           O  
ATOM   1087  OD2 ASP A 330      -1.182  10.668 -24.184  1.00 80.46           O  
ATOM   1088  N   SER A 331      -0.592   7.245 -20.885  1.00 65.81           N  
ATOM   1089  CA  SER A 331      -0.631   7.093 -19.436  1.00 65.81           C  
ATOM   1090  C   SER A 331      -0.567   8.468 -18.754  1.00 65.81           C  
ATOM   1091  O   SER A 331       0.346   9.248 -19.031  1.00 65.81           O  
ATOM   1092  CB  SER A 331       0.515   6.150 -19.008  1.00 65.81           C  
ATOM   1093  OG  SER A 331       1.800   6.663 -19.308  1.00 65.81           O  
ATOM   1094  N   ASP A 332      -1.533   8.716 -17.851  1.00 53.67           N  
ATOM   1095  CA  ASP A 332      -1.611   9.915 -17.010  1.00 53.67           C  
ATOM   1096  C   ASP A 332      -0.401   9.956 -16.050  1.00 53.67           C  
ATOM   1097  O   ASP A 332       0.008   8.920 -15.526  1.00 53.67           O  
ATOM   1098  CB  ASP A 332      -2.975   9.977 -16.271  1.00 53.67           C  
ATOM   1099  CG  ASP A 332      -3.399  11.321 -15.639  1.00 53.67           C  
ATOM   1100  OD1 ASP A 332      -2.667  12.329 -15.765  1.00 53.67           O  
ATOM   1101  OD2 ASP A 332      -4.500  11.323 -15.047  1.00 53.67           O  
ATOM   1102  N   LYS A 333       0.167  11.160 -15.894  1.00 53.75           N  
ATOM   1103  CA  LYS A 333       1.499  11.440 -15.350  1.00 53.75           C  
ATOM   1104  C   LYS A 333       1.671  11.228 -13.828  1.00 53.75           C  
ATOM   1105  O   LYS A 333       2.727  11.572 -13.300  1.00 53.75           O  
ATOM   1106  CB  LYS A 333       1.909  12.862 -15.807  1.00 53.75           C  
ATOM   1107  CG  LYS A 333       1.926  13.011 -17.344  1.00 53.75           C  
ATOM   1108  CD  LYS A 333       2.443  14.371 -17.834  1.00 53.75           C  
ATOM   1109  CE  LYS A 333       2.407  14.469 -19.370  1.00 53.75           C  
ATOM   1110  NZ  LYS A 333       2.956  15.747 -19.855  1.00 53.75           N  
ATOM   1111  N   LYS A 334       0.659  10.653 -13.154  1.00 54.43           N  
ATOM   1112  CA  LYS A 334       0.652  10.359 -11.719  1.00 54.43           C  
ATOM   1113  C   LYS A 334       1.249   8.991 -11.325  1.00 54.43           C  
ATOM   1114  O   LYS A 334       1.369   8.751 -10.122  1.00 54.43           O  
ATOM   1115  CB  LYS A 334      -0.785  10.525 -11.181  1.00 54.43           C  
ATOM   1116  CG  LYS A 334      -1.217  11.998 -11.103  1.00 54.43           C  
ATOM   1117  CD  LYS A 334      -2.577  12.182 -10.417  1.00 54.43           C  
ATOM   1118  CE  LYS A 334      -2.928  13.666 -10.220  1.00 54.43           C  
ATOM   1119  NZ  LYS A 334      -4.236  13.836  -9.565  1.00 54.43           N  
ATOM   1120  N   ARG A 335       1.634   8.135 -12.290  1.00 48.34           N  
ATOM   1121  CA  ARG A 335       2.338   6.878 -12.014  1.00 48.34           C  
ATOM   1122  C   ARG A 335       3.657   6.826 -12.789  1.00 48.34           C  
ATOM   1123  O   ARG A 335       3.664   6.848 -14.020  1.00 48.34           O  
ATOM   1124  CB  ARG A 335       1.452   5.651 -12.309  1.00 48.34           C  
ATOM   1125  CG  ARG A 335       0.348   5.459 -11.255  1.00 48.34           C  
ATOM   1126  CD  ARG A 335      -0.311   4.073 -11.330  1.00 48.34           C  
ATOM   1127  NE  ARG A 335      -1.149   3.807 -10.146  1.00 48.34           N  
ATOM   1128  NH1 ARG A 335      -1.150   1.451 -10.228  1.00 48.34           N  
ATOM   1129  NH2 ARG A 335      -2.259   2.566  -8.539  1.00 48.34           N  
ATOM   1130  CZ  ARG A 335      -1.512   2.608  -9.649  1.00 48.34           C  
ATOM   1131  N   LYS A 336       4.741   6.728 -12.009  1.00 39.58           N  
ATOM   1132  CA  LYS A 336       6.128   6.625 -12.441  1.00 39.58           C  
ATOM   1133  C   LYS A 336       6.585   5.161 -12.307  1.00 39.58           C  
ATOM   1134  O   LYS A 336       6.210   4.493 -11.343  1.00 39.58           O  
ATOM   1135  CB  LYS A 336       6.935   7.581 -11.533  1.00 39.58           C  
ATOM   1136  CG  LYS A 336       8.428   7.748 -11.865  1.00 39.58           C  
ATOM   1137  CD  LYS A 336       9.081   8.810 -10.963  1.00 39.58           C  
ATOM   1138  CE  LYS A 336      10.557   9.073 -11.299  1.00 39.58           C  
ATOM   1139  NZ  LYS A 336      11.140  10.102 -10.418  1.00 39.58           N  
ATOM   1140  N   LYS A 337       7.416   4.712 -13.263  1.00 44.89           N  
ATOM   1141  CA  LYS A 337       8.071   3.398 -13.316  1.00 44.89           C  
ATOM   1142  C   LYS A 337       7.108   2.231 -13.643  1.00 44.89           C  
ATOM   1143  O   LYS A 337       7.029   1.249 -12.905  1.00 44.89           O  
ATOM   1144  CB  LYS A 337       8.956   3.159 -12.067  1.00 44.89           C  
ATOM   1145  CG  LYS A 337      10.005   2.045 -12.252  1.00 44.89           C  
ATOM   1146  CD  LYS A 337      10.750   1.717 -10.953  1.00 44.89           C  
ATOM   1147  CE  LYS A 337      11.751   0.567 -11.136  1.00 44.89           C  
ATOM   1148  NZ  LYS A 337      12.412   0.214  -9.868  1.00 44.89           N  
ATOM   1149  N   ASP A 338       6.448   2.354 -14.800  1.00 45.98           N  
ATOM   1150  CA  ASP A 338       5.894   1.262 -15.601  1.00 45.98           C  
ATOM   1151  C   ASP A 338       6.288   1.544 -17.054  1.00 45.98           C  
ATOM   1152  O   ASP A 338       6.491   2.707 -17.417  1.00 45.98           O  
ATOM   1153  CB  ASP A 338       4.347   1.125 -15.473  1.00 45.98           C  
ATOM   1154  CG  ASP A 338       3.838   0.179 -14.372  1.00 45.98           C  
ATOM   1155  OD1 ASP A 338       4.452  -0.897 -14.195  1.00 45.98           O  
ATOM   1156  OD2 ASP A 338       2.727   0.450 -13.864  1.00 45.98           O  
ATOM   1157  N   LYS A 339       6.354   0.480 -17.877  1.00 53.51           N  
ATOM   1158  CA  LYS A 339       6.476   0.606 -19.333  1.00 53.51           C  
ATOM   1159  C   LYS A 339       5.284   1.386 -19.902  1.00 53.51           C  
ATOM   1160  O   LYS A 339       4.147   1.068 -19.544  1.00 53.51           O  
ATOM   1161  CB  LYS A 339       6.562  -0.786 -19.997  1.00 53.51           C  
ATOM   1162  CG  LYS A 339       7.928  -1.475 -19.847  1.00 53.51           C  
ATOM   1163  CD  LYS A 339       8.032  -2.747 -20.705  1.00 53.51           C  
ATOM   1164  CE  LYS A 339       9.432  -3.384 -20.664  1.00 53.51           C  
ATOM   1165  NZ  LYS A 339       9.516  -4.575 -21.528  1.00 53.51           N  
ATOM   1166  N   ALA A 340       5.576   2.376 -20.770  1.00 55.79           N  
ATOM   1167  CA  ALA A 340       4.595   3.185 -21.503  1.00 55.79           C  
ATOM   1168  C   ALA A 340       3.584   2.268 -22.200  1.00 55.79           C  
ATOM   1169  O   ALA A 340       4.011   1.406 -22.966  1.00 55.79           O  
ATOM   1170  CB  ALA A 340       5.324   4.086 -22.511  1.00 55.79           C  
ATOM   1171  N   GLY A 341       2.317   2.390 -21.764  1.00 74.48           N  
ATOM   1172  CA  GLY A 341       1.323   1.316 -21.688  1.00 74.48           C  
ATOM   1173  C   GLY A 341       1.063   0.601 -23.016  1.00 74.48           C  
ATOM   1174  O   GLY A 341       0.152   0.955 -23.755  1.00 74.48           O  
ATOM   1175  N   TYR A 342       1.874  -0.425 -23.292  1.00 86.62           N  
ATOM   1176  CA  TYR A 342       1.924  -1.146 -24.555  1.00 86.62           C  
ATOM   1177  C   TYR A 342       0.694  -2.052 -24.725  1.00 86.62           C  
ATOM   1178  O   TYR A 342       0.309  -2.731 -23.772  1.00 86.62           O  
ATOM   1179  CB  TYR A 342       3.240  -1.939 -24.559  1.00 86.62           C  
ATOM   1180  CG  TYR A 342       3.640  -2.514 -25.899  1.00 86.62           C  
ATOM   1181  CD1 TYR A 342       3.306  -3.840 -26.234  1.00 86.62           C  
ATOM   1182  CD2 TYR A 342       4.384  -1.726 -26.798  1.00 86.62           C  
ATOM   1183  CE1 TYR A 342       3.735  -4.373 -27.462  1.00 86.62           C  
ATOM   1184  CE2 TYR A 342       4.818  -2.266 -28.021  1.00 86.62           C  
ATOM   1185  OH  TYR A 342       4.923  -4.136 -29.523  1.00 86.62           O  
ATOM   1186  CZ  TYR A 342       4.493  -3.594 -28.352  1.00 86.62           C  
ATOM   1187  N   VAL A 343       0.110  -2.037 -25.932  1.00 88.22           N  
ATOM   1188  CA  VAL A 343      -1.093  -2.797 -26.272  1.00 88.22           C  
ATOM   1189  C   VAL A 343      -0.743  -4.005 -27.165  1.00 88.22           C  
ATOM   1190  O   VAL A 343      -1.333  -5.067 -26.973  1.00 88.22           O  
ATOM   1191  CB  VAL A 343      -2.131  -1.922 -27.031  1.00 88.22           C  
ATOM   1192  CG1 VAL A 343      -3.459  -2.656 -27.316  1.00 88.22           C  
ATOM   1193  CG2 VAL A 343      -2.433  -0.608 -26.291  1.00 88.22           C  
ATOM   1194  N   GLY A 344       0.219  -3.839 -28.090  1.00 91.33           N  
ATOM   1195  CA  GLY A 344       0.661  -4.916 -28.969  1.00 91.33           C  
ATOM   1196  C   GLY A 344       1.303  -4.352 -30.242  1.00 91.33           C  
ATOM   1197  O   GLY A 344       1.610  -3.164 -30.339  1.00 91.33           O  
ATOM   1198  N   LEU A 345       1.518  -5.258 -31.206  1.00 93.63           N  
ATOM   1199  CA  LEU A 345       2.240  -5.060 -32.456  1.00 93.63           C  
ATOM   1200  C   LEU A 345       1.417  -5.599 -33.636  1.00 93.63           C  
ATOM   1201  O   LEU A 345       0.957  -6.738 -33.586  1.00 93.63           O  
ATOM   1202  CB  LEU A 345       3.586  -5.819 -32.343  1.00 93.63           C  
ATOM   1203  CG  LEU A 345       4.538  -5.748 -33.560  1.00 93.63           C  
ATOM   1204  CD1 LEU A 345       4.913  -4.302 -33.936  1.00 93.63           C  
ATOM   1205  CD2 LEU A 345       5.789  -6.618 -33.321  1.00 93.63           C  
ATOM   1206  N   VAL A 346       1.338  -4.804 -34.711  1.00 94.89           N  
ATOM   1207  CA  VAL A 346       0.937  -5.253 -36.044  1.00 94.89           C  
ATOM   1208  C   VAL A 346       2.208  -5.308 -36.905  1.00 94.89           C  
ATOM   1209  O   VAL A 346       2.889  -4.292 -37.008  1.00 94.89           O  
ATOM   1210  CB  VAL A 346      -0.081  -4.265 -36.687  1.00 94.89           C  
ATOM   1211  CG1 VAL A 346      -0.192  -4.331 -38.225  1.00 94.89           C  
ATOM   1212  CG2 VAL A 346      -1.472  -4.430 -36.055  1.00 94.89           C  
ATOM   1213  N   THR A 347       2.489  -6.470 -37.515  1.00 95.06           N  
ATOM   1214  CA  THR A 347       3.601  -6.651 -38.451  1.00 95.06           C  
ATOM   1215  C   THR A 347       3.037  -7.045 -39.823  1.00 95.06           C  
ATOM   1216  O   THR A 347       2.234  -7.975 -39.912  1.00 95.06           O  
ATOM   1217  CB  THR A 347       4.583  -7.757 -37.983  1.00 95.06           C  
ATOM   1218  CG2 THR A 347       5.742  -8.057 -38.956  1.00 95.06           C  
ATOM   1219  OG1 THR A 347       5.162  -7.352 -36.760  1.00 95.06           O  
ATOM   1220  N   VAL A 348       3.481  -6.319 -40.859  1.00 95.07           N  
ATOM   1221  CA  VAL A 348       3.072  -6.496 -42.248  1.00 95.07           C  
ATOM   1222  C   VAL A 348       4.363  -6.660 -43.082  1.00 95.07           C  
ATOM   1223  O   VAL A 348       5.122  -5.694 -43.188  1.00 95.07           O  
ATOM   1224  CB  VAL A 348       2.317  -5.233 -42.762  1.00 95.07           C  
ATOM   1225  CG1 VAL A 348       1.835  -5.378 -44.220  1.00 95.07           C  
ATOM   1226  CG2 VAL A 348       1.129  -4.863 -41.857  1.00 95.07           C  
ATOM   1227  N   PRO A 349       4.614  -7.858 -43.663  1.00 94.66           N  
ATOM   1228  CA  PRO A 349       5.689  -8.045 -44.658  1.00 94.66           C  
ATOM   1229  C   PRO A 349       5.501  -7.127 -45.878  1.00 94.66           C  
ATOM   1230  O   PRO A 349       4.422  -7.128 -46.471  1.00 94.66           O  
ATOM   1231  CB  PRO A 349       5.601  -9.537 -45.033  1.00 94.66           C  
ATOM   1232  CG  PRO A 349       4.848 -10.191 -43.888  1.00 94.66           C  
ATOM   1233  CD  PRO A 349       3.885  -9.104 -43.436  1.00 94.66           C  
ATOM   1234  N   VAL A 350       6.533  -6.333 -46.195  1.00 93.07           N  
ATOM   1235  CA  VAL A 350       6.514  -5.300 -47.239  1.00 93.07           C  
ATOM   1236  C   VAL A 350       6.241  -5.829 -48.668  1.00 93.07           C  
ATOM   1237  O   VAL A 350       5.722  -5.077 -49.494  1.00 93.07           O  
ATOM   1238  CB  VAL A 350       7.829  -4.467 -47.185  1.00 93.07           C  
ATOM   1239  CG1 VAL A 350       8.114  -3.567 -48.396  1.00 93.07           C  
ATOM   1240  CG2 VAL A 350       7.851  -3.602 -45.916  1.00 93.07           C  
ATOM   1241  N   ALA A 351       6.517  -7.123 -48.910  1.00 92.50           N  
ATOM   1242  CA  ALA A 351       6.167  -7.850 -50.133  1.00 92.50           C  
ATOM   1243  C   ALA A 351       4.651  -7.946 -50.411  1.00 92.50           C  
ATOM   1244  O   ALA A 351       4.274  -8.025 -51.579  1.00 92.50           O  
ATOM   1245  CB  ALA A 351       6.792  -9.250 -50.069  1.00 92.50           C  
ATOM   1246  N   THR A 352       3.812  -7.896 -49.358  1.00 92.63           N  
ATOM   1247  CA  THR A 352       2.344  -7.862 -49.459  1.00 92.63           C  
ATOM   1248  C   THR A 352       1.784  -6.458 -49.802  1.00 92.63           C  
ATOM   1249  O   THR A 352       0.596  -6.354 -50.111  1.00 92.63           O  
ATOM   1250  CB  THR A 352       1.662  -8.363 -48.150  1.00 92.63           C  
ATOM   1251  CG2 THR A 352       2.200  -9.711 -47.647  1.00 92.63           C  
ATOM   1252  OG1 THR A 352       1.688  -7.419 -47.093  1.00 92.63           O  
ATOM   1253  N   LEU A 353       2.641  -5.423 -49.758  1.00 92.58           N  
ATOM   1254  CA  LEU A 353       2.308  -4.031 -50.076  1.00 92.58           C  
ATOM   1255  C   LEU A 353       2.905  -3.590 -51.430  1.00 92.58           C  
ATOM   1256  O   LEU A 353       2.613  -2.477 -51.865  1.00 92.58           O  
ATOM   1257  CB  LEU A 353       2.826  -3.119 -48.935  1.00 92.58           C  
ATOM   1258  CG  LEU A 353       2.319  -3.489 -47.520  1.00 92.58           C  
ATOM   1259  CD1 LEU A 353       2.977  -2.596 -46.447  1.00 92.58           C  
ATOM   1260  CD2 LEU A 353       0.780  -3.478 -47.426  1.00 92.58           C  
ATOM   1261  N   ALA A 354       3.730  -4.441 -52.067  1.00 88.20           N  
ATOM   1262  CA  ALA A 354       4.443  -4.152 -53.312  1.00 88.20           C  
ATOM   1263  C   ALA A 354       3.513  -4.072 -54.541  1.00 88.20           C  
ATOM   1264  O   ALA A 354       2.787  -5.033 -54.800  1.00 88.20           O  
ATOM   1265  CB  ALA A 354       5.527  -5.222 -53.510  1.00 88.20           C  
ATOM   1266  N   GLY A 355       3.588  -2.960 -55.294  1.00 81.03           N  
ATOM   1267  CA  GLY A 355       2.856  -2.778 -56.552  1.00 81.03           C  
ATOM   1268  C   GLY A 355       2.465  -1.307 -56.771  1.00 81.03           C  
ATOM   1269  O   GLY A 355       2.819  -0.432 -55.981  1.00 81.03           O  
ATOM   1270  N   ARG A 356       1.724  -1.048 -57.866  1.00 80.21           N  
ATOM   1271  CA  ARG A 356       1.149   0.261 -58.214  1.00 80.21           C  
ATOM   1272  C   ARG A 356      -0.071   0.660 -57.367  1.00 80.21           C  
ATOM   1273  O   ARG A 356      -0.420   1.840 -57.376  1.00 80.21           O  
ATOM   1274  CB  ARG A 356       0.672   0.274 -59.681  1.00 80.21           C  
ATOM   1275  CG  ARG A 356       1.778   0.339 -60.735  1.00 80.21           C  
ATOM   1276  CD  ARG A 356       1.165   0.651 -62.113  1.00 80.21           C  
ATOM   1277  NE  ARG A 356       2.170   1.026 -63.110  1.00 80.21           N  
ATOM   1278  NH1 ARG A 356       2.533   3.257 -62.439  1.00 80.21           N  
ATOM   1279  NH2 ARG A 356       3.634   2.372 -64.257  1.00 80.21           N  
ATOM   1280  CZ  ARG A 356       2.770   2.218 -63.254  1.00 80.21           C  
ATOM   1281  N   HSD A 357      -0.720  -0.302 -56.700  1.00 86.10           N  
ATOM   1282  CA  HSD A 357      -1.991  -0.087 -56.013  1.00 86.10           C  
ATOM   1283  C   HSD A 357      -1.824  -0.212 -54.497  1.00 86.10           C  
ATOM   1284  O   HSD A 357      -0.948  -0.938 -54.024  1.00 86.10           O  
ATOM   1285  CB  HSD A 357      -3.031  -1.074 -56.579  1.00 86.10           C  
ATOM   1286  CG  HSD A 357      -3.323  -0.825 -58.040  1.00 86.10           C  
ATOM   1287  CD2 HSD A 357      -4.092   0.135 -58.659  1.00 86.10           C  
ATOM   1288  ND1 HSD A 357      -2.785  -1.586 -59.066  1.00 86.10           N  
ATOM   1289  CE1 HSD A 357      -3.213  -1.056 -60.216  1.00 86.10           C  
ATOM   1290  NE2 HSD A 357      -4.002  -0.001 -60.046  1.00 86.10           N  
ATOM   1291  N   PHE A 358      -2.682   0.521 -53.772  1.00 91.25           N  
ATOM   1292  CA  PHE A 358      -2.763   0.502 -52.315  1.00 91.25           C  
ATOM   1293  C   PHE A 358      -3.545  -0.720 -51.821  1.00 91.25           C  
ATOM   1294  O   PHE A 358      -4.727  -0.853 -52.140  1.00 91.25           O  
ATOM   1295  CB  PHE A 358      -3.403   1.811 -51.807  1.00 91.25           C  
ATOM   1296  CG  PHE A 358      -2.507   3.033 -51.893  1.00 91.25           C  
ATOM   1297  CD1 PHE A 358      -1.619   3.325 -50.838  1.00 91.25           C  
ATOM   1298  CD2 PHE A 358      -2.431   3.791 -53.081  1.00 91.25           C  
ATOM   1299  CE1 PHE A 358      -0.732   4.387 -50.949  1.00 91.25           C  
ATOM   1300  CE2 PHE A 358      -1.540   4.854 -53.170  1.00 91.25           C  
ATOM   1301  CZ  PHE A 358      -0.699   5.155 -52.107  1.00 91.25           C  
ATOM   1302  N   THR A 359      -2.871  -1.561 -51.022  1.00 93.87           N  
ATOM   1303  CA  THR A 359      -3.473  -2.665 -50.278  1.00 93.87           C  
ATOM   1304  C   THR A 359      -4.091  -2.099 -48.988  1.00 93.87           C  
ATOM   1305  O   THR A 359      -3.354  -1.534 -48.179  1.00 93.87           O  
ATOM   1306  CB  THR A 359      -2.397  -3.714 -49.881  1.00 93.87           C  
ATOM   1307  CG2 THR A 359      -2.884  -4.862 -48.975  1.00 93.87           C  
ATOM   1308  OG1 THR A 359      -1.847  -4.286 -51.052  1.00 93.87           O  
ATOM   1309  N   GLU A 360      -5.417  -2.252 -48.834  1.00 95.45           N  
ATOM   1310  CA  GLU A 360      -6.171  -1.750 -47.687  1.00 95.45           C  
ATOM   1311  C   GLU A 360      -6.857  -2.912 -46.961  1.00 95.45           C  
ATOM   1312  O   GLU A 360      -7.745  -3.540 -47.540  1.00 95.45           O  
ATOM   1313  CB  GLU A 360      -7.143  -0.646 -48.147  1.00 95.45           C  
ATOM   1314  CG  GLU A 360      -7.962  -0.013 -46.996  1.00 95.45           C  
ATOM   1315  CD  GLU A 360      -8.797   1.220 -47.380  1.00 95.45           C  
ATOM   1316  OE1 GLU A 360      -9.419   1.770 -46.447  1.00 95.45           O  
ATOM   1317  OE2 GLU A 360      -8.822   1.612 -48.568  1.00 95.45           O  
ATOM   1318  N   GLN A 361      -6.406  -3.193 -45.726  1.00 94.48           N  
ATOM   1319  CA  GLN A 361      -6.830  -4.341 -44.920  1.00 94.48           C  
ATOM   1320  C   GLN A 361      -6.806  -4.017 -43.417  1.00 94.48           C  
ATOM   1321  O   GLN A 361      -6.071  -3.130 -42.984  1.00 94.48           O  
ATOM   1322  CB  GLN A 361      -5.911  -5.554 -45.207  1.00 94.48           C  
ATOM   1323  CG  GLN A 361      -6.025  -6.130 -46.636  1.00 94.48           C  
ATOM   1324  CD  GLN A 361      -5.233  -7.418 -46.891  1.00 94.48           C  
ATOM   1325  NE2 GLN A 361      -4.453  -7.900 -45.921  1.00 94.48           N  
ATOM   1326  OE1 GLN A 361      -5.325  -7.978 -47.981  1.00 94.48           O  
ATOM   1327  N   TRP A 362      -7.575  -4.806 -42.647  1.00 95.66           N  
ATOM   1328  CA  TRP A 362      -7.489  -4.894 -41.189  1.00 95.66           C  
ATOM   1329  C   TRP A 362      -6.439  -5.937 -40.784  1.00 95.66           C  
ATOM   1330  O   TRP A 362      -6.450  -7.048 -41.315  1.00 95.66           O  
ATOM   1331  CB  TRP A 362      -8.860  -5.270 -40.602  1.00 95.66           C  
ATOM   1332  CG  TRP A 362      -9.903  -4.195 -40.627  1.00 95.66           C  
ATOM   1333  CD1 TRP A 362     -10.787  -3.961 -41.623  1.00 95.66           C  
ATOM   1334  CD2 TRP A 362     -10.147  -3.164 -39.623  1.00 95.66           C  
ATOM   1335  CE2 TRP A 362     -11.255  -2.371 -40.052  1.00 95.66           C  
ATOM   1336  CE3 TRP A 362      -9.559  -2.829 -38.381  1.00 95.66           C  
ATOM   1337  NE1 TRP A 362     -11.597  -2.897 -41.282  1.00 95.66           N  
ATOM   1338  CH2 TRP A 362     -11.160  -1.013 -38.044  1.00 95.66           C  
ATOM   1339  CZ2 TRP A 362     -11.771  -1.320 -39.274  1.00 95.66           C  
ATOM   1340  CZ3 TRP A 362     -10.049  -1.757 -37.607  1.00 95.66           C  
ATOM   1341  N   TYR A 363      -5.574  -5.554 -39.835  1.00 95.44           N  
ATOM   1342  CA  TYR A 363      -4.465  -6.360 -39.329  1.00 95.44           C  
ATOM   1343  C   TYR A 363      -4.615  -6.509 -37.802  1.00 95.44           C  
ATOM   1344  O   TYR A 363      -4.690  -5.483 -37.125  1.00 95.44           O  
ATOM   1345  CB  TYR A 363      -3.155  -5.617 -39.649  1.00 95.44           C  
ATOM   1346  CG  TYR A 363      -2.814  -5.542 -41.127  1.00 95.44           C  
ATOM   1347  CD1 TYR A 363      -2.133  -6.610 -41.747  1.00 95.44           C  
ATOM   1348  CD2 TYR A 363      -3.184  -4.414 -41.887  1.00 95.44           C  
ATOM   1349  CE1 TYR A 363      -1.814  -6.545 -43.118  1.00 95.44           C  
ATOM   1350  CE2 TYR A 363      -2.872  -4.355 -43.259  1.00 95.44           C  
ATOM   1351  OH  TYR A 363      -1.871  -5.344 -45.201  1.00 95.44           O  
ATOM   1352  CZ  TYR A 363      -2.179  -5.414 -43.873  1.00 95.44           C  
ATOM   1353  N   PRO A 364      -4.662  -7.757 -37.275  1.00 94.21           N  
ATOM   1354  CA  PRO A 364      -4.805  -7.998 -35.829  1.00 94.21           C  
ATOM   1355  C   PRO A 364      -3.540  -7.624 -35.030  1.00 94.21           C  
ATOM   1356  O   PRO A 364      -2.427  -7.960 -35.438  1.00 94.21           O  
ATOM   1357  CB  PRO A 364      -5.119  -9.499 -35.745  1.00 94.21           C  
ATOM   1358  CG  PRO A 364      -4.424 -10.105 -36.951  1.00 94.21           C  
ATOM   1359  CD  PRO A 364      -4.564  -9.020 -38.013  1.00 94.21           C  
ATOM   1360  N   VAL A 365      -3.756  -6.931 -33.905  1.00 92.32           N  
ATOM   1361  CA  VAL A 365      -2.742  -6.542 -32.930  1.00 92.32           C  
ATOM   1362  C   VAL A 365      -2.357  -7.768 -32.077  1.00 92.32           C  
ATOM   1363  O   VAL A 365      -3.194  -8.290 -31.339  1.00 92.32           O  
ATOM   1364  CB  VAL A 365      -3.286  -5.424 -31.990  1.00 92.32           C  
ATOM   1365  CG1 VAL A 365      -2.330  -5.025 -30.855  1.00 92.32           C  
ATOM   1366  CG2 VAL A 365      -3.690  -4.162 -32.768  1.00 92.32           C  
ATOM   1367  N   THR A 366      -1.097  -8.201 -32.215  1.00 89.71           N  
ATOM   1368  CA  THR A 366      -0.516  -9.337 -31.503  1.00 89.71           C  
ATOM   1369  C   THR A 366       0.266  -8.833 -30.279  1.00 89.71           C  
ATOM   1370  O   THR A 366       0.992  -7.847 -30.383  1.00 89.71           O  
ATOM   1371  CB  THR A 366       0.453 -10.134 -32.427  1.00 89.71           C  
ATOM   1372  CG2 THR A 366      -0.194 -10.582 -33.747  1.00 89.71           C  
ATOM   1373  OG1 THR A 366       1.667  -9.461 -32.722  1.00 89.71           O  
ATOM   1374  N   LEU A 367       0.125  -9.525 -29.139  1.00 79.02           N  
ATOM   1375  CA  LEU A 367       0.908  -9.238 -27.937  1.00 79.02           C  
ATOM   1376  C   LEU A 367       2.203 -10.074 -27.992  1.00 79.02           C  
ATOM   1377  O   LEU A 367       2.099 -11.295 -28.129  1.00 79.02           O  
ATOM   1378  CB  LEU A 367       0.091  -9.606 -26.677  1.00 79.02           C  
ATOM   1379  CG  LEU A 367      -0.951  -8.540 -26.264  1.00 79.02           C  
ATOM   1380  CD1 LEU A 367      -2.236  -8.603 -27.118  1.00 79.02           C  
ATOM   1381  CD2 LEU A 367      -1.252  -8.610 -24.752  1.00 79.02           C  
ATOM   1382  N   PRO A 368       3.394  -9.433 -27.878  1.00 57.98           N  
ATOM   1383  CA  PRO A 368       4.662 -10.164 -27.742  1.00 57.98           C  
ATOM   1384  C   PRO A 368       4.722 -10.883 -26.384  1.00 57.98           C  
ATOM   1385  O   PRO A 368       4.731 -10.225 -25.343  1.00 57.98           O  
ATOM   1386  CB  PRO A 368       5.732  -9.073 -27.900  1.00 57.98           C  
ATOM   1387  CG  PRO A 368       5.071  -7.801 -27.395  1.00 57.98           C  
ATOM   1388  CD  PRO A 368       3.605  -7.987 -27.778  1.00 57.98           C  
ATOM   1389  N   THR A 369       4.687 -12.224 -26.435  1.00 41.72           N  
ATOM   1390  CA  THR A 369       4.639 -13.102 -25.268  1.00 41.72           C  
ATOM   1391  C   THR A 369       5.911 -12.963 -24.403  1.00 41.72           C  
ATOM   1392  O   THR A 369       7.014 -13.267 -24.860  1.00 41.72           O  
ATOM   1393  CB  THR A 369       4.466 -14.586 -25.695  1.00 41.72           C  
ATOM   1394  CG2 THR A 369       3.135 -14.843 -26.419  1.00 41.72           C  
ATOM   1395  OG1 THR A 369       5.515 -15.029 -26.539  1.00 41.72           O  
ATOM   1396  N   GLY A 370       5.706 -12.485 -23.164  1.00 35.94           N  
ATOM   1397  CA  GLY A 370       6.752 -12.323 -22.158  1.00 35.94           C  
ATOM   1398  C   GLY A 370       7.197 -13.701 -21.648  1.00 35.94           C  
ATOM   1399  O   GLY A 370       6.397 -14.636 -21.582  1.00 35.94           O  
ATOM   1400  N   SER A 371       8.485 -13.807 -21.293  1.00 29.43           N  
ATOM   1401  CA  SER A 371       9.140 -15.042 -20.864  1.00 29.43           C  
ATOM   1402  C   SER A 371       8.597 -15.597 -19.531  1.00 29.43           C  
ATOM   1403  O   SER A 371       8.633 -14.901 -18.516  1.00 29.43           O  
ATOM   1404  CB  SER A 371      10.665 -14.803 -20.834  1.00 29.43           C  
ATOM   1405  OG  SER A 371      11.043 -13.831 -19.877  1.00 29.43           O  
ATOM   1406  N   GLY A 372       8.138 -16.857 -19.579  1.00 32.20           N  
ATOM   1407  CA  GLY A 372       7.776 -17.666 -18.419  1.00 32.20           C  
ATOM   1408  C   GLY A 372       8.547 -18.983 -18.557  1.00 32.20           C  
ATOM   1409  O   GLY A 372       8.564 -19.580 -19.634  1.00 32.20           O  
ATOM   1410  N   GLY A 373       9.179 -19.430 -17.460  1.00 29.46           N  
ATOM   1411  CA  GLY A 373      10.061 -20.600 -17.435  1.00 29.46           C  
ATOM   1412  C   GLY A 373       9.318 -21.872 -17.003  1.00 29.46           C  
ATOM   1413  O   GLY A 373       8.181 -21.819 -16.529  1.00 29.46           O  
ATOM   1414  N   SER A 374      10.021 -23.011 -17.148  1.00 33.26           N  
ATOM   1415  CA  SER A 374       9.638 -24.395 -16.827  1.00 33.26           C  
ATOM   1416  C   SER A 374       8.601 -24.974 -17.823  1.00 33.26           C  
ATOM   1417  O   SER A 374       7.670 -24.264 -18.195  1.00 33.26           O  
ATOM   1418  CB  SER A 374       9.181 -24.513 -15.351  1.00 33.26           C  
ATOM   1419  OG  SER A 374       9.099 -25.858 -14.924  1.00 33.26           O  
ATOM   1420  N   GLY A 375       8.705 -26.239 -18.272  1.00 30.10           N  
ATOM   1421  CA  GLY A 375       9.666 -27.286 -17.926  1.00 30.10           C  
ATOM   1422  C   GLY A 375       8.853 -28.484 -17.429  1.00 30.10           C  
ATOM   1423  O   GLY A 375       8.127 -28.368 -16.441  1.00 30.10           O  
ATOM   1424  N   GLY A 376       9.005 -29.634 -18.101  1.00 32.56           N  
ATOM   1425  CA  GLY A 376       8.276 -30.863 -17.794  1.00 32.56           C  
ATOM   1426  C   GLY A 376       8.193 -31.712 -19.069  1.00 32.56           C  
ATOM   1427  O   GLY A 376       8.128 -31.178 -20.177  1.00 32.56           O  
ATOM   1428  N   MET A 377       8.194 -33.041 -18.889  1.00 32.36           N  
ATOM   1429  CA  MET A 377       8.237 -34.047 -19.955  1.00 32.36           C  
ATOM   1430  C   MET A 377       7.141 -35.107 -19.745  1.00 32.36           C  
ATOM   1431  O   MET A 377       6.697 -35.326 -18.617  1.00 32.36           O  
ATOM   1432  CB  MET A 377       9.635 -34.710 -19.953  1.00 32.36           C  
ATOM   1433  CG  MET A 377      10.773 -33.794 -20.441  1.00 32.36           C  
ATOM   1434  SD  MET A 377      12.441 -34.298 -19.930  1.00 32.36           S  
ATOM   1435  CE  MET A 377      12.569 -35.925 -20.718  1.00 32.36           C  
ATOM   1436  N   GLY A 378       6.769 -35.770 -20.851  1.00 34.10           N  
ATOM   1437  CA  GLY A 378       5.789 -36.856 -20.920  1.00 34.10           C  
ATOM   1438  C   GLY A 378       4.501 -36.323 -21.578  1.00 34.10           C  
ATOM   1439  O   GLY A 378       4.125 -35.189 -21.287  1.00 34.10           O  
ATOM   1440  N   SER A 379       3.750 -37.035 -22.447  1.00 32.67           N  
ATOM   1441  CA  SER A 379       3.730 -38.409 -22.983  1.00 32.67           C  
ATOM   1442  C   SER A 379       2.558 -39.200 -22.377  1.00 32.67           C  
ATOM   1443  O   SER A 379       2.488 -39.348 -21.157  1.00 32.67           O  
ATOM   1444  CB  SER A 379       5.061 -39.194 -22.970  1.00 32.67           C  
ATOM   1445  OG  SER A 379       4.960 -40.395 -23.710  1.00 32.67           O  
ATOM   1446  N   GLY A 380       1.673 -39.694 -23.262  1.00 31.63           N  
ATOM   1447  CA  GLY A 380       0.440 -40.412 -22.931  1.00 31.63           C  
ATOM   1448  C   GLY A 380      -0.709 -39.423 -22.638  1.00 31.63           C  
ATOM   1449  O   GLY A 380      -0.467 -38.284 -22.241  1.00 31.63           O  
ATOM   1450  N   GLY A 381      -1.983 -39.819 -22.799  1.00 30.14           N  
ATOM   1451  CA  GLY A 381      -2.448 -41.111 -23.294  1.00 30.14           C  
ATOM   1452  C   GLY A 381      -3.912 -41.236 -22.863  1.00 30.14           C  
ATOM   1453  O   GLY A 381      -4.189 -41.389 -21.674  1.00 30.14           O  
ATOM   1454  N   GLY A 382      -4.839 -41.176 -23.835  1.00 31.53           N  
ATOM   1455  CA  GLY A 382      -6.291 -41.178 -23.616  1.00 31.53           C  
ATOM   1456  C   GLY A 382      -6.803 -39.796 -23.150  1.00 31.53           C  
ATOM   1457  O   GLY A 382      -6.012 -38.905 -22.842  1.00 31.53           O  
ATOM   1458  N   GLY A 383      -8.125 -39.560 -23.086  1.00 29.64           N  
ATOM   1459  CA  GLY A 383      -9.212 -40.471 -23.439  1.00 29.64           C  
ATOM   1460  C   GLY A 383     -10.248 -40.418 -22.315  1.00 29.64           C  
ATOM   1461  O   GLY A 383     -10.216 -41.256 -21.414  1.00 29.64           O  
ATOM   1462  N   GLY A 384     -11.176 -39.451 -22.383  1.00 32.31           N  
ATOM   1463  CA  GLY A 384     -12.270 -39.333 -21.424  1.00 32.31           C  
ATOM   1464  C   GLY A 384     -13.106 -38.094 -21.756  1.00 32.31           C  
ATOM   1465  O   GLY A 384     -12.566 -37.060 -22.156  1.00 32.31           O  
ATOM   1466  N   SER A 385     -14.426 -38.206 -21.544  1.00 34.11           N  
ATOM   1467  CA  SER A 385     -15.408 -37.133 -21.707  1.00 34.11           C  
ATOM   1468  C   SER A 385     -15.909 -36.691 -20.322  1.00 34.11           C  
ATOM   1469  O   SER A 385     -16.177 -37.540 -19.472  1.00 34.11           O  
ATOM   1470  CB  SER A 385     -16.562 -37.656 -22.592  1.00 34.11           C  
ATOM   1471  OG  SER A 385     -17.568 -36.681 -22.795  1.00 34.11           O  
ATOM   1472  N   GLY A 386     -16.063 -35.371 -20.142  1.00 33.42           N  
ATOM   1473  CA  GLY A 386     -16.629 -34.794 -18.931  1.00 33.42           C  
ATOM   1474  C   GLY A 386     -16.787 -33.293 -19.174  1.00 33.42           C  
ATOM   1475  O   GLY A 386     -15.820 -32.619 -19.531  1.00 33.42           O  
ATOM   1476  N   GLY A 387     -18.008 -32.776 -18.960  1.00 29.33           N  
ATOM   1477  CA  GLY A 387     -18.341 -31.363 -19.133  1.00 29.33           C  
ATOM   1478  C   GLY A 387     -18.230 -30.632 -17.788  1.00 29.33           C  
ATOM   1479  O   GLY A 387     -18.494 -31.211 -16.734  1.00 29.33           O  
ATOM   1480  N   GLY A 388     -17.876 -29.340 -17.848  1.00 31.85           N  
ATOM   1481  CA  GLY A 388     -17.820 -28.455 -16.690  1.00 31.85           C  
ATOM   1482  C   GLY A 388     -18.018 -27.023 -17.197  1.00 31.85           C  
ATOM   1483  O   GLY A 388     -17.331 -26.593 -18.125  1.00 31.85           O  
ATOM   1484  N   SER A 389     -18.947 -26.289 -16.564  1.00 30.60           N  
ATOM   1485  CA  SER A 389     -19.299 -24.904 -16.890  1.00 30.60           C  
ATOM   1486  C   SER A 389     -18.263 -23.901 -16.341  1.00 30.60           C  
ATOM   1487  O   SER A 389     -17.672 -24.150 -15.290  1.00 30.60           O  
ATOM   1488  CB  SER A 389     -20.713 -24.635 -16.329  1.00 30.60           C  
ATOM   1489  OG  SER A 389     -21.186 -23.345 -16.659  1.00 30.60           O  
ATOM   1490  N   GLY A 390     -18.096 -22.770 -17.045  1.00 30.42           N  
ATOM   1491  CA  GLY A 390     -17.208 -21.691 -16.622  1.00 30.42           C  
ATOM   1492  C   GLY A 390     -17.056 -20.721 -17.792  1.00 30.42           C  
ATOM   1493  O   GLY A 390     -16.054 -20.770 -18.504  1.00 30.42           O  
ATOM   1494  N   GLY A 391     -18.057 -19.847 -17.990  1.00 27.90           N  
ATOM   1495  CA  GLY A 391     -18.101 -18.900 -19.103  1.00 27.90           C  
ATOM   1496  C   GLY A 391     -17.323 -17.615 -18.783  1.00 27.90           C  
ATOM   1497  O   GLY A 391     -17.323 -17.141 -17.647  1.00 27.90           O  
ATOM   1498  N   LYS A 392     -16.731 -17.027 -19.835  1.00 31.92           N  
ATOM   1499  CA  LYS A 392     -16.160 -15.680 -19.876  1.00 31.92           C  
ATOM   1500  C   LYS A 392     -16.441 -15.052 -21.250  1.00 31.92           C  
ATOM   1501  O   LYS A 392     -16.663 -15.774 -22.223  1.00 31.92           O  
ATOM   1502  CB  LYS A 392     -14.661 -15.684 -19.489  1.00 31.92           C  
ATOM   1503  CG  LYS A 392     -14.443 -15.349 -18.002  1.00 31.92           C  
ATOM   1504  CD  LYS A 392     -12.972 -15.350 -17.567  1.00 31.92           C  
ATOM   1505  CE  LYS A 392     -12.817 -14.911 -16.101  1.00 31.92           C  
ATOM   1506  NZ  LYS A 392     -11.423 -15.015 -15.635  1.00 31.92           N  
ATOM   1507  N   GLY A 393     -16.485 -13.708 -21.263  1.00 33.26           N  
ATOM   1508  CA  GLY A 393     -17.049 -12.867 -22.323  1.00 33.26           C  
ATOM   1509  C   GLY A 393     -16.464 -13.102 -23.723  1.00 33.26           C  
ATOM   1510  O   GLY A 393     -15.287 -13.427 -23.881  1.00 33.26           O  
ATOM   1511  N   LYS A 394     -17.317 -12.870 -24.735  1.00 38.66           N  
ATOM   1512  CA  LYS A 394     -17.021 -12.933 -26.167  1.00 38.66           C  
ATOM   1513  C   LYS A 394     -16.339 -11.623 -26.619  1.00 38.66           C  
ATOM   1514  O   LYS A 394     -16.925 -10.842 -27.368  1.00 38.66           O  
ATOM   1515  CB  LYS A 394     -18.350 -13.239 -26.899  1.00 38.66           C  
ATOM   1516  CG  LYS A 394     -18.241 -13.517 -28.411  1.00 38.66           C  
ATOM   1517  CD  LYS A 394     -19.623 -13.736 -29.048  1.00 38.66           C  
ATOM   1518  CE  LYS A 394     -19.551 -13.984 -30.562  1.00 38.66           C  
ATOM   1519  NZ  LYS A 394     -20.893 -14.152 -31.149  1.00 38.66           N  
ATOM   1520  N   GLY A 395     -15.116 -11.396 -26.113  1.00 47.36           N  
ATOM   1521  CA  GLY A 395     -14.313 -10.214 -26.402  1.00 47.36           C  
ATOM   1522  C   GLY A 395     -13.608 -10.403 -27.747  1.00 47.36           C  
ATOM   1523  O   GLY A 395     -13.103 -11.487 -28.045  1.00 47.36           O  
ATOM   1524  N   GLY A 396     -13.553  -9.321 -28.537  1.00 64.05           N  
ATOM   1525  CA  GLY A 396     -12.881  -9.289 -29.832  1.00 64.05           C  
ATOM   1526  C   GLY A 396     -11.363  -9.118 -29.657  1.00 64.05           C  
ATOM   1527  O   GLY A 396     -10.880  -8.741 -28.589  1.00 64.05           O  
ATOM   1528  N   CYS A 397     -10.624  -9.388 -30.742  1.00 77.84           N  
ATOM   1529  CA  CYS A 397      -9.172  -9.239 -30.837  1.00 77.84           C  
ATOM   1530  C   CYS A 397      -8.879  -7.862 -31.470  1.00 77.84           C  
ATOM   1531  O   CYS A 397      -9.228  -7.698 -32.641  1.00 77.84           O  
ATOM   1532  CB  CYS A 397      -8.584 -10.344 -31.738  1.00 77.84           C  
ATOM   1533  SG  CYS A 397      -8.719 -11.954 -30.914  1.00 77.84           S  
ATOM   1534  N   PRO A 398      -8.260  -6.907 -30.725  1.00 89.08           N  
ATOM   1535  CA  PRO A 398      -7.898  -5.568 -31.248  1.00 89.08           C  
ATOM   1536  C   PRO A 398      -7.185  -5.590 -32.611  1.00 89.08           C  
ATOM   1537  O   PRO A 398      -6.310  -6.428 -32.811  1.00 89.08           O  
ATOM   1538  CB  PRO A 398      -7.010  -4.961 -30.149  1.00 89.08           C  
ATOM   1539  CG  PRO A 398      -7.439  -5.657 -28.873  1.00 89.08           C  
ATOM   1540  CD  PRO A 398      -7.805  -7.059 -29.340  1.00 89.08           C  
ATOM   1541  N   ALA A 399      -7.619  -4.720 -33.533  1.00 93.89           N  
ATOM   1542  CA  ALA A 399      -7.133  -4.686 -34.912  1.00 93.89           C  
ATOM   1543  C   ALA A 399      -6.987  -3.241 -35.392  1.00 93.89           C  
ATOM   1544  O   ALA A 399      -7.734  -2.383 -34.928  1.00 93.89           O  
ATOM   1545  CB  ALA A 399      -8.103  -5.471 -35.809  1.00 93.89           C  
ATOM   1546  N   VAL A 400      -6.045  -3.017 -36.325  1.00 95.08           N  
ATOM   1547  CA  VAL A 400      -5.761  -1.717 -36.935  1.00 95.08           C  
ATOM   1548  C   VAL A 400      -5.965  -1.823 -38.459  1.00 95.08           C  
ATOM   1549  O   VAL A 400      -5.405  -2.718 -39.091  1.00 95.08           O  
ATOM   1550  CB  VAL A 400      -4.295  -1.245 -36.687  1.00 95.08           C  
ATOM   1551  CG1 VAL A 400      -4.052   0.205 -37.154  1.00 95.08           C  
ATOM   1552  CG2 VAL A 400      -3.869  -1.375 -35.215  1.00 95.08           C  
ATOM   1553  N   ARG A 401      -6.748  -0.885 -39.014  1.00 96.14           N  
ATOM   1554  CA  ARG A 401      -6.988  -0.710 -40.443  1.00 96.14           C  
ATOM   1555  C   ARG A 401      -5.875   0.147 -41.049  1.00 96.14           C  
ATOM   1556  O   ARG A 401      -5.711   1.299 -40.642  1.00 96.14           O  
ATOM   1557  CB  ARG A 401      -8.359  -0.041 -40.644  1.00 96.14           C  
ATOM   1558  CG  ARG A 401      -8.838   0.034 -42.106  1.00 96.14           C  
ATOM   1559  CD  ARG A 401     -10.203   0.729 -42.188  1.00 96.14           C  
ATOM   1560  NE  ARG A 401     -10.719   0.847 -43.561  1.00 96.14           N  
ATOM   1561  NH1 ARG A 401     -12.967   1.315 -43.021  1.00 96.14           N  
ATOM   1562  NH2 ARG A 401     -12.299   1.179 -45.220  1.00 96.14           N  
ATOM   1563  CZ  ARG A 401     -11.991   1.112 -43.920  1.00 96.14           C  
ATOM   1564  N   LEU A 402      -5.153  -0.433 -42.016  1.00 96.14           N  
ATOM   1565  CA  LEU A 402      -4.052   0.211 -42.722  1.00 96.14           C  
ATOM   1566  C   LEU A 402      -4.327   0.189 -44.222  1.00 96.14           C  
ATOM   1567  O   LEU A 402      -4.872  -0.791 -44.723  1.00 96.14           O  
ATOM   1568  CB  LEU A 402      -2.738  -0.547 -42.441  1.00 96.14           C  
ATOM   1569  CG  LEU A 402      -2.347  -0.669 -40.958  1.00 96.14           C  
ATOM   1570  CD1 LEU A 402      -1.062  -1.497 -40.812  1.00 96.14           C  
ATOM   1571  CD2 LEU A 402      -2.228   0.703 -40.282  1.00 96.14           C  
ATOM   1572  N   LYS A 403      -3.878   1.251 -44.898  1.00 95.97           N  
ATOM   1573  CA  LYS A 403      -3.853   1.383 -46.348  1.00 95.97           C  
ATOM   1574  C   LYS A 403      -2.420   1.742 -46.723  1.00 95.97           C  
ATOM   1575  O   LYS A 403      -1.967   2.794 -46.290  1.00 95.97           O  
ATOM   1576  CB  LYS A 403      -4.862   2.472 -46.754  1.00 95.97           C  
ATOM   1577  CG  LYS A 403      -4.928   2.765 -48.259  1.00 95.97           C  
ATOM   1578  CD  LYS A 403      -6.059   3.751 -48.580  1.00 95.97           C  
ATOM   1579  CE  LYS A 403      -6.449   3.746 -50.063  1.00 95.97           C  
ATOM   1580  NZ  LYS A 403      -7.736   4.432 -50.276  1.00 95.97           N  
ATOM   1581  N   ALA A 404      -1.724   0.871 -47.471  1.00 96.53           N  
ATOM   1582  CA  ALA A 404      -0.297   1.031 -47.744  1.00 96.53           C  
ATOM   1583  C   ALA A 404       0.093   0.525 -49.135  1.00 96.53           C  
ATOM   1584  O   ALA A 404      -0.478  -0.449 -49.625  1.00 96.53           O  
ATOM   1585  CB  ALA A 404       0.512   0.314 -46.651  1.00 96.53           C  
ATOM   1586  N   ARG A 405       1.096   1.199 -49.715  1.00 94.91           N  
ATOM   1587  CA  ARG A 405       1.741   0.845 -50.970  1.00 94.91           C  
ATOM   1588  C   ARG A 405       3.251   1.026 -50.807  1.00 94.91           C  
ATOM   1589  O   ARG A 405       3.689   2.105 -50.407  1.00 94.91           O  
ATOM   1590  CB  ARG A 405       1.202   1.733 -52.112  1.00 94.91           C  
ATOM   1591  CG  ARG A 405       1.814   1.417 -53.490  1.00 94.91           C  
ATOM   1592  CD  ARG A 405       1.302   2.302 -54.635  1.00 94.91           C  
ATOM   1593  NE  ARG A 405       1.758   3.699 -54.544  1.00 94.91           N  
ATOM   1594  NH1 ARG A 405       0.700   4.522 -56.487  1.00 94.91           N  
ATOM   1595  NH2 ARG A 405       2.046   5.891 -55.215  1.00 94.91           N  
ATOM   1596  CZ  ARG A 405       1.494   4.691 -55.417  1.00 94.91           C  
ATOM   1597  N   TYR A 406       4.003  -0.004 -51.214  1.00 94.56           N  
ATOM   1598  CA  TYR A 406       5.444   0.049 -51.408  1.00 94.56           C  
ATOM   1599  C   TYR A 406       5.734  -0.047 -52.914  1.00 94.56           C  
ATOM   1600  O   TYR A 406       5.052  -0.785 -53.624  1.00 94.56           O  
ATOM   1601  CB  TYR A 406       6.096  -1.104 -50.624  1.00 94.56           C  
ATOM   1602  CG  TYR A 406       7.612  -1.049 -50.536  1.00 94.56           C  
ATOM   1603  CD1 TYR A 406       8.409  -1.935 -51.290  1.00 94.56           C  
ATOM   1604  CD2 TYR A 406       8.228  -0.144 -49.647  1.00 94.56           C  
ATOM   1605  CE1 TYR A 406       9.807  -1.947 -51.114  1.00 94.56           C  
ATOM   1606  CE2 TYR A 406       9.626  -0.144 -49.484  1.00 94.56           C  
ATOM   1607  OH  TYR A 406      11.764  -1.094 -50.013  1.00 94.56           O  
ATOM   1608  CZ  TYR A 406      10.415  -1.059 -50.205  1.00 94.56           C  
ATOM   1609  N   GLN A 407       6.742   0.703 -53.373  1.00 91.58           N  
ATOM   1610  CA  GLN A 407       7.201   0.722 -54.758  1.00 91.58           C  
ATOM   1611  C   GLN A 407       8.726   0.704 -54.782  1.00 91.58           C  
ATOM   1612  O   GLN A 407       9.339   1.596 -54.202  1.00 91.58           O  
ATOM   1613  CB  GLN A 407       6.671   1.977 -55.482  1.00 91.58           C  
ATOM   1614  CG  GLN A 407       5.198   1.869 -55.906  1.00 91.58           C  
ATOM   1615  CD  GLN A 407       4.719   3.142 -56.599  1.00 91.58           C  
ATOM   1616  NE2 GLN A 407       4.214   3.016 -57.827  1.00 91.58           N  
ATOM   1617  OE1 GLN A 407       4.784   4.227 -56.025  1.00 91.58           O  
ATOM   1618  N   THR A 408       9.289  -0.276 -55.500  1.00 90.70           N  
ATOM   1619  CA  THR A 408      10.712  -0.364 -55.815  1.00 90.70           C  
ATOM   1620  C   THR A 408      10.863  -0.083 -57.320  1.00 90.70           C  
ATOM   1621  O   THR A 408      10.255  -0.787 -58.128  1.00 90.70           O  
ATOM   1622  CB  THR A 408      11.261  -1.783 -55.519  1.00 90.70           C  
ATOM   1623  CG2 THR A 408      12.737  -2.001 -55.895  1.00 90.70           C  
ATOM   1624  OG1 THR A 408      11.147  -2.030 -54.134  1.00 90.70           O  
ATOM   1625  N   MET A 409      11.645   0.953 -57.659  1.00 88.36           N  
ATOM   1626  CA  MET A 409      11.842   1.425 -59.027  1.00 88.36           C  
ATOM   1627  C   MET A 409      13.334   1.408 -59.365  1.00 88.36           C  
ATOM   1628  O   MET A 409      14.098   2.168 -58.771  1.00 88.36           O  
ATOM   1629  CB  MET A 409      11.260   2.847 -59.180  1.00 88.36           C  
ATOM   1630  CG  MET A 409       9.743   2.921 -58.936  1.00 88.36           C  
ATOM   1631  SD  MET A 409       8.981   4.516 -59.345  1.00 88.36           S  
ATOM   1632  CE  MET A 409       9.707   5.566 -58.059  1.00 88.36           C  
ATOM   1633  N   SER A 410      13.705   0.567 -60.345  1.00 90.77           N  
ATOM   1634  CA  SER A 410      15.031   0.550 -60.959  1.00 90.77           C  
ATOM   1635  C   SER A 410      15.145   1.716 -61.951  1.00 90.77           C  
ATOM   1636  O   SER A 410      14.327   1.816 -62.864  1.00 90.77           O  
ATOM   1637  CB  SER A 410      15.256  -0.798 -61.670  1.00 90.77           C  
ATOM   1638  OG  SER A 410      15.552  -1.807 -60.726  1.00 90.77           O  
ATOM   1639  N   ILE A 411      16.143   2.580 -61.734  1.00 92.73           N  
ATOM   1640  CA  ILE A 411      16.399   3.775 -62.530  1.00 92.73           C  
ATOM   1641  C   ILE A 411      17.771   3.608 -63.200  1.00 92.73           C  
ATOM   1642  O   ILE A 411      18.753   3.350 -62.508  1.00 92.73           O  
ATOM   1643  CB  ILE A 411      16.408   5.045 -61.629  1.00 92.73           C  
ATOM   1644  CG1 ILE A 411      15.017   5.306 -61.003  1.00 92.73           C  
ATOM   1645  CG2 ILE A 411      16.910   6.316 -62.346  1.00 92.73           C  
ATOM   1646  CD1 ILE A 411      15.058   6.184 -59.745  1.00 92.73           C  
ATOM   1647  N   LEU A 412      17.808   3.762 -64.532  1.00 93.65           N  
ATOM   1648  CA  LEU A 412      19.019   3.667 -65.353  1.00 93.65           C  
ATOM   1649  C   LEU A 412      19.896   4.939 -65.244  1.00 93.65           C  
ATOM   1650  O   LEU A 412      19.398   5.980 -64.811  1.00 93.65           O  
ATOM   1651  CB  LEU A 412      18.600   3.436 -66.826  1.00 93.65           C  
ATOM   1652  CG  LEU A 412      17.808   2.141 -67.095  1.00 93.65           C  
ATOM   1653  CD1 LEU A 412      17.307   2.111 -68.550  1.00 93.65           C  
ATOM   1654  CD2 LEU A 412      18.595   0.864 -66.735  1.00 93.65           C  
ATOM   1655  N   PRO A 413      21.158   4.872 -65.737  1.00 92.72           N  
ATOM   1656  CA  PRO A 413      21.937   6.071 -66.117  1.00 92.72           C  
ATOM   1657  C   PRO A 413      21.193   6.984 -67.113  1.00 92.72           C  
ATOM   1658  O   PRO A 413      20.530   6.478 -68.021  1.00 92.72           O  
ATOM   1659  CB  PRO A 413      23.220   5.488 -66.737  1.00 92.72           C  
ATOM   1660  CG  PRO A 413      23.361   4.110 -66.119  1.00 92.72           C  
ATOM   1661  CD  PRO A 413      21.917   3.648 -65.997  1.00 92.72           C  
ATOM   1662  N   MET A 414      21.297   8.306 -66.895  1.00 91.36           N  
ATOM   1663  CA  MET A 414      20.588   9.368 -67.622  1.00 91.36           C  
ATOM   1664  C   MET A 414      20.761   9.349 -69.154  1.00 91.36           C  
ATOM   1665  O   MET A 414      19.838   9.753 -69.860  1.00 91.36           O  
ATOM   1666  CB  MET A 414      20.985  10.730 -67.007  1.00 91.36           C  
ATOM   1667  CG  MET A 414      20.229  11.959 -67.550  1.00 91.36           C  
ATOM   1668  SD  MET A 414      18.420  11.912 -67.388  1.00 91.36           S  
ATOM   1669  CE  MET A 414      18.260  11.945 -65.585  1.00 91.36           C  
ATOM   1670  N   GLU A 415      21.911   8.846 -69.634  1.00 91.53           N  
ATOM   1671  CA  GLU A 415      22.243   8.628 -71.043  1.00 91.53           C  
ATOM   1672  C   GLU A 415      21.252   7.705 -71.779  1.00 91.53           C  
ATOM   1673  O   GLU A 415      20.969   7.957 -72.950  1.00 91.53           O  
ATOM   1674  CB  GLU A 415      23.681   8.069 -71.166  1.00 91.53           C  
ATOM   1675  CG  GLU A 415      24.810   9.014 -70.679  1.00 91.53           C  
ATOM   1676  CD  GLU A 415      25.160   9.013 -69.176  1.00 91.53           C  
ATOM   1677  OE1 GLU A 415      26.046   9.820 -68.824  1.00 91.53           O  
ATOM   1678  OE2 GLU A 415      24.566   8.234 -68.397  1.00 91.53           O  
ATOM   1679  N   LEU A 416      20.728   6.680 -71.081  1.00 93.47           N  
ATOM   1680  CA  LEU A 416      19.754   5.723 -71.614  1.00 93.47           C  
ATOM   1681  C   LEU A 416      18.318   6.282 -71.676  1.00 93.47           C  
ATOM   1682  O   LEU A 416      17.524   5.761 -72.457  1.00 93.47           O  
ATOM   1683  CB  LEU A 416      19.808   4.408 -70.800  1.00 93.47           C  
ATOM   1684  CG  LEU A 416      21.171   3.675 -70.855  1.00 93.47           C  
ATOM   1685  CD1 LEU A 416      21.178   2.427 -69.946  1.00 93.47           C  
ATOM   1686  CD2 LEU A 416      21.602   3.332 -72.297  1.00 93.47           C  
ATOM   1687  N   TYR A 417      18.019   7.338 -70.898  1.00 95.82           N  
ATOM   1688  CA  TYR A 417      16.744   8.057 -70.948  1.00 95.82           C  
ATOM   1689  C   TYR A 417      16.790   9.312 -71.839  1.00 95.82           C  
ATOM   1690  O   TYR A 417      15.729   9.903 -72.030  1.00 95.82           O  
ATOM   1691  CB  TYR A 417      16.316   8.484 -69.527  1.00 95.82           C  
ATOM   1692  CG  TYR A 417      15.990   7.377 -68.547  1.00 95.82           C  
ATOM   1693  CD1 TYR A 417      14.915   6.500 -68.804  1.00 95.82           C  
ATOM   1694  CD2 TYR A 417      16.711   7.263 -67.341  1.00 95.82           C  
ATOM   1695  CE1 TYR A 417      14.582   5.495 -67.877  1.00 95.82           C  
ATOM   1696  CE2 TYR A 417      16.367   6.268 -66.409  1.00 95.82           C  
ATOM   1697  OH  TYR A 417      15.031   4.366 -65.808  1.00 95.82           O  
ATOM   1698  CZ  TYR A 417      15.321   5.367 -66.686  1.00 95.82           C  
ATOM   1699  N   LYS A 418      17.974   9.734 -72.325  1.00 94.78           N  
ATOM   1700  CA  LYS A 418      18.182  11.036 -72.973  1.00 94.78           C  
ATOM   1701  C   LYS A 418      17.306  11.291 -74.212  1.00 94.78           C  
ATOM   1702  O   LYS A 418      16.676  12.345 -74.274  1.00 94.78           O  
ATOM   1703  CB  LYS A 418      19.684  11.290 -73.242  1.00 94.78           C  
ATOM   1704  CG  LYS A 418      19.965  12.639 -73.939  1.00 94.78           C  
ATOM   1705  CD  LYS A 418      21.443  13.053 -73.935  1.00 94.78           C  
ATOM   1706  CE  LYS A 418      21.650  14.383 -74.679  1.00 94.78           C  
ATOM   1707  NZ  LYS A 418      23.040  14.861 -74.596  1.00 94.78           N  
ATOM   1708  N   GLU A 419      17.253  10.332 -75.152  1.00 96.06           N  
ATOM   1709  CA  GLU A 419      16.445  10.458 -76.369  1.00 96.06           C  
ATOM   1710  C   GLU A 419      14.927  10.422 -76.085  1.00 96.06           C  
ATOM   1711  O   GLU A 419      14.171  11.089 -76.789  1.00 96.06           O  
ATOM   1712  CB  GLU A 419      16.884   9.393 -77.394  1.00 96.06           C  
ATOM   1713  CG  GLU A 419      16.273   9.615 -78.797  1.00 96.06           C  
ATOM   1714  CD  GLU A 419      16.710   8.623 -79.884  1.00 96.06           C  
ATOM   1715  OE1 GLU A 419      16.355   8.902 -81.050  1.00 96.06           O  
ATOM   1716  OE2 GLU A 419      17.346   7.593 -79.564  1.00 96.06           O  
ATOM   1717  N   PHE A 420      14.520   9.691 -75.032  1.00 97.38           N  
ATOM   1718  CA  PHE A 420      13.156   9.675 -74.507  1.00 97.38           C  
ATOM   1719  C   PHE A 420      12.739  10.995 -73.830  1.00 97.38           C  
ATOM   1720  O   PHE A 420      11.620  11.451 -74.057  1.00 97.38           O  
ATOM   1721  CB  PHE A 420      12.958   8.426 -73.619  1.00 97.38           C  
ATOM   1722  CG  PHE A 420      11.666   8.364 -72.822  1.00 97.38           C  
ATOM   1723  CD1 PHE A 420      11.697   8.334 -71.412  1.00 97.38           C  
ATOM   1724  CD2 PHE A 420      10.421   8.371 -73.484  1.00 97.38           C  
ATOM   1725  CE1 PHE A 420      10.507   8.308 -70.700  1.00 97.38           C  
ATOM   1726  CE2 PHE A 420       9.244   8.355 -72.748  1.00 97.38           C  
ATOM   1727  CZ  PHE A 420       9.288   8.318 -71.361  1.00 97.38           C  
ATOM   1728  N   ALA A 421      13.656  11.606 -73.058  1.00 96.46           N  
ATOM   1729  CA  ALA A 421      13.486  12.921 -72.439  1.00 96.46           C  
ATOM   1730  C   ALA A 421      13.348  14.039 -73.480  1.00 96.46           C  
ATOM   1731  O   ALA A 421      12.462  14.877 -73.336  1.00 96.46           O  
ATOM   1732  CB  ALA A 421      14.664  13.208 -71.494  1.00 96.46           C  
ATOM   1733  N   GLU A 422      14.186  13.987 -74.532  1.00 96.51           N  
ATOM   1734  CA  GLU A 422      14.122  14.864 -75.701  1.00 96.51           C  
ATOM   1735  C   GLU A 422      12.828  14.693 -76.510  1.00 96.51           C  
ATOM   1736  O   GLU A 422      12.261  15.708 -76.912  1.00 96.51           O  
ATOM   1737  CB  GLU A 422      15.363  14.659 -76.588  1.00 96.51           C  
ATOM   1738  CG  GLU A 422      16.654  15.225 -75.957  1.00 96.51           C  
ATOM   1739  CD  GLU A 422      17.948  14.965 -76.746  1.00 96.51           C  
ATOM   1740  OE1 GLU A 422      18.989  15.466 -76.270  1.00 96.51           O  
ATOM   1741  OE2 GLU A 422      17.903  14.286 -77.796  1.00 96.51           O  
ATOM   1742  N   TYR A 423      12.349  13.447 -76.689  1.00 97.48           N  
ATOM   1743  CA  TYR A 423      11.055  13.167 -77.318  1.00 97.48           C  
ATOM   1744  C   TYR A 423       9.888  13.812 -76.547  1.00 97.48           C  
ATOM   1745  O   TYR A 423       9.089  14.509 -77.165  1.00 97.48           O  
ATOM   1746  CB  TYR A 423      10.833  11.652 -77.549  1.00 97.48           C  
ATOM   1747  CG  TYR A 423       9.461  11.332 -78.127  1.00 97.48           C  
ATOM   1748  CD1 TYR A 423       8.363  11.110 -77.266  1.00 97.48           C  
ATOM   1749  CD2 TYR A 423       9.252  11.381 -79.521  1.00 97.48           C  
ATOM   1750  CE1 TYR A 423       7.060  11.022 -77.787  1.00 97.48           C  
ATOM   1751  CE2 TYR A 423       7.949  11.266 -80.045  1.00 97.48           C  
ATOM   1752  OH  TYR A 423       5.584  11.054 -79.675  1.00 97.48           O  
ATOM   1753  CZ  TYR A 423       6.851  11.110 -79.175  1.00 97.48           C  
ATOM   1754  N   VAL A 424       9.827  13.579 -75.225  1.00 97.26           N  
ATOM   1755  CA  VAL A 424       8.794  14.115 -74.335  1.00 97.26           C  
ATOM   1756  C   VAL A 424       8.787  15.658 -74.283  1.00 97.26           C  
ATOM   1757  O   VAL A 424       7.707  16.245 -74.286  1.00 97.26           O  
ATOM   1758  CB  VAL A 424       8.934  13.520 -72.899  1.00 97.26           C  
ATOM   1759  CG1 VAL A 424       8.151  14.257 -71.790  1.00 97.26           C  
ATOM   1760  CG2 VAL A 424       8.539  12.031 -72.889  1.00 97.26           C  
ATOM   1761  N   THR A 425       9.978  16.279 -74.286  1.00 96.40           N  
ATOM   1762  CA  THR A 425      10.160  17.732 -74.245  1.00 96.40           C  
ATOM   1763  C   THR A 425       9.773  18.457 -75.553  1.00 96.40           C  
ATOM   1764  O   THR A 425       9.383  19.622 -75.478  1.00 96.40           O  
ATOM   1765  CB  THR A 425      11.620  18.098 -73.855  1.00 96.40           C  
ATOM   1766  CG2 THR A 425      11.951  19.596 -73.755  1.00 96.40           C  
ATOM   1767  OG1 THR A 425      11.897  17.545 -72.583  1.00 96.40           O  
ATOM   1768  N   ASN A 426       9.848  17.769 -76.706  1.00 95.93           N  
ATOM   1769  CA  ASN A 426       9.561  18.341 -78.028  1.00 95.93           C  
ATOM   1770  C   ASN A 426       8.200  17.906 -78.605  1.00 95.93           C  
ATOM   1771  O   ASN A 426       7.715  18.596 -79.499  1.00 95.93           O  
ATOM   1772  CB  ASN A 426      10.709  17.961 -78.997  1.00 95.93           C  
ATOM   1773  CG  ASN A 426      12.021  18.700 -78.700  1.00 95.93           C  
ATOM   1774  ND2 ASN A 426      13.123  17.967 -78.533  1.00 95.93           N  
ATOM   1775  OD1 ASN A 426      12.047  19.927 -78.644  1.00 95.93           O  
ATOM   1776  N   HSD A 427       7.610  16.795 -78.123  1.00 96.24           N  
ATOM   1777  CA  HSD A 427       6.415  16.174 -78.715  1.00 96.24           C  
ATOM   1778  C   HSD A 427       5.308  15.880 -77.690  1.00 96.24           C  
ATOM   1779  O   HSD A 427       4.479  15.006 -77.949  1.00 96.24           O  
ATOM   1780  CB  HSD A 427       6.809  14.913 -79.523  1.00 96.24           C  
ATOM   1781  CG  HSD A 427       7.846  15.152 -80.591  1.00 96.24           C  
ATOM   1782  CD2 HSD A 427       7.792  15.859 -81.772  1.00 96.24           C  
ATOM   1783  ND1 HSD A 427       9.130  14.642 -80.518  1.00 96.24           N  
ATOM   1784  CE1 HSD A 427       9.777  15.051 -81.613  1.00 96.24           C  
ATOM   1785  NE2 HSD A 427       9.028  15.795 -82.418  1.00 96.24           N  
ATOM   1786  N   TYR A 428       5.271  16.631 -76.573  1.00 96.52           N  
ATOM   1787  CA  TYR A 428       4.232  16.534 -75.536  1.00 96.52           C  
ATOM   1788  C   TYR A 428       2.793  16.759 -76.046  1.00 96.52           C  
ATOM   1789  O   TYR A 428       1.884  16.143 -75.495  1.00 96.52           O  
ATOM   1790  CB  TYR A 428       4.548  17.474 -74.351  1.00 96.52           C  
ATOM   1791  CG  TYR A 428       4.769  18.935 -74.706  1.00 96.52           C  
ATOM   1792  CD1 TYR A 428       6.076  19.458 -74.787  1.00 96.52           C  
ATOM   1793  CD2 TYR A 428       3.669  19.778 -74.958  1.00 96.52           C  
ATOM   1794  CE1 TYR A 428       6.278  20.814 -75.112  1.00 96.52           C  
ATOM   1795  CE2 TYR A 428       3.869  21.126 -75.291  1.00 96.52           C  
ATOM   1796  OH  TYR A 428       5.371  22.962 -75.674  1.00 96.52           O  
ATOM   1797  CZ  TYR A 428       5.175  21.649 -75.364  1.00 96.52           C  
ATOM   1798  N   ARG A 429       2.608  17.610 -77.078  1.00 95.88           N  
ATOM   1799  CA  ARG A 429       1.298  17.886 -77.677  1.00 95.88           C  
ATOM   1800  C   ARG A 429       0.698  16.651 -78.363  1.00 95.88           C  
ATOM   1801  O   ARG A 429      -0.469  16.347 -78.127  1.00 95.88           O  
ATOM   1802  CB  ARG A 429       1.352  19.040 -78.700  1.00 95.88           C  
ATOM   1803  CG  ARG A 429       1.942  20.375 -78.221  1.00 95.88           C  
ATOM   1804  CD  ARG A 429       1.486  21.509 -79.159  1.00 95.88           C  
ATOM   1805  NE  ARG A 429       2.267  22.748 -79.023  1.00 95.88           N  
ATOM   1806  NH1 ARG A 429       0.709  24.243 -79.972  1.00 95.88           N  
ATOM   1807  NH2 ARG A 429       2.813  24.972 -79.382  1.00 95.88           N  
ATOM   1808  CZ  ARG A 429       1.919  23.979 -79.454  1.00 95.88           C  
ATOM   1809  N   MET A 430       1.516  15.967 -79.184  1.00 95.18           N  
ATOM   1810  CA  MET A 430       1.141  14.745 -79.895  1.00 95.18           C  
ATOM   1811  C   MET A 430       0.978  13.549 -78.945  1.00 95.18           C  
ATOM   1812  O   MET A 430       0.054  12.761 -79.134  1.00 95.18           O  
ATOM   1813  CB  MET A 430       2.171  14.466 -81.011  1.00 95.18           C  
ATOM   1814  CG  MET A 430       1.840  13.264 -81.918  1.00 95.18           C  
ATOM   1815  SD  MET A 430       0.238  13.326 -82.774  1.00 95.18           S  
ATOM   1816  CE  MET A 430       0.524  14.716 -83.900  1.00 95.18           C  
ATOM   1817  N   LEU A 431       1.852  13.468 -77.926  1.00 95.89           N  
ATOM   1818  CA  LEU A 431       1.807  12.470 -76.861  1.00 95.89           C  
ATOM   1819  C   LEU A 431       0.497  12.541 -76.061  1.00 95.89           C  
ATOM   1820  O   LEU A 431      -0.163  11.517 -75.912  1.00 95.89           O  
ATOM   1821  CB  LEU A 431       3.061  12.623 -75.969  1.00 95.89           C  
ATOM   1822  CG  LEU A 431       3.230  11.548 -74.872  1.00 95.89           C  
ATOM   1823  CD1 LEU A 431       3.275  10.132 -75.469  1.00 95.89           C  
ATOM   1824  CD2 LEU A 431       4.468  11.830 -73.997  1.00 95.89           C  
ATOM   1825  N   CYS A 432       0.121  13.754 -75.618  1.00 95.98           N  
ATOM   1826  CA  CYS A 432      -1.130  14.018 -74.908  1.00 95.98           C  
ATOM   1827  C   CYS A 432      -2.367  13.788 -75.789  1.00 95.98           C  
ATOM   1828  O   CYS A 432      -3.305  13.166 -75.307  1.00 95.98           O  
ATOM   1829  CB  CYS A 432      -1.182  15.424 -74.288  1.00 95.98           C  
ATOM   1830  SG  CYS A 432      -0.042  15.525 -72.884  1.00 95.98           S  
ATOM   1831  N   ALA A 433      -2.343  14.244 -77.055  1.00 93.84           N  
ATOM   1832  CA  ALA A 433      -3.445  14.080 -78.013  1.00 93.84           C  
ATOM   1833  C   ALA A 433      -3.792  12.614 -78.338  1.00 93.84           C  
ATOM   1834  O   ALA A 433      -4.969  12.310 -78.528  1.00 93.84           O  
ATOM   1835  CB  ALA A 433      -3.122  14.854 -79.300  1.00 93.84           C  
ATOM   1836  N   VAL A 434      -2.773  11.738 -78.364  1.00 95.38           N  
ATOM   1837  CA  VAL A 434      -2.917  10.296 -78.563  1.00 95.38           C  
ATOM   1838  C   VAL A 434      -3.377   9.561 -77.282  1.00 95.38           C  
ATOM   1839  O   VAL A 434      -4.157   8.614 -77.388  1.00 95.38           O  
ATOM   1840  CB  VAL A 434      -1.585   9.682 -79.096  1.00 95.38           C  
ATOM   1841  CG1 VAL A 434      -1.469   8.150 -78.977  1.00 95.38           C  
ATOM   1842  CG2 VAL A 434      -1.341  10.092 -80.562  1.00 95.38           C  
ATOM   1843  N   LEU A 435      -2.904  10.009 -76.106  1.00 95.37           N  
ATOM   1844  CA  LEU A 435      -3.200   9.394 -74.808  1.00 95.37           C  
ATOM   1845  C   LEU A 435      -4.546   9.817 -74.197  1.00 95.37           C  
ATOM   1846  O   LEU A 435      -5.082   9.059 -73.392  1.00 95.37           O  
ATOM   1847  CB  LEU A 435      -2.072   9.738 -73.819  1.00 95.37           C  
ATOM   1848  CG  LEU A 435      -0.752   8.969 -74.028  1.00 95.37           C  
ATOM   1849  CD1 LEU A 435       0.314   9.518 -73.063  1.00 95.37           C  
ATOM   1850  CD2 LEU A 435      -0.916   7.441 -73.899  1.00 95.37           C  
ATOM   1851  N   GLU A 436      -5.058  11.005 -74.559  1.00 93.37           N  
ATOM   1852  CA  GLU A 436      -6.294  11.601 -74.042  1.00 93.37           C  
ATOM   1853  C   GLU A 436      -7.553  10.702 -74.152  1.00 93.37           C  
ATOM   1854  O   GLU A 436      -8.235  10.557 -73.137  1.00 93.37           O  
ATOM   1855  CB  GLU A 436      -6.468  13.010 -74.667  1.00 93.37           C  
ATOM   1856  CG  GLU A 436      -7.663  13.851 -74.170  1.00 93.37           C  
ATOM   1857  CD  GLU A 436      -7.398  14.455 -72.788  1.00 93.37           C  
ATOM   1858  OE1 GLU A 436      -7.878  13.860 -71.802  1.00 93.37           O  
ATOM   1859  OE2 GLU A 436      -6.719  15.503 -72.729  1.00 93.37           O  
ATOM   1860  N   PRO A 437      -7.814  10.051 -75.313  1.00 92.08           N  
ATOM   1861  CA  PRO A 437      -8.904   9.061 -75.415  1.00 92.08           C  
ATOM   1862  C   PRO A 437      -8.589   7.661 -74.845  1.00 92.08           C  
ATOM   1863  O   PRO A 437      -9.529   6.901 -74.620  1.00 92.08           O  
ATOM   1864  CB  PRO A 437      -9.181   8.994 -76.926  1.00 92.08           C  
ATOM   1865  CG  PRO A 437      -7.834   9.290 -77.565  1.00 92.08           C  
ATOM   1866  CD  PRO A 437      -7.255  10.348 -76.638  1.00 92.08           C  
ATOM   1867  N   ALA A 438      -7.300   7.326 -74.658  1.00 92.95           N  
ATOM   1868  CA  ALA A 438      -6.848   5.986 -74.274  1.00 92.95           C  
ATOM   1869  C   ALA A 438      -6.781   5.752 -72.757  1.00 92.95           C  
ATOM   1870  O   ALA A 438      -6.988   4.619 -72.322  1.00 92.95           O  
ATOM   1871  CB  ALA A 438      -5.470   5.736 -74.893  1.00 92.95           C  
ATOM   1872  N   LEU A 439      -6.469   6.803 -71.985  1.00 94.19           N  
ATOM   1873  CA  LEU A 439      -6.303   6.730 -70.536  1.00 94.19           C  
ATOM   1874  C   LEU A 439      -7.657   6.822 -69.815  1.00 94.19           C  
ATOM   1875  O   LEU A 439      -8.490   7.647 -70.190  1.00 94.19           O  
ATOM   1876  CB  LEU A 439      -5.379   7.884 -70.081  1.00 94.19           C  
ATOM   1877  CG  LEU A 439      -3.901   7.737 -70.496  1.00 94.19           C  
ATOM   1878  CD1 LEU A 439      -3.114   9.017 -70.176  1.00 94.19           C  
ATOM   1879  CD2 LEU A 439      -3.242   6.506 -69.853  1.00 94.19           C  
ATOM   1880  N   ASN A 440      -7.806   6.033 -68.735  1.00 92.92           N  
ATOM   1881  CA  ASN A 440      -8.767   6.294 -67.651  1.00 92.92           C  
ATOM   1882  C   ASN A 440      -8.234   7.437 -66.761  1.00 92.92           C  
ATOM   1883  O   ASN A 440      -7.069   7.805 -66.901  1.00 92.92           O  
ATOM   1884  CB  ASN A 440      -9.058   4.986 -66.866  1.00 92.92           C  
ATOM   1885  CG  ASN A 440      -7.884   4.416 -66.056  1.00 92.92           C  
ATOM   1886  ND2 ASN A 440      -7.342   3.275 -66.484  1.00 92.92           N  
ATOM   1887  OD1 ASN A 440      -7.485   4.985 -65.044  1.00 92.92           O  
ATOM   1888  N   VAL A 441      -9.065   7.990 -65.861  1.00 91.84           N  
ATOM   1889  CA  VAL A 441      -8.700   9.199 -65.110  1.00 91.84           C  
ATOM   1890  C   VAL A 441      -7.482   9.035 -64.177  1.00 91.84           C  
ATOM   1891  O   VAL A 441      -6.664   9.948 -64.124  1.00 91.84           O  
ATOM   1892  CB  VAL A 441      -9.838   9.775 -64.236  1.00 91.84           C  
ATOM   1893  CG1 VAL A 441      -9.536  11.230 -63.868  1.00 91.84           C  
ATOM   1894  CG2 VAL A 441     -11.193   9.749 -64.924  1.00 91.84           C  
ATOM   1895  N   LYS A 442      -7.344   7.877 -63.506  1.00 91.19           N  
ATOM   1896  CA  LYS A 442      -6.161   7.549 -62.704  1.00 91.19           C  
ATOM   1897  C   LYS A 442      -4.888   7.414 -63.563  1.00 91.19           C  
ATOM   1898  O   LYS A 442      -3.811   7.794 -63.106  1.00 91.19           O  
ATOM   1899  CB  LYS A 442      -6.451   6.300 -61.846  1.00 91.19           C  
ATOM   1900  CG  LYS A 442      -5.274   5.843 -60.964  1.00 91.19           C  
ATOM   1901  CD  LYS A 442      -5.662   4.693 -60.019  1.00 91.19           C  
ATOM   1902  CE  LYS A 442      -4.492   4.149 -59.180  1.00 91.19           C  
ATOM   1903  NZ  LYS A 442      -3.509   3.409 -59.993  1.00 91.19           N  
ATOM   1904  N   GLY A 443      -5.046   6.937 -64.810  1.00 93.48           N  
ATOM   1905  CA  GLY A 443      -4.003   6.917 -65.831  1.00 93.48           C  
ATOM   1906  C   GLY A 443      -3.611   8.341 -66.252  1.00 93.48           C  
ATOM   1907  O   GLY A 443      -2.425   8.595 -66.437  1.00 93.48           O  
ATOM   1908  N   LYS A 444      -4.578   9.273 -66.355  1.00 95.49           N  
ATOM   1909  CA  LYS A 444      -4.340  10.689 -66.655  1.00 95.49           C  
ATOM   1910  C   LYS A 444      -3.654  11.444 -65.517  1.00 95.49           C  
ATOM   1911  O   LYS A 444      -2.836  12.307 -65.816  1.00 95.49           O  
ATOM   1912  CB  LYS A 444      -5.638  11.417 -67.041  1.00 95.49           C  
ATOM   1913  CG  LYS A 444      -6.239  10.881 -68.335  1.00 95.49           C  
ATOM   1914  CD  LYS A 444      -7.477  11.652 -68.776  1.00 95.49           C  
ATOM   1915  CE  LYS A 444      -8.278  10.811 -69.770  1.00 95.49           C  
ATOM   1916  NZ  LYS A 444      -9.368  11.575 -70.370  1.00 95.49           N  
ATOM   1917  N   GLU A 445      -3.965  11.103 -64.253  1.00 94.73           N  
ATOM   1918  CA  GLU A 445      -3.272  11.628 -63.077  1.00 94.73           C  
ATOM   1919  C   GLU A 445      -1.787  11.273 -63.085  1.00 94.73           C  
ATOM   1920  O   GLU A 445      -0.968  12.179 -62.998  1.00 94.73           O  
ATOM   1921  CB  GLU A 445      -3.873  11.095 -61.769  1.00 94.73           C  
ATOM   1922  CG  GLU A 445      -5.230  11.688 -61.405  1.00 94.73           C  
ATOM   1923  CD  GLU A 445      -5.672  11.159 -60.043  1.00 94.73           C  
ATOM   1924  OE1 GLU A 445      -5.826   9.967 -59.793  1.00 94.73           O  
ATOM   1925  OE2 GLU A 445      -5.898  12.167 -59.147  1.00 94.73           O  
ATOM   1926  N   GLU A 446      -1.484   9.968 -63.181  1.00 93.96           N  
ATOM   1927  CA  GLU A 446      -0.127   9.436 -63.129  1.00 93.96           C  
ATOM   1928  C   GLU A 446       0.738   9.847 -64.337  1.00 93.96           C  
ATOM   1929  O   GLU A 446       1.920  10.127 -64.141  1.00 93.96           O  
ATOM   1930  CB  GLU A 446      -0.176   7.909 -62.914  1.00 93.96           C  
ATOM   1931  CG  GLU A 446      -0.760   7.502 -61.540  1.00 93.96           C  
ATOM   1932  CD  GLU A 446      -0.756   5.996 -61.223  1.00 93.96           C  
ATOM   1933  OE1 GLU A 446      -1.269   5.662 -60.133  1.00 93.96           O  
ATOM   1934  OE2 GLU A 446      -0.243   5.192 -62.033  1.00 93.96           O  
ATOM   1935  N   VAL A 447       0.139   9.926 -65.540  1.00 96.97           N  
ATOM   1936  CA  VAL A 447       0.813  10.398 -66.755  1.00 96.97           C  
ATOM   1937  C   VAL A 447       1.043  11.920 -66.748  1.00 96.97           C  
ATOM   1938  O   VAL A 447       2.166  12.335 -67.032  1.00 96.97           O  
ATOM   1939  CB  VAL A 447       0.073   9.950 -68.049  1.00 96.97           C  
ATOM   1940  CG1 VAL A 447       0.470  10.690 -69.342  1.00 96.97           C  
ATOM   1941  CG2 VAL A 447       0.259   8.437 -68.269  1.00 96.97           C  
ATOM   1942  N   ALA A 448       0.018  12.719 -66.392  1.00 97.26           N  
ATOM   1943  CA  ALA A 448       0.140  14.176 -66.263  1.00 97.26           C  
ATOM   1944  C   ALA A 448       1.068  14.605 -65.118  1.00 97.26           C  
ATOM   1945  O   ALA A 448       1.732  15.629 -65.257  1.00 97.26           O  
ATOM   1946  CB  ALA A 448      -1.235  14.829 -66.098  1.00 97.26           C  
ATOM   1947  N   SER A 449       1.133  13.799 -64.042  1.00 95.85           N  
ATOM   1948  CA  SER A 449       2.058  13.943 -62.920  1.00 95.85           C  
ATOM   1949  C   SER A 449       3.523  13.928 -63.375  1.00 95.85           C  
ATOM   1950  O   SER A 449       4.221  14.924 -63.184  1.00 95.85           O  
ATOM   1951  CB  SER A 449       1.759  12.879 -61.838  1.00 95.85           C  
ATOM   1952  OG  SER A 449       2.743  12.802 -60.827  1.00 95.85           O  
ATOM   1953  N   ALA A 450       3.932  12.816 -64.005  1.00 96.26           N  
ATOM   1954  CA  ALA A 450       5.289  12.617 -64.503  1.00 96.26           C  
ATOM   1955  C   ALA A 450       5.664  13.567 -65.656  1.00 96.26           C  
ATOM   1956  O   ALA A 450       6.806  14.019 -65.681  1.00 96.26           O  
ATOM   1957  CB  ALA A 450       5.475  11.145 -64.883  1.00 96.26           C  
ATOM   1958  N   LEU A 451       4.701  13.908 -66.537  1.00 97.77           N  
ATOM   1959  CA  LEU A 451       4.860  14.917 -67.593  1.00 97.77           C  
ATOM   1960  C   LEU A 451       5.165  16.316 -67.038  1.00 97.77           C  
ATOM   1961  O   LEU A 451       6.107  16.936 -67.522  1.00 97.77           O  
ATOM   1962  CB  LEU A 451       3.610  14.972 -68.504  1.00 97.77           C  
ATOM   1963  CG  LEU A 451       3.568  13.890 -69.602  1.00 97.77           C  
ATOM   1964  CD1 LEU A 451       2.188  13.847 -70.284  1.00 97.77           C  
ATOM   1965  CD2 LEU A 451       4.691  14.064 -70.642  1.00 97.77           C  
ATOM   1966  N   VAL A 452       4.405  16.773 -66.029  1.00 97.05           N  
ATOM   1967  CA  VAL A 452       4.602  18.062 -65.357  1.00 97.05           C  
ATOM   1968  C   VAL A 452       5.984  18.196 -64.692  1.00 97.05           C  
ATOM   1969  O   VAL A 452       6.607  19.247 -64.832  1.00 97.05           O  
ATOM   1970  CB  VAL A 452       3.484  18.324 -64.304  1.00 97.05           C  
ATOM   1971  CG1 VAL A 452       3.802  19.341 -63.188  1.00 97.05           C  
ATOM   1972  CG2 VAL A 452       2.191  18.752 -64.999  1.00 97.05           C  
ATOM   1973  N   HSD A 453       6.435  17.129 -64.011  1.00 94.55           N  
ATOM   1974  CA  HSD A 453       7.741  17.073 -63.362  1.00 94.55           C  
ATOM   1975  C   HSD A 453       8.911  17.097 -64.359  1.00 94.55           C  
ATOM   1976  O   HSD A 453       9.815  17.917 -64.193  1.00 94.55           O  
ATOM   1977  CB  HSD A 453       7.818  15.862 -62.414  1.00 94.55           C  
ATOM   1978  CG  HSD A 453       7.100  16.065 -61.104  1.00 94.55           C  
ATOM   1979  CD2 HSD A 453       7.572  16.420 -59.859  1.00 94.55           C  
ATOM   1980  ND1 HSD A 453       5.736  15.901 -60.948  1.00 94.55           N  
ATOM   1981  CE1 HSD A 453       5.450  16.174 -59.674  1.00 94.55           C  
ATOM   1982  NE2 HSD A 453       6.515  16.498 -58.953  1.00 94.55           N  
ATOM   1983  N   ILE A 454       8.849  16.243 -65.396  1.00 96.49           N  
ATOM   1984  CA  ILE A 454       9.836  16.185 -66.480  1.00 96.49           C  
ATOM   1985  C   ILE A 454       9.933  17.515 -67.249  1.00 96.49           C  
ATOM   1986  O   ILE A 454      11.041  18.005 -67.445  1.00 96.49           O  
ATOM   1987  CB  ILE A 454       9.541  15.027 -67.482  1.00 96.49           C  
ATOM   1988  CG1 ILE A 454       9.750  13.652 -66.806  1.00 96.49           C  
ATOM   1989  CG2 ILE A 454      10.341  15.069 -68.808  1.00 96.49           C  
ATOM   1990  CD1 ILE A 454       8.997  12.512 -67.507  1.00 96.49           C  
ATOM   1991  N   LEU A 455       8.781  18.090 -67.626  1.00 96.34           N  
ATOM   1992  CA  LEU A 455       8.707  19.341 -68.375  1.00 96.34           C  
ATOM   1993  C   LEU A 455       9.112  20.570 -67.545  1.00 96.34           C  
ATOM   1994  O   LEU A 455       9.659  21.497 -68.133  1.00 96.34           O  
ATOM   1995  CB  LEU A 455       7.320  19.484 -69.039  1.00 96.34           C  
ATOM   1996  CG  LEU A 455       7.067  18.417 -70.137  1.00 96.34           C  
ATOM   1997  CD1 LEU A 455       5.591  18.361 -70.557  1.00 96.34           C  
ATOM   1998  CD2 LEU A 455       7.991  18.578 -71.353  1.00 96.34           C  
ATOM   1999  N   GLN A 456       8.926  20.559 -66.210  1.00 93.91           N  
ATOM   2000  CA  GLN A 456       9.445  21.606 -65.318  1.00 93.91           C  
ATOM   2001  C   GLN A 456      10.979  21.571 -65.210  1.00 93.91           C  
ATOM   2002  O   GLN A 456      11.602  22.631 -65.261  1.00 93.91           O  
ATOM   2003  CB  GLN A 456       8.732  21.550 -63.941  1.00 93.91           C  
ATOM   2004  CG  GLN A 456       9.233  22.528 -62.845  1.00 93.91           C  
ATOM   2005  CD  GLN A 456       9.115  24.023 -63.175  1.00 93.91           C  
ATOM   2006  NE2 GLN A 456       9.767  24.866 -62.375  1.00 93.91           N  
ATOM   2007  OE1 GLN A 456       8.432  24.426 -64.113  1.00 93.91           O  
ATOM   2008  N   SER A 457      11.557  20.361 -65.112  1.00 90.87           N  
ATOM   2009  CA  SER A 457      13.004  20.140 -65.054  1.00 90.87           C  
ATOM   2010  C   SER A 457      13.743  20.447 -66.377  1.00 90.87           C  
ATOM   2011  O   SER A 457      14.918  20.810 -66.317  1.00 90.87           O  
ATOM   2012  CB  SER A 457      13.283  18.721 -64.510  1.00 90.87           C  
ATOM   2013  OG  SER A 457      13.150  17.718 -65.493  1.00 90.87           O  
ATOM   2014  N   THR A 458      13.051  20.336 -67.526  1.00 91.55           N  
ATOM   2015  CA  THR A 458      13.567  20.677 -68.857  1.00 91.55           C  
ATOM   2016  C   THR A 458      13.088  22.067 -69.352  1.00 91.55           C  
ATOM   2017  O   THR A 458      13.381  22.425 -70.493  1.00 91.55           O  
ATOM   2018  CB  THR A 458      13.204  19.589 -69.908  1.00 91.55           C  
ATOM   2019  CG2 THR A 458      13.702  18.180 -69.539  1.00 91.55           C  
ATOM   2020  OG1 THR A 458      11.822  19.553 -70.213  1.00 91.55           O  
ATOM   2021  N   GLY A 459      12.430  22.856 -68.479  1.00 90.32           N  
ATOM   2022  CA  GLY A 459      12.128  24.275 -68.694  1.00 90.32           C  
ATOM   2023  C   GLY A 459      10.993  24.546 -69.700  1.00 90.32           C  
ATOM   2024  O   GLY A 459      10.918  25.657 -70.222  1.00 90.32           O  
ATOM   2025  N   LYS A 460      10.132  23.554 -69.976  1.00 93.75           N  
ATOM   2026  CA  LYS A 460       9.022  23.616 -70.931  1.00 93.75           C  
ATOM   2027  C   LYS A 460       7.630  23.492 -70.287  1.00 93.75           C  
ATOM   2028  O   LYS A 460       6.653  23.443 -71.035  1.00 93.75           O  
ATOM   2029  CB  LYS A 460       9.243  22.539 -72.021  1.00 93.75           C  
ATOM   2030  CG  LYS A 460      10.341  22.872 -73.046  1.00 93.75           C  
ATOM   2031  CD  LYS A 460      10.119  24.209 -73.768  1.00 93.75           C  
ATOM   2032  CE  LYS A 460      10.987  24.369 -75.022  1.00 93.75           C  
ATOM   2033  NZ  LYS A 460      10.815  25.703 -75.625  1.00 93.75           N  
ATOM   2034  N   ALA A 461       7.531  23.480 -68.943  1.00 93.57           N  
ATOM   2035  CA  ALA A 461       6.260  23.403 -68.212  1.00 93.57           C  
ATOM   2036  C   ALA A 461       5.304  24.570 -68.495  1.00 93.57           C  
ATOM   2037  O   ALA A 461       4.108  24.319 -68.621  1.00 93.57           O  
ATOM   2038  CB  ALA A 461       6.504  23.284 -66.704  1.00 93.57           C  
ATOM   2039  N   LYS A 462       5.835  25.801 -68.630  1.00 92.08           N  
ATOM   2040  CA  LYS A 462       5.048  26.981 -68.992  1.00 92.08           C  
ATOM   2041  C   LYS A 462       4.388  26.844 -70.369  1.00 92.08           C  
ATOM   2042  O   LYS A 462       3.183  27.070 -70.469  1.00 92.08           O  
ATOM   2043  CB  LYS A 462       5.894  28.267 -68.901  1.00 92.08           C  
ATOM   2044  CG  LYS A 462       5.134  29.543 -69.336  1.00 92.08           C  
ATOM   2045  CD  LYS A 462       5.952  30.830 -69.222  1.00 92.08           C  
ATOM   2046  CE  LYS A 462       7.120  30.918 -70.217  1.00 92.08           C  
ATOM   2047  NZ  LYS A 462       7.826  32.205 -70.099  1.00 92.08           N  
ATOM   2048  N   ASP A 463       5.192  26.471 -71.381  1.00 93.98           N  
ATOM   2049  CA  ASP A 463       4.748  26.253 -72.759  1.00 93.98           C  
ATOM   2050  C   ASP A 463       3.688  25.153 -72.821  1.00 93.98           C  
ATOM   2051  O   ASP A 463       2.592  25.435 -73.290  1.00 93.98           O  
ATOM   2052  CB  ASP A 463       5.891  25.972 -73.770  1.00 93.98           C  
ATOM   2053  CG  ASP A 463       7.001  27.034 -73.890  1.00 93.98           C  
ATOM   2054  OD1 ASP A 463       6.890  28.122 -73.281  1.00 93.98           O  
ATOM   2055  OD2 ASP A 463       7.943  26.754 -74.662  1.00 93.98           O  
ATOM   2056  N   PHE A 464       4.000  23.972 -72.262  1.00 96.09           N  
ATOM   2057  CA  PHE A 464       3.097  22.831 -72.106  1.00 96.09           C  
ATOM   2058  C   PHE A 464       1.717  23.172 -71.523  1.00 96.09           C  
ATOM   2059  O   PHE A 464       0.712  22.849 -72.147  1.00 96.09           O  
ATOM   2060  CB  PHE A 464       3.822  21.711 -71.329  1.00 96.09           C  
ATOM   2061  CG  PHE A 464       2.972  20.565 -70.801  1.00 96.09           C  
ATOM   2062  CD1 PHE A 464       2.890  20.314 -69.416  1.00 96.09           C  
ATOM   2063  CD2 PHE A 464       2.261  19.734 -71.691  1.00 96.09           C  
ATOM   2064  CE1 PHE A 464       2.157  19.229 -68.953  1.00 96.09           C  
ATOM   2065  CE2 PHE A 464       1.528  18.660 -71.207  1.00 96.09           C  
ATOM   2066  CZ  PHE A 464       1.480  18.406 -69.843  1.00 96.09           C  
ATOM   2067  N   LEU A 465       1.697  23.854 -70.370  1.00 95.61           N  
ATOM   2068  CA  LEU A 465       0.473  24.249 -69.675  1.00 95.61           C  
ATOM   2069  C   LEU A 465      -0.316  25.350 -70.391  1.00 95.61           C  
ATOM   2070  O   LEU A 465      -1.538  25.357 -70.278  1.00 95.61           O  
ATOM   2071  CB  LEU A 465       0.829  24.681 -68.247  1.00 95.61           C  
ATOM   2072  CG  LEU A 465       1.308  23.502 -67.381  1.00 95.61           C  
ATOM   2073  CD1 LEU A 465       1.962  24.012 -66.100  1.00 95.61           C  
ATOM   2074  CD2 LEU A 465       0.190  22.487 -67.096  1.00 95.61           C  
ATOM   2075  N   SER A 466       0.376  26.226 -71.137  1.00 93.35           N  
ATOM   2076  CA  SER A 466      -0.242  27.220 -72.011  1.00 93.35           C  
ATOM   2077  C   SER A 466      -0.916  26.561 -73.226  1.00 93.35           C  
ATOM   2078  O   SER A 466      -2.035  26.936 -73.563  1.00 93.35           O  
ATOM   2079  CB  SER A 466       0.799  28.270 -72.438  1.00 93.35           C  
ATOM   2080  OG  SER A 466       1.235  29.012 -71.320  1.00 93.35           O  
ATOM   2081  N   ASP A 467      -0.238  25.572 -73.831  1.00 93.98           N  
ATOM   2082  CA  ASP A 467      -0.698  24.796 -74.985  1.00 93.98           C  
ATOM   2083  C   ASP A 467      -1.882  23.880 -74.648  1.00 93.98           C  
ATOM   2084  O   ASP A 467      -2.862  23.890 -75.392  1.00 93.98           O  
ATOM   2085  CB  ASP A 467       0.445  23.983 -75.647  1.00 93.98           C  
ATOM   2086  CG  ASP A 467       1.667  24.808 -76.086  1.00 93.98           C  
ATOM   2087  OD1 ASP A 467       1.487  25.977 -76.493  1.00 93.98           O  
ATOM   2088  OD2 ASP A 467       2.764  24.215 -76.149  1.00 93.98           O  
ATOM   2089  N   MET A 468      -1.791  23.140 -73.530  1.00 93.23           N  
ATOM   2090  CA  MET A 468      -2.857  22.271 -73.032  1.00 93.23           C  
ATOM   2091  C   MET A 468      -4.100  23.051 -72.570  1.00 93.23           C  
ATOM   2092  O   MET A 468      -5.207  22.602 -72.858  1.00 93.23           O  
ATOM   2093  CB  MET A 468      -2.338  21.353 -71.908  1.00 93.23           C  
ATOM   2094  CG  MET A 468      -1.323  20.279 -72.339  1.00 93.23           C  
ATOM   2095  SD  MET A 468      -1.823  19.116 -73.642  1.00 93.23           S  
ATOM   2096  CE  MET A 468      -3.155  18.219 -72.809  1.00 93.23           C  
ATOM   2097  N   ALA A 469      -3.910  24.213 -71.919  1.00 91.00           N  
ATOM   2098  CA  ALA A 469      -4.994  25.117 -71.526  1.00 91.00           C  
ATOM   2099  C   ALA A 469      -5.768  25.678 -72.722  1.00 91.00           C  
ATOM   2100  O   ALA A 469      -6.996  25.659 -72.703  1.00 91.00           O  
ATOM   2101  CB  ALA A 469      -4.440  26.276 -70.692  1.00 91.00           C  
ATOM   2102  N   MET A 470      -5.034  26.143 -73.746  1.00 90.79           N  
ATOM   2103  CA  MET A 470      -5.618  26.664 -74.976  1.00 90.79           C  
ATOM   2104  C   MET A 470      -6.297  25.586 -75.839  1.00 90.79           C  
ATOM   2105  O   MET A 470      -7.281  25.920 -76.493  1.00 90.79           O  
ATOM   2106  CB  MET A 470      -4.561  27.450 -75.773  1.00 90.79           C  
ATOM   2107  CG  MET A 470      -4.168  28.828 -75.202  1.00 90.79           C  
ATOM   2108  SD  MET A 470      -5.473  29.981 -74.672  1.00 90.79           S  
ATOM   2109  CE  MET A 470      -5.512  29.656 -72.888  1.00 90.79           C  
ATOM   2110  N   SER A 471      -5.824  24.327 -75.794  1.00 88.83           N  
ATOM   2111  CA  SER A 471      -6.456  23.193 -76.482  1.00 88.83           C  
ATOM   2112  C   SER A 471      -7.824  22.797 -75.884  1.00 88.83           C  
ATOM   2113  O   SER A 471      -8.685  22.334 -76.631  1.00 88.83           O  
ATOM   2114  CB  SER A 471      -5.467  22.008 -76.581  1.00 88.83           C  
ATOM   2115  OG  SER A 471      -5.407  21.216 -75.411  1.00 88.83           O  
ATOM   2116  N   GLU A 472      -8.014  23.031 -74.571  1.00 87.84           N  
ATOM   2117  CA  GLU A 472      -9.295  22.893 -73.873  1.00 87.84           C  
ATOM   2118  C   GLU A 472     -10.272  24.011 -74.253  1.00 87.84           C  
ATOM   2119  O   GLU A 472     -11.437  23.716 -74.508  1.00 87.84           O  
ATOM   2120  CB  GLU A 472      -9.078  22.885 -72.348  1.00 87.84           C  
ATOM   2121  CG  GLU A 472      -8.259  21.685 -71.845  1.00 87.84           C  
ATOM   2122  CD  GLU A 472      -9.092  20.434 -71.582  1.00 87.84           C  
ATOM   2123  OE1 GLU A 472      -8.763  19.398 -72.198  1.00 87.84           O  
ATOM   2124  OE2 GLU A 472      -9.994  20.504 -70.717  1.00 87.84           O  
ATOM   2125  N   VAL A 473      -9.773  25.261 -74.319  1.00 88.36           N  
ATOM   2126  CA  VAL A 473     -10.535  26.430 -74.766  1.00 88.36           C  
ATOM   2127  C   VAL A 473     -11.031  26.265 -76.217  1.00 88.36           C  
ATOM   2128  O   VAL A 473     -12.208  26.516 -76.453  1.00 88.36           O  
ATOM   2129  CB  VAL A 473      -9.724  27.754 -74.633  1.00 88.36           C  
ATOM   2130  CG1 VAL A 473     -10.370  28.990 -75.297  1.00 88.36           C  
ATOM   2131  CG2 VAL A 473      -9.444  28.080 -73.158  1.00 88.36           C  
ATOM   2132  N   ASP A 474     -10.154  25.785 -77.118  1.00 86.38           N  
ATOM   2133  CA  ASP A 474     -10.456  25.431 -78.511  1.00 86.38           C  
ATOM   2134  C   ASP A 474     -11.513  24.328 -78.663  1.00 86.38           C  
ATOM   2135  O   ASP A 474     -12.350  24.440 -79.558  1.00 86.38           O  
ATOM   2136  CB  ASP A 474      -9.192  25.042 -79.318  1.00 86.38           C  
ATOM   2137  CG  ASP A 474      -8.195  26.181 -79.571  1.00 86.38           C  
ATOM   2138  OD1 ASP A 474      -8.652  27.325 -79.794  1.00 86.38           O  
ATOM   2139  OD2 ASP A 474      -6.989  25.867 -79.682  1.00 86.38           O  
ATOM   2140  N   ARG A 475     -11.481  23.299 -77.796  1.00 85.24           N  
ATOM   2141  CA  ARG A 475     -12.467  22.216 -77.822  1.00 85.24           C  
ATOM   2142  C   ARG A 475     -13.849  22.624 -77.264  1.00 85.24           C  
ATOM   2143  O   ARG A 475     -14.833  21.961 -77.590  1.00 85.24           O  
ATOM   2144  CB  ARG A 475     -11.888  20.948 -77.147  1.00 85.24           C  
ATOM   2145  CG  ARG A 475     -12.720  19.680 -77.450  1.00 85.24           C  
ATOM   2146  CD  ARG A 475     -12.046  18.332 -77.129  1.00 85.24           C  
ATOM   2147  NE  ARG A 475     -12.034  18.010 -75.690  1.00 85.24           N  
ATOM   2148  NH1 ARG A 475      -9.856  18.705 -75.097  1.00 85.24           N  
ATOM   2149  NH2 ARG A 475     -11.264  17.768 -73.536  1.00 85.24           N  
ATOM   2150  CZ  ARG A 475     -11.046  18.167 -74.791  1.00 85.24           C  
ATOM   2151  N   PHE A 476     -13.906  23.700 -76.457  1.00 82.11           N  
ATOM   2152  CA  PHE A 476     -15.096  24.125 -75.714  1.00 82.11           C  
ATOM   2153  C   PHE A 476     -15.425  25.615 -75.911  1.00 82.11           C  
ATOM   2154  O   PHE A 476     -15.917  26.245 -74.975  1.00 82.11           O  
ATOM   2155  CB  PHE A 476     -14.921  23.760 -74.221  1.00 82.11           C  
ATOM   2156  CG  PHE A 476     -14.734  22.284 -73.944  1.00 82.11           C  
ATOM   2157  CD1 PHE A 476     -15.669  21.345 -74.426  1.00 82.11           C  
ATOM   2158  CD2 PHE A 476     -13.627  21.840 -73.192  1.00 82.11           C  
ATOM   2159  CE1 PHE A 476     -15.434  19.992 -74.251  1.00 82.11           C  
ATOM   2160  CE2 PHE A 476     -13.413  20.483 -73.021  1.00 82.11           C  
ATOM   2161  CZ  PHE A 476     -14.297  19.570 -73.580  1.00 82.11           C  
ATOM   2162  N   MET A 477     -15.203  26.158 -77.124  1.00 76.07           N  
ATOM   2163  CA  MET A 477     -15.591  27.535 -77.474  1.00 76.07           C  
ATOM   2164  C   MET A 477     -17.116  27.759 -77.461  1.00 76.07           C  
ATOM   2165  O   MET A 477     -17.555  28.849 -77.098  1.00 76.07           O  
ATOM   2166  CB  MET A 477     -15.000  27.950 -78.839  1.00 76.07           C  
ATOM   2167  CG  MET A 477     -13.466  27.980 -78.860  1.00 76.07           C  
ATOM   2168  SD  MET A 477     -12.715  28.742 -80.323  1.00 76.07           S  
ATOM   2169  CE  MET A 477     -12.904  27.399 -81.523  1.00 76.07           C  
ATOM   2170  N   GLU A 478     -17.883  26.717 -77.824  1.00 78.73           N  
ATOM   2171  CA  GLU A 478     -19.347  26.687 -77.790  1.00 78.73           C  
ATOM   2172  C   GLU A 478     -19.923  26.491 -76.376  1.00 78.73           C  
ATOM   2173  O   GLU A 478     -21.041  26.933 -76.117  1.00 78.73           O  
ATOM   2174  CB  GLU A 478     -19.845  25.517 -78.662  1.00 78.73           C  
ATOM   2175  CG  GLU A 478     -19.447  25.590 -80.153  1.00 78.73           C  
ATOM   2176  CD  GLU A 478     -19.949  24.412 -81.006  1.00 78.73           C  
ATOM   2177  OE1 GLU A 478     -19.799  24.516 -82.243  1.00 78.73           O  
ATOM   2178  OE2 GLU A 478     -20.464  23.421 -80.437  1.00 78.73           O  
ATOM   2179  N   ARG A 479     -19.179  25.771 -75.524  1.00 82.04           N  
ATOM   2180  CA  ARG A 479     -19.631  25.239 -74.241  1.00 82.04           C  
ATOM   2181  C   ARG A 479     -18.582  25.601 -73.182  1.00 82.04           C  
ATOM   2182  O   ARG A 479     -17.952  24.720 -72.603  1.00 82.04           O  
ATOM   2183  CB  ARG A 479     -19.855  23.715 -74.401  1.00 82.04           C  
ATOM   2184  CG  ARG A 479     -21.194  23.359 -75.081  1.00 82.04           C  
ATOM   2185  CD  ARG A 479     -21.263  21.929 -75.650  1.00 82.04           C  
ATOM   2186  NE  ARG A 479     -20.640  21.812 -76.987  1.00 82.04           N  
ATOM   2187  NH1 ARG A 479     -19.690  19.653 -76.843  1.00 82.04           N  
ATOM   2188  NH2 ARG A 479     -19.625  20.835 -78.817  1.00 82.04           N  
ATOM   2189  CZ  ARG A 479     -19.990  20.765 -77.532  1.00 82.04           C  
ATOM   2190  N   GLU A 480     -18.424  26.916 -72.960  1.00 79.82           N  
ATOM   2191  CA  GLU A 480     -17.450  27.558 -72.066  1.00 79.82           C  
ATOM   2192  C   GLU A 480     -17.532  27.106 -70.599  1.00 79.82           C  
ATOM   2193  O   GLU A 480     -16.529  27.149 -69.891  1.00 79.82           O  
ATOM   2194  CB  GLU A 480     -17.651  29.080 -72.142  1.00 79.82           C  
ATOM   2195  CG  GLU A 480     -17.551  29.660 -73.571  1.00 79.82           C  
ATOM   2196  CD  GLU A 480     -18.107  31.082 -73.712  1.00 79.82           C  
ATOM   2197  OE1 GLU A 480     -18.430  31.440 -74.864  1.00 79.82           O  
ATOM   2198  OE2 GLU A 480     -18.204  31.805 -72.696  1.00 79.82           O  
ATOM   2199  N   HSD A 481     -18.725  26.652 -70.188  1.00 76.38           N  
ATOM   2200  CA  HSD A 481     -19.010  26.033 -68.902  1.00 76.38           C  
ATOM   2201  C   HSD A 481     -18.329  24.663 -68.693  1.00 76.38           C  
ATOM   2202  O   HSD A 481     -18.223  24.240 -67.547  1.00 76.38           O  
ATOM   2203  CB  HSD A 481     -20.541  25.965 -68.742  1.00 76.38           C  
ATOM   2204  CG  HSD A 481     -21.286  25.242 -69.842  1.00 76.38           C  
ATOM   2205  CD2 HSD A 481     -22.157  25.694 -70.808  1.00 76.38           C  
ATOM   2206  ND1 HSD A 481     -21.212  23.873 -70.027  1.00 76.38           N  
ATOM   2207  CE1 HSD A 481     -22.019  23.564 -71.043  1.00 76.38           C  
ATOM   2208  NE2 HSD A 481     -22.620  24.621 -71.572  1.00 76.38           N  
ATOM   2209  N   LEU A 482     -17.870  23.999 -69.770  1.00 79.48           N  
ATOM   2210  CA  LEU A 482     -17.100  22.753 -69.705  1.00 79.48           C  
ATOM   2211  C   LEU A 482     -15.582  22.986 -69.632  1.00 79.48           C  
ATOM   2212  O   LEU A 482     -14.876  22.026 -69.318  1.00 79.48           O  
ATOM   2213  CB  LEU A 482     -17.432  21.843 -70.913  1.00 79.48           C  
ATOM   2214  CG  LEU A 482     -18.888  21.339 -70.969  1.00 79.48           C  
ATOM   2215  CD1 LEU A 482     -19.145  20.511 -72.243  1.00 79.48           C  
ATOM   2216  CD2 LEU A 482     -19.304  20.579 -69.691  1.00 79.48           C  
ATOM   2217  N   ILE A 483     -15.099  24.221 -69.897  1.00 79.80           N  
ATOM   2218  CA  ILE A 483     -13.680  24.587 -69.799  1.00 79.80           C  
ATOM   2219  C   ILE A 483     -13.190  24.415 -68.352  1.00 79.80           C  
ATOM   2220  O   ILE A 483     -13.676  25.096 -67.447  1.00 79.80           O  
ATOM   2221  CB  ILE A 483     -13.363  26.041 -70.276  1.00 79.80           C  
ATOM   2222  CG1 ILE A 483     -13.699  26.217 -71.774  1.00 79.80           C  
ATOM   2223  CG2 ILE A 483     -11.897  26.480 -70.023  1.00 79.80           C  
ATOM   2224  CD1 ILE A 483     -13.712  27.675 -72.258  1.00 79.80           C  
ATOM   2225  N   PHE A 484     -12.264  23.458 -68.188  1.00 79.79           N  
ATOM   2226  CA  PHE A 484     -11.685  23.011 -66.925  1.00 79.79           C  
ATOM   2227  C   PHE A 484     -12.738  22.516 -65.917  1.00 79.79           C  
ATOM   2228  O   PHE A 484     -12.702  22.897 -64.747  1.00 79.79           O  
ATOM   2229  CB  PHE A 484     -10.746  24.080 -66.321  1.00 79.79           C  
ATOM   2230  CG  PHE A 484      -9.538  24.517 -67.130  1.00 79.79           C  
ATOM   2231  CD1 PHE A 484      -9.060  23.805 -68.255  1.00 79.79           C  
ATOM   2232  CD2 PHE A 484      -8.796  25.614 -66.650  1.00 79.79           C  
ATOM   2233  CE1 PHE A 484      -7.917  24.241 -68.909  1.00 79.79           C  
ATOM   2234  CE2 PHE A 484      -7.641  26.010 -67.303  1.00 79.79           C  
ATOM   2235  CZ  PHE A 484      -7.221  25.345 -68.441  1.00 79.79           C  
ATOM   2236  N   ARG A 485     -13.639  21.642 -66.384  1.00 80.53           N  
ATOM   2237  CA  ARG A 485     -14.555  20.897 -65.525  1.00 80.53           C  
ATOM   2238  C   ARG A 485     -14.483  19.394 -65.791  1.00 80.53           C  
ATOM   2239  O   ARG A 485     -14.707  18.624 -64.857  1.00 80.53           O  
ATOM   2240  CB  ARG A 485     -15.988  21.413 -65.681  1.00 80.53           C  
ATOM   2241  CG  ARG A 485     -16.213  22.786 -65.043  1.00 80.53           C  
ATOM   2242  CD  ARG A 485     -17.696  22.985 -64.723  1.00 80.53           C  
ATOM   2243  NE  ARG A 485     -17.954  24.313 -64.162  1.00 80.53           N  
ATOM   2244  NH1 ARG A 485     -20.059  24.742 -65.137  1.00 80.53           N  
ATOM   2245  NH2 ARG A 485     -19.111  26.244 -63.715  1.00 80.53           N  
ATOM   2246  CZ  ARG A 485     -19.039  25.082 -64.347  1.00 80.53           C  
ATOM   2247  N   GLU A 486     -14.130  18.995 -67.020  1.00 83.31           N  
ATOM   2248  CA  GLU A 486     -13.881  17.601 -67.356  1.00 83.31           C  
ATOM   2249  C   GLU A 486     -12.516  17.117 -66.817  1.00 83.31           C  
ATOM   2250  O   GLU A 486     -11.636  17.927 -66.525  1.00 83.31           O  
ATOM   2251  CB  GLU A 486     -13.956  17.430 -68.877  1.00 83.31           C  
ATOM   2252  CG  GLU A 486     -15.208  18.007 -69.569  1.00 83.31           C  
ATOM   2253  CD  GLU A 486     -15.360  17.583 -71.041  1.00 83.31           C  
ATOM   2254  OE1 GLU A 486     -16.385  17.993 -71.630  1.00 83.31           O  
ATOM   2255  OE2 GLU A 486     -14.484  16.849 -71.559  1.00 83.31           O  
ATOM   2256  N   ASN A 487     -12.377  15.791 -66.707  1.00 88.97           N  
ATOM   2257  CA  ASN A 487     -11.204  15.071 -66.204  1.00 88.97           C  
ATOM   2258  C   ASN A 487     -10.220  14.729 -67.347  1.00 88.97           C  
ATOM   2259  O   ASN A 487     -10.174  13.590 -67.802  1.00 88.97           O  
ATOM   2260  CB  ASN A 487     -11.727  13.814 -65.466  1.00 88.97           C  
ATOM   2261  CG  ASN A 487     -12.439  14.124 -64.141  1.00 88.97           C  
ATOM   2262  ND2 ASN A 487     -13.599  13.519 -63.894  1.00 88.97           N  
ATOM   2263  OD1 ASN A 487     -11.939  14.893 -63.329  1.00 88.97           O  
ATOM   2264  N   THR A 488      -9.458  15.729 -67.807  1.00 92.78           N  
ATOM   2265  CA  THR A 488      -8.554  15.655 -68.965  1.00 92.78           C  
ATOM   2266  C   THR A 488      -7.071  15.735 -68.550  1.00 92.78           C  
ATOM   2267  O   THR A 488      -6.784  16.188 -67.446  1.00 92.78           O  
ATOM   2268  CB  THR A 488      -8.825  16.868 -69.891  1.00 92.78           C  
ATOM   2269  CG2 THR A 488     -10.273  16.941 -70.379  1.00 92.78           C  
ATOM   2270  OG1 THR A 488      -8.483  18.095 -69.282  1.00 92.78           O  
ATOM   2271  N   LEU A 489      -6.149  15.366 -69.461  1.00 94.88           N  
ATOM   2272  CA  LEU A 489      -4.695  15.526 -69.285  1.00 94.88           C  
ATOM   2273  C   LEU A 489      -4.255  16.980 -69.045  1.00 94.88           C  
ATOM   2274  O   LEU A 489      -3.321  17.186 -68.271  1.00 94.88           O  
ATOM   2275  CB  LEU A 489      -3.931  14.957 -70.504  1.00 94.88           C  
ATOM   2276  CG  LEU A 489      -3.797  13.422 -70.512  1.00 94.88           C  
ATOM   2277  CD1 LEU A 489      -3.293  12.917 -71.877  1.00 94.88           C  
ATOM   2278  CD2 LEU A 489      -2.885  12.925 -69.375  1.00 94.88           C  
ATOM   2279  N   ALA A 490      -4.943  17.951 -69.675  1.00 93.77           N  
ATOM   2280  CA  ALA A 490      -4.728  19.383 -69.472  1.00 93.77           C  
ATOM   2281  C   ALA A 490      -5.031  19.821 -68.038  1.00 93.77           C  
ATOM   2282  O   ALA A 490      -4.207  20.496 -67.425  1.00 93.77           O  
ATOM   2283  CB  ALA A 490      -5.626  20.179 -70.426  1.00 93.77           C  
ATOM   2284  N   THR A 491      -6.204  19.407 -67.536  1.00 92.90           N  
ATOM   2285  CA  THR A 491      -6.652  19.714 -66.189  1.00 92.90           C  
ATOM   2286  C   THR A 491      -5.827  18.984 -65.112  1.00 92.90           C  
ATOM   2287  O   THR A 491      -5.454  19.663 -64.164  1.00 92.90           O  
ATOM   2288  CB  THR A 491      -8.159  19.441 -65.999  1.00 92.90           C  
ATOM   2289  CG2 THR A 491      -9.049  20.302 -66.905  1.00 92.90           C  
ATOM   2290  OG1 THR A 491      -8.501  18.075 -66.102  1.00 92.90           O  
ATOM   2291  N   LYS A 492      -5.453  17.700 -65.299  1.00 94.71           N  
ATOM   2292  CA  LYS A 492      -4.556  16.977 -64.378  1.00 94.71           C  
ATOM   2293  C   LYS A 492      -3.125  17.530 -64.337  1.00 94.71           C  
ATOM   2294  O   LYS A 492      -2.494  17.463 -63.281  1.00 94.71           O  
ATOM   2295  CB  LYS A 492      -4.506  15.454 -64.680  1.00 94.71           C  
ATOM   2296  CG  LYS A 492      -5.830  14.670 -64.640  1.00 94.71           C  
ATOM   2297  CD  LYS A 492      -6.754  14.985 -63.462  1.00 94.71           C  
ATOM   2298  CE  LYS A 492      -8.228  14.850 -63.845  1.00 94.71           C  
ATOM   2299  NZ  LYS A 492      -9.095  15.241 -62.731  1.00 94.71           N  
ATOM   2300  N   ALA A 493      -2.649  18.091 -65.459  1.00 96.57           N  
ATOM   2301  CA  ALA A 493      -1.361  18.772 -65.527  1.00 96.57           C  
ATOM   2302  C   ALA A 493      -1.382  20.108 -64.768  1.00 96.57           C  
ATOM   2303  O   ALA A 493      -0.421  20.421 -64.068  1.00 96.57           O  
ATOM   2304  CB  ALA A 493      -0.950  18.964 -66.991  1.00 96.57           C  
ATOM   2305  N   ILE A 494      -2.495  20.847 -64.883  1.00 94.10           N  
ATOM   2306  CA  ILE A 494      -2.740  22.095 -64.166  1.00 94.10           C  
ATOM   2307  C   ILE A 494      -2.862  21.888 -62.642  1.00 94.10           C  
ATOM   2308  O   ILE A 494      -2.202  22.622 -61.907  1.00 94.10           O  
ATOM   2309  CB  ILE A 494      -3.958  22.851 -64.774  1.00 94.10           C  
ATOM   2310  CG1 ILE A 494      -3.543  23.445 -66.139  1.00 94.10           C  
ATOM   2311  CG2 ILE A 494      -4.608  23.933 -63.886  1.00 94.10           C  
ATOM   2312  CD1 ILE A 494      -4.716  23.853 -67.032  1.00 94.10           C  
ATOM   2313  N   GLU A 495      -3.609  20.850 -62.209  1.00 93.26           N  
ATOM   2314  CA  GLU A 495      -3.698  20.384 -60.816  1.00 93.26           C  
ATOM   2315  C   GLU A 495      -2.331  20.148 -60.172  1.00 93.26           C  
ATOM   2316  O   GLU A 495      -2.072  20.673 -59.088  1.00 93.26           O  
ATOM   2317  CB  GLU A 495      -4.464  19.051 -60.716  1.00 93.26           C  
ATOM   2318  CG  GLU A 495      -5.962  19.137 -61.003  1.00 93.26           C  
ATOM   2319  CD  GLU A 495      -6.689  17.780 -60.928  1.00 93.26           C  
ATOM   2320  OE1 GLU A 495      -7.766  17.689 -61.549  1.00 93.26           O  
ATOM   2321  OE2 GLU A 495      -6.185  16.838 -60.277  1.00 93.26           O  
ATOM   2322  N   GLU A 496      -1.499  19.341 -60.857  1.00 94.48           N  
ATOM   2323  CA  GLU A 496      -0.193  18.945 -60.358  1.00 94.48           C  
ATOM   2324  C   GLU A 496       0.817  20.093 -60.361  1.00 94.48           C  
ATOM   2325  O   GLU A 496       1.650  20.118 -59.461  1.00 94.48           O  
ATOM   2326  CB  GLU A 496       0.333  17.707 -61.115  1.00 94.48           C  
ATOM   2327  CG  GLU A 496       1.626  17.084 -60.521  1.00 94.48           C  
ATOM   2328  CD  GLU A 496       1.393  16.141 -59.326  1.00 94.48           C  
ATOM   2329  OE1 GLU A 496       2.110  15.123 -59.257  1.00 94.48           O  
ATOM   2330  OE2 GLU A 496       0.522  16.435 -58.482  1.00 94.48           O  
ATOM   2331  N   TYR A 497       0.734  21.027 -61.323  1.00 95.01           N  
ATOM   2332  CA  TYR A 497       1.656  22.158 -61.379  1.00 95.01           C  
ATOM   2333  C   TYR A 497       1.454  23.145 -60.220  1.00 95.01           C  
ATOM   2334  O   TYR A 497       2.443  23.539 -59.608  1.00 95.01           O  
ATOM   2335  CB  TYR A 497       1.593  22.859 -62.740  1.00 95.01           C  
ATOM   2336  CG  TYR A 497       2.744  23.823 -62.976  1.00 95.01           C  
ATOM   2337  CD1 TYR A 497       2.517  25.200 -63.183  1.00 95.01           C  
ATOM   2338  CD2 TYR A 497       4.059  23.318 -63.033  1.00 95.01           C  
ATOM   2339  CE1 TYR A 497       3.595  26.050 -63.505  1.00 95.01           C  
ATOM   2340  CE2 TYR A 497       5.132  24.166 -63.341  1.00 95.01           C  
ATOM   2341  OH  TYR A 497       5.945  26.330 -63.947  1.00 95.01           O  
ATOM   2342  CZ  TYR A 497       4.901  25.527 -63.600  1.00 95.01           C  
ATOM   2343  N   MET A 498       0.188  23.456 -59.892  1.00 93.24           N  
ATOM   2344  CA  MET A 498      -0.175  24.233 -58.704  1.00 93.24           C  
ATOM   2345  C   MET A 498       0.208  23.526 -57.391  1.00 93.24           C  
ATOM   2346  O   MET A 498       0.605  24.208 -56.451  1.00 93.24           O  
ATOM   2347  CB  MET A 498      -1.677  24.564 -58.718  1.00 93.24           C  
ATOM   2348  CG  MET A 498      -2.115  25.460 -59.888  1.00 93.24           C  
ATOM   2349  SD  MET A 498      -3.875  25.889 -59.887  1.00 93.24           S  
ATOM   2350  CE  MET A 498      -4.599  24.250 -60.150  1.00 93.24           C  
ATOM   2351  N   ARG A 499       0.133  22.184 -57.360  1.00 89.94           N  
ATOM   2352  CA  ARG A 499       0.585  21.364 -56.235  1.00 89.94           C  
ATOM   2353  C   ARG A 499       2.121  21.322 -56.097  1.00 89.94           C  
ATOM   2354  O   ARG A 499       2.613  21.326 -54.973  1.00 89.94           O  
ATOM   2355  CB  ARG A 499      -0.057  19.966 -56.344  1.00 89.94           C  
ATOM   2356  CG  ARG A 499       0.229  19.023 -55.155  1.00 89.94           C  
ATOM   2357  CD  ARG A 499      -0.521  17.674 -55.190  1.00 89.94           C  
ATOM   2358  NE  ARG A 499      -1.989  17.826 -55.258  1.00 89.94           N  
ATOM   2359  NH1 ARG A 499      -2.347  17.280 -57.528  1.00 89.94           N  
ATOM   2360  NH2 ARG A 499      -4.102  17.937 -56.194  1.00 89.94           N  
ATOM   2361  CZ  ARG A 499      -2.795  17.677 -56.328  1.00 89.94           C  
ATOM   2362  N   LEU A 500       2.843  21.297 -57.230  1.00 89.28           N  
ATOM   2363  CA  LEU A 500       4.301  21.227 -57.307  1.00 89.28           C  
ATOM   2364  C   LEU A 500       4.970  22.530 -56.843  1.00 89.28           C  
ATOM   2365  O   LEU A 500       5.789  22.482 -55.926  1.00 89.28           O  
ATOM   2366  CB  LEU A 500       4.717  20.810 -58.743  1.00 89.28           C  
ATOM   2367  CG  LEU A 500       6.236  20.722 -59.030  1.00 89.28           C  
ATOM   2368  CD1 LEU A 500       6.976  19.778 -58.065  1.00 89.28           C  
ATOM   2369  CD2 LEU A 500       6.491  20.335 -60.500  1.00 89.28           C  
ATOM   2370  N   ILE A 501       4.618  23.655 -57.488  1.00 88.56           N  
ATOM   2371  CA  ILE A 501       5.297  24.940 -57.289  1.00 88.56           C  
ATOM   2372  C   ILE A 501       4.546  25.891 -56.332  1.00 88.56           C  
ATOM   2373  O   ILE A 501       5.161  26.840 -55.845  1.00 88.56           O  
ATOM   2374  CB  ILE A 501       5.579  25.652 -58.649  1.00 88.56           C  
ATOM   2375  CG1 ILE A 501       4.378  26.355 -59.332  1.00 88.56           C  
ATOM   2376  CG2 ILE A 501       6.294  24.693 -59.629  1.00 88.56           C  
ATOM   2377  CD1 ILE A 501       4.805  27.329 -60.432  1.00 88.56           C  
ATOM   2378  N   GLY A 502       3.254  25.627 -56.066  1.00 88.16           N  
ATOM   2379  CA  GLY A 502       2.408  26.469 -55.220  1.00 88.16           C  
ATOM   2380  C   GLY A 502       2.302  25.958 -53.776  1.00 88.16           C  
ATOM   2381  O   GLY A 502       1.620  26.610 -52.988  1.00 88.16           O  
ATOM   2382  N   GLN A 503       2.951  24.833 -53.412  1.00 84.77           N  
ATOM   2383  CA  GLN A 503       2.921  24.250 -52.061  1.00 84.77           C  
ATOM   2384  C   GLN A 503       3.453  25.190 -50.959  1.00 84.77           C  
ATOM   2385  O   GLN A 503       2.884  25.211 -49.867  1.00 84.77           O  
ATOM   2386  CB  GLN A 503       3.677  22.899 -52.061  1.00 84.77           C  
ATOM   2387  CG  GLN A 503       3.714  22.124 -50.724  1.00 84.77           C  
ATOM   2388  CD  GLN A 503       2.333  21.642 -50.272  1.00 84.77           C  
ATOM   2389  NE2 GLN A 503       1.613  22.470 -49.513  1.00 84.77           N  
ATOM   2390  OE1 GLN A 503       1.923  20.532 -50.600  1.00 84.77           O  
ATOM   2391  N   LYS A 504       4.508  25.961 -51.278  1.00 85.03           N  
ATOM   2392  CA  LYS A 504       5.068  27.003 -50.415  1.00 85.03           C  
ATOM   2393  C   LYS A 504       4.069  28.150 -50.194  1.00 85.03           C  
ATOM   2394  O   LYS A 504       3.753  28.450 -49.045  1.00 85.03           O  
ATOM   2395  CB  LYS A 504       6.417  27.480 -50.997  1.00 85.03           C  
ATOM   2396  CG  LYS A 504       7.076  28.641 -50.226  1.00 85.03           C  
ATOM   2397  CD  LYS A 504       8.464  29.007 -50.769  1.00 85.03           C  
ATOM   2398  CE  LYS A 504       9.081  30.201 -50.025  1.00 85.03           C  
ATOM   2399  NZ  LYS A 504      10.404  30.561 -50.568  1.00 85.03           N  
ATOM   2400  N   TYR A 505       3.562  28.719 -51.303  1.00 90.88           N  
ATOM   2401  CA  TYR A 505       2.542  29.770 -51.341  1.00 90.88           C  
ATOM   2402  C   TYR A 505       1.270  29.447 -50.535  1.00 90.88           C  
ATOM   2403  O   TYR A 505       0.759  30.332 -49.856  1.00 90.88           O  
ATOM   2404  CB  TYR A 505       2.234  30.112 -52.819  1.00 90.88           C  
ATOM   2405  CG  TYR A 505       0.905  30.805 -53.080  1.00 90.88           C  
ATOM   2406  CD1 TYR A 505      -0.204  30.068 -53.551  1.00 90.88           C  
ATOM   2407  CD2 TYR A 505       0.766  32.177 -52.803  1.00 90.88           C  
ATOM   2408  CE1 TYR A 505      -1.453  30.698 -53.719  1.00 90.88           C  
ATOM   2409  CE2 TYR A 505      -0.478  32.807 -52.980  1.00 90.88           C  
ATOM   2410  OH  TYR A 505      -2.803  32.682 -53.567  1.00 90.88           O  
ATOM   2411  CZ  TYR A 505      -1.593  32.068 -53.423  1.00 90.88           C  
ATOM   2412  N   LEU A 506       0.797  28.197 -50.630  1.00 92.37           N  
ATOM   2413  CA  LEU A 506      -0.390  27.686 -49.948  1.00 92.37           C  
ATOM   2414  C   LEU A 506      -0.241  27.685 -48.414  1.00 92.37           C  
ATOM   2415  O   LEU A 506      -1.192  28.041 -47.719  1.00 92.37           O  
ATOM   2416  CB  LEU A 506      -0.664  26.276 -50.503  1.00 92.37           C  
ATOM   2417  CG  LEU A 506      -2.022  25.649 -50.134  1.00 92.37           C  
ATOM   2418  CD1 LEU A 506      -3.198  26.352 -50.844  1.00 92.37           C  
ATOM   2419  CD2 LEU A 506      -1.990  24.134 -50.395  1.00 92.37           C  
ATOM   2420  N   LYS A 507       0.957  27.326 -47.922  1.00 88.50           N  
ATOM   2421  CA  LYS A 507       1.319  27.374 -46.506  1.00 88.50           C  
ATOM   2422  C   LYS A 507       1.491  28.808 -45.981  1.00 88.50           C  
ATOM   2423  O   LYS A 507       1.056  29.092 -44.866  1.00 88.50           O  
ATOM   2424  CB  LYS A 507       2.591  26.535 -46.266  1.00 88.50           C  
ATOM   2425  CG  LYS A 507       2.319  25.029 -46.381  1.00 88.50           C  
ATOM   2426  CD  LYS A 507       3.539  24.145 -46.103  1.00 88.50           C  
ATOM   2427  CE  LYS A 507       3.136  22.662 -46.083  1.00 88.50           C  
ATOM   2428  NZ  LYS A 507       4.227  21.788 -45.622  1.00 88.50           N  
ATOM   2429  N   ASP A 508       2.098  29.683 -46.797  1.00 88.96           N  
ATOM   2430  CA  ASP A 508       2.349  31.089 -46.467  1.00 88.96           C  
ATOM   2431  C   ASP A 508       1.064  31.941 -46.479  1.00 88.96           C  
ATOM   2432  O   ASP A 508       0.942  32.844 -45.651  1.00 88.96           O  
ATOM   2433  CB  ASP A 508       3.442  31.728 -47.366  1.00 88.96           C  
ATOM   2434  CG  ASP A 508       4.808  31.011 -47.412  1.00 88.96           C  
ATOM   2435  OD1 ASP A 508       5.123  30.230 -46.484  1.00 88.96           O  
ATOM   2436  OD2 ASP A 508       5.580  31.342 -48.339  1.00 88.96           O  
ATOM   2437  N   ALA A 509       0.128  31.630 -47.393  1.00 92.31           N  
ATOM   2438  CA  ALA A 509      -1.155  32.314 -47.543  1.00 92.31           C  
ATOM   2439  C   ALA A 509      -2.171  31.892 -46.473  1.00 92.31           C  
ATOM   2440  O   ALA A 509      -2.603  32.752 -45.708  1.00 92.31           O  
ATOM   2441  CB  ALA A 509      -1.709  32.093 -48.961  1.00 92.31           C  
ATOM   2442  N   ILE A 510      -2.546  30.598 -46.445  1.00 94.45           N  
ATOM   2443  CA  ILE A 510      -3.667  30.102 -45.637  1.00 94.45           C  
ATOM   2444  C   ILE A 510      -3.271  29.106 -44.527  1.00 94.45           C  
ATOM   2445  O   ILE A 510      -4.141  28.767 -43.730  1.00 94.45           O  
ATOM   2446  CB  ILE A 510      -4.780  29.456 -46.522  1.00 94.45           C  
ATOM   2447  CG1 ILE A 510      -4.366  28.172 -47.286  1.00 94.45           C  
ATOM   2448  CG2 ILE A 510      -5.406  30.496 -47.472  1.00 94.45           C  
ATOM   2449  CD1 ILE A 510      -5.558  27.340 -47.785  1.00 94.45           C  
ATOM   2450  N   GLY A 511      -2.001  28.662 -44.453  1.00 92.40           N  
ATOM   2451  CA  GLY A 511      -1.549  27.637 -43.499  1.00 92.40           C  
ATOM   2452  C   GLY A 511      -1.697  28.056 -42.022  1.00 92.40           C  
ATOM   2453  O   GLY A 511      -2.051  27.212 -41.197  1.00 92.40           O  
ATOM   2454  N   GLU A 512      -1.486  29.347 -41.699  1.00 92.35           N  
ATOM   2455  CA  GLU A 512      -1.755  29.928 -40.377  1.00 92.35           C  
ATOM   2456  C   GLU A 512      -3.251  29.957 -40.029  1.00 92.35           C  
ATOM   2457  O   GLU A 512      -3.613  29.613 -38.906  1.00 92.35           O  
ATOM   2458  CB  GLU A 512      -1.204  31.364 -40.284  1.00 92.35           C  
ATOM   2459  CG  GLU A 512       0.335  31.466 -40.289  1.00 92.35           C  
ATOM   2460  CD  GLU A 512       0.874  32.883 -40.014  1.00 92.35           C  
ATOM   2461  OE1 GLU A 512       2.064  32.964 -39.643  1.00 92.35           O  
ATOM   2462  OE2 GLU A 512       0.113  33.864 -40.172  1.00 92.35           O  
ATOM   2463  N   PHE A 513      -4.077  30.379 -41.002  1.00 94.89           N  
ATOM   2464  CA  PHE A 513      -5.530  30.491 -40.888  1.00 94.89           C  
ATOM   2465  C   PHE A 513      -6.233  29.143 -40.652  1.00 94.89           C  
ATOM   2466  O   PHE A 513      -7.114  29.063 -39.798  1.00 94.89           O  
ATOM   2467  CB  PHE A 513      -6.072  31.278 -42.103  1.00 94.89           C  
ATOM   2468  CG  PHE A 513      -7.579  31.284 -42.287  1.00 94.89           C  
ATOM   2469  CD1 PHE A 513      -8.194  30.348 -43.147  1.00 94.89           C  
ATOM   2470  CD2 PHE A 513      -8.384  32.111 -41.476  1.00 94.89           C  
ATOM   2471  CE1 PHE A 513      -9.579  30.292 -43.228  1.00 94.89           C  
ATOM   2472  CE2 PHE A 513      -9.766  32.036 -41.569  1.00 94.89           C  
ATOM   2473  CZ  PHE A 513     -10.357  31.136 -42.444  1.00 94.89           C  
ATOM   2474  N   ILE A 514      -5.790  28.107 -41.381  1.00 94.77           N  
ATOM   2475  CA  ILE A 514      -6.240  26.727 -41.225  1.00 94.77           C  
ATOM   2476  C   ILE A 514      -5.843  26.133 -39.860  1.00 94.77           C  
ATOM   2477  O   ILE A 514      -6.689  25.501 -39.231  1.00 94.77           O  
ATOM   2478  CB  ILE A 514      -5.687  25.827 -42.367  1.00 94.77           C  
ATOM   2479  CG1 ILE A 514      -6.253  26.214 -43.758  1.00 94.77           C  
ATOM   2480  CG2 ILE A 514      -5.825  24.310 -42.126  1.00 94.77           C  
ATOM   2481  CD1 ILE A 514      -7.753  25.968 -43.969  1.00 94.77           C  
ATOM   2482  N   ARG A 515      -4.595  26.368 -39.412  1.00 92.39           N  
ATOM   2483  CA  ARG A 515      -4.116  25.935 -38.094  1.00 92.39           C  
ATOM   2484  C   ARG A 515      -4.900  26.592 -36.941  1.00 92.39           C  
ATOM   2485  O   ARG A 515      -5.216  25.903 -35.974  1.00 92.39           O  
ATOM   2486  CB  ARG A 515      -2.590  26.147 -37.981  1.00 92.39           C  
ATOM   2487  CG  ARG A 515      -1.996  25.656 -36.638  1.00 92.39           C  
ATOM   2488  CD  ARG A 515      -0.479  25.830 -36.461  1.00 92.39           C  
ATOM   2489  NE  ARG A 515       0.318  25.150 -37.501  1.00 92.39           N  
ATOM   2490  NH1 ARG A 515       1.318  27.034 -38.505  1.00 92.39           N  
ATOM   2491  NH2 ARG A 515       1.803  24.905 -39.256  1.00 92.39           N  
ATOM   2492  CZ  ARG A 515       1.139  25.707 -38.413  1.00 92.39           C  
ATOM   2493  N   ALA A 516      -5.244  27.883 -37.093  1.00 93.82           N  
ATOM   2494  CA  ALA A 516      -6.088  28.627 -36.160  1.00 93.82           C  
ATOM   2495  C   ALA A 516      -7.525  28.082 -36.063  1.00 93.82           C  
ATOM   2496  O   ALA A 516      -8.070  28.087 -34.963  1.00 93.82           O  
ATOM   2497  CB  ALA A 516      -6.085  30.116 -36.539  1.00 93.82           C  
ATOM   2498  N   LEU A 517      -8.090  27.579 -37.178  1.00 93.76           N  
ATOM   2499  CA  LEU A 517      -9.404  26.924 -37.206  1.00 93.76           C  
ATOM   2500  C   LEU A 517      -9.409  25.543 -36.525  1.00 93.76           C  
ATOM   2501  O   LEU A 517     -10.392  25.230 -35.856  1.00 93.76           O  
ATOM   2502  CB  LEU A 517      -9.937  26.820 -38.651  1.00 93.76           C  
ATOM   2503  CG  LEU A 517     -10.430  28.154 -39.250  1.00 93.76           C  
ATOM   2504  CD1 LEU A 517     -10.749  27.970 -40.737  1.00 93.76           C  
ATOM   2505  CD2 LEU A 517     -11.650  28.733 -38.504  1.00 93.76           C  
ATOM   2506  N   TYR A 518      -8.315  24.771 -36.660  1.00 89.72           N  
ATOM   2507  CA  TYR A 518      -8.095  23.508 -35.941  1.00 89.72           C  
ATOM   2508  C   TYR A 518      -7.923  23.699 -34.420  1.00 89.72           C  
ATOM   2509  O   TYR A 518      -8.304  22.804 -33.668  1.00 89.72           O  
ATOM   2510  CB  TYR A 518      -6.859  22.781 -36.516  1.00 89.72           C  
ATOM   2511  CG  TYR A 518      -7.080  21.845 -37.696  1.00 89.72           C  
ATOM   2512  CD1 TYR A 518      -6.700  20.489 -37.585  1.00 89.72           C  
ATOM   2513  CD2 TYR A 518      -7.575  22.325 -38.925  1.00 89.72           C  
ATOM   2514  CE1 TYR A 518      -6.736  19.646 -38.710  1.00 89.72           C  
ATOM   2515  CE2 TYR A 518      -7.614  21.479 -40.051  1.00 89.72           C  
ATOM   2516  OH  TYR A 518      -7.087  19.367 -41.065  1.00 89.72           O  
ATOM   2517  CZ  TYR A 518      -7.158  20.151 -39.952  1.00 89.72           C  
ATOM   2518  N   GLU A 519      -7.353  24.842 -34.001  1.00 89.93           N  
ATOM   2519  CA  GLU A 519      -7.146  25.203 -32.597  1.00 89.93           C  
ATOM   2520  C   GLU A 519      -8.361  25.906 -31.961  1.00 89.93           C  
ATOM   2521  O   GLU A 519      -8.431  25.956 -30.733  1.00 89.93           O  
ATOM   2522  CB  GLU A 519      -5.865  26.054 -32.472  1.00 89.93           C  
ATOM   2523  CG  GLU A 519      -4.578  25.244 -32.765  1.00 89.93           C  
ATOM   2524  CD  GLU A 519      -3.263  26.042 -32.741  1.00 89.93           C  
ATOM   2525  OE1 GLU A 519      -2.241  25.437 -33.137  1.00 89.93           O  
ATOM   2526  OE2 GLU A 519      -3.272  27.226 -32.334  1.00 89.93           O  
ATOM   2527  N   SER A 520      -9.297  26.413 -32.783  1.00 88.67           N  
ATOM   2528  CA  SER A 520     -10.548  27.020 -32.329  1.00 88.67           C  
ATOM   2529  C   SER A 520     -11.635  25.955 -32.112  1.00 88.67           C  
ATOM   2530  O   SER A 520     -11.667  24.948 -32.822  1.00 88.67           O  
ATOM   2531  CB  SER A 520     -10.991  28.115 -33.329  1.00 88.67           C  
ATOM   2532  OG  SER A 520     -11.661  27.613 -34.473  1.00 88.67           O  
ATOM   2533  N   GLU A 521     -12.545  26.254 -31.177  1.00 86.51           N  
ATOM   2534  CA  GLU A 521     -13.787  25.515 -30.944  1.00 86.51           C  
ATOM   2535  C   GLU A 521     -14.986  26.312 -31.504  1.00 86.51           C  
ATOM   2536  O   GLU A 521     -16.087  26.226 -30.959  1.00 86.51           O  
ATOM   2537  CB  GLU A 521     -13.913  25.202 -29.435  1.00 86.51           C  
ATOM   2538  CG  GLU A 521     -12.751  24.331 -28.897  1.00 86.51           C  
ATOM   2539  CD  GLU A 521     -12.812  23.974 -27.403  1.00 86.51           C  
ATOM   2540  OE1 GLU A 521     -11.959  23.153 -26.995  1.00 86.51           O  
ATOM   2541  OE2 GLU A 521     -13.681  24.510 -26.679  1.00 86.51           O  
ATOM   2542  N   GLU A 522     -14.743  27.089 -32.576  1.00 82.28           N  
ATOM   2543  CA  GLU A 522     -15.681  28.049 -33.151  1.00 82.28           C  
ATOM   2544  C   GLU A 522     -16.719  27.340 -34.033  1.00 82.28           C  
ATOM   2545  O   GLU A 522     -16.340  26.587 -34.932  1.00 82.28           O  
ATOM   2546  CB  GLU A 522     -14.875  29.095 -33.959  1.00 82.28           C  
ATOM   2547  CG  GLU A 522     -15.627  30.418 -34.195  1.00 82.28           C  
ATOM   2548  CD  GLU A 522     -15.694  31.259 -32.911  1.00 82.28           C  
ATOM   2549  OE1 GLU A 522     -16.771  31.260 -32.276  1.00 82.28           O  
ATOM   2550  OE2 GLU A 522     -14.656  31.869 -32.571  1.00 82.28           O  
ATOM   2551  N   ASN A 523     -18.006  27.591 -33.750  1.00 88.29           N  
ATOM   2552  CA  ASN A 523     -19.124  26.990 -34.474  1.00 88.29           C  
ATOM   2553  C   ASN A 523     -19.614  27.961 -35.560  1.00 88.29           C  
ATOM   2554  O   ASN A 523     -19.917  29.117 -35.263  1.00 88.29           O  
ATOM   2555  CB  ASN A 523     -20.253  26.623 -33.483  1.00 88.29           C  
ATOM   2556  CG  ASN A 523     -21.235  25.562 -34.003  1.00 88.29           C  
ATOM   2557  ND2 ASN A 523     -22.027  24.984 -33.098  1.00 88.29           N  
ATOM   2558  OD1 ASN A 523     -21.299  25.270 -35.196  1.00 88.29           O  
ATOM   2559  N   CYS A 524     -19.686  27.444 -36.796  1.00 91.58           N  
ATOM   2560  CA  CYS A 524     -20.104  28.164 -37.996  1.00 91.58           C  
ATOM   2561  C   CYS A 524     -21.279  27.449 -38.690  1.00 91.58           C  
ATOM   2562  O   CYS A 524     -21.530  27.732 -39.861  1.00 91.58           O  
ATOM   2563  CB  CYS A 524     -18.921  28.354 -38.971  1.00 91.58           C  
ATOM   2564  SG  CYS A 524     -17.671  29.462 -38.260  1.00 91.58           S  
ATOM   2565  N   GLU A 525     -21.995  26.551 -37.983  1.00 93.68           N  
ATOM   2566  CA  GLU A 525     -23.174  25.855 -38.503  1.00 93.68           C  
ATOM   2567  C   GLU A 525     -24.344  26.832 -38.706  1.00 93.68           C  
ATOM   2568  O   GLU A 525     -24.869  27.353 -37.727  1.00 93.68           O  
ATOM   2569  CB  GLU A 525     -23.543  24.678 -37.568  1.00 93.68           C  
ATOM   2570  CG  GLU A 525     -24.773  23.840 -37.991  1.00 93.68           C  
ATOM   2571  CD  GLU A 525     -24.604  23.199 -39.372  1.00 93.68           C  
ATOM   2572  OE1 GLU A 525     -24.978  23.857 -40.367  1.00 93.68           O  
ATOM   2573  OE2 GLU A 525     -24.097  22.058 -39.425  1.00 93.68           O  
ATOM   2574  N   VAL A 526     -24.711  27.073 -39.971  1.00 94.34           N  
ATOM   2575  CA  VAL A 526     -25.704  28.074 -40.362  1.00 94.34           C  
ATOM   2576  C   VAL A 526     -26.974  27.472 -41.002  1.00 94.34           C  
ATOM   2577  O   VAL A 526     -27.767  28.222 -41.569  1.00 94.34           O  
ATOM   2578  CB  VAL A 526     -25.071  29.155 -41.282  1.00 94.34           C  
ATOM   2579  CG1 VAL A 526     -24.130  30.065 -40.482  1.00 94.34           C  
ATOM   2580  CG2 VAL A 526     -24.352  28.584 -42.515  1.00 94.34           C  
ATOM   2581  N   ASP A 527     -27.190  26.155 -40.835  1.00 91.26           N  
ATOM   2582  CA  ASP A 527     -28.448  25.459 -41.121  1.00 91.26           C  
ATOM   2583  C   ASP A 527     -29.466  25.798 -39.998  1.00 91.26           C  
ATOM   2584  O   ASP A 527     -29.212  25.412 -38.855  1.00 91.26           O  
ATOM   2585  CB  ASP A 527     -28.184  23.931 -41.212  1.00 91.26           C  
ATOM   2586  CG  ASP A 527     -29.355  23.011 -41.614  1.00 91.26           C  
ATOM   2587  OD1 ASP A 527     -30.457  23.513 -41.928  1.00 91.26           O  
ATOM   2588  OD2 ASP A 527     -29.107  21.786 -41.635  1.00 91.26           O  
ATOM   2589  N   PRO A 528     -30.588  26.495 -40.316  1.00 90.95           N  
ATOM   2590  CA  PRO A 528     -31.641  26.817 -39.327  1.00 90.95           C  
ATOM   2591  C   PRO A 528     -32.336  25.621 -38.648  1.00 90.95           C  
ATOM   2592  O   PRO A 528     -32.892  25.807 -37.567  1.00 90.95           O  
ATOM   2593  CB  PRO A 528     -32.666  27.654 -40.116  1.00 90.95           C  
ATOM   2594  CG  PRO A 528     -31.898  28.196 -41.305  1.00 90.95           C  
ATOM   2595  CD  PRO A 528     -30.928  27.069 -41.620  1.00 90.95           C  
ATOM   2596  N   ILE A 529     -32.297  24.431 -39.274  1.00 90.14           N  
ATOM   2597  CA  ILE A 529     -32.878  23.192 -38.746  1.00 90.14           C  
ATOM   2598  C   ILE A 529     -32.064  22.626 -37.556  1.00 90.14           C  
ATOM   2599  O   ILE A 529     -32.644  21.981 -36.684  1.00 90.14           O  
ATOM   2600  CB  ILE A 529     -33.005  22.110 -39.867  1.00 90.14           C  
ATOM   2601  CG1 ILE A 529     -33.894  22.617 -41.032  1.00 90.14           C  
ATOM   2602  CG2 ILE A 529     -33.518  20.734 -39.379  1.00 90.14           C  
ATOM   2603  CD1 ILE A 529     -33.831  21.751 -42.301  1.00 90.14           C  
ATOM   2604  N   LYS A 530     -30.750  22.910 -37.529  1.00 89.07           N  
ATOM   2605  CA  LYS A 530     -29.811  22.471 -36.493  1.00 89.07           C  
ATOM   2606  C   LYS A 530     -29.595  23.506 -35.372  1.00 89.07           C  
ATOM   2607  O   LYS A 530     -28.982  23.152 -34.364  1.00 89.07           O  
ATOM   2608  CB  LYS A 530     -28.461  22.163 -37.169  1.00 89.07           C  
ATOM   2609  CG  LYS A 530     -28.501  20.939 -38.098  1.00 89.07           C  
ATOM   2610  CD  LYS A 530     -27.157  20.738 -38.806  1.00 89.07           C  
ATOM   2611  CE  LYS A 530     -27.112  19.489 -39.694  1.00 89.07           C  
ATOM   2612  NZ  LYS A 530     -25.821  19.379 -40.394  1.00 89.07           N  
ATOM   2613  N   CYS A 531     -30.053  24.753 -35.568  1.00 87.82           N  
ATOM   2614  CA  CYS A 531     -29.728  25.895 -34.712  1.00 87.82           C  
ATOM   2615  C   CYS A 531     -30.991  26.483 -34.072  1.00 87.82           C  
ATOM   2616  O   CYS A 531     -32.067  26.445 -34.670  1.00 87.82           O  
ATOM   2617  CB  CYS A 531     -29.023  26.995 -35.531  1.00 87.82           C  
ATOM   2618  SG  CYS A 531     -27.371  26.429 -36.011  1.00 87.82           S  
ATOM   2619  N   THR A 532     -30.807  27.091 -32.889  1.00 88.87           N  
ATOM   2620  CA  THR A 532     -31.749  28.048 -32.302  1.00 88.87           C  
ATOM   2621  C   THR A 532     -31.609  29.410 -33.019  1.00 88.87           C  
ATOM   2622  O   THR A 532     -30.565  29.673 -33.615  1.00 88.87           O  
ATOM   2623  CB  THR A 532     -31.479  28.252 -30.783  1.00 88.87           C  
ATOM   2624  CG2 THR A 532     -31.440  26.940 -29.984  1.00 88.87           C  
ATOM   2625  OG1 THR A 532     -30.306  29.000 -30.508  1.00 88.87           O  
ATOM   2626  N   ALA A 533     -32.647  30.260 -32.945  1.00 84.35           N  
ATOM   2627  CA  ALA A 533     -32.673  31.581 -33.590  1.00 84.35           C  
ATOM   2628  C   ALA A 533     -31.549  32.537 -33.140  1.00 84.35           C  
ATOM   2629  O   ALA A 533     -31.064  33.315 -33.961  1.00 84.35           O  
ATOM   2630  CB  ALA A 533     -34.052  32.219 -33.370  1.00 84.35           C  
ATOM   2631  N   SER A 534     -31.136  32.432 -31.865  1.00 86.04           N  
ATOM   2632  CA  SER A 534     -30.027  33.185 -31.281  1.00 86.04           C  
ATOM   2633  C   SER A 534     -28.645  32.645 -31.697  1.00 86.04           C  
ATOM   2634  O   SER A 534     -27.788  33.449 -32.066  1.00 86.04           O  
ATOM   2635  CB  SER A 534     -30.218  33.258 -29.752  1.00 86.04           C  
ATOM   2636  OG  SER A 534     -30.137  31.990 -29.127  1.00 86.04           O  
ATOM   2637  N   SER A 535     -28.457  31.311 -31.663  1.00 91.78           N  
ATOM   2638  CA  SER A 535     -27.206  30.657 -32.063  1.00 91.78           C  
ATOM   2639  C   SER A 535     -26.951  30.724 -33.579  1.00 91.78           C  
ATOM   2640  O   SER A 535     -25.791  30.779 -33.971  1.00 91.78           O  
ATOM   2641  CB  SER A 535     -27.137  29.219 -31.504  1.00 91.78           C  
ATOM   2642  OG  SER A 535     -27.928  28.292 -32.224  1.00 91.78           O  
ATOM   2643  N   LEU A 536     -28.020  30.762 -34.394  1.00 93.13           N  
ATOM   2644  CA  LEU A 536     -27.964  30.943 -35.844  1.00 93.13           C  
ATOM   2645  C   LEU A 536     -27.313  32.281 -36.225  1.00 93.13           C  
ATOM   2646  O   LEU A 536     -26.371  32.267 -37.008  1.00 93.13           O  
ATOM   2647  CB  LEU A 536     -29.380  30.786 -36.445  1.00 93.13           C  
ATOM   2648  CG  LEU A 536     -29.476  30.894 -37.986  1.00 93.13           C  
ATOM   2649  CD1 LEU A 536     -28.657  29.812 -38.718  1.00 93.13           C  
ATOM   2650  CD2 LEU A 536     -30.944  30.889 -38.442  1.00 93.13           C  
ATOM   2651  N   ALA A 537     -27.777  33.389 -35.620  1.00 92.76           N  
ATOM   2652  CA  ALA A 537     -27.224  34.734 -35.809  1.00 92.76           C  
ATOM   2653  C   ALA A 537     -25.744  34.862 -35.394  1.00 92.76           C  
ATOM   2654  O   ALA A 537     -24.996  35.580 -36.058  1.00 92.76           O  
ATOM   2655  CB  ALA A 537     -28.092  35.744 -35.044  1.00 92.76           C  
ATOM   2656  N   GLU A 538     -25.354  34.133 -34.336  1.00 93.82           N  
ATOM   2657  CA  GLU A 538     -23.988  34.045 -33.830  1.00 93.82           C  
ATOM   2658  C   GLU A 538     -23.061  33.262 -34.779  1.00 93.82           C  
ATOM   2659  O   GLU A 538     -21.985  33.760 -35.099  1.00 93.82           O  
ATOM   2660  CB  GLU A 538     -24.041  33.462 -32.404  1.00 93.82           C  
ATOM   2661  CG  GLU A 538     -22.683  33.363 -31.673  1.00 93.82           C  
ATOM   2662  CD  GLU A 538     -22.784  32.929 -30.200  1.00 93.82           C  
ATOM   2663  OE1 GLU A 538     -21.792  33.173 -29.479  1.00 93.82           O  
ATOM   2664  OE2 GLU A 538     -23.829  32.362 -29.801  1.00 93.82           O  
ATOM   2665  N   HSD A 539     -23.513  32.085 -35.251  1.00 94.84           N  
ATOM   2666  CA  HSD A 539     -22.802  31.236 -36.215  1.00 94.84           C  
ATOM   2667  C   HSD A 539     -22.681  31.868 -37.615  1.00 94.84           C  
ATOM   2668  O   HSD A 539     -21.689  31.614 -38.295  1.00 94.84           O  
ATOM   2669  CB  HSD A 539     -23.485  29.860 -36.321  1.00 94.84           C  
ATOM   2670  CG  HSD A 539     -23.576  29.050 -35.047  1.00 94.84           C  
ATOM   2671  CD2 HSD A 539     -23.054  29.227 -33.783  1.00 94.84           C  
ATOM   2672  ND1 HSD A 539     -24.332  27.895 -34.970  1.00 94.84           N  
ATOM   2673  CE1 HSD A 539     -24.265  27.451 -33.716  1.00 94.84           C  
ATOM   2674  NE2 HSD A 539     -23.505  28.211 -32.936  1.00 94.84           N  
ATOM   2675  N   GLN A 540     -23.670  32.693 -38.005  1.00 95.75           N  
ATOM   2676  CA  GLN A 540     -23.659  33.517 -39.215  1.00 95.75           C  
ATOM   2677  C   GLN A 540     -22.592  34.621 -39.166  1.00 95.75           C  
ATOM   2678  O   GLN A 540     -21.887  34.813 -40.157  1.00 95.75           O  
ATOM   2679  CB  GLN A 540     -25.067  34.097 -39.476  1.00 95.75           C  
ATOM   2680  CG  GLN A 540     -26.061  33.069 -40.066  1.00 95.75           C  
ATOM   2681  CD  GLN A 540     -27.468  33.604 -40.353  1.00 95.75           C  
ATOM   2682  NE2 GLN A 540     -27.813  34.801 -39.871  1.00 95.75           N  
ATOM   2683  OE1 GLN A 540     -28.253  32.926 -41.011  1.00 95.75           O  
ATOM   2684  N   ALA A 541     -22.457  35.285 -38.004  1.00 95.52           N  
ATOM   2685  CA  ALA A 541     -21.413  36.275 -37.737  1.00 95.52           C  
ATOM   2686  C   ALA A 541     -20.003  35.659 -37.686  1.00 95.52           C  
ATOM   2687  O   ALA A 541     -19.071  36.282 -38.192  1.00 95.52           O  
ATOM   2688  CB  ALA A 541     -21.738  37.025 -36.438  1.00 95.52           C  
ATOM   2689  N   ASN A 542     -19.882  34.441 -37.124  1.00 95.25           N  
ATOM   2690  CA  ASN A 542     -18.639  33.661 -37.074  1.00 95.25           C  
ATOM   2691  C   ASN A 542     -18.193  33.199 -38.465  1.00 95.25           C  
ATOM   2692  O   ASN A 542     -17.010  33.328 -38.772  1.00 95.25           O  
ATOM   2693  CB  ASN A 542     -18.790  32.434 -36.143  1.00 95.25           C  
ATOM   2694  CG  ASN A 542     -18.983  32.770 -34.662  1.00 95.25           C  
ATOM   2695  ND2 ASN A 542     -19.475  31.797 -33.893  1.00 95.25           N  
ATOM   2696  OD1 ASN A 542     -18.682  33.873 -34.211  1.00 95.25           O  
ATOM   2697  N   LEU A 543     -19.133  32.696 -39.288  1.00 96.31           N  
ATOM   2698  CA  LEU A 543     -18.866  32.279 -40.665  1.00 96.31           C  
ATOM   2699  C   LEU A 543     -18.453  33.457 -41.558  1.00 96.31           C  
ATOM   2700  O   LEU A 543     -17.521  33.299 -42.343  1.00 96.31           O  
ATOM   2701  CB  LEU A 543     -20.078  31.513 -41.245  1.00 96.31           C  
ATOM   2702  CG  LEU A 543     -19.871  30.961 -42.677  1.00 96.31           C  
ATOM   2703  CD1 LEU A 543     -18.602  30.096 -42.817  1.00 96.31           C  
ATOM   2704  CD2 LEU A 543     -21.123  30.209 -43.155  1.00 96.31           C  
ATOM   2705  N   ARG A 544     -19.107  34.618 -41.383  1.00 96.72           N  
ATOM   2706  CA  ARG A 544     -18.746  35.862 -42.054  1.00 96.72           C  
ATOM   2707  C   ARG A 544     -17.340  36.353 -41.677  1.00 96.72           C  
ATOM   2708  O   ARG A 544     -16.586  36.711 -42.578  1.00 96.72           O  
ATOM   2709  CB  ARG A 544     -19.834  36.927 -41.820  1.00 96.72           C  
ATOM   2710  CG  ARG A 544     -19.507  38.283 -42.467  1.00 96.72           C  
ATOM   2711  CD  ARG A 544     -20.657  39.288 -42.383  1.00 96.72           C  
ATOM   2712  NE  ARG A 544     -20.333  40.499 -43.152  1.00 96.72           N  
ATOM   2713  NH1 ARG A 544     -22.509  41.298 -43.516  1.00 96.72           N  
ATOM   2714  NH2 ARG A 544     -20.682  42.425 -44.373  1.00 96.72           N  
ATOM   2715  CZ  ARG A 544     -21.182  41.400 -43.673  1.00 96.72           C  
ATOM   2716  N   MET A 545     -17.003  36.318 -40.377  1.00 95.48           N  
ATOM   2717  CA  MET A 545     -15.683  36.666 -39.851  1.00 95.48           C  
ATOM   2718  C   MET A 545     -14.568  35.753 -40.394  1.00 95.48           C  
ATOM   2719  O   MET A 545     -13.517  36.261 -40.778  1.00 95.48           O  
ATOM   2720  CB  MET A 545     -15.744  36.680 -38.306  1.00 95.48           C  
ATOM   2721  CG  MET A 545     -14.434  37.055 -37.586  1.00 95.48           C  
ATOM   2722  SD  MET A 545     -13.720  38.670 -38.018  1.00 95.48           S  
ATOM   2723  CE  MET A 545     -15.024  39.776 -37.415  1.00 95.48           C  
ATOM   2724  N   CYS A 546     -14.840  34.439 -40.470  1.00 96.03           N  
ATOM   2725  CA  CYS A 546     -13.943  33.435 -41.044  1.00 96.03           C  
ATOM   2726  C   CYS A 546     -13.749  33.612 -42.562  1.00 96.03           C  
ATOM   2727  O   CYS A 546     -12.639  33.390 -43.035  1.00 96.03           O  
ATOM   2728  CB  CYS A 546     -14.412  31.999 -40.750  1.00 96.03           C  
ATOM   2729  SG  CYS A 546     -14.268  31.621 -38.982  1.00 96.03           S  
ATOM   2730  N   CYS A 547     -14.802  34.026 -43.289  1.00 97.08           N  
ATOM   2731  CA  CYS A 547     -14.762  34.284 -44.732  1.00 97.08           C  
ATOM   2732  C   CYS A 547     -14.038  35.598 -45.072  1.00 97.08           C  
ATOM   2733  O   CYS A 547     -13.310  35.625 -46.062  1.00 97.08           O  
ATOM   2734  CB  CYS A 547     -16.163  34.272 -45.367  1.00 97.08           C  
ATOM   2735  SG  CYS A 547     -16.812  32.580 -45.338  1.00 97.08           S  
ATOM   2736  N   GLU A 548     -14.208  36.637 -44.234  1.00 96.46           N  
ATOM   2737  CA  GLU A 548     -13.464  37.897 -44.300  1.00 96.46           C  
ATOM   2738  C   GLU A 548     -11.961  37.706 -44.044  1.00 96.46           C  
ATOM   2739  O   GLU A 548     -11.162  38.272 -44.786  1.00 96.46           O  
ATOM   2740  CB  GLU A 548     -14.068  38.935 -43.327  1.00 96.46           C  
ATOM   2741  CG  GLU A 548     -15.398  39.540 -43.831  1.00 96.46           C  
ATOM   2742  CD  GLU A 548     -16.117  40.490 -42.862  1.00 96.46           C  
ATOM   2743  OE1 GLU A 548     -17.210  40.954 -43.259  1.00 96.46           O  
ATOM   2744  OE2 GLU A 548     -15.596  40.752 -41.755  1.00 96.46           O  
ATOM   2745  N   LEU A 549     -11.609  36.879 -43.043  1.00 95.51           N  
ATOM   2746  CA  LEU A 549     -10.231  36.499 -42.721  1.00 95.51           C  
ATOM   2747  C   LEU A 549      -9.585  35.611 -43.799  1.00 95.51           C  
ATOM   2748  O   LEU A 549      -8.421  35.841 -44.122  1.00 95.51           O  
ATOM   2749  CB  LEU A 549     -10.189  35.800 -41.344  1.00 95.51           C  
ATOM   2750  CG  LEU A 549     -10.341  36.757 -40.140  1.00 95.51           C  
ATOM   2751  CD1 LEU A 549     -10.594  35.970 -38.837  1.00 95.51           C  
ATOM   2752  CD2 LEU A 549      -9.151  37.731 -40.005  1.00 95.51           C  
ATOM   2753  N   ALA A 550     -10.345  34.646 -44.352  1.00 95.40           N  
ATOM   2754  CA  ALA A 550      -9.917  33.765 -45.442  1.00 95.40           C  
ATOM   2755  C   ALA A 550      -9.606  34.537 -46.731  1.00 95.40           C  
ATOM   2756  O   ALA A 550      -8.555  34.310 -47.328  1.00 95.40           O  
ATOM   2757  CB  ALA A 550     -10.992  32.702 -45.724  1.00 95.40           C  
ATOM   2758  N   LEU A 551     -10.513  35.456 -47.107  1.00 96.00           N  
ATOM   2759  CA  LEU A 551     -10.362  36.335 -48.260  1.00 96.00           C  
ATOM   2760  C   LEU A 551      -9.213  37.338 -48.086  1.00 96.00           C  
ATOM   2761  O   LEU A 551      -8.454  37.525 -49.032  1.00 96.00           O  
ATOM   2762  CB  LEU A 551     -11.693  37.058 -48.542  1.00 96.00           C  
ATOM   2763  CG  LEU A 551     -11.672  37.934 -49.812  1.00 96.00           C  
ATOM   2764  CD1 LEU A 551     -11.499  37.101 -51.093  1.00 96.00           C  
ATOM   2765  CD2 LEU A 551     -12.911  38.825 -49.874  1.00 96.00           C  
ATOM   2766  N   CYS A 552      -9.095  37.941 -46.889  1.00 95.53           N  
ATOM   2767  CA  CYS A 552      -8.027  38.871 -46.515  1.00 95.53           C  
ATOM   2768  C   CYS A 552      -6.633  38.230 -46.656  1.00 95.53           C  
ATOM   2769  O   CYS A 552      -5.750  38.846 -47.247  1.00 95.53           O  
ATOM   2770  CB  CYS A 552      -8.272  39.472 -45.113  1.00 95.53           C  
ATOM   2771  SG  CYS A 552      -6.974  40.628 -44.579  1.00 95.53           S  
ATOM   2772  N   LYS A 553      -6.490  36.984 -46.175  1.00 94.90           N  
ATOM   2773  CA  LYS A 553      -5.294  36.160 -46.346  1.00 94.90           C  
ATOM   2774  C   LYS A 553      -4.946  35.849 -47.813  1.00 94.90           C  
ATOM   2775  O   LYS A 553      -3.768  35.920 -48.158  1.00 94.90           O  
ATOM   2776  CB  LYS A 553      -5.437  34.866 -45.517  1.00 94.90           C  
ATOM   2777  CG  LYS A 553      -5.107  35.012 -44.020  1.00 94.90           C  
ATOM   2778  CD  LYS A 553      -3.658  35.455 -43.754  1.00 94.90           C  
ATOM   2779  CE  LYS A 553      -3.146  35.057 -42.363  1.00 94.90           C  
ATOM   2780  NZ  LYS A 553      -1.734  35.437 -42.190  1.00 94.90           N  
ATOM   2781  N   VAL A 554      -5.955  35.537 -48.646  1.00 95.51           N  
ATOM   2782  CA  VAL A 554      -5.774  35.223 -50.065  1.00 95.51           C  
ATOM   2783  C   VAL A 554      -5.452  36.466 -50.923  1.00 95.51           C  
ATOM   2784  O   VAL A 554      -4.518  36.402 -51.718  1.00 95.51           O  
ATOM   2785  CB  VAL A 554      -6.998  34.456 -50.651  1.00 95.51           C  
ATOM   2786  CG1 VAL A 554      -7.063  34.381 -52.193  1.00 95.51           C  
ATOM   2787  CG2 VAL A 554      -7.060  33.025 -50.085  1.00 95.51           C  
ATOM   2788  N   VAL A 555      -6.201  37.569 -50.751  1.00 94.35           N  
ATOM   2789  CA  VAL A 555      -6.048  38.797 -51.542  1.00 94.35           C  
ATOM   2790  C   VAL A 555      -4.693  39.499 -51.318  1.00 94.35           C  
ATOM   2791  O   VAL A 555      -4.086  39.932 -52.296  1.00 94.35           O  
ATOM   2792  CB  VAL A 555      -7.228  39.791 -51.322  1.00 94.35           C  
ATOM   2793  CG1 VAL A 555      -7.012  41.219 -51.872  1.00 94.35           C  
ATOM   2794  CG2 VAL A 555      -8.525  39.224 -51.927  1.00 94.35           C  
ATOM   2795  N   ASN A 556      -4.217  39.542 -50.061  1.00 92.49           N  
ATOM   2796  CA  ASN A 556      -2.912  40.111 -49.695  1.00 92.49           C  
ATOM   2797  C   ASN A 556      -1.717  39.195 -50.041  1.00 92.49           C  
ATOM   2798  O   ASN A 556      -0.588  39.682 -49.981  1.00 92.49           O  
ATOM   2799  CB  ASN A 556      -2.925  40.492 -48.195  1.00 92.49           C  
ATOM   2800  CG  ASN A 556      -3.759  41.748 -47.911  1.00 92.49           C  
ATOM   2801  ND2 ASN A 556      -4.941  41.590 -47.314  1.00 92.49           N  
ATOM   2802  OD1 ASN A 556      -3.333  42.858 -48.219  1.00 92.49           O  
ATOM   2803  N   SER A 557      -1.954  37.925 -50.425  1.00 92.37           N  
ATOM   2804  CA  SER A 557      -0.904  36.978 -50.829  1.00 92.37           C  
ATOM   2805  C   SER A 557      -0.488  37.064 -52.315  1.00 92.37           C  
ATOM   2806  O   SER A 557       0.351  36.262 -52.727  1.00 92.37           O  
ATOM   2807  CB  SER A 557      -1.267  35.544 -50.381  1.00 92.37           C  
ATOM   2808  OG  SER A 557      -2.237  34.928 -51.203  1.00 92.37           O  
ATOM   2809  N   HSD A 558      -1.018  38.038 -53.085  1.00 89.70           N  
ATOM   2810  CA  HSD A 558      -0.624  38.316 -54.478  1.00 89.70           C  
ATOM   2811  C   HSD A 558       0.883  38.615 -54.651  1.00 89.70           C  
ATOM   2812  O   HSD A 558       1.446  38.319 -55.704  1.00 89.70           O  
ATOM   2813  CB  HSD A 558      -1.461  39.491 -55.036  1.00 89.70           C  
ATOM   2814  CG  HSD A 558      -1.154  40.849 -54.440  1.00 89.70           C  
ATOM   2815  CD2 HSD A 558      -0.230  41.812 -54.787  1.00 89.70           C  
ATOM   2816  ND1 HSD A 558      -1.829  41.365 -53.350  1.00 89.70           N  
ATOM   2817  CE1 HSD A 558      -1.292  42.555 -53.074  1.00 89.70           C  
ATOM   2818  NE2 HSD A 558      -0.302  42.885 -53.896  1.00 89.70           N  
ATOM   2819  N   CYS A 559       1.486  39.208 -53.607  1.00 84.21           N  
ATOM   2820  CA  CYS A 559       2.880  39.628 -53.537  1.00 84.21           C  
ATOM   2821  C   CYS A 559       3.871  38.466 -53.319  1.00 84.21           C  
ATOM   2822  O   CYS A 559       5.036  38.614 -53.688  1.00 84.21           O  
ATOM   2823  CB  CYS A 559       3.052  40.748 -52.488  1.00 84.21           C  
ATOM   2824  SG  CYS A 559       2.726  40.178 -50.791  1.00 84.21           S  
ATOM   2825  N   VAL A 560       3.397  37.341 -52.756  1.00 85.27           N  
ATOM   2826  CA  VAL A 560       4.169  36.112 -52.539  1.00 85.27           C  
ATOM   2827  C   VAL A 560       3.694  34.963 -53.461  1.00 85.27           C  
ATOM   2828  O   VAL A 560       4.083  33.813 -53.248  1.00 85.27           O  
ATOM   2829  CB  VAL A 560       4.104  35.655 -51.050  1.00 85.27           C  
ATOM   2830  CG1 VAL A 560       4.798  36.666 -50.124  1.00 85.27           C  
ATOM   2831  CG2 VAL A 560       2.687  35.331 -50.536  1.00 85.27           C  
ATOM   2832  N   PHE A 561       2.886  35.295 -54.484  1.00 90.26           N  
ATOM   2833  CA  PHE A 561       2.369  34.366 -55.489  1.00 90.26           C  
ATOM   2834  C   PHE A 561       3.526  33.843 -56.380  1.00 90.26           C  
ATOM   2835  O   PHE A 561       4.354  34.668 -56.782  1.00 90.26           O  
ATOM   2836  CB  PHE A 561       1.308  35.126 -56.310  1.00 90.26           C  
ATOM   2837  CG  PHE A 561       0.423  34.229 -57.151  1.00 90.26           C  
ATOM   2838  CD1 PHE A 561       0.750  33.943 -58.491  1.00 90.26           C  
ATOM   2839  CD2 PHE A 561      -0.634  33.528 -56.539  1.00 90.26           C  
ATOM   2840  CE1 PHE A 561       0.001  33.015 -59.203  1.00 90.26           C  
ATOM   2841  CE2 PHE A 561      -1.351  32.584 -57.255  1.00 90.26           C  
ATOM   2842  CZ  PHE A 561      -1.032  32.327 -58.581  1.00 90.26           C  
ATOM   2843  N   PRO A 562       3.599  32.512 -56.653  1.00 89.32           N  
ATOM   2844  CA  PRO A 562       4.686  31.903 -57.453  1.00 89.32           C  
ATOM   2845  C   PRO A 562       4.851  32.533 -58.841  1.00 89.32           C  
ATOM   2846  O   PRO A 562       3.860  32.700 -59.555  1.00 89.32           O  
ATOM   2847  CB  PRO A 562       4.307  30.415 -57.563  1.00 89.32           C  
ATOM   2848  CG  PRO A 562       3.390  30.168 -56.385  1.00 89.32           C  
ATOM   2849  CD  PRO A 562       2.639  31.483 -56.252  1.00 89.32           C  
ATOM   2850  N   ARG A 563       6.100  32.893 -59.169  1.00 87.58           N  
ATOM   2851  CA  ARG A 563       6.460  33.613 -60.388  1.00 87.58           C  
ATOM   2852  C   ARG A 563       6.102  32.864 -61.689  1.00 87.58           C  
ATOM   2853  O   ARG A 563       5.722  33.509 -62.664  1.00 87.58           O  
ATOM   2854  CB  ARG A 563       7.957  33.976 -60.329  1.00 87.58           C  
ATOM   2855  CG  ARG A 563       8.345  35.042 -61.361  1.00 87.58           C  
ATOM   2856  CD  ARG A 563       9.836  35.404 -61.340  1.00 87.58           C  
ATOM   2857  NE  ARG A 563      10.181  36.195 -62.533  1.00 87.58           N  
ATOM   2858  NH1 ARG A 563      10.289  34.395 -64.052  1.00 87.58           N  
ATOM   2859  NH2 ARG A 563      10.455  36.571 -64.800  1.00 87.58           N  
ATOM   2860  CZ  ARG A 563      10.311  35.711 -63.785  1.00 87.58           C  
ATOM   2861  N   GLU A 564       6.207  31.527 -61.672  1.00 89.06           N  
ATOM   2862  CA  GLU A 564       5.909  30.670 -62.816  1.00 89.06           C  
ATOM   2863  C   GLU A 564       4.407  30.370 -62.977  1.00 89.06           C  
ATOM   2864  O   GLU A 564       3.982  30.209 -64.119  1.00 89.06           O  
ATOM   2865  CB  GLU A 564       6.735  29.376 -62.764  1.00 89.06           C  
ATOM   2866  CG  GLU A 564       8.267  29.559 -62.671  1.00 89.06           C  
ATOM   2867  CD  GLU A 564       8.888  29.542 -61.262  1.00 89.06           C  
ATOM   2868  OE1 GLU A 564      10.122  29.347 -61.226  1.00 89.06           O  
ATOM   2869  OE2 GLU A 564       8.168  29.720 -60.253  1.00 89.06           O  
ATOM   2870  N   LEU A 565       3.611  30.373 -61.884  1.00 92.16           N  
ATOM   2871  CA  LEU A 565       2.139  30.402 -61.977  1.00 92.16           C  
ATOM   2872  C   LEU A 565       1.655  31.725 -62.589  1.00 92.16           C  
ATOM   2873  O   LEU A 565       0.708  31.712 -63.370  1.00 92.16           O  
ATOM   2874  CB  LEU A 565       1.447  30.207 -60.602  1.00 92.16           C  
ATOM   2875  CG  LEU A 565       1.471  28.786 -60.011  1.00 92.16           C  
ATOM   2876  CD1 LEU A 565       0.712  28.721 -58.670  1.00 92.16           C  
ATOM   2877  CD2 LEU A 565       0.943  27.724 -60.990  1.00 92.16           C  
ATOM   2878  N   LYS A 566       2.336  32.828 -62.240  1.00 92.45           N  
ATOM   2879  CA  LYS A 566       2.063  34.173 -62.731  1.00 92.45           C  
ATOM   2880  C   LYS A 566       2.377  34.346 -64.224  1.00 92.45           C  
ATOM   2881  O   LYS A 566       1.592  34.997 -64.910  1.00 92.45           O  
ATOM   2882  CB  LYS A 566       2.805  35.172 -61.832  1.00 92.45           C  
ATOM   2883  CG  LYS A 566       2.504  36.654 -62.092  1.00 92.45           C  
ATOM   2884  CD  LYS A 566       2.743  37.468 -60.818  1.00 92.45           C  
ATOM   2885  CE  LYS A 566       2.475  38.961 -61.000  1.00 92.45           C  
ATOM   2886  NZ  LYS A 566       2.450  39.644 -59.696  1.00 92.45           N  
ATOM   2887  N   GLU A 567       3.466  33.720 -64.707  1.00 91.63           N  
ATOM   2888  CA  GLU A 567       3.789  33.622 -66.132  1.00 91.63           C  
ATOM   2889  C   GLU A 567       2.798  32.753 -66.923  1.00 91.63           C  
ATOM   2890  O   GLU A 567       2.443  33.140 -68.034  1.00 91.63           O  
ATOM   2891  CB  GLU A 567       5.222  33.100 -66.349  1.00 91.63           C  
ATOM   2892  CG  GLU A 567       6.328  34.149 -66.123  1.00 91.63           C  
ATOM   2893  CD  GLU A 567       7.727  33.729 -66.609  1.00 91.63           C  
ATOM   2894  OE1 GLU A 567       8.547  34.650 -66.814  1.00 91.63           O  
ATOM   2895  OE2 GLU A 567       7.976  32.517 -66.794  1.00 91.63           O  
ATOM   2896  N   VAL A 568       2.368  31.613 -66.351  1.00 93.69           N  
ATOM   2897  CA  VAL A 568       1.391  30.706 -66.962  1.00 93.69           C  
ATOM   2898  C   VAL A 568      -0.004  31.347 -67.086  1.00 93.69           C  
ATOM   2899  O   VAL A 568      -0.603  31.255 -68.155  1.00 93.69           O  
ATOM   2900  CB  VAL A 568       1.312  29.344 -66.205  1.00 93.69           C  
ATOM   2901  CG1 VAL A 568       0.061  28.484 -66.479  1.00 93.69           C  
ATOM   2902  CG2 VAL A 568       2.547  28.493 -66.528  1.00 93.69           C  
ATOM   2903  N   PHE A 569      -0.467  32.027 -66.024  1.00 94.09           N  
ATOM   2904  CA  PHE A 569      -1.749  32.734 -66.007  1.00 94.09           C  
ATOM   2905  C   PHE A 569      -1.744  34.001 -66.889  1.00 94.09           C  
ATOM   2906  O   PHE A 569      -2.779  34.312 -67.479  1.00 94.09           O  
ATOM   2907  CB  PHE A 569      -2.155  33.082 -64.560  1.00 94.09           C  
ATOM   2908  CG  PHE A 569      -2.452  31.968 -63.566  1.00 94.09           C  
ATOM   2909  CD1 PHE A 569      -2.483  30.604 -63.932  1.00 94.09           C  
ATOM   2910  CD2 PHE A 569      -2.789  32.319 -62.241  1.00 94.09           C  
ATOM   2911  CE1 PHE A 569      -2.823  29.636 -62.994  1.00 94.09           C  
ATOM   2912  CE2 PHE A 569      -3.161  31.339 -61.330  1.00 94.09           C  
ATOM   2913  CZ  PHE A 569      -3.170  30.002 -61.702  1.00 94.09           C  
ATOM   2914  N   ALA A 570      -0.591  34.690 -66.992  1.00 93.20           N  
ATOM   2915  CA  ALA A 570      -0.390  35.831 -67.893  1.00 93.20           C  
ATOM   2916  C   ALA A 570      -0.354  35.422 -69.370  1.00 93.20           C  
ATOM   2917  O   ALA A 570      -0.915  36.139 -70.198  1.00 93.20           O  
ATOM   2918  CB  ALA A 570       0.888  36.593 -67.511  1.00 93.20           C  
ATOM   2919  N   SER A 571       0.254  34.259 -69.663  1.00 92.78           N  
ATOM   2920  CA  SER A 571       0.230  33.614 -70.974  1.00 92.78           C  
ATOM   2921  C   SER A 571      -1.198  33.201 -71.379  1.00 92.78           C  
ATOM   2922  O   SER A 571      -1.564  33.408 -72.534  1.00 92.78           O  
ATOM   2923  CB  SER A 571       1.212  32.425 -70.977  1.00 92.78           C  
ATOM   2924  OG  SER A 571       1.275  31.791 -72.238  1.00 92.78           O  
ATOM   2925  N   TRP A 572      -1.994  32.699 -70.417  1.00 93.54           N  
ATOM   2926  CA  TRP A 572      -3.404  32.362 -70.614  1.00 93.54           C  
ATOM   2927  C   TRP A 572      -4.284  33.572 -70.952  1.00 93.54           C  
ATOM   2928  O   TRP A 572      -5.067  33.451 -71.893  1.00 93.54           O  
ATOM   2929  CB  TRP A 572      -3.980  31.588 -69.414  1.00 93.54           C  
ATOM   2930  CG  TRP A 572      -3.407  30.236 -69.102  1.00 93.54           C  
ATOM   2931  CD1 TRP A 572      -2.622  29.483 -69.907  1.00 93.54           C  
ATOM   2932  CD2 TRP A 572      -3.648  29.422 -67.915  1.00 93.54           C  
ATOM   2933  CE2 TRP A 572      -2.982  28.171 -68.077  1.00 93.54           C  
ATOM   2934  CE3 TRP A 572      -4.376  29.607 -66.719  1.00 93.54           C  
ATOM   2935  NE1 TRP A 572      -2.352  28.279 -69.293  1.00 93.54           N  
ATOM   2936  CH2 TRP A 572      -3.806  27.358 -65.948  1.00 93.54           C  
ATOM   2937  CZ2 TRP A 572      -3.053  27.148 -67.116  1.00 93.54           C  
ATOM   2938  CZ3 TRP A 572      -4.465  28.586 -65.752  1.00 93.54           C  
ATOM   2939  N   ARG A 573      -4.130  34.714 -70.246  1.00 93.38           N  
ATOM   2940  CA  ARG A 573      -4.864  35.938 -70.589  1.00 93.38           C  
ATOM   2941  C   ARG A 573      -4.425  36.543 -71.930  1.00 93.38           C  
ATOM   2942  O   ARG A 573      -5.296  36.983 -72.675  1.00 93.38           O  
ATOM   2943  CB  ARG A 573      -4.896  36.994 -69.456  1.00 93.38           C  
ATOM   2944  CG  ARG A 573      -5.817  38.190 -69.831  1.00 93.38           C  
ATOM   2945  CD  ARG A 573      -6.035  39.307 -68.803  1.00 93.38           C  
ATOM   2946  NE  ARG A 573      -6.576  38.833 -67.523  1.00 93.38           N  
ATOM   2947  NH1 ARG A 573      -4.629  39.096 -66.246  1.00 93.38           N  
ATOM   2948  NH2 ARG A 573      -6.566  38.266 -65.294  1.00 93.38           N  
ATOM   2949  CZ  ARG A 573      -5.914  38.735 -66.362  1.00 93.38           C  
ATOM   2950  N   LEU A 574      -3.113  36.540 -72.223  1.00 92.65           N  
ATOM   2951  CA  LEU A 574      -2.563  37.044 -73.482  1.00 92.65           C  
ATOM   2952  C   LEU A 574      -3.092  36.265 -74.697  1.00 92.65           C  
ATOM   2953  O   LEU A 574      -3.595  36.892 -75.624  1.00 92.65           O  
ATOM   2954  CB  LEU A 574      -1.019  37.070 -73.409  1.00 92.65           C  
ATOM   2955  CG  LEU A 574      -0.298  37.584 -74.680  1.00 92.65           C  
ATOM   2956  CD1 LEU A 574      -0.745  39.005 -75.086  1.00 92.65           C  
ATOM   2957  CD2 LEU A 574       1.233  37.475 -74.527  1.00 92.65           C  
ATOM   2958  N   ARG A 575      -3.026  34.925 -74.642  1.00 91.56           N  
ATOM   2959  CA  ARG A 575      -3.544  34.027 -75.677  1.00 91.56           C  
ATOM   2960  C   ARG A 575      -5.076  34.064 -75.807  1.00 91.56           C  
ATOM   2961  O   ARG A 575      -5.568  33.928 -76.924  1.00 91.56           O  
ATOM   2962  CB  ARG A 575      -3.056  32.597 -75.410  1.00 91.56           C  
ATOM   2963  CG  ARG A 575      -1.542  32.407 -75.613  1.00 91.56           C  
ATOM   2964  CD  ARG A 575      -1.067  31.097 -74.975  1.00 91.56           C  
ATOM   2965  NE  ARG A 575       0.303  30.727 -75.365  1.00 91.56           N  
ATOM   2966  NH1 ARG A 575      -0.153  28.540 -76.101  1.00 91.56           N  
ATOM   2967  NH2 ARG A 575       2.015  29.309 -76.022  1.00 91.56           N  
ATOM   2968  CZ  ARG A 575       0.708  29.531 -75.831  1.00 91.56           C  
ATOM   2969  N   CYS A 576      -5.798  34.296 -74.698  1.00 91.32           N  
ATOM   2970  CA  CYS A 576      -7.241  34.542 -74.699  1.00 91.32           C  
ATOM   2971  C   CYS A 576      -7.593  35.886 -75.368  1.00 91.32           C  
ATOM   2972  O   CYS A 576      -8.530  35.918 -76.159  1.00 91.32           O  
ATOM   2973  CB  CYS A 576      -7.836  34.469 -73.281  1.00 91.32           C  
ATOM   2974  SG  CYS A 576      -8.098  32.743 -72.783  1.00 91.32           S  
ATOM   2975  N   ALA A 577      -6.819  36.948 -75.085  1.00 91.27           N  
ATOM   2976  CA  ALA A 577      -6.975  38.284 -75.666  1.00 91.27           C  
ATOM   2977  C   ALA A 577      -6.618  38.358 -77.163  1.00 91.27           C  
ATOM   2978  O   ALA A 577      -7.283  39.100 -77.885  1.00 91.27           O  
ATOM   2979  CB  ALA A 577      -6.159  39.295 -74.847  1.00 91.27           C  
ATOM   2980  N   GLU A 578      -5.641  37.547 -77.616  1.00 90.15           N  
ATOM   2981  CA  GLU A 578      -5.311  37.311 -79.032  1.00 90.15           C  
ATOM   2982  C   GLU A 578      -6.477  36.714 -79.846  1.00 90.15           C  
ATOM   2983  O   GLU A 578      -6.544  36.940 -81.053  1.00 90.15           O  
ATOM   2984  CB  GLU A 578      -4.082  36.378 -79.132  1.00 90.15           C  
ATOM   2985  CG  GLU A 578      -2.733  37.049 -78.786  1.00 90.15           C  
ATOM   2986  CD  GLU A 578      -1.531  36.092 -78.644  1.00 90.15           C  
ATOM   2987  OE1 GLU A 578      -0.437  36.619 -78.350  1.00 90.15           O  
ATOM   2988  OE2 GLU A 578      -1.695  34.864 -78.827  1.00 90.15           O  
ATOM   2989  N   ARG A 579      -7.372  35.981 -79.165  1.00 87.72           N  
ATOM   2990  CA  ARG A 579      -8.574  35.358 -79.721  1.00 87.72           C  
ATOM   2991  C   ARG A 579      -9.829  36.232 -79.541  1.00 87.72           C  
ATOM   2992  O   ARG A 579     -10.899  35.823 -79.993  1.00 87.72           O  
ATOM   2993  CB  ARG A 579      -8.762  33.988 -79.037  1.00 87.72           C  
ATOM   2994  CG  ARG A 579      -7.611  33.016 -79.328  1.00 87.72           C  
ATOM   2995  CD  ARG A 579      -7.623  31.798 -78.402  1.00 87.72           C  
ATOM   2996  NE  ARG A 579      -6.589  30.843 -78.817  1.00 87.72           N  
ATOM   2997  NH1 ARG A 579      -7.278  29.024 -77.508  1.00 87.72           N  
ATOM   2998  NH2 ARG A 579      -5.577  28.797 -79.071  1.00 87.72           N  
ATOM   2999  CZ  ARG A 579      -6.487  29.557 -78.451  1.00 87.72           C  
ATOM   3000  N   GLY A 580      -9.696  37.400 -78.887  1.00 85.30           N  
ATOM   3001  CA  GLY A 580     -10.795  38.314 -78.577  1.00 85.30           C  
ATOM   3002  C   GLY A 580     -11.672  37.812 -77.416  1.00 85.30           C  
ATOM   3003  O   GLY A 580     -12.772  38.332 -77.234  1.00 85.30           O  
ATOM   3004  N   ARG A 581     -11.208  36.803 -76.657  1.00 82.87           N  
ATOM   3005  CA  ARG A 581     -11.934  36.120 -75.589  1.00 82.87           C  
ATOM   3006  C   ARG A 581     -11.261  36.320 -74.221  1.00 82.87           C  
ATOM   3007  O   ARG A 581     -11.177  35.370 -73.444  1.00 82.87           O  
ATOM   3008  CB  ARG A 581     -12.085  34.617 -75.939  1.00 82.87           C  
ATOM   3009  CG  ARG A 581     -12.899  34.286 -77.209  1.00 82.87           C  
ATOM   3010  CD  ARG A 581     -14.229  35.049 -77.383  1.00 82.87           C  
ATOM   3011  NE  ARG A 581     -15.111  34.949 -76.204  1.00 82.87           N  
ATOM   3012  NH1 ARG A 581     -16.230  32.923 -76.659  1.00 82.87           N  
ATOM   3013  NH2 ARG A 581     -16.679  34.122 -74.742  1.00 82.87           N  
ATOM   3014  CZ  ARG A 581     -15.999  33.993 -75.884  1.00 82.87           C  
ATOM   3015  N   GLU A 582     -10.834  37.559 -73.920  1.00 84.52           N  
ATOM   3016  CA  GLU A 582     -10.264  37.963 -72.627  1.00 84.52           C  
ATOM   3017  C   GLU A 582     -11.217  37.750 -71.426  1.00 84.52           C  
ATOM   3018  O   GLU A 582     -10.742  37.560 -70.307  1.00 84.52           O  
ATOM   3019  CB  GLU A 582      -9.776  39.423 -72.754  1.00 84.52           C  
ATOM   3020  CG  GLU A 582      -9.036  39.989 -71.516  1.00 84.52           C  
ATOM   3021  CD  GLU A 582      -8.452  41.402 -71.692  1.00 84.52           C  
ATOM   3022  OE1 GLU A 582      -7.663  41.795 -70.805  1.00 84.52           O  
ATOM   3023  OE2 GLU A 582      -8.786  42.080 -72.689  1.00 84.52           O  
ATOM   3024  N   ASP A 583     -12.536  37.722 -71.690  1.00 80.49           N  
ATOM   3025  CA  ASP A 583     -13.601  37.382 -70.742  1.00 80.49           C  
ATOM   3026  C   ASP A 583     -13.533  35.926 -70.228  1.00 80.49           C  
ATOM   3027  O   ASP A 583     -13.968  35.682 -69.102  1.00 80.49           O  
ATOM   3028  CB  ASP A 583     -15.021  37.667 -71.302  1.00 80.49           C  
ATOM   3029  CG  ASP A 583     -15.469  36.852 -72.531  1.00 80.49           C  
ATOM   3030  OD1 ASP A 583     -14.678  36.703 -73.487  1.00 80.49           O  
ATOM   3031  OD2 ASP A 583     -16.645  36.431 -72.524  1.00 80.49           O  
ATOM   3032  N   ILE A 584     -12.999  34.991 -71.039  1.00 84.64           N  
ATOM   3033  CA  ILE A 584     -12.747  33.604 -70.631  1.00 84.64           C  
ATOM   3034  C   ILE A 584     -11.565  33.508 -69.650  1.00 84.64           C  
ATOM   3035  O   ILE A 584     -11.620  32.655 -68.771  1.00 84.64           O  
ATOM   3036  CB  ILE A 584     -12.499  32.641 -71.841  1.00 84.64           C  
ATOM   3037  CG1 ILE A 584     -13.764  32.537 -72.724  1.00 84.64           C  
ATOM   3038  CG2 ILE A 584     -12.023  31.217 -71.448  1.00 84.64           C  
ATOM   3039  CD1 ILE A 584     -13.574  31.726 -74.015  1.00 84.64           C  
ATOM   3040  N   ALA A 585     -10.548  34.379 -69.799  1.00 87.99           N  
ATOM   3041  CA  ALA A 585      -9.298  34.359 -69.033  1.00 87.99           C  
ATOM   3042  C   ALA A 585      -9.477  34.394 -67.509  1.00 87.99           C  
ATOM   3043  O   ALA A 585      -8.884  33.556 -66.837  1.00 87.99           O  
ATOM   3044  CB  ALA A 585      -8.386  35.509 -69.475  1.00 87.99           C  
ATOM   3045  N   ASP A 586     -10.302  35.326 -66.999  1.00 86.58           N  
ATOM   3046  CA  ASP A 586     -10.576  35.477 -65.562  1.00 86.58           C  
ATOM   3047  C   ASP A 586     -11.327  34.274 -64.975  1.00 86.58           C  
ATOM   3048  O   ASP A 586     -10.993  33.857 -63.868  1.00 86.58           O  
ATOM   3049  CB  ASP A 586     -11.324  36.783 -65.183  1.00 86.58           C  
ATOM   3050  CG  ASP A 586     -10.684  38.114 -65.616  1.00 86.58           C  
ATOM   3051  OD1 ASP A 586      -9.542  38.109 -66.123  1.00 86.58           O  
ATOM   3052  OD2 ASP A 586     -11.341  39.148 -65.369  1.00 86.58           O  
ATOM   3053  N   ARG A 587     -12.288  33.721 -65.734  1.00 86.19           N  
ATOM   3054  CA  ARG A 587     -13.036  32.513 -65.375  1.00 86.19           C  
ATOM   3055  C   ARG A 587     -12.168  31.245 -65.411  1.00 86.19           C  
ATOM   3056  O   ARG A 587     -12.346  30.386 -64.554  1.00 86.19           O  
ATOM   3057  CB  ARG A 587     -14.263  32.361 -66.294  1.00 86.19           C  
ATOM   3058  CG  ARG A 587     -15.300  33.487 -66.117  1.00 86.19           C  
ATOM   3059  CD  ARG A 587     -16.553  33.317 -66.993  1.00 86.19           C  
ATOM   3060  NE  ARG A 587     -16.296  33.640 -68.410  1.00 86.19           N  
ATOM   3061  NH1 ARG A 587     -17.697  32.054 -69.461  1.00 86.19           N  
ATOM   3062  NH2 ARG A 587     -16.548  33.610 -70.701  1.00 86.19           N  
ATOM   3063  CZ  ARG A 587     -16.849  33.091 -69.507  1.00 86.19           C  
ATOM   3064  N   LEU A 588     -11.243  31.165 -66.380  1.00 88.70           N  
ATOM   3065  CA  LEU A 588     -10.294  30.073 -66.588  1.00 88.70           C  
ATOM   3066  C   LEU A 588      -9.192  30.037 -65.510  1.00 88.70           C  
ATOM   3067  O   LEU A 588      -8.872  28.957 -65.014  1.00 88.70           O  
ATOM   3068  CB  LEU A 588      -9.779  30.186 -68.046  1.00 88.70           C  
ATOM   3069  CG  LEU A 588      -8.716  29.161 -68.498  1.00 88.70           C  
ATOM   3070  CD1 LEU A 588      -8.776  28.896 -70.015  1.00 88.70           C  
ATOM   3071  CD2 LEU A 588      -7.293  29.560 -68.069  1.00 88.70           C  
ATOM   3072  N   ILE A 589      -8.663  31.219 -65.146  1.00 92.66           N  
ATOM   3073  CA  ILE A 589      -7.689  31.414 -64.068  1.00 92.66           C  
ATOM   3074  C   ILE A 589      -8.317  31.186 -62.677  1.00 92.66           C  
ATOM   3075  O   ILE A 589      -7.660  30.596 -61.822  1.00 92.66           O  
ATOM   3076  CB  ILE A 589      -7.041  32.834 -64.138  1.00 92.66           C  
ATOM   3077  CG1 ILE A 589      -6.137  32.962 -65.390  1.00 92.66           C  
ATOM   3078  CG2 ILE A 589      -6.236  33.258 -62.889  1.00 92.66           C  
ATOM   3079  CD1 ILE A 589      -5.888  34.410 -65.839  1.00 92.66           C  
ATOM   3080  N   SER A 590      -9.578  31.616 -62.492  1.00 91.78           N  
ATOM   3081  CA  SER A 590     -10.367  31.378 -61.283  1.00 91.78           C  
ATOM   3082  C   SER A 590     -10.718  29.894 -61.088  1.00 91.78           C  
ATOM   3083  O   SER A 590     -10.582  29.391 -59.974  1.00 91.78           O  
ATOM   3084  CB  SER A 590     -11.634  32.250 -61.312  1.00 91.78           C  
ATOM   3085  OG  SER A 590     -12.415  32.037 -60.161  1.00 91.78           O  
ATOM   3086  N   ALA A 591     -11.126  29.218 -62.177  1.00 88.25           N  
ATOM   3087  CA  ALA A 591     -11.385  27.779 -62.218  1.00 88.25           C  
ATOM   3088  C   ALA A 591     -10.150  26.949 -61.855  1.00 88.25           C  
ATOM   3089  O   ALA A 591     -10.288  25.940 -61.173  1.00 88.25           O  
ATOM   3090  CB  ALA A 591     -11.874  27.383 -63.616  1.00 88.25           C  
ATOM   3091  N   SER A 592      -8.964  27.411 -62.278  1.00 91.26           N  
ATOM   3092  CA  SER A 592      -7.686  26.818 -61.909  1.00 91.26           C  
ATOM   3093  C   SER A 592      -7.358  27.082 -60.430  1.00 91.26           C  
ATOM   3094  O   SER A 592      -7.239  26.132 -59.663  1.00 91.26           O  
ATOM   3095  CB  SER A 592      -6.583  27.337 -62.847  1.00 91.26           C  
ATOM   3096  OG  SER A 592      -6.809  26.862 -64.157  1.00 91.26           O  
ATOM   3097  N   LEU A 593      -7.226  28.355 -60.031  1.00 94.05           N  
ATOM   3098  CA  LEU A 593      -6.744  28.708 -58.698  1.00 94.05           C  
ATOM   3099  C   LEU A 593      -7.695  28.314 -57.552  1.00 94.05           C  
ATOM   3100  O   LEU A 593      -7.225  27.733 -56.578  1.00 94.05           O  
ATOM   3101  CB  LEU A 593      -6.354  30.199 -58.649  1.00 94.05           C  
ATOM   3102  CG  LEU A 593      -5.640  30.605 -57.339  1.00 94.05           C  
ATOM   3103  CD1 LEU A 593      -4.324  29.835 -57.122  1.00 94.05           C  
ATOM   3104  CD2 LEU A 593      -5.437  32.121 -57.245  1.00 94.05           C  
ATOM   3105  N   PHE A 594      -8.992  28.640 -57.668  1.00 94.56           N  
ATOM   3106  CA  PHE A 594      -9.968  28.409 -56.604  1.00 94.56           C  
ATOM   3107  C   PHE A 594     -10.516  26.983 -56.597  1.00 94.56           C  
ATOM   3108  O   PHE A 594     -10.236  26.254 -55.648  1.00 94.56           O  
ATOM   3109  CB  PHE A 594     -11.063  29.490 -56.600  1.00 94.56           C  
ATOM   3110  CG  PHE A 594     -10.539  30.834 -56.132  1.00 94.56           C  
ATOM   3111  CD1 PHE A 594     -10.420  31.093 -54.751  1.00 94.56           C  
ATOM   3112  CD2 PHE A 594      -9.986  31.749 -57.051  1.00 94.56           C  
ATOM   3113  CE1 PHE A 594      -9.834  32.272 -54.314  1.00 94.56           C  
ATOM   3114  CE2 PHE A 594      -9.398  32.921 -56.594  1.00 94.56           C  
ATOM   3115  CZ  PHE A 594      -9.328  33.182 -55.232  1.00 94.56           C  
ATOM   3116  N   LEU A 595     -11.252  26.597 -57.654  1.00 92.04           N  
ATOM   3117  CA  LEU A 595     -11.882  25.277 -57.777  1.00 92.04           C  
ATOM   3118  C   LEU A 595     -10.888  24.105 -57.780  1.00 92.04           C  
ATOM   3119  O   LEU A 595     -11.265  23.034 -57.316  1.00 92.04           O  
ATOM   3120  CB  LEU A 595     -12.844  25.281 -58.995  1.00 92.04           C  
ATOM   3121  CG  LEU A 595     -13.496  23.934 -59.400  1.00 92.04           C  
ATOM   3122  CD1 LEU A 595     -14.507  23.435 -58.345  1.00 92.04           C  
ATOM   3123  CD2 LEU A 595     -14.101  24.026 -60.816  1.00 92.04           C  
ATOM   3124  N   ARG A 596      -9.658  24.311 -58.271  1.00 91.78           N  
ATOM   3125  CA  ARG A 596      -8.695  23.232 -58.481  1.00 91.78           C  
ATOM   3126  C   ARG A 596      -7.433  23.335 -57.609  1.00 91.78           C  
ATOM   3127  O   ARG A 596      -6.523  22.532 -57.822  1.00 91.78           O  
ATOM   3128  CB  ARG A 596      -8.389  23.105 -59.987  1.00 91.78           C  
ATOM   3129  CG  ARG A 596      -9.618  22.795 -60.853  1.00 91.78           C  
ATOM   3130  CD  ARG A 596      -9.283  22.861 -62.348  1.00 91.78           C  
ATOM   3131  NE  ARG A 596     -10.255  22.093 -63.137  1.00 91.78           N  
ATOM   3132  NH1 ARG A 596      -9.365  19.999 -62.618  1.00 91.78           N  
ATOM   3133  NH2 ARG A 596     -11.192  20.145 -63.991  1.00 91.78           N  
ATOM   3134  CZ  ARG A 596     -10.264  20.753 -63.249  1.00 91.78           C  
ATOM   3135  N   PHE A 597      -7.392  24.252 -56.622  1.00 94.37           N  
ATOM   3136  CA  PHE A 597      -6.250  24.355 -55.710  1.00 94.37           C  
ATOM   3137  C   PHE A 597      -6.612  24.879 -54.310  1.00 94.37           C  
ATOM   3138  O   PHE A 597      -6.482  24.115 -53.353  1.00 94.37           O  
ATOM   3139  CB  PHE A 597      -5.061  25.075 -56.387  1.00 94.37           C  
ATOM   3140  CG  PHE A 597      -3.781  25.133 -55.580  1.00 94.37           C  
ATOM   3141  CD1 PHE A 597      -3.317  26.345 -55.030  1.00 94.37           C  
ATOM   3142  CD2 PHE A 597      -3.080  23.938 -55.316  1.00 94.37           C  
ATOM   3143  CE1 PHE A 597      -2.144  26.358 -54.286  1.00 94.37           C  
ATOM   3144  CE2 PHE A 597      -1.929  23.969 -54.545  1.00 94.37           C  
ATOM   3145  CZ  PHE A 597      -1.454  25.174 -54.051  1.00 94.37           C  
ATOM   3146  N   LEU A 598      -7.059  26.143 -54.198  1.00 95.28           N  
ATOM   3147  CA  LEU A 598      -7.327  26.804 -52.913  1.00 95.28           C  
ATOM   3148  C   LEU A 598      -8.539  26.232 -52.154  1.00 95.28           C  
ATOM   3149  O   LEU A 598      -8.389  25.934 -50.973  1.00 95.28           O  
ATOM   3150  CB  LEU A 598      -7.477  28.336 -53.080  1.00 95.28           C  
ATOM   3151  CG  LEU A 598      -6.200  29.096 -53.503  1.00 95.28           C  
ATOM   3152  CD1 LEU A 598      -6.517  30.580 -53.747  1.00 95.28           C  
ATOM   3153  CD2 LEU A 598      -5.039  28.953 -52.500  1.00 95.28           C  
ATOM   3154  N   CYS A 599      -9.701  26.083 -52.814  1.00 96.03           N  
ATOM   3155  CA  CYS A 599     -10.923  25.547 -52.198  1.00 96.03           C  
ATOM   3156  C   CYS A 599     -10.830  24.050 -51.807  1.00 96.03           C  
ATOM   3157  O   CYS A 599     -11.246  23.734 -50.691  1.00 96.03           O  
ATOM   3158  CB  CYS A 599     -12.208  25.844 -53.002  1.00 96.03           C  
ATOM   3159  SG  CYS A 599     -12.507  27.635 -53.062  1.00 96.03           S  
ATOM   3160  N   PRO A 600     -10.189  23.182 -52.631  1.00 94.66           N  
ATOM   3161  CA  PRO A 600      -9.747  21.840 -52.201  1.00 94.66           C  
ATOM   3162  C   PRO A 600      -8.813  21.801 -50.979  1.00 94.66           C  
ATOM   3163  O   PRO A 600      -9.003  20.940 -50.121  1.00 94.66           O  
ATOM   3164  CB  PRO A 600      -9.041  21.270 -53.437  1.00 94.66           C  
ATOM   3165  CG  PRO A 600      -9.721  21.952 -54.605  1.00 94.66           C  
ATOM   3166  CD  PRO A 600      -9.998  23.348 -54.074  1.00 94.66           C  
ATOM   3167  N   ALA A 601      -7.838  22.726 -50.918  1.00 95.46           N  
ATOM   3168  CA  ALA A 601      -6.876  22.844 -49.820  1.00 95.46           C  
ATOM   3169  C   ALA A 601      -7.490  23.348 -48.508  1.00 95.46           C  
ATOM   3170  O   ALA A 601      -7.011  22.955 -47.446  1.00 95.46           O  
ATOM   3171  CB  ALA A 601      -5.707  23.739 -50.251  1.00 95.46           C  
ATOM   3172  N   ILE A 602      -8.548  24.171 -48.591  1.00 96.30           N  
ATOM   3173  CA  ILE A 602      -9.324  24.621 -47.438  1.00 96.30           C  
ATOM   3174  C   ILE A 602     -10.149  23.469 -46.828  1.00 96.30           C  
ATOM   3175  O   ILE A 602     -10.089  23.278 -45.618  1.00 96.30           O  
ATOM   3176  CB  ILE A 602     -10.226  25.850 -47.779  1.00 96.30           C  
ATOM   3177  CG1 ILE A 602      -9.356  27.104 -48.038  1.00 96.30           C  
ATOM   3178  CG2 ILE A 602     -11.307  26.194 -46.726  1.00 96.30           C  
ATOM   3179  CD1 ILE A 602     -10.073  28.228 -48.803  1.00 96.30           C  
ATOM   3180  N   MET A 603     -10.857  22.692 -47.667  1.00 94.18           N  
ATOM   3181  CA  MET A 603     -11.683  21.562 -47.224  1.00 94.18           C  
ATOM   3182  C   MET A 603     -10.915  20.307 -46.804  1.00 94.18           C  
ATOM   3183  O   MET A 603     -11.432  19.540 -45.993  1.00 94.18           O  
ATOM   3184  CB  MET A 603     -12.649  21.159 -48.333  1.00 94.18           C  
ATOM   3185  CG  MET A 603     -13.677  22.239 -48.637  1.00 94.18           C  
ATOM   3186  SD  MET A 603     -15.207  21.520 -49.236  1.00 94.18           S  
ATOM   3187  CE  MET A 603     -14.544  20.701 -50.696  1.00 94.18           C  
ATOM   3188  N   SER A 604      -9.716  20.117 -47.367  1.00 91.07           N  
ATOM   3189  CA  SER A 604      -8.864  18.964 -47.113  1.00 91.07           C  
ATOM   3190  C   SER A 604      -7.414  19.421 -46.933  1.00 91.07           C  
ATOM   3191  O   SER A 604      -6.592  19.169 -47.815  1.00 91.07           O  
ATOM   3192  CB  SER A 604      -9.036  17.940 -48.253  1.00 91.07           C  
ATOM   3193  OG  SER A 604      -9.988  16.988 -47.873  1.00 91.07           O  
ATOM   3194  N   PRO A 605      -7.099  20.102 -45.808  1.00 92.93           N  
ATOM   3195  CA  PRO A 605      -5.728  20.577 -45.570  1.00 92.93           C  
ATOM   3196  C   PRO A 605      -4.686  19.462 -45.394  1.00 92.93           C  
ATOM   3197  O   PRO A 605      -3.521  19.696 -45.703  1.00 92.93           O  
ATOM   3198  CB  PRO A 605      -5.853  21.474 -44.334  1.00 92.93           C  
ATOM   3199  CG  PRO A 605      -7.337  21.747 -44.169  1.00 92.93           C  
ATOM   3200  CD  PRO A 605      -7.971  20.476 -44.694  1.00 92.93           C  
ATOM   3201  N   SER A 606      -5.125  18.270 -44.958  1.00 87.47           N  
ATOM   3202  CA  SER A 606      -4.303  17.067 -44.847  1.00 87.47           C  
ATOM   3203  C   SER A 606      -3.832  16.482 -46.191  1.00 87.47           C  
ATOM   3204  O   SER A 606      -2.702  16.000 -46.256  1.00 87.47           O  
ATOM   3205  CB  SER A 606      -5.026  16.042 -43.956  1.00 87.47           C  
ATOM   3206  OG  SER A 606      -6.204  15.561 -44.571  1.00 87.47           O  
ATOM   3207  N   LEU A 607      -4.665  16.581 -47.244  1.00 86.94           N  
ATOM   3208  CA  LEU A 607      -4.313  16.168 -48.608  1.00 86.94           C  
ATOM   3209  C   LEU A 607      -3.347  17.144 -49.306  1.00 86.94           C  
ATOM   3210  O   LEU A 607      -2.716  16.757 -50.289  1.00 86.94           O  
ATOM   3211  CB  LEU A 607      -5.593  16.018 -49.457  1.00 86.94           C  
ATOM   3212  CG  LEU A 607      -6.621  14.986 -48.943  1.00 86.94           C  
ATOM   3213  CD1 LEU A 607      -7.855  14.979 -49.866  1.00 86.94           C  
ATOM   3214  CD2 LEU A 607      -6.032  13.572 -48.762  1.00 86.94           C  
ATOM   3215  N   PHE A 608      -3.254  18.377 -48.785  1.00 89.13           N  
ATOM   3216  CA  PHE A 608      -2.396  19.451 -49.277  1.00 89.13           C  
ATOM   3217  C   PHE A 608      -1.223  19.762 -48.322  1.00 89.13           C  
ATOM   3218  O   PHE A 608      -0.565  20.787 -48.498  1.00 89.13           O  
ATOM   3219  CB  PHE A 608      -3.278  20.677 -49.597  1.00 89.13           C  
ATOM   3220  CG  PHE A 608      -4.063  20.568 -50.894  1.00 89.13           C  
ATOM   3221  CD1 PHE A 608      -3.521  21.063 -52.100  1.00 89.13           C  
ATOM   3222  CD2 PHE A 608      -5.273  19.843 -50.944  1.00 89.13           C  
ATOM   3223  CE1 PHE A 608      -4.222  20.912 -53.290  1.00 89.13           C  
ATOM   3224  CE2 PHE A 608      -5.959  19.704 -52.141  1.00 89.13           C  
ATOM   3225  CZ  PHE A 608      -5.440  20.246 -53.309  1.00 89.13           C  
ATOM   3226  N   GLY A 609      -0.960  18.867 -47.351  1.00 85.13           N  
ATOM   3227  CA  GLY A 609       0.208  18.890 -46.464  1.00 85.13           C  
ATOM   3228  C   GLY A 609       0.228  20.043 -45.444  1.00 85.13           C  
ATOM   3229  O   GLY A 609       1.267  20.258 -44.821  1.00 85.13           O  
ATOM   3230  N   LEU A 610      -0.881  20.783 -45.278  1.00 88.77           N  
ATOM   3231  CA  LEU A 610      -1.020  21.926 -44.370  1.00 88.77           C  
ATOM   3232  C   LEU A 610      -1.121  21.499 -42.894  1.00 88.77           C  
ATOM   3233  O   LEU A 610      -0.577  22.196 -42.038  1.00 88.77           O  
ATOM   3234  CB  LEU A 610      -2.264  22.757 -44.766  1.00 88.77           C  
ATOM   3235  CG  LEU A 610      -2.284  23.291 -46.218  1.00 88.77           C  
ATOM   3236  CD1 LEU A 610      -3.641  23.942 -46.557  1.00 88.77           C  
ATOM   3237  CD2 LEU A 610      -1.102  24.242 -46.491  1.00 88.77           C  
ATOM   3238  N   MET A 611      -1.802  20.368 -42.635  1.00 86.95           N  
ATOM   3239  CA  MET A 611      -1.977  19.756 -41.316  1.00 86.95           C  
ATOM   3240  C   MET A 611      -1.731  18.243 -41.427  1.00 86.95           C  
ATOM   3241  O   MET A 611      -1.976  17.664 -42.482  1.00 86.95           O  
ATOM   3242  CB  MET A 611      -3.406  20.037 -40.787  1.00 86.95           C  
ATOM   3243  CG  MET A 611      -3.741  21.525 -40.566  1.00 86.95           C  
ATOM   3244  SD  MET A 611      -2.691  22.432 -39.392  1.00 86.95           S  
ATOM   3245  CE  MET A 611      -3.208  21.691 -37.823  1.00 86.95           C  
ATOM   3246  N   GLN A 612      -1.258  17.616 -40.338  1.00 82.24           N  
ATOM   3247  CA  GLN A 612      -1.013  16.168 -40.279  1.00 82.24           C  
ATOM   3248  C   GLN A 612      -2.308  15.354 -40.082  1.00 82.24           C  
ATOM   3249  O   GLN A 612      -2.431  14.265 -40.643  1.00 82.24           O  
ATOM   3250  CB  GLN A 612       0.038  15.891 -39.175  1.00 82.24           C  
ATOM   3251  CG  GLN A 612       0.431  14.415 -38.937  1.00 82.24           C  
ATOM   3252  CD  GLN A 612       0.997  13.695 -40.166  1.00 82.24           C  
ATOM   3253  NE2 GLN A 612       0.862  12.370 -40.188  1.00 82.24           N  
ATOM   3254  OE1 GLN A 612       1.568  14.310 -41.064  1.00 82.24           O  
ATOM   3255  N   GLU A 613      -3.241  15.909 -39.295  1.00 81.58           N  
ATOM   3256  CA  GLU A 613      -4.524  15.305 -38.952  1.00 81.58           C  
ATOM   3257  C   GLU A 613      -5.611  15.768 -39.936  1.00 81.58           C  
ATOM   3258  O   GLU A 613      -5.555  16.901 -40.420  1.00 81.58           O  
ATOM   3259  CB  GLU A 613      -4.911  15.750 -37.523  1.00 81.58           C  
ATOM   3260  CG  GLU A 613      -3.855  15.458 -36.429  1.00 81.58           C  
ATOM   3261  CD  GLU A 613      -4.218  16.061 -35.062  1.00 81.58           C  
ATOM   3262  OE1 GLU A 613      -3.308  16.633 -34.424  1.00 81.58           O  
ATOM   3263  OE2 GLU A 613      -5.399  15.954 -34.664  1.00 81.58           O  
ATOM   3264  N   TYR A 614      -6.634  14.919 -40.136  1.00 85.21           N  
ATOM   3265  CA  TYR A 614      -7.932  15.345 -40.673  1.00 85.21           C  
ATOM   3266  C   TYR A 614      -8.660  16.241 -39.647  1.00 85.21           C  
ATOM   3267  O   TYR A 614      -8.492  16.028 -38.443  1.00 85.21           O  
ATOM   3268  CB  TYR A 614      -8.799  14.108 -40.993  1.00 85.21           C  
ATOM   3269  CG  TYR A 614      -8.500  13.435 -42.320  1.00 85.21           C  
ATOM   3270  CD1 TYR A 614      -8.901  14.041 -43.532  1.00 85.21           C  
ATOM   3271  CD2 TYR A 614      -7.853  12.185 -42.352  1.00 85.21           C  
ATOM   3272  CE1 TYR A 614      -8.643  13.409 -44.764  1.00 85.21           C  
ATOM   3273  CE2 TYR A 614      -7.618  11.542 -43.584  1.00 85.21           C  
ATOM   3274  OH  TYR A 614      -7.742  11.544 -45.981  1.00 85.21           O  
ATOM   3275  CZ  TYR A 614      -7.997  12.158 -44.790  1.00 85.21           C  
ATOM   3276  N   PRO A 615      -9.476  17.207 -40.128  1.00 87.91           N  
ATOM   3277  CA  PRO A 615     -10.317  18.019 -39.234  1.00 87.91           C  
ATOM   3278  C   PRO A 615     -11.447  17.173 -38.615  1.00 87.91           C  
ATOM   3279  O   PRO A 615     -11.942  16.256 -39.275  1.00 87.91           O  
ATOM   3280  CB  PRO A 615     -10.853  19.111 -40.174  1.00 87.91           C  
ATOM   3281  CG  PRO A 615     -10.933  18.457 -41.544  1.00 87.91           C  
ATOM   3282  CD  PRO A 615      -9.767  17.476 -41.541  1.00 87.91           C  
ATOM   3283  N   ASP A 616     -11.850  17.503 -37.375  1.00 86.70           N  
ATOM   3284  CA  ASP A 616     -13.040  16.918 -36.735  1.00 86.70           C  
ATOM   3285  C   ASP A 616     -14.329  17.368 -37.458  1.00 86.70           C  
ATOM   3286  O   ASP A 616     -14.266  18.230 -38.333  1.00 86.70           O  
ATOM   3287  CB  ASP A 616     -13.078  17.145 -35.196  1.00 86.70           C  
ATOM   3288  CG  ASP A 616     -13.107  18.588 -34.648  1.00 86.70           C  
ATOM   3289  OD1 ASP A 616     -13.659  19.488 -35.318  1.00 86.70           O  
ATOM   3290  OD2 ASP A 616     -12.701  18.748 -33.478  1.00 86.70           O  
ATOM   3291  N   GLU A 617     -15.481  16.789 -37.090  1.00 87.66           N  
ATOM   3292  CA  GLU A 617     -16.766  17.045 -37.749  1.00 87.66           C  
ATOM   3293  C   GLU A 617     -17.217  18.525 -37.757  1.00 87.66           C  
ATOM   3294  O   GLU A 617     -17.789  18.961 -38.757  1.00 87.66           O  
ATOM   3295  CB  GLU A 617     -17.815  16.072 -37.177  1.00 87.66           C  
ATOM   3296  CG  GLU A 617     -19.224  16.183 -37.805  1.00 87.66           C  
ATOM   3297  CD  GLU A 617     -20.214  15.075 -37.403  1.00 87.66           C  
ATOM   3298  OE1 GLU A 617     -21.327  15.099 -37.973  1.00 87.66           O  
ATOM   3299  OE2 GLU A 617     -19.869  14.224 -36.553  1.00 87.66           O  
ATOM   3300  N   GLN A 618     -16.904  19.276 -36.686  1.00 90.44           N  
ATOM   3301  CA  GLN A 618     -17.178  20.711 -36.576  1.00 90.44           C  
ATOM   3302  C   GLN A 618     -16.238  21.565 -37.443  1.00 90.44           C  
ATOM   3303  O   GLN A 618     -16.728  22.420 -38.179  1.00 90.44           O  
ATOM   3304  CB  GLN A 618     -17.159  21.131 -35.092  1.00 90.44           C  
ATOM   3305  CG  GLN A 618     -17.448  22.630 -34.849  1.00 90.44           C  
ATOM   3306  CD  GLN A 618     -17.524  22.992 -33.365  1.00 90.44           C  
ATOM   3307  NE2 GLN A 618     -17.203  24.242 -33.040  1.00 90.44           N  
ATOM   3308  OE1 GLN A 618     -17.889  22.175 -32.524  1.00 90.44           O  
ATOM   3309  N   THR A 619     -14.919  21.314 -37.358  1.00 92.88           N  
ATOM   3310  CA  THR A 619     -13.894  22.009 -38.146  1.00 92.88           C  
ATOM   3311  C   THR A 619     -14.032  21.722 -39.654  1.00 92.88           C  
ATOM   3312  O   THR A 619     -13.894  22.648 -40.444  1.00 92.88           O  
ATOM   3313  CB  THR A 619     -12.450  21.647 -37.695  1.00 92.88           C  
ATOM   3314  CG2 THR A 619     -11.319  22.377 -38.444  1.00 92.88           C  
ATOM   3315  OG1 THR A 619     -12.291  21.955 -36.326  1.00 92.88           O  
ATOM   3316  N   SER A 620     -14.377  20.473 -40.017  1.00 93.62           N  
ATOM   3317  CA  SER A 620     -14.679  20.036 -41.381  1.00 93.62           C  
ATOM   3318  C   SER A 620     -15.901  20.760 -41.970  1.00 93.62           C  
ATOM   3319  O   SER A 620     -15.835  21.181 -43.124  1.00 93.62           O  
ATOM   3320  CB  SER A 620     -14.870  18.504 -41.399  1.00 93.62           C  
ATOM   3321  OG  SER A 620     -15.034  18.003 -42.712  1.00 93.62           O  
ATOM   3322  N   ARG A 621     -16.965  20.926 -41.162  1.00 94.52           N  
ATOM   3323  CA  ARG A 621     -18.173  21.670 -41.526  1.00 94.52           C  
ATOM   3324  C   ARG A 621     -17.889  23.168 -41.746  1.00 94.52           C  
ATOM   3325  O   ARG A 621     -18.321  23.709 -42.762  1.00 94.52           O  
ATOM   3326  CB  ARG A 621     -19.278  21.408 -40.473  1.00 94.52           C  
ATOM   3327  CG  ARG A 621     -20.637  22.099 -40.714  1.00 94.52           C  
ATOM   3328  CD  ARG A 621     -21.196  21.897 -42.134  1.00 94.52           C  
ATOM   3329  NE  ARG A 621     -22.560  22.426 -42.285  1.00 94.52           N  
ATOM   3330  NH1 ARG A 621     -22.814  22.025 -44.583  1.00 94.52           N  
ATOM   3331  NH2 ARG A 621     -24.528  22.984 -43.367  1.00 94.52           N  
ATOM   3332  CZ  ARG A 621     -23.290  22.479 -43.414  1.00 94.52           C  
ATOM   3333  N   THR A 622     -17.127  23.787 -40.828  1.00 95.68           N  
ATOM   3334  CA  THR A 622     -16.668  25.176 -40.912  1.00 95.68           C  
ATOM   3335  C   THR A 622     -15.809  25.442 -42.169  1.00 95.68           C  
ATOM   3336  O   THR A 622     -16.092  26.405 -42.879  1.00 95.68           O  
ATOM   3337  CB  THR A 622     -15.869  25.574 -39.638  1.00 95.68           C  
ATOM   3338  CG2 THR A 622     -15.175  26.949 -39.662  1.00 95.68           C  
ATOM   3339  OG1 THR A 622     -16.736  25.538 -38.520  1.00 95.68           O  
ATOM   3340  N   LEU A 623     -14.834  24.558 -42.455  1.00 96.20           N  
ATOM   3341  CA  LEU A 623     -13.983  24.598 -43.649  1.00 96.20           C  
ATOM   3342  C   LEU A 623     -14.763  24.420 -44.965  1.00 96.20           C  
ATOM   3343  O   LEU A 623     -14.456  25.120 -45.928  1.00 96.20           O  
ATOM   3344  CB  LEU A 623     -12.871  23.532 -43.538  1.00 96.20           C  
ATOM   3345  CG  LEU A 623     -11.769  23.838 -42.500  1.00 96.20           C  
ATOM   3346  CD1 LEU A 623     -10.880  22.603 -42.279  1.00 96.20           C  
ATOM   3347  CD2 LEU A 623     -10.927  25.066 -42.874  1.00 96.20           C  
ATOM   3348  N   THR A 624     -15.768  23.526 -44.980  1.00 96.15           N  
ATOM   3349  CA  THR A 624     -16.644  23.290 -46.135  1.00 96.15           C  
ATOM   3350  C   THR A 624     -17.519  24.511 -46.479  1.00 96.15           C  
ATOM   3351  O   THR A 624     -17.671  24.817 -47.661  1.00 96.15           O  
ATOM   3352  CB  THR A 624     -17.560  22.051 -45.929  1.00 96.15           C  
ATOM   3353  CG2 THR A 624     -18.586  21.771 -47.047  1.00 96.15           C  
ATOM   3354  OG1 THR A 624     -16.749  20.900 -45.809  1.00 96.15           O  
ATOM   3355  N   LEU A 625     -18.032  25.204 -45.450  1.00 96.57           N  
ATOM   3356  CA  LEU A 625     -18.835  26.419 -45.598  1.00 96.57           C  
ATOM   3357  C   LEU A 625     -18.004  27.642 -46.022  1.00 96.57           C  
ATOM   3358  O   LEU A 625     -18.504  28.440 -46.815  1.00 96.57           O  
ATOM   3359  CB  LEU A 625     -19.586  26.704 -44.287  1.00 96.57           C  
ATOM   3360  CG  LEU A 625     -20.707  25.701 -43.941  1.00 96.57           C  
ATOM   3361  CD1 LEU A 625     -21.098  25.829 -42.456  1.00 96.57           C  
ATOM   3362  CD2 LEU A 625     -21.919  25.846 -44.886  1.00 96.57           C  
ATOM   3363  N   ILE A 626     -16.757  27.763 -45.530  1.00 96.96           N  
ATOM   3364  CA  ILE A 626     -15.812  28.803 -45.955  1.00 96.96           C  
ATOM   3365  C   ILE A 626     -15.400  28.619 -47.427  1.00 96.96           C  
ATOM   3366  O   ILE A 626     -15.425  29.593 -48.179  1.00 96.96           O  
ATOM   3367  CB  ILE A 626     -14.539  28.859 -45.054  1.00 96.96           C  
ATOM   3368  CG1 ILE A 626     -14.894  29.322 -43.623  1.00 96.96           C  
ATOM   3369  CG2 ILE A 626     -13.382  29.734 -45.600  1.00 96.96           C  
ATOM   3370  CD1 ILE A 626     -13.883  28.855 -42.568  1.00 96.96           C  
ATOM   3371  N   ALA A 627     -15.089  27.370 -47.817  1.00 97.01           N  
ATOM   3372  CA  ALA A 627     -14.758  26.981 -49.187  1.00 97.01           C  
ATOM   3373  C   ALA A 627     -15.890  27.235 -50.194  1.00 97.01           C  
ATOM   3374  O   ALA A 627     -15.581  27.635 -51.312  1.00 97.01           O  
ATOM   3375  CB  ALA A 627     -14.332  25.509 -49.216  1.00 97.01           C  
ATOM   3376  N   LYS A 628     -17.158  27.050 -49.782  1.00 95.68           N  
ATOM   3377  CA  LYS A 628     -18.357  27.399 -50.555  1.00 95.68           C  
ATOM   3378  C   LYS A 628     -18.481  28.887 -50.872  1.00 95.68           C  
ATOM   3379  O   LYS A 628     -18.730  29.230 -52.025  1.00 95.68           O  
ATOM   3380  CB  LYS A 628     -19.619  26.962 -49.801  1.00 95.68           C  
ATOM   3381  CG  LYS A 628     -19.998  25.506 -50.017  1.00 95.68           C  
ATOM   3382  CD  LYS A 628     -21.180  25.156 -49.127  1.00 95.68           C  
ATOM   3383  CE  LYS A 628     -21.685  23.742 -49.358  1.00 95.68           C  
ATOM   3384  NZ  LYS A 628     -22.864  23.495 -48.518  1.00 95.68           N  
ATOM   3385  N   VAL A 629     -18.345  29.733 -49.838  1.00 97.00           N  
ATOM   3386  CA  VAL A 629     -18.459  31.184 -49.952  1.00 97.00           C  
ATOM   3387  C   VAL A 629     -17.342  31.773 -50.832  1.00 97.00           C  
ATOM   3388  O   VAL A 629     -17.643  32.562 -51.724  1.00 97.00           O  
ATOM   3389  CB  VAL A 629     -18.450  31.859 -48.553  1.00 97.00           C  
ATOM   3390  CG1 VAL A 629     -18.278  33.391 -48.588  1.00 97.00           C  
ATOM   3391  CG2 VAL A 629     -19.719  31.508 -47.754  1.00 97.00           C  
ATOM   3392  N   ILE A 630     -16.095  31.334 -50.598  1.00 96.59           N  
ATOM   3393  CA  ILE A 630     -14.924  31.705 -51.393  1.00 96.59           C  
ATOM   3394  C   ILE A 630     -14.997  31.177 -52.845  1.00 96.59           C  
ATOM   3395  O   ILE A 630     -14.528  31.874 -53.743  1.00 96.59           O  
ATOM   3396  CB  ILE A 630     -13.604  31.244 -50.701  1.00 96.59           C  
ATOM   3397  CG1 ILE A 630     -13.386  31.953 -49.337  1.00 96.59           C  
ATOM   3398  CG2 ILE A 630     -12.328  31.342 -51.566  1.00 96.59           C  
ATOM   3399  CD1 ILE A 630     -13.149  33.471 -49.402  1.00 96.59           C  
ATOM   3400  N   GLN A 631     -15.629  30.006 -53.059  1.00 94.75           N  
ATOM   3401  CA  GLN A 631     -15.889  29.460 -54.391  1.00 94.75           C  
ATOM   3402  C   GLN A 631     -16.905  30.307 -55.172  1.00 94.75           C  
ATOM   3403  O   GLN A 631     -16.586  30.702 -56.289  1.00 94.75           O  
ATOM   3404  CB  GLN A 631     -16.306  27.971 -54.327  1.00 94.75           C  
ATOM   3405  CG  GLN A 631     -16.504  27.296 -55.702  1.00 94.75           C  
ATOM   3406  CD  GLN A 631     -15.209  27.289 -56.508  1.00 94.75           C  
ATOM   3407  NE2 GLN A 631     -15.142  28.088 -57.570  1.00 94.75           N  
ATOM   3408  OE1 GLN A 631     -14.268  26.590 -56.151  1.00 94.75           O  
ATOM   3409  N   ASN A 632     -18.067  30.610 -54.564  1.00 93.77           N  
ATOM   3410  CA  ASN A 632     -19.114  31.473 -55.133  1.00 93.77           C  
ATOM   3411  C   ASN A 632     -18.608  32.887 -55.456  1.00 93.77           C  
ATOM   3412  O   ASN A 632     -18.979  33.422 -56.499  1.00 93.77           O  
ATOM   3413  CB  ASN A 632     -20.323  31.524 -54.168  1.00 93.77           C  
ATOM   3414  CG  ASN A 632     -21.300  30.369 -54.391  1.00 93.77           C  
ATOM   3415  ND2 ASN A 632     -21.022  29.199 -53.815  1.00 93.77           N  
ATOM   3416  OD1 ASN A 632     -22.301  30.536 -55.081  1.00 93.77           O  
ATOM   3417  N   LEU A 633     -17.729  33.437 -54.602  1.00 95.22           N  
ATOM   3418  CA  LEU A 633     -17.057  34.717 -54.816  1.00 95.22           C  
ATOM   3419  C   LEU A 633     -16.152  34.708 -56.056  1.00 95.22           C  
ATOM   3420  O   LEU A 633     -16.221  35.639 -56.859  1.00 95.22           O  
ATOM   3421  CB  LEU A 633     -16.271  35.084 -53.538  1.00 95.22           C  
ATOM   3422  CG  LEU A 633     -15.631  36.485 -53.516  1.00 95.22           C  
ATOM   3423  CD1 LEU A 633     -16.643  37.633 -53.677  1.00 95.22           C  
ATOM   3424  CD2 LEU A 633     -14.788  36.667 -52.249  1.00 95.22           C  
ATOM   3425  N   ALA A 634     -15.356  33.635 -56.197  1.00 93.15           N  
ATOM   3426  CA  ALA A 634     -14.465  33.380 -57.325  1.00 93.15           C  
ATOM   3427  C   ALA A 634     -15.206  33.170 -58.660  1.00 93.15           C  
ATOM   3428  O   ALA A 634     -14.687  33.575 -59.700  1.00 93.15           O  
ATOM   3429  CB  ALA A 634     -13.573  32.184 -56.967  1.00 93.15           C  
ATOM   3430  N   ASN A 635     -16.416  32.588 -58.613  1.00 89.99           N  
ATOM   3431  CA  ASN A 635     -17.293  32.386 -59.775  1.00 89.99           C  
ATOM   3432  C   ASN A 635     -18.101  33.628 -60.159  1.00 89.99           C  
ATOM   3433  O   ASN A 635     -18.684  33.635 -61.242  1.00 89.99           O  
ATOM   3434  CB  ASN A 635     -18.298  31.256 -59.485  1.00 89.99           C  
ATOM   3435  CG  ASN A 635     -17.642  29.933 -59.139  1.00 89.99           C  
ATOM   3436  ND2 ASN A 635     -16.599  29.547 -59.880  1.00 89.99           N  
ATOM   3437  OD1 ASN A 635     -18.082  29.262 -58.210  1.00 89.99           O  
ATOM   3438  N   PHE A 636     -18.156  34.624 -59.257  1.00 91.32           N  
ATOM   3439  CA  PHE A 636     -18.976  35.833 -59.346  1.00 91.32           C  
ATOM   3440  C   PHE A 636     -20.489  35.526 -59.318  1.00 91.32           C  
ATOM   3441  O   PHE A 636     -21.274  36.229 -59.953  1.00 91.32           O  
ATOM   3442  CB  PHE A 636     -18.531  36.723 -60.533  1.00 91.32           C  
ATOM   3443  CG  PHE A 636     -17.068  37.121 -60.453  1.00 91.32           C  
ATOM   3444  CD1 PHE A 636     -16.666  38.085 -59.509  1.00 91.32           C  
ATOM   3445  CD2 PHE A 636     -16.082  36.405 -61.166  1.00 91.32           C  
ATOM   3446  CE1 PHE A 636     -15.320  38.345 -59.313  1.00 91.32           C  
ATOM   3447  CE2 PHE A 636     -14.738  36.702 -60.976  1.00 91.32           C  
ATOM   3448  CZ  PHE A 636     -14.360  37.673 -60.059  1.00 91.32           C  
ATOM   3449  N   SER A 637     -20.853  34.470 -58.571  1.00 91.98           N  
ATOM   3450  CA  SER A 637     -22.208  33.962 -58.395  1.00 91.98           C  
ATOM   3451  C   SER A 637     -22.704  34.244 -56.968  1.00 91.98           C  
ATOM   3452  O   SER A 637     -21.912  34.296 -56.025  1.00 91.98           O  
ATOM   3453  CB  SER A 637     -22.205  32.452 -58.728  1.00 91.98           C  
ATOM   3454  OG  SER A 637     -21.434  31.706 -57.805  1.00 91.98           O  
ATOM   3455  N   LYS A 638     -24.030  34.392 -56.846  1.00 93.68           N  
ATOM   3456  CA  LYS A 638     -24.739  34.453 -55.570  1.00 93.68           C  
ATOM   3457  C   LYS A 638     -25.268  33.059 -55.210  1.00 93.68           C  
ATOM   3458  O   LYS A 638     -25.531  32.250 -56.103  1.00 93.68           O  
ATOM   3459  CB  LYS A 638     -25.927  35.431 -55.684  1.00 93.68           C  
ATOM   3460  CG  LYS A 638     -25.526  36.890 -55.954  1.00 93.68           C  
ATOM   3461  CD  LYS A 638     -26.721  37.844 -55.807  1.00 93.68           C  
ATOM   3462  CE  LYS A 638     -26.435  39.239 -56.377  1.00 93.68           C  
ATOM   3463  NZ  LYS A 638     -27.542  40.178 -56.123  1.00 93.68           N  
ATOM   3464  N   PHE A 639     -25.505  32.843 -53.906  1.00 94.24           N  
ATOM   3465  CA  PHE A 639     -26.322  31.738 -53.412  1.00 94.24           C  
ATOM   3466  C   PHE A 639     -27.790  31.956 -53.805  1.00 94.24           C  
ATOM   3467  O   PHE A 639     -28.366  32.993 -53.472  1.00 94.24           O  
ATOM   3468  CB  PHE A 639     -26.187  31.598 -51.883  1.00 94.24           C  
ATOM   3469  CG  PHE A 639     -24.817  31.157 -51.405  1.00 94.24           C  
ATOM   3470  CD1 PHE A 639     -24.397  29.824 -51.591  1.00 94.24           C  
ATOM   3471  CD2 PHE A 639     -23.909  32.095 -50.872  1.00 94.24           C  
ATOM   3472  CE1 PHE A 639     -23.125  29.436 -51.192  1.00 94.24           C  
ATOM   3473  CE2 PHE A 639     -22.638  31.690 -50.487  1.00 94.24           C  
ATOM   3474  CZ  PHE A 639     -22.254  30.364 -50.637  1.00 94.24           C  
ATOM   3475  N   THR A 640     -28.349  30.965 -54.507  1.00 89.32           N  
ATOM   3476  CA  THR A 640     -29.752  30.902 -54.907  1.00 89.32           C  
ATOM   3477  C   THR A 640     -30.496  29.920 -53.976  1.00 89.32           C  
ATOM   3478  O   THR A 640     -29.900  29.424 -53.015  1.00 89.32           O  
ATOM   3479  CB  THR A 640     -29.868  30.448 -56.390  1.00 89.32           C  
ATOM   3480  CG2 THR A 640     -29.138  31.395 -57.357  1.00 89.32           C  
ATOM   3481  OG1 THR A 640     -29.389  29.132 -56.592  1.00 89.32           O  
ATOM   3482  N   SER A 641     -31.793  29.676 -54.244  1.00 78.58           N  
ATOM   3483  CA  SER A 641     -32.687  28.843 -53.424  1.00 78.58           C  
ATOM   3484  C   SER A 641     -32.391  27.328 -53.366  1.00 78.58           C  
ATOM   3485  O   SER A 641     -33.202  26.554 -52.856  1.00 78.58           O  
ATOM   3486  CB  SER A 641     -34.155  29.257 -53.663  1.00 78.58           C  
ATOM   3487  OG  SER A 641     -34.524  29.179 -55.020  1.00 78.58           O  
ATOM   3488  N   LYS A 642     -31.190  26.962 -53.827  1.00 80.57           N  
ATOM   3489  CA  LYS A 642     -30.471  25.721 -53.571  1.00 80.57           C  
ATOM   3490  C   LYS A 642     -29.922  25.640 -52.141  1.00 80.57           C  
ATOM   3491  O   LYS A 642     -29.890  24.558 -51.556  1.00 80.57           O  
ATOM   3492  CB  LYS A 642     -29.254  25.687 -54.520  1.00 80.57           C  
ATOM   3493  CG  LYS A 642     -29.626  25.668 -56.001  1.00 80.57           C  
ATOM   3494  CD  LYS A 642     -28.417  25.482 -56.935  1.00 80.57           C  
ATOM   3495  CE  LYS A 642     -28.461  24.221 -57.823  1.00 80.57           C  
ATOM   3496  NZ  LYS A 642     -28.084  24.530 -59.206  1.00 80.57           N  
ATOM   3497  N   GLU A 643     -29.441  26.796 -51.660  1.00 87.13           N  
ATOM   3498  CA  GLU A 643     -28.695  26.983 -50.428  1.00 87.13           C  
ATOM   3499  C   GLU A 643     -29.138  28.303 -49.783  1.00 87.13           C  
ATOM   3500  O   GLU A 643     -28.304  29.180 -49.556  1.00 87.13           O  
ATOM   3501  CB  GLU A 643     -27.178  26.996 -50.713  1.00 87.13           C  
ATOM   3502  CG  GLU A 643     -26.615  25.735 -51.378  1.00 87.13           C  
ATOM   3503  CD  GLU A 643     -25.095  25.809 -51.399  1.00 87.13           C  
ATOM   3504  OE1 GLU A 643     -24.377  25.249 -50.577  1.00 87.13           O  
ATOM   3505  OE2 GLU A 643     -24.631  26.559 -52.438  1.00 87.13           O  
ATOM   3506  N   ASP A 644     -30.443  28.420 -49.477  1.00 88.34           N  
ATOM   3507  CA  ASP A 644     -31.030  29.555 -48.746  1.00 88.34           C  
ATOM   3508  C   ASP A 644     -30.409  29.804 -47.359  1.00 88.34           C  
ATOM   3509  O   ASP A 644     -30.397  30.951 -46.914  1.00 88.34           O  
ATOM   3510  CB  ASP A 644     -32.566  29.431 -48.602  1.00 88.34           C  
ATOM   3511  CG  ASP A 644     -33.345  29.640 -49.904  1.00 88.34           C  
ATOM   3512  OD1 ASP A 644     -33.137  30.702 -50.534  1.00 88.34           O  
ATOM   3513  OD2 ASP A 644     -34.184  28.768 -50.223  1.00 88.34           O  
ATOM   3514  N   PHE A 645     -29.861  28.749 -46.728  1.00 92.14           N  
ATOM   3515  CA  PHE A 645     -29.122  28.807 -45.464  1.00 92.14           C  
ATOM   3516  C   PHE A 645     -27.776  29.567 -45.555  1.00 92.14           C  
ATOM   3517  O   PHE A 645     -27.266  29.978 -44.515  1.00 92.14           O  
ATOM   3518  CB  PHE A 645     -28.963  27.368 -44.922  1.00 92.14           C  
ATOM   3519  CG  PHE A 645     -27.976  26.453 -45.631  1.00 92.14           C  
ATOM   3520  CD1 PHE A 645     -28.326  25.798 -46.831  1.00 92.14           C  
ATOM   3521  CD2 PHE A 645     -26.655  26.345 -45.155  1.00 92.14           C  
ATOM   3522  CE1 PHE A 645     -27.384  25.025 -47.498  1.00 92.14           C  
ATOM   3523  CE2 PHE A 645     -25.727  25.572 -45.837  1.00 92.14           C  
ATOM   3524  CZ  PHE A 645     -26.092  24.913 -47.002  1.00 92.14           C  
ATOM   3525  N   LEU A 646     -27.255  29.768 -46.779  1.00 94.07           N  
ATOM   3526  CA  LEU A 646     -26.079  30.582 -47.100  1.00 94.07           C  
ATOM   3527  C   LEU A 646     -26.453  31.892 -47.825  1.00 94.07           C  
ATOM   3528  O   LEU A 646     -25.548  32.657 -48.150  1.00 94.07           O  
ATOM   3529  CB  LEU A 646     -25.110  29.736 -47.962  1.00 94.07           C  
ATOM   3530  CG  LEU A 646     -24.186  28.813 -47.140  1.00 94.07           C  
ATOM   3531  CD1 LEU A 646     -23.527  27.742 -48.031  1.00 94.07           C  
ATOM   3532  CD2 LEU A 646     -23.139  29.617 -46.339  1.00 94.07           C  
ATOM   3533  N   GLY A 647     -27.755  32.157 -48.049  1.00 93.60           N  
ATOM   3534  CA  GLY A 647     -28.268  33.334 -48.761  1.00 93.60           C  
ATOM   3535  C   GLY A 647     -27.956  34.672 -48.064  1.00 93.60           C  
ATOM   3536  O   GLY A 647     -27.955  35.708 -48.727  1.00 93.60           O  
ATOM   3537  N   PHE A 648     -27.654  34.653 -46.753  1.00 94.34           N  
ATOM   3538  CA  PHE A 648     -27.235  35.814 -45.963  1.00 94.34           C  
ATOM   3539  C   PHE A 648     -25.819  36.313 -46.340  1.00 94.34           C  
ATOM   3540  O   PHE A 648     -25.540  37.495 -46.135  1.00 94.34           O  
ATOM   3541  CB  PHE A 648     -27.357  35.456 -44.461  1.00 94.34           C  
ATOM   3542  CG  PHE A 648     -26.243  34.602 -43.875  1.00 94.34           C  
ATOM   3543  CD1 PHE A 648     -26.212  33.208 -44.099  1.00 94.34           C  
ATOM   3544  CD2 PHE A 648     -25.141  35.219 -43.245  1.00 94.34           C  
ATOM   3545  CE1 PHE A 648     -25.122  32.461 -43.672  1.00 94.34           C  
ATOM   3546  CE2 PHE A 648     -24.067  34.453 -42.821  1.00 94.34           C  
ATOM   3547  CZ  PHE A 648     -24.055  33.082 -43.036  1.00 94.34           C  
ATOM   3548  N   MET A 649     -24.966  35.430 -46.896  1.00 96.23           N  
ATOM   3549  CA  MET A 649     -23.613  35.756 -47.362  1.00 96.23           C  
ATOM   3550  C   MET A 649     -23.570  36.514 -48.696  1.00 96.23           C  
ATOM   3551  O   MET A 649     -22.485  36.960 -49.059  1.00 96.23           O  
ATOM   3552  CB  MET A 649     -22.738  34.481 -47.442  1.00 96.23           C  
ATOM   3553  CG  MET A 649     -22.395  33.868 -46.076  1.00 96.23           C  
ATOM   3554  SD  MET A 649     -21.507  34.959 -44.919  1.00 96.23           S  
ATOM   3555  CE  MET A 649     -19.897  35.095 -45.725  1.00 96.23           C  
ATOM   3556  N   ASN A 650     -24.710  36.681 -49.393  1.00 96.09           N  
ATOM   3557  CA  ASN A 650     -24.793  37.420 -50.660  1.00 96.09           C  
ATOM   3558  C   ASN A 650     -24.373  38.894 -50.539  1.00 96.09           C  
ATOM   3559  O   ASN A 650     -23.776  39.393 -51.489  1.00 96.09           O  
ATOM   3560  CB  ASN A 650     -26.204  37.283 -51.274  1.00 96.09           C  
ATOM   3561  CG  ASN A 650     -26.518  35.878 -51.803  1.00 96.09           C  
ATOM   3562  ND2 ASN A 650     -27.802  35.582 -52.007  1.00 96.09           N  
ATOM   3563  OD1 ASN A 650     -25.622  35.076 -52.054  1.00 96.09           O  
ATOM   3564  N   GLU A 651     -24.598  39.537 -49.377  1.00 95.48           N  
ATOM   3565  CA  GLU A 651     -24.082  40.877 -49.073  1.00 95.48           C  
ATOM   3566  C   GLU A 651     -22.539  40.934 -49.115  1.00 95.48           C  
ATOM   3567  O   GLU A 651     -21.991  41.833 -49.752  1.00 95.48           O  
ATOM   3568  CB  GLU A 651     -24.633  41.356 -47.710  1.00 95.48           C  
ATOM   3569  CG  GLU A 651     -24.205  42.796 -47.321  1.00 95.48           C  
ATOM   3570  CD  GLU A 651     -24.370  43.136 -45.835  1.00 95.48           C  
ATOM   3571  OE1 GLU A 651     -23.511  43.898 -45.336  1.00 95.48           O  
ATOM   3572  OE2 GLU A 651     -25.314  42.619 -45.197  1.00 95.48           O  
ATOM   3573  N   PHE A 652     -21.883  39.956 -48.462  1.00 96.58           N  
ATOM   3574  CA  PHE A 652     -20.430  39.768 -48.473  1.00 96.58           C  
ATOM   3575  C   PHE A 652     -19.853  39.483 -49.874  1.00 96.58           C  
ATOM   3576  O   PHE A 652     -18.814  40.046 -50.211  1.00 96.58           O  
ATOM   3577  CB  PHE A 652     -20.020  38.723 -47.401  1.00 96.58           C  
ATOM   3578  CG  PHE A 652     -18.593  38.199 -47.481  1.00 96.58           C  
ATOM   3579  CD1 PHE A 652     -18.292  37.072 -48.279  1.00 96.58           C  
ATOM   3580  CD2 PHE A 652     -17.531  38.940 -46.921  1.00 96.58           C  
ATOM   3581  CE1 PHE A 652     -16.973  36.681 -48.463  1.00 96.58           C  
ATOM   3582  CE2 PHE A 652     -16.221  38.523 -47.111  1.00 96.58           C  
ATOM   3583  CZ  PHE A 652     -15.942  37.397 -47.873  1.00 96.58           C  
ATOM   3584  N   LEU A 653     -20.547  38.645 -50.665  1.00 96.34           N  
ATOM   3585  CA  LEU A 653     -20.184  38.310 -52.045  1.00 96.34           C  
ATOM   3586  C   LEU A 653     -20.211  39.544 -52.963  1.00 96.34           C  
ATOM   3587  O   LEU A 653     -19.225  39.790 -53.654  1.00 96.34           O  
ATOM   3588  CB  LEU A 653     -21.117  37.207 -52.596  1.00 96.34           C  
ATOM   3589  CG  LEU A 653     -20.981  35.836 -51.897  1.00 96.34           C  
ATOM   3590  CD1 LEU A 653     -22.159  34.914 -52.263  1.00 96.34           C  
ATOM   3591  CD2 LEU A 653     -19.618  35.178 -52.164  1.00 96.34           C  
ATOM   3592  N   GLU A 654     -21.309  40.319 -52.903  1.00 95.70           N  
ATOM   3593  CA  GLU A 654     -21.513  41.565 -53.646  1.00 95.70           C  
ATOM   3594  C   GLU A 654     -20.492  42.667 -53.319  1.00 95.70           C  
ATOM   3595  O   GLU A 654     -20.061  43.370 -54.233  1.00 95.70           O  
ATOM   3596  CB  GLU A 654     -22.954  42.068 -53.427  1.00 95.70           C  
ATOM   3597  CG  GLU A 654     -24.007  41.189 -54.128  1.00 95.70           C  
ATOM   3598  CD  GLU A 654     -25.445  41.585 -53.771  1.00 95.70           C  
ATOM   3599  OE1 GLU A 654     -26.132  40.760 -53.129  1.00 95.70           O  
ATOM   3600  OE2 GLU A 654     -25.863  42.680 -54.206  1.00 95.70           O  
ATOM   3601  N   LEU A 655     -20.111  42.775 -52.034  1.00 96.13           N  
ATOM   3602  CA  LEU A 655     -19.110  43.715 -51.530  1.00 96.13           C  
ATOM   3603  C   LEU A 655     -17.689  43.413 -52.044  1.00 96.13           C  
ATOM   3604  O   LEU A 655     -16.948  44.351 -52.339  1.00 96.13           O  
ATOM   3605  CB  LEU A 655     -19.178  43.701 -49.982  1.00 96.13           C  
ATOM   3606  CG  LEU A 655     -18.235  44.679 -49.239  1.00 96.13           C  
ATOM   3607  CD1 LEU A 655     -18.526  46.156 -49.573  1.00 96.13           C  
ATOM   3608  CD2 LEU A 655     -18.269  44.422 -47.721  1.00 96.13           C  
ATOM   3609  N   GLU A 656     -17.343  42.119 -52.125  1.00 96.31           N  
ATOM   3610  CA  GLU A 656     -15.976  41.641 -52.326  1.00 96.31           C  
ATOM   3611  C   GLU A 656     -15.676  41.114 -53.742  1.00 96.31           C  
ATOM   3612  O   GLU A 656     -14.568  40.621 -53.956  1.00 96.31           O  
ATOM   3613  CB  GLU A 656     -15.662  40.591 -51.239  1.00 96.31           C  
ATOM   3614  CG  GLU A 656     -15.689  41.121 -49.785  1.00 96.31           C  
ATOM   3615  CD  GLU A 656     -14.598  42.132 -49.392  1.00 96.31           C  
ATOM   3616  OE1 GLU A 656     -14.801  42.792 -48.351  1.00 96.31           O  
ATOM   3617  OE2 GLU A 656     -13.572  42.231 -50.103  1.00 96.31           O  
ATOM   3618  N   TRP A 657     -16.611  41.257 -54.703  1.00 94.13           N  
ATOM   3619  CA  TRP A 657     -16.355  40.973 -56.124  1.00 94.13           C  
ATOM   3620  C   TRP A 657     -15.270  41.873 -56.741  1.00 94.13           C  
ATOM   3621  O   TRP A 657     -14.521  41.394 -57.589  1.00 94.13           O  
ATOM   3622  CB  TRP A 657     -17.644  41.086 -56.960  1.00 94.13           C  
ATOM   3623  CG  TRP A 657     -18.715  40.050 -56.782  1.00 94.13           C  
ATOM   3624  CD1 TRP A 657     -18.536  38.737 -56.500  1.00 94.13           C  
ATOM   3625  CD2 TRP A 657     -20.142  40.202 -57.046  1.00 94.13           C  
ATOM   3626  CE2 TRP A 657     -20.776  38.935 -56.867  1.00 94.13           C  
ATOM   3627  CE3 TRP A 657     -20.963  41.285 -57.436  1.00 94.13           C  
ATOM   3628  NE1 TRP A 657     -19.750  38.085 -56.514  1.00 94.13           N  
ATOM   3629  CH2 TRP A 657     -22.936  39.845 -57.478  1.00 94.13           C  
ATOM   3630  CZ2 TRP A 657     -22.154  38.750 -57.071  1.00 94.13           C  
ATOM   3631  CZ3 TRP A 657     -22.345  41.111 -57.650  1.00 94.13           C  
ATOM   3632  N   GLY A 658     -15.176  43.137 -56.289  1.00 94.20           N  
ATOM   3633  CA  GLY A 658     -14.146  44.082 -56.720  1.00 94.20           C  
ATOM   3634  C   GLY A 658     -12.755  43.629 -56.252  1.00 94.20           C  
ATOM   3635  O   GLY A 658     -11.819  43.639 -57.048  1.00 94.20           O  
ATOM   3636  N   SER A 659     -12.643  43.174 -54.991  1.00 95.37           N  
ATOM   3637  CA  SER A 659     -11.419  42.631 -54.394  1.00 95.37           C  
ATOM   3638  C   SER A 659     -10.934  41.345 -55.083  1.00 95.37           C  
ATOM   3639  O   SER A 659      -9.727  41.175 -55.255  1.00 95.37           O  
ATOM   3640  CB  SER A 659     -11.666  42.361 -52.899  1.00 95.37           C  
ATOM   3641  OG  SER A 659     -11.910  43.570 -52.213  1.00 95.37           O  
ATOM   3642  N   MET A 660     -11.888  40.486 -55.486  1.00 94.41           N  
ATOM   3643  CA  MET A 660     -11.639  39.244 -56.212  1.00 94.41           C  
ATOM   3644  C   MET A 660     -11.153  39.485 -57.654  1.00 94.41           C  
ATOM   3645  O   MET A 660     -10.212  38.815 -58.070  1.00 94.41           O  
ATOM   3646  CB  MET A 660     -12.897  38.353 -56.135  1.00 94.41           C  
ATOM   3647  CG  MET A 660     -12.771  36.976 -56.810  1.00 94.41           C  
ATOM   3648  SD  MET A 660     -11.454  35.895 -56.187  1.00 94.41           S  
ATOM   3649  CE  MET A 660     -12.141  35.431 -54.576  1.00 94.41           C  
ATOM   3650  N   GLN A 661     -11.762  40.450 -58.372  1.00 92.40           N  
ATOM   3651  CA  GLN A 661     -11.345  40.864 -59.719  1.00 92.40           C  
ATOM   3652  C   GLN A 661      -9.941  41.485 -59.765  1.00 92.40           C  
ATOM   3653  O   GLN A 661      -9.176  41.149 -60.667  1.00 92.40           O  
ATOM   3654  CB  GLN A 661     -12.375  41.825 -60.347  1.00 92.40           C  
ATOM   3655  CG  GLN A 661     -13.648  41.112 -60.829  1.00 92.40           C  
ATOM   3656  CD  GLN A 661     -14.636  42.066 -61.495  1.00 92.40           C  
ATOM   3657  NE2 GLN A 661     -15.252  42.948 -60.706  1.00 92.40           N  
ATOM   3658  OE1 GLN A 661     -14.847  42.004 -62.704  1.00 92.40           O  
ATOM   3659  N   GLN A 662      -9.623  42.349 -58.783  1.00 93.23           N  
ATOM   3660  CA  GLN A 662      -8.295  42.945 -58.631  1.00 93.23           C  
ATOM   3661  C   GLN A 662      -7.219  41.911 -58.278  1.00 93.23           C  
ATOM   3662  O   GLN A 662      -6.154  41.954 -58.888  1.00 93.23           O  
ATOM   3663  CB  GLN A 662      -8.321  44.107 -57.611  1.00 93.23           C  
ATOM   3664  CG  GLN A 662      -9.088  45.376 -58.053  1.00 93.23           C  
ATOM   3665  CD  GLN A 662      -8.695  45.917 -59.429  1.00 93.23           C  
ATOM   3666  NE2 GLN A 662      -7.419  46.264 -59.610  1.00 93.23           N  
ATOM   3667  OE1 GLN A 662      -9.534  46.014 -60.322  1.00 93.23           O  
ATOM   3668  N   PHE A 663      -7.530  40.972 -57.367  1.00 94.44           N  
ATOM   3669  CA  PHE A 663      -6.661  39.842 -57.035  1.00 94.44           C  
ATOM   3670  C   PHE A 663      -6.358  38.927 -58.234  1.00 94.44           C  
ATOM   3671  O   PHE A 663      -5.188  38.626 -58.461  1.00 94.44           O  
ATOM   3672  CB  PHE A 663      -7.195  39.078 -55.804  1.00 94.44           C  
ATOM   3673  CG  PHE A 663      -6.491  37.763 -55.507  1.00 94.44           C  
ATOM   3674  CD1 PHE A 663      -7.062  36.538 -55.912  1.00 94.44           C  
ATOM   3675  CD2 PHE A 663      -5.179  37.770 -54.990  1.00 94.44           C  
ATOM   3676  CE1 PHE A 663      -6.354  35.357 -55.740  1.00 94.44           C  
ATOM   3677  CE2 PHE A 663      -4.487  36.578 -54.826  1.00 94.44           C  
ATOM   3678  CZ  PHE A 663      -5.077  35.374 -55.194  1.00 94.44           C  
ATOM   3679  N   LEU A 664      -7.405  38.553 -58.992  1.00 93.68           N  
ATOM   3680  CA  LEU A 664      -7.306  37.766 -60.225  1.00 93.68           C  
ATOM   3681  C   LEU A 664      -6.455  38.444 -61.308  1.00 93.68           C  
ATOM   3682  O   LEU A 664      -5.723  37.737 -61.996  1.00 93.68           O  
ATOM   3683  CB  LEU A 664      -8.716  37.448 -60.770  1.00 93.68           C  
ATOM   3684  CG  LEU A 664      -9.441  36.300 -60.033  1.00 93.68           C  
ATOM   3685  CD1 LEU A 664     -10.907  36.207 -60.493  1.00 93.68           C  
ATOM   3686  CD2 LEU A 664      -8.708  34.954 -60.183  1.00 93.68           C  
ATOM   3687  N   TYR A 665      -6.529  39.782 -61.414  1.00 92.21           N  
ATOM   3688  CA  TYR A 665      -5.704  40.588 -62.313  1.00 92.21           C  
ATOM   3689  C   TYR A 665      -4.228  40.655 -61.873  1.00 92.21           C  
ATOM   3690  O   TYR A 665      -3.352  40.473 -62.718  1.00 92.21           O  
ATOM   3691  CB  TYR A 665      -6.345  41.982 -62.475  1.00 92.21           C  
ATOM   3692  CG  TYR A 665      -5.591  42.934 -63.384  1.00 92.21           C  
ATOM   3693  CD1 TYR A 665      -4.756  43.930 -62.835  1.00 92.21           C  
ATOM   3694  CD2 TYR A 665      -5.714  42.816 -64.784  1.00 92.21           C  
ATOM   3695  CE1 TYR A 665      -4.051  44.806 -63.682  1.00 92.21           C  
ATOM   3696  CE2 TYR A 665      -5.012  43.696 -65.631  1.00 92.21           C  
ATOM   3697  OH  TYR A 665      -3.514  45.556 -65.896  1.00 92.21           O  
ATOM   3698  CZ  TYR A 665      -4.185  44.694 -65.079  1.00 92.21           C  
ATOM   3699  N   GLU A 666      -3.988  40.896 -60.571  1.00 92.53           N  
ATOM   3700  CA  GLU A 666      -2.666  41.012 -59.943  1.00 92.53           C  
ATOM   3701  C   GLU A 666      -1.781  39.767 -60.090  1.00 92.53           C  
ATOM   3702  O   GLU A 666      -0.604  39.919 -60.403  1.00 92.53           O  
ATOM   3703  CB  GLU A 666      -2.821  41.371 -58.451  1.00 92.53           C  
ATOM   3704  CG  GLU A 666      -3.163  42.856 -58.199  1.00 92.53           C  
ATOM   3705  CD  GLU A 666      -3.610  43.198 -56.764  1.00 92.53           C  
ATOM   3706  OE1 GLU A 666      -3.716  44.415 -56.497  1.00 92.53           O  
ATOM   3707  OE2 GLU A 666      -3.851  42.272 -55.956  1.00 92.53           O  
ATOM   3708  N   ILE A 667      -2.352  38.568 -59.883  1.00 92.75           N  
ATOM   3709  CA  ILE A 667      -1.645  37.283 -59.970  1.00 92.75           C  
ATOM   3710  C   ILE A 667      -1.333  36.813 -61.409  1.00 92.75           C  
ATOM   3711  O   ILE A 667      -0.815  35.710 -61.571  1.00 92.75           O  
ATOM   3712  CB  ILE A 667      -2.440  36.149 -59.258  1.00 92.75           C  
ATOM   3713  CG1 ILE A 667      -3.806  35.832 -59.919  1.00 92.75           C  
ATOM   3714  CG2 ILE A 667      -2.553  36.426 -57.748  1.00 92.75           C  
ATOM   3715  CD1 ILE A 667      -4.511  34.605 -59.340  1.00 92.75           C  
ATOM   3716  N   SER A 668      -1.678  37.619 -62.426  1.00 92.19           N  
ATOM   3717  CA  SER A 668      -1.624  37.221 -63.830  1.00 92.19           C  
ATOM   3718  C   SER A 668      -1.401  38.389 -64.804  1.00 92.19           C  
ATOM   3719  O   SER A 668      -1.593  38.205 -66.004  1.00 92.19           O  
ATOM   3720  CB  SER A 668      -2.853  36.355 -64.146  1.00 92.19           C  
ATOM   3721  OG  SER A 668      -4.039  37.094 -64.052  1.00 92.19           O  
ATOM   3722  N   ASN A 669      -0.927  39.537 -64.299  1.00 87.16           N  
ATOM   3723  CA  ASN A 669      -0.227  40.531 -65.104  1.00 87.16           C  
ATOM   3724  C   ASN A 669       1.182  40.626 -64.511  1.00 87.16           C  
ATOM   3725  O   ASN A 669       1.328  40.941 -63.329  1.00 87.16           O  
ATOM   3726  CB  ASN A 669      -0.957  41.898 -65.106  1.00 87.16           C  
ATOM   3727  CG  ASN A 669      -0.328  42.921 -66.071  1.00 87.16           C  
ATOM   3728  ND2 ASN A 669      -0.810  44.163 -66.053  1.00 87.16           N  
ATOM   3729  OD1 ASN A 669       0.593  42.608 -66.824  1.00 87.16           O  
ATOM   3730  N   LEU A 670       2.184  40.358 -65.360  1.00 81.22           N  
ATOM   3731  CA  LEU A 670       3.601  40.354 -65.012  1.00 81.22           C  
ATOM   3732  C   LEU A 670       4.155  41.730 -64.604  1.00 81.22           C  
ATOM   3733  O   LEU A 670       5.118  41.745 -63.843  1.00 81.22           O  
ATOM   3734  CB  LEU A 670       4.410  39.765 -66.186  1.00 81.22           C  
ATOM   3735  CG  LEU A 670       4.227  38.244 -66.383  1.00 81.22           C  
ATOM   3736  CD1 LEU A 670       4.670  37.805 -67.792  1.00 81.22           C  
ATOM   3737  CD2 LEU A 670       4.947  37.439 -65.281  1.00 81.22           C  
ATOM   3738  N   ASP A 671       3.534  42.835 -65.066  1.00 67.66           N  
ATOM   3739  CA  ASP A 671       3.906  44.235 -64.781  1.00 67.66           C  
ATOM   3740  C   ASP A 671       4.024  44.587 -63.286  1.00 67.66           C  
ATOM   3741  O   ASP A 671       4.820  45.459 -62.938  1.00 67.66           O  
ATOM   3742  CB  ASP A 671       2.953  45.259 -65.450  1.00 67.66           C  
ATOM   3743  CG  ASP A 671       2.761  45.141 -66.973  1.00 67.66           C  
ATOM   3744  OD1 ASP A 671       3.661  44.605 -67.656  1.00 67.66           O  
ATOM   3745  OD2 ASP A 671       1.755  45.716 -67.448  1.00 67.66           O  
ATOM   3746  N   THR A 672       3.265  43.883 -62.432  1.00 58.63           N  
ATOM   3747  CA  THR A 672       3.331  43.976 -60.974  1.00 58.63           C  
ATOM   3748  C   THR A 672       4.417  43.018 -60.417  1.00 58.63           C  
ATOM   3749  O   THR A 672       4.128  42.170 -59.573  1.00 58.63           O  
ATOM   3750  CB  THR A 672       1.931  43.685 -60.351  1.00 58.63           C  
ATOM   3751  CG2 THR A 672       0.857  44.689 -60.798  1.00 58.63           C  
ATOM   3752  OG1 THR A 672       1.451  42.387 -60.656  1.00 58.63           O  
ATOM   3753  N   LEU A 673       5.669  43.182 -60.894  1.00 54.50           N  
ATOM   3754  CA  LEU A 673       6.833  42.402 -60.463  1.00 54.50           C  
ATOM   3755  C   LEU A 673       7.130  42.593 -58.967  1.00 54.50           C  
ATOM   3756  O   LEU A 673       7.506  43.689 -58.547  1.00 54.50           O  
ATOM   3757  CB  LEU A 673       8.110  42.764 -61.265  1.00 54.50           C  
ATOM   3758  CG  LEU A 673       8.177  42.251 -62.723  1.00 54.50           C  
ATOM   3759  CD1 LEU A 673       7.786  43.353 -63.727  1.00 54.50           C  
ATOM   3760  CD2 LEU A 673       9.559  41.657 -63.074  1.00 54.50           C  
ATOM   3761  N   THR A 674       7.027  41.487 -58.223  1.00 52.14           N  
ATOM   3762  CA  THR A 674       7.661  41.306 -56.923  1.00 52.14           C  
ATOM   3763  C   THR A 674       8.808  40.298 -57.109  1.00 52.14           C  
ATOM   3764  O   THR A 674       8.788  39.506 -58.056  1.00 52.14           O  
ATOM   3765  CB  THR A 674       6.657  40.745 -55.882  1.00 52.14           C  
ATOM   3766  CG2 THR A 674       5.473  41.696 -55.646  1.00 52.14           C  
ATOM   3767  OG1 THR A 674       6.168  39.458 -56.221  1.00 52.14           O  
ATOM   3768  N   ASN A 675       9.796  40.344 -56.198  1.00 51.29           N  
ATOM   3769  CA  ASN A 675      10.965  39.456 -56.209  1.00 51.29           C  
ATOM   3770  C   ASN A 675      10.643  38.082 -55.589  1.00 51.29           C  
ATOM   3771  O   ASN A 675      11.388  37.598 -54.736  1.00 51.29           O  
ATOM   3772  CB  ASN A 675      12.180  40.146 -55.533  1.00 51.29           C  
ATOM   3773  CG  ASN A 675      12.637  41.455 -56.190  1.00 51.29           C  
ATOM   3774  ND2 ASN A 675      12.664  41.518 -57.524  1.00 51.29           N  
ATOM   3775  OD1 ASN A 675      12.987  42.403 -55.492  1.00 51.29           O  
ATOM   3776  N   SER A 676       9.551  37.460 -56.066  1.00 55.15           N  
ATOM   3777  CA  SER A 676       9.203  36.067 -55.820  1.00 55.15           C  
ATOM   3778  C   SER A 676      10.218  35.156 -56.529  1.00 55.15           C  
ATOM   3779  O   SER A 676      10.349  35.199 -57.753  1.00 55.15           O  
ATOM   3780  CB  SER A 676       7.727  35.823 -56.209  1.00 55.15           C  
ATOM   3781  OG  SER A 676       7.451  36.060 -57.576  1.00 55.15           O  
ATOM   3782  N   SER A 677      10.956  34.393 -55.707  1.00 55.48           N  
ATOM   3783  CA  SER A 677      12.006  33.468 -56.122  1.00 55.48           C  
ATOM   3784  C   SER A 677      11.482  32.386 -57.077  1.00 55.48           C  
ATOM   3785  O   SER A 677      10.348  31.927 -56.920  1.00 55.48           O  
ATOM   3786  CB  SER A 677      12.654  32.863 -54.855  1.00 55.48           C  
ATOM   3787  OG  SER A 677      11.775  32.005 -54.147  1.00 55.48           O  
ATOM   3788  N   SER A 678      12.343  31.970 -58.018  1.00 66.05           N  
ATOM   3789  CA  SER A 678      12.112  30.805 -58.868  1.00 66.05           C  
ATOM   3790  C   SER A 678      12.033  29.508 -58.036  1.00 66.05           C  
ATOM   3791  O   SER A 678      12.567  29.465 -56.926  1.00 66.05           O  
ATOM   3792  CB  SER A 678      13.205  30.755 -59.955  1.00 66.05           C  
ATOM   3793  OG  SER A 678      14.486  30.468 -59.422  1.00 66.05           O  
ATOM   3794  N   PHE A 679      11.354  28.494 -58.598  1.00 70.02           N  
ATOM   3795  CA  PHE A 679      11.104  27.180 -58.003  1.00 70.02           C  
ATOM   3796  C   PHE A 679      12.370  26.517 -57.426  1.00 70.02           C  
ATOM   3797  O   PHE A 679      13.220  26.054 -58.186  1.00 70.02           O  
ATOM   3798  CB  PHE A 679      10.350  26.303 -59.026  1.00 70.02           C  
ATOM   3799  CG  PHE A 679      10.139  24.850 -58.635  1.00 70.02           C  
ATOM   3800  CD1 PHE A 679      10.918  23.831 -59.220  1.00 70.02           C  
ATOM   3801  CD2 PHE A 679       9.241  24.518 -57.598  1.00 70.02           C  
ATOM   3802  CE1 PHE A 679      10.744  22.513 -58.824  1.00 70.02           C  
ATOM   3803  CE2 PHE A 679       9.088  23.194 -57.212  1.00 70.02           C  
ATOM   3804  CZ  PHE A 679       9.831  22.194 -57.828  1.00 70.02           C  
ATOM   3805  N   GLU A 680      12.477  26.558 -56.088  1.00 63.63           N  
ATOM   3806  CA  GLU A 680      13.651  26.140 -55.321  1.00 63.63           C  
ATOM   3807  C   GLU A 680      13.669  24.621 -55.037  1.00 63.63           C  
ATOM   3808  O   GLU A 680      14.671  24.116 -54.532  1.00 63.63           O  
ATOM   3809  CB  GLU A 680      13.696  27.004 -54.037  1.00 63.63           C  
ATOM   3810  CG  GLU A 680      15.004  26.901 -53.214  1.00 63.63           C  
ATOM   3811  CD  GLU A 680      15.084  27.810 -51.975  1.00 63.63           C  
ATOM   3812  OE1 GLU A 680      16.206  27.890 -51.427  1.00 63.63           O  
ATOM   3813  OE2 GLU A 680      14.053  28.397 -51.576  1.00 63.63           O  
ATOM   3814  N   GLY A 681      12.579  23.911 -55.380  1.00 69.39           N  
ATOM   3815  CA  GLY A 681      12.455  22.466 -55.212  1.00 69.39           C  
ATOM   3816  C   GLY A 681      13.276  21.715 -56.269  1.00 69.39           C  
ATOM   3817  O   GLY A 681      13.510  22.214 -57.371  1.00 69.39           O  
ATOM   3818  N   TYR A 682      13.672  20.485 -55.919  1.00 75.79           N  
ATOM   3819  CA  TYR A 682      14.355  19.545 -56.801  1.00 75.79           C  
ATOM   3820  C   TYR A 682      13.366  18.522 -57.358  1.00 75.79           C  
ATOM   3821  O   TYR A 682      12.435  18.113 -56.662  1.00 75.79           O  
ATOM   3822  CB  TYR A 682      15.493  18.872 -56.017  1.00 75.79           C  
ATOM   3823  CG  TYR A 682      16.196  17.702 -56.696  1.00 75.79           C  
ATOM   3824  CD1 TYR A 682      16.123  16.406 -56.142  1.00 75.79           C  
ATOM   3825  CD2 TYR A 682      16.915  17.907 -57.892  1.00 75.79           C  
ATOM   3826  CE1 TYR A 682      16.761  15.324 -56.780  1.00 75.79           C  
ATOM   3827  CE2 TYR A 682      17.545  16.822 -58.534  1.00 75.79           C  
ATOM   3828  OH  TYR A 682      18.096  14.490 -58.601  1.00 75.79           O  
ATOM   3829  CZ  TYR A 682      17.475  15.532 -57.976  1.00 75.79           C  
ATOM   3830  N   ILE A 683      13.632  18.111 -58.603  1.00 84.84           N  
ATOM   3831  CA  ILE A 683      12.919  17.051 -59.294  1.00 84.84           C  
ATOM   3832  C   ILE A 683      13.971  16.034 -59.751  1.00 84.84           C  
ATOM   3833  O   ILE A 683      14.868  16.383 -60.521  1.00 84.84           O  
ATOM   3834  CB  ILE A 683      12.138  17.593 -60.524  1.00 84.84           C  
ATOM   3835  CG1 ILE A 683      11.078  18.631 -60.076  1.00 84.84           C  
ATOM   3836  CG2 ILE A 683      11.485  16.463 -61.350  1.00 84.84           C  
ATOM   3837  CD1 ILE A 683      10.391  19.383 -61.221  1.00 84.84           C  
ATOM   3838  N   ASP A 684      13.830  14.795 -59.255  1.00 87.03           N  
ATOM   3839  CA  ASP A 684      14.681  13.660 -59.591  1.00 87.03           C  
ATOM   3840  C   ASP A 684      14.256  13.137 -60.975  1.00 87.03           C  
ATOM   3841  O   ASP A 684      13.319  12.348 -61.074  1.00 87.03           O  
ATOM   3842  CB  ASP A 684      14.618  12.603 -58.462  1.00 87.03           C  
ATOM   3843  CG  ASP A 684      15.713  11.533 -58.533  1.00 87.03           C  
ATOM   3844  OD1 ASP A 684      15.512  10.546 -59.269  1.00 87.03           O  
ATOM   3845  OD2 ASP A 684      16.802  11.781 -57.970  1.00 87.03           O  
ATOM   3846  N   LEU A 685      14.915  13.652 -62.026  1.00 91.29           N  
ATOM   3847  CA  LEU A 685      14.544  13.447 -63.426  1.00 91.29           C  
ATOM   3848  C   LEU A 685      14.632  11.979 -63.892  1.00 91.29           C  
ATOM   3849  O   LEU A 685      13.828  11.582 -64.733  1.00 91.29           O  
ATOM   3850  CB  LEU A 685      15.373  14.427 -64.296  1.00 91.29           C  
ATOM   3851  CG  LEU A 685      15.110  14.394 -65.820  1.00 91.29           C  
ATOM   3852  CD1 LEU A 685      13.630  14.647 -66.179  1.00 91.29           C  
ATOM   3853  CD2 LEU A 685      16.063  15.347 -66.572  1.00 91.29           C  
ATOM   3854  N   GLY A 686      15.564  11.193 -63.320  1.00 91.90           N  
ATOM   3855  CA  GLY A 686      15.744   9.776 -63.650  1.00 91.90           C  
ATOM   3856  C   GLY A 686      14.586   8.921 -63.114  1.00 91.90           C  
ATOM   3857  O   GLY A 686      14.137   8.019 -63.819  1.00 91.90           O  
ATOM   3858  N   ARG A 687      14.077   9.231 -61.906  1.00 91.42           N  
ATOM   3859  CA  ARG A 687      12.869   8.646 -61.310  1.00 91.42           C  
ATOM   3860  C   ARG A 687      11.617   8.926 -62.147  1.00 91.42           C  
ATOM   3861  O   ARG A 687      10.847   7.997 -62.378  1.00 91.42           O  
ATOM   3862  CB  ARG A 687      12.719   9.170 -59.863  1.00 91.42           C  
ATOM   3863  CG  ARG A 687      11.355   9.014 -59.160  1.00 91.42           C  
ATOM   3864  CD  ARG A 687      11.318   9.847 -57.870  1.00 91.42           C  
ATOM   3865  NE  ARG A 687       9.954   9.964 -57.325  1.00 91.42           N  
ATOM   3866  NH1 ARG A 687      10.305   9.299 -55.094  1.00 91.42           N  
ATOM   3867  NH2 ARG A 687       8.244  10.054 -55.778  1.00 91.42           N  
ATOM   3868  CZ  ARG A 687       9.518   9.765 -56.069  1.00 91.42           C  
ATOM   3869  N   GLU A 688      11.424  10.189 -62.560  1.00 94.68           N  
ATOM   3870  CA  GLU A 688      10.231  10.625 -63.286  1.00 94.68           C  
ATOM   3871  C   GLU A 688      10.193  10.139 -64.743  1.00 94.68           C  
ATOM   3872  O   GLU A 688       9.105   9.829 -65.226  1.00 94.68           O  
ATOM   3873  CB  GLU A 688      10.055  12.152 -63.150  1.00 94.68           C  
ATOM   3874  CG  GLU A 688       9.895  12.631 -61.686  1.00 94.68           C  
ATOM   3875  CD  GLU A 688       8.674  12.068 -60.934  1.00 94.68           C  
ATOM   3876  OE1 GLU A 688       8.822  11.835 -59.715  1.00 94.68           O  
ATOM   3877  OE2 GLU A 688       7.616  11.876 -61.573  1.00 94.68           O  
ATOM   3878  N   LEU A 689      11.366   9.997 -65.387  1.00 96.28           N  
ATOM   3879  CA  LEU A 689      11.510   9.313 -66.675  1.00 96.28           C  
ATOM   3880  C   LEU A 689      11.269   7.798 -66.556  1.00 96.28           C  
ATOM   3881  O   LEU A 689      10.644   7.240 -67.451  1.00 96.28           O  
ATOM   3882  CB  LEU A 689      12.897   9.602 -67.294  1.00 96.28           C  
ATOM   3883  CG  LEU A 689      13.048  11.022 -67.884  1.00 96.28           C  
ATOM   3884  CD1 LEU A 689      14.524  11.425 -68.048  1.00 96.28           C  
ATOM   3885  CD2 LEU A 689      12.267  11.223 -69.196  1.00 96.28           C  
ATOM   3886  N   SER A 690      11.709   7.162 -65.454  1.00 94.43           N  
ATOM   3887  CA  SER A 690      11.433   5.750 -65.165  1.00 94.43           C  
ATOM   3888  C   SER A 690       9.937   5.485 -64.880  1.00 94.43           C  
ATOM   3889  O   SER A 690       9.418   4.451 -65.302  1.00 94.43           O  
ATOM   3890  CB  SER A 690      12.336   5.268 -64.009  1.00 94.43           C  
ATOM   3891  OG  SER A 690      12.255   3.866 -63.844  1.00 94.43           O  
ATOM   3892  N   THR A 691       9.270   6.443 -64.212  1.00 94.05           N  
ATOM   3893  CA  THR A 691       7.841   6.414 -63.899  1.00 94.05           C  
ATOM   3894  C   THR A 691       6.976   6.594 -65.160  1.00 94.05           C  
ATOM   3895  O   THR A 691       6.072   5.785 -65.368  1.00 94.05           O  
ATOM   3896  CB  THR A 691       7.456   7.503 -62.858  1.00 94.05           C  
ATOM   3897  CG2 THR A 691       5.959   7.594 -62.506  1.00 94.05           C  
ATOM   3898  OG1 THR A 691       8.156   7.257 -61.653  1.00 94.05           O  
ATOM   3899  N   LEU A 692       7.295   7.604 -65.995  1.00 96.64           N  
ATOM   3900  CA  LEU A 692       6.625   7.852 -67.276  1.00 96.64           C  
ATOM   3901  C   LEU A 692       6.854   6.725 -68.292  1.00 96.64           C  
ATOM   3902  O   LEU A 692       5.919   6.390 -69.013  1.00 96.64           O  
ATOM   3903  CB  LEU A 692       7.038   9.220 -67.863  1.00 96.64           C  
ATOM   3904  CG  LEU A 692       6.226   9.655 -69.110  1.00 96.64           C  
ATOM   3905  CD1 LEU A 692       4.715   9.809 -68.833  1.00 96.64           C  
ATOM   3906  CD2 LEU A 692       6.810  10.929 -69.728  1.00 96.64           C  
ATOM   3907  N   HSE A 693       8.064   6.137 -68.307  1.00 96.38           N  
ATOM   3908  CA  HSE A 693       8.399   4.967 -69.116  1.00 96.38           C  
ATOM   3909  C   HSE A 693       7.458   3.784 -68.832  1.00 96.38           C  
ATOM   3910  O   HSE A 693       6.847   3.267 -69.764  1.00 96.38           O  
ATOM   3911  CB  HSE A 693       9.881   4.574 -68.916  1.00 96.38           C  
ATOM   3912  CG  HSE A 693      10.227   3.219 -69.479  1.00 96.38           C  
ATOM   3913  CD2 HSE A 693      10.557   2.908 -70.775  1.00 96.38           C  
ATOM   3914  ND1 HSE A 693      10.151   2.037 -68.733  1.00 96.38           N  
ATOM   3915  CE1 HSE A 693      10.378   1.070 -69.610  1.00 96.38           C  
ATOM   3916  NE2 HSE A 693      10.624   1.530 -70.835  1.00 96.38           N  
ATOM   3917  N   ALA A 694       7.365   3.405 -67.546  1.00 93.75           N  
ATOM   3918  CA  ALA A 694       6.547   2.298 -67.062  1.00 93.75           C  
ATOM   3919  C   ALA A 694       5.040   2.507 -67.288  1.00 93.75           C  
ATOM   3920  O   ALA A 694       4.333   1.527 -67.520  1.00 93.75           O  
ATOM   3921  CB  ALA A 694       6.869   2.067 -65.578  1.00 93.75           C  
ATOM   3922  N   LEU A 695       4.582   3.772 -67.231  1.00 94.16           N  
ATOM   3923  CA  LEU A 695       3.210   4.187 -67.531  1.00 94.16           C  
ATOM   3924  C   LEU A 695       2.869   4.011 -69.013  1.00 94.16           C  
ATOM   3925  O   LEU A 695       1.875   3.357 -69.324  1.00 94.16           O  
ATOM   3926  CB  LEU A 695       3.014   5.660 -67.121  1.00 94.16           C  
ATOM   3927  CG  LEU A 695       2.730   5.860 -65.625  1.00 94.16           C  
ATOM   3928  CD1 LEU A 695       3.023   7.305 -65.215  1.00 94.16           C  
ATOM   3929  CD2 LEU A 695       1.284   5.452 -65.281  1.00 94.16           C  
ATOM   3930  N   LEU A 696       3.706   4.586 -69.895  1.00 96.22           N  
ATOM   3931  CA  LEU A 696       3.541   4.523 -71.346  1.00 96.22           C  
ATOM   3932  C   LEU A 696       3.659   3.098 -71.903  1.00 96.22           C  
ATOM   3933  O   LEU A 696       2.932   2.782 -72.837  1.00 96.22           O  
ATOM   3934  CB  LEU A 696       4.560   5.449 -72.041  1.00 96.22           C  
ATOM   3935  CG  LEU A 696       4.331   6.956 -71.812  1.00 96.22           C  
ATOM   3936  CD1 LEU A 696       5.498   7.771 -72.391  1.00 96.22           C  
ATOM   3937  CD2 LEU A 696       2.984   7.444 -72.366  1.00 96.22           C  
ATOM   3938  N   TRP A 697       4.532   2.268 -71.306  1.00 94.53           N  
ATOM   3939  CA  TRP A 697       4.738   0.867 -71.675  1.00 94.53           C  
ATOM   3940  C   TRP A 697       3.539  -0.042 -71.344  1.00 94.53           C  
ATOM   3941  O   TRP A 697       3.303  -1.003 -72.074  1.00 94.53           O  
ATOM   3942  CB  TRP A 697       6.037   0.364 -71.018  1.00 94.53           C  
ATOM   3943  CG  TRP A 697       6.494  -0.999 -71.442  1.00 94.53           C  
ATOM   3944  CD1 TRP A 697       6.422  -2.133 -70.708  1.00 94.53           C  
ATOM   3945  CD2 TRP A 697       7.042  -1.392 -72.735  1.00 94.53           C  
ATOM   3946  CE2 TRP A 697       7.337  -2.788 -72.697  1.00 94.53           C  
ATOM   3947  CE3 TRP A 697       7.321  -0.709 -73.941  1.00 94.53           C  
ATOM   3948  NE1 TRP A 697       6.928  -3.188 -71.440  1.00 94.53           N  
ATOM   3949  CH2 TRP A 697       8.203  -2.745 -74.965  1.00 94.53           C  
ATOM   3950  CZ2 TRP A 697       7.915  -3.461 -73.788  1.00 94.53           C  
ATOM   3951  CZ3 TRP A 697       7.896  -1.372 -75.042  1.00 94.53           C  
ATOM   3952  N   GLU A 698       2.795   0.290 -70.276  1.00 92.18           N  
ATOM   3953  CA  GLU A 698       1.564  -0.390 -69.871  1.00 92.18           C  
ATOM   3954  C   GLU A 698       0.346  -0.013 -70.741  1.00 92.18           C  
ATOM   3955  O   GLU A 698      -0.560  -0.833 -70.893  1.00 92.18           O  
ATOM   3956  CB  GLU A 698       1.368  -0.154 -68.357  1.00 92.18           C  
ATOM   3957  CG  GLU A 698       0.029  -0.640 -67.750  1.00 92.18           C  
ATOM   3958  CD  GLU A 698      -0.041  -0.594 -66.213  1.00 92.18           C  
ATOM   3959  OE1 GLU A 698      -1.179  -0.645 -65.699  1.00 92.18           O  
ATOM   3960  OE2 GLU A 698       1.026  -0.528 -65.563  1.00 92.18           O  
ATOM   3961  N   VAL A 699       0.363   1.203 -71.309  1.00 93.52           N  
ATOM   3962  CA  VAL A 699      -0.703   1.757 -72.145  1.00 93.52           C  
ATOM   3963  C   VAL A 699      -0.487   1.478 -73.650  1.00 93.52           C  
ATOM   3964  O   VAL A 699      -1.472   1.416 -74.381  1.00 93.52           O  
ATOM   3965  CB  VAL A 699      -0.821   3.290 -71.903  1.00 93.52           C  
ATOM   3966  CG1 VAL A 699      -1.763   4.047 -72.865  1.00 93.52           C  
ATOM   3967  CG2 VAL A 699      -1.253   3.576 -70.451  1.00 93.52           C  
ATOM   3968  N   LEU A 700       0.772   1.283 -74.082  1.00 92.69           N  
ATOM   3969  CA  LEU A 700       1.188   1.052 -75.474  1.00 92.69           C  
ATOM   3970  C   LEU A 700       0.467  -0.098 -76.221  1.00 92.69           C  
ATOM   3971  O   LEU A 700       0.076   0.131 -77.366  1.00 92.69           O  
ATOM   3972  CB  LEU A 700       2.729   0.872 -75.541  1.00 92.69           C  
ATOM   3973  CG  LEU A 700       3.464   1.808 -76.523  1.00 92.69           C  
ATOM   3974  CD1 LEU A 700       3.376   3.295 -76.122  1.00 92.69           C  
ATOM   3975  CD2 LEU A 700       4.925   1.360 -76.732  1.00 92.69           C  
ATOM   3976  N   PRO A 701       0.248  -1.275 -75.581  1.00 91.80           N  
ATOM   3977  CA  PRO A 701      -0.533  -2.376 -76.184  1.00 91.80           C  
ATOM   3978  C   PRO A 701      -2.031  -2.090 -76.407  1.00 91.80           C  
ATOM   3979  O   PRO A 701      -2.660  -2.811 -77.180  1.00 91.80           O  
ATOM   3980  CB  PRO A 701      -0.337  -3.557 -75.211  1.00 91.80           C  
ATOM   3981  CG  PRO A 701       0.922  -3.221 -74.431  1.00 91.80           C  
ATOM   3982  CD  PRO A 701       0.845  -1.709 -74.316  1.00 91.80           C  
ATOM   3983  N   GLN A 702      -2.569  -1.063 -75.728  1.00 90.75           N  
ATOM   3984  CA  GLN A 702      -3.978  -0.666 -75.772  1.00 90.75           C  
ATOM   3985  C   GLN A 702      -4.256   0.369 -76.880  1.00 90.75           C  
ATOM   3986  O   GLN A 702      -5.423   0.577 -77.212  1.00 90.75           O  
ATOM   3987  CB  GLN A 702      -4.392  -0.101 -74.393  1.00 90.75           C  
ATOM   3988  CG  GLN A 702      -4.014  -1.007 -73.200  1.00 90.75           C  
ATOM   3989  CD  GLN A 702      -4.470  -0.436 -71.854  1.00 90.75           C  
ATOM   3990  NE2 GLN A 702      -3.606  -0.503 -70.839  1.00 90.75           N  
ATOM   3991  OE1 GLN A 702      -5.597   0.034 -71.720  1.00 90.75           O  
ATOM   3992  N   LEU A 703      -3.201   0.998 -77.430  1.00 92.95           N  
ATOM   3993  CA  LEU A 703      -3.280   1.976 -78.516  1.00 92.95           C  
ATOM   3994  C   LEU A 703      -3.492   1.282 -79.871  1.00 92.95           C  
ATOM   3995  O   LEU A 703      -2.947   0.200 -80.098  1.00 92.95           O  
ATOM   3996  CB  LEU A 703      -1.982   2.822 -78.537  1.00 92.95           C  
ATOM   3997  CG  LEU A 703      -1.738   3.666 -77.264  1.00 92.95           C  
ATOM   3998  CD1 LEU A 703      -0.403   4.423 -77.323  1.00 92.95           C  
ATOM   3999  CD2 LEU A 703      -2.893   4.630 -76.946  1.00 92.95           C  
ATOM   4000  N   SER A 704      -4.247   1.946 -80.765  1.00 92.84           N  
ATOM   4001  CA  SER A 704      -4.430   1.538 -82.162  1.00 92.84           C  
ATOM   4002  C   SER A 704      -3.125   1.657 -82.974  1.00 92.84           C  
ATOM   4003  O   SER A 704      -2.198   2.348 -82.551  1.00 92.84           O  
ATOM   4004  CB  SER A 704      -5.590   2.358 -82.778  1.00 92.84           C  
ATOM   4005  OG  SER A 704      -5.231   3.692 -83.091  1.00 92.84           O  
ATOM   4006  N   LYS A 705      -3.081   1.002 -84.147  1.00 92.15           N  
ATOM   4007  CA  LYS A 705      -1.945   1.079 -85.072  1.00 92.15           C  
ATOM   4008  C   LYS A 705      -1.686   2.503 -85.601  1.00 92.15           C  
ATOM   4009  O   LYS A 705      -0.525   2.869 -85.761  1.00 92.15           O  
ATOM   4010  CB  LYS A 705      -2.134   0.076 -86.227  1.00 92.15           C  
ATOM   4011  CG  LYS A 705      -2.078  -1.391 -85.768  1.00 92.15           C  
ATOM   4012  CD  LYS A 705      -2.172  -2.382 -86.938  1.00 92.15           C  
ATOM   4013  CE  LYS A 705      -2.104  -3.845 -86.469  1.00 92.15           C  
ATOM   4014  NZ  LYS A 705      -2.179  -4.786 -87.601  1.00 92.15           N  
ATOM   4015  N   GLU A 706      -2.758   3.292 -85.796  1.00 92.86           N  
ATOM   4016  CA  GLU A 706      -2.701   4.711 -86.156  1.00 92.86           C  
ATOM   4017  C   GLU A 706      -2.132   5.585 -85.027  1.00 92.86           C  
ATOM   4018  O   GLU A 706      -1.330   6.473 -85.310  1.00 92.86           O  
ATOM   4019  CB  GLU A 706      -4.104   5.217 -86.540  1.00 92.86           C  
ATOM   4020  CG  GLU A 706      -4.771   4.438 -87.694  1.00 92.86           C  
ATOM   4021  CD  GLU A 706      -6.178   4.927 -88.078  1.00 92.86           C  
ATOM   4022  OE1 GLU A 706      -6.803   4.220 -88.898  1.00 92.86           O  
ATOM   4023  OE2 GLU A 706      -6.623   5.978 -87.559  1.00 92.86           O  
ATOM   4024  N   ALA A 707      -2.541   5.305 -83.777  1.00 92.72           N  
ATOM   4025  CA  ALA A 707      -2.046   5.962 -82.567  1.00 92.72           C  
ATOM   4026  C   ALA A 707      -0.549   5.716 -82.321  1.00 92.72           C  
ATOM   4027  O   ALA A 707       0.161   6.664 -81.997  1.00 92.72           O  
ATOM   4028  CB  ALA A 707      -2.893   5.519 -81.363  1.00 92.72           C  
ATOM   4029  N   LEU A 708      -0.091   4.472 -82.537  1.00 93.13           N  
ATOM   4030  CA  LEU A 708       1.314   4.062 -82.456  1.00 93.13           C  
ATOM   4031  C   LEU A 708       2.200   4.718 -83.533  1.00 93.13           C  
ATOM   4032  O   LEU A 708       3.332   5.088 -83.221  1.00 93.13           O  
ATOM   4033  CB  LEU A 708       1.392   2.521 -82.540  1.00 93.13           C  
ATOM   4034  CG  LEU A 708       0.901   1.796 -81.265  1.00 93.13           C  
ATOM   4035  CD1 LEU A 708       0.614   0.305 -81.532  1.00 93.13           C  
ATOM   4036  CD2 LEU A 708       1.862   1.995 -80.077  1.00 93.13           C  
ATOM   4037  N   LEU A 709       1.667   4.884 -84.759  1.00 93.41           N  
ATOM   4038  CA  LEU A 709       2.329   5.574 -85.872  1.00 93.41           C  
ATOM   4039  C   LEU A 709       2.489   7.088 -85.632  1.00 93.41           C  
ATOM   4040  O   LEU A 709       3.520   7.640 -86.016  1.00 93.41           O  
ATOM   4041  CB  LEU A 709       1.558   5.306 -87.185  1.00 93.41           C  
ATOM   4042  CG  LEU A 709       1.807   3.907 -87.791  1.00 93.41           C  
ATOM   4043  CD1 LEU A 709       0.750   3.566 -88.858  1.00 93.41           C  
ATOM   4044  CD2 LEU A 709       3.241   3.744 -88.337  1.00 93.41           C  
ATOM   4045  N   LYS A 710       1.497   7.717 -84.976  1.00 94.88           N  
ATOM   4046  CA  LYS A 710       1.520   9.128 -84.569  1.00 94.88           C  
ATOM   4047  C   LYS A 710       2.568   9.452 -83.488  1.00 94.88           C  
ATOM   4048  O   LYS A 710       3.016  10.595 -83.424  1.00 94.88           O  
ATOM   4049  CB  LYS A 710       0.110   9.550 -84.112  1.00 94.88           C  
ATOM   4050  CG  LYS A 710      -0.873   9.740 -85.277  1.00 94.88           C  
ATOM   4051  CD  LYS A 710      -2.326   9.887 -84.802  1.00 94.88           C  
ATOM   4052  CE  LYS A 710      -3.314   9.977 -85.976  1.00 94.88           C  
ATOM   4053  NZ  LYS A 710      -4.710  10.063 -85.512  1.00 94.88           N  
ATOM   4054  N   LEU A 711       2.961   8.447 -82.685  1.00 95.01           N  
ATOM   4055  CA  LEU A 711       3.998   8.563 -81.656  1.00 95.01           C  
ATOM   4056  C   LEU A 711       5.434   8.424 -82.209  1.00 95.01           C  
ATOM   4057  O   LEU A 711       6.375   8.662 -81.452  1.00 95.01           O  
ATOM   4058  CB  LEU A 711       3.713   7.545 -80.531  1.00 95.01           C  
ATOM   4059  CG  LEU A 711       2.406   7.806 -79.751  1.00 95.01           C  
ATOM   4060  CD1 LEU A 711       2.057   6.596 -78.861  1.00 95.01           C  
ATOM   4061  CD2 LEU A 711       2.430   9.135 -78.968  1.00 95.01           C  
ATOM   4062  N   GLY A 712       5.584   8.098 -83.507  1.00 94.74           N  
ATOM   4063  CA  GLY A 712       6.839   8.110 -84.263  1.00 94.74           C  
ATOM   4064  C   GLY A 712       7.895   7.170 -83.651  1.00 94.74           C  
ATOM   4065  O   GLY A 712       7.670   5.959 -83.658  1.00 94.74           O  
ATOM   4066  N   PRO A 713       9.043   7.688 -83.151  1.00 96.06           N  
ATOM   4067  CA  PRO A 713      10.119   6.852 -82.589  1.00 96.06           C  
ATOM   4068  C   PRO A 713       9.842   6.280 -81.187  1.00 96.06           C  
ATOM   4069  O   PRO A 713      10.548   5.353 -80.801  1.00 96.06           O  
ATOM   4070  CB  PRO A 713      11.327   7.802 -82.564  1.00 96.06           C  
ATOM   4071  CG  PRO A 713      10.712   9.172 -82.328  1.00 96.06           C  
ATOM   4072  CD  PRO A 713       9.414   9.105 -83.130  1.00 96.06           C  
ATOM   4073  N   LEU A 714       8.858   6.829 -80.449  1.00 96.05           N  
ATOM   4074  CA  LEU A 714       8.586   6.524 -79.040  1.00 96.05           C  
ATOM   4075  C   LEU A 714       8.404   5.033 -78.663  1.00 96.05           C  
ATOM   4076  O   LEU A 714       8.959   4.653 -77.633  1.00 96.05           O  
ATOM   4077  CB  LEU A 714       7.432   7.422 -78.538  1.00 96.05           C  
ATOM   4078  CG  LEU A 714       6.979   7.259 -77.067  1.00 96.05           C  
ATOM   4079  CD1 LEU A 714       8.066   7.716 -76.075  1.00 96.05           C  
ATOM   4080  CD2 LEU A 714       5.631   7.956 -76.812  1.00 96.05           C  
ATOM   4081  N   PRO A 715       7.727   4.195 -79.486  1.00 95.64           N  
ATOM   4082  CA  PRO A 715       7.666   2.739 -79.242  1.00 95.64           C  
ATOM   4083  C   PRO A 715       9.022   2.008 -79.247  1.00 95.64           C  
ATOM   4084  O   PRO A 715       9.168   1.056 -78.482  1.00 95.64           O  
ATOM   4085  CB  PRO A 715       6.710   2.211 -80.324  1.00 95.64           C  
ATOM   4086  CG  PRO A 715       5.851   3.411 -80.684  1.00 95.64           C  
ATOM   4087  CD  PRO A 715       6.846   4.558 -80.597  1.00 95.64           C  
ATOM   4088  N   ARG A 716       9.996   2.484 -80.051  1.00 96.15           N  
ATOM   4089  CA  ARG A 716      11.387   2.023 -79.993  1.00 96.15           C  
ATOM   4090  C   ARG A 716      12.080   2.473 -78.699  1.00 96.15           C  
ATOM   4091  O   ARG A 716      12.739   1.646 -78.079  1.00 96.15           O  
ATOM   4092  CB  ARG A 716      12.190   2.440 -81.251  1.00 96.15           C  
ATOM   4093  CG  ARG A 716      13.676   2.004 -81.207  1.00 96.15           C  
ATOM   4094  CD  ARG A 716      14.540   2.427 -82.405  1.00 96.15           C  
ATOM   4095  NE  ARG A 716      14.775   3.881 -82.472  1.00 96.15           N  
ATOM   4096  NH1 ARG A 716      16.412   4.129 -80.776  1.00 96.15           N  
ATOM   4097  NH2 ARG A 716      15.707   5.931 -82.018  1.00 96.15           N  
ATOM   4098  CZ  ARG A 716      15.634   4.624 -81.750  1.00 96.15           C  
ATOM   4099  N   LEU A 717      11.929   3.753 -78.313  1.00 96.88           N  
ATOM   4100  CA  LEU A 717      12.560   4.333 -77.120  1.00 96.88           C  
ATOM   4101  C   LEU A 717      12.152   3.605 -75.829  1.00 96.88           C  
ATOM   4102  O   LEU A 717      13.020   3.279 -75.021  1.00 96.88           O  
ATOM   4103  CB  LEU A 717      12.237   5.839 -76.997  1.00 96.88           C  
ATOM   4104  CG  LEU A 717      12.578   6.688 -78.238  1.00 96.88           C  
ATOM   4105  CD1 LEU A 717      12.181   8.163 -78.042  1.00 96.88           C  
ATOM   4106  CD2 LEU A 717      14.039   6.535 -78.680  1.00 96.88           C  
ATOM   4107  N   LEU A 718      10.847   3.318 -75.702  1.00 96.55           N  
ATOM   4108  CA  LEU A 718      10.263   2.572 -74.593  1.00 96.55           C  
ATOM   4109  C   LEU A 718      10.652   1.083 -74.599  1.00 96.55           C  
ATOM   4110  O   LEU A 718      10.791   0.511 -73.520  1.00 96.55           O  
ATOM   4111  CB  LEU A 718       8.731   2.741 -74.589  1.00 96.55           C  
ATOM   4112  CG  LEU A 718       8.243   4.194 -74.409  1.00 96.55           C  
ATOM   4113  CD1 LEU A 718       6.753   4.296 -74.751  1.00 96.55           C  
ATOM   4114  CD2 LEU A 718       8.517   4.748 -73.002  1.00 96.55           C  
ATOM   4115  N   ASN A 719      10.860   0.488 -75.788  1.00 96.05           N  
ATOM   4116  CA  ASN A 719      11.385  -0.873 -75.938  1.00 96.05           C  
ATOM   4117  C   ASN A 719      12.855  -0.964 -75.490  1.00 96.05           C  
ATOM   4118  O   ASN A 719      13.186  -1.870 -74.733  1.00 96.05           O  
ATOM   4119  CB  ASN A 719      11.175  -1.360 -77.392  1.00 96.05           C  
ATOM   4120  CG  ASN A 719      11.732  -2.765 -77.656  1.00 96.05           C  
ATOM   4121  ND2 ASN A 719      12.907  -2.849 -78.286  1.00 96.05           N  
ATOM   4122  OD1 ASN A 719      11.114  -3.759 -77.283  1.00 96.05           O  
ATOM   4123  N   ASP A 720      13.702  -0.037 -75.959  1.00 95.46           N  
ATOM   4124  CA  ASP A 720      15.144  -0.025 -75.690  1.00 95.46           C  
ATOM   4125  C   ASP A 720      15.467   0.233 -74.209  1.00 95.46           C  
ATOM   4126  O   ASP A 720      16.380  -0.403 -73.683  1.00 95.46           O  
ATOM   4127  CB  ASP A 720      15.928   0.941 -76.611  1.00 95.46           C  
ATOM   4128  CG  ASP A 720      15.788   0.707 -78.130  1.00 95.46           C  
ATOM   4129  OD1 ASP A 720      15.290  -0.362 -78.553  1.00 95.46           O  
ATOM   4130  OD2 ASP A 720      16.273   1.593 -78.866  1.00 95.46           O  
ATOM   4131  N   ILE A 721      14.673   1.090 -73.546  1.00 95.72           N  
ATOM   4132  CA  ILE A 721      14.712   1.279 -72.094  1.00 95.72           C  
ATOM   4133  C   ILE A 721      14.189   0.034 -71.336  1.00 95.72           C  
ATOM   4134  O   ILE A 721      14.763  -0.296 -70.300  1.00 95.72           O  
ATOM   4135  CB  ILE A 721      13.932   2.554 -71.655  1.00 95.72           C  
ATOM   4136  CG1 ILE A 721      14.595   3.842 -72.199  1.00 95.72           C  
ATOM   4137  CG2 ILE A 721      13.739   2.703 -70.128  1.00 95.72           C  
ATOM   4138  CD1 ILE A 721      13.648   5.050 -72.269  1.00 95.72           C  
ATOM   4139  N   SER A 722      13.169  -0.668 -71.876  1.00 95.02           N  
ATOM   4140  CA  SER A 722      12.648  -1.922 -71.312  1.00 95.02           C  
ATOM   4141  C   SER A 722      13.667  -3.076 -71.341  1.00 95.02           C  
ATOM   4142  O   SER A 722      13.745  -3.809 -70.358  1.00 95.02           O  
ATOM   4143  CB  SER A 722      11.333  -2.361 -71.995  1.00 95.02           C  
ATOM   4144  OG  SER A 722      10.246  -1.573 -71.567  1.00 95.02           O  
ATOM   4145  N   THR A 723      14.448  -3.207 -72.430  1.00 94.45           N  
ATOM   4146  CA  THR A 723      15.524  -4.200 -72.533  1.00 94.45           C  
ATOM   4147  C   THR A 723      16.718  -3.878 -71.608  1.00 94.45           C  
ATOM   4148  O   THR A 723      17.309  -4.816 -71.078  1.00 94.45           O  
ATOM   4149  CB  THR A 723      16.055  -4.389 -73.981  1.00 94.45           C  
ATOM   4150  CG2 THR A 723      14.983  -4.812 -74.996  1.00 94.45           C  
ATOM   4151  OG1 THR A 723      16.768  -3.269 -74.472  1.00 94.45           O  
ATOM   4152  N   ALA A 724      17.019  -2.588 -71.381  1.00 92.34           N  
ATOM   4153  CA  ALA A 724      18.054  -2.146 -70.444  1.00 92.34           C  
ATOM   4154  C   ALA A 724      17.667  -2.362 -68.967  1.00 92.34           C  
ATOM   4155  O   ALA A 724      18.536  -2.713 -68.169  1.00 92.34           O  
ATOM   4156  CB  ALA A 724      18.391  -0.677 -70.729  1.00 92.34           C  
ATOM   4157  N   LEU A 725      16.372  -2.195 -68.639  1.00 91.07           N  
ATOM   4158  CA  LEU A 725      15.790  -2.498 -67.328  1.00 91.07           C  
ATOM   4159  C   LEU A 725      15.805  -4.004 -67.006  1.00 91.07           C  
ATOM   4160  O   LEU A 725      16.108  -4.363 -65.867  1.00 91.07           O  
ATOM   4161  CB  LEU A 725      14.343  -1.955 -67.264  1.00 91.07           C  
ATOM   4162  CG  LEU A 725      14.239  -0.439 -66.998  1.00 91.07           C  
ATOM   4163  CD1 LEU A 725      12.814   0.076 -67.270  1.00 91.07           C  
ATOM   4164  CD2 LEU A 725      14.707  -0.058 -65.580  1.00 91.07           C  
ATOM   4165  N   ARG A 726      15.490  -4.845 -68.008  1.00 88.84           N  
ATOM   4166  CA  ARG A 726      15.436  -6.306 -67.894  1.00 88.84           C  
ATOM   4167  C   ARG A 726      16.811  -6.994 -67.853  1.00 88.84           C  
ATOM   4168  O   ARG A 726      16.866  -8.138 -67.403  1.00 88.84           O  
ATOM   4169  CB  ARG A 726      14.626  -6.877 -69.074  1.00 88.84           C  
ATOM   4170  CG  ARG A 726      13.115  -6.625 -68.968  1.00 88.84           C  
ATOM   4171  CD  ARG A 726      12.368  -7.175 -70.191  1.00 88.84           C  
ATOM   4172  NE  ARG A 726      10.930  -6.863 -70.151  1.00 88.84           N  
ATOM   4173  NH1 ARG A 726      10.256  -8.185 -71.981  1.00 88.84           N  
ATOM   4174  NH2 ARG A 726       8.705  -6.981 -70.766  1.00 88.84           N  
ATOM   4175  CZ  ARG A 726       9.977  -7.347 -70.970  1.00 88.84           C  
ATOM   4176  N   ASN A 727      17.875  -6.324 -68.329  1.00 84.32           N  
ATOM   4177  CA  ASN A 727      19.222  -6.888 -68.440  1.00 84.32           C  
ATOM   4178  C   ASN A 727      20.204  -5.968 -67.688  1.00 84.32           C  
ATOM   4179  O   ASN A 727      20.730  -5.038 -68.304  1.00 84.32           O  
ATOM   4180  CB  ASN A 727      19.600  -7.029 -69.935  1.00 84.32           C  
ATOM   4181  CG  ASN A 727      18.757  -8.059 -70.694  1.00 84.32           C  
ATOM   4182  ND2 ASN A 727      17.924  -7.603 -71.631  1.00 84.32           N  
ATOM   4183  OD1 ASN A 727      18.869  -9.258 -70.449  1.00 84.32           O  
ATOM   4184  N   PRO A 728      20.447  -6.234 -66.379  1.00 72.53           N  
ATOM   4185  CA  PRO A 728      21.383  -5.443 -65.549  1.00 72.53           C  
ATOM   4186  C   PRO A 728      22.841  -5.361 -66.045  1.00 72.53           C  
ATOM   4187  O   PRO A 728      23.536  -4.415 -65.676  1.00 72.53           O  
ATOM   4188  CB  PRO A 728      21.329  -6.125 -64.168  1.00 72.53           C  
ATOM   4189  CG  PRO A 728      19.993  -6.840 -64.134  1.00 72.53           C  
ATOM   4190  CD  PRO A 728      19.806  -7.281 -65.577  1.00 72.53           C  
ATOM   4191  N   ASN A 729      23.276  -6.353 -66.841  1.00 65.14           N  
ATOM   4192  CA  ASN A 729      24.658  -6.514 -67.306  1.00 65.14           C  
ATOM   4193  C   ASN A 729      24.986  -5.693 -68.572  1.00 65.14           C  
ATOM   4194  O   ASN A 729      26.160  -5.649 -68.941  1.00 65.14           O  
ATOM   4195  CB  ASN A 729      24.957  -8.019 -67.537  1.00 65.14           C  
ATOM   4196  CG  ASN A 729      24.830  -8.944 -66.313  1.00 65.14           C  
ATOM   4197  ND2 ASN A 729      24.742  -8.405 -65.093  1.00 65.14           N  
ATOM   4198  OD1 ASN A 729      24.827 -10.161 -66.473  1.00 65.14           O  
ATOM   4199  N   ILE A 730      23.988  -5.041 -69.205  1.00 59.09           N  
ATOM   4200  CA  ILE A 730      24.154  -4.160 -70.377  1.00 59.09           C  
ATOM   4201  C   ILE A 730      24.393  -2.779 -69.770  1.00 59.09           C  
ATOM   4202  O   ILE A 730      23.941  -1.728 -70.221  1.00 59.09           O  
ATOM   4203  CB  ILE A 730      22.965  -4.254 -71.396  1.00 59.09           C  
ATOM   4204  CG1 ILE A 730      22.637  -5.721 -71.777  1.00 59.09           C  
ATOM   4205  CG2 ILE A 730      23.223  -3.442 -72.692  1.00 59.09           C  
ATOM   4206  CD1 ILE A 730      21.401  -5.881 -72.677  1.00 59.09           C  
TER    4207      ILE A 730                                                      
ATOM   4208  N   MET B   1     -41.536  11.394 -40.330  1.00 78.86           N  
ATOM   4209  CA  MET B   1     -41.776  10.735 -41.666  1.00 79.71           C  
ATOM   4210  C   MET B   1     -40.461  10.048 -42.140  1.00 75.85           C  
ATOM   4211  O   MET B   1     -39.396  10.138 -41.518  1.00 76.64           O  
ATOM   4212  CB  MET B   1     -42.379  11.721 -42.706  1.00 84.25           C  
ATOM   4213  CG  MET B   1     -41.449  12.853 -43.196  1.00 89.95           C  
ATOM   4214  SD  MET B   1     -42.089  13.804 -44.599  1.00 93.17           S  
ATOM   4215  CE  MET B   1     -43.489  14.655 -43.824  1.00 91.88           C  
ATOM   4216  N   THR B   2     -40.578   9.352 -43.283  1.00 69.55           N  
ATOM   4217  CA  THR B   2     -39.482   8.636 -43.933  1.00 65.07           C  
ATOM   4218  C   THR B   2     -38.569   9.600 -44.715  1.00 61.79           C  
ATOM   4219  O   THR B   2     -39.066  10.354 -45.551  1.00 58.07           O  
ATOM   4220  CB  THR B   2     -40.018   7.577 -44.932  1.00 64.63           C  
ATOM   4221  OG1 THR B   2     -40.965   6.748 -44.285  1.00 65.03           O  
ATOM   4222  CG2 THR B   2     -38.930   6.663 -45.518  1.00 67.09           C  
ATOM   4223  N   GLU B   3     -37.257   9.535 -44.430  1.00 59.92           N  
ATOM   4224  CA  GLU B   3     -36.225  10.308 -45.121  1.00 56.87           C  
ATOM   4225  C   GLU B   3     -35.443   9.413 -46.095  1.00 52.52           C  
ATOM   4226  O   GLU B   3     -35.263   8.224 -45.826  1.00 52.26           O  
ATOM   4227  CB  GLU B   3     -35.260  10.951 -44.107  1.00 60.76           C  
ATOM   4228  CG  GLU B   3     -35.956  11.825 -43.037  1.00 67.45           C  
ATOM   4229  CD  GLU B   3     -35.005  12.630 -42.134  1.00 70.93           C  
ATOM   4230  OE1 GLU B   3     -33.830  12.837 -42.515  1.00 72.18           O  
ATOM   4231  OE2 GLU B   3     -35.484  13.058 -41.060  1.00 70.19           O  
ATOM   4232  N   TYR B   4     -34.969  10.025 -47.191  1.00 46.49           N  
ATOM   4233  CA  TYR B   4     -34.125   9.403 -48.210  1.00 40.96           C  
ATOM   4234  C   TYR B   4     -32.943  10.325 -48.491  1.00 36.08           C  
ATOM   4235  O   TYR B   4     -33.133  11.393 -49.074  1.00 36.87           O  
ATOM   4236  CB  TYR B   4     -34.937   9.154 -49.497  1.00 45.72           C  
ATOM   4237  CG  TYR B   4     -36.031   8.125 -49.333  1.00 50.61           C  
ATOM   4238  CD1 TYR B   4     -35.698   6.757 -49.265  1.00 55.27           C  
ATOM   4239  CD2 TYR B   4     -37.373   8.533 -49.207  1.00 53.71           C  
ATOM   4240  CE1 TYR B   4     -36.704   5.795 -49.056  1.00 57.33           C  
ATOM   4241  CE2 TYR B   4     -38.377   7.570 -48.999  1.00 56.90           C  
ATOM   4242  CZ  TYR B   4     -38.043   6.207 -48.914  1.00 59.23           C  
ATOM   4243  OH  TYR B   4     -39.019   5.288 -48.678  1.00 60.28           O  
ATOM   4244  N   LYS B   5     -31.744   9.887 -48.083  1.00 32.00           N  
ATOM   4245  CA  LYS B   5     -30.494  10.601 -48.313  1.00 28.50           C  
ATOM   4246  C   LYS B   5     -29.937  10.261 -49.702  1.00 26.54           C  
ATOM   4247  O   LYS B   5     -29.072   9.394 -49.826  1.00 24.52           O  
ATOM   4248  CB  LYS B   5     -29.496  10.311 -47.177  1.00 32.25           C  
ATOM   4249  CG  LYS B   5     -30.014  10.766 -45.798  1.00 40.02           C  
ATOM   4250  CD  LYS B   5     -28.916  10.854 -44.722  1.00 45.42           C  
ATOM   4251  CE  LYS B   5     -28.373  12.277 -44.478  1.00 50.61           C  
ATOM   4252  NZ  LYS B   5     -27.748  12.883 -45.668  1.00 57.85           N  
ATOM   4253  N   LEU B   6     -30.457  10.953 -50.729  1.00 22.60           N  
ATOM   4254  CA  LEU B   6     -29.959  10.863 -52.099  1.00 24.15           C  
ATOM   4255  C   LEU B   6     -28.653  11.661 -52.231  1.00 22.61           C  
ATOM   4256  O   LEU B   6     -28.514  12.717 -51.617  1.00 30.31           O  
ATOM   4257  CB  LEU B   6     -31.020  11.385 -53.100  1.00 25.88           C  
ATOM   4258  CG  LEU B   6     -32.429  10.753 -52.996  1.00 27.00           C  
ATOM   4259  CD1 LEU B   6     -33.330  11.252 -54.134  1.00 23.65           C  
ATOM   4260  CD2 LEU B   6     -32.435   9.216 -52.938  1.00 27.19           C  
ATOM   4261  N   VAL B   7     -27.723  11.136 -53.035  1.00 16.97           N  
ATOM   4262  CA  VAL B   7     -26.437  11.754 -53.333  1.00  8.05           C  
ATOM   4263  C   VAL B   7     -26.281  11.783 -54.860  1.00  8.63           C  
ATOM   4264  O   VAL B   7     -26.521  10.768 -55.510  1.00 12.89           O  
ATOM   4265  CB  VAL B   7     -25.269  10.950 -52.688  1.00  8.31           C  
ATOM   4266  CG1 VAL B   7     -23.871  11.331 -53.205  1.00 11.84           C  
ATOM   4267  CG2 VAL B   7     -25.294  11.050 -51.151  1.00  2.00           C  
ATOM   4268  N   VAL B   8     -25.889  12.941 -55.407  1.00  5.82           N  
ATOM   4269  CA  VAL B   8     -25.706  13.130 -56.842  1.00  5.69           C  
ATOM   4270  C   VAL B   8     -24.197  13.277 -57.112  1.00  9.38           C  
ATOM   4271  O   VAL B   8     -23.576  14.220 -56.618  1.00 14.58           O  
ATOM   4272  CB  VAL B   8     -26.462  14.384 -57.370  1.00  2.00           C  
ATOM   4273  CG1 VAL B   8     -26.471  14.443 -58.909  1.00  3.20           C  
ATOM   4274  CG2 VAL B   8     -27.917  14.437 -56.866  1.00  3.85           C  
ATOM   4275  N   VAL B   9     -23.645  12.315 -57.868  1.00 12.30           N  
ATOM   4276  CA  VAL B   9     -22.227  12.191 -58.223  1.00 12.97           C  
ATOM   4277  C   VAL B   9     -22.049  11.986 -59.737  1.00 14.49           C  
ATOM   4278  O   VAL B   9     -23.019  11.722 -60.446  1.00 15.24           O  
ATOM   4279  CB  VAL B   9     -21.551  10.999 -57.489  1.00 15.30           C  
ATOM   4280  CG1 VAL B   9     -21.276  11.331 -56.017  1.00 13.05           C  
ATOM   4281  CG2 VAL B   9     -22.279   9.650 -57.652  1.00 10.89           C  
ATOM   4282  N   GLY B  10     -20.810  12.190 -60.207  1.00 16.08           N  
ATOM   4283  CA  GLY B  10     -20.480  12.300 -61.624  1.00 16.25           C  
ATOM   4284  C   GLY B  10     -19.390  13.362 -61.789  1.00 18.60           C  
ATOM   4285  O   GLY B  10     -19.099  14.120 -60.862  1.00 25.01           O  
ATOM   4286  N   ALA B  11     -18.795  13.424 -62.993  1.00 17.75           N  
ATOM   4287  CA  ALA B  11     -17.737  14.371 -63.369  1.00 13.92           C  
ATOM   4288  C   ALA B  11     -18.190  15.841 -63.319  1.00 16.17           C  
ATOM   4289  O   ALA B  11     -19.386  16.118 -63.235  1.00 20.26           O  
ATOM   4290  CB  ALA B  11     -17.233  14.005 -64.772  1.00 11.90           C  
ATOM   4291  N   GLY B  12     -17.228  16.775 -63.370  1.00 17.08           N  
ATOM   4292  CA  GLY B  12     -17.529  18.203 -63.357  1.00 12.81           C  
ATOM   4293  C   GLY B  12     -18.195  18.625 -64.675  1.00 12.87           C  
ATOM   4294  O   GLY B  12     -17.803  18.179 -65.753  1.00 11.76           O  
ATOM   4295  N   GLY B  13     -19.180  19.530 -64.571  1.00 15.49           N  
ATOM   4296  CA  GLY B  13     -19.879  20.131 -65.703  1.00 19.60           C  
ATOM   4297  C   GLY B  13     -20.918  19.208 -66.365  1.00 25.60           C  
ATOM   4298  O   GLY B  13     -21.445  19.591 -67.407  1.00 26.62           O  
ATOM   4299  N   VAL B  14     -21.224  18.021 -65.804  1.00 26.21           N  
ATOM   4300  CA  VAL B  14     -22.179  17.063 -66.390  1.00 21.70           C  
ATOM   4301  C   VAL B  14     -23.663  17.427 -66.167  1.00 21.14           C  
ATOM   4302  O   VAL B  14     -24.505  16.925 -66.910  1.00 28.84           O  
ATOM   4303  CB  VAL B  14     -21.958  15.617 -65.875  1.00 20.46           C  
ATOM   4304  CG1 VAL B  14     -20.560  15.099 -66.242  1.00 23.31           C  
ATOM   4305  CG2 VAL B  14     -22.282  15.407 -64.385  1.00 22.94           C  
ATOM   4306  N   GLY B  15     -23.951  18.306 -65.193  1.00 17.38           N  
ATOM   4307  CA  GLY B  15     -25.289  18.841 -64.959  1.00 14.38           C  
ATOM   4308  C   GLY B  15     -25.952  18.298 -63.689  1.00 16.76           C  
ATOM   4309  O   GLY B  15     -27.177  18.327 -63.617  1.00 17.12           O  
ATOM   4310  N   LYS B  16     -25.178  17.838 -62.688  1.00 13.76           N  
ATOM   4311  CA  LYS B  16     -25.665  17.410 -61.366  1.00 13.07           C  
ATOM   4312  C   LYS B  16     -26.454  18.498 -60.621  1.00 16.87           C  
ATOM   4313  O   LYS B  16     -27.506  18.203 -60.055  1.00 17.96           O  
ATOM   4314  CB  LYS B  16     -24.477  16.995 -60.481  1.00 10.34           C  
ATOM   4315  CG  LYS B  16     -23.655  15.845 -61.063  1.00  3.94           C  
ATOM   4316  CD  LYS B  16     -22.618  15.269 -60.093  1.00  7.70           C  
ATOM   4317  CE  LYS B  16     -21.627  16.253 -59.466  1.00  5.76           C  
ATOM   4318  NZ  LYS B  16     -20.679  16.782 -60.457  1.00  5.40           N  
ATOM   4319  N   SER B  17     -25.931  19.736 -60.662  1.00 20.32           N  
ATOM   4320  CA  SER B  17     -26.555  20.912 -60.065  1.00 15.42           C  
ATOM   4321  C   SER B  17     -27.846  21.311 -60.778  1.00 14.08           C  
ATOM   4322  O   SER B  17     -28.824  21.621 -60.105  1.00 16.88           O  
ATOM   4323  CB  SER B  17     -25.561  22.087 -60.056  1.00 20.12           C  
ATOM   4324  OG  SER B  17     -24.592  21.912 -59.064  1.00 13.04           O  
ATOM   4325  N   ALA B  18     -27.827  21.278 -62.119  1.00 11.54           N  
ATOM   4326  CA  ALA B  18     -28.953  21.626 -62.976  1.00 13.51           C  
ATOM   4327  C   ALA B  18     -30.111  20.629 -62.841  1.00 17.58           C  
ATOM   4328  O   ALA B  18     -31.256  21.069 -62.800  1.00 20.75           O  
ATOM   4329  CB  ALA B  18     -28.464  21.741 -64.425  1.00  3.85           C  
ATOM   4330  N   LEU B  19     -29.794  19.327 -62.707  1.00 19.37           N  
ATOM   4331  CA  LEU B  19     -30.740  18.257 -62.375  1.00 19.58           C  
ATOM   4332  C   LEU B  19     -31.430  18.498 -61.025  1.00 17.49           C  
ATOM   4333  O   LEU B  19     -32.656  18.415 -60.956  1.00 20.90           O  
ATOM   4334  CB  LEU B  19     -30.002  16.896 -62.340  1.00 17.08           C  
ATOM   4335  CG  LEU B  19     -29.784  16.240 -63.714  1.00 16.28           C  
ATOM   4336  CD1 LEU B  19     -28.822  15.048 -63.596  1.00 19.24           C  
ATOM   4337  CD2 LEU B  19     -31.111  15.820 -64.371  1.00 16.45           C  
ATOM   4338  N   THR B  20     -30.627  18.809 -59.994  1.00 16.17           N  
ATOM   4339  CA  THR B  20     -31.103  19.050 -58.634  1.00 17.08           C  
ATOM   4340  C   THR B  20     -31.941  20.339 -58.510  1.00 22.44           C  
ATOM   4341  O   THR B  20     -32.956  20.300 -57.824  1.00 24.64           O  
ATOM   4342  CB  THR B  20     -29.948  19.087 -57.597  1.00 16.04           C  
ATOM   4343  OG1 THR B  20     -29.197  17.893 -57.679  1.00 17.57           O  
ATOM   4344  CG2 THR B  20     -30.408  19.233 -56.137  1.00 13.54           C  
ATOM   4345  N   ILE B  21     -31.557  21.430 -59.203  1.00 22.82           N  
ATOM   4346  CA  ILE B  21     -32.320  22.687 -59.203  1.00 21.59           C  
ATOM   4347  C   ILE B  21     -33.641  22.571 -59.965  1.00 19.38           C  
ATOM   4348  O   ILE B  21     -34.623  23.177 -59.548  1.00 21.37           O  
ATOM   4349  CB  ILE B  21     -31.528  23.903 -59.791  1.00 23.81           C  
ATOM   4350  CG1 ILE B  21     -31.776  25.130 -58.905  1.00 20.31           C  
ATOM   4351  CG2 ILE B  21     -31.805  24.317 -61.254  1.00 16.43           C  
ATOM   4352  CD1 ILE B  21     -30.943  26.373 -59.228  1.00 27.65           C  
ATOM   4353  N   GLN B  22     -33.636  21.807 -61.069  1.00 25.14           N  
ATOM   4354  CA  GLN B  22     -34.816  21.578 -61.884  1.00 26.86           C  
ATOM   4355  C   GLN B  22     -35.862  20.783 -61.088  1.00 27.74           C  
ATOM   4356  O   GLN B  22     -37.026  21.168 -61.107  1.00 28.37           O  
ATOM   4357  CB  GLN B  22     -34.395  20.947 -63.230  1.00 25.41           C  
ATOM   4358  CG  GLN B  22     -35.512  20.723 -64.264  1.00 28.44           C  
ATOM   4359  CD  GLN B  22     -36.231  22.012 -64.686  1.00 28.08           C  
ATOM   4360  OE1 GLN B  22     -37.151  22.467 -64.012  1.00 33.10           O  
ATOM   4361  NE2 GLN B  22     -35.837  22.597 -65.816  1.00 11.40           N  
ATOM   4362  N   LEU B  23     -35.420  19.791 -60.294  1.00 28.71           N  
ATOM   4363  CA  LEU B  23     -36.254  19.122 -59.299  1.00 34.26           C  
ATOM   4364  C   LEU B  23     -36.762  20.088 -58.206  1.00 36.17           C  
ATOM   4365  O   LEU B  23     -37.975  20.198 -58.041  1.00 40.57           O  
ATOM   4366  CB  LEU B  23     -35.508  17.906 -58.699  1.00 36.89           C  
ATOM   4367  CG  LEU B  23     -36.410  16.983 -57.842  1.00 39.43           C  
ATOM   4368  CD1 LEU B  23     -37.423  16.203 -58.708  1.00 38.84           C  
ATOM   4369  CD2 LEU B  23     -35.578  16.063 -56.930  1.00 43.49           C  
ATOM   4370  N   ILE B  24     -35.842  20.746 -57.477  1.00 36.84           N  
ATOM   4371  CA  ILE B  24     -36.147  21.521 -56.268  1.00 35.03           C  
ATOM   4372  C   ILE B  24     -36.937  22.828 -56.522  1.00 32.09           C  
ATOM   4373  O   ILE B  24     -37.876  23.098 -55.775  1.00 30.26           O  
ATOM   4374  CB  ILE B  24     -34.868  21.809 -55.411  1.00 35.42           C  
ATOM   4375  CG1 ILE B  24     -34.168  20.506 -54.932  1.00 33.01           C  
ATOM   4376  CG2 ILE B  24     -35.073  22.771 -54.218  1.00 38.78           C  
ATOM   4377  CD1 ILE B  24     -34.790  19.809 -53.716  1.00 28.15           C  
ATOM   4378  N   GLN B  25     -36.550  23.600 -57.554  1.00 31.52           N  
ATOM   4379  CA  GLN B  25     -37.027  24.966 -57.817  1.00 36.10           C  
ATOM   4380  C   GLN B  25     -37.844  25.156 -59.109  1.00 37.74           C  
ATOM   4381  O   GLN B  25     -38.382  26.250 -59.279  1.00 39.87           O  
ATOM   4382  CB  GLN B  25     -35.816  25.917 -57.842  1.00 35.14           C  
ATOM   4383  CG  GLN B  25     -35.275  26.263 -56.453  1.00 36.12           C  
ATOM   4384  CD  GLN B  25     -33.758  26.398 -56.455  1.00 37.14           C  
ATOM   4385  OE1 GLN B  25     -33.067  25.549 -55.898  1.00 36.70           O  
ATOM   4386  NE2 GLN B  25     -33.231  27.448 -57.088  1.00 38.54           N  
ATOM   4387  N   ASN B  26     -37.935  24.143 -59.991  1.00 37.30           N  
ATOM   4388  CA  ASN B  26     -38.697  24.187 -61.256  1.00 37.49           C  
ATOM   4389  C   ASN B  26     -38.180  25.244 -62.260  1.00 34.93           C  
ATOM   4390  O   ASN B  26     -38.982  25.958 -62.862  1.00 35.07           O  
ATOM   4391  CB  ASN B  26     -40.231  24.324 -60.993  1.00 42.47           C  
ATOM   4392  CG  ASN B  26     -40.913  23.026 -60.558  1.00 46.53           C  
ATOM   4393  OD1 ASN B  26     -40.603  22.461 -59.513  1.00 47.92           O  
ATOM   4394  ND2 ASN B  26     -41.859  22.548 -61.368  1.00 49.74           N  
ATOM   4395  N   HSE B  27     -36.857  25.302 -62.473  1.00 33.07           N  
ATOM   4396  CA  HSE B  27     -36.258  26.115 -63.536  1.00 32.48           C  
ATOM   4397  C   HSE B  27     -34.886  25.567 -63.937  1.00 34.11           C  
ATOM   4398  O   HSE B  27     -34.321  24.741 -63.223  1.00 35.00           O  
ATOM   4399  CB  HSE B  27     -36.219  27.611 -63.141  1.00 34.17           C  
ATOM   4400  CG  HSE B  27     -35.432  27.965 -61.901  1.00 34.40           C  
ATOM   4401  ND1 HSE B  27     -34.058  28.127 -61.903  1.00 32.79           N  
ATOM   4402  CD2 HSE B  27     -35.839  28.273 -60.622  1.00 34.96           C  
ATOM   4403  CE1 HSE B  27     -33.709  28.527 -60.679  1.00 39.12           C  
ATOM   4404  NE2 HSE B  27     -34.733  28.622 -59.841  1.00 40.66           N  
ATOM   4405  N   PHE B  28     -34.375  26.044 -65.082  1.00 33.38           N  
ATOM   4406  CA  PHE B  28     -33.038  25.722 -65.570  1.00 33.62           C  
ATOM   4407  C   PHE B  28     -32.079  26.881 -65.269  1.00 38.86           C  
ATOM   4408  O   PHE B  28     -32.395  28.027 -65.596  1.00 38.12           O  
ATOM   4409  CB  PHE B  28     -33.104  25.417 -67.079  1.00 27.82           C  
ATOM   4410  CG  PHE B  28     -31.770  25.100 -67.739  1.00 24.21           C  
ATOM   4411  CD1 PHE B  28     -30.958  24.058 -67.240  1.00 21.96           C  
ATOM   4412  CD2 PHE B  28     -31.366  25.791 -68.901  1.00 21.17           C  
ATOM   4413  CE1 PHE B  28     -29.774  23.730 -67.886  1.00 24.39           C  
ATOM   4414  CE2 PHE B  28     -30.180  25.443 -69.534  1.00 20.05           C  
ATOM   4415  CZ  PHE B  28     -29.390  24.419 -69.030  1.00 21.63           C  
ATOM   4416  N   VAL B  29     -30.915  26.547 -64.695  1.00 44.59           N  
ATOM   4417  CA  VAL B  29     -29.795  27.468 -64.522  1.00 47.30           C  
ATOM   4418  C   VAL B  29     -28.726  27.199 -65.589  1.00 47.88           C  
ATOM   4419  O   VAL B  29     -28.295  26.057 -65.760  1.00 49.88           O  
ATOM   4420  CB  VAL B  29     -29.138  27.358 -63.121  1.00 49.69           C  
ATOM   4421  CG1 VAL B  29     -30.058  27.965 -62.054  1.00 52.35           C  
ATOM   4422  CG2 VAL B  29     -28.624  25.954 -62.730  1.00 42.51           C  
ATOM   4423  N   ASP B  30     -28.321  28.279 -66.269  1.00 45.58           N  
ATOM   4424  CA  ASP B  30     -27.273  28.271 -67.280  1.00 43.64           C  
ATOM   4425  C   ASP B  30     -26.321  29.425 -66.958  1.00 47.52           C  
ATOM   4426  O   ASP B  30     -26.463  30.522 -67.496  1.00 51.40           O  
ATOM   4427  CB  ASP B  30     -27.848  28.303 -68.720  1.00 38.36           C  
ATOM   4428  CG  ASP B  30     -26.858  28.045 -69.874  1.00 42.50           C  
ATOM   4429  OD1 ASP B  30     -25.708  27.619 -69.617  1.00 39.26           O  
ATOM   4430  OD2 ASP B  30     -27.303  28.200 -71.031  1.00 46.96           O  
ATOM   4431  N   GLU B  31     -25.378  29.131 -66.054  1.00 47.90           N  
ATOM   4432  CA  GLU B  31     -24.330  30.041 -65.612  1.00 46.20           C  
ATOM   4433  C   GLU B  31     -23.192  29.241 -64.966  1.00 40.64           C  
ATOM   4434  O   GLU B  31     -23.387  28.098 -64.540  1.00 40.36           O  
ATOM   4435  CB  GLU B  31     -24.896  31.133 -64.675  1.00 55.18           C  
ATOM   4436  CG  GLU B  31     -25.604  30.618 -63.399  1.00 65.48           C  
ATOM   4437  CD  GLU B  31     -26.215  31.744 -62.552  1.00 72.40           C  
ATOM   4438  OE1 GLU B  31     -25.513  32.755 -62.319  1.00 69.99           O  
ATOM   4439  OE2 GLU B  31     -27.383  31.573 -62.136  1.00 75.58           O  
ATOM   4440  N   TYR B  32     -22.014  29.882 -64.918  1.00 34.05           N  
ATOM   4441  CA  TYR B  32     -20.793  29.315 -64.362  1.00 27.73           C  
ATOM   4442  C   TYR B  32     -20.849  29.331 -62.823  1.00 25.91           C  
ATOM   4443  O   TYR B  32     -20.678  30.393 -62.225  1.00 30.96           O  
ATOM   4444  CB  TYR B  32     -19.568  30.084 -64.917  1.00 24.67           C  
ATOM   4445  CG  TYR B  32     -18.256  29.335 -64.758  1.00 25.86           C  
ATOM   4446  CD1 TYR B  32     -17.826  28.471 -65.786  1.00 25.55           C  
ATOM   4447  CD2 TYR B  32     -17.495  29.444 -63.574  1.00 26.02           C  
ATOM   4448  CE1 TYR B  32     -16.691  27.660 -65.607  1.00 28.59           C  
ATOM   4449  CE2 TYR B  32     -16.357  28.632 -63.394  1.00 23.95           C  
ATOM   4450  CZ  TYR B  32     -15.978  27.716 -64.395  1.00 30.75           C  
ATOM   4451  OH  TYR B  32     -14.947  26.852 -64.179  1.00 38.69           O  
ATOM   4452  N   ASP B  33     -21.088  28.156 -62.216  1.00 21.52           N  
ATOM   4453  CA  ASP B  33     -21.141  27.981 -60.769  1.00 18.49           C  
ATOM   4454  C   ASP B  33     -20.786  26.513 -60.410  1.00 17.56           C  
ATOM   4455  O   ASP B  33     -21.702  25.717 -60.188  1.00 22.66           O  
ATOM   4456  CB  ASP B  33     -22.516  28.452 -60.215  1.00 14.41           C  
ATOM   4457  CG  ASP B  33     -22.659  28.535 -58.688  1.00 16.37           C  
ATOM   4458  OD1 ASP B  33     -21.628  28.674 -57.993  1.00 20.24           O  
ATOM   4459  OD2 ASP B  33     -23.824  28.591 -58.240  1.00 13.51           O  
ATOM   4460  N   PRO B  34     -19.475  26.156 -60.367  1.00 16.13           N  
ATOM   4461  CA  PRO B  34     -19.005  24.879 -59.812  1.00 16.22           C  
ATOM   4462  C   PRO B  34     -19.289  24.781 -58.305  1.00 17.51           C  
ATOM   4463  O   PRO B  34     -18.918  25.664 -57.533  1.00 19.49           O  
ATOM   4464  CB  PRO B  34     -17.487  24.847 -60.077  1.00 19.94           C  
ATOM   4465  CG  PRO B  34     -17.160  26.062 -60.919  1.00 21.97           C  
ATOM   4466  CD  PRO B  34     -18.320  26.995 -60.619  1.00 15.70           C  
ATOM   4467  N   THR B  35     -19.954  23.683 -57.950  1.00 15.54           N  
ATOM   4468  CA  THR B  35     -20.325  23.280 -56.598  1.00  9.12           C  
ATOM   4469  C   THR B  35     -19.116  22.906 -55.728  1.00  8.15           C  
ATOM   4470  O   THR B  35     -18.064  22.527 -56.240  1.00  6.53           O  
ATOM   4471  CB  THR B  35     -21.248  22.046 -56.719  1.00  6.78           C  
ATOM   4472  OG1 THR B  35     -22.415  22.496 -57.374  1.00  2.59           O  
ATOM   4473  CG2 THR B  35     -21.677  21.306 -55.441  1.00  2.00           C  
ATOM   4474  N   ILE B  36     -19.325  22.994 -54.413  1.00 15.10           N  
ATOM   4475  CA  ILE B  36     -18.412  22.473 -53.407  1.00 19.15           C  
ATOM   4476  C   ILE B  36     -19.081  21.275 -52.705  1.00 19.96           C  
ATOM   4477  O   ILE B  36     -18.526  20.179 -52.790  1.00 25.00           O  
ATOM   4478  CB  ILE B  36     -17.998  23.595 -52.422  1.00 22.08           C  
ATOM   4479  CG1 ILE B  36     -17.154  24.691 -53.116  1.00 20.93           C  
ATOM   4480  CG2 ILE B  36     -17.291  23.108 -51.158  1.00 15.94           C  
ATOM   4481  CD1 ILE B  36     -15.809  24.241 -53.707  1.00 24.62           C  
ATOM   4482  N   GLU B  37     -20.286  21.469 -52.130  1.00 17.17           N  
ATOM   4483  CA  GLU B  37     -21.131  20.390 -51.597  1.00 16.70           C  
ATOM   4484  C   GLU B  37     -22.524  20.930 -51.210  1.00 18.67           C  
ATOM   4485  O   GLU B  37     -22.846  20.969 -50.027  1.00 19.51           O  
ATOM   4486  CB  GLU B  37     -20.454  19.670 -50.398  1.00 21.32           C  
ATOM   4487  CG  GLU B  37     -21.202  18.401 -49.928  1.00 25.43           C  
ATOM   4488  CD  GLU B  37     -20.696  17.922 -48.569  1.00 30.57           C  
ATOM   4489  OE1 GLU B  37     -19.703  17.163 -48.568  1.00 32.24           O  
ATOM   4490  OE2 GLU B  37     -21.306  18.325 -47.552  1.00 29.73           O  
ATOM   4491  N   ASP B  38     -23.339  21.369 -52.179  1.00 19.14           N  
ATOM   4492  CA  ASP B  38     -24.655  21.985 -51.927  1.00 18.29           C  
ATOM   4493  C   ASP B  38     -25.663  20.970 -51.331  1.00 21.15           C  
ATOM   4494  O   ASP B  38     -25.651  19.812 -51.744  1.00 24.99           O  
ATOM   4495  CB  ASP B  38     -25.223  22.697 -53.188  1.00 17.69           C  
ATOM   4496  CG  ASP B  38     -24.289  23.662 -53.957  1.00 19.90           C  
ATOM   4497  OD1 ASP B  38     -23.195  24.012 -53.454  1.00 25.90           O  
ATOM   4498  OD2 ASP B  38     -24.731  24.105 -55.039  1.00 22.05           O  
ATOM   4499  N   SER B  39     -26.500  21.398 -50.366  1.00 20.51           N  
ATOM   4500  CA  SER B  39     -27.445  20.523 -49.653  1.00 19.60           C  
ATOM   4501  C   SER B  39     -28.861  21.120 -49.617  1.00 20.29           C  
ATOM   4502  O   SER B  39     -29.024  22.324 -49.417  1.00 18.47           O  
ATOM   4503  CB  SER B  39     -26.905  20.175 -48.250  1.00 21.52           C  
ATOM   4504  OG  SER B  39     -26.910  21.280 -47.365  1.00 37.04           O  
ATOM   4505  N   TYR B  40     -29.847  20.238 -49.839  1.00 22.60           N  
ATOM   4506  CA  TYR B  40     -31.247  20.564 -50.101  1.00 26.67           C  
ATOM   4507  C   TYR B  40     -32.132  19.598 -49.316  1.00 30.05           C  
ATOM   4508  O   TYR B  40     -31.787  18.422 -49.197  1.00 35.82           O  
ATOM   4509  CB  TYR B  40     -31.586  20.360 -51.600  1.00 30.96           C  
ATOM   4510  CG  TYR B  40     -30.628  20.949 -52.616  1.00 38.41           C  
ATOM   4511  CD1 TYR B  40     -29.337  20.403 -52.773  1.00 39.87           C  
ATOM   4512  CD2 TYR B  40     -31.032  22.009 -53.445  1.00 39.38           C  
ATOM   4513  CE1 TYR B  40     -28.417  20.986 -53.650  1.00 44.35           C  
ATOM   4514  CE2 TYR B  40     -30.141  22.510 -54.406  1.00 42.82           C  
ATOM   4515  CZ  TYR B  40     -28.814  22.048 -54.465  1.00 44.67           C  
ATOM   4516  OH  TYR B  40     -27.903  22.605 -55.303  1.00 43.88           O  
ATOM   4517  N   ARG B  41     -33.310  20.085 -48.909  1.00 32.34           N  
ATOM   4518  CA  ARG B  41     -34.418  19.240 -48.479  1.00 34.96           C  
ATOM   4519  C   ARG B  41     -35.669  19.625 -49.274  1.00 35.32           C  
ATOM   4520  O   ARG B  41     -35.874  20.802 -49.572  1.00 34.05           O  
ATOM   4521  CB  ARG B  41     -34.661  19.379 -46.967  1.00 38.26           C  
ATOM   4522  CG  ARG B  41     -33.865  18.367 -46.128  1.00 47.55           C  
ATOM   4523  CD  ARG B  41     -34.115  18.594 -44.632  1.00 52.79           C  
ATOM   4524  NE  ARG B  41     -33.725  17.444 -43.801  1.00 57.48           N  
ATOM   4525  CZ  ARG B  41     -34.164  17.183 -42.554  1.00 61.48           C  
ATOM   4526  NH1 ARG B  41     -34.989  18.009 -41.891  1.00 66.50           N  
ATOM   4527  NH2 ARG B  41     -33.768  16.059 -41.949  1.00 63.02           N  
ATOM   4528  N   LYS B  42     -36.495  18.608 -49.561  1.00 36.81           N  
ATOM   4529  CA  LYS B  42     -37.791  18.765 -50.204  1.00 38.97           C  
ATOM   4530  C   LYS B  42     -38.682  17.571 -49.849  1.00 40.32           C  
ATOM   4531  O   LYS B  42     -38.407  16.447 -50.265  1.00 38.85           O  
ATOM   4532  CB  LYS B  42     -37.629  18.938 -51.730  1.00 39.05           C  
ATOM   4533  CG  LYS B  42     -38.947  19.228 -52.470  1.00 43.54           C  
ATOM   4534  CD  LYS B  42     -38.812  19.112 -53.992  1.00 51.66           C  
ATOM   4535  CE  LYS B  42     -40.118  19.466 -54.719  1.00 56.10           C  
ATOM   4536  NZ  LYS B  42     -40.055  19.145 -56.154  1.00 63.32           N  
ATOM   4537  N   GLN B  43     -39.774  17.872 -49.134  1.00 44.87           N  
ATOM   4538  CA  GLN B  43     -40.932  17.004 -48.948  1.00 48.61           C  
ATOM   4539  C   GLN B  43     -41.694  16.840 -50.279  1.00 50.32           C  
ATOM   4540  O   GLN B  43     -42.094  17.839 -50.878  1.00 50.22           O  
ATOM   4541  CB  GLN B  43     -41.753  17.552 -47.744  1.00 51.41           C  
ATOM   4542  CG  GLN B  43     -43.297  17.480 -47.781  1.00 56.50           C  
ATOM   4543  CD  GLN B  43     -43.892  16.078 -47.900  1.00 60.99           C  
ATOM   4544  OE1 GLN B  43     -43.301  15.093 -47.467  1.00 63.80           O  
ATOM   4545  NE2 GLN B  43     -45.092  15.991 -48.476  1.00 63.50           N  
ATOM   4546  N   VAL B  44     -41.861  15.580 -50.705  1.00 51.15           N  
ATOM   4547  CA  VAL B  44     -42.554  15.163 -51.923  1.00 53.06           C  
ATOM   4548  C   VAL B  44     -43.458  13.953 -51.630  1.00 55.97           C  
ATOM   4549  O   VAL B  44     -43.397  13.380 -50.543  1.00 57.94           O  
ATOM   4550  CB  VAL B  44     -41.554  14.764 -53.052  1.00 50.55           C  
ATOM   4551  CG1 VAL B  44     -40.802  15.980 -53.607  1.00 53.94           C  
ATOM   4552  CG2 VAL B  44     -40.565  13.648 -52.662  1.00 50.97           C  
ATOM   4553  N   VAL B  45     -44.283  13.585 -52.622  1.00 57.91           N  
ATOM   4554  CA  VAL B  45     -45.120  12.391 -52.580  1.00 58.93           C  
ATOM   4555  C   VAL B  45     -44.779  11.542 -53.817  1.00 58.96           C  
ATOM   4556  O   VAL B  45     -44.870  12.045 -54.937  1.00 60.29           O  
ATOM   4557  CB  VAL B  45     -46.637  12.734 -52.597  1.00 59.71           C  
ATOM   4558  CG1 VAL B  45     -47.521  11.479 -52.447  1.00 59.67           C  
ATOM   4559  CG2 VAL B  45     -47.009  13.752 -51.503  1.00 61.09           C  
ATOM   4560  N   ILE B  46     -44.367  10.284 -53.584  1.00 58.59           N  
ATOM   4561  CA  ILE B  46     -43.958   9.348 -54.632  1.00 59.59           C  
ATOM   4562  C   ILE B  46     -44.706   8.027 -54.384  1.00 60.41           C  
ATOM   4563  O   ILE B  46     -44.430   7.346 -53.394  1.00 59.38           O  
ATOM   4564  CB  ILE B  46     -42.421   9.061 -54.630  1.00 58.72           C  
ATOM   4565  CG1 ILE B  46     -41.579  10.358 -54.631  1.00 59.57           C  
ATOM   4566  CG2 ILE B  46     -42.011   8.163 -55.822  1.00 57.33           C  
ATOM   4567  CD1 ILE B  46     -40.093  10.147 -54.320  1.00 58.11           C  
ATOM   4568  N   ASP B  47     -45.646   7.702 -55.290  1.00 60.45           N  
ATOM   4569  CA  ASP B  47     -46.494   6.497 -55.256  1.00 61.50           C  
ATOM   4570  C   ASP B  47     -47.401   6.438 -54.008  1.00 59.14           C  
ATOM   4571  O   ASP B  47     -47.572   5.373 -53.415  1.00 56.40           O  
ATOM   4572  CB  ASP B  47     -45.711   5.171 -55.472  1.00 64.37           C  
ATOM   4573  CG  ASP B  47     -44.813   5.119 -56.717  1.00 67.98           C  
ATOM   4574  OD1 ASP B  47     -45.143   5.774 -57.732  1.00 70.12           O  
ATOM   4575  OD2 ASP B  47     -43.864   4.308 -56.680  1.00 66.12           O  
ATOM   4576  N   GLY B  48     -47.950   7.603 -53.627  1.00 57.94           N  
ATOM   4577  CA  GLY B  48     -48.844   7.774 -52.484  1.00 59.72           C  
ATOM   4578  C   GLY B  48     -48.100   7.917 -51.144  1.00 62.17           C  
ATOM   4579  O   GLY B  48     -48.720   8.371 -50.183  1.00 64.53           O  
ATOM   4580  N   GLU B  49     -46.801   7.566 -51.062  1.00 61.82           N  
ATOM   4581  CA  GLU B  49     -45.986   7.733 -49.857  1.00 61.18           C  
ATOM   4582  C   GLU B  49     -45.485   9.179 -49.773  1.00 59.53           C  
ATOM   4583  O   GLU B  49     -44.710   9.592 -50.635  1.00 61.45           O  
ATOM   4584  CB  GLU B  49     -44.791   6.751 -49.866  1.00 62.70           C  
ATOM   4585  CG  GLU B  49     -43.958   6.781 -48.554  1.00 66.39           C  
ATOM   4586  CD  GLU B  49     -42.547   6.194 -48.681  1.00 68.98           C  
ATOM   4587  OE1 GLU B  49     -41.771   6.719 -49.509  1.00 66.58           O  
ATOM   4588  OE2 GLU B  49     -42.240   5.248 -47.925  1.00 72.19           O  
ATOM   4589  N   THR B  50     -45.889   9.890 -48.708  1.00 54.45           N  
ATOM   4590  CA  THR B  50     -45.312  11.182 -48.346  1.00 47.75           C  
ATOM   4591  C   THR B  50     -43.930  10.954 -47.692  1.00 45.34           C  
ATOM   4592  O   THR B  50     -43.810  10.117 -46.794  1.00 42.73           O  
ATOM   4593  CB  THR B  50     -46.260  11.983 -47.409  1.00 46.08           C  
ATOM   4594  OG1 THR B  50     -45.810  13.314 -47.291  1.00 45.25           O  
ATOM   4595  CG2 THR B  50     -46.426  11.445 -45.976  1.00 49.81           C  
ATOM   4596  N   CYS B  51     -42.902  11.650 -48.197  1.00 44.39           N  
ATOM   4597  CA  CYS B  51     -41.508  11.391 -47.843  1.00 41.64           C  
ATOM   4598  C   CYS B  51     -40.638  12.630 -48.076  1.00 39.03           C  
ATOM   4599  O   CYS B  51     -40.955  13.466 -48.919  1.00 33.84           O  
ATOM   4600  CB  CYS B  51     -40.950  10.146 -48.568  1.00 39.54           C  
ATOM   4601  SG  CYS B  51     -40.765  10.378 -50.366  1.00 42.79           S  
ATOM   4602  N   LEU B  52     -39.535  12.694 -47.323  1.00 37.30           N  
ATOM   4603  CA  LEU B  52     -38.554  13.768 -47.379  1.00 35.51           C  
ATOM   4604  C   LEU B  52     -37.324  13.290 -48.157  1.00 37.36           C  
ATOM   4605  O   LEU B  52     -36.716  12.288 -47.792  1.00 39.57           O  
ATOM   4606  CB  LEU B  52     -38.207  14.174 -45.931  1.00 32.98           C  
ATOM   4607  CG  LEU B  52     -37.178  15.318 -45.787  1.00 29.50           C  
ATOM   4608  CD1 LEU B  52     -37.708  16.650 -46.364  1.00 32.32           C  
ATOM   4609  CD2 LEU B  52     -36.720  15.450 -44.321  1.00 29.27           C  
ATOM   4610  N   LEU B  53     -36.954  14.047 -49.195  1.00 34.28           N  
ATOM   4611  CA  LEU B  53     -35.707  13.866 -49.927  1.00 28.54           C  
ATOM   4612  C   LEU B  53     -34.685  14.823 -49.305  1.00 28.05           C  
ATOM   4613  O   LEU B  53     -34.932  16.027 -49.302  1.00 25.84           O  
ATOM   4614  CB  LEU B  53     -35.948  14.180 -51.423  1.00 27.38           C  
ATOM   4615  CG  LEU B  53     -36.339  12.966 -52.296  1.00 23.35           C  
ATOM   4616  CD1 LEU B  53     -37.493  12.110 -51.733  1.00 25.12           C  
ATOM   4617  CD2 LEU B  53     -36.638  13.423 -53.736  1.00 22.55           C  
ATOM   4618  N   ASP B  54     -33.568  14.272 -48.810  1.00 26.62           N  
ATOM   4619  CA  ASP B  54     -32.388  15.012 -48.368  1.00 25.74           C  
ATOM   4620  C   ASP B  54     -31.347  14.787 -49.472  1.00 26.22           C  
ATOM   4621  O   ASP B  54     -30.611  13.803 -49.434  1.00 28.69           O  
ATOM   4622  CB  ASP B  54     -31.944  14.567 -46.945  1.00 28.75           C  
ATOM   4623  CG  ASP B  54     -30.758  15.306 -46.281  1.00 34.95           C  
ATOM   4624  OD1 ASP B  54     -29.847  15.797 -46.984  1.00 40.99           O  
ATOM   4625  OD2 ASP B  54     -30.716  15.261 -45.032  1.00 43.25           O  
ATOM   4626  N   ILE B  55     -31.350  15.683 -50.467  1.00 22.96           N  
ATOM   4627  CA  ILE B  55     -30.474  15.582 -51.627  1.00 17.62           C  
ATOM   4628  C   ILE B  55     -29.156  16.299 -51.311  1.00 19.18           C  
ATOM   4629  O   ILE B  55     -29.175  17.480 -50.964  1.00 21.22           O  
ATOM   4630  CB  ILE B  55     -31.090  16.219 -52.906  1.00 15.57           C  
ATOM   4631  CG1 ILE B  55     -32.493  15.638 -53.190  1.00 14.22           C  
ATOM   4632  CG2 ILE B  55     -30.174  16.045 -54.141  1.00 14.83           C  
ATOM   4633  CD1 ILE B  55     -33.246  16.349 -54.317  1.00 16.93           C  
ATOM   4634  N   LEU B  56     -28.044  15.571 -51.472  1.00 17.65           N  
ATOM   4635  CA  LEU B  56     -26.708  16.140 -51.478  1.00 17.01           C  
ATOM   4636  C   LEU B  56     -26.232  16.216 -52.930  1.00 17.32           C  
ATOM   4637  O   LEU B  56     -26.322  15.238 -53.670  1.00 20.75           O  
ATOM   4638  CB  LEU B  56     -25.751  15.284 -50.630  1.00 19.60           C  
ATOM   4639  CG  LEU B  56     -24.481  16.064 -50.215  1.00 25.78           C  
ATOM   4640  CD1 LEU B  56     -24.760  17.062 -49.072  1.00 27.29           C  
ATOM   4641  CD2 LEU B  56     -23.313  15.125 -49.898  1.00 31.61           C  
ATOM   4642  N   ASP B  57     -25.707  17.385 -53.282  1.00 17.90           N  
ATOM   4643  CA  ASP B  57     -25.089  17.695 -54.557  1.00 12.57           C  
ATOM   4644  C   ASP B  57     -23.601  17.918 -54.258  1.00 13.46           C  
ATOM   4645  O   ASP B  57     -23.282  18.558 -53.259  1.00 17.90           O  
ATOM   4646  CB  ASP B  57     -25.759  18.961 -55.111  1.00  8.61           C  
ATOM   4647  CG  ASP B  57     -25.363  19.418 -56.511  1.00 12.97           C  
ATOM   4648  OD1 ASP B  57     -24.950  18.577 -57.340  1.00 14.95           O  
ATOM   4649  OD2 ASP B  57     -25.600  20.618 -56.761  1.00 10.43           O  
ATOM   4650  N   THR B  58     -22.720  17.346 -55.085  1.00 10.58           N  
ATOM   4651  CA  THR B  58     -21.299  17.211 -54.763  1.00 10.36           C  
ATOM   4652  C   THR B  58     -20.420  17.834 -55.860  1.00 12.46           C  
ATOM   4653  O   THR B  58     -20.876  18.031 -56.986  1.00 11.48           O  
ATOM   4654  CB  THR B  58     -20.932  15.707 -54.614  1.00  9.63           C  
ATOM   4655  OG1 THR B  58     -20.912  15.007 -55.847  1.00 11.96           O  
ATOM   4656  CG2 THR B  58     -21.845  14.959 -53.627  1.00 13.65           C  
ATOM   4657  N   ALA B  59     -19.155  18.118 -55.515  1.00 14.87           N  
ATOM   4658  CA  ALA B  59     -18.126  18.479 -56.486  1.00 14.44           C  
ATOM   4659  C   ALA B  59     -17.668  17.241 -57.273  1.00 14.84           C  
ATOM   4660  O   ALA B  59     -17.581  16.159 -56.693  1.00 14.96           O  
ATOM   4661  CB  ALA B  59     -16.954  19.137 -55.754  1.00 10.18           C  
ATOM   4662  N   GLY B  60     -17.407  17.429 -58.575  1.00 16.48           N  
ATOM   4663  CA  GLY B  60     -17.093  16.344 -59.509  1.00 17.85           C  
ATOM   4664  C   GLY B  60     -15.603  16.290 -59.861  1.00 20.85           C  
ATOM   4665  O   GLY B  60     -15.155  15.264 -60.376  1.00 27.73           O  
ATOM   4666  N   GLN B  61     -14.834  17.363 -59.592  1.00 16.50           N  
ATOM   4667  CA  GLN B  61     -13.389  17.419 -59.825  1.00 14.44           C  
ATOM   4668  C   GLN B  61     -12.645  16.498 -58.850  1.00 16.98           C  
ATOM   4669  O   GLN B  61     -13.089  16.300 -57.721  1.00 20.04           O  
ATOM   4670  CB  GLN B  61     -12.842  18.861 -59.718  1.00 14.81           C  
ATOM   4671  CG  GLN B  61     -13.268  19.823 -60.845  1.00 12.29           C  
ATOM   4672  CD  GLN B  61     -14.697  20.351 -60.712  1.00 12.12           C  
ATOM   4673  OE1 GLN B  61     -15.261  20.384 -59.622  1.00 12.37           O  
ATOM   4674  NE2 GLN B  61     -15.284  20.784 -61.825  1.00 11.43           N  
ATOM   4675  N   GLU B  62     -11.526  15.943 -59.318  1.00 18.95           N  
ATOM   4676  CA  GLU B  62     -10.811  14.872 -58.634  1.00 20.58           C  
ATOM   4677  C   GLU B  62      -9.957  15.333 -57.435  1.00 20.07           C  
ATOM   4678  O   GLU B  62      -9.526  14.479 -56.663  1.00 18.98           O  
ATOM   4679  CB  GLU B  62     -10.002  14.144 -59.699  1.00 26.40           C  
ATOM   4680  CG  GLU B  62      -9.534  12.736 -59.298  1.00 37.82           C  
ATOM   4681  CD  GLU B  62      -8.911  12.002 -60.483  1.00 46.94           C  
ATOM   4682  OE1 GLU B  62      -8.207  12.682 -61.260  1.00 48.00           O  
ATOM   4683  OE2 GLU B  62      -9.140  10.780 -60.601  1.00 48.72           O  
ATOM   4684  N   GLU B  63      -9.798  16.655 -57.239  1.00 23.07           N  
ATOM   4685  CA  GLU B  63      -9.309  17.279 -55.992  1.00 24.16           C  
ATOM   4686  C   GLU B  63     -10.153  16.870 -54.776  1.00 26.43           C  
ATOM   4687  O   GLU B  63      -9.622  16.710 -53.681  1.00 29.65           O  
ATOM   4688  CB  GLU B  63      -9.384  18.830 -56.033  1.00 23.18           C  
ATOM   4689  CG  GLU B  63      -9.682  19.491 -57.383  1.00 22.92           C  
ATOM   4690  CD  GLU B  63      -8.511  19.555 -58.354  1.00 26.30           C  
ATOM   4691  OE1 GLU B  63      -7.350  19.334 -57.938  1.00 33.75           O  
ATOM   4692  OE2 GLU B  63      -8.829  19.864 -59.517  1.00 24.89           O  
ATOM   4693  N   TYR B  64     -11.468  16.774 -55.027  1.00 26.44           N  
ATOM   4694  CA  TYR B  64     -12.528  16.535 -54.060  1.00 26.82           C  
ATOM   4695  C   TYR B  64     -12.768  15.035 -53.818  1.00 30.81           C  
ATOM   4696  O   TYR B  64     -13.719  14.691 -53.116  1.00 32.39           O  
ATOM   4697  CB  TYR B  64     -13.810  17.251 -54.537  1.00 27.20           C  
ATOM   4698  CG  TYR B  64     -13.677  18.749 -54.752  1.00 30.38           C  
ATOM   4699  CD1 TYR B  64     -13.069  19.263 -55.912  1.00 28.43           C  
ATOM   4700  CD2 TYR B  64     -14.200  19.639 -53.799  1.00 31.80           C  
ATOM   4701  CE1 TYR B  64     -12.952  20.649 -56.099  1.00 30.18           C  
ATOM   4702  CE2 TYR B  64     -14.092  21.029 -53.988  1.00 31.95           C  
ATOM   4703  CZ  TYR B  64     -13.442  21.538 -55.124  1.00 30.66           C  
ATOM   4704  OH  TYR B  64     -13.287  22.884 -55.271  1.00 31.94           O  
ATOM   4705  N   SER B  65     -11.884  14.167 -54.349  1.00 35.37           N  
ATOM   4706  CA  SER B  65     -11.709  12.794 -53.877  1.00 35.21           C  
ATOM   4707  C   SER B  65     -11.171  12.790 -52.428  1.00 35.67           C  
ATOM   4708  O   SER B  65     -10.521  13.754 -52.016  1.00 41.96           O  
ATOM   4709  CB  SER B  65     -10.837  12.001 -54.875  1.00 35.07           C  
ATOM   4710  OG  SER B  65      -9.462  12.312 -54.788  1.00 44.48           O  
ATOM   4711  N   ALA B  66     -11.500  11.730 -51.672  1.00 36.87           N  
ATOM   4712  CA  ALA B  66     -11.255  11.554 -50.231  1.00 39.74           C  
ATOM   4713  C   ALA B  66     -12.215  12.354 -49.322  1.00 38.99           C  
ATOM   4714  O   ALA B  66     -12.640  11.805 -48.305  1.00 41.28           O  
ATOM   4715  CB  ALA B  66      -9.783  11.769 -49.844  1.00 37.80           C  
ATOM   4716  N   MET B  67     -12.637  13.568 -49.734  1.00 39.56           N  
ATOM   4717  CA  MET B  67     -13.879  14.213 -49.257  1.00 42.08           C  
ATOM   4718  C   MET B  67     -15.139  13.484 -49.751  1.00 41.76           C  
ATOM   4719  O   MET B  67     -16.223  13.686 -49.206  1.00 40.79           O  
ATOM   4720  CB  MET B  67     -13.934  15.689 -49.705  1.00 44.95           C  
ATOM   4721  CG  MET B  67     -12.929  16.596 -48.997  1.00 46.13           C  
ATOM   4722  SD  MET B  67     -13.246  16.856 -47.222  1.00 57.42           S  
ATOM   4723  CE  MET B  67     -12.312  15.502 -46.446  1.00 51.82           C  
ATOM   4724  N   ARG B  68     -14.939  12.632 -50.762  1.00 46.80           N  
ATOM   4725  CA  ARG B  68     -15.886  11.730 -51.381  1.00 50.46           C  
ATOM   4726  C   ARG B  68     -16.415  10.656 -50.417  1.00 49.71           C  
ATOM   4727  O   ARG B  68     -17.616  10.394 -50.418  1.00 51.17           O  
ATOM   4728  CB  ARG B  68     -15.151  11.151 -52.601  1.00 55.65           C  
ATOM   4729  CG  ARG B  68     -16.038  10.621 -53.734  1.00 62.58           C  
ATOM   4730  CD  ARG B  68     -15.492  10.969 -55.135  1.00 68.56           C  
ATOM   4731  NE  ARG B  68     -15.555  12.419 -55.403  1.00 74.30           N  
ATOM   4732  CZ  ARG B  68     -14.997  13.104 -56.415  1.00 73.96           C  
ATOM   4733  NH1 ARG B  68     -14.318  12.511 -57.408  1.00 75.25           N  
ATOM   4734  NH2 ARG B  68     -15.120  14.430 -56.434  1.00 73.95           N  
ATOM   4735  N   ASP B  69     -15.512  10.089 -49.596  1.00 49.84           N  
ATOM   4736  CA  ASP B  69     -15.773   8.968 -48.687  1.00 47.34           C  
ATOM   4737  C   ASP B  69     -16.820   9.269 -47.602  1.00 44.53           C  
ATOM   4738  O   ASP B  69     -17.592   8.370 -47.271  1.00 45.80           O  
ATOM   4739  CB  ASP B  69     -14.508   8.387 -47.994  1.00 50.54           C  
ATOM   4740  CG  ASP B  69     -13.363   7.862 -48.883  1.00 53.71           C  
ATOM   4741  OD1 ASP B  69     -13.204   8.322 -50.034  1.00 52.03           O  
ATOM   4742  OD2 ASP B  69     -12.574   7.056 -48.340  1.00 54.80           O  
ATOM   4743  N   GLN B  70     -16.817  10.499 -47.058  1.00 45.02           N  
ATOM   4744  CA  GLN B  70     -17.681  10.890 -45.945  1.00 44.35           C  
ATOM   4745  C   GLN B  70     -19.165  10.981 -46.342  1.00 38.99           C  
ATOM   4746  O   GLN B  70     -20.000  10.437 -45.618  1.00 37.91           O  
ATOM   4747  CB  GLN B  70     -17.139  12.178 -45.291  1.00 49.38           C  
ATOM   4748  CG  GLN B  70     -17.896  12.602 -44.012  1.00 61.00           C  
ATOM   4749  CD  GLN B  70     -17.166  13.684 -43.210  1.00 67.59           C  
ATOM   4750  OE1 GLN B  70     -16.335  14.418 -43.740  1.00 69.71           O  
ATOM   4751  NE2 GLN B  70     -17.490  13.803 -41.920  1.00 71.44           N  
ATOM   4752  N   TYR B  71     -19.463  11.612 -47.494  1.00 38.48           N  
ATOM   4753  CA  TYR B  71     -20.830  11.713 -48.007  1.00 39.52           C  
ATOM   4754  C   TYR B  71     -21.386  10.401 -48.586  1.00 40.85           C  
ATOM   4755  O   TYR B  71     -22.600  10.204 -48.533  1.00 43.77           O  
ATOM   4756  CB  TYR B  71     -20.984  12.901 -48.976  1.00 40.17           C  
ATOM   4757  CG  TYR B  71     -20.231  12.920 -50.302  1.00 40.13           C  
ATOM   4758  CD1 TYR B  71     -20.533  12.001 -51.332  1.00 41.02           C  
ATOM   4759  CD2 TYR B  71     -19.295  13.945 -50.551  1.00 42.83           C  
ATOM   4760  CE1 TYR B  71     -19.894  12.092 -52.583  1.00 45.49           C  
ATOM   4761  CE2 TYR B  71     -18.692  14.070 -51.819  1.00 46.69           C  
ATOM   4762  CZ  TYR B  71     -18.993  13.144 -52.836  1.00 47.67           C  
ATOM   4763  OH  TYR B  71     -18.433  13.281 -54.071  1.00 49.64           O  
ATOM   4764  N   MET B  72     -20.508   9.530 -49.114  1.00 39.60           N  
ATOM   4765  CA  MET B  72     -20.888   8.206 -49.612  1.00 39.33           C  
ATOM   4766  C   MET B  72     -21.267   7.238 -48.480  1.00 40.87           C  
ATOM   4767  O   MET B  72     -22.166   6.421 -48.666  1.00 43.60           O  
ATOM   4768  CB  MET B  72     -19.757   7.606 -50.462  1.00 40.09           C  
ATOM   4769  CG  MET B  72     -19.602   8.232 -51.850  1.00 37.74           C  
ATOM   4770  SD  MET B  72     -18.227   7.531 -52.794  1.00 37.26           S  
ATOM   4771  CE  MET B  72     -18.529   8.331 -54.391  1.00 34.57           C  
ATOM   4772  N   ARG B  73     -20.593   7.355 -47.324  1.00 40.37           N  
ATOM   4773  CA  ARG B  73     -20.851   6.541 -46.138  1.00 38.23           C  
ATOM   4774  C   ARG B  73     -22.250   6.780 -45.536  1.00 36.60           C  
ATOM   4775  O   ARG B  73     -22.898   5.813 -45.136  1.00 41.86           O  
ATOM   4776  CB  ARG B  73     -19.706   6.764 -45.131  1.00 40.72           C  
ATOM   4777  CG  ARG B  73     -19.798   5.901 -43.855  1.00 48.02           C  
ATOM   4778  CD  ARG B  73     -18.561   5.957 -42.938  1.00 52.61           C  
ATOM   4779  NE  ARG B  73     -17.321   5.551 -43.629  1.00 57.02           N  
ATOM   4780  CZ  ARG B  73     -16.263   6.318 -43.959  1.00 61.35           C  
ATOM   4781  NH1 ARG B  73     -16.172   7.610 -43.610  1.00 65.19           N  
ATOM   4782  NH2 ARG B  73     -15.265   5.770 -44.666  1.00 59.17           N  
ATOM   4783  N   THR B  74     -22.695   8.047 -45.523  1.00 33.57           N  
ATOM   4784  CA  THR B  74     -24.008   8.464 -45.025  1.00 33.79           C  
ATOM   4785  C   THR B  74     -25.122   8.387 -46.095  1.00 28.35           C  
ATOM   4786  O   THR B  74     -26.293   8.362 -45.718  1.00 24.48           O  
ATOM   4787  CB  THR B  74     -23.956   9.927 -44.508  1.00 37.78           C  
ATOM   4788  OG1 THR B  74     -23.676  10.854 -45.545  1.00 37.32           O  
ATOM   4789  CG2 THR B  74     -22.934  10.131 -43.379  1.00 39.62           C  
ATOM   4790  N   GLY B  75     -24.758   8.355 -47.390  1.00 24.19           N  
ATOM   4791  CA  GLY B  75     -25.694   8.328 -48.514  1.00 26.52           C  
ATOM   4792  C   GLY B  75     -26.407   6.973 -48.609  1.00 27.70           C  
ATOM   4793  O   GLY B  75     -25.831   5.938 -48.278  1.00 30.81           O  
ATOM   4794  N   GLU B  76     -27.658   6.998 -49.090  1.00 27.86           N  
ATOM   4795  CA  GLU B  76     -28.505   5.824 -49.295  1.00 27.62           C  
ATOM   4796  C   GLU B  76     -28.588   5.471 -50.785  1.00 26.09           C  
ATOM   4797  O   GLU B  76     -28.265   4.339 -51.146  1.00 26.87           O  
ATOM   4798  CB  GLU B  76     -29.907   6.079 -48.707  1.00 33.19           C  
ATOM   4799  CG  GLU B  76     -29.907   6.241 -47.174  1.00 41.65           C  
ATOM   4800  CD  GLU B  76     -31.318   6.449 -46.621  1.00 50.90           C  
ATOM   4801  OE1 GLU B  76     -32.118   5.500 -46.743  1.00 58.00           O  
ATOM   4802  OE2 GLU B  76     -31.589   7.544 -46.085  1.00 54.33           O  
ATOM   4803  N   GLY B  77     -29.008   6.446 -51.608  1.00 24.28           N  
ATOM   4804  CA  GLY B  77     -29.141   6.309 -53.055  1.00 18.47           C  
ATOM   4805  C   GLY B  77     -28.080   7.168 -53.746  1.00 21.66           C  
ATOM   4806  O   GLY B  77     -27.685   8.209 -53.222  1.00 24.25           O  
ATOM   4807  N   PHE B  78     -27.656   6.741 -54.948  1.00 19.46           N  
ATOM   4808  CA  PHE B  78     -26.632   7.396 -55.758  1.00 14.97           C  
ATOM   4809  C   PHE B  78     -27.107   7.583 -57.205  1.00 15.48           C  
ATOM   4810  O   PHE B  78     -27.206   6.598 -57.934  1.00 18.27           O  
ATOM   4811  CB  PHE B  78     -25.323   6.581 -55.703  1.00 13.65           C  
ATOM   4812  CG  PHE B  78     -24.675   6.571 -54.333  1.00 14.49           C  
ATOM   4813  CD1 PHE B  78     -25.069   5.607 -53.380  1.00 11.58           C  
ATOM   4814  CD2 PHE B  78     -23.850   7.641 -53.931  1.00 15.38           C  
ATOM   4815  CE1 PHE B  78     -24.620   5.699 -52.072  1.00 14.95           C  
ATOM   4816  CE2 PHE B  78     -23.406   7.712 -52.618  1.00 16.43           C  
ATOM   4817  CZ  PHE B  78     -23.794   6.748 -51.696  1.00 15.40           C  
ATOM   4818  N   LEU B  79     -27.334   8.845 -57.620  1.00 15.05           N  
ATOM   4819  CA  LEU B  79     -27.424   9.199 -59.038  1.00 12.19           C  
ATOM   4820  C   LEU B  79     -25.997   9.322 -59.580  1.00 12.77           C  
ATOM   4821  O   LEU B  79     -25.250  10.180 -59.112  1.00 19.14           O  
ATOM   4822  CB  LEU B  79     -28.177  10.531 -59.269  1.00 18.42           C  
ATOM   4823  CG  LEU B  79     -29.704  10.521 -59.051  1.00 24.96           C  
ATOM   4824  CD1 LEU B  79     -30.289  11.895 -59.410  1.00 26.72           C  
ATOM   4825  CD2 LEU B  79     -30.446   9.415 -59.825  1.00 29.18           C  
ATOM   4826  N   CYS B  80     -25.660   8.462 -60.549  1.00 11.44           N  
ATOM   4827  CA  CYS B  80     -24.366   8.437 -61.224  1.00 13.82           C  
ATOM   4828  C   CYS B  80     -24.566   9.098 -62.592  1.00 18.29           C  
ATOM   4829  O   CYS B  80     -25.028   8.445 -63.526  1.00 21.24           O  
ATOM   4830  CB  CYS B  80     -23.832   6.997 -61.343  1.00 14.26           C  
ATOM   4831  SG  CYS B  80     -23.334   6.411 -59.698  1.00 21.31           S  
ATOM   4832  N   VAL B  81     -24.274  10.405 -62.652  1.00 20.47           N  
ATOM   4833  CA  VAL B  81     -24.581  11.272 -63.784  1.00 18.92           C  
ATOM   4834  C   VAL B  81     -23.358  11.416 -64.709  1.00 21.00           C  
ATOM   4835  O   VAL B  81     -22.237  11.590 -64.234  1.00 24.20           O  
ATOM   4836  CB  VAL B  81     -25.004  12.699 -63.319  1.00 14.40           C  
ATOM   4837  CG1 VAL B  81     -25.504  13.586 -64.481  1.00 14.15           C  
ATOM   4838  CG2 VAL B  81     -26.079  12.668 -62.214  1.00  9.26           C  
ATOM   4839  N   PHE B  82     -23.617  11.387 -66.021  1.00 21.09           N  
ATOM   4840  CA  PHE B  82     -22.666  11.743 -67.070  1.00 18.27           C  
ATOM   4841  C   PHE B  82     -23.407  12.579 -68.123  1.00 18.56           C  
ATOM   4842  O   PHE B  82     -24.637  12.661 -68.103  1.00 17.75           O  
ATOM   4843  CB  PHE B  82     -22.023  10.460 -67.650  1.00 18.97           C  
ATOM   4844  CG  PHE B  82     -22.883   9.611 -68.573  1.00 22.85           C  
ATOM   4845  CD1 PHE B  82     -23.822   8.707 -68.040  1.00 23.50           C  
ATOM   4846  CD2 PHE B  82     -22.858   9.828 -69.966  1.00 26.42           C  
ATOM   4847  CE1 PHE B  82     -24.661   7.998 -68.889  1.00 23.92           C  
ATOM   4848  CE2 PHE B  82     -23.710   9.118 -70.798  1.00 23.86           C  
ATOM   4849  CZ  PHE B  82     -24.605   8.203 -70.262  1.00 23.46           C  
ATOM   4850  N   ALA B  83     -22.630  13.182 -69.029  1.00 21.73           N  
ATOM   4851  CA  ALA B  83     -23.131  13.957 -70.157  1.00 23.42           C  
ATOM   4852  C   ALA B  83     -22.947  13.155 -71.452  1.00 26.73           C  
ATOM   4853  O   ALA B  83     -21.839  12.704 -71.733  1.00 27.80           O  
ATOM   4854  CB  ALA B  83     -22.391  15.299 -70.182  1.00 24.51           C  
ATOM   4855  N   ILE B  84     -24.038  12.983 -72.212  1.00 28.96           N  
ATOM   4856  CA  ILE B  84     -24.105  12.183 -73.445  1.00 32.22           C  
ATOM   4857  C   ILE B  84     -23.281  12.721 -74.639  1.00 32.86           C  
ATOM   4858  O   ILE B  84     -23.023  11.961 -75.570  1.00 32.22           O  
ATOM   4859  CB  ILE B  84     -25.578  11.993 -73.904  1.00 32.29           C  
ATOM   4860  CG1 ILE B  84     -26.334  13.323 -74.153  1.00 32.74           C  
ATOM   4861  CG2 ILE B  84     -26.343  11.105 -72.903  1.00 28.46           C  
ATOM   4862  CD1 ILE B  84     -26.526  13.660 -75.633  1.00 29.03           C  
ATOM   4863  N   ASN B  85     -22.861  13.994 -74.575  1.00 35.35           N  
ATOM   4864  CA  ASN B  85     -21.948  14.652 -75.519  1.00 32.75           C  
ATOM   4865  C   ASN B  85     -20.472  14.613 -75.060  1.00 30.87           C  
ATOM   4866  O   ASN B  85     -19.614  15.117 -75.785  1.00 33.60           O  
ATOM   4867  CB  ASN B  85     -22.430  16.106 -75.768  1.00 32.93           C  
ATOM   4868  CG  ASN B  85     -22.349  17.045 -74.554  1.00 30.16           C  
ATOM   4869  OD1 ASN B  85     -22.698  16.671 -73.440  1.00 33.01           O  
ATOM   4870  ND2 ASN B  85     -21.918  18.287 -74.773  1.00 33.15           N  
ATOM   4871  N   ASN B  86     -20.209  14.032 -73.879  1.00 28.10           N  
ATOM   4872  CA  ASN B  86     -18.896  13.907 -73.258  1.00 29.44           C  
ATOM   4873  C   ASN B  86     -18.702  12.426 -72.898  1.00 28.69           C  
ATOM   4874  O   ASN B  86     -19.050  12.012 -71.791  1.00 26.38           O  
ATOM   4875  CB  ASN B  86     -18.854  14.873 -72.048  1.00 29.62           C  
ATOM   4876  CG  ASN B  86     -17.587  14.819 -71.182  1.00 26.44           C  
ATOM   4877  OD1 ASN B  86     -16.577  14.219 -71.543  1.00 27.60           O  
ATOM   4878  ND2 ASN B  86     -17.648  15.466 -70.017  1.00 24.10           N  
ATOM   4879  N   THR B  87     -18.124  11.658 -73.839  1.00 30.40           N  
ATOM   4880  CA  THR B  87     -17.793  10.233 -73.675  1.00 33.22           C  
ATOM   4881  C   THR B  87     -16.847   9.936 -72.514  1.00 34.04           C  
ATOM   4882  O   THR B  87     -16.911   8.860 -71.924  1.00 36.03           O  
ATOM   4883  CB  THR B  87     -17.129   9.644 -74.947  1.00 30.52           C  
ATOM   4884  OG1 THR B  87     -18.016   9.782 -76.031  1.00 30.00           O  
ATOM   4885  CG2 THR B  87     -16.719   8.157 -74.890  1.00 31.25           C  
ATOM   4886  N   LYS B  88     -15.990  10.903 -72.199  1.00 34.93           N  
ATOM   4887  CA  LYS B  88     -15.013  10.754 -71.151  1.00 35.54           C  
ATOM   4888  C   LYS B  88     -15.666  10.815 -69.751  1.00 32.11           C  
ATOM   4889  O   LYS B  88     -15.288   9.985 -68.933  1.00 27.85           O  
ATOM   4890  CB  LYS B  88     -13.873  11.712 -71.497  1.00 40.38           C  
ATOM   4891  CG  LYS B  88     -12.627  11.610 -70.626  1.00 47.26           C  
ATOM   4892  CD  LYS B  88     -12.758  12.253 -69.243  1.00 54.83           C  
ATOM   4893  CE  LYS B  88     -13.285  13.692 -69.262  1.00 60.67           C  
ATOM   4894  NZ  LYS B  88     -12.473  14.563 -70.127  1.00 61.29           N  
ATOM   4895  N   SER B  89     -16.706  11.648 -69.522  1.00 31.09           N  
ATOM   4896  CA  SER B  89     -17.534  11.576 -68.299  1.00 30.43           C  
ATOM   4897  C   SER B  89     -18.265  10.237 -68.093  1.00 33.98           C  
ATOM   4898  O   SER B  89     -18.468   9.843 -66.946  1.00 34.83           O  
ATOM   4899  CB  SER B  89     -18.504  12.768 -68.176  1.00 28.46           C  
ATOM   4900  OG  SER B  89     -19.589  12.727 -69.081  1.00 16.45           O  
ATOM   4901  N   PHE B  90     -18.613   9.562 -69.202  1.00 37.04           N  
ATOM   4902  CA  PHE B  90     -19.210   8.229 -69.213  1.00 34.97           C  
ATOM   4903  C   PHE B  90     -18.251   7.118 -68.740  1.00 32.51           C  
ATOM   4904  O   PHE B  90     -18.701   6.185 -68.076  1.00 28.55           O  
ATOM   4905  CB  PHE B  90     -19.833   7.969 -70.599  1.00 41.50           C  
ATOM   4906  CG  PHE B  90     -20.412   6.590 -70.826  1.00 50.03           C  
ATOM   4907  CD1 PHE B  90     -21.564   6.197 -70.120  1.00 52.49           C  
ATOM   4908  CD2 PHE B  90     -19.760   5.662 -71.664  1.00 51.45           C  
ATOM   4909  CE1 PHE B  90     -22.081   4.924 -70.295  1.00 52.38           C  
ATOM   4910  CE2 PHE B  90     -20.294   4.390 -71.824  1.00 50.78           C  
ATOM   4911  CZ  PHE B  90     -21.452   4.027 -71.149  1.00 53.38           C  
ATOM   4912  N   GLU B  91     -16.951   7.259 -69.046  1.00 32.84           N  
ATOM   4913  CA  GLU B  91     -15.877   6.380 -68.572  1.00 37.21           C  
ATOM   4914  C   GLU B  91     -15.546   6.581 -67.078  1.00 37.86           C  
ATOM   4915  O   GLU B  91     -15.093   5.636 -66.432  1.00 37.56           O  
ATOM   4916  CB  GLU B  91     -14.625   6.594 -69.448  1.00 37.41           C  
ATOM   4917  CG  GLU B  91     -14.839   6.167 -70.920  1.00 44.90           C  
ATOM   4918  CD  GLU B  91     -13.709   6.534 -71.897  1.00 50.00           C  
ATOM   4919  OE1 GLU B  91     -12.758   7.245 -71.499  1.00 54.76           O  
ATOM   4920  OE2 GLU B  91     -13.827   6.094 -73.062  1.00 50.61           O  
ATOM   4921  N   ASP B  92     -15.805   7.794 -66.557  1.00 41.84           N  
ATOM   4922  CA  ASP B  92     -15.592   8.186 -65.157  1.00 43.22           C  
ATOM   4923  C   ASP B  92     -16.616   7.564 -64.195  1.00 42.61           C  
ATOM   4924  O   ASP B  92     -16.294   7.426 -63.016  1.00 43.05           O  
ATOM   4925  CB  ASP B  92     -15.561   9.724 -64.944  1.00 43.69           C  
ATOM   4926  CG  ASP B  92     -14.634  10.528 -65.873  1.00 47.17           C  
ATOM   4927  OD1 ASP B  92     -13.711   9.936 -66.468  1.00 51.15           O  
ATOM   4928  OD2 ASP B  92     -14.792  11.766 -65.892  1.00 52.55           O  
ATOM   4929  N   ILE B  93     -17.803   7.183 -64.708  1.00 42.35           N  
ATOM   4930  CA  ILE B  93     -18.891   6.514 -63.977  1.00 42.99           C  
ATOM   4931  C   ILE B  93     -18.435   5.259 -63.215  1.00 43.55           C  
ATOM   4932  O   ILE B  93     -18.888   5.051 -62.090  1.00 41.70           O  
ATOM   4933  CB  ILE B  93     -20.057   6.100 -64.933  1.00 42.55           C  
ATOM   4934  CG1 ILE B  93     -20.746   7.328 -65.570  1.00 40.37           C  
ATOM   4935  CG2 ILE B  93     -21.117   5.132 -64.349  1.00 43.48           C  
ATOM   4936  CD1 ILE B  93     -21.429   8.285 -64.578  1.00 43.44           C  
ATOM   4937  N   HSE B  94     -17.532   4.474 -63.831  1.00 48.14           N  
ATOM   4938  CA  HSE B  94     -16.957   3.261 -63.258  1.00 53.33           C
[truncated: 64,243 more chars]
