# Supplementary material for: Atomistic simulations reveal impacts of missense mutations on the structure and function of SynGAP1
Source: Brief Bioinform. 2024 Sep 23;25(6):bbae458. doi: 10.1093/bib/bbae458 (PMC11418247; doi:10.1093/bib/bbae458)
Supplement: supplementary_files [file supplementary_files.zip › supplementary_files/SI files/Solvent-simulations/Amber_input_files/leap.in]

source leaprc.protein.ff19SB
source leaprc.water.opc
prot = loadpdb for_tleap.pdb
solvatebox prot OPCBOX 15.0
addions prot Na+ 0
addions prot Cl- 0
setbox prot vdw
savepdb prot prot_wat-ions.pdb
saveamberparm prot prot_wat-ions.prmtop prot_wat-ions.inpcrd
charge prot
quit
