# Supplementary material for: Atomistic simulations reveal impacts of missense mutations on the structure and function of SynGAP1
Source: Brief Bioinform. 2024 Sep 23;25(6):bbae458. doi: 10.1093/bib/bbae458 (PMC11418247; doi:10.1093/bib/bbae458)
Supplement: supplementary_files [file supplementary_files.zip › supplementary_files/SI files/Solvent-simulations/Amber_input_files/md2_switch.conf]

Restrained Heating 250ps NPT MD
 &cntrl
   ig = -1,             ! Pseudo-random number generator (random seed based on time)
   imin = 0,            ! Minimization (No)
   irest = 1,           ! Restart the Simulation? (Yes)
   ntx = 5,             ! Read coordinates, velocities, and box
   cut = 10,            ! Non-bonding Cut-off (10 A)
   ntc = 2,             ! SHAKE bond length constraints (constrain bonds with H)
   ntf = 2,             ! SHAKE force evaluation (omit bonds with H)
                        ! Note: SHAKE set for TIP3P waters
   tol = 0.00000005,	! equal to the rigid tolerance for NAMD
   dt = 0.002,		! timestep
   nstlim = 125000,     ! Simulation length (125000 steps or 250 ps)
   ntwr = 250000,       ! Restart file only at end of run.
   iwrap = 1,           ! Coordinates to be "wrapped" into primary box (on)   
   nsnb = 20,  		! these two parameter is equalivent to stepspercycle
   ntb = 2,    		! PBC (Constant Pressure)
   ntp = 1, 		! constant pressure MD (Isotropic position scaling)
   pres0=1.01325,	! Reference Pressure (1 bar)
   taup = 2.0,		! Pressure relaxation time (2ps)
   ntt = 3,		! Temperature Scaling (Langevin dynamics)
   gamma_ln = 1.0,      ! Collision frequency (1 ps^-1)
   temp0 = 310,		! Reference temperature (310K, physiological temperature)
   ntr = 1,             ! Harmonic constraints in Cartesian space (On)
   restraint_wt = 3.0,  ! Positional restraints weight ( 5 kcal/mol-A^2)
   restraintmask = '!@H=', 		! Restrained atoms (Protein backbone)
   ioutfm = 1,          ! Trajectory file format (Binary NetCDF)
   ntpr = 5000,         ! Energy save interval (every 5000 steps or 10 ps)
   ntwx = 5000,         ! Coordinate/trajectory save interval (every 5000 steps or 10 ps)
 &end
 &ewald
   skinnb = 2.0,           ! equal to pairlistdist (cutoff + skinnb)
   nbflag = 0,             !
 &end
