# Supplementary material for: Atomistic simulations reveal impacts of missense mutations on the structure and function of SynGAP1
Source: Brief Bioinform. 2024 Sep 23;25(6):bbae458. doi: 10.1093/bib/bbae458 (PMC11418247; doi:10.1093/bib/bbae458)
Supplement: supplementary_files [file supplementary_files.zip › supplementary_files/SI files/Solvent-simulations/Amber_input_files/min1_switch.conf]

Minimization 01 - Proton
 &cntrl
    imin = 1,               ! Minimization (Yes)
    ntmin = 0,              ! Minimization Method (Conjugate gradient)
    maxcyc = 2000,          ! Maximum number of minimization cycles (2000 cycles)
    cut = 10,               ! Non-bonding Cut-off (9 A)
    ntc = 1,		    ! no SHAKE
    ntf = 1, 		    ! complete intereaction is calculated
    tol = 0.00000005,	    ! equal to the rigid tolerance for NAmd
    dt = 0.002,		    ! timestep
    nsnb = 10,		    ! these two parameter is equalivent to stepspercycle
    iwrap = 1,		    ! wrap everything into one box (equal to wrapWater, wrapAll, wrapnearest)
    ntb = 1,                ! PBC (Constant Volume)
    ntr = 1,                ! Harmonic constraints in Cartesian space (On)
    restraint_wt = 100.0,    ! Positional restraints weight ( 10 kcal/mol-A^2)
    restraintmask = '!@H=', ! Restrained atoms (Not protons)
 &end 
 &ewald
    skinnb = 2.0,           ! equal to pairlistdist (cutoff + skinnb)
    nbflag = 0,             !
 &end
