# Supplementary material for: Atomistic simulations reveal impacts of missense mutations on the structure and function of SynGAP1
Source: Brief Bioinform. 2024 Sep 23;25(6):bbae458. doi: 10.1093/bib/bbae458 (PMC11418247; doi:10.1093/bib/bbae458)
Supplement: supplementary_files [file supplementary_files.zip › supplementary_files/SI files/Solvent-simulations/Amber_input_files/min3_switch.conf]

Minimization 04 - Sidechains and Solvent
 &cntrl
   imin = 1,                        	! Minimization (Yes)
   ntmin = 0,                       	! Minimization Method (Steepest decent/Conjugate gradient)
   maxcyc = 2000,                  	! Maximum number of minimization cycles (2000 cycles)
   cut = 10,                         	! Non-bonding Cut-off (9 A)
   ntc = 1,                ! no SHAKE
   ntf = 1,                ! complete intereaction is calculated   
   tol = 0.00000005,	    		! equal to the rigid tolerance for NAmd
   dt = 0.002,		    		! timestep
   nsnb = 10,		    		! these two parameter is equalivent to stepspercycle
   iwrap = 1,		    		! wrap everything into one box (equal to wrapWater, wrapAll, wrapnearest)
   ntb = 1,                		! PBC (Constant Volume)
   ntr = 1,                		! Harmonic constraints in Cartesian space (On)
   restraint_wt = 100.0,    		! Positional restraints weight ( 10 kcal/mol-A^2)
   restraintmask = '@CA,N,C,O', 	! Restrained atoms (protein backbone)
 &end 
 &ewald
   skinnb = 2.0,           ! equal to pairlistdist (cutoff + skinnb)
   nbflag = 0,             !
 &end
