# Supplementary material for: Atomistic simulations reveal impacts of missense mutations on the structure and function of SynGAP1
Source: Brief Bioinform. 2024 Sep 23;25(6):bbae458. doi: 10.1093/bib/bbae458 (PMC11418247; doi:10.1093/bib/bbae458)
Supplement: supplementary_files [file supplementary_files.zip › supplementary_files/SI files/Solvent-simulations/lowest_energy_WT_model.pdb]

HEADER    NULL                                                NULL
TITLE     NULL                                                    
REMARK   4 NULL COMPLIES WITH FORMAT V. 2.
ATOM      1  N   LEU     1      52.881  13.189  62.934  1.00  0.00           N  
ATOM      2  CA  LEU     1      53.520  14.191  63.881  1.00  0.00           C  
ATOM      3  CB  LEU     1      54.697  14.936  63.244  1.00  0.00           C  
ATOM      4  CG  LEU     1      55.269  16.053  64.132  1.00  0.00           C  
ATOM      5  CD1 LEU     1      55.940  15.510  65.402  1.00  0.00           C  
ATOM      6  CD2 LEU     1      56.227  16.691  63.222  1.00  0.00           C  
ATOM      7  C   LEU     1      52.524  15.125  64.594  1.00  0.00           C  
ATOM      8  O   LEU     1      51.912  15.973  63.919  1.00  0.00           O  
ATOM      9  N   ASN     2      52.265  14.860  65.873  1.00  0.00           N  
ATOM     10  CA  ASN     2      51.191  15.372  66.708  1.00  0.00           C  
ATOM     11  CB  ASN     2      50.000  14.373  66.665  1.00  0.00           C  
ATOM     12  CG  ASN     2      48.811  14.884  67.491  1.00  0.00           C  
ATOM     13  OD1 ASN     2      48.684  14.673  68.699  1.00  0.00           O  
ATOM     14  ND2 ASN     2      47.893  15.484  66.843  1.00  0.00           N  
ATOM     15  C   ASN     2      51.736  15.600  68.116  1.00  0.00           C  
ATOM     16  O   ASN     2      52.565  14.876  68.652  1.00  0.00           O  
ATOM     17  N   LEU     3      51.330  16.718  68.675  1.00  0.00           N  
ATOM     18  CA  LEU     3      51.587  17.215  70.000  1.00  0.00           C  
ATOM     19  CB  LEU     3      52.415  18.499  69.898  1.00  0.00           C  
ATOM     20  CG  LEU     3      53.861  18.414  69.566  1.00  0.00           C  
ATOM     21  CD1 LEU     3      54.321  19.798  69.137  1.00  0.00           C  
ATOM     22  CD2 LEU     3      54.868  18.012  70.675  1.00  0.00           C  
ATOM     23  C   LEU     3      50.342  17.539  70.740  1.00  0.00           C  
ATOM     24  O   LEU     3      49.290  17.858  70.236  1.00  0.00           O  
ATOM     25  N   ASP     4      50.534  17.567  72.079  1.00  0.00           N  
ATOM     26  CA  ASP     4      49.496  17.901  73.054  1.00  0.00           C  
ATOM     27  CB  ASP     4      50.022  17.995  74.487  1.00  0.00           C  
ATOM     28  CG  ASP     4      50.311  16.579  75.112  1.00  0.00           C  
ATOM     29  OD1 ASP     4      49.409  15.722  75.270  1.00  0.00           O  
ATOM     30  OD2 ASP     4      51.477  16.279  75.367  1.00  0.00           O  
ATOM     31  C   ASP     4      48.838  19.256  72.697  1.00  0.00           C  
ATOM     32  O   ASP     4      49.555  20.193  72.440  1.00  0.00           O  
ATOM     33  N   GLU     5      47.515  19.407  72.729  1.00  0.00           N  
ATOM     34  CA  GLU     5      46.823  20.575  72.149  1.00  0.00           C  
ATOM     35  CB  GLU     5      45.351  20.241  71.943  1.00  0.00           C  
ATOM     36  CG  GLU     5      44.507  20.557  73.200  1.00  0.00           C  
ATOM     37  CD  GLU     5      43.211  19.740  73.441  1.00  0.00           C  
ATOM     38  OE1 GLU     5      43.276  18.542  73.969  1.00  0.00           O  
ATOM     39  OE2 GLU     5      42.076  20.141  73.105  1.00  0.00           O  
ATOM     40  C   GLU     5      47.091  21.920  72.947  1.00  0.00           C  
ATOM     41  O   GLU     5      46.873  23.007  72.366  1.00  0.00           O  
ATOM     42  N   ASP     6      47.556  21.975  74.209  1.00  0.00           N  
ATOM     43  CA  ASP     6      47.961  23.218  74.925  1.00  0.00           C  
ATOM     44  CB  ASP     6      47.386  23.256  76.329  1.00  0.00           C  
ATOM     45  CG  ASP     6      47.962  22.182  77.273  1.00  0.00           C  
ATOM     46  OD1 ASP     6      48.254  21.114  76.681  1.00  0.00           O  
ATOM     47  OD2 ASP     6      48.076  22.391  78.477  1.00  0.00           O  
ATOM     48  C   ASP     6      49.426  23.588  74.757  1.00  0.00           C  
ATOM     49  O   ASP     6      49.853  24.502  75.470  1.00  0.00           O  
ATOM     50  N   SER     7      50.171  22.960  73.862  1.00  0.00           N  
ATOM     51  CA  SER     7      51.531  23.315  73.514  1.00  0.00           C  
ATOM     52  CB  SER     7      52.100  22.444  72.376  1.00  0.00           C  
ATOM     53  OG  SER     7      52.071  21.077  72.762  1.00  0.00           O  
ATOM     54  C   SER     7      51.705  24.718  72.992  1.00  0.00           C  
ATOM     55  O   SER     7      50.788  25.236  72.319  1.00  0.00           O  
ATOM     56  N   ILE     8      52.840  25.427  73.225  1.00  0.00           N  
ATOM     57  CA  ILE     8      53.065  26.797  72.871  1.00  0.00           C  
ATOM     58  CB  ILE     8      53.069  27.733  74.200  1.00  0.00           C  
ATOM     59  CG2 ILE     8      53.537  29.124  73.855  1.00  0.00           C  
ATOM     60  CG1 ILE     8      51.605  27.879  74.743  1.00  0.00           C  
ATOM     61  CD1 ILE     8      51.474  28.698  76.017  1.00  0.00           C  
ATOM     62  C   ILE     8      54.340  26.908  71.973  1.00  0.00           C  
ATOM     63  O   ILE     8      55.473  26.856  72.480  1.00  0.00           O  
ATOM     64  N   ILE     9      54.222  26.853  70.679  1.00  0.00           N  
ATOM     65  CA  ILE     9      55.242  27.273  69.708  1.00  0.00           C  
ATOM     66  CB  ILE     9      54.873  26.600  68.372  1.00  0.00           C  
ATOM     67  CG2 ILE     9      55.754  27.194  67.215  1.00  0.00           C  
ATOM     68  CG1 ILE     9      55.020  25.040  68.251  1.00  0.00           C  
ATOM     69  CD1 ILE     9      54.275  24.165  69.239  1.00  0.00           C  
ATOM     70  C   ILE     9      55.346  28.773  69.589  1.00  0.00           C  
ATOM     71  O   ILE     9      54.329  29.444  69.683  1.00  0.00           O  
ATOM     72  N   LYS    10      56.535  29.309  69.590  1.00  0.00           N  
ATOM     73  CA  LYS    10      56.701  30.803  69.408  1.00  0.00           C  
ATOM     74  CB  LYS    10      56.503  31.645  70.672  1.00  0.00           C  
ATOM     75  CG  LYS    10      57.609  31.459  71.688  1.00  0.00           C  
ATOM     76  CD  LYS    10      57.198  32.113  73.017  1.00  0.00           C  
ATOM     77  CE  LYS    10      58.305  31.986  74.031  1.00  0.00           C  
ATOM     78  NZ  LYS    10      58.377  30.745  74.778  1.00  0.00           N  
ATOM     79  C   LYS    10      58.052  31.165  68.825  1.00  0.00           C  
ATOM     80  O   LYS    10      59.076  30.557  69.256  1.00  0.00           O  
ATOM     81  N   PRO    11      58.159  32.166  67.866  1.00  0.00           N  
ATOM     82  CD  PRO    11      57.003  32.868  67.337  1.00  0.00           C  
ATOM     83  CG  PRO    11      57.558  34.120  66.546  1.00  0.00           C  
ATOM     84  CB  PRO    11      59.082  33.874  66.370  1.00  0.00           C  
ATOM     85  CA  PRO    11      59.358  32.916  67.501  1.00  0.00           C  
ATOM     86  C   PRO    11      60.013  33.648  68.696  1.00  0.00           C  
ATOM     87  O   PRO    11      59.319  33.994  69.651  1.00  0.00           O  
ATOM     88  N   VAL    12      61.316  33.813  68.660  1.00  0.00           N  
ATOM     89  CA  VAL    12      62.059  34.550  69.771  1.00  0.00           C  
ATOM     90  CB  VAL    12      62.773  33.646  70.771  1.00  0.00           C  
ATOM     91  CG1 VAL    12      63.380  34.471  71.910  1.00  0.00           C  
ATOM     92  CG2 VAL    12      61.957  32.413  71.229  1.00  0.00           C  
ATOM     93  C   VAL    12      63.020  35.564  69.097  1.00  0.00           C  
ATOM     94  O   VAL    12      63.910  35.238  68.308  1.00  0.00           O  
ATOM     95  N   HID    13      62.869  36.849  69.452  1.00  0.00           N  
ATOM     96  CA  HID    13      63.626  38.026  68.892  1.00  0.00           C  
ATOM     97  CB  HID    13      62.929  39.297  69.412  1.00  0.00           C  
ATOM     98  CG  HID    13      63.458  40.496  68.716  1.00  0.00           C  
ATOM     99  ND1 HID    13      64.583  41.224  69.080  1.00  0.00           N  
ATOM    100  CE1 HID    13      64.707  42.310  68.284  1.00  0.00           C  
ATOM    101  NE2 HID    13      63.759  42.221  67.347  1.00  0.00           N  
ATOM    102  CD2 HID    13      63.044  41.041  67.541  1.00  0.00           C  
ATOM    103  C   HID    13      65.209  38.047  69.105  1.00  0.00           C  
ATOM    104  O   HID    13      65.672  37.697  70.185  1.00  0.00           O  
ATOM    105  N   SER    14      65.981  38.427  68.092  1.00  0.00           N  
ATOM    106  CA  SER    14      67.474  38.555  68.276  1.00  0.00           C  
ATOM    107  CB  SER    14      68.211  38.898  66.976  1.00  0.00           C  
ATOM    108  OG  SER    14      67.767  40.078  66.398  1.00  0.00           O  
ATOM    109  C   SER    14      68.083  39.364  69.371  1.00  0.00           C  
ATOM    110  O   SER    14      69.098  38.934  69.986  1.00  0.00           O  
ATOM    111  N   SER    15      67.384  40.415  69.833  1.00  0.00           N  
ATOM    112  CA  SER    15      67.812  41.356  70.874  1.00  0.00           C  
ATOM    113  CB  SER    15      66.862  42.517  71.039  1.00  0.00           C  
ATOM    114  OG  SER    15      65.594  42.040  71.432  1.00  0.00           O  
ATOM    115  C   SER    15      68.059  40.626  72.245  1.00  0.00           C  
ATOM    116  O   SER    15      68.659  41.231  73.103  1.00  0.00           O  
ATOM    117  N   ILE    16      67.606  39.410  72.425  1.00  0.00           N  
ATOM    118  CA  ILE    16      67.940  38.697  73.652  1.00  0.00           C  
ATOM    119  CB  ILE    16      66.606  38.606  74.463  1.00  0.00           C  
ATOM    120  CG2 ILE    16      66.244  40.064  74.944  1.00  0.00           C  
ATOM    121  CG1 ILE    16      65.383  38.067  73.645  1.00  0.00           C  
ATOM    122  CD1 ILE    16      64.251  37.573  74.593  1.00  0.00           C  
ATOM    123  C   ILE    16      68.498  37.270  73.478  1.00  0.00           C  
ATOM    124  O   ILE    16      68.396  36.356  74.324  1.00  0.00           O  
ATOM    125  N   LEU    17      69.076  37.070  72.340  1.00  0.00           N  
ATOM    126  CA  LEU    17      69.835  35.791  71.992  1.00  0.00           C  
ATOM    127  CB  LEU    17      68.946  34.870  71.183  1.00  0.00           C  
ATOM    128  CG  LEU    17      67.983  34.051  72.060  1.00  0.00           C  
ATOM    129  CD1 LEU    17      66.981  33.418  71.075  1.00  0.00           C  
ATOM    130  CD2 LEU    17      68.789  32.976  72.724  1.00  0.00           C  
ATOM    131  C   LEU    17      71.166  35.988  71.266  1.00  0.00           C  
ATOM    132  O   LEU    17      72.053  35.139  71.294  1.00  0.00           O  
ATOM    133  N   GLY    18      71.375  37.174  70.683  1.00  0.00           N  
ATOM    134  CA  GLY    18      72.552  37.382  69.757  1.00  0.00           C  
ATOM    135  C   GLY    18      72.696  36.522  68.518  1.00  0.00           C  
ATOM    136  O   GLY    18      73.865  36.176  68.140  1.00  0.00           O  
ATOM    137  N   GLN    19      71.545  36.190  67.891  1.00  0.00           N  
ATOM    138  CA  GLN    19      71.432  35.100  66.853  1.00  0.00           C  
ATOM    139  CB  GLN    19      71.680  33.688  67.514  1.00  0.00           C  
ATOM    140  CG  GLN    19      71.019  32.462  66.876  1.00  0.00           C  
ATOM    141  CD  GLN    19      71.814  31.152  67.323  1.00  0.00           C  
ATOM    142  OE1 GLN    19      72.912  30.858  66.829  1.00  0.00           O  
ATOM    143  NE2 GLN    19      71.283  30.335  68.253  1.00  0.00           N  
ATOM    144  C   GLN    19      70.060  35.373  66.208  1.00  0.00           C  
ATOM    145  O   GLN    19      69.063  35.575  66.901  1.00  0.00           O  
ATOM    146  N   GLU    20      70.003  35.383  64.872  1.00  0.00           N  
ATOM    147  CA  GLU    20      68.755  35.509  64.132  1.00  0.00           C  
ATOM    148  CB  GLU    20      68.926  36.166  62.730  1.00  0.00           C  
ATOM    149  CG  GLU    20      69.297  37.673  62.741  1.00  0.00           C  
ATOM    150  CD  GLU    20      70.675  37.962  63.389  1.00  0.00           C  
ATOM    151  OE1 GLU    20      70.679  38.674  64.411  1.00  0.00           O  
ATOM    152  OE2 GLU    20      71.699  37.502  62.924  1.00  0.00           O  
ATOM    153  C   GLU    20      67.971  34.198  64.062  1.00  0.00           C  
ATOM    154  O   GLU    20      68.544  33.101  64.136  1.00  0.00           O  
ATOM    155  N   PHE    21      66.659  34.358  63.780  1.00  0.00           N  
ATOM    156  CA  PHE    21      65.747  33.268  63.422  1.00  0.00           C  
ATOM    157  CB  PHE    21      65.771  32.907  61.914  1.00  0.00           C  
ATOM    158  CG  PHE    21      66.282  34.015  61.014  1.00  0.00           C  
ATOM    159  CD1 PHE    21      65.610  35.285  60.974  1.00  0.00           C  
ATOM    160  CE1 PHE    21      66.004  36.352  60.154  1.00  0.00           C  
ATOM    161  CZ  PHE    21      67.183  36.225  59.371  1.00  0.00           C  
ATOM    162  CE2 PHE    21      67.877  35.005  59.438  1.00  0.00           C  
ATOM    163  CD2 PHE    21      67.454  33.917  60.237  1.00  0.00           C  
ATOM    164  C   PHE    21      65.561  32.169  64.365  1.00  0.00           C  
ATOM    165  O   PHE    21      65.458  30.967  63.999  1.00  0.00           O  
ATOM    166  N   CYS    22      65.498  32.514  65.678  1.00  0.00           N  
ATOM    167  CA  CYS    22      65.223  31.606  66.775  1.00  0.00           C  
ATOM    168  CB  CYS    22      66.005  32.022  68.054  1.00  0.00           C  
ATOM    169  SG  CYS    22      66.012  30.658  69.254  1.00  0.00           S  
ATOM    170  C   CYS    22      63.754  31.390  66.924  1.00  0.00           C  
ATOM    171  O   CYS    22      62.993  32.352  66.860  1.00  0.00           O  
ATOM    172  N   PHE    23      63.311  30.189  67.368  1.00  0.00           N  
ATOM    173  CA  PHE    23      61.965  29.843  67.872  1.00  0.00           C  
ATOM    174  CB  PHE    23      61.085  29.403  66.707  1.00  0.00           C  
ATOM    175  CG  PHE    23      61.178  27.990  66.208  1.00  0.00           C  
ATOM    176  CD1 PHE    23      62.186  27.642  65.312  1.00  0.00           C  
ATOM    177  CE1 PHE    23      62.310  26.309  64.976  1.00  0.00           C  
ATOM    178  CZ  PHE    23      61.440  25.310  65.441  1.00  0.00           C  
ATOM    179  CE2 PHE    23      60.379  25.715  66.199  1.00  0.00           C  
ATOM    180  CD2 PHE    23      60.318  27.016  66.740  1.00  0.00           C  
ATOM    181  C   PHE    23      62.069  28.853  69.017  1.00  0.00           C  
ATOM    182  O   PHE    23      63.076  28.175  69.192  1.00  0.00           O  
ATOM    183  N   GLU    24      61.097  28.901  69.940  1.00  0.00           N  
ATOM    184  CA  GLU    24      60.945  28.125  71.169  1.00  0.00           C  
ATOM    185  CB  GLU    24      60.998  29.057  72.357  1.00  0.00           C  
ATOM    186  CG  GLU    24      61.226  28.324  73.690  1.00  0.00           C  
ATOM    187  CD  GLU    24      61.503  29.287  74.876  1.00  0.00           C  
ATOM    188  OE1 GLU    24      62.523  30.062  74.812  1.00  0.00           O  
ATOM    189  OE2 GLU    24      60.667  29.401  75.808  1.00  0.00           O  
ATOM    190  C   GLU    24      59.574  27.278  71.131  1.00  0.00           C  
ATOM    191  O   GLU    24      58.538  27.807  70.787  1.00  0.00           O  
ATOM    192  N   VAL    25      59.683  26.114  71.693  1.00  0.00           N  
ATOM    193  CA  VAL    25      58.623  25.092  71.624  1.00  0.00           C  
ATOM    194  CB  VAL    25      58.999  23.908  70.671  1.00  0.00           C  
ATOM    195  CG1 VAL    25      57.944  22.788  70.667  1.00  0.00           C  
ATOM    196  CG2 VAL    25      59.342  24.399  69.295  1.00  0.00           C  
ATOM    197  C   VAL    25      58.459  24.668  73.125  1.00  0.00           C  
ATOM    198  O   VAL    25      59.386  24.105  73.679  1.00  0.00           O  
ATOM    199  N   THR    26      57.236  24.762  73.675  1.00  0.00           N  
ATOM    200  CA  THR    26      56.945  24.366  75.074  1.00  0.00           C  
ATOM    201  CB  THR    26      56.727  25.681  75.867  1.00  0.00           C  
ATOM    202  CG2 THR    26      56.748  25.407  77.351  1.00  0.00           C  
ATOM    203  OG1 THR    26      57.810  26.577  75.756  1.00  0.00           O  
ATOM    204  C   THR    26      55.720  23.443  75.136  1.00  0.00           C  
ATOM    205  O   THR    26      54.621  23.791  74.696  1.00  0.00           O  
ATOM    206  N   THR    27      55.961  22.248  75.693  1.00  0.00           N  
ATOM    207  CA  THR    27      55.106  21.059  75.572  1.00  0.00           C  
ATOM    208  CB  THR    27      55.231  20.428  74.176  1.00  0.00           C  
ATOM    209  CG2 THR    27      56.532  19.649  73.968  1.00  0.00           C  
ATOM    210  OG1 THR    27      54.137  19.562  74.056  1.00  0.00           O  
ATOM    211  C   THR    27      55.195  20.103  76.850  1.00  0.00           C  
ATOM    212  O   THR    27      55.791  20.550  77.822  1.00  0.00           O  
ATOM    213  N   SER    28      54.578  18.960  76.871  1.00  0.00           N  
ATOM    214  CA  SER    28      54.564  17.983  78.022  1.00  0.00           C  
ATOM    215  CB  SER    28      53.606  16.860  77.772  1.00  0.00           C  
ATOM    216  OG  SER    28      52.294  17.348  77.564  1.00  0.00           O  
ATOM    217  C   SER    28      56.010  17.407  78.372  1.00  0.00           C  
ATOM    218  O   SER    28      56.418  17.255  79.499  1.00  0.00           O  
ATOM    219  N   SER    29      56.851  17.083  77.348  1.00  0.00           N  
ATOM    220  CA  SER    29      58.244  16.624  77.488  1.00  0.00           C  
ATOM    221  CB  SER    29      58.807  16.216  76.128  1.00  0.00           C  
ATOM    222  OG  SER    29      58.775  17.332  75.192  1.00  0.00           O  
ATOM    223  C   SER    29      59.189  17.771  78.005  1.00  0.00           C  
ATOM    224  O   SER    29      60.229  17.393  78.526  1.00  0.00           O  
ATOM    225  N   GLY    30      58.818  19.043  77.862  1.00  0.00           N  
ATOM    226  CA  GLY    30      59.734  20.172  78.188  1.00  0.00           C  
ATOM    227  C   GLY    30      59.686  21.419  77.288  1.00  0.00           C  
ATOM    228  O   GLY    30      58.626  21.838  76.775  1.00  0.00           O  
ATOM    229  N   THR    31      60.828  22.111  77.167  1.00  0.00           N  
ATOM    230  CA  THR    31      61.001  23.417  76.537  1.00  0.00           C  
ATOM    231  CB  THR    31      61.177  24.481  77.668  1.00  0.00           C  
ATOM    232  CG2 THR    31      61.430  25.894  77.050  1.00  0.00           C  
ATOM    233  OG1 THR    31      59.991  24.513  78.476  1.00  0.00           O  
ATOM    234  C   THR    31      62.297  23.445  75.643  1.00  0.00           C  
ATOM    235  O   THR    31      63.318  23.020  76.187  1.00  0.00           O  
ATOM    236  N   LYS    32      62.141  23.688  74.353  1.00  0.00           N  
ATOM    237  CA  LYS    32      63.388  23.618  73.408  1.00  0.00           C  
ATOM    238  CB  LYS    32      63.342  22.463  72.427  1.00  0.00           C  
ATOM    239  CG  LYS    32      63.296  21.093  73.127  1.00  0.00           C  
ATOM    240  CD  LYS    32      63.906  19.931  72.248  1.00  0.00           C  
ATOM    241  CE  LYS    32      63.254  18.576  72.536  1.00  0.00           C  
ATOM    242  NZ  LYS    32      63.473  18.198  73.907  1.00  0.00           N  
ATOM    243  C   LYS    32      63.365  24.889  72.550  1.00  0.00           C  
ATOM    244  O   LYS    32      62.295  25.397  72.258  1.00  0.00           O  
ATOM    245  N   CYS    33      64.557  25.447  72.192  1.00  0.00           N  
ATOM    246  CA  CYS    33      64.678  26.571  71.184  1.00  0.00           C  
ATOM    247  CB  CYS    33      65.060  27.896  71.797  1.00  0.00           C  
ATOM    248  SG  CYS    33      66.778  27.723  72.579  1.00  0.00           S  
ATOM    249  C   CYS    33      65.718  26.105  70.123  1.00  0.00           C  
ATOM    250  O   CYS    33      66.474  25.111  70.282  1.00  0.00           O  
ATOM    251  N   PHE    34      65.535  26.620  68.864  1.00  0.00           N  
ATOM    252  CA  PHE    34      66.133  26.148  67.655  1.00  0.00           C  
ATOM    253  CB  PHE    34      65.168  25.177  67.012  1.00  0.00           C  
ATOM    254  CG  PHE    34      64.648  24.057  67.851  1.00  0.00           C  
ATOM    255  CD1 PHE    34      65.283  22.851  67.780  1.00  0.00           C  
ATOM    256  CE1 PHE    34      64.774  21.727  68.404  1.00  0.00           C  
ATOM    257  CZ  PHE    34      63.465  21.845  69.016  1.00  0.00           C  
ATOM    258  CE2 PHE    34      62.819  23.035  69.079  1.00  0.00           C  
ATOM    259  CD2 PHE    34      63.409  24.182  68.484  1.00  0.00           C  
ATOM    260  C   PHE    34      66.460  27.465  66.843  1.00  0.00           C  
ATOM    261  O   PHE    34      65.696  28.431  66.881  1.00  0.00           O  
ATOM    262  N   ALA    35      67.579  27.563  66.183  1.00  0.00           N  
ATOM    263  CA  ALA    35      67.941  28.606  65.210  1.00  0.00           C  
ATOM    264  CB  ALA    35      69.415  29.034  65.457  1.00  0.00           C  
ATOM    265  C   ALA    35      67.880  28.065  63.709  1.00  0.00           C  
ATOM    266  O   ALA    35      68.826  27.513  63.143  1.00  0.00           O  
ATOM    267  N   CYS    36      66.800  28.418  63.025  1.00  0.00           N  
ATOM    268  CA  CYS    36      66.613  28.266  61.552  1.00  0.00           C  
ATOM    269  CB  CYS    36      65.171  28.459  61.230  1.00  0.00           C  
ATOM    270  SG  CYS    36      64.340  27.096  62.067  1.00  0.00           S  
ATOM    271  C   CYS    36      67.497  29.242  60.767  1.00  0.00           C  
ATOM    272  O   CYS    36      68.076  30.153  61.334  1.00  0.00           O  
ATOM    273  N   ARG    37      67.654  28.910  59.486  1.00  0.00           N  
ATOM    274  CA  ARG    37      68.648  29.628  58.628  1.00  0.00           C  
ATOM    275  CB  ARG    37      68.992  28.653  57.567  1.00  0.00           C  
ATOM    276  CG  ARG    37      70.087  27.773  57.999  1.00  0.00           C  
ATOM    277  CD  ARG    37      70.395  26.609  57.139  1.00  0.00           C  
ATOM    278  NE  ARG    37      71.700  26.057  57.429  1.00  0.00           N  
ATOM    279  CZ  ARG    37      71.939  24.824  57.899  1.00  0.00           C  
ATOM    280  NH1 ARG    37      71.028  23.935  58.181  1.00  0.00           N  
ATOM    281  NH2 ARG    37      73.208  24.464  58.201  1.00  0.00           N  
ATOM    282  C   ARG    37      68.112  30.999  58.035  1.00  0.00           C  
ATOM    283  O   ARG    37      68.803  31.975  57.799  1.00  0.00           O  
ATOM    284  N   SER    38      66.790  30.969  57.793  1.00  0.00           N  
ATOM    285  CA  SER    38      65.986  32.155  57.477  1.00  0.00           C  
ATOM    286  CB  SER    38      65.634  32.202  55.984  1.00  0.00           C  
ATOM    287  OG  SER    38      64.899  31.054  55.505  1.00  0.00           O  
ATOM    288  C   SER    38      64.698  32.203  58.286  1.00  0.00           C  
ATOM    289  O   SER    38      64.251  31.245  58.828  1.00  0.00           O  
ATOM    290  N   ALA    39      64.078  33.374  58.397  1.00  0.00           N  
ATOM    291  CA  ALA    39      62.794  33.587  58.925  1.00  0.00           C  
ATOM    292  CB  ALA    39      62.500  35.088  58.883  1.00  0.00           C  
ATOM    293  C   ALA    39      61.748  32.787  57.995  1.00  0.00           C  
ATOM    294  O   ALA    39      60.722  32.427  58.553  1.00  0.00           O  
ATOM    295  N   ALA    40      61.941  32.514  56.693  1.00  0.00           N  
ATOM    296  CA  ALA    40      61.124  31.583  55.939  1.00  0.00           C  
ATOM    297  CB  ALA    40      61.400  31.497  54.427  1.00  0.00           C  
ATOM    298  C   ALA    40      61.155  30.112  56.513  1.00  0.00           C  
ATOM    299  O   ALA    40      60.099  29.453  56.641  1.00  0.00           O  
ATOM    300  N   GLU    41      62.307  29.618  56.884  1.00  0.00           N  
ATOM    301  CA  GLU    41      62.473  28.272  57.386  1.00  0.00           C  
ATOM    302  CB  GLU    41      64.011  27.961  57.361  1.00  0.00           C  
ATOM    303  CG  GLU    41      64.233  26.505  57.714  1.00  0.00           C  
ATOM    304  CD  GLU    41      65.694  26.138  57.580  1.00  0.00           C  
ATOM    305  OE1 GLU    41      66.512  26.667  58.378  1.00  0.00           O  
ATOM    306  OE2 GLU    41      66.044  25.449  56.604  1.00  0.00           O  
ATOM    307  C   GLU    41      61.823  28.132  58.702  1.00  0.00           C  
ATOM    308  O   GLU    41      61.010  27.271  58.887  1.00  0.00           O  
ATOM    309  N   ARG    42      62.051  29.094  59.604  1.00  0.00           N  
ATOM    310  CA  ARG    42      61.433  29.231  60.986  1.00  0.00           C  
ATOM    311  CB  ARG    42      61.776  30.611  61.535  1.00  0.00           C  
ATOM    312  CG  ARG    42      61.113  30.861  62.924  1.00  0.00           C  
ATOM    313  CD  ARG    42      61.212  32.358  63.336  1.00  0.00           C  
ATOM    314  NE  ARG    42      60.331  33.174  62.451  1.00  0.00           N  
ATOM    315  CZ  ARG    42      60.376  34.455  62.253  1.00  0.00           C  
ATOM    316  NH1 ARG    42      61.345  35.191  62.757  1.00  0.00           N  
ATOM    317  NH2 ARG    42      59.392  35.032  61.627  1.00  0.00           N  
ATOM    318  C   ARG    42      59.886  29.173  60.898  1.00  0.00           C  
ATOM    319  O   ARG    42      59.264  28.429  61.630  1.00  0.00           O  
ATOM    320  N   ASP    43      59.281  30.012  60.018  1.00  0.00           N  
ATOM    321  CA  ASP    43      57.827  30.168  59.821  1.00  0.00           C  
ATOM    322  CB  ASP    43      57.587  31.382  58.929  1.00  0.00           C  
ATOM    323  CG  ASP    43      57.652  32.678  59.702  1.00  0.00           C  
ATOM    324  OD1 ASP    43      57.914  32.587  60.906  1.00  0.00           O  
ATOM    325  OD2 ASP    43      57.464  33.735  59.088  1.00  0.00           O  
ATOM    326  C   ASP    43      57.219  28.940  59.278  1.00  0.00           C  
ATOM    327  O   ASP    43      56.204  28.406  59.813  1.00  0.00           O  
ATOM    328  N   LYS    44      57.900  28.353  58.309  1.00  0.00           N  
ATOM    329  CA  LYS    44      57.558  27.066  57.724  1.00  0.00           C  
ATOM    330  CB  LYS    44      58.449  26.767  56.586  1.00  0.00           C  
ATOM    331  CG  LYS    44      58.255  25.393  55.971  1.00  0.00           C  
ATOM    332  CD  LYS    44      56.874  25.187  55.200  1.00  0.00           C  
ATOM    333  CE  LYS    44      56.794  23.732  54.798  1.00  0.00           C  
ATOM    334  NZ  LYS    44      57.467  23.421  53.547  1.00  0.00           N  
ATOM    335  C   LYS    44      57.572  25.964  58.888  1.00  0.00           C  
ATOM    336  O   LYS    44      56.560  25.258  59.069  1.00  0.00           O  
ATOM    337  N   TRP    45      58.625  25.973  59.690  1.00  0.00           N  
ATOM    338  CA  TRP    45      58.697  24.964  60.774  1.00  0.00           C  
ATOM    339  CB  TRP    45      60.103  24.920  61.363  1.00  0.00           C  
ATOM    340  CG  TRP    45      61.176  24.465  60.488  1.00  0.00           C  
ATOM    341  CD1 TRP    45      61.075  24.014  59.228  1.00  0.00           C  
ATOM    342  NE1 TRP    45      62.231  23.513  58.684  1.00  0.00           N  
ATOM    343  CE2 TRP    45      63.242  23.667  59.562  1.00  0.00           C  
ATOM    344  CZ2 TRP    45      64.586  23.430  59.456  1.00  0.00           C  
ATOM    345  CH2 TRP    45      65.366  23.302  60.611  1.00  0.00           C  
ATOM    346  CZ3 TRP    45      64.770  23.685  61.873  1.00  0.00           C  
ATOM    347  CE3 TRP    45      63.404  24.057  61.964  1.00  0.00           C  
ATOM    348  CD2 TRP    45      62.611  24.079  60.794  1.00  0.00           C  
ATOM    349  C   TRP    45      57.640  25.164  61.921  1.00  0.00           C  
ATOM    350  O   TRP    45      56.969  24.269  62.353  1.00  0.00           O  
ATOM    351  N   ILE    46      57.474  26.416  62.331  1.00  0.00           N  
ATOM    352  CA  ILE    46      56.350  26.904  63.146  1.00  0.00           C  
ATOM    353  CB  ILE    46      56.346  28.459  63.312  1.00  0.00           C  
ATOM    354  CG2 ILE    46      54.930  28.917  63.754  1.00  0.00           C  
ATOM    355  CG1 ILE    46      57.476  28.789  64.355  1.00  0.00           C  
ATOM    356  CD1 ILE    46      57.742  30.255  64.478  1.00  0.00           C  
ATOM    357  C   ILE    46      54.996  26.464  62.733  1.00  0.00           C  
ATOM    358  O   ILE    46      54.228  25.916  63.511  1.00  0.00           O  
ATOM    359  N   GLU    47      54.712  26.427  61.395  1.00  0.00           N  
ATOM    360  CA  GLU    47      53.508  26.009  60.826  1.00  0.00           C  
ATOM    361  CB  GLU    47      53.325  26.502  59.345  1.00  0.00           C  
ATOM    362  CG  GLU    47      52.223  25.840  58.520  1.00  0.00           C  
ATOM    363  CD  GLU    47      50.845  25.931  59.144  1.00  0.00           C  
ATOM    364  OE1 GLU    47      50.524  26.759  60.019  1.00  0.00           O  
ATOM    365  OE2 GLU    47      49.977  25.243  58.664  1.00  0.00           O  
ATOM    366  C   GLU    47      53.246  24.547  60.950  1.00  0.00           C  
ATOM    367  O   GLU    47      52.139  24.116  61.304  1.00  0.00           O  
ATOM    368  N   ASN    48      54.287  23.733  60.638  1.00  0.00           N  
ATOM    369  CA  ASN    48      54.268  22.323  60.830  1.00  0.00           C  
ATOM    370  CB  ASN    48      55.566  21.637  60.381  1.00  0.00           C  
ATOM    371  CG  ASN    48      56.062  21.718  58.931  1.00  0.00           C  
ATOM    372  OD1 ASN    48      55.304  21.912  58.002  1.00  0.00           O  
ATOM    373  ND2 ASN    48      57.386  21.537  58.662  1.00  0.00           N  
ATOM    374  C   ASN    48      54.060  21.938  62.278  1.00  0.00           C  
ATOM    375  O   ASN    48      53.160  21.076  62.462  1.00  0.00           O  
ATOM    376  N   LEU    49      54.790  22.480  63.181  1.00  0.00           N  
ATOM    377  CA  LEU    49      54.674  22.237  64.574  1.00  0.00           C  
ATOM    378  CB  LEU    49      55.960  22.723  65.262  1.00  0.00           C  
ATOM    379  CG  LEU    49      57.303  22.123  64.841  1.00  0.00           C  
ATOM    380  CD1 LEU    49      58.406  22.893  65.529  1.00  0.00           C  
ATOM    381  CD2 LEU    49      57.334  20.606  65.224  1.00  0.00           C  
ATOM    382  C   LEU    49      53.350  22.856  65.229  1.00  0.00           C  
ATOM    383  O   LEU    49      52.651  22.295  66.036  1.00  0.00           O  
ATOM    384  N   GLN    50      52.892  23.949  64.661  1.00  0.00           N  
ATOM    385  CA  GLN    50      51.601  24.520  64.930  1.00  0.00           C  
ATOM    386  CB  GLN    50      51.528  26.003  64.546  1.00  0.00           C  
ATOM    387  CG  GLN    50      50.182  26.459  65.101  1.00  0.00           C  
ATOM    388  CD  GLN    50      50.104  27.936  64.731  1.00  0.00           C  
ATOM    389  OE1 GLN    50      50.956  28.593  64.152  1.00  0.00           O  
ATOM    390  NE2 GLN    50      49.136  28.550  65.322  1.00  0.00           N  
ATOM    391  C   GLN    50      50.419  23.604  64.432  1.00  0.00           C  
ATOM    392  O   GLN    50      49.379  23.435  65.128  1.00  0.00           O  
ATOM    393  N   ARG    51      50.583  22.969  63.258  1.00  0.00           N  
ATOM    394  CA  ARG    51      49.611  22.002  62.710  1.00  0.00           C  
ATOM    395  CB  ARG    51      49.725  21.865  61.212  1.00  0.00           C  
ATOM    396  CG  ARG    51      48.531  21.261  60.389  1.00  0.00           C  
ATOM    397  CD  ARG    51      48.583  21.437  58.822  1.00  0.00           C  
ATOM    398  NE  ARG    51      48.618  22.846  58.450  1.00  0.00           N  
ATOM    399  CZ  ARG    51      47.739  23.362  57.637  1.00  0.00           C  
ATOM    400  NH1 ARG    51      46.656  22.770  57.082  1.00  0.00           N  
ATOM    401  NH2 ARG    51      47.902  24.577  57.201  1.00  0.00           N  
ATOM    402  C   ARG    51      49.712  20.676  63.484  1.00  0.00           C  
ATOM    403  O   ARG    51      48.746  19.948  63.472  1.00  0.00           O  
ATOM    404  N   ALA    52      50.850  20.303  64.061  1.00  0.00           N  
ATOM    405  CA  ALA    52      50.988  19.150  64.977  1.00  0.00           C  
ATOM    406  CB  ALA    52      52.521  18.915  65.269  1.00  0.00           C  
ATOM    407  C   ALA    52      50.151  19.409  66.271  1.00  0.00           C  
ATOM    408  O   ALA    52      49.698  18.369  66.882  1.00  0.00           O  
ATOM    409  N   VAL    53      49.928  20.654  66.731  1.00  0.00           N  
ATOM    410  CA  VAL    53      49.194  21.000  67.930  1.00  0.00           C  
ATOM    411  CB  VAL    53      49.778  22.283  68.483  1.00  0.00           C  
ATOM    412  CG1 VAL    53      48.966  22.872  69.705  1.00  0.00           C  
ATOM    413  CG2 VAL    53      51.214  21.971  68.997  1.00  0.00           C  
ATOM    414  C   VAL    53      47.719  21.160  67.622  1.00  0.00           C  
ATOM    415  O   VAL    53      46.865  21.053  68.439  1.00  0.00           O  
ATOM    416  N   LYS    54      47.368  21.429  66.380  1.00  0.00           N  
ATOM    417  CA  LYS    54      46.008  21.490  65.973  1.00  0.00           C  
ATOM    418  CB  LYS    54      45.580  22.964  65.902  1.00  0.00           C  
ATOM    419  CG  LYS    54      44.208  23.304  65.456  1.00  0.00           C  
ATOM    420  CD  LYS    54      43.792  24.799  65.344  1.00  0.00           C  
ATOM    421  CE  LYS    54      43.373  25.387  66.648  1.00  0.00           C  
ATOM    422  NZ  LYS    54      42.195  24.763  67.259  1.00  0.00           N  
ATOM    423  C   LYS    54      45.805  20.785  64.601  1.00  0.00           C  
ATOM    424  O   LYS    54      46.169  21.347  63.555  1.00  0.00           O  
ATOM    425  N   PRO    55      45.184  19.565  64.703  1.00  0.00           N  
ATOM    426  CD  PRO    55      45.117  18.703  65.913  1.00  0.00           C  
ATOM    427  CG  PRO    55      45.011  17.249  65.391  1.00  0.00           C  
ATOM    428  CB  PRO    55      44.313  17.441  64.049  1.00  0.00           C  
ATOM    429  CA  PRO    55      44.798  18.842  63.597  1.00  0.00           C  
ATOM    430  C   PRO    55      43.685  19.463  62.772  1.00  0.00           C  
ATOM    431  O   PRO    55      42.798  20.101  63.319  1.00  0.00           O  
ATOM    432  N   ASN    56      43.638  19.263  61.453  1.00  0.00           N  
ATOM    433  CA  ASN    56      42.593  19.704  60.554  1.00  0.00           C  
ATOM    434  CB  ASN    56      41.258  18.922  60.802  1.00  0.00           C  
ATOM    435  CG  ASN    56      41.393  17.319  60.798  1.00  0.00           C  
ATOM    436  OD1 ASN    56      41.772  16.763  59.781  1.00  0.00           O  
ATOM    437  ND2 ASN    56      41.158  16.654  61.880  1.00  0.00           N  
ATOM    438  C   ASN    56      42.471  21.238  60.553  1.00  0.00           C  
ATOM    439  O   ASN    56      41.403  21.809  60.509  1.00  0.00           O  
ATOM    440  N   LYS    57      43.652  21.916  60.549  1.00  0.00           N  
ATOM    441  CA  LYS    57      43.895  23.354  60.840  1.00  0.00           C  
ATOM    442  CB  LYS    57      45.389  23.638  61.073  1.00  0.00           C  
ATOM    443  CG  LYS    57      45.509  24.945  61.887  1.00  0.00           C  
ATOM    444  CD  LYS    57      46.956  25.067  62.454  1.00  0.00           C  
ATOM    445  CE  LYS    57      48.029  25.286  61.354  1.00  0.00           C  
ATOM    446  NZ  LYS    57      47.847  26.514  60.563  1.00  0.00           N  
ATOM    447  C   LYS    57      43.230  24.394  59.911  1.00  0.00           C  
ATOM    448  O   LYS    57      42.789  25.425  60.315  1.00  0.00           O  
ATOM    449  N   ASP    58      43.043  24.055  58.608  1.00  0.00           N  
ATOM    450  CA  ASP    58      42.385  24.790  57.575  1.00  0.00           C  
ATOM    451  CB  ASP    58      42.941  24.332  56.191  1.00  0.00           C  
ATOM    452  CG  ASP    58      44.414  24.675  55.993  1.00  0.00           C  
ATOM    453  OD1 ASP    58      44.948  25.593  56.667  1.00  0.00           O  
ATOM    454  OD2 ASP    58      44.985  23.968  55.187  1.00  0.00           O  
ATOM    455  C   ASP    58      40.821  24.577  57.575  1.00  0.00           C  
ATOM    456  O   ASP    58      40.083  25.491  57.184  1.00  0.00           O  
ATOM    457  N   ASN    59      40.360  23.468  58.122  1.00  0.00           N  
ATOM    458  CA  ASN    59      38.968  22.991  58.099  1.00  0.00           C  
ATOM    459  CB  ASN    59      38.861  21.545  57.630  1.00  0.00           C  
ATOM    460  CG  ASN    59      39.756  21.138  56.481  1.00  0.00           C  
ATOM    461  OD1 ASN    59      40.619  20.270  56.644  1.00  0.00           O  
ATOM    462  ND2 ASN    59      39.632  21.683  55.278  1.00  0.00           N  
ATOM    463  C   ASN    59      38.273  23.138  59.435  1.00  0.00           C  
ATOM    464  O   ASN    59      37.287  22.515  59.712  1.00  0.00           O  
ATOM    465  N   SER    60      38.825  23.988  60.340  1.00  0.00           N  
ATOM    466  CA  SER    60      38.235  24.141  61.609  1.00  0.00           C  
ATOM    467  CB  SER    60      38.624  23.026  62.517  1.00  0.00           C  
ATOM    468  OG  SER    60      40.026  23.128  62.624  1.00  0.00           O  
ATOM    469  C   SER    60      38.457  25.582  62.104  1.00  0.00           C  
ATOM    470  O   SER    60      39.384  26.308  61.671  1.00  0.00           O  
ATOM    471  N   ARG    61      37.679  25.926  63.095  1.00  0.00           N  
ATOM    472  CA  ARG    61      37.565  27.386  63.580  1.00  0.00           C  
ATOM    473  CB  ARG    61      36.225  27.629  64.275  1.00  0.00           C  
ATOM    474  CG  ARG    61      36.067  29.142  64.512  1.00  0.00           C  
ATOM    475  CD  ARG    61      34.736  29.661  65.087  1.00  0.00           C  
ATOM    476  NE  ARG    61      33.569  28.960  64.579  1.00  0.00           N  
ATOM    477  CZ  ARG    61      32.573  29.489  63.965  1.00  0.00           C  
ATOM    478  NH1 ARG    61      32.363  30.783  63.896  1.00  0.00           N  
ATOM    479  NH2 ARG    61      31.634  28.688  63.497  1.00  0.00           N  
ATOM    480  C   ARG    61      38.734  27.718  64.453  1.00  0.00           C  
ATOM    481  O   ARG    61      38.980  27.044  65.383  1.00  0.00           O  
ATOM    482  N   ARG    62      39.485  28.822  64.104  1.00  0.00           N  
ATOM    483  CA  ARG    62      40.737  29.178  64.818  1.00  0.00           C  
ATOM    484  CB  ARG    62      42.041  28.572  64.155  1.00  0.00           C  
ATOM    485  CG  ARG    62      42.194  28.832  62.628  1.00  0.00           C  
ATOM    486  CD  ARG    62      43.381  28.181  61.860  1.00  0.00           C  
ATOM    487  NE  ARG    62      43.314  28.653  60.450  1.00  0.00           N  
ATOM    488  CZ  ARG    62      42.421  28.382  59.452  1.00  0.00           C  
ATOM    489  NH1 ARG    62      41.206  28.005  59.582  1.00  0.00           N  
ATOM    490  NH2 ARG    62      42.679  28.746  58.189  1.00  0.00           N  
ATOM    491  C   ARG    62      40.851  30.744  64.877  1.00  0.00           C  
ATOM    492  O   ARG    62      39.871  31.397  64.539  1.00  0.00           O  
ATOM    493  N   VAL    63      42.051  31.330  65.305  1.00  0.00           N  
ATOM    494  CA  VAL    63      42.112  32.754  65.644  1.00  0.00           C  
ATOM    495  CB  VAL    63      42.003  32.971  67.197  1.00  0.00           C  
ATOM    496  CG1 VAL    63      42.441  34.373  67.658  1.00  0.00           C  
ATOM    497  CG2 VAL    63      40.576  32.771  67.654  1.00  0.00           C  
ATOM    498  C   VAL    63      43.487  33.246  65.172  1.00  0.00           C  
ATOM    499  O   VAL    63      44.492  32.716  65.612  1.00  0.00           O  
ATOM    500  N   ASP    64      43.535  34.366  64.374  1.00  0.00           N  
ATOM    501  CA  ASP    64      44.669  35.196  64.079  1.00  0.00           C  
ATOM    502  CB  ASP    64      44.255  36.162  62.951  1.00  0.00           C  
ATOM    503  CG  ASP    64      45.386  36.840  62.124  1.00  0.00           C  
ATOM    504  OD1 ASP    64      46.599  36.589  62.343  1.00  0.00           O  
ATOM    505  OD2 ASP    64      44.906  37.654  61.307  1.00  0.00           O  
ATOM    506  C   ASP    64      45.143  36.055  65.353  1.00  0.00           C  
ATOM    507  O   ASP    64      44.237  36.469  66.102  1.00  0.00           O  
ATOM    508  N   ASN    65      46.413  36.329  65.570  1.00  0.00           N  
ATOM    509  CA  ASN    65      46.828  37.142  66.787  1.00  0.00           C  
ATOM    510  CB  ASN    65      46.603  36.298  68.036  1.00  0.00           C  
ATOM    511  CG  ASN    65      47.274  36.733  69.270  1.00  0.00           C  
ATOM    512  OD1 ASN    65      47.632  37.915  69.515  1.00  0.00           O  
ATOM    513  ND2 ASN    65      47.437  35.805  70.147  1.00  0.00           N  
ATOM    514  C   ASN    65      48.325  37.528  66.652  1.00  0.00           C  
ATOM    515  O   ASN    65      49.193  36.690  66.504  1.00  0.00           O  
ATOM    516  N   VAL    66      48.579  38.845  66.721  1.00  0.00           N  
ATOM    517  CA  VAL    66      49.886  39.548  66.521  1.00  0.00           C  
ATOM    518  CB  VAL    66      50.410  39.313  65.063  1.00  0.00           C  
ATOM    519  CG1 VAL    66      49.588  39.902  63.978  1.00  0.00           C  
ATOM    520  CG2 VAL    66      51.869  39.759  64.781  1.00  0.00           C  
ATOM    521  C   VAL    66      49.955  41.025  66.952  1.00  0.00           C  
ATOM    522  O   VAL    66      48.940  41.701  66.839  1.00  0.00           O  
ATOM    523  N   LEU    67      51.023  41.504  67.579  1.00  0.00           N  
ATOM    524  CA  LEU    67      51.221  42.941  67.965  1.00  0.00           C  
ATOM    525  CB  LEU    67      51.194  43.039  69.496  1.00  0.00           C  
ATOM    526  CG  LEU    67      51.203  44.395  70.100  1.00  0.00           C  
ATOM    527  CD1 LEU    67      49.901  45.162  69.992  1.00  0.00           C  
ATOM    528  CD2 LEU    67      51.468  44.379  71.676  1.00  0.00           C  
ATOM    529  C   LEU    67      52.474  43.518  67.321  1.00  0.00           C  
ATOM    530  O   LEU    67      53.568  42.947  67.453  1.00  0.00           O  
ATOM    531  N   LYS    68      52.385  44.642  66.641  1.00  0.00           N  
ATOM    532  CA  LYS    68      53.484  45.182  65.813  1.00  0.00           C  
ATOM    533  CB  LYS    68      53.171  45.150  64.322  1.00  0.00           C  
ATOM    534  CG  LYS    68      53.124  43.877  63.514  1.00  0.00           C  
ATOM    535  CD  LYS    68      52.291  43.926  62.279  1.00  0.00           C  
ATOM    536  CE  LYS    68      52.267  42.518  61.680  1.00  0.00           C  
ATOM    537  NZ  LYS    68      51.819  42.648  60.341  1.00  0.00           N  
ATOM    538  C   LYS    68      53.631  46.638  66.195  1.00  0.00           C  
ATOM    539  O   LYS    68      52.663  47.326  66.501  1.00  0.00           O  
ATOM    540  N   LEU    69      54.879  47.110  66.234  1.00  0.00           N  
ATOM    541  CA  LEU    69      55.360  48.354  66.944  1.00  0.00           C  
ATOM    542  CB  LEU    69      55.177  48.284  68.484  1.00  0.00           C  
ATOM    543  CG  LEU    69      55.938  47.092  69.142  1.00  0.00           C  
ATOM    544  CD1 LEU    69      56.168  47.526  70.560  1.00  0.00           C  
ATOM    545  CD2 LEU    69      55.186  45.760  69.133  1.00  0.00           C  
ATOM    546  C   LEU    69      56.823  48.680  66.556  1.00  0.00           C  
ATOM    547  O   LEU    69      57.551  47.821  66.101  1.00  0.00           O  
ATOM    548  N   TRP    70      57.042  50.002  66.833  1.00  0.00           N  
ATOM    549  CA  TRP    70      58.310  50.583  66.471  1.00  0.00           C  
ATOM    550  CB  TRP    70      58.289  51.279  65.099  1.00  0.00           C  
ATOM    551  CG  TRP    70      57.857  50.519  63.919  1.00  0.00           C  
ATOM    552  CD1 TRP    70      58.726  49.849  63.138  1.00  0.00           C  
ATOM    553  NE1 TRP    70      58.064  49.113  62.183  1.00  0.00           N  
ATOM    554  CE2 TRP    70      56.716  49.045  62.439  1.00  0.00           C  
ATOM    555  CZ2 TRP    70      55.590  48.432  61.872  1.00  0.00           C  
ATOM    556  CH2 TRP    70      54.326  48.553  62.491  1.00  0.00           C  
ATOM    557  CZ3 TRP    70      54.189  49.335  63.621  1.00  0.00           C  
ATOM    558  CE3 TRP    70      55.242  50.098  64.046  1.00  0.00           C  
ATOM    559  CD2 TRP    70      56.521  49.921  63.500  1.00  0.00           C  
ATOM    560  C   TRP    70      58.630  51.640  67.558  1.00  0.00           C  
ATOM    561  O   TRP    70      57.951  52.650  67.642  1.00  0.00           O  
ATOM    562  N   ILE    71      59.631  51.372  68.453  1.00  0.00           N  
ATOM    563  CA  ILE    71      60.277  52.393  69.385  1.00  0.00           C  
ATOM    564  CB  ILE    71      60.972  51.798  70.649  1.00  0.00           C  
ATOM    565  CG2 ILE    71      61.736  52.914  71.385  1.00  0.00           C  
ATOM    566  CG1 ILE    71      60.015  51.094  71.569  1.00  0.00           C  
ATOM    567  CD1 ILE    71      60.676  49.983  72.349  1.00  0.00           C  
ATOM    568  C   ILE    71      61.175  53.294  68.612  1.00  0.00           C  
ATOM    569  O   ILE    71      62.213  52.779  68.159  1.00  0.00           O  
ATOM    570  N   ILE    72      60.872  54.560  68.435  1.00  0.00           N  
ATOM    571  CA  ILE    72      61.631  55.406  67.524  1.00  0.00           C  
ATOM    572  CB  ILE    72      60.606  56.174  66.650  1.00  0.00           C  
ATOM    573  CG2 ILE    72      61.410  57.190  65.780  1.00  0.00           C  
ATOM    574  CG1 ILE    72      59.667  55.285  65.773  1.00  0.00           C  
ATOM    575  CD1 ILE    72      58.861  56.022  64.713  1.00  0.00           C  
ATOM    576  C   ILE    72      62.651  56.280  68.280  1.00  0.00           C  
ATOM    577  O   ILE    72      63.799  56.402  67.747  1.00  0.00           O  
ATOM    578  N   GLU    73      62.368  56.907  69.412  1.00  0.00           N  
ATOM    579  CA  GLU    73      63.199  58.089  69.958  1.00  0.00           C  
ATOM    580  CB  GLU    73      63.417  59.281  68.973  1.00  0.00           C  
ATOM    581  CG  GLU    73      62.136  60.122  68.657  1.00  0.00           C  
ATOM    582  CD  GLU    73      62.339  61.358  67.801  1.00  0.00           C  
ATOM    583  OE1 GLU    73      63.225  62.200  68.088  1.00  0.00           O  
ATOM    584  OE2 GLU    73      61.469  61.615  66.893  1.00  0.00           O  
ATOM    585  C   GLU    73      62.694  58.550  71.271  1.00  0.00           C  
ATOM    586  O   GLU    73      61.525  58.387  71.602  1.00  0.00           O  
ATOM    587  N   ALA    74      63.582  59.175  72.075  1.00  0.00           N  
ATOM    588  CA  ALA    74      63.120  59.775  73.311  1.00  0.00           C  
ATOM    589  CB  ALA    74      63.161  58.856  74.570  1.00  0.00           C  
ATOM    590  C   ALA    74      63.856  61.068  73.583  1.00  0.00           C  
ATOM    591  O   ALA    74      65.038  61.117  73.411  1.00  0.00           O  
ATOM    592  N   ARG    75      63.058  62.057  74.136  1.00  0.00           N  
ATOM    593  CA  ARG    75      63.254  63.443  74.347  1.00  0.00           C  
ATOM    594  CB  ARG    75      62.155  64.230  73.486  1.00  0.00           C  
ATOM    595  CG  ARG    75      62.038  65.782  73.690  1.00  0.00           C  
ATOM    596  CD  ARG    75      61.189  66.506  72.629  1.00  0.00           C  
ATOM    597  NE  ARG    75      59.726  66.576  72.922  1.00  0.00           N  
ATOM    598  CZ  ARG    75      58.817  67.219  72.179  1.00  0.00           C  
ATOM    599  NH1 ARG    75      59.116  67.839  71.014  1.00  0.00           N  
ATOM    600  NH2 ARG    75      57.547  67.185  72.537  1.00  0.00           N  
ATOM    601  C   ARG    75      63.152  63.837  75.807  1.00  0.00           C  
ATOM    602  O   ARG    75      62.392  63.329  76.614  1.00  0.00           O  
ATOM    603  N   GLU    76      63.953  64.852  76.170  1.00  0.00           N  
ATOM    604  CA  GLU    76      64.155  65.380  77.555  1.00  0.00           C  
ATOM    605  CB  GLU    76      62.955  66.067  78.129  1.00  0.00           C  
ATOM    606  CG  GLU    76      62.838  66.729  79.541  1.00  0.00           C  
ATOM    607  CD  GLU    76      64.085  67.362  80.147  1.00  0.00           C  
ATOM    608  OE1 GLU    76      65.139  67.281  79.520  1.00  0.00           O  
ATOM    609  OE2 GLU    76      64.140  67.850  81.313  1.00  0.00           O  
ATOM    610  C   GLU    76      64.876  64.332  78.387  1.00  0.00           C  
ATOM    611  O   GLU    76      64.660  64.084  79.571  1.00  0.00           O  
ATOM    612  N   LEU    77      65.853  63.682  77.706  1.00  0.00           N  
ATOM    613  CA  LEU    77      66.882  62.841  78.319  1.00  0.00           C  
ATOM    614  CB  LEU    77      66.909  61.449  77.518  1.00  0.00           C  
ATOM    615  CG  LEU    77      65.777  60.424  77.875  1.00  0.00           C  
ATOM    616  CD1 LEU    77      64.364  60.879  77.653  1.00  0.00           C  
ATOM    617  CD2 LEU    77      66.015  59.066  77.190  1.00  0.00           C  
ATOM    618  C   LEU    77      68.296  63.525  78.190  1.00  0.00           C  
ATOM    619  O   LEU    77      68.658  64.113  77.182  1.00  0.00           O  
ATOM    620  N   PRO    78      69.105  63.439  79.256  1.00  0.00           N  
ATOM    621  CD  PRO    78      68.843  62.863  80.563  1.00  0.00           C  
ATOM    622  CG  PRO    78      70.135  62.741  81.300  1.00  0.00           C  
ATOM    623  CB  PRO    78      71.122  63.600  80.565  1.00  0.00           C  
ATOM    624  CA  PRO    78      70.433  64.128  79.325  1.00  0.00           C  
ATOM    625  C   PRO    78      71.342  63.855  78.102  1.00  0.00           C  
ATOM    626  O   PRO    78      71.349  62.695  77.607  1.00  0.00           O  
ATOM    627  N   PRO    79      71.990  64.889  77.493  1.00  0.00           N  
ATOM    628  CD  PRO    79      71.961  66.224  77.997  1.00  0.00           C  
ATOM    629  CG  PRO    79      72.615  67.076  76.925  1.00  0.00           C  
ATOM    630  CB  PRO    79      73.611  66.160  76.223  1.00  0.00           C  
ATOM    631  CA  PRO    79      73.055  64.787  76.502  1.00  0.00           C  
ATOM    632  C   PRO    79      74.211  63.782  76.757  1.00  0.00           C  
ATOM    633  O   PRO    79      74.502  63.382  77.906  1.00  0.00           O  
ATOM    634  N   LYS    80      74.861  63.373  75.607  1.00  0.00           N  
ATOM    635  CA  LYS    80      76.176  62.687  75.679  1.00  0.00           C  
ATOM    636  CB  LYS    80      77.166  63.535  76.533  1.00  0.00           C  
ATOM    637  CG  LYS    80      77.394  64.967  75.940  1.00  0.00           C  
ATOM    638  CD  LYS    80      78.707  65.520  76.432  1.00  0.00           C  
ATOM    639  CE  LYS    80      79.000  66.671  75.424  1.00  0.00           C  
ATOM    640  NZ  LYS    80      80.241  67.389  75.666  1.00  0.00           N  
ATOM    641  C   LYS    80      76.102  61.166  76.055  1.00  0.00           C  
ATOM    642  O   LYS    80      76.753  60.288  75.453  1.00  0.00           O  
ATOM    643  N   LYS    81      75.258  60.836  77.020  1.00  0.00           N  
ATOM    644  CA  LYS    81      74.764  59.514  77.449  1.00  0.00           C  
ATOM    645  CB  LYS    81      73.729  59.554  78.582  1.00  0.00           C  
ATOM    646  CG  LYS    81      74.139  60.340  79.808  1.00  0.00           C  
ATOM    647  CD  LYS    81      75.188  59.595  80.533  1.00  0.00           C  
ATOM    648  CE  LYS    81      75.722  60.128  81.840  1.00  0.00           C  
ATOM    649  NZ  LYS    81      76.590  61.301  81.664  1.00  0.00           N  
ATOM    650  C   LYS    81      74.144  58.725  76.234  1.00  0.00           C  
ATOM    651  O   LYS    81      73.202  59.178  75.560  1.00  0.00           O  
ATOM    652  N   ARG    82      74.417  57.430  76.237  1.00  0.00           N  
ATOM    653  CA  ARG    82      73.686  56.394  75.529  1.00  0.00           C  
ATOM    654  CB  ARG    82      74.561  55.303  74.915  1.00  0.00           C  
ATOM    655  CG  ARG    82      75.812  55.697  74.218  1.00  0.00           C  
ATOM    656  CD  ARG    82      76.530  54.512  73.558  1.00  0.00           C  
ATOM    657  NE  ARG    82      76.827  53.308  74.382  1.00  0.00           N  
ATOM    658  CZ  ARG    82      77.027  52.050  74.018  1.00  0.00           C  
ATOM    659  NH1 ARG    82      77.000  51.734  72.770  1.00  0.00           N  
ATOM    660  NH2 ARG    82      77.205  51.102  74.904  1.00  0.00           N  
ATOM    661  C   ARG    82      72.502  55.887  76.365  1.00  0.00           C  
ATOM    662  O   ARG    82      72.384  56.077  77.557  1.00  0.00           O  
ATOM    663  N   TYR    83      71.634  55.172  75.725  1.00  0.00           N  
ATOM    664  CA  TYR    83      70.406  54.568  76.241  1.00  0.00           C  
ATOM    665  CB  TYR    83      69.240  55.650  76.203  1.00  0.00           C  
ATOM    666  CG  TYR    83      69.501  56.976  76.885  1.00  0.00           C  
ATOM    667  CD1 TYR    83      69.141  57.161  78.238  1.00  0.00           C  
ATOM    668  CE1 TYR    83      69.460  58.386  78.942  1.00  0.00           C  
ATOM    669  CZ  TYR    83      70.080  59.447  78.260  1.00  0.00           C  
ATOM    670  OH  TYR    83      70.323  60.620  78.906  1.00  0.00           O  
ATOM    671  CE2 TYR    83      70.481  59.251  76.919  1.00  0.00           C  
ATOM    672  CD2 TYR    83      70.220  58.058  76.183  1.00  0.00           C  
ATOM    673  C   TYR    83      69.971  53.365  75.419  1.00  0.00           C  
ATOM    674  O   TYR    83      70.242  53.268  74.190  1.00  0.00           O  
ATOM    675  N   TYR    84      69.076  52.590  75.989  1.00  0.00           N  
ATOM    676  CA  TYR    84      68.272  51.734  75.168  1.00  0.00           C  
ATOM    677  CB  TYR    84      69.007  50.398  75.003  1.00  0.00           C  
ATOM    678  CG  TYR    84      69.442  49.609  76.250  1.00  0.00           C  
ATOM    679  CD1 TYR    84      70.833  49.789  76.730  1.00  0.00           C  
ATOM    680  CE1 TYR    84      71.213  49.284  77.942  1.00  0.00           C  
ATOM    681  CZ  TYR    84      70.309  48.525  78.680  1.00  0.00           C  
ATOM    682  OH  TYR    84      70.737  47.827  79.752  1.00  0.00           O  
ATOM    683  CE2 TYR    84      69.003  48.176  78.146  1.00  0.00           C  
ATOM    684  CD2 TYR    84      68.535  48.749  76.985  1.00  0.00           C  
ATOM    685  C   TYR    84      66.926  51.523  75.986  1.00  0.00           C  
ATOM    686  O   TYR    84      66.672  51.969  77.106  1.00  0.00           O  
ATOM    687  N   CYS    85      65.959  50.857  75.417  1.00  0.00           N  
ATOM    688  CA  CYS    85      64.628  50.562  75.969  1.00  0.00           C  
ATOM    689  CB  CYS    85      63.575  51.248  75.041  1.00  0.00           C  
ATOM    690  SG  CYS    85      61.902  51.375  75.876  1.00  0.00           S  
ATOM    691  C   CYS    85      64.282  49.052  75.907  1.00  0.00           C  
ATOM    692  O   CYS    85      64.364  48.446  74.843  1.00  0.00           O  
ATOM    693  N   GLU    86      64.006  48.383  77.000  1.00  0.00           N  
ATOM    694  CA  GLU    86      63.509  47.036  77.128  1.00  0.00           C  
ATOM    695  CB  GLU    86      63.703  46.381  78.537  1.00  0.00           C  
ATOM    696  CG  GLU    86      65.186  46.516  78.958  1.00  0.00           C  
ATOM    697  CD  GLU    86      65.408  45.997  80.343  1.00  0.00           C  
ATOM    698  OE1 GLU    86      64.411  45.974  81.125  1.00  0.00           O  
ATOM    699  OE2 GLU    86      66.605  45.589  80.652  1.00  0.00           O  
ATOM    700  C   GLU    86      62.031  47.018  76.677  1.00  0.00           C  
ATOM    701  O   GLU    86      61.424  48.035  76.561  1.00  0.00           O  
ATOM    702  N   LEU    87      61.554  45.793  76.413  1.00  0.00           N  
ATOM    703  CA  LEU    87      60.118  45.468  76.218  1.00  0.00           C  
ATOM    704  CB  LEU    87      59.863  45.149  74.716  1.00  0.00           C  
ATOM    705  CG  LEU    87      60.314  46.274  73.690  1.00  0.00           C  
ATOM    706  CD1 LEU    87      61.746  46.594  73.263  1.00  0.00           C  
ATOM    707  CD2 LEU    87      59.499  46.093  72.440  1.00  0.00           C  
ATOM    708  C   LEU    87      59.714  44.203  76.950  1.00  0.00           C  
ATOM    709  O   LEU    87      60.462  43.250  76.794  1.00  0.00           O  
ATOM    710  N   CYS    88      58.523  44.125  77.526  1.00  0.00           N  
ATOM    711  CA  CYS    88      58.261  43.214  78.625  1.00  0.00           C  
ATOM    712  CB  CYS    88      59.024  43.796  79.938  1.00  0.00           C  
ATOM    713  SG  CYS    88      58.402  43.119  81.493  1.00  0.00           S  
ATOM    714  C   CYS    88      56.791  42.968  78.854  1.00  0.00           C  
ATOM    715  O   CYS    88      55.965  43.856  78.729  1.00  0.00           O  
ATOM    716  N   LEU    89      56.375  41.726  79.181  1.00  0.00           N  
ATOM    717  CA  LEU    89      55.058  41.382  79.603  1.00  0.00           C  
ATOM    718  CB  LEU    89      54.479  40.455  78.480  1.00  0.00           C  
ATOM    719  CG  LEU    89      54.316  41.022  77.079  1.00  0.00           C  
ATOM    720  CD1 LEU    89      53.846  39.946  76.056  1.00  0.00           C  
ATOM    721  CD2 LEU    89      53.223  42.134  77.068  1.00  0.00           C  
ATOM    722  C   LEU    89      54.990  40.685  80.975  1.00  0.00           C  
ATOM    723  O   LEU    89      55.512  39.558  81.082  1.00  0.00           O  
ATOM    724  N   ASP    90      54.325  41.261  81.928  1.00  0.00           N  
ATOM    725  CA  ASP    90      54.280  40.837  83.357  1.00  0.00           C  
ATOM    726  CB  ASP    90      52.968  40.004  83.544  1.00  0.00           C  
ATOM    727  CG  ASP    90      51.730  40.880  83.577  1.00  0.00           C  
ATOM    728  OD1 ASP    90      51.859  42.107  83.558  1.00  0.00           O  
ATOM    729  OD2 ASP    90      50.588  40.394  83.720  1.00  0.00           O  
ATOM    730  C   ASP    90      55.601  40.192  83.935  1.00  0.00           C  
ATOM    731  O   ASP    90      55.667  39.046  84.264  1.00  0.00           O  
ATOM    732  N   ASP    91      56.595  41.089  84.003  1.00  0.00           N  
ATOM    733  CA  ASP    91      57.976  40.896  84.542  1.00  0.00           C  
ATOM    734  CB  ASP    91      57.973  40.301  85.981  1.00  0.00           C  
ATOM    735  CG  ASP    91      57.129  41.121  86.944  1.00  0.00           C  
ATOM    736  OD1 ASP    91      57.195  42.368  87.012  1.00  0.00           O  
ATOM    737  OD2 ASP    91      56.295  40.503  87.595  1.00  0.00           O  
ATOM    738  C   ASP    91      58.935  40.175  83.633  1.00  0.00           C  
ATOM    739  O   ASP    91      60.182  40.384  83.772  1.00  0.00           O  
ATOM    740  N   MET    92      58.299  39.245  82.824  1.00  0.00           N  
ATOM    741  CA  MET    92      59.108  38.553  81.785  1.00  0.00           C  
ATOM    742  CB  MET    92      58.347  37.294  81.177  1.00  0.00           C  
ATOM    743  CG  MET    92      59.094  36.611  80.033  1.00  0.00           C  
ATOM    744  SD  MET    92      58.203  35.246  79.204  1.00  0.00           S  
ATOM    745  CE  MET    92      58.152  34.095  80.603  1.00  0.00           C  
ATOM    746  C   MET    92      59.628  39.587  80.716  1.00  0.00           C  
ATOM    747  O   MET    92      58.827  40.376  80.168  1.00  0.00           O  
ATOM    748  N   LEU    93      60.870  39.558  80.485  1.00  0.00           N  
ATOM    749  CA  LEU    93      61.439  40.283  79.348  1.00  0.00           C  
ATOM    750  CB  LEU    93      63.001  40.324  79.630  1.00  0.00           C  
ATOM    751  CG  LEU    93      63.975  40.749  78.533  1.00  0.00           C  
ATOM    752  CD1 LEU    93      63.816  42.287  78.097  1.00  0.00           C  
ATOM    753  CD2 LEU    93      65.335  40.336  78.983  1.00  0.00           C  
ATOM    754  C   LEU    93      61.204  39.543  77.965  1.00  0.00           C  
ATOM    755  O   LEU    93      61.465  38.347  77.957  1.00  0.00           O  
ATOM    756  N   TYR    94      60.966  40.340  76.906  1.00  0.00           N  
ATOM    757  CA  TYR    94      60.889  39.862  75.548  1.00  0.00           C  
ATOM    758  CB  TYR    94      59.381  40.124  75.113  1.00  0.00           C  
ATOM    759  CG  TYR    94      58.395  39.055  75.365  1.00  0.00           C  
ATOM    760  CD1 TYR    94      58.018  38.654  76.664  1.00  0.00           C  
ATOM    761  CE1 TYR    94      57.017  37.677  76.915  1.00  0.00           C  
ATOM    762  CZ  TYR    94      56.358  37.041  75.833  1.00  0.00           C  
ATOM    763  OH  TYR    94      55.451  36.070  75.959  1.00  0.00           O  
ATOM    764  CE2 TYR    94      56.731  37.399  74.556  1.00  0.00           C  
ATOM    765  CD2 TYR    94      57.693  38.462  74.281  1.00  0.00           C  
ATOM    766  C   TYR    94      61.846  40.462  74.516  1.00  0.00           C  
ATOM    767  O   TYR    94      61.969  39.767  73.531  1.00  0.00           O  
ATOM    768  N   ALA    95      62.482  41.689  74.626  1.00  0.00           N  
ATOM    769  CA  ALA    95      63.323  42.314  73.592  1.00  0.00           C  
ATOM    770  CB  ALA    95      62.456  42.472  72.303  1.00  0.00           C  
ATOM    771  C   ALA    95      63.829  43.683  74.019  1.00  0.00           C  
ATOM    772  O   ALA    95      63.543  44.126  75.157  1.00  0.00           O  
ATOM    773  N   ARG    96      64.685  44.248  73.257  1.00  0.00           N  
ATOM    774  CA  ARG    96      65.414  45.492  73.585  1.00  0.00           C  
ATOM    775  CB  ARG    96      66.366  45.302  74.764  1.00  0.00           C  
ATOM    776  CG  ARG    96      67.403  44.155  74.586  1.00  0.00           C  
ATOM    777  CD  ARG    96      68.314  43.949  75.799  1.00  0.00           C  
ATOM    778  NE  ARG    96      69.103  42.724  75.598  1.00  0.00           N  
ATOM    779  CZ  ARG    96      69.379  41.724  76.385  1.00  0.00           C  
ATOM    780  NH1 ARG    96      69.143  41.809  77.673  1.00  0.00           N  
ATOM    781  NH2 ARG    96      69.895  40.681  75.854  1.00  0.00           N  
ATOM    782  C   ARG    96      66.051  46.148  72.373  1.00  0.00           C  
ATOM    783  O   ARG    96      66.550  45.454  71.470  1.00  0.00           O  
ATOM    784  N   THR    97      65.958  47.463  72.344  1.00  0.00           N  
ATOM    785  CA  THR    97      66.679  48.253  71.264  1.00  0.00           C  
ATOM    786  CB  THR    97      66.222  49.760  71.392  1.00  0.00           C  
ATOM    787  CG2 THR    97      64.727  49.958  71.225  1.00  0.00           C  
ATOM    788  OG1 THR    97      66.533  50.280  72.647  1.00  0.00           O  
ATOM    789  C   THR    97      68.129  48.095  71.291  1.00  0.00           C  
ATOM    790  O   THR    97      68.785  47.585  72.199  1.00  0.00           O  
ATOM    791  N   THR    98      68.720  48.617  70.180  1.00  0.00           N  
ATOM    792  CA  THR    98      70.203  48.915  70.266  1.00  0.00           C  
ATOM    793  CB  THR    98      70.801  49.227  68.909  1.00  0.00           C  
ATOM    794  CG2 THR    98      70.438  48.097  67.940  1.00  0.00           C  
ATOM    795  OG1 THR    98      70.261  50.393  68.297  1.00  0.00           O  
ATOM    796  C   THR    98      70.506  49.947  71.312  1.00  0.00           C  
ATOM    797  O   THR    98      69.590  50.653  71.705  1.00  0.00           O  
ATOM    798  N   SER    99      71.779  50.021  71.776  1.00  0.00           N  
ATOM    799  CA  SER    99      72.307  51.111  72.597  1.00  0.00           C  
ATOM    800  CB  SER    99      73.255  50.768  73.808  1.00  0.00           C  
ATOM    801  OG  SER    99      73.608  51.877  74.596  1.00  0.00           O  
ATOM    802  C   SER    99      72.848  52.230  71.676  1.00  0.00           C  
ATOM    803  O   SER    99      73.565  51.967  70.773  1.00  0.00           O  
ATOM    804  N   LYS   100      72.444  53.504  71.886  1.00  0.00           N  
ATOM    805  CA  LYS   100      72.619  54.648  71.009  1.00  0.00           C  
ATOM    806  CB  LYS   100      71.452  54.747  69.995  1.00  0.00           C  
ATOM    807  CG  LYS   100      71.377  53.740  68.894  1.00  0.00           C  
ATOM    808  CD  LYS   100      72.513  53.574  67.855  1.00  0.00           C  
ATOM    809  CE  LYS   100      72.448  52.285  67.084  1.00  0.00           C  
ATOM    810  NZ  LYS   100      71.494  52.326  66.037  1.00  0.00           N  
ATOM    811  C   LYS   100      72.745  55.946  71.838  1.00  0.00           C  
ATOM    812  O   LYS   100      72.011  56.101  72.838  1.00  0.00           O  
ATOM    813  N   PRO   101      73.628  56.955  71.490  1.00  0.00           N  
ATOM    814  CD  PRO   101      74.487  56.952  70.259  1.00  0.00           C  
ATOM    815  CG  PRO   101      75.221  58.306  70.183  1.00  0.00           C  
ATOM    816  CB  PRO   101      75.107  58.725  71.671  1.00  0.00           C  
ATOM    817  CA  PRO   101      73.792  58.235  72.205  1.00  0.00           C  
ATOM    818  C   PRO   101      72.625  59.275  71.939  1.00  0.00           C  
ATOM    819  O   PRO   101      72.087  59.372  70.832  1.00  0.00           O  
ATOM    820  N   ARG   102      72.413  60.141  72.952  1.00  0.00           N  
ATOM    821  CA  ARG   102      71.704  61.403  72.678  1.00  0.00           C  
ATOM    822  CB  ARG   102      71.494  62.197  73.955  1.00  0.00           C  
ATOM    823  CG  ARG   102      70.442  63.255  73.726  1.00  0.00           C  
ATOM    824  CD  ARG   102      70.917  64.522  73.051  1.00  0.00           C  
ATOM    825  NE  ARG   102      70.370  65.738  73.713  1.00  0.00           N  
ATOM    826  CZ  ARG   102      70.714  66.981  73.364  1.00  0.00           C  
ATOM    827  NH1 ARG   102      71.455  67.309  72.320  1.00  0.00           N  
ATOM    828  NH2 ARG   102      70.144  67.948  74.003  1.00  0.00           N  
ATOM    829  C   ARG   102      72.495  62.205  71.563  1.00  0.00           C  
ATOM    830  O   ARG   102      73.733  62.270  71.626  1.00  0.00           O  
ATOM    831  N   SER   103      71.787  62.697  70.541  1.00  0.00           N  
ATOM    832  CA  SER   103      72.497  63.318  69.340  1.00  0.00           C  
ATOM    833  CB  SER   103      71.536  63.454  68.193  1.00  0.00           C  
ATOM    834  OG  SER   103      72.144  64.075  67.072  1.00  0.00           O  
ATOM    835  C   SER   103      72.953  64.714  69.707  1.00  0.00           C  
ATOM    836  O   SER   103      72.334  65.465  70.389  1.00  0.00           O  
ATOM    837  N   ALA   104      74.134  65.142  69.299  1.00  0.00           N  
ATOM    838  CA  ALA   104      74.534  66.561  69.330  1.00  0.00           C  
ATOM    839  CB  ALA   104      76.021  66.787  69.307  1.00  0.00           C  
ATOM    840  C   ALA   104      73.751  67.434  68.211  1.00  0.00           C  
ATOM    841  O   ALA   104      73.396  68.589  68.526  1.00  0.00           O  
ATOM    842  N   SER   105      73.752  66.941  66.952  1.00  0.00           N  
ATOM    843  CA  SER   105      73.090  67.547  65.794  1.00  0.00           C  
ATOM    844  CB  SER   105      73.728  66.989  64.473  1.00  0.00           C  
ATOM    845  OG  SER   105      75.182  66.931  64.484  1.00  0.00           O  
ATOM    846  C   SER   105      71.620  67.341  65.846  1.00  0.00           C  
ATOM    847  O   SER   105      71.047  66.580  65.046  1.00  0.00           O  
ATOM    848  N   GLY   106      70.967  67.835  66.852  1.00  0.00           N  
ATOM    849  CA  GLY   106      69.659  67.428  67.319  1.00  0.00           C  
ATOM    850  C   GLY   106      69.577  67.315  68.819  1.00  0.00           C  
ATOM    851  O   GLY   106      70.475  67.892  69.488  1.00  0.00           O  
ATOM    852  N   ASP   107      68.557  66.734  69.326  1.00  0.00           N  
ATOM    853  CA  ASP   107      68.244  66.837  70.762  1.00  0.00           C  
ATOM    854  CB  ASP   107      67.559  68.167  71.102  1.00  0.00           C  
ATOM    855  CG  ASP   107      66.524  68.843  70.142  1.00  0.00           C  
ATOM    856  OD1 ASP   107      65.810  68.088  69.480  1.00  0.00           O  
ATOM    857  OD2 ASP   107      66.383  70.098  70.047  1.00  0.00           O  
ATOM    858  C   ASP   107      67.515  65.627  71.376  1.00  0.00           C  
ATOM    859  O   ASP   107      67.283  65.504  72.610  1.00  0.00           O  
ATOM    860  N   THR   108      67.231  64.606  70.625  1.00  0.00           N  
ATOM    861  CA  THR   108      66.811  63.242  71.097  1.00  0.00           C  
ATOM    862  CB  THR   108      65.475  62.788  70.481  1.00  0.00           C  
ATOM    863  CG2 THR   108      64.458  63.927  70.645  1.00  0.00           C  
ATOM    864  OG1 THR   108      65.691  62.571  69.092  1.00  0.00           O  
ATOM    865  C   THR   108      67.863  62.200  70.981  1.00  0.00           C  
ATOM    866  O   THR   108      68.933  62.428  70.325  1.00  0.00           O  
ATOM    867  N   VAL   109      67.660  61.016  71.595  1.00  0.00           N  
ATOM    868  CA  VAL   109      68.342  59.760  71.316  1.00  0.00           C  
ATOM    869  CB  VAL   109      68.777  59.045  72.633  1.00  0.00           C  
ATOM    870  CG1 VAL   109      67.666  58.946  73.671  1.00  0.00           C  
ATOM    871  CG2 VAL   109      69.421  57.658  72.297  1.00  0.00           C  
ATOM    872  C   VAL   109      67.329  58.900  70.575  1.00  0.00           C  
ATOM    873  O   VAL   109      66.148  58.857  70.811  1.00  0.00           O  
ATOM    874  N   PHE   110      67.843  58.328  69.451  1.00  0.00           N  
ATOM    875  CA  PHE   110      66.996  57.769  68.348  1.00  0.00           C  
ATOM    876  CB  PHE   110      67.010  58.689  67.189  1.00  0.00           C  
ATOM    877  CG  PHE   110      66.194  58.328  65.908  1.00  0.00           C  
ATOM    878  CD1 PHE   110      66.563  57.243  65.092  1.00  0.00           C  
ATOM    879  CE1 PHE   110      65.853  56.954  64.006  1.00  0.00           C  
ATOM    880  CZ  PHE   110      64.740  57.689  63.690  1.00  0.00           C  
ATOM    881  CE2 PHE   110      64.355  58.783  64.494  1.00  0.00           C  
ATOM    882  CD2 PHE   110      65.012  59.040  65.664  1.00  0.00           C  
ATOM    883  C   PHE   110      67.449  56.409  68.001  1.00  0.00           C  
ATOM    884  O   PHE   110      68.622  56.090  67.861  1.00  0.00           O  
ATOM    885  N   TRP   111      66.462  55.496  67.777  1.00  0.00           N  
ATOM    886  CA  TRP   111      66.618  54.117  67.403  1.00  0.00           C  
ATOM    887  CB  TRP   111      66.063  53.290  68.581  1.00  0.00           C  
ATOM    888  CG  TRP   111      66.536  53.381  69.993  1.00  0.00           C  
ATOM    889  CD1 TRP   111      67.655  52.816  70.498  1.00  0.00           C  
ATOM    890  NE1 TRP   111      67.877  53.133  71.814  1.00  0.00           N  
ATOM    891  CE2 TRP   111      66.861  53.906  72.237  1.00  0.00           C  
ATOM    892  CZ2 TRP   111      66.657  54.510  73.486  1.00  0.00           C  
ATOM    893  CH2 TRP   111      65.512  55.317  73.629  1.00  0.00           C  
ATOM    894  CZ3 TRP   111      64.587  55.486  72.619  1.00  0.00           C  
ATOM    895  CE3 TRP   111      64.796  54.885  71.368  1.00  0.00           C  
ATOM    896  CD2 TRP   111      65.996  54.125  71.107  1.00  0.00           C  
ATOM    897  C   TRP   111      65.893  53.776  66.015  1.00  0.00           C  
ATOM    898  O   TRP   111      66.586  53.232  65.150  1.00  0.00           O  
ATOM    899  N   GLY   112      64.590  53.936  65.995  1.00  0.00           N  
ATOM    900  CA  GLY   112      63.700  53.559  64.867  1.00  0.00           C  
ATOM    901  C   GLY   112      63.655  52.041  64.632  1.00  0.00           C  
ATOM    902  O   GLY   112      63.919  51.587  63.473  1.00  0.00           O  
ATOM    903  N   GLU   113      63.208  51.277  65.637  1.00  0.00           N  
ATOM    904  CA  GLU   113      63.388  49.771  65.558  1.00  0.00           C  
ATOM    905  CB  GLU   113      64.243  49.339  66.734  1.00  0.00           C  
ATOM    906  CG  GLU   113      65.634  49.994  66.633  1.00  0.00           C  
ATOM    907  CD  GLU   113      66.793  49.375  67.467  1.00  0.00           C  
ATOM    908  OE1 GLU   113      66.755  48.140  67.820  1.00  0.00           O  
ATOM    909  OE2 GLU   113      67.728  50.154  67.777  1.00  0.00           O  
ATOM    910  C   GLU   113      62.040  49.155  65.760  1.00  0.00           C  
ATOM    911  O   GLU   113      61.203  49.608  66.601  1.00  0.00           O  
ATOM    912  N   HID   114      61.893  48.157  64.910  1.00  0.00           N  
ATOM    913  CA  HID   114      60.659  47.383  64.731  1.00  0.00           C  
ATOM    914  CB  HID   114      60.611  46.992  63.273  1.00  0.00           C  
ATOM    915  CG  HID   114      59.467  46.066  63.001  1.00  0.00           C  
ATOM    916  ND1 HID   114      58.205  46.148  63.535  1.00  0.00           N  
ATOM    917  CE1 HID   114      57.505  45.110  63.098  1.00  0.00           C  
ATOM    918  NE2 HID   114      58.246  44.355  62.226  1.00  0.00           N  
ATOM    919  CD2 HID   114      59.470  44.998  62.160  1.00  0.00           C  
ATOM    920  C   HID   114      60.700  46.152  65.621  1.00  0.00           C  
ATOM    921  O   HID   114      61.679  45.506  65.793  1.00  0.00           O  
ATOM    922  N   PHE   115      59.602  45.838  66.343  1.00  0.00           N  
ATOM    923  CA  PHE   115      59.442  44.618  67.134  1.00  0.00           C  
ATOM    924  CB  PHE   115      59.717  44.819  68.574  1.00  0.00           C  
ATOM    925  CG  PHE   115      61.040  45.510  68.877  1.00  0.00           C  
ATOM    926  CD1 PHE   115      62.227  44.803  69.060  1.00  0.00           C  
ATOM    927  CE1 PHE   115      63.388  45.370  69.663  1.00  0.00           C  
ATOM    928  CZ  PHE   115      63.426  46.760  69.834  1.00  0.00           C  
ATOM    929  CE2 PHE   115      62.261  47.485  69.534  1.00  0.00           C  
ATOM    930  CD2 PHE   115      61.082  46.896  69.067  1.00  0.00           C  
ATOM    931  C   PHE   115      58.164  43.937  66.913  1.00  0.00           C  
ATOM    932  O   PHE   115      57.155  44.583  66.594  1.00  0.00           O  
ATOM    933  N   GLU   116      58.124  42.597  66.898  1.00  0.00           N  
ATOM    934  CA  GLU   116      56.857  41.951  66.596  1.00  0.00           C  
ATOM    935  CB  GLU   116      56.904  41.531  65.071  1.00  0.00           C  
ATOM    936  CG  GLU   116      55.678  40.745  64.596  1.00  0.00           C  
ATOM    937  CD  GLU   116      55.723  40.518  63.109  1.00  0.00           C  
ATOM    938  OE1 GLU   116      54.710  40.844  62.405  1.00  0.00           O  
ATOM    939  OE2 GLU   116      56.628  39.873  62.544  1.00  0.00           O  
ATOM    940  C   GLU   116      56.585  40.690  67.486  1.00  0.00           C  
ATOM    941  O   GLU   116      57.481  39.813  67.596  1.00  0.00           O  
ATOM    942  N   PHE   117      55.343  40.554  67.967  1.00  0.00           N  
ATOM    943  CA  PHE   117      54.818  39.545  68.867  1.00  0.00           C  
ATOM    944  CB  PHE   117      54.306  40.241  70.118  1.00  0.00           C  
ATOM    945  CG  PHE   117      55.421  41.005  70.858  1.00  0.00           C  
ATOM    946  CD1 PHE   117      55.844  40.548  72.082  1.00  0.00           C  
ATOM    947  CE1 PHE   117      56.857  41.185  72.782  1.00  0.00           C  
ATOM    948  CZ  PHE   117      57.370  42.402  72.310  1.00  0.00           C  
ATOM    949  CE2 PHE   117      56.947  42.914  71.063  1.00  0.00           C  
ATOM    950  CD2 PHE   117      55.992  42.173  70.341  1.00  0.00           C  
ATOM    951  C   PHE   117      53.775  38.652  68.234  1.00  0.00           C  
ATOM    952  O   PHE   117      52.583  38.835  68.290  1.00  0.00           O  
ATOM    953  N   ASN   118      54.212  37.663  67.417  1.00  0.00           N  
ATOM    954  CA  ASN   118      53.361  36.573  66.905  1.00  0.00           C  
ATOM    955  CB  ASN   118      54.140  35.832  65.813  1.00  0.00           C  
ATOM    956  CG  ASN   118      54.002  36.526  64.487  1.00  0.00           C  
ATOM    957  OD1 ASN   118      54.829  37.365  64.213  1.00  0.00           O  
ATOM    958  ND2 ASN   118      53.069  36.246  63.604  1.00  0.00           N  
ATOM    959  C   ASN   118      52.812  35.668  68.058  1.00  0.00           C  
ATOM    960  O   ASN   118      53.433  35.471  69.090  1.00  0.00           O  
ATOM    961  N   ASN   119      51.584  35.076  67.946  1.00  0.00           N  
ATOM    962  CA  ASN   119      50.647  34.658  68.962  1.00  0.00           C  
ATOM    963  CB  ASN   119      50.493  33.070  69.026  1.00  0.00           C  
ATOM    964  CG  ASN   119      49.914  32.546  67.770  1.00  0.00           C  
ATOM    965  OD1 ASN   119      48.757  32.636  67.471  1.00  0.00           O  
ATOM    966  ND2 ASN   119      50.596  31.838  66.911  1.00  0.00           N  
ATOM    967  C   ASN   119      50.838  35.356  70.327  1.00  0.00           C  
ATOM    968  O   ASN   119      51.339  34.724  71.208  1.00  0.00           O  
ATOM    969  N   LEU   120      50.572  36.641  70.486  1.00  0.00           N  
ATOM    970  CA  LEU   120      50.723  37.440  71.735  1.00  0.00           C  
ATOM    971  CB  LEU   120      50.135  38.815  71.479  1.00  0.00           C  
ATOM    972  CG  LEU   120      50.377  39.867  72.663  1.00  0.00           C  
ATOM    973  CD1 LEU   120      51.613  40.731  72.668  1.00  0.00           C  
ATOM    974  CD2 LEU   120      49.160  40.860  72.546  1.00  0.00           C  
ATOM    975  C   LEU   120      49.984  36.746  72.876  1.00  0.00           C  
ATOM    976  O   LEU   120      48.847  36.345  72.685  1.00  0.00           O  
ATOM    977  N   PRO   121      50.645  36.575  74.013  1.00  0.00           N  
ATOM    978  CD  PRO   121      52.079  37.014  74.309  1.00  0.00           C  
ATOM    979  CG  PRO   121      52.512  36.312  75.601  1.00  0.00           C  
ATOM    980  CB  PRO   121      51.121  36.120  76.285  1.00  0.00           C  
ATOM    981  CA  PRO   121      50.033  36.191  75.222  1.00  0.00           C  
ATOM    982  C   PRO   121      48.806  37.027  75.660  1.00  0.00           C  
ATOM    983  O   PRO   121      48.613  38.130  75.143  1.00  0.00           O  
ATOM    984  N   ALA   122      48.116  36.613  76.726  1.00  0.00           N  
ATOM    985  CA  ALA   122      46.845  37.183  77.240  1.00  0.00           C  
ATOM    986  CB  ALA   122      46.093  36.061  77.979  1.00  0.00           C  
ATOM    987  C   ALA   122      47.070  38.431  78.096  1.00  0.00           C  
ATOM    988  O   ALA   122      46.116  39.109  78.475  1.00  0.00           O  
ATOM    989  N   VAL   123      48.366  38.726  78.473  1.00  0.00           N  
ATOM    990  CA  VAL   123      48.771  39.944  79.294  1.00  0.00           C  
ATOM    991  CB  VAL   123      50.352  40.007  79.320  1.00  0.00           C  
ATOM    992  CG1 VAL   123      50.793  41.246  80.176  1.00  0.00           C  
ATOM    993  CG2 VAL   123      50.989  38.795  80.012  1.00  0.00           C  
ATOM    994  C   VAL   123      48.168  41.238  78.731  1.00  0.00           C  
ATOM    995  O   VAL   123      48.134  41.481  77.496  1.00  0.00           O  
ATOM    996  N   ARG   124      47.561  42.094  79.618  1.00  0.00           N  
ATOM    997  CA  ARG   124      46.713  43.184  79.168  1.00  0.00           C  
ATOM    998  CB  ARG   124      45.772  43.688  80.388  1.00  0.00           C  
ATOM    999  CG  ARG   124      44.444  42.889  80.324  1.00  0.00           C  
ATOM   1000  CD  ARG   124      44.613  41.332  80.291  1.00  0.00           C  
ATOM   1001  NE  ARG   124      43.343  40.625  80.527  1.00  0.00           N  
ATOM   1002  CZ  ARG   124      43.227  39.355  80.905  1.00  0.00           C  
ATOM   1003  NH1 ARG   124      44.225  38.523  81.009  1.00  0.00           N  
ATOM   1004  NH2 ARG   124      42.017  38.825  81.058  1.00  0.00           N  
ATOM   1005  C   ARG   124      47.543  44.324  78.551  1.00  0.00           C  
ATOM   1006  O   ARG   124      46.908  45.209  78.012  1.00  0.00           O  
ATOM   1007  N   ALA   125      48.839  44.414  78.847  1.00  0.00           N  
ATOM   1008  CA  ALA   125      49.639  45.643  78.606  1.00  0.00           C  
ATOM   1009  CB  ALA   125      49.213  46.652  79.688  1.00  0.00           C  
ATOM   1010  C   ALA   125      51.113  45.348  78.488  1.00  0.00           C  
ATOM   1011  O   ALA   125      51.719  44.485  79.191  1.00  0.00           O  
ATOM   1012  N   LEU   126      51.723  46.043  77.549  1.00  0.00           N  
ATOM   1013  CA  LEU   126      53.167  45.937  77.181  1.00  0.00           C  
ATOM   1014  CB  LEU   126      53.240  46.018  75.671  1.00  0.00           C  
ATOM   1015  CG  LEU   126      54.734  46.039  75.117  1.00  0.00           C  
ATOM   1016  CD1 LEU   126      55.366  44.570  75.302  1.00  0.00           C  
ATOM   1017  CD2 LEU   126      54.898  46.620  73.767  1.00  0.00           C  
ATOM   1018  C   LEU   126      53.940  46.972  78.076  1.00  0.00           C  
ATOM   1019  O   LEU   126      53.538  48.139  78.130  1.00  0.00           O  
ATOM   1020  N   ARG   127      55.050  46.574  78.746  1.00  0.00           N  
ATOM   1021  CA  ARG   127      55.904  47.439  79.573  1.00  0.00           C  
ATOM   1022  CB  ARG   127      56.124  46.751  80.985  1.00  0.00           C  
ATOM   1023  CG  ARG   127      54.987  47.082  82.018  1.00  0.00           C  
ATOM   1024  CD  ARG   127      55.263  46.355  83.365  1.00  0.00           C  
ATOM   1025  NE  ARG   127      54.409  46.708  84.491  1.00  0.00           N  
ATOM   1026  CZ  ARG   127      53.118  46.533  84.708  1.00  0.00           C  
ATOM   1027  NH1 ARG   127      52.397  45.997  83.759  1.00  0.00           N  
ATOM   1028  NH2 ARG   127      52.480  47.011  85.685  1.00  0.00           N  
ATOM   1029  C   ARG   127      57.274  47.762  79.001  1.00  0.00           C  
ATOM   1030  O   ARG   127      57.960  46.833  78.455  1.00  0.00           O  
ATOM   1031  N   LEU   128      57.590  49.057  78.882  1.00  0.00           N  
ATOM   1032  CA  LEU   128      58.742  49.509  78.146  1.00  0.00           C  
ATOM   1033  CB  LEU   128      58.284  50.498  77.047  1.00  0.00           C  
ATOM   1034  CG  LEU   128      57.429  49.904  75.924  1.00  0.00           C  
ATOM   1035  CD1 LEU   128      57.144  50.899  74.851  1.00  0.00           C  
ATOM   1036  CD2 LEU   128      57.980  48.665  75.229  1.00  0.00           C  
ATOM   1037  C   LEU   128      59.645  50.212  79.148  1.00  0.00           C  
ATOM   1038  O   LEU   128      59.185  51.282  79.626  1.00  0.00           O  
ATOM   1039  N   HID   129      60.799  49.625  79.484  1.00  0.00           N  
ATOM   1040  CA  HID   129      61.626  50.097  80.595  1.00  0.00           C  
ATOM   1041  CB  HID   129      61.994  48.852  81.383  1.00  0.00           C  
ATOM   1042  CG  HID   129      60.877  48.233  82.129  1.00  0.00           C  
ATOM   1043  ND1 HID   129      60.225  47.033  81.682  1.00  0.00           N  
ATOM   1044  CE1 HID   129      59.555  46.677  82.715  1.00  0.00           C  
ATOM   1045  NE2 HID   129      59.720  47.458  83.784  1.00  0.00           N  
ATOM   1046  CD2 HID   129      60.607  48.444  83.435  1.00  0.00           C  
ATOM   1047  C   HID   129      62.900  50.673  79.976  1.00  0.00           C  
ATOM   1048  O   HID   129      63.725  50.051  79.252  1.00  0.00           O  
ATOM   1049  N   LEU   130      63.081  51.957  80.191  1.00  0.00           N  
ATOM   1050  CA  LEU   130      64.205  52.809  79.671  1.00  0.00           C  
ATOM   1051  CB  LEU   130      63.782  54.300  79.466  1.00  0.00           C  
ATOM   1052  CG  LEU   130      62.803  54.667  78.337  1.00  0.00           C  
ATOM   1053  CD1 LEU   130      61.427  54.099  78.555  1.00  0.00           C  
ATOM   1054  CD2 LEU   130      62.643  56.233  78.309  1.00  0.00           C  
ATOM   1055  C   LEU   130      65.499  52.774  80.569  1.00  0.00           C  
ATOM   1056  O   LEU   130      65.348  52.774  81.758  1.00  0.00           O  
ATOM   1057  N   TYR   131      66.724  52.658  80.038  1.00  0.00           N  
ATOM   1058  CA  TYR   131      67.997  52.620  80.823  1.00  0.00           C  
ATOM   1059  CB  TYR   131      68.578  51.247  81.037  1.00  0.00           C  
ATOM   1060  CG  TYR   131      67.783  50.435  82.009  1.00  0.00           C  
ATOM   1061  CD1 TYR   131      68.263  50.227  83.343  1.00  0.00           C  
ATOM   1062  CE1 TYR   131      67.510  49.407  84.255  1.00  0.00           C  
ATOM   1063  CZ  TYR   131      66.297  48.799  83.823  1.00  0.00           C  
ATOM   1064  OH  TYR   131      65.605  48.037  84.713  1.00  0.00           O  
ATOM   1065  CE2 TYR   131      65.896  48.985  82.518  1.00  0.00           C  
ATOM   1066  CD2 TYR   131      66.589  49.786  81.606  1.00  0.00           C  
ATOM   1067  C   TYR   131      69.123  53.531  80.154  1.00  0.00           C  
ATOM   1068  O   TYR   131      69.299  53.478  78.919  1.00  0.00           O  
ATOM   1069  N   ARG   132      69.890  54.258  81.041  1.00  0.00           N  
ATOM   1070  CA  ARG   132      71.085  55.051  80.772  1.00  0.00           C  
ATOM   1071  CB  ARG   132      71.538  55.985  81.931  1.00  0.00           C  
ATOM   1072  CG  ARG   132      72.387  57.244  81.519  1.00  0.00           C  
ATOM   1073  CD  ARG   132      72.801  58.016  82.683  1.00  0.00           C  
ATOM   1074  NE  ARG   132      73.842  57.408  83.442  1.00  0.00           N  
ATOM   1075  CZ  ARG   132      74.434  57.887  84.517  1.00  0.00           C  
ATOM   1076  NH1 ARG   132      74.266  59.068  84.946  1.00  0.00           N  
ATOM   1077  NH2 ARG   132      75.138  57.124  85.231  1.00  0.00           N  
ATOM   1078  C   ARG   132      72.213  54.017  80.521  1.00  0.00           C  
ATOM   1079  O   ARG   132      72.410  53.158  81.385  1.00  0.00           O  
ATOM   1080  N   ASP   133      73.021  54.135  79.503  1.00  0.00           N  
ATOM   1081  CA  ASP   133      74.192  53.301  79.177  1.00  0.00           C  
ATOM   1082  CB  ASP   133      73.700  52.266  78.096  1.00  0.00           C  
ATOM   1083  CG  ASP   133      74.726  51.178  77.831  1.00  0.00           C  
ATOM   1084  OD1 ASP   133      75.582  50.811  78.682  1.00  0.00           O  
ATOM   1085  OD2 ASP   133      74.592  50.665  76.679  1.00  0.00           O  
ATOM   1086  C   ASP   133      75.559  54.008  79.046  1.00  0.00           C  
ATOM   1087  O   ASP   133      75.623  55.115  78.429  1.00  0.00           O  
ATOM   1088  N   SER   134      76.625  53.432  79.538  1.00  0.00           N  
ATOM   1089  CA  SER   134      78.042  53.776  79.222  1.00  0.00           C  
ATOM   1090  CB  SER   134      78.874  52.703  79.935  1.00  0.00           C  
ATOM   1091  OG  SER   134      80.199  52.818  79.527  1.00  0.00           O  
ATOM   1092  C   SER   134      78.390  53.672  77.723  1.00  0.00           C  
ATOM   1093  O   SER   134      77.776  52.838  77.005  1.00  0.00           O  
ATOM   1094  N   ASP   135      79.287  54.571  77.230  1.00  0.00           N  
ATOM   1095  CA  ASP   135      79.805  54.878  75.860  1.00  0.00           C  
ATOM   1096  CB  ASP   135      81.030  55.802  75.948  1.00  0.00           C  
ATOM   1097  CG  ASP   135      80.779  57.150  76.647  1.00  0.00           C  
ATOM   1098  OD1 ASP   135      79.619  57.604  76.616  1.00  0.00           O  
ATOM   1099  OD2 ASP   135      81.635  57.664  77.407  1.00  0.00           O  
ATOM   1100  C   ASP   135      80.257  53.612  75.092  1.00  0.00           C  
ATOM   1101  O   ASP   135      80.427  52.498  75.645  1.00  0.00           O  
ATOM   1102  N   LYS   136      80.427  53.756  73.760  1.00  0.00           N  
ATOM   1103  CA  LYS   136      80.652  52.639  72.749  1.00  0.00           C  
ATOM   1104  CB  LYS   136      80.721  53.197  71.339  1.00  0.00           C  
ATOM   1105  CG  LYS   136      80.634  52.026  70.347  1.00  0.00           C  
ATOM   1106  CD  LYS   136      80.435  52.527  68.901  1.00  0.00           C  
ATOM   1107  CE  LYS   136      80.625  51.424  67.841  1.00  0.00           C  
ATOM   1108  NZ  LYS   136      82.059  51.014  67.920  1.00  0.00           N  
ATOM   1109  C   LYS   136      81.799  51.655  73.040  1.00  0.00           C  
ATOM   1110  O   LYS   136      81.509  50.467  73.038  1.00  0.00           O  
ATOM   1111  N   LYS   137      83.041  52.149  73.178  1.00  0.00           N  
ATOM   1112  CA  LYS   137      84.228  51.284  73.469  1.00  0.00           C  
ATOM   1113  CB  LYS   137      85.558  51.772  72.884  1.00  0.00           C  
ATOM   1114  CG  LYS   137      86.551  50.630  72.738  1.00  0.00           C  
ATOM   1115  CD  LYS   137      87.861  51.057  71.949  1.00  0.00           C  
ATOM   1116  CE  LYS   137      88.745  49.913  71.492  1.00  0.00           C  
ATOM   1117  NZ  LYS   137      89.816  50.289  70.597  1.00  0.00           N  
ATOM   1118  C   LYS   137      84.354  51.025  75.019  1.00  0.00           C  
ATOM   1119  O   LYS   137      84.859  49.906  75.332  1.00  0.00           O  
ATOM   1120  N   ARG   138      84.033  52.053  75.865  1.00  0.00           N  
ATOM   1121  CA  ARG   138      84.263  52.051  77.305  1.00  0.00           C  
ATOM   1122  CB  ARG   138      83.654  53.292  78.020  1.00  0.00           C  
ATOM   1123  CG  ARG   138      84.619  54.498  78.147  1.00  0.00           C  
ATOM   1124  CD  ARG   138      84.051  55.676  78.949  1.00  0.00           C  
ATOM   1125  NE  ARG   138      84.272  55.506  80.405  1.00  0.00           N  
ATOM   1126  CZ  ARG   138      83.547  54.741  81.141  1.00  0.00           C  
ATOM   1127  NH1 ARG   138      82.356  54.400  80.780  1.00  0.00           N  
ATOM   1128  NH2 ARG   138      84.117  54.367  82.234  1.00  0.00           N  
ATOM   1129  C   ARG   138      83.698  50.853  78.014  1.00  0.00           C  
ATOM   1130  O   ARG   138      82.715  50.193  77.493  1.00  0.00           O  
ATOM   1131  N   LYS   139      84.261  50.486  79.145  1.00  0.00           N  
ATOM   1132  CA  LYS   139      83.929  49.339  80.052  1.00  0.00           C  
ATOM   1133  CB  LYS   139      84.677  49.397  81.429  1.00  0.00           C  
ATOM   1134  CG  LYS   139      86.161  49.092  81.328  1.00  0.00           C  
ATOM   1135  CD  LYS   139      86.853  49.071  82.692  1.00  0.00           C  
ATOM   1136  CE  LYS   139      88.371  48.648  82.583  1.00  0.00           C  
ATOM   1137  NZ  LYS   139      88.951  48.499  83.936  1.00  0.00           N  
ATOM   1138  C   LYS   139      82.450  49.030  80.203  1.00  0.00           C  
ATOM   1139  O   LYS   139      81.616  49.948  80.190  1.00  0.00           O  
ATOM   1140  N   LYS   140      82.217  47.761  80.427  1.00  0.00           N  
ATOM   1141  CA  LYS   140      80.895  47.237  80.921  1.00  0.00           C  
ATOM   1142  CB  LYS   140      80.855  45.671  80.600  1.00  0.00           C  
ATOM   1143  CG  LYS   140      80.967  45.235  79.127  1.00  0.00           C  
ATOM   1144  CD  LYS   140      79.634  45.415  78.369  1.00  0.00           C  
ATOM   1145  CE  LYS   140      79.895  44.996  76.837  1.00  0.00           C  
ATOM   1146  NZ  LYS   140      78.677  44.782  76.063  1.00  0.00           N  
ATOM   1147  C   LYS   140      80.637  47.450  82.411  1.00  0.00           C  
ATOM   1148  O   LYS   140      81.448  47.008  83.208  1.00  0.00           O  
ATOM   1149  N   ASP   141      79.437  48.017  82.693  1.00  0.00           N  
ATOM   1150  CA  ASP   141      79.029  48.442  84.000  1.00  0.00           C  
ATOM   1151  CB  ASP   141      79.700  49.850  84.353  1.00  0.00           C  
ATOM   1152  CG  ASP   141      79.606  50.165  85.850  1.00  0.00           C  
ATOM   1153  OD1 ASP   141      79.447  49.266  86.743  1.00  0.00           O  
ATOM   1154  OD2 ASP   141      79.640  51.360  86.246  1.00  0.00           O  
ATOM   1155  C   ASP   141      77.487  48.596  84.134  1.00  0.00           C  
ATOM   1156  O   ASP   141      76.825  48.625  83.113  1.00  0.00           O  
ATOM   1157  N   LYS   142      76.937  48.682  85.362  1.00  0.00           N  
ATOM   1158  CA  LYS   142      75.479  48.737  85.618  1.00  0.00           C  
ATOM   1159  CB  LYS   142      75.108  48.894  87.081  1.00  0.00           C  
ATOM   1160  CG  LYS   142      75.751  47.860  87.995  1.00  0.00           C  
ATOM   1161  CD  LYS   142      75.286  47.859  89.506  1.00  0.00           C  
ATOM   1162  CE  LYS   142      73.976  46.996  89.645  1.00  0.00           C  
ATOM   1163  NZ  LYS   142      73.609  46.757  91.025  1.00  0.00           N  
ATOM   1164  C   LYS   142      74.718  49.795  84.785  1.00  0.00           C  
ATOM   1165  O   LYS   142      75.052  50.982  84.658  1.00  0.00           O  
ATOM   1166  N   ALA   143      73.591  49.323  84.231  1.00  0.00           N  
ATOM   1167  CA  ALA   143      72.689  50.272  83.558  1.00  0.00           C  
ATOM   1168  CB  ALA   143      71.809  49.557  82.526  1.00  0.00           C  
ATOM   1169  C   ALA   143      71.929  51.173  84.596  1.00  0.00           C  
ATOM   1170  O   ALA   143      71.370  50.656  85.585  1.00  0.00           O  
ATOM   1171  N   GLY   144      71.887  52.475  84.360  1.00  0.00           N  
ATOM   1172  CA  GLY   144      71.239  53.380  85.310  1.00  0.00           C  
ATOM   1173  C   GLY   144      69.852  53.682  84.891  1.00  0.00           C  
ATOM   1174  O   GLY   144      69.506  54.121  83.850  1.00  0.00           O  
ATOM   1175  N   TYR   145      68.817  53.321  85.705  1.00  0.00           N  
ATOM   1176  CA  TYR   145      67.391  53.305  85.244  1.00  0.00           C  
ATOM   1177  CB  TYR   145      66.597  52.704  86.428  1.00  0.00           C  
ATOM   1178  CG  TYR   145      65.174  52.456  86.021  1.00  0.00           C  
ATOM   1179  CD1 TYR   145      64.201  52.952  86.884  1.00  0.00           C  
ATOM   1180  CE1 TYR   145      62.857  52.785  86.478  1.00  0.00           C  
ATOM   1181  CZ  TYR   145      62.419  52.244  85.243  1.00  0.00           C  
ATOM   1182  OH  TYR   145      61.117  51.988  85.056  1.00  0.00           O  
ATOM   1183  CE2 TYR   145      63.425  51.646  84.424  1.00  0.00           C  
ATOM   1184  CD2 TYR   145      64.805  51.757  84.824  1.00  0.00           C  
ATOM   1185  C   TYR   145      66.712  54.657  84.956  1.00  0.00           C  
ATOM   1186  O   TYR   145      66.891  55.538  85.833  1.00  0.00           O  
ATOM   1187  N   VAL   146      65.973  54.826  83.828  1.00  0.00           N  
ATOM   1188  CA  VAL   146      65.487  56.153  83.419  1.00  0.00           C  
ATOM   1189  CB  VAL   146      65.842  56.420  81.939  1.00  0.00           C  
ATOM   1190  CG1 VAL   146      65.111  57.657  81.411  1.00  0.00           C  
ATOM   1191  CG2 VAL   146      67.361  56.604  81.785  1.00  0.00           C  
ATOM   1192  C   VAL   146      63.964  56.299  83.712  1.00  0.00           C  
ATOM   1193  O   VAL   146      63.641  57.410  84.060  1.00  0.00           O  
ATOM   1194  N   GLY   147      63.140  55.279  83.568  1.00  0.00           N  
ATOM   1195  CA  GLY   147      61.727  55.324  83.872  1.00  0.00           C  
ATOM   1196  C   GLY   147      60.923  54.328  82.883  1.00  0.00           C  
ATOM   1197  O   GLY   147      61.599  53.593  82.087  1.00  0.00           O  
ATOM   1198  N   LEU   148      59.592  54.376  82.976  1.00  0.00           N  
ATOM   1199  CA  LEU   148      58.662  53.376  82.298  1.00  0.00           C  
ATOM   1200  CB  LEU   148      58.088  52.397  83.465  1.00  0.00           C  
ATOM   1201  CG  LEU   148      56.901  51.478  83.256  1.00  0.00           C  
ATOM   1202  CD1 LEU   148      57.356  50.292  82.378  1.00  0.00           C  
ATOM   1203  CD2 LEU   148      56.320  50.994  84.622  1.00  0.00           C  
ATOM   1204  C   LEU   148      57.404  53.888  81.560  1.00  0.00           C  
ATOM   1205  O   LEU   148      56.895  54.924  81.946  1.00  0.00           O  
ATOM   1206  N   VAL   149      57.062  53.126  80.529  1.00  0.00           N  
ATOM   1207  CA  VAL   149      55.766  53.338  79.875  1.00  0.00           C  
ATOM   1208  CB  VAL   149      55.917  54.012  78.507  1.00  0.00           C  
ATOM   1209  CG1 VAL   149      54.537  54.058  77.741  1.00  0.00           C  
ATOM   1210  CG2 VAL   149      56.513  55.458  78.694  1.00  0.00           C  
ATOM   1211  C   VAL   149      54.919  52.049  79.719  1.00  0.00           C  
ATOM   1212  O   VAL   149      55.382  51.024  79.179  1.00  0.00           O  
ATOM   1213  N   THR   150      53.738  52.100  80.206  1.00  0.00           N  
ATOM   1214  CA  THR   150      52.671  51.157  80.035  1.00  0.00           C  
ATOM   1215  CB  THR   150      51.783  50.958  81.294  1.00  0.00           C  
ATOM   1216  CG2 THR   150      50.773  49.753  81.117  1.00  0.00           C  
ATOM   1217  OG1 THR   150      52.704  50.597  82.372  1.00  0.00           O  
ATOM   1218  C   THR   150      51.833  51.411  78.805  1.00  0.00           C  
ATOM   1219  O   THR   150      51.385  52.520  78.452  1.00  0.00           O  
ATOM   1220  N   VAL   151      51.603  50.330  78.013  1.00  0.00           N  
ATOM   1221  CA  VAL   151      50.935  50.441  76.735  1.00  0.00           C  
ATOM   1222  CB  VAL   151      51.924  50.338  75.607  1.00  0.00           C  
ATOM   1223  CG1 VAL   151      51.223  50.836  74.378  1.00  0.00           C  
ATOM   1224  CG2 VAL   151      53.281  51.087  75.861  1.00  0.00           C  
ATOM   1225  C   VAL   151      49.843  49.408  76.651  1.00  0.00           C  
ATOM   1226  O   VAL   151      50.084  48.240  76.279  1.00  0.00           O  
ATOM   1227  N   PRO   152      48.557  49.709  77.050  1.00  0.00           N  
ATOM   1228  CD  PRO   152      48.047  50.897  77.748  1.00  0.00           C  
ATOM   1229  CG  PRO   152      46.619  50.639  78.052  1.00  0.00           C  
ATOM   1230  CB  PRO   152      46.430  49.164  78.027  1.00  0.00           C  
ATOM   1231  CA  PRO   152      47.561  48.658  77.114  1.00  0.00           C  
ATOM   1232  C   PRO   152      47.000  48.367  75.701  1.00  0.00           C  
ATOM   1233  O   PRO   152      46.537  49.239  74.953  1.00  0.00           O  
ATOM   1234  N   VAL   153      46.948  47.059  75.360  1.00  0.00           N  
ATOM   1235  CA  VAL   153      46.854  46.494  73.982  1.00  0.00           C  
ATOM   1236  CB  VAL   153      47.027  45.012  73.925  1.00  0.00           C  
ATOM   1237  CG1 VAL   153      46.599  44.482  72.536  1.00  0.00           C  
ATOM   1238  CG2 VAL   153      48.499  44.683  74.264  1.00  0.00           C  
ATOM   1239  C   VAL   153      45.566  47.047  73.314  1.00  0.00           C  
ATOM   1240  O   VAL   153      45.620  47.504  72.210  1.00  0.00           O  
ATOM   1241  N   ALA   154      44.404  46.883  73.983  1.00  0.00           N  
ATOM   1242  CA  ALA   154      43.242  47.403  73.242  1.00  0.00           C  
ATOM   1243  CB  ALA   154      42.216  47.265  74.306  1.00  0.00           C  
ATOM   1244  C   ALA   154      43.190  48.925  72.744  1.00  0.00           C  
ATOM   1245  O   ALA   154      42.437  49.293  71.801  1.00  0.00           O  
ATOM   1246  N   THR   155      44.008  49.834  73.340  1.00  0.00           N  
ATOM   1247  CA  THR   155      44.121  51.209  72.805  1.00  0.00           C  
ATOM   1248  CB  THR   155      45.069  52.085  73.649  1.00  0.00           C  
ATOM   1249  CG2 THR   155      44.560  52.527  74.993  1.00  0.00           C  
ATOM   1250  OG1 THR   155      46.446  51.776  73.601  1.00  0.00           O  
ATOM   1251  C   THR   155      44.820  51.229  71.425  1.00  0.00           C  
ATOM   1252  O   THR   155      44.796  52.258  70.724  1.00  0.00           O  
ATOM   1253  N   LEU   156      45.448  50.114  71.023  1.00  0.00           N  
ATOM   1254  CA  LEU   156      46.082  49.938  69.763  1.00  0.00           C  
ATOM   1255  CB  LEU   156      47.480  49.384  69.977  1.00  0.00           C  
ATOM   1256  CG  LEU   156      48.347  49.914  71.124  1.00  0.00           C  
ATOM   1257  CD1 LEU   156      49.517  49.012  71.390  1.00  0.00           C  
ATOM   1258  CD2 LEU   156      48.736  51.399  71.170  1.00  0.00           C  
ATOM   1259  C   LEU   156      45.274  48.979  68.897  1.00  0.00           C  
ATOM   1260  O   LEU   156      45.799  48.461  67.922  1.00  0.00           O  
ATOM   1261  N   ALA   157      44.042  48.741  69.255  1.00  0.00           N  
ATOM   1262  CA  ALA   157      43.081  48.069  68.407  1.00  0.00           C  
ATOM   1263  CB  ALA   157      42.061  47.435  69.427  1.00  0.00           C  
ATOM   1264  C   ALA   157      42.375  49.031  67.420  1.00  0.00           C  
ATOM   1265  O   ALA   157      42.290  50.258  67.632  1.00  0.00           O  
ATOM   1266  N   GLY   158      42.090  48.599  66.198  1.00  0.00           N  
ATOM   1267  CA  GLY   158      41.794  49.392  65.033  1.00  0.00           C  
ATOM   1268  C   GLY   158      42.641  48.918  63.830  1.00  0.00           C  
ATOM   1269  O   GLY   158      43.624  48.186  63.969  1.00  0.00           O  
ATOM   1270  N   ARG   159      42.315  49.397  62.616  1.00  0.00           N  
ATOM   1271  CA  ARG   159      43.080  49.227  61.407  1.00  0.00           C  
ATOM   1272  CB  ARG   159      42.151  49.223  60.187  1.00  0.00           C  
ATOM   1273  CG  ARG   159      41.445  47.839  60.045  1.00  0.00           C  
ATOM   1274  CD  ARG   159      40.658  47.654  58.795  1.00  0.00           C  
ATOM   1275  NE  ARG   159      40.086  46.365  58.808  1.00  0.00           N  
ATOM   1276  CZ  ARG   159      40.703  45.165  58.887  1.00  0.00           C  
ATOM   1277  NH1 ARG   159      41.966  44.986  58.635  1.00  0.00           N  
ATOM   1278  NH2 ARG   159      40.016  44.156  59.350  1.00  0.00           N  
ATOM   1279  C   ARG   159      44.170  50.270  61.307  1.00  0.00           C  
ATOM   1280  O   ARG   159      45.286  49.934  60.875  1.00  0.00           O  
ATOM   1281  N   HID   160      43.906  51.517  61.747  1.00  0.00           N  
ATOM   1282  CA  HID   160      44.783  52.677  61.881  1.00  0.00           C  
ATOM   1283  CB  HID   160      43.985  53.927  62.355  1.00  0.00           C  
ATOM   1284  CG  HID   160      44.597  55.278  62.004  1.00  0.00           C  
ATOM   1285  ND1 HID   160      45.502  55.962  62.729  1.00  0.00           N  
ATOM   1286  CE1 HID   160      45.987  56.948  61.986  1.00  0.00           C  
ATOM   1287  NE2 HID   160      45.374  56.951  60.781  1.00  0.00           N  
ATOM   1288  CD2 HID   160      44.467  55.879  60.783  1.00  0.00           C  
ATOM   1289  C   HID   160      45.973  52.345  62.893  1.00  0.00           C  
ATOM   1290  O   HID   160      45.791  51.551  63.783  1.00  0.00           O  
ATOM   1291  N   PHE   161      47.120  52.921  62.605  1.00  0.00           N  
ATOM   1292  CA  PHE   161      48.244  52.844  63.453  1.00  0.00           C  
ATOM   1293  CB  PHE   161      49.471  52.876  62.501  1.00  0.00           C  
ATOM   1294  CG  PHE   161      49.591  51.546  61.663  1.00  0.00           C  
ATOM   1295  CD1 PHE   161      50.341  50.558  62.127  1.00  0.00           C  
ATOM   1296  CE1 PHE   161      50.441  49.396  61.424  1.00  0.00           C  
ATOM   1297  CZ  PHE   161      49.734  49.304  60.193  1.00  0.00           C  
ATOM   1298  CE2 PHE   161      48.944  50.369  59.676  1.00  0.00           C  
ATOM   1299  CD2 PHE   161      48.894  51.477  60.458  1.00  0.00           C  
ATOM   1300  C   PHE   161      48.266  53.980  64.538  1.00  0.00           C  
ATOM   1301  O   PHE   161      48.181  55.192  64.186  1.00  0.00           O  
ATOM   1302  N   THR   162      48.545  53.677  65.818  1.00  0.00           N  
ATOM   1303  CA  THR   162      48.899  54.564  66.909  1.00  0.00           C  
ATOM   1304  CB  THR   162      48.846  53.846  68.236  1.00  0.00           C  
ATOM   1305  CG2 THR   162      49.468  54.590  69.458  1.00  0.00           C  
ATOM   1306  OG1 THR   162      47.536  53.326  68.604  1.00  0.00           O  
ATOM   1307  C   THR   162      50.231  55.203  66.577  1.00  0.00           C  
ATOM   1308  O   THR   162      51.107  54.417  66.242  1.00  0.00           O  
ATOM   1309  N   GLU   163      50.443  56.478  66.784  1.00  0.00           N  
ATOM   1310  CA  GLU   163      51.766  56.969  66.900  1.00  0.00           C  
ATOM   1311  CB  GLU   163      52.503  57.084  65.566  1.00  0.00           C  
ATOM   1312  CG  GLU   163      53.948  57.560  65.849  1.00  0.00           C  
ATOM   1313  CD  GLU   163      54.562  58.064  64.600  1.00  0.00           C  
ATOM   1314  OE1 GLU   163      54.451  57.454  63.493  1.00  0.00           O  
ATOM   1315  OE2 GLU   163      55.368  59.070  64.630  1.00  0.00           O  
ATOM   1316  C   GLU   163      51.801  58.246  67.731  1.00  0.00           C  
ATOM   1317  O   GLU   163      51.031  59.206  67.500  1.00  0.00           O  
ATOM   1318  N   GLN   164      52.632  58.320  68.747  1.00  0.00           N  
ATOM   1319  CA  GLN   164      52.639  59.439  69.618  1.00  0.00           C  
ATOM   1320  CB  GLN   164      51.427  59.354  70.570  1.00  0.00           C  
ATOM   1321  CG  GLN   164      51.231  57.975  71.292  1.00  0.00           C  
ATOM   1322  CD  GLN   164      50.331  57.986  72.482  1.00  0.00           C  
ATOM   1323  OE1 GLN   164      49.454  57.098  72.546  1.00  0.00           O  
ATOM   1324  NE2 GLN   164      50.685  58.756  73.552  1.00  0.00           N  
ATOM   1325  C   GLN   164      53.891  59.597  70.479  1.00  0.00           C  
ATOM   1326  O   GLN   164      54.702  58.707  70.600  1.00  0.00           O  
ATOM   1327  N   TRP   165      54.083  60.752  71.126  1.00  0.00           N  
ATOM   1328  CA  TRP   165      54.836  60.823  72.401  1.00  0.00           C  
ATOM   1329  CB  TRP   165      55.246  62.329  72.703  1.00  0.00           C  
ATOM   1330  CG  TRP   165      56.151  63.000  71.658  1.00  0.00           C  
ATOM   1331  CD1 TRP   165      55.746  63.787  70.608  1.00  0.00           C  
ATOM   1332  NE1 TRP   165      56.869  64.167  69.946  1.00  0.00           N  
ATOM   1333  CE2 TRP   165      57.994  63.522  70.337  1.00  0.00           C  
ATOM   1334  CZ2 TRP   165      59.352  63.549  70.022  1.00  0.00           C  
ATOM   1335  CH2 TRP   165      60.293  62.760  70.672  1.00  0.00           C  
ATOM   1336  CZ3 TRP   165      59.919  61.954  71.751  1.00  0.00           C  
ATOM   1337  CE3 TRP   165      58.588  62.085  72.232  1.00  0.00           C  
ATOM   1338  CD2 TRP   165      57.583  62.785  71.488  1.00  0.00           C  
ATOM   1339  C   TRP   165      54.099  60.235  73.603  1.00  0.00           C  
ATOM   1340  O   TRP   165      52.894  60.497  73.791  1.00  0.00           O  
ATOM   1341  N   TYR   166      54.732  59.447  74.461  1.00  0.00           N  
ATOM   1342  CA  TYR   166      54.333  58.920  75.780  1.00  0.00           C  
ATOM   1343  CB  TYR   166      54.505  57.403  75.793  1.00  0.00           C  
ATOM   1344  CG  TYR   166      53.578  56.615  74.917  1.00  0.00           C  
ATOM   1345  CD1 TYR   166      52.484  55.956  75.493  1.00  0.00           C  
ATOM   1346  CE1 TYR   166      51.679  55.085  74.716  1.00  0.00           C  
ATOM   1347  CZ  TYR   166      51.971  54.966  73.385  1.00  0.00           C  
ATOM   1348  OH  TYR   166      51.135  54.412  72.474  1.00  0.00           O  
ATOM   1349  CE2 TYR   166      53.071  55.658  72.834  1.00  0.00           C  
ATOM   1350  CD2 TYR   166      53.841  56.545  73.585  1.00  0.00           C  
ATOM   1351  C   TYR   166      55.180  59.525  76.889  1.00  0.00           C  
ATOM   1352  O   TYR   166      56.397  59.267  76.892  1.00  0.00           O  
ATOM   1353  N   PRO   167      54.663  60.240  77.904  1.00  0.00           N  
ATOM   1354  CD  PRO   167      53.320  60.798  77.954  1.00  0.00           C  
ATOM   1355  CG  PRO   167      53.455  62.286  78.281  1.00  0.00           C  
ATOM   1356  CB  PRO   167      54.640  62.170  79.279  1.00  0.00           C  
ATOM   1357  CA  PRO   167      55.486  60.932  78.902  1.00  0.00           C  
ATOM   1358  C   PRO   167      55.791  60.017  80.112  1.00  0.00           C  
ATOM   1359  O   PRO   167      54.936  59.567  80.908  1.00  0.00           O  
ATOM   1360  N   VAL   168      57.093  59.604  80.121  1.00  0.00           N  
ATOM   1361  CA  VAL   168      57.643  58.577  81.028  1.00  0.00           C  
ATOM   1362  CB  VAL   168      59.152  58.753  80.995  1.00  0.00           C  
ATOM   1363  CG1 VAL   168      59.983  58.007  82.037  1.00  0.00           C  
ATOM   1364  CG2 VAL   168      59.686  58.483  79.572  1.00  0.00           C  
ATOM   1365  C   VAL   168      57.075  58.652  82.422  1.00  0.00           C  
ATOM   1366  O   VAL   168      57.139  59.715  83.065  1.00  0.00           O  
ATOM   1367  N   THR   169      56.620  57.530  83.029  1.00  0.00           N  
ATOM   1368  CA  THR   169      56.526  57.425  84.527  1.00  0.00           C  
ATOM   1369  CB  THR   169      55.419  56.413  84.930  1.00  0.00           C  
ATOM   1370  CG2 THR   169      55.256  56.197  86.480  1.00  0.00           C  
ATOM   1371  OG1 THR   169      54.211  56.959  84.478  1.00  0.00           O  
ATOM   1372  C   THR   169      57.979  57.208  85.115  1.00  0.00           C  
ATOM   1373  O   THR   169      58.484  56.100  84.956  1.00  0.00           O  
ATOM   1374  N   LEU   170      58.618  58.274  85.680  1.00  0.00           N  
ATOM   1375  CA  LEU   170      59.928  58.240  86.311  1.00  0.00           C  
ATOM   1376  CB  LEU   170      60.305  59.686  86.623  1.00  0.00           C  
ATOM   1377  CG  LEU   170      60.518  60.499  85.298  1.00  0.00           C  
ATOM   1378  CD1 LEU   170      60.373  61.971  85.598  1.00  0.00           C  
ATOM   1379  CD2 LEU   170      61.960  60.246  84.650  1.00  0.00           C  
ATOM   1380  C   LEU   170      59.932  57.467  87.649  1.00  0.00           C  
ATOM   1381  O   LEU   170      58.864  57.472  88.295  1.00  0.00           O  
ATOM   1382  N   PRO   171      61.035  56.885  88.098  1.00  0.00           N  
ATOM   1383  CD  PRO   171      62.335  56.929  87.301  1.00  0.00           C  
ATOM   1384  CG  PRO   171      63.394  56.306  88.211  1.00  0.00           C  
ATOM   1385  CB  PRO   171      62.546  55.408  89.159  1.00  0.00           C  
ATOM   1386  CA  PRO   171      61.251  56.234  89.328  1.00  0.00           C  
ATOM   1387  C   PRO   171      61.449  57.131  90.552  1.00  0.00           C  
ATOM   1388  O   PRO   171      61.724  58.313  90.451  1.00  0.00           O  
ATOM   1389  N   THR   172      61.383  56.537  91.785  1.00  0.00           N  
ATOM   1390  CA  THR   172      61.710  57.283  93.060  1.00  0.00           C  
ATOM   1391  CB  THR   172      61.888  56.380  94.267  1.00  0.00           C  
ATOM   1392  CG2 THR   172      61.823  57.082  95.655  1.00  0.00           C  
ATOM   1393  OG1 THR   172      60.708  55.599  94.365  1.00  0.00           O  
ATOM   1394  C   THR   172      62.880  58.227  93.013  1.00  0.00           C  
ATOM   1395  O   THR   172      63.988  57.881  92.573  1.00  0.00           O  
ATOM   1396  N   GLY   173      62.697  59.437  93.516  1.00  0.00           N  
ATOM   1397  CA  GLY   173      63.809  60.329  93.660  1.00  0.00           C  
ATOM   1398  C   GLY   173      64.191  61.109  92.417  1.00  0.00           C  
ATOM   1399  O   GLY   173      64.838  62.148  92.447  1.00  0.00           O  
ATOM   1400  N   SER   174      63.859  60.629  91.229  1.00  0.00           N  
ATOM   1401  CA  SER   174      64.300  61.046  89.903  1.00  0.00           C  
ATOM   1402  CB  SER   174      64.881  59.899  89.046  1.00  0.00           C  
ATOM   1403  OG  SER   174      65.930  59.203  89.698  1.00  0.00           O  
ATOM   1404  C   SER   174      63.255  61.787  89.129  1.00  0.00           C  
ATOM   1405  O   SER   174      63.131  61.539  87.864  1.00  0.00           O  
ATOM   1406  N   GLY   175      62.454  62.584  89.791  1.00  0.00           N  
ATOM   1407  CA  GLY   175      61.342  63.332  89.235  1.00  0.00           C  
ATOM   1408  C   GLY   175      60.430  63.931  90.299  1.00  0.00           C  
ATOM   1409  O   GLY   175      59.885  63.220  91.189  1.00  0.00           O  
ATOM   1410  N   GLY   176      60.018  65.217  90.127  1.00  0.00           N  
ATOM   1411  CA  GLY   176      59.171  65.974  91.048  1.00  0.00           C  
ATOM   1412  C   GLY   176      57.722  65.861  90.737  1.00  0.00           C  
ATOM   1413  O   GLY   176      57.270  66.506  89.777  1.00  0.00           O  
ATOM   1414  N   SER   177      56.918  65.089  91.546  1.00  0.00           N  
ATOM   1415  CA  SER   177      55.486  65.307  91.664  1.00  0.00           C  
ATOM   1416  CB  SER   177      54.920  64.422  92.770  1.00  0.00           C  
ATOM   1417  OG  SER   177      55.276  63.067  92.533  1.00  0.00           O  
ATOM   1418  C   SER   177      55.177  66.769  91.983  1.00  0.00           C  
ATOM   1419  O   SER   177      55.739  67.345  92.888  1.00  0.00           O  
ATOM   1420  N   GLY   178      54.266  67.422  91.335  1.00  0.00           N  
ATOM   1421  CA  GLY   178      53.352  66.976  90.291  1.00  0.00           C  
ATOM   1422  C   GLY   178      53.648  67.459  88.876  1.00  0.00           C  
ATOM   1423  O   GLY   178      52.963  67.305  87.940  1.00  0.00           O  
ATOM   1424  N   GLY   179      54.829  68.089  88.717  1.00  0.00           N  
ATOM   1425  CA  GLY   179      55.344  68.744  87.525  1.00  0.00           C  
ATOM   1426  C   GLY   179      55.788  67.666  86.519  1.00  0.00           C  
ATOM   1427  O   GLY   179      55.569  67.814  85.339  1.00  0.00           O  
ATOM   1428  N   MET   180      56.243  66.457  86.909  1.00  0.00           N  
ATOM   1429  CA  MET   180      56.654  65.297  86.114  1.00  0.00           C  
ATOM   1430  CB  MET   180      57.453  64.317  86.930  1.00  0.00           C  
ATOM   1431  CG  MET   180      56.727  63.447  87.946  1.00  0.00           C  
ATOM   1432  SD  MET   180      57.920  62.229  88.533  1.00  0.00           S  
ATOM   1433  CE  MET   180      57.046  61.516  89.995  1.00  0.00           C  
ATOM   1434  C   MET   180      55.465  64.587  85.337  1.00  0.00           C  
ATOM   1435  O   MET   180      54.343  64.604  85.830  1.00  0.00           O  
ATOM   1436  N   GLY   181      55.718  63.897  84.269  1.00  0.00           N  
ATOM   1437  CA  GLY   181      54.748  63.013  83.705  1.00  0.00           C  
ATOM   1438  C   GLY   181      53.493  63.700  83.073  1.00  0.00           C  
ATOM   1439  O   GLY   181      53.610  64.823  82.513  1.00  0.00           O  
ATOM   1440  N   SER   182      52.327  63.034  82.928  1.00  0.00           N  
ATOM   1441  CA  SER   182      51.858  61.805  83.404  1.00  0.00           C  
ATOM   1442  CB  SER   182      52.367  60.625  82.515  1.00  0.00           C  
ATOM   1443  OG  SER   182      51.440  59.561  82.759  1.00  0.00           O  
ATOM   1444  C   SER   182      51.877  61.724  84.950  1.00  0.00           C  
ATOM   1445  O   SER   182      51.999  62.727  85.644  1.00  0.00           O  
ATOM   1446  N   GLY   183      51.885  60.505  85.496  1.00  0.00           N  
ATOM   1447  CA  GLY   183      51.933  60.131  86.879  1.00  0.00           C  
ATOM   1448  C   GLY   183      53.425  59.832  87.288  1.00  0.00           C  
ATOM   1449  O   GLY   183      54.299  59.652  86.450  1.00  0.00           O  
ATOM   1450  N   GLY   184      53.846  59.808  88.611  1.00  0.00           N  
ATOM   1451  CA  GLY   184      53.114  59.594  89.849  1.00  0.00           C  
ATOM   1452  C   GLY   184      52.520  60.906  90.408  1.00  0.00           C  
ATOM   1453  O   GLY   184      51.986  61.727  89.696  1.00  0.00           O  
ATOM   1454  N   GLY   185      52.650  61.151  91.692  1.00  0.00           N  
ATOM   1455  CA  GLY   185      51.986  62.371  92.349  1.00  0.00           C  
ATOM   1456  C   GLY   185      50.432  62.293  92.476  1.00  0.00           C  
ATOM   1457  O   GLY   185      49.734  61.567  91.736  1.00  0.00           O  
ATOM   1458  N   GLY   186      49.697  63.168  93.235  1.00  0.00           N  
ATOM   1459  CA  GLY   186      50.163  64.105  94.271  1.00  0.00           C  
ATOM   1460  C   GLY   186      50.657  65.402  93.665  1.00  0.00           C  
ATOM   1461  O   GLY   186      51.174  65.440  92.537  1.00  0.00           O  
ATOM   1462  N   GLY   187      50.474  66.450  94.454  1.00  0.00           N  
ATOM   1463  CA  GLY   187      51.051  67.714  94.122  1.00  0.00           C  
ATOM   1464  C   GLY   187      50.412  68.494  92.964  1.00  0.00           C  
ATOM   1465  O   GLY   187      49.389  68.022  92.386  1.00  0.00           O  
ATOM   1466  N   SER   188      50.994  69.639  92.674  1.00  0.00           N  
ATOM   1467  CA  SER   188      50.666  70.673  91.677  1.00  0.00           C  
ATOM   1468  CB  SER   188      51.629  71.842  91.927  1.00  0.00           C  
ATOM   1469  OG  SER   188      51.664  72.499  93.199  1.00  0.00           O  
ATOM   1470  C   SER   188      50.873  70.036  90.242  1.00  0.00           C  
ATOM   1471  O   SER   188      52.037  69.889  89.836  1.00  0.00           O  
ATOM   1472  N   GLY   189      49.765  69.855  89.513  1.00  0.00           N  
ATOM   1473  CA  GLY   189      49.743  69.128  88.234  1.00  0.00           C  
ATOM   1474  C   GLY   189      49.591  67.636  88.409  1.00  0.00           C  
ATOM   1475  O   GLY   189      49.866  66.917  87.475  1.00  0.00           O  
ATOM   1476  N   GLY   190      49.161  67.173  89.582  1.00  0.00           N  
ATOM   1477  CA  GLY   190      49.284  65.781  90.117  1.00  0.00           C  
ATOM   1478  C   GLY   190      48.735  64.665  89.149  1.00  0.00           C  
ATOM   1479  O   GLY   190      47.662  64.803  88.581  1.00  0.00           O  
ATOM   1480  N   GLY   191      49.359  63.465  89.146  1.00  0.00           N  
ATOM   1481  CA  GLY   191      48.687  62.343  88.594  1.00  0.00           C  
ATOM   1482  C   GLY   191      48.640  62.190  87.039  1.00  0.00           C  
ATOM   1483  O   GLY   191      48.817  63.150  86.343  1.00  0.00           O  
ATOM   1484  N   SER   192      48.300  61.090  86.505  1.00  0.00           N  
ATOM   1485  CA  SER   192      48.028  60.928  85.112  1.00  0.00           C  
ATOM   1486  CB  SER   192      47.808  59.375  85.007  1.00  0.00           C  
ATOM   1487  OG  SER   192      49.038  58.655  85.174  1.00  0.00           O  
ATOM   1488  C   SER   192      46.722  61.575  84.591  1.00  0.00           C  
ATOM   1489  O   SER   192      45.805  62.018  85.347  1.00  0.00           O  
ATOM   1490  N   GLY   193      46.468  61.503  83.298  1.00  0.00           N  
ATOM   1491  CA  GLY   193      45.276  62.253  82.733  1.00  0.00           C  
ATOM   1492  C   GLY   193      45.487  63.758  82.716  1.00  0.00           C  
ATOM   1493  O   GLY   193      46.548  64.359  82.720  1.00  0.00           O  
ATOM   1494  N   GLY   194      44.338  64.519  82.794  1.00  0.00           N  
ATOM   1495  CA  GLY   194      44.302  66.014  82.863  1.00  0.00           C  
ATOM   1496  C   GLY   194      45.033  66.700  81.696  1.00  0.00           C  
ATOM   1497  O   GLY   194      45.370  66.143  80.651  1.00  0.00           O  
ATOM   1498  N   LYS   195      45.208  68.007  81.910  1.00  0.00           N  
ATOM   1499  CA  LYS   195      45.976  68.912  81.010  1.00  0.00           C  
ATOM   1500  CB  LYS   195      46.040  70.310  81.523  1.00  0.00           C  
ATOM   1501  CG  LYS   195      44.708  71.032  81.219  1.00  0.00           C  
ATOM   1502  CD  LYS   195      44.645  72.462  81.753  1.00  0.00           C  
ATOM   1503  CE  LYS   195      43.417  73.268  81.312  1.00  0.00           C  
ATOM   1504  NZ  LYS   195      42.144  72.855  81.983  1.00  0.00           N  
ATOM   1505  C   LYS   195      47.416  68.393  80.709  1.00  0.00           C  
ATOM   1506  O   LYS   195      48.135  67.796  81.503  1.00  0.00           O  
ATOM   1507  N   GLY   196      47.850  68.664  79.480  1.00  0.00           N  
ATOM   1508  CA  GLY   196      49.204  68.368  79.118  1.00  0.00           C  
ATOM   1509  C   GLY   196      50.326  69.100  79.981  1.00  0.00           C  
ATOM   1510  O   GLY   196      50.020  70.192  80.494  1.00  0.00           O  
ATOM   1511  N   LYS   197      51.551  68.519  80.194  1.00  0.00           N  
ATOM   1512  CA  LYS   197      52.652  69.202  80.906  1.00  0.00           C  
ATOM   1513  CB  LYS   197      52.915  68.420  82.179  1.00  0.00           C  
ATOM   1514  CG  LYS   197      51.757  68.483  83.293  1.00  0.00           C  
ATOM   1515  CD  LYS   197      52.063  67.869  84.664  1.00  0.00           C  
ATOM   1516  CE  LYS   197      52.241  66.328  84.628  1.00  0.00           C  
ATOM   1517  NZ  LYS   197      51.737  65.689  85.890  1.00  0.00           N  
ATOM   1518  C   LYS   197      53.920  69.292  80.070  1.00  0.00           C  
ATOM   1519  O   LYS   197      54.357  68.210  79.516  1.00  0.00           O  
ATOM   1520  N   GLY   198      54.400  70.529  79.948  1.00  0.00           N  
ATOM   1521  CA  GLY   198      55.740  70.824  79.277  1.00  0.00           C  
ATOM   1522  C   GLY   198      57.096  70.504  80.024  1.00  0.00           C  
ATOM   1523  O   GLY   198      57.073  70.342  81.253  1.00  0.00           O  
ATOM   1524  N   GLY   199      58.145  70.196  79.255  1.00  0.00           N  
ATOM   1525  CA  GLY   199      59.457  69.715  79.734  1.00  0.00           C  
ATOM   1526  C   GLY   199      59.553  68.419  80.566  1.00  0.00           C  
ATOM   1527  O   GLY   199      60.391  68.340  81.487  1.00  0.00           O  
ATOM   1528  N   CYS   200      58.721  67.428  80.239  1.00  0.00           N  
ATOM   1529  CA  CYS   200      58.685  66.172  80.946  1.00  0.00           C  
ATOM   1530  CB  CYS   200      57.203  65.768  81.185  1.00  0.00           C  
ATOM   1531  SG  CYS   200      56.419  67.139  82.019  1.00  0.00           S  
ATOM   1532  C   CYS   200      59.442  65.162  79.982  1.00  0.00           C  
ATOM   1533  O   CYS   200      59.314  65.237  78.740  1.00  0.00           O  
ATOM   1534  N   PRO   201      60.157  64.153  80.582  1.00  0.00           N  
ATOM   1535  CD  PRO   201      60.698  64.092  81.933  1.00  0.00           C  
ATOM   1536  CG  PRO   201      61.796  62.985  81.962  1.00  0.00           C  
ATOM   1537  CB  PRO   201      61.390  62.147  80.757  1.00  0.00           C  
ATOM   1538  CA  PRO   201      60.735  63.105  79.785  1.00  0.00           C  
ATOM   1539  C   PRO   201      59.615  62.379  78.908  1.00  0.00           C  
ATOM   1540  O   PRO   201      58.566  62.042  79.438  1.00  0.00           O  
ATOM   1541  N   ALA   202      59.866  62.058  77.621  1.00  0.00           N  
ATOM   1542  CA  ALA   202      58.781  61.488  76.829  1.00  0.00           C  
ATOM   1543  CB  ALA   202      57.939  62.678  76.247  1.00  0.00           C  
ATOM   1544  C   ALA   202      59.354  60.673  75.607  1.00  0.00           C  
ATOM   1545  O   ALA   202      60.398  61.081  75.034  1.00  0.00           O  
ATOM   1546  N   VAL   203      58.797  59.497  75.247  1.00  0.00           N  
ATOM   1547  CA  VAL   203      59.312  58.455  74.336  1.00  0.00           C  
ATOM   1548  CB  VAL   203      59.854  57.351  75.275  1.00  0.00           C  
ATOM   1549  CG1 VAL   203      58.821  56.705  76.236  1.00  0.00           C  
ATOM   1550  CG2 VAL   203      60.576  56.323  74.419  1.00  0.00           C  
ATOM   1551  C   VAL   203      58.285  58.117  73.229  1.00  0.00           C  
ATOM   1552  O   VAL   203      57.114  57.925  73.487  1.00  0.00           O  
ATOM   1553  N   ARG   204      58.813  58.180  71.998  1.00  0.00           N  
ATOM   1554  CA  ARG   204      58.035  57.939  70.748  1.00  0.00           C  
ATOM   1555  CB  ARG   204      58.776  58.662  69.633  1.00  0.00           C  
ATOM   1556  CG  ARG   204      57.900  58.957  68.458  1.00  0.00           C  
ATOM   1557  CD  ARG   204      58.764  59.618  67.428  1.00  0.00           C  
ATOM   1558  NE  ARG   204      58.078  59.576  66.095  1.00  0.00           N  
ATOM   1559  CZ  ARG   204      58.594  59.903  64.968  1.00  0.00           C  
ATOM   1560  NH1 ARG   204      59.793  60.401  64.871  1.00  0.00           N  
ATOM   1561  NH2 ARG   204      57.991  59.789  63.826  1.00  0.00           N  
ATOM   1562  C   ARG   204      57.751  56.482  70.441  1.00  0.00           C  
ATOM   1563  O   ARG   204      58.645  55.682  70.263  1.00  0.00           O  
ATOM   1564  N   LEU   205      56.435  56.199  70.266  1.00  0.00           N  
ATOM   1565  CA  LEU   205      56.135  54.729  70.053  1.00  0.00           C  
ATOM   1566  CB  LEU   205      55.898  54.015  71.413  1.00  0.00           C  
ATOM   1567  CG  LEU   205      55.109  52.716  71.277  1.00  0.00           C  
ATOM   1568  CD1 LEU   205      55.994  51.587  70.702  1.00  0.00           C  
ATOM   1569  CD2 LEU   205      54.686  52.318  72.677  1.00  0.00           C  
ATOM   1570  C   LEU   205      54.983  54.733  68.947  1.00  0.00           C  
ATOM   1571  O   LEU   205      53.881  55.312  69.098  1.00  0.00           O  
ATOM   1572  N   LYS   206      55.200  53.900  67.899  1.00  0.00           N  
ATOM   1573  CA  LYS   206      54.163  53.617  66.915  1.00  0.00           C  
ATOM   1574  CB  LYS   206      54.770  53.809  65.467  1.00  0.00           C  
ATOM   1575  CG  LYS   206      53.808  53.452  64.260  1.00  0.00           C  
ATOM   1576  CD  LYS   206      54.305  53.379  62.853  1.00  0.00           C  
ATOM   1577  CE  LYS   206      55.279  54.507  62.570  1.00  0.00           C  
ATOM   1578  NZ  LYS   206      55.232  54.818  61.070  1.00  0.00           N  
ATOM   1579  C   LYS   206      53.646  52.118  67.133  1.00  0.00           C  
ATOM   1580  O   LYS   206      54.432  51.225  67.413  1.00  0.00           O  
ATOM   1581  N   ALA   207      52.307  51.860  66.988  1.00  0.00           N  
ATOM   1582  CA  ALA   207      51.705  50.516  67.069  1.00  0.00           C  
ATOM   1583  CB  ALA   207      51.549  50.222  68.528  1.00  0.00           C  
ATOM   1584  C   ALA   207      50.341  50.183  66.364  1.00  0.00           C  
ATOM   1585  O   ALA   207      49.617  51.078  65.967  1.00  0.00           O  
ATOM   1586  N   ARG   208      50.088  48.895  66.283  1.00  0.00           N  
ATOM   1587  CA  ARG   208      48.841  48.239  65.919  1.00  0.00           C  
ATOM   1588  CB  ARG   208      48.683  48.243  64.408  1.00  0.00           C  
ATOM   1589  CG  ARG   208      47.279  47.871  63.962  1.00  0.00           C  
ATOM   1590  CD  ARG   208      47.160  48.072  62.436  1.00  0.00           C  
ATOM   1591  NE  ARG   208      47.655  47.003  61.568  1.00  0.00           N  
ATOM   1592  CZ  ARG   208      47.183  46.770  60.369  1.00  0.00           C  
ATOM   1593  NH1 ARG   208      46.448  47.680  59.697  1.00  0.00           N  
ATOM   1594  NH2 ARG   208      47.422  45.646  59.707  1.00  0.00           N  
ATOM   1595  C   ARG   208      48.674  46.838  66.508  1.00  0.00           C  
ATOM   1596  O   ARG   208      49.643  46.039  66.569  1.00  0.00           O  
ATOM   1597  N   TYR   209      47.462  46.459  66.924  1.00  0.00           N  
ATOM   1598  CA  TYR   209      47.023  45.114  67.297  1.00  0.00           C  
ATOM   1599  CB  TYR   209      46.341  45.060  68.622  1.00  0.00           C  
ATOM   1600  CG  TYR   209      46.163  43.673  69.198  1.00  0.00           C  
ATOM   1601  CD1 TYR   209      44.889  43.152  69.504  1.00  0.00           C  
ATOM   1602  CE1 TYR   209      44.744  41.823  69.938  1.00  0.00           C  
ATOM   1603  CZ  TYR   209      45.836  40.923  69.912  1.00  0.00           C  
ATOM   1604  OH  TYR   209      45.707  39.643  70.247  1.00  0.00           O  
ATOM   1605  CE2 TYR   209      47.142  41.371  69.500  1.00  0.00           C  
ATOM   1606  CD2 TYR   209      47.240  42.737  69.174  1.00  0.00           C  
ATOM   1607  C   TYR   209      46.272  44.393  66.144  1.00  0.00           C  
ATOM   1608  O   TYR   209      45.726  45.113  65.265  1.00  0.00           O  
ATOM   1609  N   GLN   210      46.165  43.106  66.165  1.00  0.00           N  
ATOM   1610  CA  GLN   210      45.355  42.317  65.288  1.00  0.00           C  
ATOM   1611  CB  GLN   210      46.255  42.047  64.063  1.00  0.00           C  
ATOM   1612  CG  GLN   210      45.876  41.025  62.960  1.00  0.00           C  
ATOM   1613  CD  GLN   210      46.822  41.099  61.732  1.00  0.00           C  
ATOM   1614  OE1 GLN   210      47.684  41.916  61.575  1.00  0.00           O  
ATOM   1615  NE2 GLN   210      46.899  40.061  60.913  1.00  0.00           N  
ATOM   1616  C   GLN   210      44.898  41.028  65.905  1.00  0.00           C  
ATOM   1617  O   GLN   210      45.773  40.256  66.325  1.00  0.00           O  
ATOM   1618  N   THR   211      43.564  40.735  65.769  1.00  0.00           N  
ATOM   1619  CA  THR   211      43.101  39.386  66.063  1.00  0.00           C  
ATOM   1620  CB  THR   211      43.064  39.052  67.515  1.00  0.00           C  
ATOM   1621  CG2 THR   211      42.077  39.870  68.274  1.00  0.00           C  
ATOM   1622  OG1 THR   211      42.743  37.709  67.722  1.00  0.00           O  
ATOM   1623  C   THR   211      41.676  39.306  65.425  1.00  0.00           C  
ATOM   1624  O   THR   211      40.812  40.188  65.405  1.00  0.00           O  
ATOM   1625  N   MET   212      41.345  38.113  64.855  1.00  0.00           N  
ATOM   1626  CA  MET   212      40.068  37.648  64.321  1.00  0.00           C  
ATOM   1627  CB  MET   212      39.818  38.249  62.932  1.00  0.00           C  
ATOM   1628  CG  MET   212      41.005  37.984  61.936  1.00  0.00           C  
ATOM   1629  SD  MET   212      40.650  38.446  60.131  1.00  0.00           S  
ATOM   1630  CE  MET   212      40.014  40.152  60.239  1.00  0.00           C  
ATOM   1631  C   MET   212      39.917  36.107  64.290  1.00  0.00           C  
ATOM   1632  O   MET   212      40.882  35.447  64.153  1.00  0.00           O  
ATOM   1633  N   SER   213      38.667  35.692  64.297  1.00  0.00           N  
ATOM   1634  CA  SER   213      38.215  34.398  63.982  1.00  0.00           C  
ATOM   1635  CB  SER   213      36.665  34.413  64.143  1.00  0.00           C  
ATOM   1636  OG  SER   213      36.208  33.054  64.192  1.00  0.00           O  
ATOM   1637  C   SER   213      38.479  33.934  62.513  1.00  0.00           C  
ATOM   1638  O   SER   213      38.513  34.796  61.576  1.00  0.00           O  
ATOM   1639  N   ILE   214      38.646  32.669  62.283  1.00  0.00           N  
ATOM   1640  CA  ILE   214      38.838  32.175  60.908  1.00  0.00           C  
ATOM   1641  CB  ILE   214      40.336  31.867  60.641  1.00  0.00           C  
ATOM   1642  CG2 ILE   214      40.478  31.398  59.153  1.00  0.00           C  
ATOM   1643  CG1 ILE   214      41.229  33.100  60.753  1.00  0.00           C  
ATOM   1644  CD1 ILE   214      42.638  32.696  61.099  1.00  0.00           C  
ATOM   1645  C   ILE   214      38.159  30.833  60.878  1.00  0.00           C  
ATOM   1646  O   ILE   214      38.370  29.958  61.719  1.00  0.00           O  
ATOM   1647  N   LEU   215      37.239  30.745  59.903  1.00  0.00           N  
ATOM   1648  CA  LEU   215      36.300  29.725  59.739  1.00  0.00           C  
ATOM   1649  CB  LEU   215      35.016  30.279  59.016  1.00  0.00           C  
ATOM   1650  CG  LEU   215      34.418  31.659  59.470  1.00  0.00           C  
ATOM   1651  CD1 LEU   215      33.510  32.295  58.512  1.00  0.00           C  
ATOM   1652  CD2 LEU   215      33.761  31.514  60.826  1.00  0.00           C  
ATOM   1653  C   LEU   215      36.803  28.542  58.877  1.00  0.00           C  
ATOM   1654  O   LEU   215      37.824  28.717  58.191  1.00  0.00           O  
ATOM   1655  N   PRO   216      36.185  27.353  58.808  1.00  0.00           N  
ATOM   1656  CD  PRO   216      35.293  26.955  59.881  1.00  0.00           C  
ATOM   1657  CG  PRO   216      34.869  25.515  59.518  1.00  0.00           C  
ATOM   1658  CB  PRO   216      35.302  25.331  58.060  1.00  0.00           C  
ATOM   1659  CA  PRO   216      36.517  26.284  57.869  1.00  0.00           C  
ATOM   1660  C   PRO   216      36.586  26.821  56.426  1.00  0.00           C  
ATOM   1661  O   PRO   216      35.751  27.645  56.016  1.00  0.00           O  
ATOM   1662  N   MET   217      37.601  26.383  55.706  1.00  0.00           N  
ATOM   1663  CA  MET   217      37.890  26.657  54.298  1.00  0.00           C  
ATOM   1664  CB  MET   217      39.029  25.774  53.816  1.00  0.00           C  
ATOM   1665  CG  MET   217      39.494  26.241  52.452  1.00  0.00           C  
ATOM   1666  SD  MET   217      40.484  27.807  52.498  1.00  0.00           S  
ATOM   1667  CE  MET   217      39.275  28.970  51.578  1.00  0.00           C  
ATOM   1668  C   MET   217      36.636  26.583  53.394  1.00  0.00           C  
ATOM   1669  O   MET   217      36.450  27.461  52.515  1.00  0.00           O  
ATOM   1670  N   GLU   218      35.642  25.639  53.578  1.00  0.00           N  
ATOM   1671  CA  GLU   218      34.434  25.520  52.793  1.00  0.00           C  
ATOM   1672  CB  GLU   218      33.627  24.307  53.233  1.00  0.00           C  
ATOM   1673  CG  GLU   218      33.127  24.185  54.726  1.00  0.00           C  
ATOM   1674  CD  GLU   218      32.759  22.767  55.182  1.00  0.00           C  
ATOM   1675  OE1 GLU   218      32.256  22.660  56.290  1.00  0.00           O  
ATOM   1676  OE2 GLU   218      32.833  21.832  54.374  1.00  0.00           O  
ATOM   1677  C   GLU   218      33.656  26.767  52.839  1.00  0.00           C  
ATOM   1678  O   GLU   218      33.029  27.139  51.860  1.00  0.00           O  
ATOM   1679  N   LEU   219      33.671  27.516  53.972  1.00  0.00           N  
ATOM   1680  CA  LEU   219      32.833  28.745  54.247  1.00  0.00           C  
ATOM   1681  CB  LEU   219      32.688  28.879  55.786  1.00  0.00           C  
ATOM   1682  CG  LEU   219      32.062  27.662  56.590  1.00  0.00           C  
ATOM   1683  CD1 LEU   219      31.926  28.084  58.041  1.00  0.00           C  
ATOM   1684  CD2 LEU   219      30.723  27.136  55.996  1.00  0.00           C  
ATOM   1685  C   LEU   219      33.373  30.026  53.607  1.00  0.00           C  
ATOM   1686  O   LEU   219      32.738  30.975  53.389  1.00  0.00           O  
ATOM   1687  N   TYR   220      34.605  29.919  53.059  1.00  0.00           N  
ATOM   1688  CA  TYR   220      35.231  30.972  52.177  1.00  0.00           C  
ATOM   1689  CB  TYR   220      36.556  31.532  52.755  1.00  0.00           C  
ATOM   1690  CG  TYR   220      36.671  32.051  54.249  1.00  0.00           C  
ATOM   1691  CD1 TYR   220      36.116  33.306  54.644  1.00  0.00           C  
ATOM   1692  CE1 TYR   220      36.437  33.749  55.943  1.00  0.00           C  
ATOM   1693  CZ  TYR   220      37.095  32.906  56.843  1.00  0.00           C  
ATOM   1694  OH  TYR   220      37.523  33.352  58.047  1.00  0.00           O  
ATOM   1695  CE2 TYR   220      37.606  31.650  56.386  1.00  0.00           C  
ATOM   1696  CD2 TYR   220      37.345  31.281  55.081  1.00  0.00           C  
ATOM   1697  C   TYR   220      35.428  30.456  50.788  1.00  0.00           C  
ATOM   1698  O   TYR   220      36.147  31.041  49.970  1.00  0.00           O  
ATOM   1699  N   LYS   221      34.943  29.209  50.428  1.00  0.00           N  
ATOM   1700  CA  LYS   221      35.367  28.453  49.220  1.00  0.00           C  
ATOM   1701  CB  LYS   221      34.747  27.052  49.094  1.00  0.00           C  
ATOM   1702  CG  LYS   221      35.240  26.411  47.896  1.00  0.00           C  
ATOM   1703  CD  LYS   221      34.514  25.092  47.548  1.00  0.00           C  
ATOM   1704  CE  LYS   221      35.100  24.207  46.419  1.00  0.00           C  
ATOM   1705  NZ  LYS   221      34.393  24.574  45.221  1.00  0.00           N  
ATOM   1706  C   LYS   221      35.028  29.297  47.918  1.00  0.00           C  
ATOM   1707  O   LYS   221      35.832  29.638  46.994  1.00  0.00           O  
ATOM   1708  N   GLU   222      33.775  29.678  47.891  1.00  0.00           N  
ATOM   1709  CA  GLU   222      33.148  30.572  46.958  1.00  0.00           C  
ATOM   1710  CB  GLU   222      31.623  30.616  47.231  1.00  0.00           C  
ATOM   1711  CG  GLU   222      30.861  29.482  46.535  1.00  0.00           C  
ATOM   1712  CD  GLU   222      31.014  28.026  47.080  1.00  0.00           C  
ATOM   1713  OE1 GLU   222      31.187  27.866  48.277  1.00  0.00           O  
ATOM   1714  OE2 GLU   222      31.176  27.049  46.311  1.00  0.00           O  
ATOM   1715  C   GLU   222      33.747  31.966  46.857  1.00  0.00           C  
ATOM   1716  O   GLU   222      33.940  32.597  45.803  1.00  0.00           O  
ATOM   1717  N   PHE   223      34.009  32.609  47.981  1.00  0.00           N  
ATOM   1718  CA  PHE   223      34.762  33.880  48.059  1.00  0.00           C  
ATOM   1719  CB  PHE   223      34.662  34.330  49.562  1.00  0.00           C  
ATOM   1720  CG  PHE   223      35.086  35.780  49.787  1.00  0.00           C  
ATOM   1721  CD1 PHE   223      35.902  36.127  50.820  1.00  0.00           C  
ATOM   1722  CE1 PHE   223      36.406  37.481  50.994  1.00  0.00           C  
ATOM   1723  CZ  PHE   223      35.990  38.528  50.098  1.00  0.00           C  
ATOM   1724  CE2 PHE   223      35.054  38.179  49.142  1.00  0.00           C  
ATOM   1725  CD2 PHE   223      34.659  36.813  48.920  1.00  0.00           C  
ATOM   1726  C   PHE   223      36.074  33.849  47.321  1.00  0.00           C  
ATOM   1727  O   PHE   223      36.394  34.789  46.585  1.00  0.00           O  
ATOM   1728  N   ALA   224      36.814  32.789  47.514  1.00  0.00           N  
ATOM   1729  CA  ALA   224      38.042  32.600  46.773  1.00  0.00           C  
ATOM   1730  CB  ALA   224      38.905  31.470  47.245  1.00  0.00           C  
ATOM   1731  C   ALA   224      37.805  32.477  45.289  1.00  0.00           C  
ATOM   1732  O   ALA   224      38.514  33.158  44.544  1.00  0.00           O  
ATOM   1733  N   GLU   225      36.846  31.619  44.912  1.00  0.00           N  
ATOM   1734  CA  GLU   225      36.498  31.496  43.522  1.00  0.00           C  
ATOM   1735  CB  GLU   225      35.406  30.391  43.245  1.00  0.00           C  
ATOM   1736  CG  GLU   225      34.791  30.365  41.828  1.00  0.00           C  
ATOM   1737  CD  GLU   225      33.922  29.135  41.564  1.00  0.00           C  
ATOM   1738  OE1 GLU   225      32.970  28.836  42.353  1.00  0.00           O  
ATOM   1739  OE2 GLU   225      34.071  28.485  40.530  1.00  0.00           O  
ATOM   1740  C   GLU   225      36.168  32.852  42.756  1.00  0.00           C  
ATOM   1741  O   GLU   225      36.656  33.054  41.675  1.00  0.00           O  
ATOM   1742  N   TYR   226      35.283  33.699  43.401  1.00  0.00           N  
ATOM   1743  CA  TYR   226      34.778  34.967  43.024  1.00  0.00           C  
ATOM   1744  CB  TYR   226      33.831  35.472  44.106  1.00  0.00           C  
ATOM   1745  CG  TYR   226      33.329  36.958  43.829  1.00  0.00           C  
ATOM   1746  CD1 TYR   226      34.120  38.072  44.157  1.00  0.00           C  
ATOM   1747  CE1 TYR   226      33.775  39.337  43.716  1.00  0.00           C  
ATOM   1748  CZ  TYR   226      32.601  39.500  42.889  1.00  0.00           C  
ATOM   1749  OH  TYR   226      32.210  40.730  42.489  1.00  0.00           O  
ATOM   1750  CE2 TYR   226      31.891  38.375  42.477  1.00  0.00           C  
ATOM   1751  CD2 TYR   226      32.184  37.150  43.087  1.00  0.00           C  
ATOM   1752  C   TYR   226      35.921  35.860  42.794  1.00  0.00           C  
ATOM   1753  O   TYR   226      36.239  36.381  41.668  1.00  0.00           O  
ATOM   1754  N   VAL   227      36.719  36.049  43.842  1.00  0.00           N  
ATOM   1755  CA  VAL   227      38.004  36.826  43.899  1.00  0.00           C  
ATOM   1756  CB  VAL   227      38.557  36.689  45.309  1.00  0.00           C  
ATOM   1757  CG1 VAL   227      40.044  36.899  45.377  1.00  0.00           C  
ATOM   1758  CG2 VAL   227      38.007  37.690  46.350  1.00  0.00           C  
ATOM   1759  C   VAL   227      39.046  36.477  42.823  1.00  0.00           C  
ATOM   1760  O   VAL   227      39.571  37.383  42.100  1.00  0.00           O  
ATOM   1761  N   THR   228      39.352  35.192  42.705  1.00  0.00           N  
ATOM   1762  CA  THR   228      40.261  34.597  41.712  1.00  0.00           C  
ATOM   1763  CB  THR   228      40.576  33.140  42.029  1.00  0.00           C  
ATOM   1764  CG2 THR   228      41.573  32.466  41.041  1.00  0.00           C  
ATOM   1765  OG1 THR   228      41.110  32.977  43.309  1.00  0.00           O  
ATOM   1766  C   THR   228      39.781  34.754  40.294  1.00  0.00           C  
ATOM   1767  O   THR   228      40.518  34.793  39.330  1.00  0.00           O  
ATOM   1768  N   ASN   229      38.464  34.872  40.167  1.00  0.00           N  
ATOM   1769  CA  ASN   229      37.799  35.105  38.914  1.00  0.00           C  
ATOM   1770  CB  ASN   229      36.413  34.494  38.909  1.00  0.00           C  
ATOM   1771  CG  ASN   229      36.596  33.041  38.678  1.00  0.00           C  
ATOM   1772  OD1 ASN   229      37.690  32.431  38.468  1.00  0.00           O  
ATOM   1773  ND2 ASN   229      35.492  32.365  38.935  1.00  0.00           N  
ATOM   1774  C   ASN   229      37.733  36.643  38.465  1.00  0.00           C  
ATOM   1775  O   ASN   229      37.615  36.947  37.267  1.00  0.00           O  
ATOM   1776  N   HID   230      37.811  37.586  39.468  1.00  0.00           N  
ATOM   1777  CA  HID   230      37.160  38.900  39.314  1.00  0.00           C  
ATOM   1778  CB  HID   230      35.723  38.935  39.819  1.00  0.00           C  
ATOM   1779  CG  HID   230      34.794  37.951  39.250  1.00  0.00           C  
ATOM   1780  ND1 HID   230      34.439  37.839  37.907  1.00  0.00           N  
ATOM   1781  CE1 HID   230      33.542  36.839  37.805  1.00  0.00           C  
ATOM   1782  NE2 HID   230      33.171  36.407  39.006  1.00  0.00           N  
ATOM   1783  CD2 HID   230      33.902  37.142  39.914  1.00  0.00           C  
ATOM   1784  C   HID   230      38.003  40.040  40.016  1.00  0.00           C  
ATOM   1785  O   HID   230      37.579  41.166  39.905  1.00  0.00           O  
ATOM   1786  N   TYR   231      39.145  39.723  40.573  1.00  0.00           N  
ATOM   1787  CA  TYR   231      39.981  40.613  41.342  1.00  0.00           C  
ATOM   1788  CB  TYR   231      41.414  39.989  41.549  1.00  0.00           C  
ATOM   1789  CG  TYR   231      42.157  39.534  40.266  1.00  0.00           C  
ATOM   1790  CD1 TYR   231      42.127  38.152  39.828  1.00  0.00           C  
ATOM   1791  CE1 TYR   231      42.756  37.834  38.613  1.00  0.00           C  
ATOM   1792  CZ  TYR   231      43.544  38.734  37.847  1.00  0.00           C  
ATOM   1793  OH  TYR   231      44.228  38.290  36.786  1.00  0.00           O  
ATOM   1794  CE2 TYR   231      43.572  40.091  38.273  1.00  0.00           C  
ATOM   1795  CD2 TYR   231      42.841  40.499  39.428  1.00  0.00           C  
ATOM   1796  C   TYR   231      40.298  42.041  40.784  1.00  0.00           C  
ATOM   1797  O   TYR   231      40.739  42.911  41.577  1.00  0.00           O  
ATOM   1798  N   ARG   232      40.259  42.169  39.450  1.00  0.00           N  
ATOM   1799  CA  ARG   232      40.628  43.470  38.774  1.00  0.00           C  
ATOM   1800  CB  ARG   232      41.101  43.049  37.338  1.00  0.00           C  
ATOM   1801  CG  ARG   232      41.714  44.265  36.631  1.00  0.00           C  
ATOM   1802  CD  ARG   232      40.697  45.137  35.881  1.00  0.00           C  
ATOM   1803  NE  ARG   232      39.678  44.313  35.239  1.00  0.00           N  
ATOM   1804  CZ  ARG   232      38.509  44.699  34.870  1.00  0.00           C  
ATOM   1805  NH1 ARG   232      38.202  45.949  34.887  1.00  0.00           N  
ATOM   1806  NH2 ARG   232      37.663  43.856  34.351  1.00  0.00           N  
ATOM   1807  C   ARG   232      39.390  44.428  38.801  1.00  0.00           C  
ATOM   1808  O   ARG   232      39.383  45.541  39.373  1.00  0.00           O  
ATOM   1809  N   MET   233      38.278  44.008  38.197  1.00  0.00           N  
ATOM   1810  CA  MET   233      36.857  44.441  38.469  1.00  0.00           C  
ATOM   1811  CB  MET   233      35.822  43.366  38.012  1.00  0.00           C  
ATOM   1812  CG  MET   233      34.421  44.000  38.032  1.00  0.00           C  
ATOM   1813  SD  MET   233      33.512  44.120  39.579  1.00  0.00           S  
ATOM   1814  CE  MET   233      33.323  42.362  39.956  1.00  0.00           C  
ATOM   1815  C   MET   233      36.653  44.909  39.937  1.00  0.00           C  
ATOM   1816  O   MET   233      36.307  46.052  40.136  1.00  0.00           O  
ATOM   1817  N   LEU   234      36.916  43.957  40.840  1.00  0.00           N  
ATOM   1818  CA  LEU   234      36.757  44.132  42.268  1.00  0.00           C  
ATOM   1819  CB  LEU   234      37.128  42.814  43.030  1.00  0.00           C  
ATOM   1820  CG  LEU   234      37.057  42.879  44.497  1.00  0.00           C  
ATOM   1821  CD1 LEU   234      35.691  43.298  45.042  1.00  0.00           C  
ATOM   1822  CD2 LEU   234      37.480  41.551  45.091  1.00  0.00           C  
ATOM   1823  C   LEU   234      37.507  45.435  42.745  1.00  0.00           C  
ATOM   1824  O   LEU   234      36.818  46.265  43.394  1.00  0.00           O  
ATOM   1825  N   CYS   235      38.780  45.674  42.388  1.00  0.00           N  
ATOM   1826  CA  CYS   235      39.612  46.822  42.728  1.00  0.00           C  
ATOM   1827  CB  CYS   235      40.998  46.455  42.475  1.00  0.00           C  
ATOM   1828  SG  CYS   235      41.467  45.082  43.492  1.00  0.00           S  
ATOM   1829  C   CYS   235      39.071  48.090  41.978  1.00  0.00           C  
ATOM   1830  O   CYS   235      38.794  49.084  42.614  1.00  0.00           O  
ATOM   1831  N   ALA   236      38.778  47.972  40.690  1.00  0.00           N  
ATOM   1832  CA  ALA   236      38.428  49.053  39.789  1.00  0.00           C  
ATOM   1833  CB  ALA   236      38.255  48.513  38.356  1.00  0.00           C  
ATOM   1834  C   ALA   236      37.135  49.755  40.319  1.00  0.00           C  
ATOM   1835  O   ALA   236      37.097  51.015  40.323  1.00  0.00           O  
ATOM   1836  N   VAL   237      36.098  49.037  40.781  1.00  0.00           N  
ATOM   1837  CA  VAL   237      34.740  49.502  41.286  1.00  0.00           C  
ATOM   1838  CB  VAL   237      33.789  48.257  41.188  1.00  0.00           C  
ATOM   1839  CG1 VAL   237      32.372  48.629  41.612  1.00  0.00           C  
ATOM   1840  CG2 VAL   237      33.606  47.921  39.685  1.00  0.00           C  
ATOM   1841  C   VAL   237      34.742  50.043  42.676  1.00  0.00           C  
ATOM   1842  O   VAL   237      33.985  51.049  42.905  1.00  0.00           O  
ATOM   1843  N   LEU   238      35.776  49.703  43.494  1.00  0.00           N  
ATOM   1844  CA  LEU   238      35.969  50.264  44.920  1.00  0.00           C  
ATOM   1845  CB  LEU   238      36.365  49.201  45.970  1.00  0.00           C  
ATOM   1846  CG  LEU   238      35.164  48.602  46.711  1.00  0.00           C  
ATOM   1847  CD1 LEU   238      34.470  49.596  47.598  1.00  0.00           C  
ATOM   1848  CD2 LEU   238      34.128  48.053  45.701  1.00  0.00           C  
ATOM   1849  C   LEU   238      36.943  51.416  45.037  1.00  0.00           C  
ATOM   1850  O   LEU   238      37.013  52.104  46.045  1.00  0.00           O  
ATOM   1851  N   GLU   239      37.589  51.733  43.915  1.00  0.00           N  
ATOM   1852  CA  GLU   239      38.560  52.802  43.737  1.00  0.00           C  
ATOM   1853  CB  GLU   239      38.984  52.860  42.217  1.00  0.00           C  
ATOM   1854  CG  GLU   239      40.173  53.841  41.909  1.00  0.00           C  
ATOM   1855  CD  GLU   239      41.336  53.715  42.880  1.00  0.00           C  
ATOM   1856  OE1 GLU   239      41.940  52.640  43.057  1.00  0.00           O  
ATOM   1857  OE2 GLU   239      41.730  54.748  43.469  1.00  0.00           O  
ATOM   1858  C   GLU   239      38.089  54.153  44.154  1.00  0.00           C  
ATOM   1859  O   GLU   239      38.935  54.729  44.869  1.00  0.00           O  
ATOM   1860  N   PRO   240      36.966  54.747  43.702  1.00  0.00           N  
ATOM   1861  CD  PRO   240      35.828  54.288  42.964  1.00  0.00           C  
ATOM   1862  CG  PRO   240      34.778  55.355  43.013  1.00  0.00           C  
ATOM   1863  CB  PRO   240      35.633  56.654  43.014  1.00  0.00           C  
ATOM   1864  CA  PRO   240      36.645  56.144  44.051  1.00  0.00           C  
ATOM   1865  C   PRO   240      36.024  56.231  45.435  1.00  0.00           C  
ATOM   1866  O   PRO   240      35.494  57.266  45.825  1.00  0.00           O  
ATOM   1867  N   ALA   241      35.953  55.169  46.274  1.00  0.00           N  
ATOM   1868  CA  ALA   241      35.334  55.075  47.589  1.00  0.00           C  
ATOM   1869  CB  ALA   241      34.107  54.194  47.489  1.00  0.00           C  
ATOM   1870  C   ALA   241      36.295  54.593  48.669  1.00  0.00           C  
ATOM   1871  O   ALA   241      36.667  55.396  49.532  1.00  0.00           O  
ATOM   1872  N   LEU   242      36.855  53.355  48.582  1.00  0.00           N  
ATOM   1873  CA  LEU   242      37.787  52.806  49.585  1.00  0.00           C  
ATOM   1874  CB  LEU   242      38.108  51.320  49.187  1.00  0.00           C  
ATOM   1875  CG  LEU   242      38.921  50.635  50.298  1.00  0.00           C  
ATOM   1876  CD1 LEU   242      38.386  50.589  51.703  1.00  0.00           C  
ATOM   1877  CD2 LEU   242      39.247  49.235  49.868  1.00  0.00           C  
ATOM   1878  C   LEU   242      39.007  53.710  49.594  1.00  0.00           C  
ATOM   1879  O   LEU   242      39.728  53.917  48.588  1.00  0.00           O  
ATOM   1880  N   ASN   243      39.361  54.208  50.757  1.00  0.00           N  
ATOM   1881  CA  ASN   243      40.504  55.082  51.047  1.00  0.00           C  
ATOM   1882  CB  ASN   243      40.348  55.500  52.564  1.00  0.00           C  
ATOM   1883  CG  ASN   243      39.340  56.714  52.720  1.00  0.00           C  
ATOM   1884  OD1 ASN   243      38.342  56.851  52.008  1.00  0.00           O  
ATOM   1885  ND2 ASN   243      39.507  57.396  53.835  1.00  0.00           N  
ATOM   1886  C   ASN   243      41.880  54.319  50.774  1.00  0.00           C  
ATOM   1887  O   ASN   243      41.893  53.103  50.959  1.00  0.00           O  
ATOM   1888  N   VAL   244      43.028  54.959  50.427  1.00  0.00           N  
ATOM   1889  CA  VAL   244      44.387  54.430  50.203  1.00  0.00           C  
ATOM   1890  CB  VAL   244      45.356  55.569  49.957  1.00  0.00           C  
ATOM   1891  CG1 VAL   244      45.575  56.486  51.124  1.00  0.00           C  
ATOM   1892  CG2 VAL   244      46.680  54.975  49.492  1.00  0.00           C  
ATOM   1893  C   VAL   244      44.927  53.349  51.270  1.00  0.00           C  
ATOM   1894  O   VAL   244      45.462  52.302  50.824  1.00  0.00           O  
ATOM   1895  N   LYS   245      44.595  53.582  52.565  1.00  0.00           N  
ATOM   1896  CA  LYS   245      44.909  52.652  53.641  1.00  0.00           C  
ATOM   1897  CB  LYS   245      44.691  53.344  55.025  1.00  0.00           C  
ATOM   1898  CG  LYS   245      45.800  54.344  55.375  1.00  0.00           C  
ATOM   1899  CD  LYS   245      45.581  55.082  56.753  1.00  0.00           C  
ATOM   1900  CE  LYS   245      46.713  56.129  56.917  1.00  0.00           C  
ATOM   1901  NZ  LYS   245      46.583  56.986  58.106  1.00  0.00           N  
ATOM   1902  C   LYS   245      44.170  51.312  53.585  1.00  0.00           C  
ATOM   1903  O   LYS   245      44.780  50.292  53.509  1.00  0.00           O  
ATOM   1904  N   GLY   246      42.880  51.409  53.306  1.00  0.00           N  
ATOM   1905  CA  GLY   246      42.106  50.271  52.830  1.00  0.00           C  
ATOM   1906  C   GLY   246      42.768  49.582  51.584  1.00  0.00           C  
ATOM   1907  O   GLY   246      43.174  48.417  51.696  1.00  0.00           O  
ATOM   1908  N   LYS   247      42.917  50.457  50.535  1.00  0.00           N  
ATOM   1909  CA  LYS   247      43.363  49.865  49.239  1.00  0.00           C  
ATOM   1910  CB  LYS   247      43.289  50.837  48.070  1.00  0.00           C  
ATOM   1911  CG  LYS   247      41.805  51.185  47.747  1.00  0.00           C  
ATOM   1912  CD  LYS   247      41.798  52.133  46.534  1.00  0.00           C  
ATOM   1913  CE  LYS   247      42.228  53.538  46.914  1.00  0.00           C  
ATOM   1914  NZ  LYS   247      41.422  54.607  46.244  1.00  0.00           N  
ATOM   1915  C   LYS   247      44.799  49.254  49.353  1.00  0.00           C  
ATOM   1916  O   LYS   247      45.082  48.215  48.735  1.00  0.00           O  
ATOM   1917  N   GLU   248      45.639  49.785  50.221  1.00  0.00           N  
ATOM   1918  CA  GLU   248      46.921  49.174  50.558  1.00  0.00           C  
ATOM   1919  CB  GLU   248      47.686  50.172  51.463  1.00  0.00           C  
ATOM   1920  CG  GLU   248      48.945  49.546  52.169  1.00  0.00           C  
ATOM   1921  CD  GLU   248      50.076  50.584  52.368  1.00  0.00           C  
ATOM   1922  OE1 GLU   248      51.182  50.342  51.775  1.00  0.00           O  
ATOM   1923  OE2 GLU   248      49.834  51.693  52.928  1.00  0.00           O  
ATOM   1924  C   GLU   248      46.827  47.827  51.235  1.00  0.00           C  
ATOM   1925  O   GLU   248      47.496  46.884  50.847  1.00  0.00           O  
ATOM   1926  N   GLU   249      45.929  47.632  52.180  1.00  0.00           N  
ATOM   1927  CA  GLU   249      45.638  46.348  52.902  1.00  0.00           C  
ATOM   1928  CB  GLU   249      44.870  46.635  54.219  1.00  0.00           C  
ATOM   1929  CG  GLU   249      44.852  45.541  55.307  1.00  0.00           C  
ATOM   1930  CD  GLU   249      46.136  45.360  56.102  1.00  0.00           C  
ATOM   1931  OE1 GLU   249      47.102  44.829  55.599  1.00  0.00           O  
ATOM   1932  OE2 GLU   249      46.181  45.729  57.282  1.00  0.00           O  
ATOM   1933  C   GLU   249      44.878  45.345  52.059  1.00  0.00           C  
ATOM   1934  O   GLU   249      45.117  44.117  52.217  1.00  0.00           O  
ATOM   1935  N   VAL   250      44.025  45.784  51.137  1.00  0.00           N  
ATOM   1936  CA  VAL   250      43.330  45.020  50.016  1.00  0.00           C  
ATOM   1937  CB  VAL   250      42.149  45.791  49.403  1.00  0.00           C  
ATOM   1938  CG1 VAL   250      41.515  44.937  48.345  1.00  0.00           C  
ATOM   1939  CG2 VAL   250      41.128  46.108  50.415  1.00  0.00           C  
ATOM   1940  C   VAL   250      44.362  44.589  48.940  1.00  0.00           C  
ATOM   1941  O   VAL   250      44.340  43.446  48.502  1.00  0.00           O  
ATOM   1942  N   ALA   251      45.352  45.432  48.593  1.00  0.00           N  
ATOM   1943  CA  ALA   251      46.473  45.028  47.697  1.00  0.00           C  
ATOM   1944  CB  ALA   251      47.390  46.239  47.343  1.00  0.00           C  
ATOM   1945  C   ALA   251      47.226  43.844  48.279  1.00  0.00           C  
ATOM   1946  O   ALA   251      47.364  42.841  47.606  1.00  0.00           O  
ATOM   1947  N   SER   252      47.641  43.919  49.547  1.00  0.00           N  
ATOM   1948  CA  SER   252      48.279  42.891  50.416  1.00  0.00           C  
ATOM   1949  CB  SER   252      48.719  43.504  51.721  1.00  0.00           C  
ATOM   1950  OG  SER   252      49.493  44.653  51.514  1.00  0.00           O  
ATOM   1951  C   SER   252      47.450  41.612  50.585  1.00  0.00           C  
ATOM   1952  O   SER   252      47.880  40.472  50.236  1.00  0.00           O  
ATOM   1953  N   ALA   253      46.164  41.659  51.003  1.00  0.00           N  
ATOM   1954  CA  ALA   253      45.214  40.508  50.951  1.00  0.00           C  
ATOM   1955  CB  ALA   253      43.834  41.042  51.425  1.00  0.00           C  
ATOM   1956  C   ALA   253      45.123  39.827  49.548  1.00  0.00           C  
ATOM   1957  O   ALA   253      45.255  38.612  49.548  1.00  0.00           O  
ATOM   1958  N   LEU   254      44.838  40.568  48.424  1.00  0.00           N  
ATOM   1959  CA  LEU   254      44.722  39.953  47.131  1.00  0.00           C  
ATOM   1960  CB  LEU   254      44.340  40.929  46.024  1.00  0.00           C  
ATOM   1961  CG  LEU   254      42.858  41.238  45.910  1.00  0.00           C  
ATOM   1962  CD1 LEU   254      42.632  42.302  44.803  1.00  0.00           C  
ATOM   1963  CD2 LEU   254      41.995  40.007  45.605  1.00  0.00           C  
ATOM   1964  C   LEU   254      46.065  39.234  46.795  1.00  0.00           C  
ATOM   1965  O   LEU   254      45.980  38.059  46.497  1.00  0.00           O  
ATOM   1966  N   VAL   255      47.276  39.795  46.992  1.00  0.00           N  
ATOM   1967  CA  VAL   255      48.590  39.190  46.705  1.00  0.00           C  
ATOM   1968  CB  VAL   255      49.737  40.148  47.064  1.00  0.00           C  
ATOM   1969  CG1 VAL   255      51.095  39.374  47.117  1.00  0.00           C  
ATOM   1970  CG2 VAL   255      49.889  41.276  46.064  1.00  0.00           C  
ATOM   1971  C   VAL   255      48.706  37.863  47.395  1.00  0.00           C  
ATOM   1972  O   VAL   255      48.885  36.850  46.737  1.00  0.00           O  
ATOM   1973  N   HID   256      48.528  37.702  48.717  1.00  0.00           N  
ATOM   1974  CA  HID   256      48.514  36.510  49.538  1.00  0.00           C  
ATOM   1975  CB  HID   256      48.510  36.900  51.057  1.00  0.00           C  
ATOM   1976  CG  HID   256      49.653  37.750  51.642  1.00  0.00           C  
ATOM   1977  ND1 HID   256      49.784  39.067  51.328  1.00  0.00           N  
ATOM   1978  CE1 HID   256      50.952  39.494  51.733  1.00  0.00           C  
ATOM   1979  NE2 HID   256      51.647  38.510  52.255  1.00  0.00           N  
ATOM   1980  CD2 HID   256      50.836  37.362  52.242  1.00  0.00           C  
ATOM   1981  C   HID   256      47.439  35.448  49.170  1.00  0.00           C  
ATOM   1982  O   HID   256      47.761  34.257  48.971  1.00  0.00           O  
ATOM   1983  N   ILE   257      46.175  35.867  48.872  1.00  0.00           N  
ATOM   1984  CA  ILE   257      45.111  34.947  48.260  1.00  0.00           C  
ATOM   1985  CB  ILE   257      43.793  35.753  48.196  1.00  0.00           C  
ATOM   1986  CG2 ILE   257      42.759  35.028  47.368  1.00  0.00           C  
ATOM   1987  CG1 ILE   257      43.135  36.040  49.606  1.00  0.00           C  
ATOM   1988  CD1 ILE   257      42.013  37.091  49.729  1.00  0.00           C  
ATOM   1989  C   ILE   257      45.537  34.491  46.832  1.00  0.00           C  
ATOM   1990  O   ILE   257      45.648  33.304  46.641  1.00  0.00           O  
ATOM   1991  N   LEU   258      45.843  35.361  45.886  1.00  0.00           N  
ATOM   1992  CA  LEU   258      46.208  34.945  44.503  1.00  0.00           C  
ATOM   1993  CB  LEU   258      45.957  36.088  43.454  1.00  0.00           C  
ATOM   1994  CG  LEU   258      44.507  36.687  43.467  1.00  0.00           C  
ATOM   1995  CD1 LEU   258      44.326  37.811  42.463  1.00  0.00           C  
ATOM   1996  CD2 LEU   258      43.417  35.609  43.188  1.00  0.00           C  
ATOM   1997  C   LEU   258      47.599  34.206  44.412  1.00  0.00           C  
ATOM   1998  O   LEU   258      47.963  33.445  43.486  1.00  0.00           O  
ATOM   1999  N   GLN   259      48.452  34.343  45.449  1.00  0.00           N  
ATOM   2000  CA  GLN   259      49.693  33.469  45.665  1.00  0.00           C  
ATOM   2001  CB  GLN   259      50.619  34.172  46.646  1.00  0.00           C  
ATOM   2002  CG  GLN   259      51.927  33.361  47.054  1.00  0.00           C  
ATOM   2003  CD  GLN   259      52.816  32.976  45.933  1.00  0.00           C  
ATOM   2004  OE1 GLN   259      52.473  32.985  44.773  1.00  0.00           O  
ATOM   2005  NE2 GLN   259      54.003  32.446  46.167  1.00  0.00           N  
ATOM   2006  C   GLN   259      49.251  32.141  46.177  1.00  0.00           C  
ATOM   2007  O   GLN   259      49.929  31.106  45.882  1.00  0.00           O  
ATOM   2008  N   SER   260      48.106  32.061  46.910  1.00  0.00           N  
ATOM   2009  CA  SER   260      47.619  30.769  47.483  1.00  0.00           C  
ATOM   2010  CB  SER   260      47.237  30.934  48.968  1.00  0.00           C  
ATOM   2011  OG  SER   260      48.260  31.348  49.840  1.00  0.00           O  
ATOM   2012  C   SER   260      46.451  30.188  46.622  1.00  0.00           C  
ATOM   2013  O   SER   260      45.901  29.145  46.899  1.00  0.00           O  
ATOM   2014  N   THR   261      46.096  30.816  45.481  1.00  0.00           N  
ATOM   2015  CA  THR   261      45.072  30.299  44.536  1.00  0.00           C  
ATOM   2016  CB  THR   261      43.788  31.115  44.768  1.00  0.00           C  
ATOM   2017  CG2 THR   261      43.146  31.055  46.159  1.00  0.00           C  
ATOM   2018  OG1 THR   261      43.957  32.439  44.271  1.00  0.00           O  
ATOM   2019  C   THR   261      45.676  30.249  43.092  1.00  0.00           C  
ATOM   2020  O   THR   261      44.950  29.984  42.110  1.00  0.00           O  
ATOM   2021  N   GLY   262      47.016  30.370  42.901  1.00  0.00           N  
ATOM   2022  CA  GLY   262      47.683  30.081  41.571  1.00  0.00           C  
ATOM   2023  C   GLY   262      47.532  31.138  40.516  1.00  0.00           C  
ATOM   2024  O   GLY   262      47.754  30.797  39.335  1.00  0.00           O  
ATOM   2025  N   LYS   263      47.160  32.366  40.856  1.00  0.00           N  
ATOM   2026  CA  LYS   263      46.755  33.382  39.819  1.00  0.00           C  
ATOM   2027  CB  LYS   263      45.227  33.553  40.044  1.00  0.00           C  
ATOM   2028  CG  LYS   263      44.409  34.306  38.989  1.00  0.00           C  
ATOM   2029  CD  LYS   263      44.685  33.863  37.546  1.00  0.00           C  
ATOM   2030  CE  LYS   263      43.619  34.506  36.637  1.00  0.00           C  
ATOM   2031  NZ  LYS   263      43.793  34.003  35.242  1.00  0.00           N  
ATOM   2032  C   LYS   263      47.671  34.676  39.763  1.00  0.00           C  
ATOM   2033  O   LYS   263      47.415  35.644  39.101  1.00  0.00           O  
ATOM   2034  N   ALA   264      48.710  34.634  40.606  1.00  0.00           N  
ATOM   2035  CA  ALA   264      49.686  35.743  40.781  1.00  0.00           C  
ATOM   2036  CB  ALA   264      50.778  35.236  41.694  1.00  0.00           C  
ATOM   2037  C   ALA   264      50.227  36.348  39.408  1.00  0.00           C  
ATOM   2038  O   ALA   264      50.224  37.597  39.197  1.00  0.00           O  
ATOM   2039  N   LYS   265      50.523  35.564  38.351  1.00  0.00           N  
ATOM   2040  CA  LYS   265      51.198  35.886  37.060  1.00  0.00           C  
ATOM   2041  CB  LYS   265      51.665  34.477  36.491  1.00  0.00           C  
ATOM   2042  CG  LYS   265      52.961  34.020  37.119  1.00  0.00           C  
ATOM   2043  CD  LYS   265      53.131  32.642  36.459  1.00  0.00           C  
ATOM   2044  CE  LYS   265      54.241  31.973  37.171  1.00  0.00           C  
ATOM   2045  NZ  LYS   265      54.415  30.525  36.837  1.00  0.00           N  
ATOM   2046  C   LYS   265      50.328  36.657  36.124  1.00  0.00           C  
ATOM   2047  O   LYS   265      50.798  37.387  35.193  1.00  0.00           O  
ATOM   2048  N   ASP   266      49.076  36.417  36.252  1.00  0.00           N  
ATOM   2049  CA  ASP   266      48.060  37.182  35.490  1.00  0.00           C  
ATOM   2050  CB  ASP   266      46.848  36.306  35.153  1.00  0.00           C  
ATOM   2051  CG  ASP   266      47.103  35.056  34.410  1.00  0.00           C  
ATOM   2052  OD1 ASP   266      48.077  34.820  33.616  1.00  0.00           O  
ATOM   2053  OD2 ASP   266      46.393  34.070  34.669  1.00  0.00           O  
ATOM   2054  C   ASP   266      47.612  38.374  36.283  1.00  0.00           C  
ATOM   2055  O   ASP   266      47.534  39.446  35.689  1.00  0.00           O  
ATOM   2056  N   PHE   267      47.357  38.264  37.580  1.00  0.00           N  
ATOM   2057  CA  PHE   267      47.027  39.489  38.341  1.00  0.00           C  
ATOM   2058  CB  PHE   267      46.791  39.047  39.772  1.00  0.00           C  
ATOM   2059  CG  PHE   267      46.856  40.247  40.861  1.00  0.00           C  
ATOM   2060  CD1 PHE   267      47.651  40.078  41.989  1.00  0.00           C  
ATOM   2061  CE1 PHE   267      47.494  40.990  43.056  1.00  0.00           C  
ATOM   2062  CZ  PHE   267      46.513  42.007  43.016  1.00  0.00           C  
ATOM   2063  CE2 PHE   267      45.711  42.173  41.879  1.00  0.00           C  
ATOM   2064  CD2 PHE   267      45.865  41.277  40.802  1.00  0.00           C  
ATOM   2065  C   PHE   267      48.101  40.564  38.130  1.00  0.00           C  
ATOM   2066  O   PHE   267      47.736  41.652  37.806  1.00  0.00           O  
ATOM   2067  N   LEU   268      49.341  40.286  38.329  1.00  0.00           N  
ATOM   2068  CA  LEU   268      50.501  41.228  38.191  1.00  0.00           C  
ATOM   2069  CB  LEU   268      51.663  40.597  38.880  1.00  0.00           C  
ATOM   2070  CG  LEU   268      51.326  40.161  40.344  1.00  0.00           C  
ATOM   2071  CD1 LEU   268      52.366  39.271  40.891  1.00  0.00           C  
ATOM   2072  CD2 LEU   268      51.142  41.404  41.351  1.00  0.00           C  
ATOM   2073  C   LEU   268      50.717  41.779  36.770  1.00  0.00           C  
ATOM   2074  O   LEU   268      51.261  42.876  36.576  1.00  0.00           O  
ATOM   2075  N   SER   269      50.116  41.057  35.774  1.00  0.00           N  
ATOM   2076  CA  SER   269      50.080  41.468  34.377  1.00  0.00           C  
ATOM   2077  CB  SER   269      50.040  40.190  33.509  1.00  0.00           C  
ATOM   2078  OG  SER   269      51.216  39.351  33.448  1.00  0.00           O  
ATOM   2079  C   SER   269      48.929  42.403  34.086  1.00  0.00           C  
ATOM   2080  O   SER   269      48.928  43.306  33.269  1.00  0.00           O  
ATOM   2081  N   ASP   270      47.844  42.239  34.887  1.00  0.00           N  
ATOM   2082  CA  ASP   270      46.736  43.230  34.907  1.00  0.00           C  
ATOM   2083  CB  ASP   270      45.521  42.495  35.337  1.00  0.00           C  
ATOM   2084  CG  ASP   270      45.276  41.207  34.634  1.00  0.00           C  
ATOM   2085  OD1 ASP   270      45.710  40.921  33.475  1.00  0.00           O  
ATOM   2086  OD2 ASP   270      44.470  40.420  35.262  1.00  0.00           O  
ATOM   2087  C   ASP   270      47.025  44.521  35.703  1.00  0.00           C  
ATOM   2088  O   ASP   270      46.650  45.559  35.231  1.00  0.00           O  
ATOM   2089  N   MET   271      47.704  44.490  36.881  1.00  0.00           N  
ATOM   2090  CA  MET   271      48.325  45.628  37.520  1.00  0.00           C  
ATOM   2091  CB  MET   271      48.936  45.086  38.808  1.00  0.00           C  
ATOM   2092  CG  MET   271      47.861  44.507  39.731  1.00  0.00           C  
ATOM   2093  SD  MET   271      46.497  45.498  40.243  1.00  0.00           S  
ATOM   2094  CE  MET   271      45.139  44.923  39.174  1.00  0.00           C  
ATOM   2095  C   MET   271      49.337  46.418  36.659  1.00  0.00           C  
ATOM   2096  O   MET   271      49.185  47.653  36.462  1.00  0.00           O  
ATOM   2097  N   ALA   272      50.335  45.795  36.005  1.00  0.00           N  
ATOM   2098  CA  ALA   272      51.210  46.369  35.021  1.00  0.00           C  
ATOM   2099  CB  ALA   272      52.172  45.284  34.506  1.00  0.00           C  
ATOM   2100  C   ALA   272      50.476  47.109  33.930  1.00  0.00           C  
ATOM   2101  O   ALA   272      50.774  48.326  33.693  1.00  0.00           O  
ATOM   2102  N   MET   273      49.459  46.482  33.312  1.00  0.00           N  
ATOM   2103  CA  MET   273      48.603  47.197  32.357  1.00  0.00           C  
ATOM   2104  CB  MET   273      47.819  46.312  31.422  1.00  0.00           C  
ATOM   2105  CG  MET   273      48.716  45.360  30.580  1.00  0.00           C  
ATOM   2106  SD  MET   273      49.906  46.179  29.477  1.00  0.00           S  
ATOM   2107  CE  MET   273      51.416  46.458  30.450  1.00  0.00           C  
ATOM   2108  C   MET   273      47.744  48.311  32.981  1.00  0.00           C  
ATOM   2109  O   MET   273      47.475  49.291  32.295  1.00  0.00           O  
ATOM   2110  N   SER   274      47.274  48.141  34.223  1.00  0.00           N  
ATOM   2111  CA  SER   274      46.527  49.176  34.924  1.00  0.00           C  
ATOM   2112  CB  SER   274      45.978  48.700  36.235  1.00  0.00           C  
ATOM   2113  OG  SER   274      45.111  47.606  36.013  1.00  0.00           O  
ATOM   2114  C   SER   274      47.241  50.570  35.007  1.00  0.00           C  
ATOM   2115  O   SER   274      46.637  51.674  35.163  1.00  0.00           O  
ATOM   2116  N   GLU   275      48.604  50.500  35.269  1.00  0.00           N  
ATOM   2117  CA  GLU   275      49.458  51.683  35.265  1.00  0.00           C  
ATOM   2118  CB  GLU   275      50.825  51.319  35.910  1.00  0.00           C  
ATOM   2119  CG  GLU   275      51.626  52.589  36.346  1.00  0.00           C  
ATOM   2120  CD  GLU   275      51.031  53.213  37.637  1.00  0.00           C  
ATOM   2121  OE1 GLU   275      49.891  53.680  37.639  1.00  0.00           O  
ATOM   2122  OE2 GLU   275      51.778  53.444  38.605  1.00  0.00           O  
ATOM   2123  C   GLU   275      49.538  52.158  33.788  1.00  0.00           C  
ATOM   2124  O   GLU   275      49.161  53.308  33.519  1.00  0.00           O  
ATOM   2125  N   VAL   276      50.031  51.312  32.920  1.00  0.00           N  
ATOM   2126  CA  VAL   276      50.135  51.689  31.496  1.00  0.00           C  
ATOM   2127  CB  VAL   276      50.786  50.554  30.688  1.00  0.00           C  
ATOM   2128  CG1 VAL   276      50.788  50.857  29.162  1.00  0.00           C  
ATOM   2129  CG2 VAL   276      52.200  50.282  31.155  1.00  0.00           C  
ATOM   2130  C   VAL   276      48.795  52.202  30.834  1.00  0.00           C  
ATOM   2131  O   VAL   276      48.830  53.128  29.984  1.00  0.00           O  
ATOM   2132  N   ASP   277      47.574  51.806  31.338  1.00  0.00           N  
ATOM   2133  CA  ASP   277      46.259  52.445  30.954  1.00  0.00           C  
ATOM   2134  CB  ASP   277      45.081  51.714  31.671  1.00  0.00           C  
ATOM   2135  CG  ASP   277      44.665  50.474  30.927  1.00  0.00           C  
ATOM   2136  OD1 ASP   277      45.122  50.167  29.780  1.00  0.00           O  
ATOM   2137  OD2 ASP   277      43.679  49.811  31.397  1.00  0.00           O  
ATOM   2138  C   ASP   277      46.370  54.013  31.075  1.00  0.00           C  
ATOM   2139  O   ASP   277      46.139  54.756  30.103  1.00  0.00           O  
ATOM   2140  N   ARG   278      46.956  54.592  32.165  1.00  0.00           N  
ATOM   2141  CA  ARG   278      47.015  56.089  32.272  1.00  0.00           C  
ATOM   2142  CB  ARG   278      46.588  56.434  33.708  1.00  0.00           C  
ATOM   2143  CG  ARG   278      47.436  55.804  34.880  1.00  0.00           C  
ATOM   2144  CD  ARG   278      47.158  56.381  36.255  1.00  0.00           C  
ATOM   2145  NE  ARG   278      48.157  55.907  37.248  1.00  0.00           N  
ATOM   2146  CZ  ARG   278      48.452  56.323  38.442  1.00  0.00           C  
ATOM   2147  NH1 ARG   278      47.837  57.364  38.821  1.00  0.00           N  
ATOM   2148  NH2 ARG   278      49.341  55.822  39.220  1.00  0.00           N  
ATOM   2149  C   ARG   278      48.456  56.652  32.026  1.00  0.00           C  
ATOM   2150  O   ARG   278      48.641  57.822  31.850  1.00  0.00           O  
ATOM   2151  N   PHE   279      49.443  55.804  31.818  1.00  0.00           N  
ATOM   2152  CA  PHE   279      50.939  56.220  31.687  1.00  0.00           C  
ATOM   2153  CB  PHE   279      51.507  55.929  33.081  1.00  0.00           C  
ATOM   2154  CG  PHE   279      51.029  56.779  34.258  1.00  0.00           C  
ATOM   2155  CD1 PHE   279      50.565  58.147  34.102  1.00  0.00           C  
ATOM   2156  CE1 PHE   279      50.484  58.959  35.308  1.00  0.00           C  
ATOM   2157  CZ  PHE   279      50.825  58.409  36.557  1.00  0.00           C  
ATOM   2158  CE2 PHE   279      51.147  57.068  36.777  1.00  0.00           C  
ATOM   2159  CD2 PHE   279      51.255  56.278  35.591  1.00  0.00           C  
ATOM   2160  C   PHE   279      51.732  55.620  30.491  1.00  0.00           C  
ATOM   2161  O   PHE   279      52.964  55.337  30.635  1.00  0.00           O  
ATOM   2162  N   MET   280      51.084  55.335  29.348  1.00  0.00           N  
ATOM   2163  CA  MET   280      51.562  54.755  28.051  1.00  0.00           C  
ATOM   2164  CB  MET   280      50.499  54.389  27.033  1.00  0.00           C  
ATOM   2165  CG  MET   280      51.006  53.843  25.697  1.00  0.00           C  
ATOM   2166  SD  MET   280      52.065  52.356  25.576  1.00  0.00           S  
ATOM   2167  CE  MET   280      50.939  51.077  24.914  1.00  0.00           C  
ATOM   2168  C   MET   280      52.692  55.706  27.552  1.00  0.00           C  
ATOM   2169  O   MET   280      53.841  55.339  27.299  1.00  0.00           O  
ATOM   2170  N   GLU   281      52.430  56.993  27.555  1.00  0.00           N  
ATOM   2171  CA  GLU   281      53.327  58.159  27.241  1.00  0.00           C  
ATOM   2172  CB  GLU   281      52.744  59.124  26.177  1.00  0.00           C  
ATOM   2173  CG  GLU   281      51.984  58.601  24.965  1.00  0.00           C  
ATOM   2174  CD  GLU   281      52.876  57.905  23.991  1.00  0.00           C  
ATOM   2175  OE1 GLU   281      54.095  57.743  24.199  1.00  0.00           O  
ATOM   2176  OE2 GLU   281      52.328  57.286  23.044  1.00  0.00           O  
ATOM   2177  C   GLU   281      53.855  58.900  28.423  1.00  0.00           C  
ATOM   2178  O   GLU   281      54.519  59.930  28.241  1.00  0.00           O  
ATOM   2179  N   ARG   282      53.466  58.461  29.641  1.00  0.00           N  
ATOM   2180  CA  ARG   282      54.164  58.843  30.847  1.00  0.00           C  
ATOM   2181  CB  ARG   282      53.350  59.797  31.690  1.00  0.00           C  
ATOM   2182  CG  ARG   282      52.898  61.020  30.911  1.00  0.00           C  
ATOM   2183  CD  ARG   282      52.280  62.099  31.811  1.00  0.00           C  
ATOM   2184  NE  ARG   282      50.831  62.056  31.837  1.00  0.00           N  
ATOM   2185  CZ  ARG   282      50.119  62.690  32.728  1.00  0.00           C  
ATOM   2186  NH1 ARG   282      50.681  63.673  33.473  1.00  0.00           N  
ATOM   2187  NH2 ARG   282      48.850  62.532  32.800  1.00  0.00           N  
ATOM   2188  C   ARG   282      54.875  57.805  31.671  1.00  0.00           C  
ATOM   2189  O   ARG   282      54.565  57.543  32.810  1.00  0.00           O  
ATOM   2190  N   GLU   283      55.837  57.109  31.036  1.00  0.00           N  
ATOM   2191  CA  GLU   283      56.605  55.986  31.528  1.00  0.00           C  
ATOM   2192  CB  GLU   283      57.161  55.141  30.407  1.00  0.00           C  
ATOM   2193  CG  GLU   283      58.500  55.762  29.821  1.00  0.00           C  
ATOM   2194  CD  GLU   283      58.406  57.253  29.469  1.00  0.00           C  
ATOM   2195  OE1 GLU   283      59.356  57.981  29.880  1.00  0.00           O  
ATOM   2196  OE2 GLU   283      57.493  57.749  28.775  1.00  0.00           O  
ATOM   2197  C   GLU   283      57.493  56.280  32.731  1.00  0.00           C  
ATOM   2198  O   GLU   283      57.705  55.398  33.482  1.00  0.00           O  
ATOM   2199  N   HID   284      57.902  57.544  32.930  1.00  0.00           N  
ATOM   2200  CA  HID   284      58.663  57.811  34.157  1.00  0.00           C  
ATOM   2201  CB  HID   284      59.559  59.088  33.972  1.00  0.00           C  
ATOM   2202  CG  HID   284      60.497  59.190  35.124  1.00  0.00           C  
ATOM   2203  ND1 HID   284      61.657  58.527  35.353  1.00  0.00           N  
ATOM   2204  CE1 HID   284      62.161  58.964  36.519  1.00  0.00           C  
ATOM   2205  NE2 HID   284      61.377  59.908  37.087  1.00  0.00           N  
ATOM   2206  CD2 HID   284      60.335  60.014  36.224  1.00  0.00           C  
ATOM   2207  C   HID   284      57.814  57.799  35.535  1.00  0.00           C  
ATOM   2208  O   HID   284      58.382  57.481  36.551  1.00  0.00           O  
ATOM   2209  N   LEU   285      56.519  57.911  35.470  1.00  0.00           N  
ATOM   2210  CA  LEU   285      55.596  57.894  36.613  1.00  0.00           C  
ATOM   2211  CB  LEU   285      54.426  58.873  36.448  1.00  0.00           C  
ATOM   2212  CG  LEU   285      54.856  60.353  36.408  1.00  0.00           C  
ATOM   2213  CD1 LEU   285      53.637  61.284  36.212  1.00  0.00           C  
ATOM   2214  CD2 LEU   285      55.783  60.844  37.551  1.00  0.00           C  
ATOM   2215  C   LEU   285      55.149  56.530  37.076  1.00  0.00           C  
ATOM   2216  O   LEU   285      54.608  56.422  38.168  1.00  0.00           O  
ATOM   2217  N   ILE   286      55.358  55.446  36.329  1.00  0.00           N  
ATOM   2218  CA  ILE   286      55.136  54.058  36.590  1.00  0.00           C  
ATOM   2219  CB  ILE   286      55.693  53.200  35.426  1.00  0.00           C  
ATOM   2220  CG2 ILE   286      55.704  51.669  35.732  1.00  0.00           C  
ATOM   2221  CG1 ILE   286      54.893  53.464  34.091  1.00  0.00           C  
ATOM   2222  CD1 ILE   286      55.427  52.702  32.808  1.00  0.00           C  
ATOM   2223  C   ILE   286      55.601  53.732  38.049  1.00  0.00           C  
ATOM   2224  O   ILE   286      56.816  53.714  38.233  1.00  0.00           O  
ATOM   2225  N   PHE   287      54.708  53.334  38.906  1.00  0.00           N  
ATOM   2226  CA  PHE   287      54.878  52.836  40.255  1.00  0.00           C  
ATOM   2227  CB  PHE   287      55.662  51.487  40.249  1.00  0.00           C  
ATOM   2228  CG  PHE   287      55.095  50.378  39.285  1.00  0.00           C  
ATOM   2229  CD1 PHE   287      53.685  50.070  39.147  1.00  0.00           C  
ATOM   2230  CE1 PHE   287      53.241  49.128  38.198  1.00  0.00           C  
ATOM   2231  CZ  PHE   287      54.193  48.368  37.501  1.00  0.00           C  
ATOM   2232  CE2 PHE   287      55.535  48.609  37.660  1.00  0.00           C  
ATOM   2233  CD2 PHE   287      56.019  49.539  38.555  1.00  0.00           C  
ATOM   2234  C   PHE   287      55.549  53.937  41.136  1.00  0.00           C  
ATOM   2235  O   PHE   287      56.186  53.530  42.179  1.00  0.00           O  
ATOM   2236  N   ARG   288      55.372  55.221  40.864  1.00  0.00           N  
ATOM   2237  CA  ARG   288      55.719  56.297  41.755  1.00  0.00           C  
ATOM   2238  CB  ARG   288      56.029  57.581  41.062  1.00  0.00           C  
ATOM   2239  CG  ARG   288      57.333  57.296  40.411  1.00  0.00           C  
ATOM   2240  CD  ARG   288      58.126  58.423  39.619  1.00  0.00           C  
ATOM   2241  NE  ARG   288      59.413  57.890  39.110  1.00  0.00           N  
ATOM   2242  CZ  ARG   288      60.648  57.806  39.660  1.00  0.00           C  
ATOM   2243  NH1 ARG   288      60.754  58.240  40.876  1.00  0.00           N  
ATOM   2244  NH2 ARG   288      61.632  57.301  39.040  1.00  0.00           N  
ATOM   2245  C   ARG   288      54.634  56.552  42.819  1.00  0.00           C  
ATOM   2246  O   ARG   288      54.850  56.145  43.994  1.00  0.00           O  
ATOM   2247  N   GLU   289      53.459  57.042  42.570  1.00  0.00           N  
ATOM   2248  CA  GLU   289      52.274  56.962  43.498  1.00  0.00           C  
ATOM   2249  CB  GLU   289      51.150  57.628  42.625  1.00  0.00           C  
ATOM   2250  CG  GLU   289      49.804  57.809  43.396  1.00  0.00           C  
ATOM   2251  CD  GLU   289      48.666  58.367  42.535  1.00  0.00           C  
ATOM   2252  OE1 GLU   289      47.686  58.918  43.086  1.00  0.00           O  
ATOM   2253  OE2 GLU   289      48.726  58.207  41.304  1.00  0.00           O  
ATOM   2254  C   GLU   289      51.966  55.571  44.093  1.00  0.00           C  
ATOM   2255  O   GLU   289      51.861  54.555  43.367  1.00  0.00           O  
ATOM   2256  N   ASN   290      51.702  55.447  45.392  1.00  0.00           N  
ATOM   2257  CA  ASN   290      51.667  54.152  45.972  1.00  0.00           C  
ATOM   2258  CB  ASN   290      52.066  54.519  47.448  1.00  0.00           C  
ATOM   2259  CG  ASN   290      53.486  55.117  47.537  1.00  0.00           C  
ATOM   2260  OD1 ASN   290      54.516  54.532  47.326  1.00  0.00           O  
ATOM   2261  ND2 ASN   290      53.602  56.427  47.853  1.00  0.00           N  
ATOM   2262  C   ASN   290      50.281  53.513  45.902  1.00  0.00           C  
ATOM   2263  O   ASN   290      49.648  53.232  46.927  1.00  0.00           O  
ATOM   2264  N   THR   291      49.765  53.285  44.705  1.00  0.00           N  
ATOM   2265  CA  THR   291      48.388  52.725  44.341  1.00  0.00           C  
ATOM   2266  CB  THR   291      48.139  52.861  42.830  1.00  0.00           C  
ATOM   2267  CG2 THR   291      48.131  54.308  42.371  1.00  0.00           C  
ATOM   2268  OG1 THR   291      49.040  52.125  42.018  1.00  0.00           O  
ATOM   2269  C   THR   291      48.207  51.219  44.709  1.00  0.00           C  
ATOM   2270  O   THR   291      49.127  50.527  45.103  1.00  0.00           O  
ATOM   2271  N   LEU   292      47.018  50.612  44.475  1.00  0.00           N  
ATOM   2272  CA  LEU   292      46.770  49.119  44.639  1.00  0.00           C  
ATOM   2273  CB  LEU   292      45.261  48.934  44.662  1.00  0.00           C  
ATOM   2274  CG  LEU   292      44.712  47.520  44.798  1.00  0.00           C  
ATOM   2275  CD1 LEU   292      43.244  47.520  45.253  1.00  0.00           C  
ATOM   2276  CD2 LEU   292      44.772  46.651  43.545  1.00  0.00           C  
ATOM   2277  C   LEU   292      47.641  48.302  43.712  1.00  0.00           C  
ATOM   2278  O   LEU   292      48.216  47.231  44.086  1.00  0.00           O  
ATOM   2279  N   ALA   293      47.852  48.797  42.514  1.00  0.00           N  
ATOM   2280  CA  ALA   293      48.699  48.228  41.411  1.00  0.00           C  
ATOM   2281  CB  ALA   293      48.273  48.922  40.116  1.00  0.00           C  
ATOM   2282  C   ALA   293      50.179  48.227  41.788  1.00  0.00           C  
ATOM   2283  O   ALA   293      50.763  47.140  41.868  1.00  0.00           O  
ATOM   2284  N   THR   294      50.666  49.376  42.245  1.00  0.00           N  
ATOM   2285  CA  THR   294      52.011  49.526  42.893  1.00  0.00           C  
ATOM   2286  CB  THR   294      52.254  50.998  43.213  1.00  0.00           C  
ATOM   2287  CG2 THR   294      53.588  51.483  43.824  1.00  0.00           C  
ATOM   2288  OG1 THR   294      52.128  51.787  42.030  1.00  0.00           O  
ATOM   2289  C   THR   294      52.308  48.792  44.081  1.00  0.00           C  
ATOM   2290  O   THR   294      53.406  48.220  44.262  1.00  0.00           O  
ATOM   2291  N   LYS   295      51.357  48.732  45.031  1.00  0.00           N  
ATOM   2292  CA  LYS   295      51.591  47.984  46.280  1.00  0.00           C  
ATOM   2293  CB  LYS   295      50.554  48.429  47.306  1.00  0.00           C  
ATOM   2294  CG  LYS   295      50.626  47.617  48.593  1.00  0.00           C  
ATOM   2295  CD  LYS   295      51.967  47.785  49.295  1.00  0.00           C  
ATOM   2296  CE  LYS   295      51.784  47.029  50.608  1.00  0.00           C  
ATOM   2297  NZ  LYS   295      53.049  47.070  51.447  1.00  0.00           N  
ATOM   2298  C   LYS   295      51.563  46.493  46.037  1.00  0.00           C  
ATOM   2299  O   LYS   295      52.421  45.823  46.593  1.00  0.00           O  
ATOM   2300  N   ALA   296      50.766  45.967  45.114  1.00  0.00           N  
ATOM   2301  CA  ALA   296      50.759  44.575  44.758  1.00  0.00           C  
ATOM   2302  CB  ALA   296      49.621  44.315  43.764  1.00  0.00           C  
ATOM   2303  C   ALA   296      52.072  43.963  44.217  1.00  0.00           C  
ATOM   2304  O   ALA   296      52.583  42.976  44.730  1.00  0.00           O  
ATOM   2305  N   ILE   297      52.684  44.602  43.230  1.00  0.00           N  
ATOM   2306  CA  ILE   297      53.989  44.324  42.587  1.00  0.00           C  
ATOM   2307  CB  ILE   297      53.964  45.151  41.335  1.00  0.00           C  
ATOM   2308  CG2 ILE   297      55.260  45.263  40.650  1.00  0.00           C  
ATOM   2309  CG1 ILE   297      52.967  44.422  40.426  1.00  0.00           C  
ATOM   2310  CD1 ILE   297      52.594  45.183  39.095  1.00  0.00           C  
ATOM   2311  C   ILE   297      55.151  44.572  43.513  1.00  0.00           C  
ATOM   2312  O   ILE   297      55.970  43.691  43.691  1.00  0.00           O  
ATOM   2313  N   GLU   298      55.089  45.649  44.343  1.00  0.00           N  
ATOM   2314  CA  GLU   298      55.961  45.890  45.473  1.00  0.00           C  
ATOM   2315  CB  GLU   298      55.578  47.207  46.148  1.00  0.00           C  
ATOM   2316  CG  GLU   298      56.621  47.612  47.292  1.00  0.00           C  
ATOM   2317  CD  GLU   298      56.044  48.744  48.062  1.00  0.00           C  
ATOM   2318  OE1 GLU   298      54.991  48.532  48.748  1.00  0.00           O  
ATOM   2319  OE2 GLU   298      56.566  49.873  47.930  1.00  0.00           O  
ATOM   2320  C   GLU   298      55.982  44.722  46.459  1.00  0.00           C  
ATOM   2321  O   GLU   298      57.044  44.213  46.750  1.00  0.00           O  
ATOM   2322  N   GLU   299      54.798  44.348  47.012  1.00  0.00           N  
ATOM   2323  CA  GLU   299      54.474  43.250  47.974  1.00  0.00           C  
ATOM   2324  CB  GLU   299      52.965  43.189  48.474  1.00  0.00           C  
ATOM   2325  CG  GLU   299      52.644  42.164  49.598  1.00  0.00           C  
ATOM   2326  CD  GLU   299      52.797  42.736  51.003  1.00  0.00           C  
ATOM   2327  OE1 GLU   299      53.585  42.125  51.757  1.00  0.00           O  
ATOM   2328  OE2 GLU   299      52.007  43.620  51.498  1.00  0.00           O  
ATOM   2329  C   GLU   299      55.029  41.927  47.410  1.00  0.00           C  
ATOM   2330  O   GLU   299      55.851  41.314  48.001  1.00  0.00           O  
ATOM   2331  N   TYR   300      54.494  41.543  46.232  1.00  0.00           N  
ATOM   2332  CA  TYR   300      54.902  40.332  45.513  1.00  0.00           C  
ATOM   2333  CB  TYR   300      54.228  40.290  44.166  1.00  0.00           C  
ATOM   2334  CG  TYR   300      54.435  39.031  43.365  1.00  0.00           C  
ATOM   2335  CD1 TYR   300      55.402  38.889  42.434  1.00  0.00           C  
ATOM   2336  CE1 TYR   300      55.725  37.712  41.748  1.00  0.00           C  
ATOM   2337  CZ  TYR   300      54.956  36.536  42.037  1.00  0.00           C  
ATOM   2338  OH  TYR   300      55.193  35.389  41.402  1.00  0.00           O  
ATOM   2339  CE2 TYR   300      53.956  36.618  43.052  1.00  0.00           C  
ATOM   2340  CD2 TYR   300      53.746  37.840  43.693  1.00  0.00           C  
ATOM   2341  C   TYR   300      56.393  40.147  45.423  1.00  0.00           C  
ATOM   2342  O   TYR   300      56.818  39.049  45.818  1.00  0.00           O  
ATOM   2343  N   MET   301      57.157  41.189  45.108  1.00  0.00           N  
ATOM   2344  CA  MET   301      58.626  41.121  45.049  1.00  0.00           C  
ATOM   2345  CB  MET   301      59.392  42.210  44.306  1.00  0.00           C  
ATOM   2346  CG  MET   301      58.996  42.505  42.889  1.00  0.00           C  
ATOM   2347  SD  MET   301      60.057  43.626  41.933  1.00  0.00           S  
ATOM   2348  CE  MET   301      59.009  45.176  42.421  1.00  0.00           C  
ATOM   2349  C   MET   301      59.312  40.879  46.388  1.00  0.00           C  
ATOM   2350  O   MET   301      60.125  39.961  46.426  1.00  0.00           O  
ATOM   2351  N   ARG   302      58.859  41.575  47.458  1.00  0.00           N  
ATOM   2352  CA  ARG   302      59.402  41.291  48.817  1.00  0.00           C  
ATOM   2353  CB  ARG   302      58.915  42.447  49.703  1.00  0.00           C  
ATOM   2354  CG  ARG   302      59.144  42.140  51.157  1.00  0.00           C  
ATOM   2355  CD  ARG   302      58.688  43.232  52.092  1.00  0.00           C  
ATOM   2356  NE  ARG   302      57.185  43.343  52.106  1.00  0.00           N  
ATOM   2357  CZ  ARG   302      56.432  44.351  52.569  1.00  0.00           C  
ATOM   2358  NH1 ARG   302      56.969  45.455  53.037  1.00  0.00           N  
ATOM   2359  NH2 ARG   302      55.143  44.369  52.506  1.00  0.00           N  
ATOM   2360  C   ARG   302      59.026  39.869  49.202  1.00  0.00           C  
ATOM   2361  O   ARG   302      59.758  39.232  49.928  1.00  0.00           O  
ATOM   2362  N   LEU   303      57.803  39.321  48.878  1.00  0.00           N  
ATOM   2363  CA  LEU   303      57.172  38.071  49.362  1.00  0.00           C  
ATOM   2364  CB  LEU   303      55.639  38.269  49.036  1.00  0.00           C  
ATOM   2365  CG  LEU   303      54.660  37.078  49.235  1.00  0.00           C  
ATOM   2366  CD1 LEU   303      54.811  36.620  50.699  1.00  0.00           C  
ATOM   2367  CD2 LEU   303      53.224  37.545  49.067  1.00  0.00           C  
ATOM   2368  C   LEU   303      57.782  36.799  48.681  1.00  0.00           C  
ATOM   2369  O   LEU   303      57.925  35.815  49.375  1.00  0.00           O  
ATOM   2370  N   ILE   304      58.242  36.745  47.427  1.00  0.00           N  
ATOM   2371  CA  ILE   304      59.045  35.614  46.918  1.00  0.00           C  
ATOM   2372  CB  ILE   304      58.296  35.029  45.729  1.00  0.00           C  
ATOM   2373  CG2 ILE   304      56.831  34.756  46.094  1.00  0.00           C  
ATOM   2374  CG1 ILE   304      58.466  35.859  44.482  1.00  0.00           C  
ATOM   2375  CD1 ILE   304      58.267  34.894  43.277  1.00  0.00           C  
ATOM   2376  C   ILE   304      60.562  35.822  46.569  1.00  0.00           C  
ATOM   2377  O   ILE   304      61.266  34.833  46.561  1.00  0.00           O  
ATOM   2378  N   GLY   305      61.074  37.019  46.398  1.00  0.00           N  
ATOM   2379  CA  GLY   305      62.420  37.359  46.072  1.00  0.00           C  
ATOM   2380  C   GLY   305      63.460  37.632  47.189  1.00  0.00           C  
ATOM   2381  O   GLY   305      64.623  37.759  46.852  1.00  0.00           O  
ATOM   2382  N   GLN   306      63.135  37.525  48.467  1.00  0.00           N  
ATOM   2383  CA  GLN   306      64.030  37.766  49.540  1.00  0.00           C  
ATOM   2384  CB  GLN   306      63.335  37.723  50.961  1.00  0.00           C  
ATOM   2385  CG  GLN   306      64.064  38.620  51.930  1.00  0.00           C  
ATOM   2386  CD  GLN   306      64.433  38.061  53.306  1.00  0.00           C  
ATOM   2387  OE1 GLN   306      64.497  36.877  53.612  1.00  0.00           O  
ATOM   2388  NE2 GLN   306      64.758  39.035  54.096  1.00  0.00           N  
ATOM   2389  C   GLN   306      65.187  36.761  49.577  1.00  0.00           C  
ATOM   2390  O   GLN   306      66.131  36.945  50.356  1.00  0.00           O  
ATOM   2391  N   LYS   307      65.214  35.603  48.887  1.00  0.00           N  
ATOM   2392  CA  LYS   307      66.352  34.600  48.750  1.00  0.00           C  
ATOM   2393  CB  LYS   307      65.968  33.077  48.553  1.00  0.00           C  
ATOM   2394  CG  LYS   307      67.102  32.072  48.486  1.00  0.00           C  
ATOM   2395  CD  LYS   307      67.948  32.127  49.767  1.00  0.00           C  
ATOM   2396  CE  LYS   307      68.719  30.873  50.001  1.00  0.00           C  
ATOM   2397  NZ  LYS   307      69.668  30.515  48.875  1.00  0.00           N  
ATOM   2398  C   LYS   307      67.391  35.044  47.678  1.00  0.00           C  
ATOM   2399  O   LYS   307      68.553  35.128  47.980  1.00  0.00           O  
ATOM   2400  N   TYR   308      66.873  35.366  46.491  1.00  0.00           N  
ATOM   2401  CA  TYR   308      67.654  35.965  45.387  1.00  0.00           C  
ATOM   2402  CB  TYR   308      66.759  36.252  44.150  1.00  0.00           C  
ATOM   2403  CG  TYR   308      67.369  37.112  42.986  1.00  0.00           C  
ATOM   2404  CD1 TYR   308      66.980  38.472  42.858  1.00  0.00           C  
ATOM   2405  CE1 TYR   308      67.829  39.333  42.135  1.00  0.00           C  
ATOM   2406  CZ  TYR   308      68.866  38.786  41.372  1.00  0.00           C  
ATOM   2407  OH  TYR   308      69.623  39.675  40.682  1.00  0.00           O  
ATOM   2408  CE2 TYR   308      69.076  37.405  41.311  1.00  0.00           C  
ATOM   2409  CD2 TYR   308      68.333  36.578  42.139  1.00  0.00           C  
ATOM   2410  C   TYR   308      68.267  37.290  45.814  1.00  0.00           C  
ATOM   2411  O   TYR   308      69.452  37.502  45.641  1.00  0.00           O  
ATOM   2412  N   LEU   309      67.518  38.097  46.572  1.00  0.00           N  
ATOM   2413  CA  LEU   309      68.041  39.313  47.237  1.00  0.00           C  
ATOM   2414  CB  LEU   309      66.891  39.956  48.030  1.00  0.00           C  
ATOM   2415  CG  LEU   309      67.361  41.228  48.787  1.00  0.00           C  
ATOM   2416  CD1 LEU   309      67.206  42.370  47.830  1.00  0.00           C  
ATOM   2417  CD2 LEU   309      66.511  41.489  49.985  1.00  0.00           C  
ATOM   2418  C   LEU   309      69.285  38.995  48.130  1.00  0.00           C  
ATOM   2419  O   LEU   309      70.158  39.870  48.060  1.00  0.00           O  
ATOM   2420  N   LYS   310      69.269  38.016  49.020  1.00  0.00           N  
ATOM   2421  CA  LYS   310      70.361  37.692  49.854  1.00  0.00           C  
ATOM   2422  CB  LYS   310      69.888  36.900  51.018  1.00  0.00           C  
ATOM   2423  CG  LYS   310      69.181  37.797  52.129  1.00  0.00           C  
ATOM   2424  CD  LYS   310      68.665  36.872  53.246  1.00  0.00           C  
ATOM   2425  CE  LYS   310      67.572  35.871  52.769  1.00  0.00           C  
ATOM   2426  NZ  LYS   310      66.844  35.168  53.840  1.00  0.00           N  
ATOM   2427  C   LYS   310      71.537  36.945  49.074  1.00  0.00           C  
ATOM   2428  O   LYS   310      72.655  37.331  49.204  1.00  0.00           O  
ATOM   2429  N   ASP   311      71.207  36.000  48.201  1.00  0.00           N  
ATOM   2430  CA  ASP   311      72.101  35.314  47.325  1.00  0.00           C  
ATOM   2431  CB  ASP   311      71.308  34.232  46.558  1.00  0.00           C  
ATOM   2432  CG  ASP   311      70.649  33.047  47.077  1.00  0.00           C  
ATOM   2433  OD1 ASP   311      71.090  32.679  48.173  1.00  0.00           O  
ATOM   2434  OD2 ASP   311      69.907  32.306  46.477  1.00  0.00           O  
ATOM   2435  C   ASP   311      72.812  36.281  46.363  1.00  0.00           C  
ATOM   2436  O   ASP   311      73.997  35.990  46.050  1.00  0.00           O  
ATOM   2437  N   ALA   312      72.133  37.316  45.856  1.00  0.00           N  
ATOM   2438  CA  ALA   312      72.679  38.429  45.015  1.00  0.00           C  
ATOM   2439  CB  ALA   312      71.490  39.274  44.555  1.00  0.00           C  
ATOM   2440  C   ALA   312      73.604  39.338  45.819  1.00  0.00           C  
ATOM   2441  O   ALA   312      74.750  39.491  45.519  1.00  0.00           O  
ATOM   2442  N   ILE   313      73.185  39.943  46.954  1.00  0.00           N  
ATOM   2443  CA  ILE   313      73.944  41.067  47.599  1.00  0.00           C  
ATOM   2444  CB  ILE   313      73.397  42.460  47.207  1.00  0.00           C  
ATOM   2445  CG2 ILE   313      73.602  42.674  45.674  1.00  0.00           C  
ATOM   2446  CG1 ILE   313      71.917  42.602  47.556  1.00  0.00           C  
ATOM   2447  CD1 ILE   313      71.408  43.978  47.239  1.00  0.00           C  
ATOM   2448  C   ILE   313      73.963  40.977  49.086  1.00  0.00           C  
ATOM   2449  O   ILE   313      74.503  41.882  49.705  1.00  0.00           O  
ATOM   2450  N   GLY   314      73.722  39.856  49.693  1.00  0.00           N  
ATOM   2451  CA  GLY   314      73.671  39.565  51.146  1.00  0.00           C  
ATOM   2452  C   GLY   314      74.991  39.778  51.795  1.00  0.00           C  
ATOM   2453  O   GLY   314      75.098  40.378  52.835  1.00  0.00           O  
ATOM   2454  N   GLU   315      76.006  39.106  51.263  1.00  0.00           N  
ATOM   2455  CA  GLU   315      77.402  39.361  51.629  1.00  0.00           C  
ATOM   2456  CB  GLU   315      78.343  38.339  51.063  1.00  0.00           C  
ATOM   2457  CG  GLU   315      77.978  36.967  51.620  1.00  0.00           C  
ATOM   2458  CD  GLU   315      78.580  36.637  53.013  1.00  0.00           C  
ATOM   2459  OE1 GLU   315      79.631  37.226  53.384  1.00  0.00           O  
ATOM   2460  OE2 GLU   315      78.093  35.782  53.752  1.00  0.00           O  
ATOM   2461  C   GLU   315      77.930  40.785  51.276  1.00  0.00           C  
ATOM   2462  O   GLU   315      78.486  41.408  52.142  1.00  0.00           O  
ATOM   2463  N   PHE   316      77.715  41.283  50.062  1.00  0.00           N  
ATOM   2464  CA  PHE   316      78.211  42.589  49.590  1.00  0.00           C  
ATOM   2465  CB  PHE   316      77.701  42.977  48.151  1.00  0.00           C  
ATOM   2466  CG  PHE   316      77.907  44.429  47.859  1.00  0.00           C  
ATOM   2467  CD1 PHE   316      76.858  45.304  48.050  1.00  0.00           C  
ATOM   2468  CE1 PHE   316      76.975  46.716  47.913  1.00  0.00           C  
ATOM   2469  CZ  PHE   316      78.177  47.244  47.414  1.00  0.00           C  
ATOM   2470  CE2 PHE   316      79.277  46.371  47.182  1.00  0.00           C  
ATOM   2471  CD2 PHE   316      79.159  44.995  47.430  1.00  0.00           C  
ATOM   2472  C   PHE   316      77.903  43.689  50.587  1.00  0.00           C  
ATOM   2473  O   PHE   316      78.806  44.454  50.944  1.00  0.00           O  
ATOM   2474  N   ILE   317      76.681  43.825  50.999  1.00  0.00           N  
ATOM   2475  CA  ILE   317      76.192  44.763  52.036  1.00  0.00           C  
ATOM   2476  CB  ILE   317      74.671  44.675  52.245  1.00  0.00           C  
ATOM   2477  CG2 ILE   317      74.130  45.468  53.458  1.00  0.00           C  
ATOM   2478  CG1 ILE   317      73.928  44.915  50.948  1.00  0.00           C  
ATOM   2479  CD1 ILE   317      73.749  46.345  50.489  1.00  0.00           C  
ATOM   2480  C   ILE   317      76.839  44.621  53.373  1.00  0.00           C  
ATOM   2481  O   ILE   317      76.977  45.685  54.026  1.00  0.00           O  
ATOM   2482  N   ARG   318      77.148  43.394  53.785  1.00  0.00           N  
ATOM   2483  CA  ARG   318      78.033  43.130  54.967  1.00  0.00           C  
ATOM   2484  CB  ARG   318      77.965  41.612  55.369  1.00  0.00           C  
ATOM   2485  CG  ARG   318      76.558  41.252  55.808  1.00  0.00           C  
ATOM   2486  CD  ARG   318      76.324  39.811  56.125  1.00  0.00           C  
ATOM   2487  NE  ARG   318      75.053  39.538  56.783  1.00  0.00           N  
ATOM   2488  CZ  ARG   318      73.901  39.516  56.230  1.00  0.00           C  
ATOM   2489  NH1 ARG   318      73.586  39.981  55.043  1.00  0.00           N  
ATOM   2490  NH2 ARG   318      72.987  39.064  57.006  1.00  0.00           N  
ATOM   2491  C   ARG   318      79.462  43.663  54.957  1.00  0.00           C  
ATOM   2492  O   ARG   318      79.806  44.359  55.918  1.00  0.00           O  
ATOM   2493  N   ALA   319      80.149  43.488  53.858  1.00  0.00           N  
ATOM   2494  CA  ALA   319      81.467  44.019  53.603  1.00  0.00           C  
ATOM   2495  CB  ALA   319      81.916  43.303  52.318  1.00  0.00           C  
ATOM   2496  C   ALA   319      81.504  45.567  53.524  1.00  0.00           C  
ATOM   2497  O   ALA   319      82.498  46.207  53.854  1.00  0.00           O  
ATOM   2498  N   LEU   320      80.460  46.166  53.141  1.00  0.00           N  
ATOM   2499  CA  LEU   320      80.270  47.595  53.201  1.00  0.00           C  
ATOM   2500  CB  LEU   320      79.078  47.867  52.205  1.00  0.00           C  
ATOM   2501  CG  LEU   320      78.746  49.323  51.922  1.00  0.00           C  
ATOM   2502  CD1 LEU   320      77.875  49.478  50.670  1.00  0.00           C  
ATOM   2503  CD2 LEU   320      77.913  49.963  53.096  1.00  0.00           C  
ATOM   2504  C   LEU   320      80.076  48.062  54.606  1.00  0.00           C  
ATOM   2505  O   LEU   320      80.624  49.167  54.823  1.00  0.00           O  
ATOM   2506  N   TYR   321      79.378  47.373  55.546  1.00  0.00           N  
ATOM   2507  CA  TYR   321      79.188  47.807  56.965  1.00  0.00           C  
ATOM   2508  CB  TYR   321      78.251  46.858  57.728  1.00  0.00           C  
ATOM   2509  CG  TYR   321      76.801  47.176  57.678  1.00  0.00           C  
ATOM   2510  CD1 TYR   321      76.079  47.004  58.875  1.00  0.00           C  
ATOM   2511  CE1 TYR   321      74.642  47.147  58.858  1.00  0.00           C  
ATOM   2512  CZ  TYR   321      73.953  47.619  57.713  1.00  0.00           C  
ATOM   2513  OH  TYR   321      72.605  47.716  57.652  1.00  0.00           O  
ATOM   2514  CE2 TYR   321      74.728  47.942  56.609  1.00  0.00           C  
ATOM   2515  CD2 TYR   321      76.119  47.669  56.558  1.00  0.00           C  
ATOM   2516  C   TYR   321      80.602  47.966  57.635  1.00  0.00           C  
ATOM   2517  O   TYR   321      80.748  49.020  58.222  1.00  0.00           O  
ATOM   2518  N   GLU   322      81.506  46.968  57.452  1.00  0.00           N  
ATOM   2519  CA  GLU   322      82.782  47.097  58.206  1.00  0.00           C  
ATOM   2520  CB  GLU   322      83.249  45.664  58.648  1.00  0.00           C  
ATOM   2521  CG  GLU   322      83.742  44.880  57.514  1.00  0.00           C  
ATOM   2522  CD  GLU   322      83.877  43.406  57.721  1.00  0.00           C  
ATOM   2523  OE1 GLU   322      84.690  42.706  57.175  1.00  0.00           O  
ATOM   2524  OE2 GLU   322      83.037  42.920  58.508  1.00  0.00           O  
ATOM   2525  C   GLU   322      83.879  47.880  57.513  1.00  0.00           C  
ATOM   2526  O   GLU   322      84.911  48.081  58.013  1.00  0.00           O  
ATOM   2527  N   SER   323      83.640  48.406  56.323  1.00  0.00           N  
ATOM   2528  CA  SER   323      84.600  49.031  55.389  1.00  0.00           C  
ATOM   2529  CB  SER   323      83.889  49.548  54.100  1.00  0.00           C  
ATOM   2530  OG  SER   323      82.969  50.585  54.422  1.00  0.00           O  
ATOM   2531  C   SER   323      85.415  50.187  56.076  1.00  0.00           C  
ATOM   2532  O   SER   323      84.873  50.945  56.930  1.00  0.00           O  
ATOM   2533  N   GLU   324      86.742  50.314  55.863  1.00  0.00           N  
ATOM   2534  CA  GLU   324      87.474  51.501  56.418  1.00  0.00           C  
ATOM   2535  CB  GLU   324      88.969  51.180  56.540  1.00  0.00           C  
ATOM   2536  CG  GLU   324      89.316  49.899  57.308  1.00  0.00           C  
ATOM   2537  CD  GLU   324      88.806  49.801  58.730  1.00  0.00           C  
ATOM   2538  OE1 GLU   324      88.583  48.685  59.234  1.00  0.00           O  
ATOM   2539  OE2 GLU   324      88.622  50.776  59.399  1.00  0.00           O  
ATOM   2540  C   GLU   324      87.391  52.683  55.366  1.00  0.00           C  
ATOM   2541  O   GLU   324      87.900  53.744  55.676  1.00  0.00           O  
ATOM   2542  N   GLU   325      86.964  52.461  54.082  1.00  0.00           N  
ATOM   2543  CA  GLU   325      86.843  53.492  53.010  1.00  0.00           C  
ATOM   2544  CB  GLU   325      86.278  52.741  51.766  1.00  0.00           C  
ATOM   2545  CG  GLU   325      87.340  51.890  51.026  1.00  0.00           C  
ATOM   2546  CD  GLU   325      87.879  50.598  51.695  1.00  0.00           C  
ATOM   2547  OE1 GLU   325      87.054  49.949  52.425  1.00  0.00           O  
ATOM   2548  OE2 GLU   325      89.068  50.211  51.462  1.00  0.00           O  
ATOM   2549  C   GLU   325      85.864  54.635  53.489  1.00  0.00           C  
ATOM   2550  O   GLU   325      85.163  54.483  54.476  1.00  0.00           O  
ATOM   2551  N   ASN   326      85.701  55.670  52.646  1.00  0.00           N  
ATOM   2552  CA  ASN   326      84.946  56.905  53.011  1.00  0.00           C  
ATOM   2553  CB  ASN   326      85.870  57.877  53.729  1.00  0.00           C  
ATOM   2554  CG  ASN   326      85.051  59.121  54.093  1.00  0.00           C  
ATOM   2555  OD1 ASN   326      84.164  59.099  54.949  1.00  0.00           O  
ATOM   2556  ND2 ASN   326      85.357  60.194  53.332  1.00  0.00           N  
ATOM   2557  C   ASN   326      84.461  57.612  51.726  1.00  0.00           C  
ATOM   2558  O   ASN   326      85.236  57.879  50.827  1.00  0.00           O  
ATOM   2559  N   CYS   327      83.128  57.823  51.602  1.00  0.00           N  
ATOM   2560  CA  CYS   327      82.519  58.268  50.344  1.00  0.00           C  
ATOM   2561  CB  CYS   327      81.418  57.252  49.980  1.00  0.00           C  
ATOM   2562  SG  CYS   327      82.286  55.672  49.803  1.00  0.00           S  
ATOM   2563  C   CYS   327      82.117  59.734  50.387  1.00  0.00           C  
ATOM   2564  O   CYS   327      81.062  60.095  49.885  1.00  0.00           O  
ATOM   2565  N   GLU   328      82.935  60.588  50.997  1.00  0.00           N  
ATOM   2566  CA  GLU   328      82.578  62.004  51.285  1.00  0.00           C  
ATOM   2567  CB  GLU   328      83.308  62.483  52.552  1.00  0.00           C  
ATOM   2568  CG  GLU   328      82.865  63.938  52.981  1.00  0.00           C  
ATOM   2569  CD  GLU   328      81.424  64.033  53.359  1.00  0.00           C  
ATOM   2570  OE1 GLU   328      81.101  63.900  54.582  1.00  0.00           O  
ATOM   2571  OE2 GLU   328      80.589  64.133  52.427  1.00  0.00           O  
ATOM   2572  C   GLU   328      82.932  62.857  50.107  1.00  0.00           C  
ATOM   2573  O   GLU   328      84.081  63.320  50.023  1.00  0.00           O  
ATOM   2574  N   VAL   329      82.002  62.918  49.149  1.00  0.00           N  
ATOM   2575  CA  VAL   329      82.191  63.548  47.787  1.00  0.00           C  
ATOM   2576  CB  VAL   329      81.601  62.660  46.697  1.00  0.00           C  
ATOM   2577  CG1 VAL   329      82.011  61.153  46.640  1.00  0.00           C  
ATOM   2578  CG2 VAL   329      80.107  62.672  46.529  1.00  0.00           C  
ATOM   2579  C   VAL   329      81.833  65.037  47.844  1.00  0.00           C  
ATOM   2580  O   VAL   329      80.946  65.603  47.176  1.00  0.00           O  
ATOM   2581  N   ASP   330      82.545  65.762  48.697  1.00  0.00           N  
ATOM   2582  CA  ASP   330      82.337  67.149  48.965  1.00  0.00           C  
ATOM   2583  CB  ASP   330      81.502  67.205  50.251  1.00  0.00           C  
ATOM   2584  CG  ASP   330      81.235  68.648  50.786  1.00  0.00           C  
ATOM   2585  OD1 ASP   330      80.709  68.732  51.924  1.00  0.00           O  
ATOM   2586  OD2 ASP   330      81.553  69.675  50.085  1.00  0.00           O  
ATOM   2587  C   ASP   330      83.622  67.970  49.152  1.00  0.00           C  
ATOM   2588  O   ASP   330      84.308  67.848  50.189  1.00  0.00           O  
ATOM   2589  N   PRO   331      83.994  68.866  48.224  1.00  0.00           N  
ATOM   2590  CD  PRO   331      83.402  68.863  46.884  1.00  0.00           C  
ATOM   2591  CG  PRO   331      84.314  69.779  46.025  1.00  0.00           C  
ATOM   2592  CB  PRO   331      84.906  70.707  47.166  1.00  0.00           C  
ATOM   2593  CA  PRO   331      85.155  69.760  48.296  1.00  0.00           C  
ATOM   2594  C   PRO   331      85.231  70.522  49.628  1.00  0.00           C  
ATOM   2595  O   PRO   331      86.375  70.735  50.076  1.00  0.00           O  
ATOM   2596  N   ILE   332      84.128  70.927  50.287  1.00  0.00           N  
ATOM   2597  CA  ILE   332      84.172  71.694  51.520  1.00  0.00           C  
ATOM   2598  CB  ILE   332      82.785  72.420  51.807  1.00  0.00           C  
ATOM   2599  CG2 ILE   332      82.800  73.350  53.037  1.00  0.00           C  
ATOM   2600  CG1 ILE   332      82.247  73.231  50.564  1.00  0.00           C  
ATOM   2601  CD1 ILE   332      83.052  74.464  50.121  1.00  0.00           C  
ATOM   2602  C   ILE   332      84.744  70.789  52.642  1.00  0.00           C  
ATOM   2603  O   ILE   332      85.393  71.296  53.534  1.00  0.00           O  
ATOM   2604  N   LYS   333      84.498  69.505  52.566  1.00  0.00           N  
ATOM   2605  CA  LYS   333      85.047  68.533  53.487  1.00  0.00           C  
ATOM   2606  CB  LYS   333      83.970  67.461  53.761  1.00  0.00           C  
ATOM   2607  CG  LYS   333      82.821  67.965  54.632  1.00  0.00           C  
ATOM   2608  CD  LYS   333      82.097  66.917  55.442  1.00  0.00           C  
ATOM   2609  CE  LYS   333      82.880  66.139  56.542  1.00  0.00           C  
ATOM   2610  NZ  LYS   333      82.180  64.858  56.835  1.00  0.00           N  
ATOM   2611  C   LYS   333      86.416  67.964  53.069  1.00  0.00           C  
ATOM   2612  O   LYS   333      86.902  66.908  53.571  1.00  0.00           O  
ATOM   2613  N   CYS   334      87.052  68.519  52.012  1.00  0.00           N  
ATOM   2614  CA  CYS   334      88.138  67.891  51.338  1.00  0.00           C  
ATOM   2615  CB  CYS   334      87.586  66.986  50.145  1.00  0.00           C  
ATOM   2616  SG  CYS   334      86.665  65.537  50.513  1.00  0.00           S  
ATOM   2617  C   CYS   334      89.110  69.029  50.838  1.00  0.00           C  
ATOM   2618  O   CYS   334      88.967  70.235  51.010  1.00  0.00           O  
ATOM   2619  N   THR   335      90.207  68.477  50.325  1.00  0.00           N  
ATOM   2620  CA  THR   335      90.989  69.065  49.254  1.00  0.00           C  
ATOM   2621  CB  THR   335      92.326  69.553  49.888  1.00  0.00           C  
ATOM   2622  CG2 THR   335      93.176  68.341  50.289  1.00  0.00           C  
ATOM   2623  OG1 THR   335      93.067  70.218  48.933  1.00  0.00           O  
ATOM   2624  C   THR   335      91.158  68.009  48.137  1.00  0.00           C  
ATOM   2625  O   THR   335      90.874  66.793  48.451  1.00  0.00           O  
ATOM   2626  N   ALA   336      91.656  68.244  46.941  1.00  0.00           N  
ATOM   2627  CA  ALA   336      91.536  67.379  45.754  1.00  0.00           C  
ATOM   2628  CB  ALA   336      92.210  68.131  44.591  1.00  0.00           C  
ATOM   2629  C   ALA   336      91.999  65.893  45.728  1.00  0.00           C  
ATOM   2630  O   ALA   336      91.360  64.992  45.189  1.00  0.00           O  
ATOM   2631  N   SER   337      93.135  65.574  46.351  1.00  0.00           N  
ATOM   2632  CA  SER   337      93.615  64.252  46.629  1.00  0.00           C  
ATOM   2633  CB  SER   337      94.929  64.495  47.414  1.00  0.00           C  
ATOM   2634  OG  SER   337      94.773  65.420  48.469  1.00  0.00           O  
ATOM   2635  C   SER   337      92.560  63.443  47.393  1.00  0.00           C  
ATOM   2636  O   SER   337      92.137  62.321  47.004  1.00  0.00           O  
ATOM   2637  N   SER   338      92.036  63.930  48.532  1.00  0.00           N  
ATOM   2638  CA  SER   338      91.003  63.142  49.308  1.00  0.00           C  
ATOM   2639  CB  SER   338      90.544  63.760  50.626  1.00  0.00           C  
ATOM   2640  OG  SER   338      91.742  64.048  51.277  1.00  0.00           O  
ATOM   2641  C   SER   338      89.703  62.915  48.504  1.00  0.00           C  
ATOM   2642  O   SER   338      89.221  61.804  48.613  1.00  0.00           O  
ATOM   2643  N   LEU   339      89.214  63.949  47.773  1.00  0.00           N  
ATOM   2644  CA  LEU   339      88.003  63.821  46.997  1.00  0.00           C  
ATOM   2645  CB  LEU   339      87.679  65.258  46.466  1.00  0.00           C  
ATOM   2646  CG  LEU   339      86.525  65.332  45.374  1.00  0.00           C  
ATOM   2647  CD1 LEU   339      85.212  64.864  46.054  1.00  0.00           C  
ATOM   2648  CD2 LEU   339      86.317  66.759  44.854  1.00  0.00           C  
ATOM   2649  C   LEU   339      88.126  62.843  45.827  1.00  0.00           C  
ATOM   2650  O   LEU   339      87.118  62.165  45.666  1.00  0.00           O  
ATOM   2651  N   ALA   340      89.273  62.757  45.175  1.00  0.00           N  
ATOM   2652  CA  ALA   340      89.511  61.719  44.243  1.00  0.00           C  
ATOM   2653  CB  ALA   340      90.870  62.026  43.505  1.00  0.00           C  
ATOM   2654  C   ALA   340      89.549  60.285  44.880  1.00  0.00           C  
ATOM   2655  O   ALA   340      88.910  59.436  44.278  1.00  0.00           O  
ATOM   2656  N   GLU   341      90.165  60.067  46.006  1.00  0.00           N  
ATOM   2657  CA  GLU   341      90.011  58.833  46.679  1.00  0.00           C  
ATOM   2658  CB  GLU   341      90.829  58.810  47.982  1.00  0.00           C  
ATOM   2659  CG  GLU   341      90.718  57.413  48.591  1.00  0.00           C  
ATOM   2660  CD  GLU   341      91.649  57.304  49.821  1.00  0.00           C  
ATOM   2661  OE1 GLU   341      91.474  58.079  50.741  1.00  0.00           O  
ATOM   2662  OE2 GLU   341      92.389  56.345  49.882  1.00  0.00           O  
ATOM   2663  C   GLU   341      88.533  58.513  46.945  1.00  0.00           C  
ATOM   2664  O   GLU   341      88.099  57.428  46.535  1.00  0.00           O  
ATOM   2665  N   HIE   342      87.794  59.441  47.572  1.00  0.00           N  
ATOM   2666  CA  HIE   342      86.347  59.226  47.947  1.00  0.00           C  
ATOM   2667  CB  HIE   342      85.874  60.458  48.706  1.00  0.00           C  
ATOM   2668  CG  HIE   342      86.554  60.951  49.985  1.00  0.00           C  
ATOM   2669  ND1 HIE   342      86.512  62.168  50.583  1.00  0.00           N  
ATOM   2670  CE1 HIE   342      87.334  62.171  51.584  1.00  0.00           C  
ATOM   2671  NE2 HIE   342      87.903  60.930  51.784  1.00  0.00           N  
ATOM   2672  CD2 HIE   342      87.452  60.189  50.660  1.00  0.00           C  
ATOM   2673  C   HIE   342      85.431  58.855  46.825  1.00  0.00           C  
ATOM   2674  O   HIE   342      84.523  58.036  47.070  1.00  0.00           O  
ATOM   2675  N   GLN   343      85.714  59.419  45.675  1.00  0.00           N  
ATOM   2676  CA  GLN   343      85.037  59.039  44.500  1.00  0.00           C  
ATOM   2677  CB  GLN   343      85.409  60.015  43.343  1.00  0.00           C  
ATOM   2678  CG  GLN   343      84.594  61.311  43.226  1.00  0.00           C  
ATOM   2679  CD  GLN   343      85.160  62.324  42.187  1.00  0.00           C  
ATOM   2680  OE1 GLN   343      86.267  62.169  41.708  1.00  0.00           O  
ATOM   2681  NE2 GLN   343      84.463  63.389  41.833  1.00  0.00           N  
ATOM   2682  C   GLN   343      85.316  57.583  44.066  1.00  0.00           C  
ATOM   2683  O   GLN   343      84.400  56.838  43.810  1.00  0.00           O  
ATOM   2684  N   ALA   344      86.616  57.180  43.995  1.00  0.00           N  
ATOM   2685  CA  ALA   344      86.884  55.788  43.729  1.00  0.00           C  
ATOM   2686  CB  ALA   344      88.421  55.692  43.617  1.00  0.00           C  
ATOM   2687  C   ALA   344      86.351  54.836  44.848  1.00  0.00           C  
ATOM   2688  O   ALA   344      85.848  53.822  44.457  1.00  0.00           O  
ATOM   2689  N   ASN   345      86.386  55.127  46.177  1.00  0.00           N  
ATOM   2690  CA  ASN   345      85.675  54.383  47.216  1.00  0.00           C  
ATOM   2691  CB  ASN   345      85.733  55.111  48.606  1.00  0.00           C  
ATOM   2692  CG  ASN   345      87.179  55.266  49.119  1.00  0.00           C  
ATOM   2693  OD1 ASN   345      88.060  54.512  48.720  1.00  0.00           O  
ATOM   2694  ND2 ASN   345      87.362  56.255  49.951  1.00  0.00           N  
ATOM   2695  C   ASN   345      84.186  54.097  46.844  1.00  0.00           C  
ATOM   2696  O   ASN   345      83.703  52.985  47.007  1.00  0.00           O  
ATOM   2697  N   LEU   346      83.381  55.096  46.381  1.00  0.00           N  
ATOM   2698  CA  LEU   346      82.026  54.915  45.939  1.00  0.00           C  
ATOM   2699  CB  LEU   346      81.488  56.286  45.829  1.00  0.00           C  
ATOM   2700  CG  LEU   346      80.107  56.266  45.152  1.00  0.00           C  
ATOM   2701  CD1 LEU   346      79.068  55.548  46.025  1.00  0.00           C  
ATOM   2702  CD2 LEU   346      79.535  57.590  44.778  1.00  0.00           C  
ATOM   2703  C   LEU   346      81.974  54.101  44.620  1.00  0.00           C  
ATOM   2704  O   LEU   346      81.020  53.319  44.520  1.00  0.00           O  
ATOM   2705  N   ARG   347      82.790  54.339  43.629  1.00  0.00           N  
ATOM   2706  CA  ARG   347      82.799  53.528  42.394  1.00  0.00           C  
ATOM   2707  CB  ARG   347      83.908  54.197  41.487  1.00  0.00           C  
ATOM   2708  CG  ARG   347      84.146  53.335  40.209  1.00  0.00           C  
ATOM   2709  CD  ARG   347      85.371  53.850  39.492  1.00  0.00           C  
ATOM   2710  NE  ARG   347      85.116  55.000  38.575  1.00  0.00           N  
ATOM   2711  CZ  ARG   347      84.995  54.901  37.212  1.00  0.00           C  
ATOM   2712  NH1 ARG   347      84.707  53.768  36.595  1.00  0.00           N  
ATOM   2713  NH2 ARG   347      85.107  55.932  36.427  1.00  0.00           N  
ATOM   2714  C   ARG   347      83.031  52.024  42.725  1.00  0.00           C  
ATOM   2715  O   ARG   347      82.343  51.159  42.244  1.00  0.00           O  
ATOM   2716  N   MET   348      84.040  51.788  43.611  1.00  0.00           N  
ATOM   2717  CA  MET   348      84.424  50.404  43.992  1.00  0.00           C  
ATOM   2718  CB  MET   348      85.689  50.582  44.911  1.00  0.00           C  
ATOM   2719  CG  MET   348      86.300  49.187  45.412  1.00  0.00           C  
ATOM   2720  SD  MET   348      87.800  49.266  46.427  1.00  0.00           S  
ATOM   2721  CE  MET   348      87.070  49.466  48.074  1.00  0.00           C  
ATOM   2722  C   MET   348      83.317  49.612  44.642  1.00  0.00           C  
ATOM   2723  O   MET   348      83.122  48.414  44.434  1.00  0.00           O  
ATOM   2724  N   CYS   349      82.502  50.295  45.422  1.00  0.00           N  
ATOM   2725  CA  CYS   349      81.249  49.634  45.892  1.00  0.00           C  
ATOM   2726  CB  CYS   349      80.891  50.275  47.242  1.00  0.00           C  
ATOM   2727  SG  CYS   349      82.383  50.199  48.370  1.00  0.00           S  
ATOM   2728  C   CYS   349      80.046  49.648  44.941  1.00  0.00           C  
ATOM   2729  O   CYS   349      79.326  48.677  44.930  1.00  0.00           O  
ATOM   2730  N   CYS   350      79.997  50.574  44.011  1.00  0.00           N  
ATOM   2731  CA  CYS   350      79.065  50.449  42.897  1.00  0.00           C  
ATOM   2732  CB  CYS   350      79.022  51.657  41.989  1.00  0.00           C  
ATOM   2733  SG  CYS   350      78.271  52.961  42.969  1.00  0.00           S  
ATOM   2734  C   CYS   350      79.382  49.216  42.007  1.00  0.00           C  
ATOM   2735  O   CYS   350      78.464  48.586  41.524  1.00  0.00           O  
ATOM   2736  N   GLU   351      80.689  48.932  41.796  1.00  0.00           N  
ATOM   2737  CA  GLU   351      81.152  47.906  40.872  1.00  0.00           C  
ATOM   2738  CB  GLU   351      82.606  48.023  40.377  1.00  0.00           C  
ATOM   2739  CG  GLU   351      83.287  46.856  39.718  1.00  0.00           C  
ATOM   2740  CD  GLU   351      82.561  46.314  38.394  1.00  0.00           C  
ATOM   2741  OE1 GLU   351      81.812  47.117  37.828  1.00  0.00           O  
ATOM   2742  OE2 GLU   351      82.996  45.303  37.786  1.00  0.00           O  
ATOM   2743  C   GLU   351      80.854  46.510  41.497  1.00  0.00           C  
ATOM   2744  O   GLU   351      80.307  45.669  40.841  1.00  0.00           O  
ATOM   2745  N   LEU   352      81.287  46.208  42.694  1.00  0.00           N  
ATOM   2746  CA  LEU   352      80.987  44.963  43.449  1.00  0.00           C  
ATOM   2747  CB  LEU   352      81.751  44.892  44.744  1.00  0.00           C  
ATOM   2748  CG  LEU   352      83.251  45.003  44.447  1.00  0.00           C  
ATOM   2749  CD1 LEU   352      83.995  45.411  45.715  1.00  0.00           C  
ATOM   2750  CD2 LEU   352      83.896  43.731  43.874  1.00  0.00           C  
ATOM   2751  C   LEU   352      79.462  44.709  43.467  1.00  0.00           C  
ATOM   2752  O   LEU   352      79.055  43.559  43.353  1.00  0.00           O  
ATOM   2753  N   ALA   353      78.645  45.787  43.584  1.00  0.00           N  
ATOM   2754  CA  ALA   353      77.170  45.612  43.646  1.00  0.00           C  
ATOM   2755  CB  ALA   353      76.546  46.904  44.058  1.00  0.00           C  
ATOM   2756  C   ALA   353      76.641  45.162  42.298  1.00  0.00           C  
ATOM   2757  O   ALA   353      75.878  44.199  42.226  1.00  0.00           O  
ATOM   2758  N   LEU   354      77.109  45.876  41.274  1.00  0.00           N  
ATOM   2759  CA  LEU   354      76.716  45.681  39.870  1.00  0.00           C  
ATOM   2760  CB  LEU   354      77.277  46.848  38.991  1.00  0.00           C  
ATOM   2761  CG  LEU   354      77.169  46.657  37.478  1.00  0.00           C  
ATOM   2762  CD1 LEU   354      75.712  46.491  37.032  1.00  0.00           C  
ATOM   2763  CD2 LEU   354      77.837  47.821  36.807  1.00  0.00           C  
ATOM   2764  C   LEU   354      77.135  44.310  39.409  1.00  0.00           C  
ATOM   2765  O   LEU   354      76.266  43.535  39.042  1.00  0.00           O  
ATOM   2766  N   CYS   355      78.401  43.949  39.524  1.00  0.00           N  
ATOM   2767  CA  CYS   355      78.980  42.675  39.112  1.00  0.00           C  
ATOM   2768  CB  CYS   355      80.467  42.660  39.230  1.00  0.00           C  
ATOM   2769  SG  CYS   355      80.892  42.511  40.967  1.00  0.00           S  
ATOM   2770  C   CYS   355      78.189  41.445  39.808  1.00  0.00           C  
ATOM   2771  O   CYS   355      77.905  40.463  39.130  1.00  0.00           O  
ATOM   2772  N   LYS   356      77.848  41.609  41.075  1.00  0.00           N  
ATOM   2773  CA  LYS   356      77.184  40.590  41.897  1.00  0.00           C  
ATOM   2774  CB  LYS   356      77.382  40.893  43.436  1.00  0.00           C  
ATOM   2775  CG  LYS   356      78.854  40.552  43.847  1.00  0.00           C  
ATOM   2776  CD  LYS   356      79.092  39.049  43.883  1.00  0.00           C  
ATOM   2777  CE  LYS   356      80.503  38.814  44.450  1.00  0.00           C  
ATOM   2778  NZ  LYS   356      80.714  37.363  44.306  1.00  0.00           N  
ATOM   2779  C   LYS   356      75.708  40.500  41.566  1.00  0.00           C  
ATOM   2780  O   LYS   356      75.244  39.343  41.427  1.00  0.00           O  
ATOM   2781  N   VAL   357      74.915  41.518  41.233  1.00  0.00           N  
ATOM   2782  CA  VAL   357      73.495  41.445  40.788  1.00  0.00           C  
ATOM   2783  CB  VAL   357      72.859  42.822  40.764  1.00  0.00           C  
ATOM   2784  CG1 VAL   357      71.666  42.910  39.817  1.00  0.00           C  
ATOM   2785  CG2 VAL   357      72.404  43.209  42.142  1.00  0.00           C  
ATOM   2786  C   VAL   357      73.534  40.692  39.503  1.00  0.00           C  
ATOM   2787  O   VAL   357      72.894  39.663  39.401  1.00  0.00           O  
ATOM   2788  N   VAL   358      74.430  41.108  38.513  1.00  0.00           N  
ATOM   2789  CA  VAL   358      74.509  40.520  37.152  1.00  0.00           C  
ATOM   2790  CB  VAL   358      75.342  41.384  36.195  1.00  0.00           C  
ATOM   2791  CG1 VAL   358      75.453  40.756  34.812  1.00  0.00           C  
ATOM   2792  CG2 VAL   358      74.662  42.766  35.998  1.00  0.00           C  
ATOM   2793  C   VAL   358      74.836  39.048  37.118  1.00  0.00           C  
ATOM   2794  O   VAL   358      74.048  38.317  36.497  1.00  0.00           O  
ATOM   2795  N   ASN   359      75.798  38.486  37.857  1.00  0.00           N  
ATOM   2796  CA  ASN   359      76.068  37.014  37.751  1.00  0.00           C  
ATOM   2797  CB  ASN   359      77.450  36.767  38.307  1.00  0.00           C  
ATOM   2798  CG  ASN   359      77.987  35.309  38.384  1.00  0.00           C  
ATOM   2799  OD1 ASN   359      77.855  34.584  39.383  1.00  0.00           O  
ATOM   2800  ND2 ASN   359      78.565  34.879  37.298  1.00  0.00           N  
ATOM   2801  C   ASN   359      75.059  36.155  38.464  1.00  0.00           C  
ATOM   2802  O   ASN   359      74.754  35.027  38.056  1.00  0.00           O  
ATOM   2803  N   SER   360      74.462  36.655  39.540  1.00  0.00           N  
ATOM   2804  CA  SER   360      73.478  35.841  40.383  1.00  0.00           C  
ATOM   2805  CB  SER   360      73.231  36.579  41.730  1.00  0.00           C  
ATOM   2806  OG  SER   360      72.459  37.706  41.600  1.00  0.00           O  
ATOM   2807  C   SER   360      72.170  35.599  39.657  1.00  0.00           C  
ATOM   2808  O   SER   360      71.220  35.038  40.211  1.00  0.00           O  
ATOM   2809  N   HIE   361      72.072  36.077  38.388  1.00  0.00           N  
ATOM   2810  CA  HIE   361      70.884  35.804  37.588  1.00  0.00           C  
ATOM   2811  CB  HIE   361      71.155  36.264  36.127  1.00  0.00           C  
ATOM   2812  CG  HIE   361      72.123  35.459  35.304  1.00  0.00           C  
ATOM   2813  ND1 HIE   361      73.497  35.656  35.237  1.00  0.00           N  
ATOM   2814  CE1 HIE   361      74.089  34.633  34.493  1.00  0.00           C  
ATOM   2815  NE2 HIE   361      73.099  33.790  34.129  1.00  0.00           N  
ATOM   2816  CD2 HIE   361      71.852  34.223  34.699  1.00  0.00           C  
ATOM   2817  C   HIE   361      70.407  34.395  37.600  1.00  0.00           C  
ATOM   2818  O   HIE   361      69.282  34.142  37.282  1.00  0.00           O  
ATOM   2819  N   CYS   362      71.285  33.479  37.752  1.00  0.00           N  
ATOM   2820  CA  CYS   362      71.010  31.993  37.698  1.00  0.00           C  
ATOM   2821  CB  CYS   362      72.355  31.360  37.375  1.00  0.00           C  
ATOM   2822  SG  CYS   362      73.626  31.578  38.748  1.00  0.00           S  
ATOM   2823  C   CYS   362      70.311  31.528  38.950  1.00  0.00           C  
ATOM   2824  O   CYS   362      69.588  30.485  38.908  1.00  0.00           O  
ATOM   2825  N   VAL   363      70.126  32.368  40.021  1.00  0.00           N  
ATOM   2826  CA  VAL   363      69.224  32.007  41.182  1.00  0.00           C  
ATOM   2827  CB  VAL   363      69.966  31.853  42.502  1.00  0.00           C  
ATOM   2828  CG1 VAL   363      71.090  30.814  42.219  1.00  0.00           C  
ATOM   2829  CG2 VAL   363      70.599  33.085  43.100  1.00  0.00           C  
ATOM   2830  C   VAL   363      68.009  32.968  41.368  1.00  0.00           C  
ATOM   2831  O   VAL   363      67.542  33.208  42.437  1.00  0.00           O  
ATOM   2832  N   PHE   364      67.657  33.582  40.316  1.00  0.00           N  
ATOM   2833  CA  PHE   364      66.446  34.468  40.271  1.00  0.00           C  
ATOM   2834  CB  PHE   364      66.579  35.267  38.951  1.00  0.00           C  
ATOM   2835  CG  PHE   364      65.639  36.403  38.828  1.00  0.00           C  
ATOM   2836  CD1 PHE   364      64.535  36.303  38.031  1.00  0.00           C  
ATOM   2837  CE1 PHE   364      63.599  37.376  37.889  1.00  0.00           C  
ATOM   2838  CZ  PHE   364      63.925  38.604  38.495  1.00  0.00           C  
ATOM   2839  CE2 PHE   364      65.146  38.795  39.231  1.00  0.00           C  
ATOM   2840  CD2 PHE   364      65.915  37.637  39.464  1.00  0.00           C  
ATOM   2841  C   PHE   364      65.151  33.601  40.295  1.00  0.00           C  
ATOM   2842  O   PHE   364      65.135  32.531  39.620  1.00  0.00           O  
ATOM   2843  N   PRO   365      64.063  34.023  40.976  1.00  0.00           N  
ATOM   2844  CD  PRO   365      64.099  35.010  41.979  1.00  0.00           C  
ATOM   2845  CG  PRO   365      62.602  35.426  42.202  1.00  0.00           C  
ATOM   2846  CB  PRO   365      61.838  34.115  41.937  1.00  0.00           C  
ATOM   2847  CA  PRO   365      62.781  33.282  41.055  1.00  0.00           C  
ATOM   2848  C   PRO   365      62.157  33.127  39.599  1.00  0.00           C  
ATOM   2849  O   PRO   365      61.945  34.073  38.778  1.00  0.00           O  
ATOM   2850  N   ARG   366      61.685  31.986  39.245  1.00  0.00           N  
ATOM   2851  CA  ARG   366      61.079  31.553  37.981  1.00  0.00           C  
ATOM   2852  CB  ARG   366      61.152  30.000  37.910  1.00  0.00           C  
ATOM   2853  CG  ARG   366      60.601  29.449  36.529  1.00  0.00           C  
ATOM   2854  CD  ARG   366      61.197  28.058  36.229  1.00  0.00           C  
ATOM   2855  NE  ARG   366      61.004  27.072  37.263  1.00  0.00           N  
ATOM   2856  CZ  ARG   366      61.914  26.221  37.707  1.00  0.00           C  
ATOM   2857  NH1 ARG   366      63.207  26.367  37.616  1.00  0.00           N  
ATOM   2858  NH2 ARG   366      61.482  25.240  38.407  1.00  0.00           N  
ATOM   2859  C   ARG   366      59.629  32.136  37.773  1.00  0.00           C  
ATOM   2860  O   ARG   366      59.282  32.585  36.707  1.00  0.00           O  
ATOM   2861  N   GLU   367      58.839  32.253  38.846  1.00  0.00           N  
ATOM   2862  CA  GLU   367      57.484  32.741  38.699  1.00  0.00           C  
ATOM   2863  CB  GLU   367      56.698  32.559  40.053  1.00  0.00           C  
ATOM   2864  CG  GLU   367      56.526  31.176  40.656  1.00  0.00           C  
ATOM   2865  CD  GLU   367      57.769  30.406  41.070  1.00  0.00           C  
ATOM   2866  OE1 GLU   367      57.720  29.176  41.022  1.00  0.00           O  
ATOM   2867  OE2 GLU   367      58.801  31.047  41.417  1.00  0.00           O  
ATOM   2868  C   GLU   367      57.570  34.251  38.448  1.00  0.00           C  
ATOM   2869  O   GLU   367      56.758  34.778  37.619  1.00  0.00           O  
ATOM   2870  N   LEU   368      58.612  34.894  39.052  1.00  0.00           N  
ATOM   2871  CA  LEU   368      58.922  36.324  38.772  1.00  0.00           C  
ATOM   2872  CB  LEU   368      59.946  36.935  39.800  1.00  0.00           C  
ATOM   2873  CG  LEU   368      60.189  38.448  39.673  1.00  0.00           C  
ATOM   2874  CD1 LEU   368      58.973  39.281  40.046  1.00  0.00           C  
ATOM   2875  CD2 LEU   368      61.209  38.825  40.747  1.00  0.00           C  
ATOM   2876  C   LEU   368      59.417  36.552  37.358  1.00  0.00           C  
ATOM   2877  O   LEU   368      58.879  37.286  36.586  1.00  0.00           O  
ATOM   2878  N   LYS   369      60.346  35.732  36.805  1.00  0.00           N  
ATOM   2879  CA  LYS   369      60.690  35.647  35.333  1.00  0.00           C  
ATOM   2880  CB  LYS   369      61.972  34.705  35.196  1.00  0.00           C  
ATOM   2881  CG  LYS   369      62.598  34.884  33.828  1.00  0.00           C  
ATOM   2882  CD  LYS   369      64.036  34.329  33.972  1.00  0.00           C  
ATOM   2883  CE  LYS   369      64.589  33.724  32.664  1.00  0.00           C  
ATOM   2884  NZ  LYS   369      65.976  33.275  32.818  1.00  0.00           N  
ATOM   2885  C   LYS   369      59.542  35.341  34.328  1.00  0.00           C  
ATOM   2886  O   LYS   369      59.396  36.051  33.287  1.00  0.00           O  
ATOM   2887  N   GLU   370      58.624  34.519  34.758  1.00  0.00           N  
ATOM   2888  CA  GLU   370      57.342  34.316  34.015  1.00  0.00           C  
ATOM   2889  CB  GLU   370      56.652  32.946  34.375  1.00  0.00           C  
ATOM   2890  CG  GLU   370      57.452  31.703  33.871  1.00  0.00           C  
ATOM   2891  CD  GLU   370      56.653  30.438  34.268  1.00  0.00           C  
ATOM   2892  OE1 GLU   370      55.346  30.374  34.184  1.00  0.00           O  
ATOM   2893  OE2 GLU   370      57.235  29.373  34.621  1.00  0.00           O  
ATOM   2894  C   GLU   370      56.413  35.489  34.227  1.00  0.00           C  
ATOM   2895  O   GLU   370      55.699  35.769  33.246  1.00  0.00           O  
ATOM   2896  N   VAL   371      56.471  36.353  35.279  1.00  0.00           N  
ATOM   2897  CA  VAL   371      55.681  37.635  35.478  1.00  0.00           C  
ATOM   2898  CB  VAL   371      55.668  38.082  36.973  1.00  0.00           C  
ATOM   2899  CG1 VAL   371      55.396  39.576  37.184  1.00  0.00           C  
ATOM   2900  CG2 VAL   371      54.725  37.290  37.911  1.00  0.00           C  
ATOM   2901  C   VAL   371      56.204  38.592  34.451  1.00  0.00           C  
ATOM   2902  O   VAL   371      55.469  38.960  33.578  1.00  0.00           O  
ATOM   2903  N   PHE   372      57.532  38.839  34.400  1.00  0.00           N  
ATOM   2904  CA  PHE   372      58.115  39.741  33.449  1.00  0.00           C  
ATOM   2905  CB  PHE   372      59.598  40.033  33.753  1.00  0.00           C  
ATOM   2906  CG  PHE   372      60.031  40.752  34.988  1.00  0.00           C  
ATOM   2907  CD1 PHE   372      59.137  41.445  35.776  1.00  0.00           C  
ATOM   2908  CE1 PHE   372      59.471  42.026  36.999  1.00  0.00           C  
ATOM   2909  CZ  PHE   372      60.756  41.820  37.543  1.00  0.00           C  
ATOM   2910  CE2 PHE   372      61.700  41.156  36.739  1.00  0.00           C  
ATOM   2911  CD2 PHE   372      61.344  40.680  35.484  1.00  0.00           C  
ATOM   2912  C   PHE   372      57.988  39.315  31.998  1.00  0.00           C  
ATOM   2913  O   PHE   372      57.659  40.127  31.160  1.00  0.00           O  
ATOM   2914  N   ALA   373      58.162  38.040  31.721  1.00  0.00           N  
ATOM   2915  CA  ALA   373      57.864  37.525  30.313  1.00  0.00           C  
ATOM   2916  CB  ALA   373      58.301  36.039  30.219  1.00  0.00           C  
ATOM   2917  C   ALA   373      56.353  37.621  29.976  1.00  0.00           C  
ATOM   2918  O   ALA   373      56.075  37.928  28.825  1.00  0.00           O  
ATOM   2919  N   SER   374      55.477  37.440  30.896  1.00  0.00           N  
ATOM   2920  CA  SER   374      54.025  37.728  30.767  1.00  0.00           C  
ATOM   2921  CB  SER   374      53.125  37.299  31.964  1.00  0.00           C  
ATOM   2922  OG  SER   374      53.164  35.879  32.187  1.00  0.00           O  
ATOM   2923  C   SER   374      53.751  39.157  30.541  1.00  0.00           C  
ATOM   2924  O   SER   374      52.964  39.432  29.643  1.00  0.00           O  
ATOM   2925  N   TRP   375      54.528  40.050  31.149  1.00  0.00           N  
ATOM   2926  CA  TRP   375      54.500  41.510  30.843  1.00  0.00           C  
ATOM   2927  CB  TRP   375      55.336  42.348  31.880  1.00  0.00           C  
ATOM   2928  CG  TRP   375      54.947  42.234  33.343  1.00  0.00           C  
ATOM   2929  CD1 TRP   375      53.804  41.683  33.869  1.00  0.00           C  
ATOM   2930  NE1 TRP   375      53.640  41.897  35.245  1.00  0.00           N  
ATOM   2931  CE2 TRP   375      54.678  42.595  35.712  1.00  0.00           C  
ATOM   2932  CZ2 TRP   375      54.952  43.161  37.027  1.00  0.00           C  
ATOM   2933  CH2 TRP   375      56.227  43.857  37.198  1.00  0.00           C  
ATOM   2934  CZ3 TRP   375      57.061  44.062  36.051  1.00  0.00           C  
ATOM   2935  CE3 TRP   375      56.692  43.652  34.716  1.00  0.00           C  
ATOM   2936  CD2 TRP   375      55.526  42.812  34.552  1.00  0.00           C  
ATOM   2937  C   TRP   375      54.882  41.786  29.419  1.00  0.00           C  
ATOM   2938  O   TRP   375      54.314  42.687  28.763  1.00  0.00           O  
ATOM   2939  N   ARG   376      55.937  41.229  28.846  1.00  0.00           N  
ATOM   2940  CA  ARG   376      56.362  41.645  27.542  1.00  0.00           C  
ATOM   2941  CB  ARG   376      57.804  41.170  27.285  1.00  0.00           C  
ATOM   2942  CG  ARG   376      58.496  41.956  26.101  1.00  0.00           C  
ATOM   2943  CD  ARG   376      60.033  41.894  25.786  1.00  0.00           C  
ATOM   2944  NE  ARG   376      60.920  42.542  26.789  1.00  0.00           N  
ATOM   2945  CZ  ARG   376      61.570  41.919  27.824  1.00  0.00           C  
ATOM   2946  NH1 ARG   376      61.524  40.606  28.091  1.00  0.00           N  
ATOM   2947  NH2 ARG   376      62.266  42.555  28.740  1.00  0.00           N  
ATOM   2948  C   ARG   376      55.417  41.235  26.439  1.00  0.00           C  
ATOM   2949  O   ARG   376      55.186  42.046  25.558  1.00  0.00           O  
ATOM   2950  N   LEU   377      54.893  40.049  26.519  1.00  0.00           N  
ATOM   2951  CA  LEU   377      53.686  39.500  25.818  1.00  0.00           C  
ATOM   2952  CB  LEU   377      53.498  38.093  26.378  1.00  0.00           C  
ATOM   2953  CG  LEU   377      52.227  37.438  25.779  1.00  0.00           C  
ATOM   2954  CD1 LEU   377      52.486  36.557  24.590  1.00  0.00           C  
ATOM   2955  CD2 LEU   377      51.593  36.656  26.959  1.00  0.00           C  
ATOM   2956  C   LEU   377      52.496  40.513  25.881  1.00  0.00           C  
ATOM   2957  O   LEU   377      52.014  40.922  24.813  1.00  0.00           O  
ATOM   2958  N   ARG   378      52.070  40.903  27.083  1.00  0.00           N  
ATOM   2959  CA  ARG   378      51.029  41.869  27.287  1.00  0.00           C  
ATOM   2960  CB  ARG   378      50.686  42.160  28.701  1.00  0.00           C  
ATOM   2961  CG  ARG   378      49.962  40.978  29.376  1.00  0.00           C  
ATOM   2962  CD  ARG   378      48.485  40.709  29.070  1.00  0.00           C  
ATOM   2963  NE  ARG   378      48.049  39.529  29.819  1.00  0.00           N  
ATOM   2964  CZ  ARG   378      48.386  38.281  29.598  1.00  0.00           C  
ATOM   2965  NH1 ARG   378      49.016  37.881  28.521  1.00  0.00           N  
ATOM   2966  NH2 ARG   378      48.213  37.444  30.586  1.00  0.00           N  
ATOM   2967  C   ARG   378      51.437  43.226  26.567  1.00  0.00           C  
ATOM   2968  O   ARG   378      50.605  43.768  25.931  1.00  0.00           O  
ATOM   2969  N   CYS   379      52.615  43.784  26.685  1.00  0.00           N  
ATOM   2970  CA  CYS   379      53.078  44.950  25.920  1.00  0.00           C  
ATOM   2971  CB  CYS   379      54.506  45.202  26.343  1.00  0.00           C  
ATOM   2972  SG  CYS   379      54.556  45.889  27.985  1.00  0.00           S  
ATOM   2973  C   CYS   379      53.110  44.832  24.367  1.00  0.00           C  
ATOM   2974  O   CYS   379      52.794  45.725  23.566  1.00  0.00           O  
ATOM   2975  N   ALA   380      53.441  43.601  23.937  1.00  0.00           N  
ATOM   2976  CA  ALA   380      53.401  43.308  22.500  1.00  0.00           C  
ATOM   2977  CB  ALA   380      53.991  41.881  22.193  1.00  0.00           C  
ATOM   2978  C   ALA   380      51.929  43.404  22.000  1.00  0.00           C  
ATOM   2979  O   ALA   380      51.647  43.690  20.878  1.00  0.00           O  
ATOM   2980  N   GLU   381      50.991  43.033  22.900  1.00  0.00           N  
ATOM   2981  CA  GLU   381      49.559  43.077  22.639  1.00  0.00           C  
ATOM   2982  CB  GLU   381      48.788  42.049  23.509  1.00  0.00           C  
ATOM   2983  CG  GLU   381      47.510  41.628  22.725  1.00  0.00           C  
ATOM   2984  CD  GLU   381      46.680  40.552  23.453  1.00  0.00           C  
ATOM   2985  OE1 GLU   381      46.833  40.355  24.704  1.00  0.00           O  
ATOM   2986  OE2 GLU   381      45.792  39.978  22.847  1.00  0.00           O  
ATOM   2987  C   GLU   381      49.029  44.498  22.797  1.00  0.00           C  
ATOM   2988  O   GLU   381      47.833  44.733  22.459  1.00  0.00           O  
ATOM   2989  N   ARG   382      49.808  45.531  23.101  1.00  0.00           N  
ATOM   2990  CA  ARG   382      49.614  46.958  22.906  1.00  0.00           C  
ATOM   2991  CB  ARG   382      49.976  47.670  24.203  1.00  0.00           C  
ATOM   2992  CG  ARG   382      49.343  47.251  25.546  1.00  0.00           C  
ATOM   2993  CD  ARG   382      47.835  47.254  25.564  1.00  0.00           C  
ATOM   2994  NE  ARG   382      47.406  47.349  26.956  1.00  0.00           N  
ATOM   2995  CZ  ARG   382      47.238  48.419  27.658  1.00  0.00           C  
ATOM   2996  NH1 ARG   382      47.446  49.613  27.222  1.00  0.00           N  
ATOM   2997  NH2 ARG   382      46.761  48.362  28.834  1.00  0.00           N  
ATOM   2998  C   ARG   382      50.489  47.541  21.843  1.00  0.00           C  
ATOM   2999  O   ARG   382      50.536  48.709  21.681  1.00  0.00           O  
ATOM   3000  N   GLY   383      51.091  46.769  20.982  1.00  0.00           N  
ATOM   3001  CA  GLY   383      51.904  47.290  19.883  1.00  0.00           C  
ATOM   3002  C   GLY   383      52.974  48.315  20.342  1.00  0.00           C  
ATOM   3003  O   GLY   383      53.205  49.361  19.823  1.00  0.00           O  
ATOM   3004  N   ARG   384      53.703  47.931  21.372  1.00  0.00           N  
ATOM   3005  CA  ARG   384      54.782  48.707  22.070  1.00  0.00           C  
ATOM   3006  CB  ARG   384      54.143  49.964  22.722  1.00  0.00           C  
ATOM   3007  CG  ARG   384      55.156  51.098  22.884  1.00  0.00           C  
ATOM   3008  CD  ARG   384      54.652  52.405  23.467  1.00  0.00           C  
ATOM   3009  NE  ARG   384      55.553  53.499  23.115  1.00  0.00           N  
ATOM   3010  CZ  ARG   384      55.329  54.787  23.294  1.00  0.00           C  
ATOM   3011  NH1 ARG   384      54.452  55.125  24.189  1.00  0.00           N  
ATOM   3012  NH2 ARG   384      55.970  55.607  22.603  1.00  0.00           N  
ATOM   3013  C   ARG   384      55.697  47.930  22.997  1.00  0.00           C  
ATOM   3014  O   ARG   384      55.816  48.248  24.167  1.00  0.00           O  
ATOM   3015  N   GLU   385      56.360  46.868  22.486  1.00  0.00           N  
ATOM   3016  CA  GLU   385      57.111  45.867  23.267  1.00  0.00           C  
ATOM   3017  CB  GLU   385      57.573  44.858  22.354  1.00  0.00           C  
ATOM   3018  CG  GLU   385      58.342  43.687  22.928  1.00  0.00           C  
ATOM   3019  CD  GLU   385      58.501  42.637  21.845  1.00  0.00           C  
ATOM   3020  OE1 GLU   385      58.162  41.532  22.208  1.00  0.00           O  
ATOM   3021  OE2 GLU   385      59.028  42.935  20.713  1.00  0.00           O  
ATOM   3022  C   GLU   385      58.172  46.483  24.237  1.00  0.00           C  
ATOM   3023  O   GLU   385      58.355  45.981  25.348  1.00  0.00           O  
ATOM   3024  N   ASP   386      58.913  47.455  23.755  1.00  0.00           N  
ATOM   3025  CA  ASP   386      59.773  48.293  24.629  1.00  0.00           C  
ATOM   3026  CB  ASP   386      59.887  49.632  23.817  1.00  0.00           C  
ATOM   3027  CG  ASP   386      60.687  49.619  22.492  1.00  0.00           C  
ATOM   3028  OD1 ASP   386      61.420  48.609  22.293  1.00  0.00           O  
ATOM   3029  OD2 ASP   386      60.759  50.679  21.843  1.00  0.00           O  
ATOM   3030  C   ASP   386      59.257  48.629  26.042  1.00  0.00           C  
ATOM   3031  O   ASP   386      60.066  48.627  26.952  1.00  0.00           O  
ATOM   3032  N   ILE   387      58.028  49.051  26.257  1.00  0.00           N  
ATOM   3033  CA  ILE   387      57.556  49.688  27.529  1.00  0.00           C  
ATOM   3034  CB  ILE   387      56.112  50.247  27.410  1.00  0.00           C  
ATOM   3035  CG2 ILE   387      54.968  49.224  27.231  1.00  0.00           C  
ATOM   3036  CG1 ILE   387      55.891  51.110  28.684  1.00  0.00           C  
ATOM   3037  CD1 ILE   387      54.476  51.765  28.727  1.00  0.00           C  
ATOM   3038  C   ILE   387      57.662  48.571  28.714  1.00  0.00           C  
ATOM   3039  O   ILE   387      57.701  48.816  29.911  1.00  0.00           O  
ATOM   3040  N   ALA   388      57.737  47.336  28.281  1.00  0.00           N  
ATOM   3041  CA  ALA   388      58.139  46.174  29.126  1.00  0.00           C  
ATOM   3042  CB  ALA   388      58.147  44.857  28.332  1.00  0.00           C  
ATOM   3043  C   ALA   388      59.376  46.377  29.987  1.00  0.00           C  
ATOM   3044  O   ALA   388      59.262  46.475  31.226  1.00  0.00           O  
ATOM   3045  N   ASP   389      60.504  46.581  29.374  1.00  0.00           N  
ATOM   3046  CA  ASP   389      61.739  46.919  29.992  1.00  0.00           C  
ATOM   3047  CB  ASP   389      62.736  47.207  28.894  1.00  0.00           C  
ATOM   3048  CG  ASP   389      62.944  46.149  27.824  1.00  0.00           C  
ATOM   3049  OD1 ASP   389      63.932  46.239  27.087  1.00  0.00           O  
ATOM   3050  OD2 ASP   389      62.105  45.276  27.650  1.00  0.00           O  
ATOM   3051  C   ASP   389      61.668  48.091  31.003  1.00  0.00           C  
ATOM   3052  O   ASP   389      62.365  48.101  32.008  1.00  0.00           O  
ATOM   3053  N   ARG   390      60.725  49.019  30.733  1.00  0.00           N  
ATOM   3054  CA  ARG   390      60.405  50.148  31.731  1.00  0.00           C  
ATOM   3055  CB  ARG   390      59.633  51.219  31.016  1.00  0.00           C  
ATOM   3056  CG  ARG   390      60.194  51.832  29.770  1.00  0.00           C  
ATOM   3057  CD  ARG   390      61.463  52.720  30.002  1.00  0.00           C  
ATOM   3058  NE  ARG   390      61.601  53.816  28.978  1.00  0.00           N  
ATOM   3059  CZ  ARG   390      62.488  54.758  29.119  1.00  0.00           C  
ATOM   3060  NH1 ARG   390      63.183  54.905  30.176  1.00  0.00           N  
ATOM   3061  NH2 ARG   390      62.656  55.656  28.214  1.00  0.00           N  
ATOM   3062  C   ARG   390      59.591  49.671  32.908  1.00  0.00           C  
ATOM   3063  O   ARG   390      60.107  49.813  34.004  1.00  0.00           O  
ATOM   3064  N   LEU   391      58.608  48.805  32.758  1.00  0.00           N  
ATOM   3065  CA  LEU   391      57.808  48.138  33.828  1.00  0.00           C  
ATOM   3066  CB  LEU   391      56.634  47.361  33.279  1.00  0.00           C  
ATOM   3067  CG  LEU   391      55.558  48.258  32.623  1.00  0.00           C  
ATOM   3068  CD1 LEU   391      54.864  47.513  31.402  1.00  0.00           C  
ATOM   3069  CD2 LEU   391      54.517  48.772  33.556  1.00  0.00           C  
ATOM   3070  C   LEU   391      58.705  47.224  34.741  1.00  0.00           C  
ATOM   3071  O   LEU   391      58.777  47.273  36.009  1.00  0.00           O  
ATOM   3072  N   ILE   392      59.590  46.454  34.086  1.00  0.00           N  
ATOM   3073  CA  ILE   392      60.539  45.519  34.585  1.00  0.00           C  
ATOM   3074  CB  ILE   392      61.112  44.781  33.353  1.00  0.00           C  
ATOM   3075  CG2 ILE   392      62.403  44.085  33.685  1.00  0.00           C  
ATOM   3076  CG1 ILE   392      60.043  43.797  32.787  1.00  0.00           C  
ATOM   3077  CD1 ILE   392      60.622  43.029  31.557  1.00  0.00           C  
ATOM   3078  C   ILE   392      61.531  46.313  35.371  1.00  0.00           C  
ATOM   3079  O   ILE   392      61.781  45.925  36.524  1.00  0.00           O  
ATOM   3080  N   SER   393      62.178  47.397  34.917  1.00  0.00           N  
ATOM   3081  CA  SER   393      63.015  48.233  35.801  1.00  0.00           C  
ATOM   3082  CB  SER   393      63.949  49.041  34.898  1.00  0.00           C  
ATOM   3083  OG  SER   393      64.647  50.055  35.521  1.00  0.00           O  
ATOM   3084  C   SER   393      62.370  49.009  36.928  1.00  0.00           C  
ATOM   3085  O   SER   393      62.918  48.996  38.096  1.00  0.00           O  
ATOM   3086  N   ALA   394      61.276  49.690  36.667  1.00  0.00           N  
ATOM   3087  CA  ALA   394      60.476  50.404  37.614  1.00  0.00           C  
ATOM   3088  CB  ALA   394      59.260  51.051  36.894  1.00  0.00           C  
ATOM   3089  C   ALA   394      60.148  49.448  38.789  1.00  0.00           C  
ATOM   3090  O   ALA   394      59.977  49.887  39.881  1.00  0.00           O  
ATOM   3091  N   SER   395      60.039  48.119  38.607  1.00  0.00           N  
ATOM   3092  CA  SER   395      59.833  47.118  39.571  1.00  0.00           C  
ATOM   3093  CB  SER   395      59.133  45.984  38.867  1.00  0.00           C  
ATOM   3094  OG  SER   395      57.931  46.433  38.421  1.00  0.00           O  
ATOM   3095  C   SER   395      61.196  46.644  40.234  1.00  0.00           C  
ATOM   3096  O   SER   395      61.552  47.054  41.342  1.00  0.00           O  
ATOM   3097  N   LEU   396      62.013  45.965  39.443  1.00  0.00           N  
ATOM   3098  CA  LEU   396      63.251  45.315  39.937  1.00  0.00           C  
ATOM   3099  CB  LEU   396      63.890  44.611  38.634  1.00  0.00           C  
ATOM   3100  CG  LEU   396      65.250  43.879  38.869  1.00  0.00           C  
ATOM   3101  CD1 LEU   396      65.144  42.725  39.847  1.00  0.00           C  
ATOM   3102  CD2 LEU   396      65.684  43.351  37.499  1.00  0.00           C  
ATOM   3103  C   LEU   396      64.269  46.262  40.643  1.00  0.00           C  
ATOM   3104  O   LEU   396      64.913  45.811  41.567  1.00  0.00           O  
ATOM   3105  N   PHE   397      64.263  47.515  40.228  1.00  0.00           N  
ATOM   3106  CA  PHE   397      65.067  48.600  40.895  1.00  0.00           C  
ATOM   3107  CB  PHE   397      65.866  49.375  39.842  1.00  0.00           C  
ATOM   3108  CG  PHE   397      66.656  48.335  39.093  1.00  0.00           C  
ATOM   3109  CD1 PHE   397      67.880  47.789  39.635  1.00  0.00           C  
ATOM   3110  CE1 PHE   397      68.590  46.861  38.904  1.00  0.00           C  
ATOM   3111  CZ  PHE   397      68.052  46.366  37.682  1.00  0.00           C  
ATOM   3112  CE2 PHE   397      66.877  46.905  37.148  1.00  0.00           C  
ATOM   3113  CD2 PHE   397      66.144  47.801  37.898  1.00  0.00           C  
ATOM   3114  C   PHE   397      64.234  49.465  41.805  1.00  0.00           C  
ATOM   3115  O   PHE   397      64.280  49.251  42.984  1.00  0.00           O  
ATOM   3116  N   LEU   398      63.444  50.449  41.284  1.00  0.00           N  
ATOM   3117  CA  LEU   398      62.651  51.300  42.177  1.00  0.00           C  
ATOM   3118  CB  LEU   398      61.983  52.421  41.372  1.00  0.00           C  
ATOM   3119  CG  LEU   398      61.106  53.519  42.076  1.00  0.00           C  
ATOM   3120  CD1 LEU   398      62.028  54.324  43.028  1.00  0.00           C  
ATOM   3121  CD2 LEU   398      60.424  54.433  41.041  1.00  0.00           C  
ATOM   3122  C   LEU   398      61.676  50.678  43.160  1.00  0.00           C  
ATOM   3123  O   LEU   398      61.539  51.187  44.260  1.00  0.00           O  
ATOM   3124  N   ARG   399      61.033  49.516  42.902  1.00  0.00           N  
ATOM   3125  CA  ARG   399      60.236  48.765  43.891  1.00  0.00           C  
ATOM   3126  CB  ARG   399      58.787  48.607  43.428  1.00  0.00           C  
ATOM   3127  CG  ARG   399      58.020  49.947  43.186  1.00  0.00           C  
ATOM   3128  CD  ARG   399      57.676  50.691  44.493  1.00  0.00           C  
ATOM   3129  NE  ARG   399      56.845  51.869  44.329  1.00  0.00           N  
ATOM   3130  CZ  ARG   399      56.309  52.690  45.241  1.00  0.00           C  
ATOM   3131  NH1 ARG   399      56.269  52.373  46.538  1.00  0.00           N  
ATOM   3132  NH2 ARG   399      55.845  53.839  44.951  1.00  0.00           N  
ATOM   3133  C   ARG   399      60.901  47.510  44.431  1.00  0.00           C  
ATOM   3134  O   ARG   399      60.222  46.695  45.039  1.00  0.00           O  
ATOM   3135  N   PHE   400      62.246  47.365  44.369  1.00  0.00           N  
ATOM   3136  CA  PHE   400      63.045  46.336  45.029  1.00  0.00           C  
ATOM   3137  CB  PHE   400      62.804  44.975  44.301  1.00  0.00           C  
ATOM   3138  CG  PHE   400      62.959  43.718  45.155  1.00  0.00           C  
ATOM   3139  CD1 PHE   400      63.673  42.549  44.649  1.00  0.00           C  
ATOM   3140  CE1 PHE   400      63.780  41.313  45.359  1.00  0.00           C  
ATOM   3141  CZ  PHE   400      63.168  41.272  46.611  1.00  0.00           C  
ATOM   3142  CE2 PHE   400      62.503  42.400  47.152  1.00  0.00           C  
ATOM   3143  CD2 PHE   400      62.285  43.561  46.393  1.00  0.00           C  
ATOM   3144  C   PHE   400      64.502  46.571  45.381  1.00  0.00           C  
ATOM   3145  O   PHE   400      64.782  46.975  46.517  1.00  0.00           O  
ATOM   3146  N   LEU   401      65.468  46.328  44.484  1.00  0.00           N  
ATOM   3147  CA  LEU   401      66.929  46.337  44.698  1.00  0.00           C  
ATOM   3148  CB  LEU   401      67.707  45.863  43.460  1.00  0.00           C  
ATOM   3149  CG  LEU   401      67.455  44.414  42.999  1.00  0.00           C  
ATOM   3150  CD1 LEU   401      68.319  44.095  41.753  1.00  0.00           C  
ATOM   3151  CD2 LEU   401      67.786  43.416  44.100  1.00  0.00           C  
ATOM   3152  C   LEU   401      67.352  47.569  45.400  1.00  0.00           C  
ATOM   3153  O   LEU   401      67.835  47.481  46.521  1.00  0.00           O  
ATOM   3154  N   CYS   402      67.177  48.781  44.807  1.00  0.00           N  
ATOM   3155  CA  CYS   402      67.538  50.073  45.443  1.00  0.00           C  
ATOM   3156  CB  CYS   402      67.412  51.163  44.390  1.00  0.00           C  
ATOM   3157  SG  CYS   402      68.492  50.914  42.942  1.00  0.00           S  
ATOM   3158  C   CYS   402      66.890  50.489  46.785  1.00  0.00           C  
ATOM   3159  O   CYS   402      67.653  50.847  47.709  1.00  0.00           O  
ATOM   3160  N   PRO   403      65.598  50.181  47.013  1.00  0.00           N  
ATOM   3161  CD  PRO   403      64.540  50.231  46.012  1.00  0.00           C  
ATOM   3162  CG  PRO   403      63.230  50.386  46.783  1.00  0.00           C  
ATOM   3163  CB  PRO   403      63.534  49.686  48.157  1.00  0.00           C  
ATOM   3164  CA  PRO   403      65.015  50.169  48.356  1.00  0.00           C  
ATOM   3165  C   PRO   403      65.675  49.185  49.342  1.00  0.00           C  
ATOM   3166  O   PRO   403      65.931  49.610  50.447  1.00  0.00           O  
ATOM   3167  N   ALA   404      65.952  47.911  48.999  1.00  0.00           N  
ATOM   3168  CA  ALA   404      66.530  46.898  49.864  1.00  0.00           C  
ATOM   3169  CB  ALA   404      66.475  45.528  49.130  1.00  0.00           C  
ATOM   3170  C   ALA   404      67.945  47.326  50.240  1.00  0.00           C  
ATOM   3171  O   ALA   404      68.303  47.112  51.395  1.00  0.00           O  
ATOM   3172  N   ILE   405      68.772  47.821  49.246  1.00  0.00           N  
ATOM   3173  CA  ILE   405      70.025  48.525  49.475  1.00  0.00           C  
ATOM   3174  CB  ILE   405      70.561  48.947  48.040  1.00  0.00           C  
ATOM   3175  CG2 ILE   405      71.519  50.139  48.046  1.00  0.00           C  
ATOM   3176  CG1 ILE   405      71.048  47.719  47.283  1.00  0.00           C  
ATOM   3177  CD1 ILE   405      71.188  47.909  45.752  1.00  0.00           C  
ATOM   3178  C   ILE   405      69.944  49.697  50.445  1.00  0.00           C  
ATOM   3179  O   ILE   405      70.764  49.789  51.343  1.00  0.00           O  
ATOM   3180  N   MET   406      68.943  50.586  50.369  1.00  0.00           N  
ATOM   3181  CA  MET   406      68.892  51.774  51.254  1.00  0.00           C  
ATOM   3182  CB  MET   406      68.036  52.900  50.523  1.00  0.00           C  
ATOM   3183  CG  MET   406      68.802  53.691  49.462  1.00  0.00           C  
ATOM   3184  SD  MET   406      67.958  55.125  48.830  1.00  0.00           S  
ATOM   3185  CE  MET   406      66.577  54.371  47.917  1.00  0.00           C  
ATOM   3186  C   MET   406      68.337  51.564  52.642  1.00  0.00           C  
ATOM   3187  O   MET   406      68.566  52.381  53.517  1.00  0.00           O  
ATOM   3188  N   SER   407      67.626  50.479  52.918  1.00  0.00           N  
ATOM   3189  CA  SER   407      66.977  50.060  54.158  1.00  0.00           C  
ATOM   3190  CB  SER   407      65.601  50.641  54.291  1.00  0.00           C  
ATOM   3191  OG  SER   407      64.747  50.272  53.179  1.00  0.00           O  
ATOM   3192  C   SER   407      66.964  48.539  54.348  1.00  0.00           C  
ATOM   3193  O   SER   407      65.923  47.913  54.077  1.00  0.00           O  
ATOM   3194  N   PRO   408      68.029  47.933  54.772  1.00  0.00           N  
ATOM   3195  CD  PRO   408      69.288  48.598  54.836  1.00  0.00           C  
ATOM   3196  CG  PRO   408      70.453  47.583  54.801  1.00  0.00           C  
ATOM   3197  CB  PRO   408      69.785  46.278  55.179  1.00  0.00           C  
ATOM   3198  CA  PRO   408      68.316  46.515  54.801  1.00  0.00           C  
ATOM   3199  C   PRO   408      67.355  45.694  55.682  1.00  0.00           C  
ATOM   3200  O   PRO   408      66.687  44.708  55.201  1.00  0.00           O  
ATOM   3201  N   SER   409      67.111  46.058  56.915  1.00  0.00           N  
ATOM   3202  CA  SER   409      66.313  45.294  57.966  1.00  0.00           C  
ATOM   3203  CB  SER   409      66.694  45.630  59.321  1.00  0.00           C  
ATOM   3204  OG  SER   409      66.003  45.118  60.402  1.00  0.00           O  
ATOM   3205  C   SER   409      64.779  45.415  57.637  1.00  0.00           C  
ATOM   3206  O   SER   409      64.014  44.468  57.893  1.00  0.00           O  
ATOM   3207  N   LEU   410      64.426  46.526  56.961  1.00  0.00           N  
ATOM   3208  CA  LEU   410      63.052  46.694  56.388  1.00  0.00           C  
ATOM   3209  CB  LEU   410      62.905  48.244  55.918  1.00  0.00           C  
ATOM   3210  CG  LEU   410      61.578  48.507  55.334  1.00  0.00           C  
ATOM   3211  CD1 LEU   410      60.415  48.476  56.396  1.00  0.00           C  
ATOM   3212  CD2 LEU   410      61.553  49.869  54.681  1.00  0.00           C  
ATOM   3213  C   LEU   410      62.744  45.738  55.249  1.00  0.00           C  
ATOM   3214  O   LEU   410      61.606  45.303  55.096  1.00  0.00           O  
ATOM   3215  N   PHE   411      63.750  45.136  54.656  1.00  0.00           N  
ATOM   3216  CA  PHE   411      63.700  44.060  53.679  1.00  0.00           C  
ATOM   3217  CB  PHE   411      64.306  44.495  52.372  1.00  0.00           C  
ATOM   3218  CG  PHE   411      63.413  45.415  51.536  1.00  0.00           C  
ATOM   3219  CD1 PHE   411      62.670  44.854  50.464  1.00  0.00           C  
ATOM   3220  CE1 PHE   411      61.808  45.598  49.670  1.00  0.00           C  
ATOM   3221  CZ  PHE   411      61.657  46.963  49.989  1.00  0.00           C  
ATOM   3222  CE2 PHE   411      62.465  47.532  50.976  1.00  0.00           C  
ATOM   3223  CD2 PHE   411      63.354  46.789  51.732  1.00  0.00           C  
ATOM   3224  C   PHE   411      64.314  42.712  54.162  1.00  0.00           C  
ATOM   3225  O   PHE   411      64.568  41.828  53.411  1.00  0.00           O  
ATOM   3226  N   GLY   412      64.797  42.678  55.443  1.00  0.00           N  
ATOM   3227  CA  GLY   412      65.619  41.614  56.087  1.00  0.00           C  
ATOM   3228  C   GLY   412      66.886  41.117  55.412  1.00  0.00           C  
ATOM   3229  O   GLY   412      67.219  39.940  55.517  1.00  0.00           O  
ATOM   3230  N   LEU   413      67.559  41.965  54.656  1.00  0.00           N  
ATOM   3231  CA  LEU   413      68.876  41.748  54.036  1.00  0.00           C  
ATOM   3232  CB  LEU   413      68.947  42.925  53.105  1.00  0.00           C  
ATOM   3233  CG  LEU   413      70.272  43.139  52.332  1.00  0.00           C  
ATOM   3234  CD1 LEU   413      70.633  41.947  51.526  1.00  0.00           C  
ATOM   3235  CD2 LEU   413      70.039  44.349  51.406  1.00  0.00           C  
ATOM   3236  C   LEU   413      69.988  41.483  55.055  1.00  0.00           C  
ATOM   3237  O   LEU   413      70.857  40.543  54.961  1.00  0.00           O  
ATOM   3238  N   MET   414      69.882  42.295  56.124  1.00  0.00           N  
ATOM   3239  CA  MET   414      70.457  42.015  57.489  1.00  0.00           C  
ATOM   3240  CB  MET   414      71.955  42.353  57.530  1.00  0.00           C  
ATOM   3241  CG  MET   414      72.334  43.812  57.817  1.00  0.00           C  
ATOM   3242  SD  MET   414      74.076  44.046  57.556  1.00  0.00           S  
ATOM   3243  CE  MET   414      74.671  42.871  58.844  1.00  0.00           C  
ATOM   3244  C   MET   414      69.619  42.619  58.592  1.00  0.00           C  
ATOM   3245  O   MET   414      68.838  43.462  58.322  1.00  0.00           O  
ATOM   3246  N   GLN   415      69.727  42.039  59.818  1.00  0.00           N  
ATOM   3247  CA  GLN   415      68.888  42.569  60.910  1.00  0.00           C  
ATOM   3248  CB  GLN   415      68.725  41.433  61.980  1.00  0.00           C  
ATOM   3249  CG  GLN   415      67.989  41.888  63.267  1.00  0.00           C  
ATOM   3250  CD  GLN   415      66.631  42.561  63.188  1.00  0.00           C  
ATOM   3251  OE1 GLN   415      65.941  42.467  62.173  1.00  0.00           O  
ATOM   3252  NE2 GLN   415      66.184  43.177  64.274  1.00  0.00           N  
ATOM   3253  C   GLN   415      69.365  43.906  61.509  1.00  0.00           C  
ATOM   3254  O   GLN   415      68.477  44.659  62.027  1.00  0.00           O  
ATOM   3255  N   GLU   416      70.664  44.282  61.357  1.00  0.00           N  
ATOM   3256  CA  GLU   416      71.124  45.515  61.959  1.00  0.00           C  
ATOM   3257  CB  GLU   416      72.543  45.364  62.455  1.00  0.00           C  
ATOM   3258  CG  GLU   416      72.865  44.266  63.417  1.00  0.00           C  
ATOM   3259  CD  GLU   416      71.905  44.010  64.563  1.00  0.00           C  
ATOM   3260  OE1 GLU   416      71.165  44.955  65.007  1.00  0.00           O  
ATOM   3261  OE2 GLU   416      71.899  42.950  65.210  1.00  0.00           O  
ATOM   3262  C   GLU   416      71.004  46.713  60.925  1.00  0.00           C  
ATOM   3263  O   GLU   416      71.649  46.738  59.916  1.00  0.00           O  
ATOM   3264  N   TYR   417      70.116  47.688  61.290  1.00  0.00           N  
ATOM   3265  CA  TYR   417      69.739  48.888  60.584  1.00  0.00           C  
ATOM   3266  CB  TYR   417      68.736  49.681  61.436  1.00  0.00           C  
ATOM   3267  CG  TYR   417      67.693  48.952  62.208  1.00  0.00           C  
ATOM   3268  CD1 TYR   417      66.566  48.537  61.509  1.00  0.00           C  
ATOM   3269  CE1 TYR   417      65.492  47.842  62.226  1.00  0.00           C  
ATOM   3270  CZ  TYR   417      65.657  47.458  63.569  1.00  0.00           C  
ATOM   3271  OH  TYR   417      64.605  47.010  64.312  1.00  0.00           O  
ATOM   3272  CE2 TYR   417      66.836  47.776  64.223  1.00  0.00           C  
ATOM   3273  CD2 TYR   417      67.847  48.575  63.562  1.00  0.00           C  
ATOM   3274  C   TYR   417      71.056  49.707  60.247  1.00  0.00           C  
ATOM   3275  O   TYR   417      71.930  49.765  61.081  1.00  0.00           O  
ATOM   3276  N   PRO   418      71.156  50.370  59.087  1.00  0.00           N  
ATOM   3277  CD  PRO   418      70.061  50.657  58.098  1.00  0.00           C  
ATOM   3278  CG  PRO   418      70.686  51.444  56.999  1.00  0.00           C  
ATOM   3279  CB  PRO   418      72.175  51.128  57.156  1.00  0.00           C  
ATOM   3280  CA  PRO   418      72.435  50.969  58.655  1.00  0.00           C  
ATOM   3281  C   PRO   418      72.754  52.338  59.377  1.00  0.00           C  
ATOM   3282  O   PRO   418      71.856  53.082  59.788  1.00  0.00           O  
ATOM   3283  N   ASP   419      74.018  52.645  59.614  1.00  0.00           N  
ATOM   3284  CA  ASP   419      74.496  53.938  60.187  1.00  0.00           C  
ATOM   3285  CB  ASP   419      75.888  53.804  60.869  1.00  0.00           C  
ATOM   3286  CG  ASP   419      76.112  52.771  61.937  1.00  0.00           C  
ATOM   3287  OD1 ASP   419      75.222  51.907  62.268  1.00  0.00           O  
ATOM   3288  OD2 ASP   419      77.219  52.773  62.480  1.00  0.00           O  
ATOM   3289  C   ASP   419      74.301  55.076  59.194  1.00  0.00           C  
ATOM   3290  O   ASP   419      73.951  54.833  57.971  1.00  0.00           O  
ATOM   3291  N   GLU   420      74.528  56.336  59.625  1.00  0.00           N  
ATOM   3292  CA  GLU   420      74.174  57.463  58.823  1.00  0.00           C  
ATOM   3293  CB  GLU   420      73.985  58.707  59.772  1.00  0.00           C  
ATOM   3294  CG  GLU   420      73.685  59.994  58.957  1.00  0.00           C  
ATOM   3295  CD  GLU   420      72.248  60.185  58.561  1.00  0.00           C  
ATOM   3296  OE1 GLU   420      71.670  59.275  57.935  1.00  0.00           O  
ATOM   3297  OE2 GLU   420      71.697  61.290  58.847  1.00  0.00           O  
ATOM   3298  C   GLU   420      75.165  57.626  57.659  1.00  0.00           C  
ATOM   3299  O   GLU   420      74.788  57.909  56.548  1.00  0.00           O  
ATOM   3300  N   GLN   421      76.470  57.453  57.896  1.00  0.00           N  
ATOM   3301  CA  GLN   421      77.532  57.514  56.873  1.00  0.00           C  
ATOM   3302  CB  GLN   421      78.907  57.533  57.591  1.00  0.00           C  
ATOM   3303  CG  GLN   421      79.461  56.210  58.212  1.00  0.00           C  
ATOM   3304  CD  GLN   421      78.815  55.816  59.567  1.00  0.00           C  
ATOM   3305  OE1 GLN   421      77.913  56.386  60.084  1.00  0.00           O  
ATOM   3306  NE2 GLN   421      79.205  54.730  60.239  1.00  0.00           N  
ATOM   3307  C   GLN   421      77.388  56.364  55.903  1.00  0.00           C  
ATOM   3308  O   GLN   421      77.776  56.499  54.773  1.00  0.00           O  
ATOM   3309  N   THR   422      76.760  55.201  56.358  1.00  0.00           N  
ATOM   3310  CA  THR   422      76.369  53.965  55.635  1.00  0.00           C  
ATOM   3311  CB  THR   422      76.115  52.777  56.611  1.00  0.00           C  
ATOM   3312  CG2 THR   422      76.085  51.446  55.850  1.00  0.00           C  
ATOM   3313  OG1 THR   422      77.224  52.732  57.549  1.00  0.00           O  
ATOM   3314  C   THR   422      75.180  54.285  54.738  1.00  0.00           C  
ATOM   3315  O   THR   422      75.297  54.151  53.532  1.00  0.00           O  
ATOM   3316  N   SER   423      74.095  54.836  55.314  1.00  0.00           N  
ATOM   3317  CA  SER   423      72.829  55.165  54.522  1.00  0.00           C  
ATOM   3318  CB  SER   423      71.756  55.785  55.480  1.00  0.00           C  
ATOM   3319  OG  SER   423      71.464  54.787  56.461  1.00  0.00           O  
ATOM   3320  C   SER   423      73.015  56.084  53.340  1.00  0.00           C  
ATOM   3321  O   SER   423      72.450  55.937  52.251  1.00  0.00           O  
ATOM   3322  N   ARG   424      73.911  57.100  53.580  1.00  0.00           N  
ATOM   3323  CA  ARG   424      74.463  57.981  52.563  1.00  0.00           C  
ATOM   3324  CB  ARG   424      75.159  59.129  53.208  1.00  0.00           C  
ATOM   3325  CG  ARG   424      75.970  60.056  52.272  1.00  0.00           C  
ATOM   3326  CD  ARG   424      75.224  60.664  51.064  1.00  0.00           C  
ATOM   3327  NE  ARG   424      76.009  61.645  50.366  1.00  0.00           N  
ATOM   3328  CZ  ARG   424      75.558  62.598  49.588  1.00  0.00           C  
ATOM   3329  NH1 ARG   424      74.276  62.743  49.268  1.00  0.00           N  
ATOM   3330  NH2 ARG   424      76.379  63.405  48.933  1.00  0.00           N  
ATOM   3331  C   ARG   424      75.281  57.316  51.465  1.00  0.00           C  
ATOM   3332  O   ARG   424      75.023  57.564  50.278  1.00  0.00           O  
ATOM   3333  N   THR   425      76.224  56.512  51.840  1.00  0.00           N  
ATOM   3334  CA  THR   425      76.919  55.599  50.902  1.00  0.00           C  
ATOM   3335  CB  THR   425      78.032  54.931  51.672  1.00  0.00           C  
ATOM   3336  CG2 THR   425      78.689  53.889  50.791  1.00  0.00           C  
ATOM   3337  OG1 THR   425      78.940  55.883  52.235  1.00  0.00           O  
ATOM   3338  C   THR   425      75.976  54.739  50.101  1.00  0.00           C  
ATOM   3339  O   THR   425      76.087  54.592  48.873  1.00  0.00           O  
ATOM   3340  N   LEU   426      75.158  53.976  50.784  1.00  0.00           N  
ATOM   3341  CA  LEU   426      74.182  53.085  50.155  1.00  0.00           C  
ATOM   3342  CB  LEU   426      73.296  52.463  51.243  1.00  0.00           C  
ATOM   3343  CG  LEU   426      73.918  51.339  52.130  1.00  0.00           C  
ATOM   3344  CD1 LEU   426      73.043  51.095  53.373  1.00  0.00           C  
ATOM   3345  CD2 LEU   426      74.242  50.049  51.341  1.00  0.00           C  
ATOM   3346  C   LEU   426      73.133  53.854  49.247  1.00  0.00           C  
ATOM   3347  O   LEU   426      72.821  53.319  48.194  1.00  0.00           O  
ATOM   3348  N   THR   427      72.796  55.110  49.596  1.00  0.00           N  
ATOM   3349  CA  THR   427      71.876  55.900  48.822  1.00  0.00           C  
ATOM   3350  CB  THR   427      71.626  57.345  49.429  1.00  0.00           C  
ATOM   3351  CG2 THR   427      70.913  58.304  48.500  1.00  0.00           C  
ATOM   3352  OG1 THR   427      70.815  57.114  50.554  1.00  0.00           O  
ATOM   3353  C   THR   427      72.568  56.216  47.472  1.00  0.00           C  
ATOM   3354  O   THR   427      72.037  55.957  46.415  1.00  0.00           O  
ATOM   3355  N   LEU   428      73.771  56.843  47.538  1.00  0.00           N  
ATOM   3356  CA  LEU   428      74.514  57.078  46.296  1.00  0.00           C  
ATOM   3357  CB  LEU   428      75.921  57.587  46.690  1.00  0.00           C  
ATOM   3358  CG  LEU   428      75.988  58.897  47.363  1.00  0.00           C  
ATOM   3359  CD1 LEU   428      77.310  59.262  48.009  1.00  0.00           C  
ATOM   3360  CD2 LEU   428      75.642  60.023  46.387  1.00  0.00           C  
ATOM   3361  C   LEU   428      74.591  55.793  45.375  1.00  0.00           C  
ATOM   3362  O   LEU   428      74.342  55.905  44.151  1.00  0.00           O  
ATOM   3363  N   ILE   429      74.887  54.590  45.919  1.00  0.00           N  
ATOM   3364  CA  ILE   429      74.797  53.286  45.249  1.00  0.00           C  
ATOM   3365  CB  ILE   429      75.239  52.079  46.141  1.00  0.00           C  
ATOM   3366  CG2 ILE   429      75.028  50.777  45.450  1.00  0.00           C  
ATOM   3367  CG1 ILE   429      76.750  52.288  46.374  1.00  0.00           C  
ATOM   3368  CD1 ILE   429      77.327  51.141  47.187  1.00  0.00           C  
ATOM   3369  C   ILE   429      73.368  53.064  44.648  1.00  0.00           C  
ATOM   3370  O   ILE   429      73.276  52.897  43.414  1.00  0.00           O  
ATOM   3371  N   ALA   430      72.280  53.105  45.440  1.00  0.00           N  
ATOM   3372  CA  ALA   430      70.931  53.080  44.909  1.00  0.00           C  
ATOM   3373  CB  ALA   430      69.906  53.307  46.069  1.00  0.00           C  
ATOM   3374  C   ALA   430      70.726  53.997  43.689  1.00  0.00           C  
ATOM   3375  O   ALA   430      70.191  53.500  42.692  1.00  0.00           O  
ATOM   3376  N   LYS   431      71.146  55.276  43.750  1.00  0.00           N  
ATOM   3377  CA  LYS   431      70.860  56.232  42.722  1.00  0.00           C  
ATOM   3378  CB  LYS   431      71.185  57.615  43.200  1.00  0.00           C  
ATOM   3379  CG  LYS   431      70.169  58.158  44.277  1.00  0.00           C  
ATOM   3380  CD  LYS   431      70.453  59.607  44.706  1.00  0.00           C  
ATOM   3381  CE  LYS   431      69.427  60.005  45.805  1.00  0.00           C  
ATOM   3382  NZ  LYS   431      68.145  60.453  45.284  1.00  0.00           N  
ATOM   3383  C   LYS   431      71.728  56.014  41.516  1.00  0.00           C  
ATOM   3384  O   LYS   431      71.216  56.127  40.418  1.00  0.00           O  
ATOM   3385  N   VAL   432      72.946  55.495  41.609  1.00  0.00           N  
ATOM   3386  CA  VAL   432      73.824  55.056  40.539  1.00  0.00           C  
ATOM   3387  CB  VAL   432      75.240  54.785  41.067  1.00  0.00           C  
ATOM   3388  CG1 VAL   432      76.121  54.095  39.992  1.00  0.00           C  
ATOM   3389  CG2 VAL   432      75.810  56.131  41.322  1.00  0.00           C  
ATOM   3390  C   VAL   432      73.207  53.815  39.822  1.00  0.00           C  
ATOM   3391  O   VAL   432      72.974  53.929  38.618  1.00  0.00           O  
ATOM   3392  N   ILE   433      72.809  52.782  40.519  1.00  0.00           N  
ATOM   3393  CA  ILE   433      72.245  51.590  39.930  1.00  0.00           C  
ATOM   3394  CB  ILE   433      72.308  50.426  40.979  1.00  0.00           C  
ATOM   3395  CG2 ILE   433      71.421  49.245  40.541  1.00  0.00           C  
ATOM   3396  CG1 ILE   433      73.797  50.034  41.129  1.00  0.00           C  
ATOM   3397  CD1 ILE   433      74.042  49.174  42.371  1.00  0.00           C  
ATOM   3398  C   ILE   433      70.834  51.819  39.306  1.00  0.00           C  
ATOM   3399  O   ILE   433      70.429  51.234  38.257  1.00  0.00           O  
ATOM   3400  N   GLN   434      69.975  52.626  39.928  1.00  0.00           N  
ATOM   3401  CA  GLN   434      68.681  53.131  39.330  1.00  0.00           C  
ATOM   3402  CB  GLN   434      67.991  54.098  40.337  1.00  0.00           C  
ATOM   3403  CG  GLN   434      66.643  54.557  39.835  1.00  0.00           C  
ATOM   3404  CD  GLN   434      65.879  55.475  40.761  1.00  0.00           C  
ATOM   3405  OE1 GLN   434      66.539  56.183  41.563  1.00  0.00           O  
ATOM   3406  NE2 GLN   434      64.607  55.437  40.726  1.00  0.00           N  
ATOM   3407  C   GLN   434      68.982  53.838  38.006  1.00  0.00           C  
ATOM   3408  O   GLN   434      68.461  53.416  36.971  1.00  0.00           O  
ATOM   3409  N   ASN   435      69.797  54.915  37.957  1.00  0.00           N  
ATOM   3410  CA  ASN   435      70.144  55.630  36.681  1.00  0.00           C  
ATOM   3411  CB  ASN   435      71.131  56.713  37.008  1.00  0.00           C  
ATOM   3412  CG  ASN   435      70.283  57.902  37.500  1.00  0.00           C  
ATOM   3413  OD1 ASN   435      69.689  57.985  38.576  1.00  0.00           O  
ATOM   3414  ND2 ASN   435      70.055  58.848  36.645  1.00  0.00           N  
ATOM   3415  C   ASN   435      70.756  54.686  35.583  1.00  0.00           C  
ATOM   3416  O   ASN   435      70.406  54.930  34.427  1.00  0.00           O  
ATOM   3417  N   LEU   436      71.579  53.631  35.934  1.00  0.00           N  
ATOM   3418  CA  LEU   436      71.929  52.516  34.997  1.00  0.00           C  
ATOM   3419  CB  LEU   436      72.964  51.557  35.733  1.00  0.00           C  
ATOM   3420  CG  LEU   436      73.887  50.674  34.841  1.00  0.00           C  
ATOM   3421  CD1 LEU   436      75.130  51.338  34.139  1.00  0.00           C  
ATOM   3422  CD2 LEU   436      74.637  49.662  35.751  1.00  0.00           C  
ATOM   3423  C   LEU   436      70.693  51.747  34.442  1.00  0.00           C  
ATOM   3424  O   LEU   436      70.651  51.484  33.239  1.00  0.00           O  
ATOM   3425  N   ALA   437      69.709  51.366  35.245  1.00  0.00           N  
ATOM   3426  CA  ALA   437      68.530  50.562  34.795  1.00  0.00           C  
ATOM   3427  CB  ALA   437      68.103  49.863  36.015  1.00  0.00           C  
ATOM   3428  C   ALA   437      67.312  51.474  34.275  1.00  0.00           C  
ATOM   3429  O   ALA   437      66.404  50.892  33.697  1.00  0.00           O  
ATOM   3430  N   ASN   438      67.363  52.784  34.453  1.00  0.00           N  
ATOM   3431  CA  ASN   438      66.647  53.755  33.633  1.00  0.00           C  
ATOM   3432  CB  ASN   438      66.363  54.928  34.625  1.00  0.00           C  
ATOM   3433  CG  ASN   438      65.348  54.429  35.688  1.00  0.00           C  
ATOM   3434  OD1 ASN   438      64.466  53.609  35.368  1.00  0.00           O  
ATOM   3435  ND2 ASN   438      65.316  54.958  36.886  1.00  0.00           N  
ATOM   3436  C   ASN   438      67.327  54.312  32.408  1.00  0.00           C  
ATOM   3437  O   ASN   438      66.708  55.107  31.747  1.00  0.00           O  
ATOM   3438  N   PHE   439      68.641  53.952  32.247  1.00  0.00           N  
ATOM   3439  CA  PHE   439      69.412  54.329  31.045  1.00  0.00           C  
ATOM   3440  CB  PHE   439      68.978  53.585  29.781  1.00  0.00           C  
ATOM   3441  CG  PHE   439      69.022  52.075  29.813  1.00  0.00           C  
ATOM   3442  CD1 PHE   439      67.828  51.307  29.972  1.00  0.00           C  
ATOM   3443  CE1 PHE   439      67.937  49.965  30.208  1.00  0.00           C  
ATOM   3444  CZ  PHE   439      69.195  49.275  30.201  1.00  0.00           C  
ATOM   3445  CE2 PHE   439      70.320  49.994  30.002  1.00  0.00           C  
ATOM   3446  CD2 PHE   439      70.216  51.386  29.760  1.00  0.00           C  
ATOM   3447  C   PHE   439      69.551  55.811  30.801  1.00  0.00           C  
ATOM   3448  O   PHE   439      69.293  56.333  29.712  1.00  0.00           O  
ATOM   3449  N   SER   440      69.834  56.538  31.889  1.00  0.00           N  
ATOM   3450  CA  SER   440      69.741  58.010  31.904  1.00  0.00           C  
ATOM   3451  CB  SER   440      68.287  58.173  32.436  1.00  0.00           C  
ATOM   3452  OG  SER   440      68.144  59.614  32.491  1.00  0.00           O  
ATOM   3453  C   SER   440      70.660  58.768  32.859  1.00  0.00           C  
ATOM   3454  O   SER   440      71.057  58.211  33.938  1.00  0.00           O  
ATOM   3455  N   LYS   441      71.190  59.946  32.384  1.00  0.00           N  
ATOM   3456  CA  LYS   441      72.334  60.615  33.041  1.00  0.00           C  
ATOM   3457  CB  LYS   441      73.080  61.589  32.209  1.00  0.00           C  
ATOM   3458  CG  LYS   441      73.830  61.062  31.034  1.00  0.00           C  
ATOM   3459  CD  LYS   441      74.574  62.186  30.367  1.00  0.00           C  
ATOM   3460  CE  LYS   441      75.060  61.629  29.045  1.00  0.00           C  
ATOM   3461  NZ  LYS   441      75.862  62.756  28.380  1.00  0.00           N  
ATOM   3462  C   LYS   441      71.846  61.246  34.381  1.00  0.00           C  
ATOM   3463  O   LYS   441      70.708  61.772  34.394  1.00  0.00           O  
ATOM   3464  N   PHE   442      72.680  61.391  35.434  1.00  0.00           N  
ATOM   3465  CA  PHE   442      72.289  62.149  36.606  1.00  0.00           C  
ATOM   3466  CB  PHE   442      73.353  62.153  37.778  1.00  0.00           C  
ATOM   3467  CG  PHE   442      74.015  60.766  37.945  1.00  0.00           C  
ATOM   3468  CD1 PHE   442      73.274  59.802  38.668  1.00  0.00           C  
ATOM   3469  CE1 PHE   442      73.863  58.491  38.838  1.00  0.00           C  
ATOM   3470  CZ  PHE   442      75.026  58.174  38.171  1.00  0.00           C  
ATOM   3471  CE2 PHE   442      75.696  59.086  37.371  1.00  0.00           C  
ATOM   3472  CD2 PHE   442      75.230  60.416  37.317  1.00  0.00           C  
ATOM   3473  C   PHE   442      72.119  63.578  36.210  1.00  0.00           C  
ATOM   3474  O   PHE   442      72.945  64.107  35.436  1.00  0.00           O  
ATOM   3475  N   THR   443      71.018  64.309  36.576  1.00  0.00           N  
ATOM   3476  CA  THR   443      70.841  65.741  36.354  1.00  0.00           C  
ATOM   3477  CB  THR   443      69.520  66.210  36.982  1.00  0.00           C  
ATOM   3478  CG2 THR   443      68.325  65.287  36.605  1.00  0.00           C  
ATOM   3479  OG1 THR   443      69.588  66.140  38.413  1.00  0.00           O  
ATOM   3480  C   THR   443      72.052  66.549  36.833  1.00  0.00           C  
ATOM   3481  O   THR   443      72.864  66.146  37.654  1.00  0.00           O  
ATOM   3482  N   SER   444      72.148  67.783  36.315  1.00  0.00           N  
ATOM   3483  CA  SER   444      72.980  68.865  36.791  1.00  0.00           C  
ATOM   3484  CB  SER   444      72.921  70.068  35.770  1.00  0.00           C  
ATOM   3485  OG  SER   444      71.758  70.807  35.941  1.00  0.00           O  
ATOM   3486  C   SER   444      72.802  69.287  38.237  1.00  0.00           C  
ATOM   3487  O   SER   444      73.780  69.570  38.919  1.00  0.00           O  
ATOM   3488  N   LYS   445      71.597  69.154  38.780  1.00  0.00           N  
ATOM   3489  CA  LYS   445      71.370  69.434  40.218  1.00  0.00           C  
ATOM   3490  CB  LYS   445      69.826  69.491  40.436  1.00  0.00           C  
ATOM   3491  CG  LYS   445      69.242  70.767  39.826  1.00  0.00           C  
ATOM   3492  CD  LYS   445      67.963  71.152  40.381  1.00  0.00           C  
ATOM   3493  CE  LYS   445      67.336  72.392  39.787  1.00  0.00           C  
ATOM   3494  NZ  LYS   445      68.018  73.631  40.164  1.00  0.00           N  
ATOM   3495  C   LYS   445      72.046  68.390  41.095  1.00  0.00           C  
ATOM   3496  O   LYS   445      72.469  68.662  42.242  1.00  0.00           O  
ATOM   3497  N   GLU   446      72.411  67.237  40.562  1.00  0.00           N  
ATOM   3498  CA  GLU   446      73.103  66.136  41.280  1.00  0.00           C  
ATOM   3499  CB  GLU   446      72.441  64.841  40.855  1.00  0.00           C  
ATOM   3500  CG  GLU   446      70.936  64.791  41.328  1.00  0.00           C  
ATOM   3501  CD  GLU   446      70.216  63.515  40.925  1.00  0.00           C  
ATOM   3502  OE1 GLU   446      69.747  63.528  39.718  1.00  0.00           O  
ATOM   3503  OE2 GLU   446      69.955  62.618  41.719  1.00  0.00           O  
ATOM   3504  C   GLU   446      74.568  66.163  40.966  1.00  0.00           C  
ATOM   3505  O   GLU   446      75.170  65.187  40.553  1.00  0.00           O  
ATOM   3506  N   ASP   447      75.260  67.309  41.105  1.00  0.00           N  
ATOM   3507  CA  ASP   447      76.645  67.463  40.715  1.00  0.00           C  
ATOM   3508  CB  ASP   447      77.225  68.861  40.742  1.00  0.00           C  
ATOM   3509  CG  ASP   447      77.013  69.672  42.003  1.00  0.00           C  
ATOM   3510  OD1 ASP   447      77.218  69.194  43.127  1.00  0.00           O  
ATOM   3511  OD2 ASP   447      76.534  70.866  41.908  1.00  0.00           O  
ATOM   3512  C   ASP   447      77.604  66.536  41.446  1.00  0.00           C  
ATOM   3513  O   ASP   447      78.536  66.035  40.905  1.00  0.00           O  
ATOM   3514  N   PHE   448      77.273  66.184  42.653  1.00  0.00           N  
ATOM   3515  CA  PHE   448      77.997  65.150  43.420  1.00  0.00           C  
ATOM   3516  CB  PHE   448      77.338  65.048  44.792  1.00  0.00           C  
ATOM   3517  CG  PHE   448      75.816  64.945  44.746  1.00  0.00           C  
ATOM   3518  CD1 PHE   448      75.237  63.659  44.868  1.00  0.00           C  
ATOM   3519  CE1 PHE   448      73.872  63.528  44.915  1.00  0.00           C  
ATOM   3520  CZ  PHE   448      73.042  64.700  44.773  1.00  0.00           C  
ATOM   3521  CE2 PHE   448      73.605  65.958  44.680  1.00  0.00           C  
ATOM   3522  CD2 PHE   448      74.986  66.103  44.682  1.00  0.00           C  
ATOM   3523  C   PHE   448      78.217  63.762  42.783  1.00  0.00           C  
ATOM   3524  O   PHE   448      79.247  63.158  43.040  1.00  0.00           O  
ATOM   3525  N   LEU   449      77.310  63.411  41.862  1.00  0.00           N  
ATOM   3526  CA  LEU   449      77.311  62.205  40.979  1.00  0.00           C  
ATOM   3527  CB  LEU   449      75.846  61.588  40.856  1.00  0.00           C  
ATOM   3528  CG  LEU   449      75.315  61.019  42.220  1.00  0.00           C  
ATOM   3529  CD1 LEU   449      73.830  60.650  42.152  1.00  0.00           C  
ATOM   3530  CD2 LEU   449      76.088  59.651  42.471  1.00  0.00           C  
ATOM   3531  C   LEU   449      77.751  62.491  39.547  1.00  0.00           C  
ATOM   3532  O   LEU   449      77.873  61.523  38.821  1.00  0.00           O  
ATOM   3533  N   GLY   450      78.012  63.723  39.210  1.00  0.00           N  
ATOM   3534  CA  GLY   450      78.414  64.102  37.835  1.00  0.00           C  
ATOM   3535  C   GLY   450      79.528  63.217  37.171  1.00  0.00           C  
ATOM   3536  O   GLY   450      79.325  62.633  36.123  1.00  0.00           O  
ATOM   3537  N   PHE   451      80.647  63.011  37.839  1.00  0.00           N  
ATOM   3538  CA  PHE   451      81.787  62.113  37.562  1.00  0.00           C  
ATOM   3539  CB  PHE   451      82.771  62.136  38.757  1.00  0.00           C  
ATOM   3540  CG  PHE   451      82.512  61.076  39.774  1.00  0.00           C  
ATOM   3541  CD1 PHE   451      81.534  61.272  40.759  1.00  0.00           C  
ATOM   3542  CE1 PHE   451      81.296  60.285  41.706  1.00  0.00           C  
ATOM   3543  CZ  PHE   451      82.025  59.046  41.680  1.00  0.00           C  
ATOM   3544  CE2 PHE   451      83.081  58.936  40.761  1.00  0.00           C  
ATOM   3545  CD2 PHE   451      83.293  59.922  39.785  1.00  0.00           C  
ATOM   3546  C   PHE   451      81.329  60.723  37.090  1.00  0.00           C  
ATOM   3547  O   PHE   451      82.019  60.162  36.242  1.00  0.00           O  
ATOM   3548  N   MET   452      80.204  60.249  37.592  1.00  0.00           N  
ATOM   3549  CA  MET   452      79.670  58.935  37.390  1.00  0.00           C  
ATOM   3550  CB  MET   452      78.912  58.309  38.576  1.00  0.00           C  
ATOM   3551  CG  MET   452      79.706  58.194  39.859  1.00  0.00           C  
ATOM   3552  SD  MET   452      79.348  56.868  41.028  1.00  0.00           S  
ATOM   3553  CE  MET   452      79.946  55.425  40.150  1.00  0.00           C  
ATOM   3554  C   MET   452      78.973  58.744  36.071  1.00  0.00           C  
ATOM   3555  O   MET   452      78.867  57.609  35.612  1.00  0.00           O  
ATOM   3556  N   ASN   453      78.641  59.776  35.275  1.00  0.00           N  
ATOM   3557  CA  ASN   453      78.067  59.517  33.951  1.00  0.00           C  
ATOM   3558  CB  ASN   453      77.714  60.873  33.354  1.00  0.00           C  
ATOM   3559  CG  ASN   453      76.350  61.318  33.918  1.00  0.00           C  
ATOM   3560  OD1 ASN   453      75.467  60.456  34.098  1.00  0.00           O  
ATOM   3561  ND2 ASN   453      76.176  62.575  34.057  1.00  0.00           N  
ATOM   3562  C   ASN   453      79.119  58.764  33.056  1.00  0.00           C  
ATOM   3563  O   ASN   453      78.731  57.875  32.320  1.00  0.00           O  
ATOM   3564  N   GLU   454      80.411  58.987  33.311  1.00  0.00           N  
ATOM   3565  CA  GLU   454      81.552  58.348  32.684  1.00  0.00           C  
ATOM   3566  CB  GLU   454      82.683  59.397  32.874  1.00  0.00           C  
ATOM   3567  CG  GLU   454      84.029  58.669  32.676  1.00  0.00           C  
ATOM   3568  CD  GLU   454      85.286  59.592  32.582  1.00  0.00           C  
ATOM   3569  OE1 GLU   454      86.408  59.004  32.504  1.00  0.00           O  
ATOM   3570  OE2 GLU   454      85.051  60.788  32.362  1.00  0.00           O  
ATOM   3571  C   GLU   454      81.725  56.862  33.043  1.00  0.00           C  
ATOM   3572  O   GLU   454      82.054  56.095  32.167  1.00  0.00           O  
ATOM   3573  N   PHE   455      81.351  56.503  34.258  1.00  0.00           N  
ATOM   3574  CA  PHE   455      81.084  55.074  34.628  1.00  0.00           C  
ATOM   3575  CB  PHE   455      80.859  54.903  36.192  1.00  0.00           C  
ATOM   3576  CG  PHE   455      80.367  53.528  36.637  1.00  0.00           C  
ATOM   3577  CD1 PHE   455      78.988  53.161  36.546  1.00  0.00           C  
ATOM   3578  CE1 PHE   455      78.517  52.052  37.308  1.00  0.00           C  
ATOM   3579  CZ  PHE   455      79.373  51.266  37.983  1.00  0.00           C  
ATOM   3580  CE2 PHE   455      80.717  51.627  38.002  1.00  0.00           C  
ATOM   3581  CD2 PHE   455      81.219  52.785  37.391  1.00  0.00           C  
ATOM   3582  C   PHE   455      79.967  54.387  33.782  1.00  0.00           C  
ATOM   3583  O   PHE   455      80.310  53.330  33.224  1.00  0.00           O  
ATOM   3584  N   LEU   456      78.736  54.969  33.831  1.00  0.00           N  
ATOM   3585  CA  LEU   456      77.526  54.412  33.286  1.00  0.00           C  
ATOM   3586  CB  LEU   456      76.248  55.311  33.562  1.00  0.00           C  
ATOM   3587  CG  LEU   456      75.845  55.622  34.986  1.00  0.00           C  
ATOM   3588  CD1 LEU   456      74.809  56.701  35.088  1.00  0.00           C  
ATOM   3589  CD2 LEU   456      75.252  54.389  35.647  1.00  0.00           C  
ATOM   3590  C   LEU   456      77.650  54.093  31.786  1.00  0.00           C  
ATOM   3591  O   LEU   456      77.080  53.049  31.363  1.00  0.00           O  
ATOM   3592  N   GLU   457      78.425  54.810  31.008  1.00  0.00           N  
ATOM   3593  CA  GLU   457      78.595  54.623  29.500  1.00  0.00           C  
ATOM   3594  CB  GLU   457      79.421  55.715  28.894  1.00  0.00           C  
ATOM   3595  CG  GLU   457      79.616  55.704  27.414  1.00  0.00           C  
ATOM   3596  CD  GLU   457      80.272  57.020  26.961  1.00  0.00           C  
ATOM   3597  OE1 GLU   457      79.521  57.954  26.683  1.00  0.00           O  
ATOM   3598  OE2 GLU   457      81.536  56.952  26.827  1.00  0.00           O  
ATOM   3599  C   GLU   457      79.278  53.240  29.127  1.00  0.00           C  
ATOM   3600  O   GLU   457      79.250  52.748  27.967  1.00  0.00           O  
ATOM   3601  N   LEU   458      79.945  52.601  30.103  1.00  0.00           N  
ATOM   3602  CA  LEU   458      80.667  51.369  29.934  1.00  0.00           C  
ATOM   3603  CB  LEU   458      81.978  51.363  30.795  1.00  0.00           C  
ATOM   3604  CG  LEU   458      83.184  52.194  30.288  1.00  0.00           C  
ATOM   3605  CD1 LEU   458      84.178  52.249  31.391  1.00  0.00           C  
ATOM   3606  CD2 LEU   458      83.767  51.733  28.940  1.00  0.00           C  
ATOM   3607  C   LEU   458      79.844  50.210  30.419  1.00  0.00           C  
ATOM   3608  O   LEU   458      80.307  49.067  30.176  1.00  0.00           O  
ATOM   3609  N   GLU   459      78.782  50.454  31.199  1.00  0.00           N  
ATOM   3610  CA  GLU   459      77.999  49.362  31.849  1.00  0.00           C  
ATOM   3611  CB  GLU   459      78.030  49.531  33.390  1.00  0.00           C  
ATOM   3612  CG  GLU   459      79.459  49.347  33.956  1.00  0.00           C  
ATOM   3613  CD  GLU   459      80.163  47.985  33.616  1.00  0.00           C  
ATOM   3614  OE1 GLU   459      81.367  47.809  33.900  1.00  0.00           O  
ATOM   3615  OE2 GLU   459      79.593  47.033  33.056  1.00  0.00           O  
ATOM   3616  C   GLU   459      76.532  49.388  31.386  1.00  0.00           C  
ATOM   3617  O   GLU   459      75.894  48.383  31.673  1.00  0.00           O  
ATOM   3618  N   TRP   460      76.028  50.410  30.694  1.00  0.00           N  
ATOM   3619  CA  TRP   460      74.718  50.348  30.147  1.00  0.00           C  
ATOM   3620  CB  TRP   460      74.315  51.629  29.375  1.00  0.00           C  
ATOM   3621  CG  TRP   460      73.984  52.861  30.212  1.00  0.00           C  
ATOM   3622  CD1 TRP   460      73.301  52.973  31.391  1.00  0.00           C  
ATOM   3623  NE1 TRP   460      73.130  54.227  31.794  1.00  0.00           N  
ATOM   3624  CE2 TRP   460      73.767  55.119  30.911  1.00  0.00           C  
ATOM   3625  CZ2 TRP   460      73.912  56.550  30.967  1.00  0.00           C  
ATOM   3626  CH2 TRP   460      74.635  57.163  29.856  1.00  0.00           C  
ATOM   3627  CZ3 TRP   460      75.170  56.314  28.872  1.00  0.00           C  
ATOM   3628  CE3 TRP   460      74.993  54.924  28.878  1.00  0.00           C  
ATOM   3629  CD2 TRP   460      74.284  54.232  29.909  1.00  0.00           C  
ATOM   3630  C   TRP   460      74.475  49.147  29.192  1.00  0.00           C  
ATOM   3631  O   TRP   460      73.387  48.614  29.258  1.00  0.00           O  
ATOM   3632  N   GLY   461      75.468  48.873  28.315  1.00  0.00           N  
ATOM   3633  CA  GLY   461      75.250  47.687  27.534  1.00  0.00           C  
ATOM   3634  C   GLY   461      75.094  46.427  28.355  1.00  0.00           C  
ATOM   3635  O   GLY   461      74.115  45.667  28.163  1.00  0.00           O  
ATOM   3636  N   SER   462      75.953  46.282  29.381  1.00  0.00           N  
ATOM   3637  CA  SER   462      75.850  45.144  30.353  1.00  0.00           C  
ATOM   3638  CB  SER   462      76.920  45.194  31.383  1.00  0.00           C  
ATOM   3639  OG  SER   462      76.995  44.003  32.201  1.00  0.00           O  
ATOM   3640  C   SER   462      74.484  45.055  31.008  1.00  0.00           C  
ATOM   3641  O   SER   462      73.830  43.997  30.908  1.00  0.00           O  
ATOM   3642  N   MET   463      73.958  46.125  31.556  1.00  0.00           N  
ATOM   3643  CA  MET   463      72.612  46.306  32.128  1.00  0.00           C  
ATOM   3644  CB  MET   463      72.518  47.728  32.729  1.00  0.00           C  
ATOM   3645  CG  MET   463      71.046  48.112  33.059  1.00  0.00           C  
ATOM   3646  SD  MET   463      70.133  47.202  34.309  1.00  0.00           S  
ATOM   3647  CE  MET   463      71.240  47.453  35.705  1.00  0.00           C  
ATOM   3648  C   MET   463      71.532  45.926  31.149  1.00  0.00           C  
ATOM   3649  O   MET   463      70.692  45.117  31.519  1.00  0.00           O  
ATOM   3650  N   GLN   464      71.595  46.458  29.928  1.00  0.00           N  
ATOM   3651  CA  GLN   464      70.657  46.120  28.826  1.00  0.00           C  
ATOM   3652  CB  GLN   464      70.922  46.927  27.551  1.00  0.00           C  
ATOM   3653  CG  GLN   464      69.788  46.750  26.440  1.00  0.00           C  
ATOM   3654  CD  GLN   464      70.120  47.553  25.185  1.00  0.00           C  
ATOM   3655  OE1 GLN   464      71.131  48.240  25.018  1.00  0.00           O  
ATOM   3656  NE2 GLN   464      69.275  47.469  24.181  1.00  0.00           N  
ATOM   3657  C   GLN   464      70.538  44.665  28.673  1.00  0.00           C  
ATOM   3658  O   GLN   464      69.465  44.079  28.529  1.00  0.00           O  
ATOM   3659  N   GLN   465      71.722  44.034  28.659  1.00  0.00           N  
ATOM   3660  CA  GLN   465      71.886  42.581  28.293  1.00  0.00           C  
ATOM   3661  CB  GLN   465      73.332  42.436  27.774  1.00  0.00           C  
ATOM   3662  CG  GLN   465      73.743  41.102  27.218  1.00  0.00           C  
ATOM   3663  CD  GLN   465      72.864  40.671  26.000  1.00  0.00           C  
ATOM   3664  OE1 GLN   465      72.618  41.449  25.116  1.00  0.00           O  
ATOM   3665  NE2 GLN   465      72.308  39.514  26.019  1.00  0.00           N  
ATOM   3666  C   GLN   465      71.391  41.668  29.487  1.00  0.00           C  
ATOM   3667  O   GLN   465      70.732  40.675  29.270  1.00  0.00           O  
ATOM   3668  N   PHE   466      71.660  42.048  30.724  1.00  0.00           N  
ATOM   3669  CA  PHE   466      71.136  41.477  32.022  1.00  0.00           C  
ATOM   3670  CB  PHE   466      71.861  42.130  33.237  1.00  0.00           C  
ATOM   3671  CG  PHE   466      71.186  41.789  34.589  1.00  0.00           C  
ATOM   3672  CD1 PHE   466      70.522  42.817  35.233  1.00  0.00           C  
ATOM   3673  CE1 PHE   466      69.981  42.575  36.482  1.00  0.00           C  
ATOM   3674  CZ  PHE   466      70.121  41.325  37.156  1.00  0.00           C  
ATOM   3675  CE2 PHE   466      70.736  40.308  36.482  1.00  0.00           C  
ATOM   3676  CD2 PHE   466      71.333  40.538  35.229  1.00  0.00           C  
ATOM   3677  C   PHE   466      69.602  41.504  32.098  1.00  0.00           C  
ATOM   3678  O   PHE   466      68.980  40.524  32.421  1.00  0.00           O  
ATOM   3679  N   LEU   467      69.056  42.628  31.662  1.00  0.00           N  
ATOM   3680  CA  LEU   467      67.636  42.831  31.774  1.00  0.00           C  
ATOM   3681  CB  LEU   467      67.267  44.286  31.448  1.00  0.00           C  
ATOM   3682  CG  LEU   467      65.787  44.650  31.644  1.00  0.00           C  
ATOM   3683  CD1 LEU   467      65.531  46.151  31.671  1.00  0.00           C  
ATOM   3684  CD2 LEU   467      64.783  44.071  30.633  1.00  0.00           C  
ATOM   3685  C   LEU   467      66.868  41.787  30.843  1.00  0.00           C  
ATOM   3686  O   LEU   467      65.786  41.292  31.273  1.00  0.00           O  
ATOM   3687  N   TYR   468      67.370  41.484  29.597  1.00  0.00           N  
ATOM   3688  CA  TYR   468      66.821  40.368  28.825  1.00  0.00           C  
ATOM   3689  CB  TYR   468      67.461  40.443  27.419  1.00  0.00           C  
ATOM   3690  CG  TYR   468      66.885  39.431  26.493  1.00  0.00           C  
ATOM   3691  CD1 TYR   468      67.579  38.217  26.241  1.00  0.00           C  
ATOM   3692  CE1 TYR   468      66.917  37.092  25.779  1.00  0.00           C  
ATOM   3693  CZ  TYR   468      65.602  37.253  25.283  1.00  0.00           C  
ATOM   3694  OH  TYR   468      64.871  36.180  24.880  1.00  0.00           O  
ATOM   3695  CE2 TYR   468      64.920  38.454  25.412  1.00  0.00           C  
ATOM   3696  CD2 TYR   468      65.608  39.572  26.001  1.00  0.00           C  
ATOM   3697  C   TYR   468      66.896  38.961  29.519  1.00  0.00           C  
ATOM   3698  O   TYR   468      65.827  38.357  29.529  1.00  0.00           O  
ATOM   3699  N   GLU   469      68.018  38.532  30.080  1.00  0.00           N  
ATOM   3700  CA  GLU   469      68.240  37.294  30.879  1.00  0.00           C  
ATOM   3701  CB  GLU   469      69.648  37.272  31.462  1.00  0.00           C  
ATOM   3702  CG  GLU   469      69.889  36.136  32.471  1.00  0.00           C  
ATOM   3703  CD  GLU   469      69.587  34.727  31.974  1.00  0.00           C  
ATOM   3704  OE1 GLU   469      69.660  34.446  30.753  1.00  0.00           O  
ATOM   3705  OE2 GLU   469      69.207  33.943  32.840  1.00  0.00           O  
ATOM   3706  C   GLU   469      67.138  37.161  31.855  1.00  0.00           C  
ATOM   3707  O   GLU   469      66.318  36.214  31.776  1.00  0.00           O  
ATOM   3708  N   ILE   470      66.967  38.042  32.849  1.00  0.00           N  
ATOM   3709  CA  ILE   470      65.921  38.055  33.856  1.00  0.00           C  
ATOM   3710  CB  ILE   470      66.335  38.935  35.096  1.00  0.00           C  
ATOM   3711  CG2 ILE   470      67.699  38.631  35.581  1.00  0.00           C  
ATOM   3712  CG1 ILE   470      66.274  40.437  34.649  1.00  0.00           C  
ATOM   3713  CD1 ILE   470      64.993  41.233  34.318  1.00  0.00           C  
ATOM   3714  C   ILE   470      64.397  38.243  33.426  1.00  0.00           C  
ATOM   3715  O   ILE   470      63.460  38.207  34.247  1.00  0.00           O  
ATOM   3716  N   SER   471      64.093  38.200  32.077  1.00  0.00           N  
ATOM   3717  CA  SER   471      62.640  38.258  31.622  1.00  0.00           C  
ATOM   3718  CB  SER   471      62.280  39.749  31.501  1.00  0.00           C  
ATOM   3719  OG  SER   471      63.180  40.360  30.645  1.00  0.00           O  
ATOM   3720  C   SER   471      62.339  37.601  30.282  1.00  0.00           C  
ATOM   3721  O   SER   471      61.605  38.062  29.397  1.00  0.00           O  
ATOM   3722  N   ASN   472      62.826  36.328  30.215  1.00  0.00           N  
ATOM   3723  CA  ASN   472      62.527  35.448  29.019  1.00  0.00           C  
ATOM   3724  CB  ASN   472      63.674  35.782  28.070  1.00  0.00           C  
ATOM   3725  CG  ASN   472      64.904  34.987  28.319  1.00  0.00           C  
ATOM   3726  OD1 ASN   472      64.901  33.786  28.235  1.00  0.00           O  
ATOM   3727  ND2 ASN   472      65.924  35.668  28.785  1.00  0.00           N  
ATOM   3728  C   ASN   472      62.368  34.005  29.540  1.00  0.00           C  
ATOM   3729  O   ASN   472      62.539  33.692  30.731  1.00  0.00           O  
ATOM   3730  N   LEU   473      61.943  33.095  28.609  1.00  0.00           N  
ATOM   3731  CA  LEU   473      61.560  31.700  28.862  1.00  0.00           C  
ATOM   3732  CB  LEU   473      60.109  31.530  28.253  1.00  0.00           C  
ATOM   3733  CG  LEU   473      58.930  32.393  28.789  1.00  0.00           C  
ATOM   3734  CD1 LEU   473      57.742  32.287  27.796  1.00  0.00           C  
ATOM   3735  CD2 LEU   473      58.642  31.944  30.264  1.00  0.00           C  
ATOM   3736  C   LEU   473      62.515  30.675  28.143  1.00  0.00           C  
ATOM   3737  O   LEU   473      62.373  29.465  28.297  1.00  0.00           O  
ATOM   3738  N   ASP   474      63.411  31.185  27.319  1.00  0.00           N  
ATOM   3739  CA  ASP   474      64.487  30.459  26.673  1.00  0.00           C  
ATOM   3740  CB  ASP   474      64.927  31.332  25.463  1.00  0.00           C  
ATOM   3741  CG  ASP   474      63.881  31.907  24.492  1.00  0.00           C  
ATOM   3742  OD1 ASP   474      64.389  32.079  23.340  1.00  0.00           O  
ATOM   3743  OD2 ASP   474      62.757  32.350  24.796  1.00  0.00           O  
ATOM   3744  C   ASP   474      65.583  30.067  27.576  1.00  0.00           C  
ATOM   3745  O   ASP   474      66.201  29.069  27.301  1.00  0.00           O  
ATOM   3746  N   THR   475      65.817  30.819  28.668  1.00  0.00           N  
ATOM   3747  CA  THR   475      66.855  30.576  29.699  1.00  0.00           C  
ATOM   3748  CB  THR   475      67.866  31.735  29.718  1.00  0.00           C  
ATOM   3749  CG2 THR   475      68.689  32.013  28.403  1.00  0.00           C  
ATOM   3750  OG1 THR   475      67.334  32.887  30.182  1.00  0.00           O  
ATOM   3751  C   THR   475      66.273  30.316  31.085  1.00  0.00           C  
ATOM   3752  O   THR   475      66.868  30.646  32.124  1.00  0.00           O  
ATOM   3753  N   LEU   476      65.143  29.583  31.185  1.00  0.00           N  
ATOM   3754  CA  LEU   476      64.220  29.512  32.312  1.00  0.00           C  
ATOM   3755  CB  LEU   476      62.802  29.208  31.764  1.00  0.00           C  
ATOM   3756  CG  LEU   476      61.595  29.529  32.654  1.00  0.00           C  
ATOM   3757  CD1 LEU   476      61.504  30.946  33.137  1.00  0.00           C  
ATOM   3758  CD2 LEU   476      60.375  29.133  31.840  1.00  0.00           C  
ATOM   3759  C   LEU   476      64.755  28.552  33.402  1.00  0.00           C  
ATOM   3760  O   LEU   476      63.958  28.272  34.300  1.00  0.00           O  
ATOM   3761  N   THR   477      65.945  28.007  33.283  1.00  0.00           N  
ATOM   3762  CA  THR   477      66.610  27.059  34.091  1.00  0.00           C  
ATOM   3763  CB  THR   477      68.032  26.686  33.393  1.00  0.00           C  
ATOM   3764  CG2 THR   477      67.801  25.674  32.273  1.00  0.00           C  
ATOM   3765  OG1 THR   477      68.629  27.815  32.903  1.00  0.00           O  
ATOM   3766  C   THR   477      66.899  27.523  35.456  1.00  0.00           C  
ATOM   3767  O   THR   477      67.109  26.757  36.379  1.00  0.00           O  
ATOM   3768  N   ASN   478      66.891  28.830  35.619  1.00  0.00           N  
ATOM   3769  CA  ASN   478      66.874  29.552  36.873  1.00  0.00           C  
ATOM   3770  CB  ASN   478      66.682  31.055  36.616  1.00  0.00           C  
ATOM   3771  CG  ASN   478      65.298  31.501  36.082  1.00  0.00           C  
ATOM   3772  OD1 ASN   478      65.091  31.487  34.859  1.00  0.00           O  
ATOM   3773  ND2 ASN   478      64.416  31.866  36.952  1.00  0.00           N  
ATOM   3774  C   ASN   478      65.837  29.133  37.869  1.00  0.00           C  
ATOM   3775  O   ASN   478      64.797  28.684  37.360  1.00  0.00           O  
ATOM   3776  N   SER   479      66.072  29.190  39.198  1.00  0.00           N  
ATOM   3777  CA  SER   479      65.135  28.787  40.210  1.00  0.00           C  
ATOM   3778  CB  SER   479      65.247  27.267  40.428  1.00  0.00           C  
ATOM   3779  OG  SER   479      64.715  26.809  41.652  1.00  0.00           O  
ATOM   3780  C   SER   479      65.402  29.663  41.485  1.00  0.00           C  
ATOM   3781  O   SER   479      66.575  30.064  41.685  1.00  0.00           O  
ATOM   3782  N   SER   480      64.357  29.823  42.369  1.00  0.00           N  
ATOM   3783  CA  SER   480      64.474  30.330  43.723  1.00  0.00           C  
ATOM   3784  CB  SER   480      64.382  31.882  43.658  1.00  0.00           C  
ATOM   3785  OG  SER   480      64.661  32.321  45.038  1.00  0.00           O  
ATOM   3786  C   SER   480      63.426  29.694  44.674  1.00  0.00           C  
ATOM   3787  O   SER   480      62.323  29.334  44.241  1.00  0.00           O  
ATOM   3788  N   SER   481      63.762  29.426  45.945  1.00  0.00           N  
ATOM   3789  CA  SER   481      62.905  28.802  46.977  1.00  0.00           C  
ATOM   3790  CB  SER   481      63.812  28.436  48.117  1.00  0.00           C  
ATOM   3791  OG  SER   481      63.166  27.898  49.234  1.00  0.00           O  
ATOM   3792  C   SER   481      61.872  29.871  47.466  1.00  0.00           C  
ATOM   3793  O   SER   481      62.192  31.059  47.767  1.00  0.00           O  
ATOM   3794  N   PHE   482      60.675  29.510  47.705  1.00  0.00           N  
ATOM   3795  CA  PHE   482      59.706  30.159  48.575  1.00  0.00           C  
ATOM   3796  CB  PHE   482      58.724  30.910  47.756  1.00  0.00           C  
ATOM   3797  CG  PHE   482      57.461  31.351  48.406  1.00  0.00           C  
ATOM   3798  CD1 PHE   482      56.371  30.415  48.412  1.00  0.00           C  
ATOM   3799  CE1 PHE   482      55.240  30.788  49.129  1.00  0.00           C  
ATOM   3800  CZ  PHE   482      55.150  31.995  49.885  1.00  0.00           C  
ATOM   3801  CE2 PHE   482      56.278  32.806  49.923  1.00  0.00           C  
ATOM   3802  CD2 PHE   482      57.423  32.484  49.205  1.00  0.00           C  
ATOM   3803  C   PHE   482      59.025  29.128  49.461  1.00  0.00           C  
ATOM   3804  O   PHE   482      58.400  28.161  48.969  1.00  0.00           O  
ATOM   3805  N   GLU   483      59.124  29.391  50.786  1.00  0.00           N  
ATOM   3806  CA  GLU   483      58.608  28.642  51.997  1.00  0.00           C  
ATOM   3807  CB  GLU   483      59.704  27.813  52.682  1.00  0.00           C  
ATOM   3808  CG  GLU   483      60.444  26.872  51.745  1.00  0.00           C  
ATOM   3809  CD  GLU   483      59.660  25.607  51.345  1.00  0.00           C  
ATOM   3810  OE1 GLU   483      60.260  24.945  50.510  1.00  0.00           O  
ATOM   3811  OE2 GLU   483      58.494  25.326  51.795  1.00  0.00           O  
ATOM   3812  C   GLU   483      57.702  29.510  52.951  1.00  0.00           C  
ATOM   3813  O   GLU   483      56.839  30.263  52.471  1.00  0.00           O  
ATOM   3814  N   GLY   484      57.877  29.445  54.284  1.00  0.00           N  
ATOM   3815  CA  GLY   484      57.036  30.041  55.251  1.00  0.00           C  
ATOM   3816  C   GLY   484      55.609  29.520  55.299  1.00  0.00           C  
ATOM   3817  O   GLY   484      55.375  28.307  55.252  1.00  0.00           O  
ATOM   3818  N   TYR   485      54.656  30.406  55.458  1.00  0.00           N  
ATOM   3819  CA  TYR   485      53.221  30.019  55.443  1.00  0.00           C  
ATOM   3820  CB  TYR   485      52.901  29.223  56.689  1.00  0.00           C  
ATOM   3821  CG  TYR   485      51.467  28.765  56.717  1.00  0.00           C  
ATOM   3822  CD1 TYR   485      50.642  29.149  57.745  1.00  0.00           C  
ATOM   3823  CE1 TYR   485      49.316  28.736  57.766  1.00  0.00           C  
ATOM   3824  CZ  TYR   485      48.764  27.929  56.718  1.00  0.00           C  
ATOM   3825  OH  TYR   485      47.471  27.472  56.635  1.00  0.00           O  
ATOM   3826  CE2 TYR   485      49.595  27.587  55.710  1.00  0.00           C  
ATOM   3827  CD2 TYR   485      50.963  27.971  55.638  1.00  0.00           C  
ATOM   3828  C   TYR   485      52.280  31.213  55.214  1.00  0.00           C  
ATOM   3829  O   TYR   485      52.334  32.282  55.854  1.00  0.00           O  
ATOM   3830  N   ILE   486      51.376  31.089  54.184  1.00  0.00           N  
ATOM   3831  CA  ILE   486      50.161  31.899  54.124  1.00  0.00           C  
ATOM   3832  CB  ILE   486      49.885  32.462  52.696  1.00  0.00           C  
ATOM   3833  CG2 ILE   486      48.689  33.423  52.724  1.00  0.00           C  
ATOM   3834  CG1 ILE   486      51.091  33.220  52.014  1.00  0.00           C  
ATOM   3835  CD1 ILE   486      51.036  33.542  50.538  1.00  0.00           C  
ATOM   3836  C   ILE   486      48.932  31.176  54.607  1.00  0.00           C  
ATOM   3837  O   ILE   486      48.503  30.110  54.080  1.00  0.00           O  
ATOM   3838  N   ASP   487      48.235  31.640  55.644  1.00  0.00           N  
ATOM   3839  CA  ASP   487      46.961  31.151  56.028  1.00  0.00           C  
ATOM   3840  CB  ASP   487      46.811  31.500  57.485  1.00  0.00           C  
ATOM   3841  CG  ASP   487      45.761  30.588  58.246  1.00  0.00           C  
ATOM   3842  OD1 ASP   487      45.716  30.567  59.514  1.00  0.00           O  
ATOM   3843  OD2 ASP   487      45.027  29.796  57.627  1.00  0.00           O  
ATOM   3844  C   ASP   487      45.842  31.787  55.161  1.00  0.00           C  
ATOM   3845  O   ASP   487      45.308  32.844  55.441  1.00  0.00           O  
ATOM   3846  N   LEU   488      45.617  31.137  54.052  1.00  0.00           N  
ATOM   3847  CA  LEU   488      44.587  31.557  53.078  1.00  0.00           C  
ATOM   3848  CB  LEU   488      44.401  30.447  52.072  1.00  0.00           C  
ATOM   3849  CG  LEU   488      43.455  30.917  50.843  1.00  0.00           C  
ATOM   3850  CD1 LEU   488      43.863  32.295  50.265  1.00  0.00           C  
ATOM   3851  CD2 LEU   488      43.319  29.867  49.783  1.00  0.00           C  
ATOM   3852  C   LEU   488      43.226  31.928  53.669  1.00  0.00           C  
ATOM   3853  O   LEU   488      42.654  33.015  53.447  1.00  0.00           O  
ATOM   3854  N   GLY   489      42.745  31.117  54.628  1.00  0.00           N  
ATOM   3855  CA  GLY   489      41.549  31.389  55.449  1.00  0.00           C  
ATOM   3856  C   GLY   489      41.664  32.689  56.218  1.00  0.00           C  
ATOM   3857  O   GLY   489      40.682  33.444  56.361  1.00  0.00           O  
ATOM   3858  N   ARG   490      42.824  33.040  56.767  1.00  0.00           N  
ATOM   3859  CA  ARG   490      43.158  34.255  57.381  1.00  0.00           C  
ATOM   3860  CB  ARG   490      44.535  34.252  58.094  1.00  0.00           C  
ATOM   3861  CG  ARG   490      44.753  35.476  59.049  1.00  0.00           C  
ATOM   3862  CD  ARG   490      46.101  36.089  58.767  1.00  0.00           C  
ATOM   3863  NE  ARG   490      46.148  36.984  57.609  1.00  0.00           N  
ATOM   3864  CZ  ARG   490      45.683  38.223  57.636  1.00  0.00           C  
ATOM   3865  NH1 ARG   490      45.166  38.766  58.662  1.00  0.00           N  
ATOM   3866  NH2 ARG   490      45.773  39.017  56.627  1.00  0.00           N  
ATOM   3867  C   ARG   490      43.000  35.446  56.421  1.00  0.00           C  
ATOM   3868  O   ARG   490      42.436  36.511  56.679  1.00  0.00           O  
ATOM   3869  N   GLU   491      43.588  35.236  55.265  1.00  0.00           N  
ATOM   3870  CA  GLU   491      43.687  36.309  54.260  1.00  0.00           C  
ATOM   3871  CB  GLU   491      44.659  35.920  53.117  1.00  0.00           C  
ATOM   3872  CG  GLU   491      46.072  35.721  53.588  1.00  0.00           C  
ATOM   3873  CD  GLU   491      46.679  36.844  54.425  1.00  0.00           C  
ATOM   3874  OE1 GLU   491      46.475  38.051  54.201  1.00  0.00           O  
ATOM   3875  OE2 GLU   491      47.464  36.603  55.348  1.00  0.00           O  
ATOM   3876  C   GLU   491      42.308  36.667  53.668  1.00  0.00           C  
ATOM   3877  O   GLU   491      41.923  37.837  53.465  1.00  0.00           O  
ATOM   3878  N   LEU   492      41.449  35.649  53.380  1.00  0.00           N  
ATOM   3879  CA  LEU   492      40.072  35.859  52.997  1.00  0.00           C  
ATOM   3880  CB  LEU   492      39.516  34.500  52.684  1.00  0.00           C  
ATOM   3881  CG  LEU   492      39.964  34.088  51.329  1.00  0.00           C  
ATOM   3882  CD1 LEU   492      39.932  32.588  51.135  1.00  0.00           C  
ATOM   3883  CD2 LEU   492      39.183  34.561  50.143  1.00  0.00           C  
ATOM   3884  C   LEU   492      39.257  36.633  54.083  1.00  0.00           C  
ATOM   3885  O   LEU   492      38.377  37.428  53.757  1.00  0.00           O  
ATOM   3886  N   SER   493      39.436  36.315  55.382  1.00  0.00           N  
ATOM   3887  CA  SER   493      38.598  36.861  56.549  1.00  0.00           C  
ATOM   3888  CB  SER   493      38.931  35.986  57.755  1.00  0.00           C  
ATOM   3889  OG  SER   493      38.027  35.986  58.901  1.00  0.00           O  
ATOM   3890  C   SER   493      38.815  38.401  56.638  1.00  0.00           C  
ATOM   3891  O   SER   493      37.918  39.226  56.806  1.00  0.00           O  
ATOM   3892  N   THR   494      40.089  38.747  56.378  1.00  0.00           N  
ATOM   3893  CA  THR   494      40.584  40.171  56.373  1.00  0.00           C  
ATOM   3894  CB  THR   494      42.122  40.140  56.505  1.00  0.00           C  
ATOM   3895  CG2 THR   494      42.727  41.540  56.665  1.00  0.00           C  
ATOM   3896  OG1 THR   494      42.623  39.379  57.684  1.00  0.00           O  
ATOM   3897  C   THR   494      40.054  40.937  55.135  1.00  0.00           C  
ATOM   3898  O   THR   494      39.674  42.105  55.152  1.00  0.00           O  
ATOM   3899  N   LEU   495      40.007  40.299  53.999  1.00  0.00           N  
ATOM   3900  CA  LEU   495      39.420  40.893  52.818  1.00  0.00           C  
ATOM   3901  CB  LEU   495      39.760  40.092  51.556  1.00  0.00           C  
ATOM   3902  CG  LEU   495      39.231  40.718  50.243  1.00  0.00           C  
ATOM   3903  CD1 LEU   495      39.961  42.001  49.751  1.00  0.00           C  
ATOM   3904  CD2 LEU   495      39.271  39.824  48.987  1.00  0.00           C  
ATOM   3905  C   LEU   495      37.876  41.022  53.065  1.00  0.00           C  
ATOM   3906  O   LEU   495      37.304  42.021  52.619  1.00  0.00           O  
ATOM   3907  N   HIE   496      37.258  40.106  53.805  1.00  0.00           N  
ATOM   3908  CA  HIE   496      35.855  40.360  54.218  1.00  0.00           C  
ATOM   3909  CB  HIE   496      35.365  39.078  54.897  1.00  0.00           C  
ATOM   3910  CG  HIE   496      34.072  39.316  55.668  1.00  0.00           C  
ATOM   3911  ND1 HIE   496      32.757  39.559  55.186  1.00  0.00           N  
ATOM   3912  CE1 HIE   496      32.052  39.853  56.257  1.00  0.00           C  
ATOM   3913  NE2 HIE   496      32.758  39.648  57.364  1.00  0.00           N  
ATOM   3914  CD2 HIE   496      34.036  39.407  57.005  1.00  0.00           C  
ATOM   3915  C   HIE   496      35.766  41.657  55.024  1.00  0.00           C  
ATOM   3916  O   HIE   496      34.990  42.569  54.679  1.00  0.00           O  
ATOM   3917  N   ALA   497      36.543  41.716  56.123  1.00  0.00           N  
ATOM   3918  CA  ALA   497      36.543  42.803  57.084  1.00  0.00           C  
ATOM   3919  CB  ALA   497      37.684  42.513  58.108  1.00  0.00           C  
ATOM   3920  C   ALA   497      36.566  44.195  56.420  1.00  0.00           C  
ATOM   3921  O   ALA   497      35.752  45.067  56.743  1.00  0.00           O  
ATOM   3922  N   LEU   498      37.594  44.321  55.472  1.00  0.00           N  
ATOM   3923  CA  LEU   498      37.822  45.459  54.650  1.00  0.00           C  
ATOM   3924  CB  LEU   498      39.162  45.231  53.938  1.00  0.00           C  
ATOM   3925  CG  LEU   498      40.417  45.280  54.907  1.00  0.00           C  
ATOM   3926  CD1 LEU   498      41.683  44.634  54.299  1.00  0.00           C  
ATOM   3927  CD2 LEU   498      40.681  46.747  55.288  1.00  0.00           C  
ATOM   3928  C   LEU   498      36.630  45.720  53.715  1.00  0.00           C  
ATOM   3929  O   LEU   498      36.146  46.882  53.770  1.00  0.00           O  
ATOM   3930  N   LEU   499      36.232  44.745  52.856  1.00  0.00           N  
ATOM   3931  CA  LEU   499      35.229  45.052  51.829  1.00  0.00           C  
ATOM   3932  CB  LEU   499      35.238  43.952  50.729  1.00  0.00           C  
ATOM   3933  CG  LEU   499      36.565  43.916  49.907  1.00  0.00           C  
ATOM   3934  CD1 LEU   499      36.284  42.919  48.834  1.00  0.00           C  
ATOM   3935  CD2 LEU   499      37.046  45.189  49.300  1.00  0.00           C  
ATOM   3936  C   LEU   499      33.780  45.134  52.406  1.00  0.00           C  
ATOM   3937  O   LEU   499      33.050  46.060  51.952  1.00  0.00           O  
ATOM   3938  N   TRP   500      33.455  44.500  53.528  1.00  0.00           N  
ATOM   3939  CA  TRP   500      32.085  44.523  54.173  1.00  0.00           C  
ATOM   3940  CB  TRP   500      31.992  43.377  55.159  1.00  0.00           C  
ATOM   3941  CG  TRP   500      30.711  43.104  55.820  1.00  0.00           C  
ATOM   3942  CD1 TRP   500      30.691  42.883  57.170  1.00  0.00           C  
ATOM   3943  NE1 TRP   500      29.403  42.632  57.493  1.00  0.00           N  
ATOM   3944  CE2 TRP   500      28.601  42.460  56.370  1.00  0.00           C  
ATOM   3945  CZ2 TRP   500      27.196  42.329  56.290  1.00  0.00           C  
ATOM   3946  CH2 TRP   500      26.640  42.290  54.965  1.00  0.00           C  
ATOM   3947  CZ3 TRP   500      27.401  42.558  53.821  1.00  0.00           C  
ATOM   3948  CE3 TRP   500      28.772  42.841  53.953  1.00  0.00           C  
ATOM   3949  CD2 TRP   500      29.347  42.872  55.268  1.00  0.00           C  
ATOM   3950  C   TRP   500      31.857  45.918  54.744  1.00  0.00           C  
ATOM   3951  O   TRP   500      30.862  46.548  54.565  1.00  0.00           O  
ATOM   3952  N   GLU   501      32.866  46.440  55.412  1.00  0.00           N  
ATOM   3953  CA  GLU   501      32.848  47.776  56.016  1.00  0.00           C  
ATOM   3954  CB  GLU   501      34.260  48.178  56.684  1.00  0.00           C  
ATOM   3955  CG  GLU   501      34.094  49.633  57.254  1.00  0.00           C  
ATOM   3956  CD  GLU   501      35.422  50.073  57.895  1.00  0.00           C  
ATOM   3957  OE1 GLU   501      35.384  51.075  58.655  1.00  0.00           O  
ATOM   3958  OE2 GLU   501      36.528  49.588  57.584  1.00  0.00           O  
ATOM   3959  C   GLU   501      32.424  48.894  54.976  1.00  0.00           C  
ATOM   3960  O   GLU   501      31.377  49.558  55.162  1.00  0.00           O  
ATOM   3961  N   VAL   502      33.173  49.001  53.853  1.00  0.00           N  
ATOM   3962  CA  VAL   502      33.026  50.032  52.860  1.00  0.00           C  
ATOM   3963  CB  VAL   502      34.366  50.136  51.997  1.00  0.00           C  
ATOM   3964  CG1 VAL   502      34.626  48.828  51.211  1.00  0.00           C  
ATOM   3965  CG2 VAL   502      34.673  51.401  51.171  1.00  0.00           C  
ATOM   3966  C   VAL   502      31.880  50.095  51.917  1.00  0.00           C  
ATOM   3967  O   VAL   502      31.594  51.211  51.425  1.00  0.00           O  
ATOM   3968  N   LEU   503      31.184  48.981  51.806  1.00  0.00           N  
ATOM   3969  CA  LEU   503      29.927  48.872  51.025  1.00  0.00           C  
ATOM   3970  CB  LEU   503      29.125  47.522  51.095  1.00  0.00           C  
ATOM   3971  CG  LEU   503      29.788  46.213  50.620  1.00  0.00           C  
ATOM   3972  CD1 LEU   503      28.913  45.053  50.955  1.00  0.00           C  
ATOM   3973  CD2 LEU   503      30.049  46.237  49.090  1.00  0.00           C  
ATOM   3974  C   LEU   503      28.990  50.134  51.145  1.00  0.00           C  
ATOM   3975  O   LEU   503      28.653  50.661  50.043  1.00  0.00           O  
ATOM   3976  N   PRO   504      28.593  50.745  52.308  1.00  0.00           N  
ATOM   3977  CD  PRO   504      28.956  50.445  53.686  1.00  0.00           C  
ATOM   3978  CG  PRO   504      27.827  50.894  54.611  1.00  0.00           C  
ATOM   3979  CB  PRO   504      27.152  51.971  53.724  1.00  0.00           C  
ATOM   3980  CA  PRO   504      27.694  51.818  52.255  1.00  0.00           C  
ATOM   3981  C   PRO   504      28.237  53.141  51.611  1.00  0.00           C  
ATOM   3982  O   PRO   504      27.437  54.029  51.444  1.00  0.00           O  
ATOM   3983  N   GLN   505      29.521  53.247  51.302  1.00  0.00           N  
ATOM   3984  CA  GLN   505      30.113  54.381  50.611  1.00  0.00           C  
ATOM   3985  CB  GLN   505      31.656  54.375  50.768  1.00  0.00           C  
ATOM   3986  CG  GLN   505      32.011  54.338  52.329  1.00  0.00           C  
ATOM   3987  CD  GLN   505      33.432  54.733  52.711  1.00  0.00           C  
ATOM   3988  OE1 GLN   505      34.238  54.977  51.809  1.00  0.00           O  
ATOM   3989  NE2 GLN   505      33.804  54.789  53.997  1.00  0.00           N  
ATOM   3990  C   GLN   505      29.714  54.383  49.068  1.00  0.00           C  
ATOM   3991  O   GLN   505      29.854  55.413  48.454  1.00  0.00           O  
ATOM   3992  N   LEU   506      29.263  53.245  48.487  1.00  0.00           N  
ATOM   3993  CA  LEU   506      29.014  53.073  46.997  1.00  0.00           C  
ATOM   3994  CB  LEU   506      29.070  51.487  46.680  1.00  0.00           C  
ATOM   3995  CG  LEU   506      30.498  50.939  46.983  1.00  0.00           C  
ATOM   3996  CD1 LEU   506      30.672  49.375  47.038  1.00  0.00           C  
ATOM   3997  CD2 LEU   506      31.436  51.409  45.788  1.00  0.00           C  
ATOM   3998  C   LEU   506      27.760  53.766  46.450  1.00  0.00           C  
ATOM   3999  O   LEU   506      26.977  54.406  47.123  1.00  0.00           O  
ATOM   4000  N   SER   507      27.646  53.647  45.182  1.00  0.00           N  
ATOM   4001  CA  SER   507      26.469  53.747  44.260  1.00  0.00           C  
ATOM   4002  CB  SER   507      26.893  54.517  42.945  1.00  0.00           C  
ATOM   4003  OG  SER   507      27.815  53.684  42.329  1.00  0.00           O  
ATOM   4004  C   SER   507      25.803  52.400  43.999  1.00  0.00           C  
ATOM   4005  O   SER   507      26.449  51.316  43.918  1.00  0.00           O  
ATOM   4006  N   LYS   508      24.473  52.388  43.734  1.00  0.00           N  
ATOM   4007  CA  LYS   508      23.738  51.104  43.359  1.00  0.00           C  
ATOM   4008  CB  LYS   508      22.275  51.457  43.020  1.00  0.00           C  
ATOM   4009  CG  LYS   508      21.294  50.365  42.515  1.00  0.00           C  
ATOM   4010  CD  LYS   508      21.221  49.195  43.489  1.00  0.00           C  
ATOM   4011  CE  LYS   508      19.925  48.319  43.329  1.00  0.00           C  
ATOM   4012  NZ  LYS   508      19.732  47.398  44.474  1.00  0.00           N  
ATOM   4013  C   LYS   508      24.395  50.493  42.064  1.00  0.00           C  
ATOM   4014  O   LYS   508      24.547  49.252  42.012  1.00  0.00           O  
ATOM   4015  N   GLU   509      24.863  51.333  41.109  1.00  0.00           N  
ATOM   4016  CA  GLU   509      25.619  50.992  39.882  1.00  0.00           C  
ATOM   4017  CB  GLU   509      26.197  52.249  39.142  1.00  0.00           C  
ATOM   4018  CG  GLU   509      26.377  51.860  37.641  1.00  0.00           C  
ATOM   4019  CD  GLU   509      27.837  51.521  37.371  1.00  0.00           C  
ATOM   4020  OE1 GLU   509      28.134  50.429  36.810  1.00  0.00           O  
ATOM   4021  OE2 GLU   509      28.695  52.383  37.663  1.00  0.00           O  
ATOM   4022  C   GLU   509      26.776  50.018  40.281  1.00  0.00           C  
ATOM   4023  O   GLU   509      26.913  48.959  39.684  1.00  0.00           O  
ATOM   4024  N   ALA   510      27.578  50.351  41.215  1.00  0.00           N  
ATOM   4025  CA  ALA   510      28.711  49.537  41.673  1.00  0.00           C  
ATOM   4026  CB  ALA   510      29.516  50.458  42.586  1.00  0.00           C  
ATOM   4027  C   ALA   510      28.336  48.176  42.279  1.00  0.00           C  
ATOM   4028  O   ALA   510      28.935  47.110  41.983  1.00  0.00           O  
ATOM   4029  N   LEU   511      27.317  48.262  43.178  1.00  0.00           N  
ATOM   4030  CA  LEU   511      26.819  47.134  43.972  1.00  0.00           C  
ATOM   4031  CB  LEU   511      25.796  47.650  44.935  1.00  0.00           C  
ATOM   4032  CG  LEU   511      26.453  48.517  46.043  1.00  0.00           C  
ATOM   4033  CD1 LEU   511      25.400  49.127  46.950  1.00  0.00           C  
ATOM   4034  CD2 LEU   511      27.351  47.647  47.007  1.00  0.00           C  
ATOM   4035  C   LEU   511      26.265  45.993  43.102  1.00  0.00           C  
ATOM   4036  O   LEU   511      26.532  44.818  43.406  1.00  0.00           O  
ATOM   4037  N   LEU   512      25.481  46.360  42.027  1.00  0.00           N  
ATOM   4038  CA  LEU   512      24.938  45.384  41.064  1.00  0.00           C  
ATOM   4039  CB  LEU   512      23.825  46.062  40.173  1.00  0.00           C  
ATOM   4040  CG  LEU   512      22.560  46.637  40.694  1.00  0.00           C  
ATOM   4041  CD1 LEU   512      21.670  47.045  39.524  1.00  0.00           C  
ATOM   4042  CD2 LEU   512      21.761  45.719  41.638  1.00  0.00           C  
ATOM   4043  C   LEU   512      26.150  44.834  40.180  1.00  0.00           C  
ATOM   4044  O   LEU   512      26.060  43.622  39.827  1.00  0.00           O  
ATOM   4045  N   LYS   513      27.148  45.658  39.952  1.00  0.00           N  
ATOM   4046  CA  LYS   513      28.302  45.314  39.156  1.00  0.00           C  
ATOM   4047  CB  LYS   513      28.866  46.634  38.644  1.00  0.00           C  
ATOM   4048  CG  LYS   513      30.205  46.519  37.907  1.00  0.00           C  
ATOM   4049  CD  LYS   513      30.513  47.739  37.037  1.00  0.00           C  
ATOM   4050  CE  LYS   513      31.834  47.506  36.213  1.00  0.00           C  
ATOM   4051  NZ  LYS   513      32.227  48.791  35.588  1.00  0.00           N  
ATOM   4052  C   LYS   513      29.289  44.354  39.866  1.00  0.00           C  
ATOM   4053  O   LYS   513      29.911  43.516  39.249  1.00  0.00           O  
ATOM   4054  N   LEU   514      29.412  44.444  41.207  1.00  0.00           N  
ATOM   4055  CA  LEU   514      29.880  43.376  42.070  1.00  0.00           C  
ATOM   4056  CB  LEU   514      30.050  44.025  43.489  1.00  0.00           C  
ATOM   4057  CG  LEU   514      31.124  45.102  43.716  1.00  0.00           C  
ATOM   4058  CD1 LEU   514      31.066  45.527  45.117  1.00  0.00           C  
ATOM   4059  CD2 LEU   514      32.627  44.943  43.376  1.00  0.00           C  
ATOM   4060  C   LEU   514      28.929  42.144  42.162  1.00  0.00           C  
ATOM   4061  O   LEU   514      29.510  41.138  42.535  1.00  0.00           O  
ATOM   4062  N   GLY   515      27.718  42.344  41.816  1.00  0.00           N  
ATOM   4063  CA  GLY   515      26.615  41.275  41.823  1.00  0.00           C  
ATOM   4064  C   GLY   515      26.426  40.515  43.120  1.00  0.00           C  
ATOM   4065  O   GLY   515      26.041  41.101  44.154  1.00  0.00           O  
ATOM   4066  N   PRO   516      26.759  39.170  43.200  1.00  0.00           N  
ATOM   4067  CD  PRO   516      27.201  38.252  42.148  1.00  0.00           C  
ATOM   4068  CG  PRO   516      27.511  36.920  42.789  1.00  0.00           C  
ATOM   4069  CB  PRO   516      26.527  36.975  43.932  1.00  0.00           C  
ATOM   4070  CA  PRO   516      26.430  38.389  44.426  1.00  0.00           C  
ATOM   4071  C   PRO   516      27.417  38.623  45.617  1.00  0.00           C  
ATOM   4072  O   PRO   516      27.193  38.083  46.663  1.00  0.00           O  
ATOM   4073  N   LEU   517      28.458  39.422  45.420  1.00  0.00           N  
ATOM   4074  CA  LEU   517      29.521  39.668  46.430  1.00  0.00           C  
ATOM   4075  CB  LEU   517      30.606  40.522  45.896  1.00  0.00           C  
ATOM   4076  CG  LEU   517      31.621  40.983  46.982  1.00  0.00           C  
ATOM   4077  CD1 LEU   517      32.439  39.902  47.696  1.00  0.00           C  
ATOM   4078  CD2 LEU   517      32.688  41.924  46.443  1.00  0.00           C  
ATOM   4079  C   LEU   517      28.923  40.068  47.802  1.00  0.00           C  
ATOM   4080  O   LEU   517      29.333  39.501  48.817  1.00  0.00           O  
ATOM   4081  N   PRO   518      27.945  41.025  47.945  1.00  0.00           N  
ATOM   4082  CD  PRO   518      27.297  41.907  46.942  1.00  0.00           C  
ATOM   4083  CG  PRO   518      26.694  43.036  47.643  1.00  0.00           C  
ATOM   4084  CB  PRO   518      26.093  42.240  48.855  1.00  0.00           C  
ATOM   4085  CA  PRO   518      27.226  41.230  49.216  1.00  0.00           C  
ATOM   4086  C   PRO   518      26.714  40.061  49.988  1.00  0.00           C  
ATOM   4087  O   PRO   518      27.147  39.856  51.080  1.00  0.00           O  
ATOM   4088  N   ARG   519      25.927  39.156  49.325  1.00  0.00           N  
ATOM   4089  CA  ARG   519      25.553  37.881  49.911  1.00  0.00           C  
ATOM   4090  CB  ARG   519      24.634  37.074  48.951  1.00  0.00           C  
ATOM   4091  CG  ARG   519      24.113  35.711  49.444  1.00  0.00           C  
ATOM   4092  CD  ARG   519      23.351  35.809  50.841  1.00  0.00           C  
ATOM   4093  NE  ARG   519      22.881  34.468  51.329  1.00  0.00           N  
ATOM   4094  CZ  ARG   519      21.761  33.985  51.673  1.00  0.00           C  
ATOM   4095  NH1 ARG   519      20.632  34.565  51.453  1.00  0.00           N  
ATOM   4096  NH2 ARG   519      21.697  32.854  52.305  1.00  0.00           N  
ATOM   4097  C   ARG   519      26.718  37.058  50.459  1.00  0.00           C  
ATOM   4098  O   ARG   519      26.625  36.501  51.528  1.00  0.00           O  
ATOM   4099  N   LEU   520      27.847  37.032  49.736  1.00  0.00           N  
ATOM   4100  CA  LEU   520      29.073  36.251  50.105  1.00  0.00           C  
ATOM   4101  CB  LEU   520      30.203  36.326  49.088  1.00  0.00           C  
ATOM   4102  CG  LEU   520      29.794  35.873  47.619  1.00  0.00           C  
ATOM   4103  CD1 LEU   520      31.163  35.826  46.841  1.00  0.00           C  
ATOM   4104  CD2 LEU   520      29.188  34.518  47.470  1.00  0.00           C  
ATOM   4105  C   LEU   520      29.601  36.687  51.511  1.00  0.00           C  
ATOM   4106  O   LEU   520      29.857  35.847  52.391  1.00  0.00           O  
ATOM   4107  N   LEU   521      29.750  37.981  51.757  1.00  0.00           N  
ATOM   4108  CA  LEU   521      30.053  38.635  52.956  1.00  0.00           C  
ATOM   4109  CB  LEU   521      30.445  40.181  52.716  1.00  0.00           C  
ATOM   4110  CG  LEU   521      31.451  40.389  51.549  1.00  0.00           C  
ATOM   4111  CD1 LEU   521      31.899  41.857  51.468  1.00  0.00           C  
ATOM   4112  CD2 LEU   521      32.720  39.546  51.596  1.00  0.00           C  
ATOM   4113  C   LEU   521      28.931  38.485  54.027  1.00  0.00           C  
ATOM   4114  O   LEU   521      29.260  38.482  55.235  1.00  0.00           O  
ATOM   4115  N   ASN   522      27.717  38.350  53.626  1.00  0.00           N  
ATOM   4116  CA  ASN   522      26.558  38.187  54.545  1.00  0.00           C  
ATOM   4117  CB  ASN   522      25.279  38.522  53.724  1.00  0.00           C  
ATOM   4118  CG  ASN   522      24.128  38.658  54.719  1.00  0.00           C  
ATOM   4119  OD1 ASN   522      24.215  38.707  55.916  1.00  0.00           O  
ATOM   4120  ND2 ASN   522      22.959  38.672  54.187  1.00  0.00           N  
ATOM   4121  C   ASN   522      26.573  36.760  55.162  1.00  0.00           C  
ATOM   4122  O   ASN   522      26.541  36.619  56.347  1.00  0.00           O  
ATOM   4123  N   ASP   523      26.771  35.684  54.385  1.00  0.00           N  
ATOM   4124  CA  ASP   523      26.911  34.302  54.905  1.00  0.00           C  
ATOM   4125  CB  ASP   523      26.676  33.326  53.794  1.00  0.00           C  
ATOM   4126  CG  ASP   523      25.162  33.208  53.490  1.00  0.00           C  
ATOM   4127  OD1 ASP   523      24.276  33.434  54.369  1.00  0.00           O  
ATOM   4128  OD2 ASP   523      24.817  32.901  52.353  1.00  0.00           O  
ATOM   4129  C   ASP   523      28.215  34.111  55.664  1.00  0.00           C  
ATOM   4130  O   ASP   523      28.126  33.699  56.826  1.00  0.00           O  
ATOM   4131  N   ILE   524      29.338  34.610  55.093  1.00  0.00           N  
ATOM   4132  CA  ILE   524      30.595  34.775  55.904  1.00  0.00           C  
ATOM   4133  CB  ILE   524      31.689  35.410  54.973  1.00  0.00           C  
ATOM   4134  CG2 ILE   524      32.924  35.894  55.804  1.00  0.00           C  
ATOM   4135  CG1 ILE   524      32.265  34.332  54.033  1.00  0.00           C  
ATOM   4136  CD1 ILE   524      33.048  34.833  52.742  1.00  0.00           C  
ATOM   4137  C   ILE   524      30.440  35.498  57.209  1.00  0.00           C  
ATOM   4138  O   ILE   524      30.972  34.989  58.243  1.00  0.00           O  
ATOM   4139  N   SER   525      29.884  36.695  57.285  1.00  0.00           N  
ATOM   4140  CA  SER   525      29.565  37.366  58.534  1.00  0.00           C  
ATOM   4141  CB  SER   525      28.927  38.707  58.254  1.00  0.00           C  
ATOM   4142  OG  SER   525      28.466  39.339  59.462  1.00  0.00           O  
ATOM   4143  C   SER   525      28.557  36.616  59.483  1.00  0.00           C  
ATOM   4144  O   SER   525      28.661  36.651  60.743  1.00  0.00           O  
ATOM   4145  N   THR   526      27.579  35.975  58.923  1.00  0.00           N  
ATOM   4146  CA  THR   526      26.626  35.058  59.630  1.00  0.00           C  
ATOM   4147  CB  THR   526      25.474  34.598  58.755  1.00  0.00           C  
ATOM   4148  CG2 THR   526      24.357  33.726  59.342  1.00  0.00           C  
ATOM   4149  OG1 THR   526      24.688  35.710  58.265  1.00  0.00           O  
ATOM   4150  C   THR   526      27.347  33.902  60.303  1.00  0.00           C  
ATOM   4151  O   THR   526      27.115  33.555  61.463  1.00  0.00           O  
ATOM   4152  N   ALA   527      28.326  33.245  59.670  1.00  0.00           N  
ATOM   4153  CA  ALA   527      29.133  32.236  60.418  1.00  0.00           C  
ATOM   4154  CB  ALA   527      29.723  31.323  59.351  1.00  0.00           C  
ATOM   4155  C   ALA   527      30.219  32.875  61.401  1.00  0.00           C  
ATOM   4156  O   ALA   527      30.629  32.243  62.415  1.00  0.00           O  
ATOM   4157  N   LEU   528      30.604  34.141  61.135  1.00  0.00           N  
ATOM   4158  CA  LEU   528      31.403  34.836  62.106  1.00  0.00           C  
ATOM   4159  CB  LEU   528      32.108  36.192  61.579  1.00  0.00           C  
ATOM   4160  CG  LEU   528      33.181  35.932  60.543  1.00  0.00           C  
ATOM   4161  CD1 LEU   528      33.615  37.184  59.808  1.00  0.00           C  
ATOM   4162  CD2 LEU   528      34.413  35.424  61.267  1.00  0.00           C  
ATOM   4163  C   LEU   528      30.742  35.021  63.426  1.00  0.00           C  
ATOM   4164  O   LEU   528      31.434  34.938  64.447  1.00  0.00           O  
ATOM   4165  N   ARG   529      29.413  35.308  63.556  1.00  0.00           N  
ATOM   4166  CA  ARG   529      28.773  35.564  64.877  1.00  0.00           C  
ATOM   4167  CB  ARG   529      27.437  36.218  64.715  1.00  0.00           C  
ATOM   4168  CG  ARG   529      26.326  35.233  64.270  1.00  0.00           C  
ATOM   4169  CD  ARG   529      25.049  36.043  64.424  1.00  0.00           C  
ATOM   4170  NE  ARG   529      23.854  35.372  63.953  1.00  0.00           N  
ATOM   4171  CZ  ARG   529      23.193  35.562  62.819  1.00  0.00           C  
ATOM   4172  NH1 ARG   529      23.586  36.324  61.873  1.00  0.00           N  
ATOM   4173  NH2 ARG   529      22.038  34.962  62.774  1.00  0.00           N  
ATOM   4174  C   ARG   529      28.805  34.295  65.811  1.00  0.00           C  
ATOM   4175  O   ARG   529      28.469  34.408  66.975  1.00  0.00           O  
ATOM   4176  N   ASN   530      29.194  33.115  65.397  1.00  0.00           N  
ATOM   4177  CA  ASN   530      29.146  31.954  66.223  1.00  0.00           C  
ATOM   4178  CB  ASN   530      29.147  30.617  65.390  1.00  0.00           C  
ATOM   4179  CG  ASN   530      28.220  30.353  64.212  1.00  0.00           C  
ATOM   4180  OD1 ASN   530      28.655  29.926  63.160  1.00  0.00           O  
ATOM   4181  ND2 ASN   530      26.956  30.597  64.276  1.00  0.00           N  
ATOM   4182  C   ASN   530      30.231  31.982  67.359  1.00  0.00           C  
ATOM   4183  O   ASN   530      31.276  32.595  67.297  1.00  0.00           O  
ATOM   4184  N   PRO   531      29.990  31.226  68.435  1.00  0.00           N  
ATOM   4185  CD  PRO   531      28.806  30.750  69.069  1.00  0.00           C  
ATOM   4186  CG  PRO   531      29.031  30.716  70.542  1.00  0.00           C  
ATOM   4187  CB  PRO   531      30.471  30.400  70.675  1.00  0.00           C  
ATOM   4188  CA  PRO   531      30.997  31.246  69.514  1.00  0.00           C  
ATOM   4189  C   PRO   531      32.288  30.512  68.959  1.00  0.00           C  
ATOM   4190  O   PRO   531      32.283  29.471  68.364  1.00  0.00           O  
ATOM   4191  N   ASN   532      33.434  31.019  69.395  1.00  0.00           N  
ATOM   4192  CA  ASN   532      34.746  30.375  69.229  1.00  0.00           C  
ATOM   4193  CB  ASN   532      35.796  31.518  69.171  1.00  0.00           C  
ATOM   4194  CG  ASN   532      35.822  32.189  67.758  1.00  0.00           C  
ATOM   4195  OD1 ASN   532      34.966  32.997  67.346  1.00  0.00           O  
ATOM   4196  ND2 ASN   532      36.778  31.832  66.936  1.00  0.00           N  
ATOM   4197  C   ASN   532      34.897  29.352  70.351  1.00  0.00           C  
ATOM   4198  O   ASN   532      35.542  29.654  71.375  1.00  0.00           O  
ATOM   4199  N   ILE   533      34.274  28.240  70.230  1.00  0.00           N  
ATOM   4200  CA  ILE   533      34.339  27.068  71.129  1.00  0.00           C  
ATOM   4201  CB  ILE   533      33.209  26.030  70.776  1.00  0.00           C  
ATOM   4202  CG2 ILE   533      33.404  24.622  71.448  1.00  0.00           C  
ATOM   4203  CG1 ILE   533      31.898  26.601  70.957  1.00  0.00           C  
ATOM   4204  CD1 ILE   533      30.744  25.752  70.448  1.00  0.00           C  
ATOM   4205  C   ILE   533      35.698  26.410  71.056  1.00  0.00           C  
ATOM   4206  O   ILE   533      36.089  26.036  69.937  1.00  0.00           O  
ATOM   4207  OXT ILE   533      36.444  26.432  72.110  1.00  0.00           O  
TER    4208      ILE   533                                                      
END                                                                             
