# Supplementary material for: Atomistic simulations reveal impacts of missense mutations on the structure and function of SynGAP1
Source: Brief Bioinform. 2024 Sep 23;25(6):bbae458. doi: 10.1093/bib/bbae458 (PMC11418247; doi:10.1093/bib/bbae458)
Supplement: supplementary_files [file supplementary_files.zip › supplementary_files/SI files/Solvent-simulations/model-nondefault.py]

# Comparative modeling by the AutoModel class
from modeller import *              # Load standard Modeller classes
from modeller.automodel import *    # Load the AutoModel class

log.verbose()    # request verbose output

class MyModel(AutoModel):
    def select_atoms(self):
        # Select residues 1 and 2 in chain A (PDB numbering)
        return Selection(self.residue_range('XXX:A','XXX:A'))
env = Environ()  # create a new MODELLER environment to build this model in

# directories for input atom files
env.io.atom_files_directory = ['.', '../atom_files']
env.edat.nonbonded_sel_atoms = 126

a = MyModel(env,
              alnfile  = 'ali.ali',     # alignment filename
              knowns   = 'protein',              # codes of the templates
              sequence = 'seq')              # code of the target
a.starting_model= 3                 # index of the first model
a.ending_model  = 3                 # index of the last model
                                    # (determines how many models to calculate)
a.make()                            # do the actual comparative modeling
